# Supplementary material for: Gene coexpression network analysis combined with metabonomics reveals the resistance responses to powdery mildew in Tibetan hulless barley
Source: Sci Rep. 2018 Oct 8;8:14928. doi: 10.1038/s41598-018-33113-7 (PMC6175840; doi:10.1038/s41598-018-33113-7)
Supplement: Supplementary file 2 — Table S1 [file 41598_2018_33113_MOESM2_ESM.xlsx]

## Sheet: Sheet1
Group	Sample	Total CleanReads	Mapped reads	Percentage of mapped reads	Percentage of uniq mapped reads	Percentage of unmapped reads	Expressed mRNA	Clean Data Q20(%)	Clean Data Q30(%)	GC Content(%)
G7-0h	G7-0h_1	68394600	48394533	0.7076	0.3064	0.2924	8305	91.7	82.87	43.78
G7-0h	G7-0h_2	67803426	49256316	0.7265	0.32	0.2735	8342	92.67	84.46	43.94
G7-0h	G7-0h_3	67863774	50131534	0.7387	0.3196	0.2613	7657	93.22	85.4	43.99
G7-168h	G7-168h_1	69045746	48455470	0.7018	0.2939	0.2982	7486	91.66	82.97	43.86
G7-168h	G7-168h_2	67803308	49495621	0.73	0.3219	0.27	8110	92.99	85	43.48
G7-168h	G7-168h_3	67784210	48260348	0.712	0.2966	0.288	8776	91.71	83.03	43.88
G7-36h	G7-36h_1	66693974	48528140	0.7276	0.3263	0.2724	8703	93.33	85.7	44.39
G7-36h	G7-36h_2	68082814	49802301	0.7315	0.3332	0.2685	8797	93.72	86.34	44.05
G7-36h	G7-36h_3	68349840	49386264	0.7226	0.3168	0.2774	9238	92.87	84.91	44.17
G7-6h	G7-6h_1	69345040	51287819	0.7396	0.338	0.2604	8227	93.93	86.59	44.09
G7-6h	G7-6h_2	66982046	48218463	0.7199	0.3293	0.2801	9193	92.91	84.98	44.86
G7-6h	G7-6h_3	68196300	49362759	0.7238	0.3201	0.2762	8520	92.68	84.48	44.21
G7-72h	G7-72h_1	67982954	49597541	0.7296	0.3332	0.2704	9634	93.4	85.71	44.45
G7-72h	G7-72h_2	68444016	49006149	0.716	0.3268	0.284	9168	92.67	84.58	44.62
G7-72h	G7-72h_3	68173396	48840600	0.7164	0.3231	0.2836	9172	92.31	83.95	44.39
Z13-0h	Z13-0h_1	68084966	49103331	0.7212	0.3262	0.2788	8261	92.45	84.24	44.3
Z13-0h	Z13-0h_2	66094568	46419018	0.7023	0.3095	0.2977	7717	92.35	84.05	45.37
Z13-0h	Z13-0h_3	65953842	46089379	0.6988	0.2992	0.3012	7276	92.54	84.29	45.51
Z13-168h	Z13-168h_1	68465888	46136170	0.6739	0.3154	0.3261	11502	93.6	86.16	44.72
Z13-168h	Z13-168h_2	66960788	45440143	0.6786	0.298	0.3214	11062	92.02	83.38	46.3
Z13-168h	Z13-168h_3	65172248	36444669	0.5592	0.254	0.4408	11720	92.41	84.06	46.93
Z13-36h	Z13-36h_1	68801446	49712879	0.7226	0.3175	0.2774	8623	92.37	83.98	44.37
Z13-36h	Z13-36h_2	68846248	50402498	0.7321	0.3377	0.2679	9918	92.88	84.72	44.81
Z13-36h	Z13-36h_3	69155964	50986412	0.7373	0.3462	0.2627	9371	93.44	85.73	44.3
Z13-6h	Z13-6h_1	68037086	50211444	0.738	0.3411	0.262	8898	93.35	85.72	44.61
Z13-6h	Z13-6h_2	67491492	50377320	0.7464	0.3507	0.2536	9445	93.59	86.12	44.41
Z13-6h	Z13-6h_3	66701738	48783275	0.7314	0.3328	0.2686	9662	92.75	84.82	44.62
Z13-72h	Z13-72h_1	68345032	49790520	0.7285	0.3433	0.2715	8993	93.69	86.23	43.98
Z13-72h	Z13-72h_2	67697528	48530532	0.7169	0.3266	0.2831	9057	93.51	85.97	44.91
Z13-72h	Z13-72h_3	68350206	47299897	0.692	0.2958	0.308	8561	91.2	82.06	44.86
