# Supplementary material for: Gene coexpression network analysis combined with metabonomics reveals the resistance responses to powdery mildew in Tibetan hulless barley
Source: Sci Rep. 2018 Oct 8;8:14928. doi: 10.1038/s41598-018-33113-7 (PMC6175840; doi:10.1038/s41598-018-33113-7)
Supplement: Supplementary file 3 — Table S2 [file 41598_2018_33113_MOESM3_ESM.xlsx]

## Sheet: G7.MEblack.enrichment_P
#Term	GO_ID	Cluter_frequency	Genome_frequency	P-value	gene_ID
response to heat	GO:0009408	9 out of 70 12.8571428571429%	20 out of 1494 1.33868808567604%	7.23235e-08	HVUL1H33976.2,HVUL1H25489.2,HVUL4H20452.2,HVUL6H07325.2,HVUL6H20311.2,HVUL7H11665.2,HVUL4H16418.2,HVUL6H10264.2,HVUL6H30069.2
protein folding	GO:0006457	10 out of 70 14.2857142857143%	36 out of 1494 2.40963855421687%	2.56226e-06	HVUL3H11276.2,HVUL2H32028.2,HVUL7H11665.2,HVUL6H10264.2,HVUL5H10282.2,HVUL5H53048.2,HVUL7H37354.2,HVUL5H12501.2,HVUL1H22163.2,HVUL2H45313.2
response to temperature stimulus	GO:0009266	9 out of 70 12.8571428571429%	45 out of 1494 3.01204819277108%	0.000148188	HVUL1H25489.2,HVUL4H20452.2,HVUL7H11665.2,HVUL6H20311.2,HVUL4H16418.2,HVUL6H10264.2,HVUL1H33976.2,HVUL6H07325.2,HVUL6H30069.2
response to abiotic stimulus	GO:0009628	13 out of 70 18.5714285714286%	103 out of 1494 6.89424364123159%	0.000641956	HVUL1H25489.2,HVUL4H20452.2,HVUL6H28080.2,HVUL7H11665.2,HVUL6H20311.2,HVUL4H16418.2,HVUL6H10264.2,HVUL1H33976.2,HVUL5H31425.2,HVUL6H07325.2,HVUL6H30069.2,HVUL6H23114.2,HVUL2H43878.2
response to stress	GO:0006950	18 out of 70 25.7142857142857%	182 out of 1494 12.1820615796519%	0.00111767	HVUL4H20452.2,HVUL6H10264.2,HVUL1H41394.2,HVUL7H37354.2,HVUL5H31425.2,HVUL6H07325.2,HVUL1H25489.2,HVUL7H11665.2,HVUL6H20311.2,HVUL4H16418.2,HVUL5H10282.2,HVUL7H32287.2,HVUL5H53048.2,HVUL1H33976.2,HVUL6H30069.2,HVUL0H11990.2,HVUL6H23114.2,HVUL3H22749.2
response to high light intensity	GO:0009644	4 out of 70 5.71428571428571%	11 out of 1494 0.736278447121821%	0.00113773	HVUL1H33976.2,HVUL7H11665.2,HVUL6H10264.2,HVUL2H43878.2
response to hydrogen peroxide	GO:0042542	4 out of 70 5.71428571428571%	12 out of 1494 0.803212851405622%	0.00164656	HVUL1H33976.2,HVUL7H11665.2,HVUL4H20452.2,HVUL6H10264.2
response to reactive oxygen species	GO:0000302	4 out of 70 5.71428571428571%	17 out of 1494 1.13788487282463%	0.00662279	HVUL1H33976.2,HVUL4H20452.2,HVUL7H11665.2,HVUL6H10264.2
response to stimulus	GO:0050896	23 out of 70 32.8571428571429%	299 out of 1494 20.0133868808568%	0.00663707	HVUL4H20452.2,HVUL6H28080.2,HVUL1H41394.2,HVUL7H37354.2,HVUL5H31425.2,HVUL6H07325.2,HVUL1H25489.2,HVUL7H11665.2,HVUL6H20311.2,HVUL5H10282.2,HVUL7H32287.2,HVUL1H45526.2,HVUL6H23114.2,HVUL6H10264.2,HVUL7H39800.2,HVUL4H16418.2,HVUL5H53048.2,HVUL1H33976.2,HVUL6H30069.2,HVUL0H11990.2,HVUL2H43878.2,HVUL3H22749.2,HVUL1H17124.2
response to light intensity	GO:0009642	4 out of 70 5.71428571428571%	18 out of 1494 1.20481927710843%	0.00821749	HVUL1H33976.2,HVUL7H11665.2,HVUL6H10264.2,HVUL2H43878.2

## Sheet: G7.MEyellow.enrichment_P
#Term	GO_ID	Cluter_frequency	Genome_frequency	P-value	gene_ID
photosynthesis	GO:0015979	32 out of 150 21.3333333333333%	90 out of 1494 6.02409638554217%	8.5304e-12	HVUL6H48442.2,HVUL5H32721.2,HVUL2H28705.2,HVUL2H35215.2,HVUL0H05239.2,HVUL6H32923.2,HVUL0H51800.2,HVUL2H31183.2,HVUL6H32922.2,HVUL5H16377.2,HVUL3H03449.2,HVUL2H01025.2,HVUL5H09678.2,HVUL2H15501.2,HVUL5H32720.2,HVUL7H07040.2,HVUL7H41144.2,HVUL2H00199.2,HVUL5H27239.2,HVUL0H05155.2,HVUL5H03939.2,HVUL7H17250.2,HVUL1H01625.2,HVUL6H33986.2,HVUL1H14944.2,HVUL2H34120.2,HVUL2H06740.2,HVUL5H01251.2,HVUL5H3…
cellular component organization	GO:0016043	47 out of 150 31.3333333333333%	183 out of 1494 12.2489959839357%	3.31555e-11	HVUL2H13279.2,HVUL6H02599.2,HVUL5H52835.2,HVUL5H37572.2,HVUL2H31756.2,HVUL7H29831.2,HVUL1H11089.2,HVUL5H07038.2,HVUL5H30136.2,HVUL5H32616.2,HVUL4H34908.2,HVUL0H35888.2,HVUL2H28705.2,HVUL1H22602.2,HVUL3H46422.2,HVUL1H44419.2,HVUL3H34655.2,HVUL3H03449.2,HVUL1H37702.2,HVUL2H39733.2,HVUL3H38937.2,HVUL7H17250.2,HVUL2H48107.2,HVUL3H14790.2,HVUL3H35200.2,HVUL5H48388.2,HVUL2H34120.2,HVUL2H23599.2,HVUL3H5…
cellular component organization or biogenesis	GO:0071840	50 out of 150 33.3333333333333%	207 out of 1494 13.855421686747%	7.59729e-11	HVUL2H13279.2,HVUL6H02599.2,HVUL6H48442.2,HVUL5H52835.2,HVUL5H37572.2,HVUL2H31756.2,HVUL7H29831.2,HVUL1H11089.2,HVUL5H07038.2,HVUL5H30136.2,HVUL5H32616.2,HVUL4H34908.2,HVUL0H35888.2,HVUL2H28705.2,HVUL1H22602.2,HVUL3H46422.2,HVUL2H35215.2,HVUL1H44419.2,HVUL3H34655.2,HVUL3H03449.2,HVUL1H37702.2,HVUL2H39733.2,HVUL7H07040.2,HVUL3H38937.2,HVUL7H17250.2,HVUL2H48107.2,HVUL3H14790.2,HVUL3H35200.2,HVUL5H4…
photosynthesis, light reaction	GO:0019684	21 out of 150 14%	60 out of 1494 4.01606425702811%	7.4276e-08	HVUL6H48442.2,HVUL5H32721.2,HVUL2H28705.2,HVUL2H35215.2,HVUL0H05239.2,HVUL6H32923.2,HVUL6H32922.2,HVUL5H16377.2,HVUL3H03449.2,HVUL2H15501.2,HVUL7H07040.2,HVUL5H32720.2,HVUL7H41144.2,HVUL5H03939.2,HVUL7H17250.2,HVUL1H01625.2,HVUL6H33986.2,HVUL2H34120.2,HVUL3H11275.2,HVUL7H13879.2,HVUL6H22485.2
external encapsulating structure organization	GO:0045229	15 out of 150 10%	35 out of 1494 2.34270414993307%	2.98656e-07	HVUL1H11089.2,HVUL1H22602.2,HVUL5H07038.2,HVUL5H32616.2,HVUL5H31400.2,HVUL1H48305.2,HVUL3H34655.2,HVUL1H37702.2,HVUL3H52600.2,HVUL5H48388.2,HVUL2H50964.2,HVUL4H26283.2,HVUL4H23086.2,HVUL0H08143.2,HVUL5H34946.2
cell wall organization	GO:0071555	14 out of 150 9.33333333333333%	34 out of 1494 2.27576974564926%	1.38852e-06	HVUL1H11089.2,HVUL1H22602.2,HVUL5H07038.2,HVUL5H32616.2,HVUL5H31400.2,HVUL1H48305.2,HVUL3H34655.2,HVUL1H37702.2,HVUL3H52600.2,HVUL5H48388.2,HVUL2H50964.2,HVUL4H26283.2,HVUL4H23086.2,HVUL5H34946.2
sulfur amino acid metabolic process	GO:0000096	14 out of 150 9.33333333333333%	35 out of 1494 2.34270414993307%	2.1151e-06	HVUL6H48442.2,HVUL6H02599.2,HVUL2H28705.2,HVUL0H04974.2,HVUL0H35888.2,HVUL6H26962.2,HVUL1H48305.2,HVUL6H32923.2,HVUL6H32922.2,HVUL5H16377.2,HVUL3H03449.2,HVUL2H34120.2,HVUL5H32720.2,HVUL3H11275.2
cell wall organization or biogenesis	GO:0071554	15 out of 150 10%	40 out of 1494 2.67737617135207%	2.35961e-06	HVUL1H11089.2,HVUL1H22602.2,HVUL5H07038.2,HVUL5H32616.2,HVUL5H31400.2,HVUL1H48305.2,HVUL3H18624.2,HVUL3H34655.2,HVUL1H37702.2,HVUL3H52600.2,HVUL5H48388.2,HVUL2H50964.2,HVUL4H26283.2,HVUL4H23086.2,HVUL5H34946.2
serine family amino acid metabolic process	GO:0009069	13 out of 150 8.66666666666667%	31 out of 1494 2.07496653279786%	2.65836e-06	HVUL6H48442.2,HVUL6H02599.2,HVUL2H28705.2,HVUL0H35888.2,HVUL6H26962.2,HVUL1H48305.2,HVUL6H32923.2,HVUL6H32922.2,HVUL5H16377.2,HVUL3H03449.2,HVUL2H34120.2,HVUL5H32720.2,HVUL3H11275.2
cysteine metabolic process	GO:0006534	12 out of 150 8%	27 out of 1494 1.80722891566265%	3.15138e-06	HVUL6H48442.2,HVUL6H02599.2,HVUL2H28705.2,HVUL0H35888.2,HVUL1H48305.2,HVUL6H32923.2,HVUL6H32922.2,HVUL5H16377.2,HVUL3H03449.2,HVUL2H34120.2,HVUL5H32720.2,HVUL3H11275.2
serine family amino acid biosynthetic process	GO:0009070	12 out of 150 8%	27 out of 1494 1.80722891566265%	3.15138e-06	HVUL6H48442.2,HVUL6H02599.2,HVUL2H28705.2,HVUL0H35888.2,HVUL1H48305.2,HVUL6H32923.2,HVUL6H32922.2,HVUL5H16377.2,HVUL3H03449.2,HVUL2H34120.2,HVUL5H32720.2,HVUL3H11275.2
cysteine biosynthetic process	GO:0019344	12 out of 150 8%	27 out of 1494 1.80722891566265%	3.15138e-06	HVUL6H48442.2,HVUL6H02599.2,HVUL2H28705.2,HVUL0H35888.2,HVUL1H48305.2,HVUL6H32923.2,HVUL6H32922.2,HVUL5H16377.2,HVUL3H03449.2,HVUL2H34120.2,HVUL5H32720.2,HVUL3H11275.2
isopentenyl diphosphate biosynthetic process	GO:0009240	14 out of 150 9.33333333333333%	36 out of 1494 2.40963855421687%	3.16328e-06	HVUL6H48442.2,HVUL5H52835.2,HVUL5H32721.2,HVUL1H34171.2,HVUL2H13279.2,HVUL6H02599.2,HVUL7H29831.2,HVUL5H30136.2,HVUL4H42287.2,HVUL6H26962.2,HVUL2H23599.2,HVUL7H11321.2,HVUL3H03449.2,HVUL7H13879.2
glyceraldehyde-3-phosphate metabolic process	GO:0019682	14 out of 150 9.33333333333333%	36 out of 1494 2.40963855421687%	3.16328e-06	HVUL6H48442.2,HVUL5H52835.2,HVUL5H32721.2,HVUL1H34171.2,HVUL2H13279.2,HVUL6H02599.2,HVUL7H29831.2,HVUL5H30136.2,HVUL4H42287.2,HVUL6H26962.2,HVUL2H23599.2,HVUL7H11321.2,HVUL3H03449.2,HVUL7H13879.2
isopentenyl diphosphate biosynthetic process, methylerythritol 4-phosphate pathway	GO:0019288	14 out of 150 9.33333333333333%	36 out of 1494 2.40963855421687%	3.16328e-06	HVUL6H48442.2,HVUL5H52835.2,HVUL5H32721.2,HVUL1H34171.2,HVUL2H13279.2,HVUL6H02599.2,HVUL7H29831.2,HVUL5H30136.2,HVUL4H42287.2,HVUL6H26962.2,HVUL2H23599.2,HVUL7H11321.2,HVUL3H03449.2,HVUL7H13879.2
isopentenyl diphosphate metabolic process	GO:0046490	14 out of 150 9.33333333333333%	36 out of 1494 2.40963855421687%	3.16328e-06	HVUL6H48442.2,HVUL5H52835.2,HVUL5H32721.2,HVUL1H34171.2,HVUL2H13279.2,HVUL6H02599.2,HVUL7H29831.2,HVUL5H30136.2,HVUL4H42287.2,HVUL6H26962.2,HVUL2H23599.2,HVUL7H11321.2,HVUL3H03449.2,HVUL7H13879.2
pyruvate metabolic process	GO:0006090	17 out of 150 11.3333333333333%	51 out of 1494 3.4136546184739%	3.23646e-06	HVUL6H48442.2,HVUL5H52835.2,HVUL5H32721.2,HVUL1H34171.2,HVUL2H13279.2,HVUL6H02599.2,HVUL7H29831.2,HVUL0H35888.2,HVUL5H30136.2,HVUL4H42287.2,HVUL6H26962.2,HVUL1H48305.2,HVUL2H23599.2,HVUL7H11321.2,HVUL3H03449.2,HVUL2H39733.2,HVUL7H13879.2
sulfur amino acid biosynthetic process	GO:0000097	13 out of 150 8.66666666666667%	32 out of 1494 2.14190093708166%	4.09206e-06	HVUL6H48442.2,HVUL6H02599.2,HVUL2H28705.2,HVUL0H04974.2,HVUL0H35888.2,HVUL1H48305.2,HVUL6H32923.2,HVUL6H32922.2,HVUL5H16377.2,HVUL3H03449.2,HVUL2H34120.2,HVUL5H32720.2,HVUL3H11275.2
generation of precursor metabolites and energy	GO:0006091	26 out of 150 17.3333333333333%	106 out of 1494 7.095046854083%	5.36217e-06	HVUL6H02599.2,HVUL6H48442.2,HVUL5H32721.2,HVUL2H19579.2,HVUL0H35888.2,HVUL2H28705.2,HVUL2H35215.2,HVUL0H05239.2,HVUL6H32923.2,HVUL6H32922.2,HVUL5H16377.2,HVUL3H03449.2,HVUL2H39733.2,HVUL2H15501.2,HVUL5H32720.2,HVUL7H07040.2,HVUL7H41144.2,HVUL1H48305.2,HVUL5H03939.2,HVUL7H17250.2,HVUL1H01625.2,HVUL6H33986.2,HVUL2H34120.2,HVUL3H11275.2,HVUL7H13879.2,HVUL6H22485.2
cellular aldehyde metabolic process	GO:0006081	15 out of 150 10%	43 out of 1494 2.87817938420348%	6.78641e-06	HVUL6H48442.2,HVUL5H52835.2,HVUL5H32721.2,HVUL1H34171.2,HVUL2H13279.2,HVUL6H02599.2,HVUL7H29831.2,HVUL6H46084.2,HVUL5H30136.2,HVUL4H42287.2,HVUL6H26962.2,HVUL2H23599.2,HVUL7H11321.2,HVUL3H03449.2,HVUL7H13879.2
photorespiration	GO:0009853	7 out of 150 4.66666666666667%	10 out of 1494 0.669344042838019%	8.34381e-06	HVUL0H35888.2,HVUL3H23075.2,HVUL2H31183.2,HVUL2H00199.2,HVUL2H01025.2,HVUL0H05155.2,HVUL0H51800.2
photosynthesis, light harvesting	GO:0009765	11 out of 150 7.33333333333333%	25 out of 1494 1.67336010709505%	9.44607e-06	HVUL2H28705.2,HVUL2H35215.2,HVUL7H41144.2,HVUL0H05239.2,HVUL5H03939.2,HVUL6H32923.2,HVUL6H32922.2,HVUL5H16377.2,HVUL2H15501.2,HVUL2H34120.2,HVUL7H07040.2
cellular process	GO:0009987	123 out of 150 82%	999 out of 1494 66.8674698795181%	1.11403e-05	HVUL2H13279.2,HVUL6H48442.2,HVUL1H11089.2,HVUL5H37572.2,HVUL7H29831.2,HVUL2H36921.2,HVUL1H34171.2,HVUL3H02932.2,HVUL0H03264.2,HVUL7H12417.2,HVUL1H06198.2,HVUL2H35333.2,HVUL6H11868.2,HVUL5H52835.2,HVUL5H14370.2,HVUL6H02599.2,HVUL5H32721.2,HVUL5H14897.2,HVUL2H31756.2,HVUL2H35215.2,HVUL2H38815.2,HVUL2H19579.2,HVUL2H35570.2,HVUL1H22602.2,HVUL4H42287.2,HVUL5H32616.2,HVUL0H04974.2,HVUL2H28705.2,HVUL3H4…
cellular amino acid biosynthetic process	GO:0008652	16 out of 150 10.6666666666667%	52 out of 1494 3.4805890227577%	2.07488e-05	HVUL6H48442.2,HVUL6H02599.2,HVUL2H28705.2,HVUL0H04974.2,HVUL0H35888.2,HVUL6H26962.2,HVUL1H48305.2,HVUL2H23599.2,HVUL6H32923.2,HVUL6H32922.2,HVUL5H16377.2,HVUL3H03449.2,HVUL2H34120.2,HVUL5H32720.2,HVUL4H51081.2,HVUL3H11275.2
single-organism biosynthetic process	GO:0044711	45 out of 150 30%	262 out of 1494 17.5368139223561%	5.14254e-05	HVUL5H14370.2,HVUL1H34171.2,HVUL2H13279.2,HVUL6H02599.2,HVUL6H48442.2,HVUL5H32721.2,HVUL5H14897.2,HVUL5H52835.2,HVUL5H37572.2,HVUL7H29831.2,HVUL0H04974.2,HVUL5H30136.2,HVUL4H42287.2,HVUL2H28705.2,HVUL5H07038.2,HVUL0H35888.2,HVUL5H37112.2,HVUL0H51800.2,HVUL5H16377.2,HVUL3H03449.2,HVUL2H39733.2,HVUL2H01025.2,HVUL3H38937.2,HVUL2H00199.2,HVUL0H05155.2,HVUL2H34120.2,HVUL2H23599.2,HVUL2H49996.2,HVUL4H5…
photosynthesis, dark reaction	GO:0019685	5 out of 150 3.33333333333333%	6 out of 1494 0.401606425702811%	5.29373e-05	HVUL2H31183.2,HVUL0H05155.2,HVUL2H00199.2,HVUL0H51800.2,HVUL2H01025.2
reductive pentose-phosphate cycle	GO:0019253	5 out of 150 3.33333333333333%	6 out of 1494 0.401606425702811%	5.29373e-05	HVUL2H31183.2,HVUL0H05155.2,HVUL2H00199.2,HVUL0H51800.2,HVUL2H01025.2
sulfur compound biosynthetic process	GO:0044272	15 out of 150 10%	50 out of 1494 3.34672021419009%	5.36826e-05	HVUL6H48442.2,HVUL6H02599.2,HVUL2H28705.2,HVUL0H04974.2,HVUL0H35888.2,HVUL6H26962.2,HVUL1H48305.2,HVUL6H32923.2,HVUL6H32922.2,HVUL5H16377.2,HVUL3H03449.2,HVUL2H34120.2,HVUL5H32720.2,HVUL3H11275.2,HVUL7H13879.2
alpha-amino acid biosynthetic process	GO:1901607	13 out of 150 8.66666666666667%	42 out of 1494 2.81124497991968%	0.000122279	HVUL6H48442.2,HVUL6H02599.2,HVUL2H28705.2,HVUL0H04974.2,HVUL0H35888.2,HVUL1H48305.2,HVUL6H32923.2,HVUL6H32922.2,HVUL5H16377.2,HVUL3H03449.2,HVUL2H34120.2,HVUL5H32720.2,HVUL3H11275.2
carbon fixation	GO:0015977	5 out of 150 3.33333333333333%	7 out of 1494 0.468540829986613%	0.000170274	HVUL2H31183.2,HVUL0H05155.2,HVUL2H00199.2,HVUL0H51800.2,HVUL2H01025.2
phospholipid metabolic process	GO:0006644	15 out of 150 10%	56 out of 1494 3.7483266398929%	0.000225817	HVUL6H48442.2,HVUL5H52835.2,HVUL5H32721.2,HVUL1H34171.2,HVUL2H13279.2,HVUL7H29831.2,HVUL6H02599.2,HVUL4H08846.2,HVUL5H30136.2,HVUL4H42287.2,HVUL6H26962.2,HVUL2H23599.2,HVUL7H11321.2,HVUL3H03449.2,HVUL7H13879.2
sulfur compound metabolic process	GO:0006790	15 out of 150 10%	56 out of 1494 3.7483266398929%	0.000225817	HVUL6H48442.2,HVUL6H02599.2,HVUL2H28705.2,HVUL0H04974.2,HVUL0H35888.2,HVUL6H26962.2,HVUL6H32923.2,HVUL6H32922.2,HVUL5H16377.2,HVUL3H03449.2,HVUL5H32720.2,HVUL1H48305.2,HVUL2H34120.2,HVUL3H11275.2,HVUL7H13879.2
isoprenoid biosynthetic process	GO:0008299	15 out of 150 10%	56 out of 1494 3.7483266398929%	0.000225817	HVUL1H34171.2,HVUL2H13279.2,HVUL6H02599.2,HVUL6H48442.2,HVUL5H52835.2,HVUL5H32721.2,HVUL7H29831.2,HVUL5H30136.2,HVUL4H42287.2,HVUL6H26962.2,HVUL3H37876.2,HVUL2H23599.2,HVUL7H11321.2,HVUL3H03449.2,HVUL7H13879.2
phospholipid biosynthetic process	GO:0008654	14 out of 150 9.33333333333333%	51 out of 1494 3.4136546184739%	0.00027921	HVUL6H48442.2,HVUL5H52835.2,HVUL5H32721.2,HVUL1H34171.2,HVUL2H13279.2,HVUL7H29831.2,HVUL6H02599.2,HVUL5H30136.2,HVUL4H42287.2,HVUL6H26962.2,HVUL2H23599.2,HVUL7H11321.2,HVUL3H03449.2,HVUL7H13879.2
carboxylic acid metabolic process	GO:0019752	30 out of 150 20%	161 out of 1494 10.7764390896921%	0.000299531	HVUL1H34171.2,HVUL2H13279.2,HVUL6H02599.2,HVUL6H48442.2,HVUL5H32721.2,HVUL5H52835.2,HVUL5H37572.2,HVUL7H29831.2,HVUL0H04974.2,HVUL5H30136.2,HVUL4H42287.2,HVUL0H35888.2,HVUL2H28705.2,HVUL6H26962.2,HVUL5H37112.2,HVUL6H32923.2,HVUL5H16377.2,HVUL3H03449.2,HVUL2H39733.2,HVUL2H34120.2,HVUL2H23599.2,HVUL6H32922.2,HVUL4H51081.2,HVUL5H32720.2,HVUL1H48305.2,HVUL7H11321.2,HVUL3H11275.2,HVUL7H13879.2,HVUL5H1…
organic acid biosynthetic process	GO:0016053	20 out of 150 13.3333333333333%	90 out of 1494 6.02409638554217%	0.000329324	HVUL6H02599.2,HVUL6H48442.2,HVUL0H04974.2,HVUL0H35888.2,HVUL2H28705.2,HVUL6H26962.2,HVUL5H37112.2,HVUL2H23599.2,HVUL6H32923.2,HVUL6H32922.2,HVUL5H16377.2,HVUL3H03449.2,HVUL2H39733.2,HVUL5H32720.2,HVUL4H51081.2,HVUL1H48305.2,HVUL2H34120.2,HVUL3H11275.2,HVUL5H10034.2,HVUL2H08482.2
carboxylic acid biosynthetic process	GO:0046394	20 out of 150 13.3333333333333%	90 out of 1494 6.02409638554217%	0.000329324	HVUL6H02599.2,HVUL6H48442.2,HVUL0H04974.2,HVUL0H35888.2,HVUL2H28705.2,HVUL6H26962.2,HVUL5H37112.2,HVUL2H23599.2,HVUL6H32923.2,HVUL6H32922.2,HVUL5H16377.2,HVUL3H03449.2,HVUL2H39733.2,HVUL5H32720.2,HVUL4H51081.2,HVUL1H48305.2,HVUL2H34120.2,HVUL3H11275.2,HVUL5H10034.2,HVUL2H08482.2
protein-chromophore linkage	GO:0018298	10 out of 150 6.66666666666667%	30 out of 1494 2.00803212851406%	0.00039651	HVUL2H35215.2,HVUL7H41144.2,HVUL0H05239.2,HVUL5H03939.2,HVUL6H32923.2,HVUL6H32922.2,HVUL5H16377.2,HVUL2H15501.2,HVUL2H34120.2,HVUL7H07040.2
isoprenoid metabolic process	GO:0006720	15 out of 150 10%	59 out of 1494 3.94912985274431%	0.000423043	HVUL1H34171.2,HVUL2H13279.2,HVUL6H02599.2,HVUL6H48442.2,HVUL5H52835.2,HVUL5H32721.2,HVUL7H29831.2,HVUL5H30136.2,HVUL4H42287.2,HVUL6H26962.2,HVUL3H37876.2,HVUL2H23599.2,HVUL7H11321.2,HVUL3H03449.2,HVUL7H13879.2
cellular component assembly	GO:0022607	17 out of 150 11.3333333333333%	72 out of 1494 4.81927710843374%	0.000448986	HVUL2H31756.2,HVUL2H13279.2,HVUL0H35888.2,HVUL2H28705.2,HVUL1H44419.2,HVUL2H23599.2,HVUL3H03449.2,HVUL4H51081.2,HVUL5H31400.2,HVUL4H38469.2,HVUL7H17250.2,HVUL3H14790.2,HVUL6H33986.2,HVUL3H35200.2,HVUL5H48388.2,HVUL0H03837.2,HVUL6H22485.2
cellular metabolic compound salvage	GO:0043094	7 out of 150 4.66666666666667%	16 out of 1494 1.07095046854083%	0.000470761	HVUL0H35888.2,HVUL3H23075.2,HVUL2H31183.2,HVUL2H00199.2,HVUL2H01025.2,HVUL0H05155.2,HVUL0H51800.2
thylakoid membrane organization	GO:0010027	9 out of 150 6%	26 out of 1494 1.74029451137885%	0.000572127	HVUL2H31756.2,HVUL2H13279.2,HVUL5H52835.2,HVUL7H29831.2,HVUL5H30136.2,HVUL3H03449.2,HVUL2H23599.2,HVUL2H48107.2,HVUL5H22700.2
plastid membrane organization	GO:0009668	9 out of 150 6%	26 out of 1494 1.74029451137885%	0.000572127	HVUL2H31756.2,HVUL2H13279.2,HVUL5H52835.2,HVUL7H29831.2,HVUL5H30136.2,HVUL3H03449.2,HVUL2H23599.2,HVUL2H48107.2,HVUL5H22700.2
oxoacid metabolic process	GO:0043436	30 out of 150 20%	167 out of 1494 11.1780455153949%	0.000588223	HVUL1H34171.2,HVUL2H13279.2,HVUL6H02599.2,HVUL6H48442.2,HVUL5H32721.2,HVUL5H52835.2,HVUL5H37572.2,HVUL7H29831.2,HVUL0H04974.2,HVUL5H30136.2,HVUL4H42287.2,HVUL0H35888.2,HVUL2H28705.2,HVUL6H26962.2,HVUL5H37112.2,HVUL6H32923.2,HVUL5H16377.2,HVUL3H03449.2,HVUL2H39733.2,HVUL2H34120.2,HVUL2H23599.2,HVUL6H32922.2,HVUL4H51081.2,HVUL5H32720.2,HVUL1H48305.2,HVUL7H11321.2,HVUL3H11275.2,HVUL7H13879.2,HVUL5H1…
organic acid metabolic process	GO:0006082	30 out of 150 20%	167 out of 1494 11.1780455153949%	0.000588223	HVUL1H34171.2,HVUL2H13279.2,HVUL6H02599.2,HVUL6H48442.2,HVUL5H32721.2,HVUL5H52835.2,HVUL5H37572.2,HVUL7H29831.2,HVUL0H04974.2,HVUL5H30136.2,HVUL4H42287.2,HVUL0H35888.2,HVUL2H28705.2,HVUL6H26962.2,HVUL5H37112.2,HVUL6H32923.2,HVUL5H16377.2,HVUL3H03449.2,HVUL2H39733.2,HVUL2H34120.2,HVUL2H23599.2,HVUL6H32922.2,HVUL4H51081.2,HVUL5H32720.2,HVUL1H48305.2,HVUL7H11321.2,HVUL3H11275.2,HVUL7H13879.2,HVUL5H1…
organelle organization	GO:0006996	23 out of 150 15.3333333333333%	116 out of 1494 7.76439089692102%	0.000680237	HVUL5H52835.2,HVUL5H37572.2,HVUL2H31756.2,HVUL2H13279.2,HVUL6H02599.2,HVUL7H29831.2,HVUL5H30136.2,HVUL4H34908.2,HVUL0H35888.2,HVUL2H28705.2,HVUL3H46422.2,HVUL3H03449.2,HVUL2H39733.2,HVUL3H38937.2,HVUL2H48107.2,HVUL3H14790.2,HVUL2H34120.2,HVUL2H23599.2,HVUL7H11321.2,HVUL7H05030.2,HVUL6H22485.2,HVUL5H22700.2,HVUL1H41670.2
organonitrogen compound biosynthetic process	GO:1901566	20 out of 150 13.3333333333333%	95 out of 1494 6.35876840696118%	0.000704806	HVUL5H14370.2,HVUL6H48442.2,HVUL5H14897.2,HVUL6H02599.2,HVUL0H04974.2,HVUL0H35888.2,HVUL2H28705.2,HVUL6H26962.2,HVUL2H23599.2,HVUL6H32923.2,HVUL6H32922.2,HVUL5H16377.2,HVUL3H03449.2,HVUL5H32720.2,HVUL4H51081.2,HVUL4H38469.2,HVUL1H48305.2,HVUL2H34120.2,HVUL3H11275.2,HVUL6H22485.2
plastid organization	GO:0009657	15 out of 150 10%	62 out of 1494 4.14993306559572%	0.000753063	HVUL2H31756.2,HVUL2H13279.2,HVUL5H52835.2,HVUL7H29831.2,HVUL6H02599.2,HVUL5H30136.2,HVUL2H28705.2,HVUL2H23599.2,HVUL3H03449.2,HVUL3H38937.2,HVUL2H48107.2,HVUL7H11321.2,HVUL7H05030.2,HVUL6H22485.2,HVUL5H22700.2
carbohydrate biosynthetic process	GO:0016051	16 out of 150 10.6666666666667%	69 out of 1494 4.61847389558233%	0.00082841	HVUL6H02599.2,HVUL7H29831.2,HVUL5H07038.2,HVUL0H35888.2,HVUL4H42287.2,HVUL3H34655.2,HVUL0H51800.2,HVUL2H31183.2,HVUL2H49996.2,HVUL2H39733.2,HVUL2H01025.2,HVUL2H50964.2,HVUL2H00199.2,HVUL1H48305.2,HVUL0H05155.2,HVUL7H13879.2
cellular metabolic process	GO:0044237	101 out of 150 67.3333333333333%	824 out of 1494 55.1539491298527%	0.000938861	HVUL2H13279.2,HVUL6H48442.2,HVUL6H11868.2,HVUL5H52835.2,HVUL5H37572.2,HVUL7H29831.2,HVUL5H14370.2,HVUL2H36921.2,HVUL1H34171.2,HVUL3H02932.2,HVUL6H02599.2,HVUL5H32721.2,HVUL0H03264.2,HVUL7H12417.2,HVUL5H14897.2,HVUL2H35333.2,HVUL2H31756.2,HVUL0H04974.2,HVUL2H28705.2,HVUL2H35215.2,HVUL2H38815.2,HVUL6H46084.2,HVUL2H19579.2,HVUL5H30136.2,HVUL4H42287.2,HVUL4H08846.2,HVUL5H07038.2,HVUL0H35888.2,HVUL0H5…
carbohydrate metabolic process	GO:0005975	29 out of 150 19.3333333333333%	164 out of 1494 10.9772423025435%	0.000971383	HVUL1H34171.2,HVUL6H02599.2,HVUL6H48442.2,HVUL7H29831.2,HVUL5H07038.2,HVUL4H42287.2,HVUL2H57592.2,HVUL0H35888.2,HVUL2H28705.2,HVUL3H34655.2,HVUL0H51800.2,HVUL2H31183.2,HVUL1H37702.2,HVUL2H39733.2,HVUL2H01025.2,HVUL2H00199.2,HVUL0H05155.2,HVUL2H23599.2,HVUL2H49996.2,HVUL3H52600.2,HVUL2H50964.2,HVUL4H26283.2,HVUL4H38524.2,HVUL1H48305.2,HVUL3H18624.2,HVUL1H29085.2,HVUL7H13879.2,HVUL6H22485.2,HVUL4H2…
microtubule-based movement	GO:0007018	3 out of 150 2%	3 out of 1494 0.200803212851406%	0.00099394	HVUL1H44419.2,HVUL3H35420.2,HVUL3H35200.2
cellular component movement	GO:0006928	3 out of 150 2%	3 out of 1494 0.200803212851406%	0.00099394	HVUL1H44419.2,HVUL3H35420.2,HVUL3H35200.2
cellular component biogenesis	GO:0044085	22 out of 150 14.6666666666667%	112 out of 1494 7.49665327978581%	0.00103105	HVUL6H48442.2,HVUL2H31756.2,HVUL2H13279.2,HVUL0H35888.2,HVUL2H28705.2,HVUL2H35215.2,HVUL1H44419.2,HVUL3H34655.2,HVUL3H03449.2,HVUL7H07040.2,HVUL7H17250.2,HVUL3H14790.2,HVUL3H35200.2,HVUL5H48388.2,HVUL2H23599.2,HVUL4H51081.2,HVUL5H31400.2,HVUL4H38469.2,HVUL6H33986.2,HVUL0H03837.2,HVUL5H34946.2,HVUL6H22485.2
cellular amino acid metabolic process	GO:0006520	17 out of 150 11.3333333333333%	77 out of 1494 5.15394912985274%	0.00103491	HVUL6H48442.2,HVUL5H37572.2,HVUL6H02599.2,HVUL0H04974.2,HVUL0H35888.2,HVUL2H28705.2,HVUL6H26962.2,HVUL2H23599.2,HVUL6H32923.2,HVUL6H32922.2,HVUL5H16377.2,HVUL3H03449.2,HVUL5H32720.2,HVUL4H51081.2,HVUL1H48305.2,HVUL2H34120.2,HVUL3H11275.2
carbohydrate derivative metabolic process	GO:1901135	22 out of 150 14.6666666666667%	113 out of 1494 7.56358768406961%	0.00117007	HVUL1H34171.2,HVUL2H13279.2,HVUL6H02599.2,HVUL6H48442.2,HVUL5H52835.2,HVUL5H14897.2,HVUL5H32721.2,HVUL7H29831.2,HVUL5H30136.2,HVUL4H42287.2,HVUL6H26962.2,HVUL1H44419.2,HVUL2H23599.2,HVUL3H03449.2,HVUL2H39733.2,HVUL1H48305.2,HVUL7H11321.2,HVUL3H18624.2,HVUL3H35200.2,HVUL4H13203.2,HVUL7H13879.2,HVUL4H55512.2
single-organism membrane organization	GO:0044802	10 out of 150 6.66666666666667%	34 out of 1494 2.27576974564926%	0.00121199	HVUL2H31756.2,HVUL2H13279.2,HVUL5H52835.2,HVUL7H29831.2,HVUL5H30136.2,HVUL2H23599.2,HVUL2H48107.2,HVUL3H03449.2,HVUL4H55512.2,HVUL5H22700.2
membrane organization	GO:0061024	10 out of 150 6.66666666666667%	34 out of 1494 2.27576974564926%	0.00121199	HVUL2H31756.2,HVUL2H13279.2,HVUL5H52835.2,HVUL7H29831.2,HVUL5H30136.2,HVUL2H23599.2,HVUL2H48107.2,HVUL3H03449.2,HVUL4H55512.2,HVUL5H22700.2
oxidoreduction coenzyme metabolic process	GO:0006733	9 out of 150 6%	29 out of 1494 1.94109772423025%	0.00140615	HVUL1H34171.2,HVUL6H48442.2,HVUL2H28705.2,HVUL0H35888.2,HVUL6H26962.2,HVUL2H23599.2,HVUL3H03449.2,HVUL6H22485.2,HVUL7H13879.2
lipid transport	GO:0006869	5 out of 150 3.33333333333333%	10 out of 1494 0.669344042838019%	0.00158766	HVUL3H07244.2,HVUL3H00491.2,HVUL2H21597.2,HVUL3H07242.2,HVUL4H24743.2
lipid localization	GO:0010876	5 out of 150 3.33333333333333%	10 out of 1494 0.669344042838019%	0.00158766	HVUL3H07244.2,HVUL3H00491.2,HVUL2H21597.2,HVUL3H07242.2,HVUL4H24743.2
shoot system development	GO:0048367	12 out of 150 8%	48 out of 1494 3.21285140562249%	0.001918	HVUL6H48442.2,HVUL2H13279.2,HVUL2H31756.2,HVUL6H02599.2,HVUL7H29831.2,HVUL4H42287.2,HVUL3H37876.2,HVUL1H48305.2,HVUL5H32720.2,HVUL2H06740.2,HVUL5H34946.2,HVUL6H22485.2
organophosphate metabolic process	GO:0019637	25 out of 150 16.6666666666667%	140 out of 1494 9.37081659973226%	0.00198338	HVUL1H34171.2,HVUL2H13279.2,HVUL6H02599.2,HVUL6H48442.2,HVUL5H52835.2,HVUL5H14897.2,HVUL5H32721.2,HVUL7H29831.2,HVUL0H04974.2,HVUL5H30136.2,HVUL4H42287.2,HVUL4H08846.2,HVUL0H35888.2,HVUL2H28705.2,HVUL6H26962.2,HVUL1H44419.2,HVUL3H03449.2,HVUL2H39733.2,HVUL3H35200.2,HVUL2H23599.2,HVUL7H11321.2,HVUL4H13203.2,HVUL7H13879.2,HVUL6H22485.2,HVUL4H55512.2
monocarboxylic acid metabolic process	GO:0032787	20 out of 150 13.3333333333333%	103 out of 1494 6.89424364123159%	0.00206547	HVUL1H34171.2,HVUL2H13279.2,HVUL6H02599.2,HVUL6H48442.2,HVUL5H52835.2,HVUL5H32721.2,HVUL7H29831.2,HVUL0H35888.2,HVUL5H30136.2,HVUL4H42287.2,HVUL6H26962.2,HVUL5H37112.2,HVUL2H23599.2,HVUL3H03449.2,HVUL2H39733.2,HVUL1H48305.2,HVUL7H11321.2,HVUL7H13879.2,HVUL5H10034.2,HVUL2H08482.2
macromolecule localization	GO:0033036	15 out of 150 10%	69 out of 1494 4.61847389558233%	0.00244235	HVUL5H32721.2,HVUL1H06198.2,HVUL1H34171.2,HVUL7H29831.2,HVUL3H07244.2,HVUL3H07242.2,HVUL3H00491.2,HVUL3H46422.2,HVUL2H21597.2,HVUL3H03449.2,HVUL4H38469.2,HVUL1H48305.2,HVUL4H24743.2,HVUL4H17201.2,HVUL4H55512.2
microtubule-based process	GO:0007017	5 out of 150 3.33333333333333%	11 out of 1494 0.736278447121821%	0.00267694	HVUL3H14322.2,HVUL4H34908.2,HVUL3H35200.2,HVUL1H44419.2,HVUL3H35420.2
single-organism carbohydrate metabolic process	GO:0044723	21 out of 150 14%	113 out of 1494 7.56358768406961%	0.0028287	HVUL6H48442.2,HVUL1H34171.2,HVUL6H02599.2,HVUL7H29831.2,HVUL5H07038.2,HVUL4H42287.2,HVUL0H35888.2,HVUL2H28705.2,HVUL3H34655.2,HVUL0H51800.2,HVUL2H31183.2,HVUL2H39733.2,HVUL2H01025.2,HVUL2H00199.2,HVUL0H05155.2,HVUL2H23599.2,HVUL2H49996.2,HVUL2H50964.2,HVUL1H48305.2,HVUL7H13879.2,HVUL6H22485.2
pigment biosynthetic process	GO:0046148	9 out of 150 6%	32 out of 1494 2.14190093708166%	0.0030215	HVUL5H14370.2,HVUL6H48442.2,HVUL5H14897.2,HVUL5H52835.2,HVUL7H29831.2,HVUL6H26962.2,HVUL3H03449.2,HVUL3H37876.2,HVUL6H22485.2
carbohydrate catabolic process	GO:0016052	13 out of 150 8.66666666666667%	57 out of 1494 3.81526104417671%	0.00304882	HVUL6H48442.2,HVUL1H34171.2,HVUL6H02599.2,HVUL2H28705.2,HVUL2H57592.2,HVUL0H35888.2,HVUL2H23599.2,HVUL2H39733.2,HVUL4H26283.2,HVUL1H48305.2,HVUL3H18624.2,HVUL7H13879.2,HVUL6H22485.2
alpha-amino acid metabolic process	GO:1901605	14 out of 150 9.33333333333333%	64 out of 1494 4.28380187416332%	0.00320978	HVUL6H48442.2,HVUL6H02599.2,HVUL0H04974.2,HVUL0H35888.2,HVUL2H28705.2,HVUL6H26962.2,HVUL6H32923.2,HVUL6H32922.2,HVUL5H16377.2,HVUL3H03449.2,HVUL5H32720.2,HVUL1H48305.2,HVUL2H34120.2,HVUL3H11275.2
plastid translation	GO:0032544	3 out of 150 2%	4 out of 1494 0.267737617135207%	0.00368178	HVUL2H23599.2,HVUL7H11321.2,HVUL6H22485.2
shoot system morphogenesis	GO:0010016	7 out of 150 4.66666666666667%	22 out of 1494 1.47255689424364%	0.00416851	HVUL6H48442.2,HVUL7H29831.2,HVUL4H42287.2,HVUL3H37876.2,HVUL5H32720.2,HVUL2H06740.2,HVUL6H22485.2
cellulose metabolic process	GO:0030243	5 out of 150 3.33333333333333%	12 out of 1494 0.803212851405622%	0.00422131	HVUL5H07038.2,HVUL1H48305.2,HVUL2H50964.2,HVUL4H26283.2,HVUL3H34655.2
nucleotide metabolic process	GO:0009117	16 out of 150 10.6666666666667%	80 out of 1494 5.35475234270415%	0.00433125	HVUL6H48442.2,HVUL5H14897.2,HVUL1H34171.2,HVUL0H04974.2,HVUL0H35888.2,HVUL2H28705.2,HVUL6H26962.2,HVUL1H44419.2,HVUL2H23599.2,HVUL3H03449.2,HVUL2H39733.2,HVUL3H35200.2,HVUL4H13203.2,HVUL7H13879.2,HVUL6H22485.2,HVUL4H55512.2
small molecule biosynthetic process	GO:0044283	21 out of 150 14%	117 out of 1494 7.83132530120482%	0.00439977	HVUL6H02599.2,HVUL6H48442.2,HVUL0H04974.2,HVUL0H35888.2,HVUL2H28705.2,HVUL6H26962.2,HVUL5H37112.2,HVUL2H23599.2,HVUL6H32923.2,HVUL6H32922.2,HVUL5H16377.2,HVUL3H03449.2,HVUL2H39733.2,HVUL5H32720.2,HVUL4H51081.2,HVUL1H48305.2,HVUL6H50052.2,HVUL2H34120.2,HVUL3H11275.2,HVUL5H10034.2,HVUL2H08482.2
iron-sulfur cluster assembly	GO:0016226	6 out of 150 4%	17 out of 1494 1.13788487282463%	0.00449583	HVUL2H31756.2,HVUL2H13279.2,HVUL4H38469.2,HVUL2H23599.2,HVUL4H51081.2,HVUL0H03837.2
metallo-sulfur cluster assembly	GO:0031163	6 out of 150 4%	17 out of 1494 1.13788487282463%	0.00449583	HVUL2H31756.2,HVUL2H13279.2,HVUL4H38469.2,HVUL2H23599.2,HVUL4H51081.2,HVUL0H03837.2
glucose metabolic process	GO:0006006	10 out of 150 6.66666666666667%	40 out of 1494 2.67737617135207%	0.00459889	HVUL6H48442.2,HVUL1H34171.2,HVUL6H02599.2,HVUL2H28705.2,HVUL0H35888.2,HVUL1H48305.2,HVUL2H23599.2,HVUL2H39733.2,HVUL6H22485.2,HVUL7H13879.2
cellular biosynthetic process	GO:0044249	53 out of 150 35.3333333333333%	388 out of 1494 25.9705488621151%	0.00471748	HVUL5H14370.2,HVUL1H34171.2,HVUL2H13279.2,HVUL6H02599.2,HVUL6H48442.2,HVUL5H32721.2,HVUL5H14897.2,HVUL5H52835.2,HVUL5H37572.2,HVUL7H29831.2,HVUL0H04974.2,HVUL5H30136.2,HVUL4H42287.2,HVUL2H28705.2,HVUL5H07038.2,HVUL0H35888.2,HVUL5H37112.2,HVUL0H51800.2,HVUL5H16377.2,HVUL3H03449.2,HVUL2H39733.2,HVUL2H01025.2,HVUL3H38937.2,HVUL2H00199.2,HVUL0H05155.2,HVUL2H34120.2,HVUL2H23599.2,HVUL2H49996.2,HVUL3H0…
nucleoside phosphate metabolic process	GO:0006753	16 out of 150 10.6666666666667%	81 out of 1494 5.42168674698795%	0.00493234	HVUL6H48442.2,HVUL5H14897.2,HVUL1H34171.2,HVUL0H04974.2,HVUL0H35888.2,HVUL2H28705.2,HVUL6H26962.2,HVUL1H44419.2,HVUL2H23599.2,HVUL3H03449.2,HVUL2H39733.2,HVUL3H35200.2,HVUL4H13203.2,HVUL7H13879.2,HVUL6H22485.2,HVUL4H55512.2
cell wall biogenesis	GO:0042546	4 out of 150 2.66666666666667%	8 out of 1494 0.535475234270415%	0.00495636	HVUL5H31400.2,HVUL3H34655.2,HVUL5H48388.2,HVUL5H34946.2
plant-type cell wall biogenesis	GO:0009832	4 out of 150 2.66666666666667%	8 out of 1494 0.535475234270415%	0.00495636	HVUL5H31400.2,HVUL3H34655.2,HVUL5H48388.2,HVUL5H34946.2
NADPH regeneration	GO:0006740	7 out of 150 4.66666666666667%	23 out of 1494 1.53949129852744%	0.00549612	HVUL1H34171.2,HVUL6H48442.2,HVUL2H28705.2,HVUL0H35888.2,HVUL2H23599.2,HVUL6H22485.2,HVUL7H13879.2
pentose-phosphate shunt	GO:0006098	7 out of 150 4.66666666666667%	23 out of 1494 1.53949129852744%	0.00549612	HVUL1H34171.2,HVUL6H48442.2,HVUL2H28705.2,HVUL0H35888.2,HVUL2H23599.2,HVUL6H22485.2,HVUL7H13879.2
organophosphate biosynthetic process	GO:0090407	16 out of 150 10.6666666666667%	82 out of 1494 5.48862115127175%	0.00560009	HVUL1H34171.2,HVUL2H13279.2,HVUL6H02599.2,HVUL6H48442.2,HVUL5H52835.2,HVUL5H32721.2,HVUL7H29831.2,HVUL0H04974.2,HVUL5H30136.2,HVUL4H42287.2,HVUL6H26962.2,HVUL2H23599.2,HVUL3H03449.2,HVUL2H39733.2,HVUL7H11321.2,HVUL7H13879.2
polysaccharide metabolic process	GO:0005976	13 out of 150 8.66666666666667%	61 out of 1494 4.08299866131191%	0.00571276	HVUL7H29831.2,HVUL2H57592.2,HVUL5H07038.2,HVUL4H42287.2,HVUL3H34655.2,HVUL2H49996.2,HVUL1H37702.2,HVUL2H50964.2,HVUL4H26283.2,HVUL1H48305.2,HVUL3H18624.2,HVUL4H23086.2,HVUL7H13879.2
anatomical structure morphogenesis	GO:0009653	9 out of 150 6%	35 out of 1494 2.34270414993307%	0.00583933	HVUL6H48442.2,HVUL7H29831.2,HVUL4H42287.2,HVUL3H37876.2,HVUL5H32720.2,HVUL2H06740.2,HVUL6H22485.2,HVUL0H08143.2,HVUL5H34946.2
hexose catabolic process	GO:0019320	8 out of 150 5.33333333333333%	29 out of 1494 1.94109772423025%	0.00587032	HVUL1H34171.2,HVUL6H48442.2,HVUL2H28705.2,HVUL0H35888.2,HVUL1H48305.2,HVUL2H23599.2,HVUL6H22485.2,HVUL7H13879.2
monosaccharide catabolic process	GO:0046365	8 out of 150 5.33333333333333%	29 out of 1494 1.94109772423025%	0.00587032	HVUL1H34171.2,HVUL6H48442.2,HVUL2H28705.2,HVUL0H35888.2,HVUL1H48305.2,HVUL2H23599.2,HVUL6H22485.2,HVUL7H13879.2
glucose catabolic process	GO:0006007	8 out of 150 5.33333333333333%	29 out of 1494 1.94109772423025%	0.00587032	HVUL1H34171.2,HVUL6H48442.2,HVUL2H28705.2,HVUL0H35888.2,HVUL1H48305.2,HVUL2H23599.2,HVUL6H22485.2,HVUL7H13879.2
innate immune response	GO:0045087	5 out of 150 3.33333333333333%	13 out of 1494 0.870147255689424%	0.0063112	HVUL6H48442.2,HVUL2H38815.2,HVUL1H48305.2,HVUL2H23599.2,HVUL3H03449.2
immune response	GO:0006955	5 out of 150 3.33333333333333%	13 out of 1494 0.870147255689424%	0.0063112	HVUL6H48442.2,HVUL2H38815.2,HVUL1H48305.2,HVUL2H23599.2,HVUL3H03449.2
single-organism catabolic process	GO:0044712	22 out of 150 14.6666666666667%	129 out of 1494 8.63453815261044%	0.00679098	HVUL1H34171.2,HVUL6H02599.2,HVUL3H02932.2,HVUL6H48442.2,HVUL5H52835.2,HVUL5H14897.2,HVUL4H08846.2,HVUL0H35888.2,HVUL2H28705.2,HVUL6H26962.2,HVUL1H44419.2,HVUL3H03449.2,HVUL2H39733.2,HVUL3H35200.2,HVUL2H23599.2,HVUL3H13124.2,HVUL1H48305.2,HVUL4H13203.2,HVUL3H11357.2,HVUL7H13879.2,HVUL6H22485.2,HVUL4H55512.2
NADP metabolic process	GO:0006739	7 out of 150 4.66666666666667%	24 out of 1494 1.60642570281124%	0.00711768	HVUL1H34171.2,HVUL6H48442.2,HVUL2H28705.2,HVUL0H35888.2,HVUL2H23599.2,HVUL6H22485.2,HVUL7H13879.2
cellulose biosynthetic process	GO:0030244	4 out of 150 2.66666666666667%	9 out of 1494 0.602409638554217%	0.00823078	HVUL5H07038.2,HVUL1H48305.2,HVUL2H50964.2,HVUL3H34655.2
porphyrin-containing compound biosynthetic process	GO:0006779	6 out of 150 4%	19 out of 1494 1.27175368139224%	0.00831494	HVUL5H14370.2,HVUL6H48442.2,HVUL5H14897.2,HVUL6H26962.2,HVUL3H03449.2,HVUL6H22485.2
plant-type cell wall organization or biogenesis	GO:0071669	6 out of 150 4%	19 out of 1494 1.27175368139224%	0.00831494	HVUL1H11089.2,HVUL5H32616.2,HVUL5H31400.2,HVUL5H48388.2,HVUL3H34655.2,HVUL5H34946.2
small molecule metabolic process	GO:0044281	38 out of 150 25.3333333333333%	265 out of 1494 17.7376171352075%	0.00878845	HVUL1H34171.2,HVUL2H13279.2,HVUL6H02599.2,HVUL6H48442.2,HVUL5H32721.2,HVUL5H14897.2,HVUL5H52835.2,HVUL5H37572.2,HVUL7H29831.2,HVUL0H04974.2,HVUL5H30136.2,HVUL4H42287.2,HVUL2H28705.2,HVUL2H35570.2,HVUL0H35888.2,HVUL5H37112.2,HVUL5H16377.2,HVUL3H03449.2,HVUL2H39733.2,HVUL3H35200.2,HVUL2H34120.2,HVUL2H23599.2,HVUL4H51081.2,HVUL7H11321.2,HVUL6H26962.2,HVUL1H44419.2,HVUL6H32923.2,HVUL6H50052.2,HVUL6H3…
beta-glucan metabolic process	GO:0051273	5 out of 150 3.33333333333333%	14 out of 1494 0.937081659973226%	0.00903438	HVUL5H07038.2,HVUL1H48305.2,HVUL2H50964.2,HVUL4H26283.2,HVUL3H34655.2
biosynthetic process	GO:0009058	56 out of 150 37.3333333333333%	427 out of 1494 28.5809906291834%	0.00907529	HVUL5H14370.2,HVUL1H34171.2,HVUL2H13279.2,HVUL6H02599.2,HVUL6H48442.2,HVUL5H32721.2,HVUL5H14897.2,HVUL5H52835.2,HVUL5H37572.2,HVUL2H31756.2,HVUL7H29831.2,HVUL0H04974.2,HVUL5H30136.2,HVUL4H42287.2,HVUL2H28705.2,HVUL5H07038.2,HVUL0H35888.2,HVUL0H51800.2,HVUL2H01025.2,HVUL3H38937.2,HVUL2H00199.2,HVUL2H34120.2,HVUL2H23599.2,HVUL2H49996.2,HVUL4H51081.2,HVUL3H23075.2,HVUL3H37876.2,HVUL7H11321.2,HVUL6H2…
coenzyme metabolic process	GO:0006732	10 out of 150 6.66666666666667%	44 out of 1494 2.94511378848728%	0.00944833	HVUL6H48442.2,HVUL1H34171.2,HVUL2H28705.2,HVUL0H35888.2,HVUL6H26962.2,HVUL2H23599.2,HVUL3H03449.2,HVUL6H50052.2,HVUL6H22485.2,HVUL7H13879.2
cellulose microfibril organization	GO:0010215	2 out of 150 1.33333333333333%	2 out of 1494 0.133868808567604%	0.01002	HVUL5H31400.2,HVUL5H48388.2
photosynthesis, light harvesting in photosystem I	GO:0009768	2 out of 150 1.33333333333333%	2 out of 1494 0.133868808567604%	0.01002	HVUL2H28705.2,HVUL7H07040.2
protein refolding	GO:0042026	2 out of 150 1.33333333333333%	2 out of 1494 0.133868808567604%	0.01002	HVUL2H36921.2,HVUL7H12417.2
peptide biosynthetic process	GO:0043043	2 out of 150 1.33333333333333%	2 out of 1494 0.133868808567604%	0.01002	HVUL1H48305.2,HVUL4H38469.2
protoporphyrinogen IX biosynthetic process	GO:0006782	2 out of 150 1.33333333333333%	2 out of 1494 0.133868808567604%	0.01002	HVUL5H14370.2,HVUL6H48442.2
lignin catabolic process	GO:0046274	2 out of 150 1.33333333333333%	2 out of 1494 0.133868808567604%	0.01002	HVUL3H13124.2,HVUL3H11357.2
nonphotochemical quenching	GO:0010196	2 out of 150 1.33333333333333%	2 out of 1494 0.133868808567604%	0.01002	HVUL2H34120.2,HVUL2H53730.2
extracellular matrix organization	GO:0030198	2 out of 150 1.33333333333333%	2 out of 1494 0.133868808567604%	0.01002	HVUL5H31400.2,HVUL5H48388.2
amide biosynthetic process	GO:0043604	2 out of 150 1.33333333333333%	2 out of 1494 0.133868808567604%	0.01002	HVUL1H48305.2,HVUL4H38469.2
protoporphyrinogen IX metabolic process	GO:0046501	2 out of 150 1.33333333333333%	2 out of 1494 0.133868808567604%	0.01002	HVUL5H14370.2,HVUL6H48442.2
cell wall assembly	GO:0070726	2 out of 150 1.33333333333333%	2 out of 1494 0.133868808567604%	0.01002	HVUL5H31400.2,HVUL5H48388.2
plant-type cell wall assembly	GO:0071668	2 out of 150 1.33333333333333%	2 out of 1494 0.133868808567604%	0.01002	HVUL5H31400.2,HVUL5H48388.2
phenylpropanoid catabolic process	GO:0046271	2 out of 150 1.33333333333333%	2 out of 1494 0.133868808567604%	0.01002	HVUL3H13124.2,HVUL3H11357.2
energy quenching	GO:1990066	2 out of 150 1.33333333333333%	2 out of 1494 0.133868808567604%	0.01002	HVUL2H34120.2,HVUL2H53730.2
extracellular structure organization	GO:0043062	2 out of 150 1.33333333333333%	2 out of 1494 0.133868808567604%	0.01002	HVUL5H31400.2,HVUL5H48388.2
organonitrogen compound metabolic process	GO:1901564	28 out of 150 18.6666666666667%	182 out of 1494 12.1820615796519%	0.0100617	HVUL5H14370.2,HVUL1H34171.2,HVUL6H02599.2,HVUL6H48442.2,HVUL5H14897.2,HVUL5H37572.2,HVUL0H04974.2,HVUL0H35888.2,HVUL2H28705.2,HVUL6H26962.2,HVUL1H44419.2,HVUL6H32923.2,HVUL5H16377.2,HVUL3H03449.2,HVUL3H35200.2,HVUL2H34120.2,HVUL2H23599.2,HVUL6H32922.2,HVUL4H51081.2,HVUL5H32720.2,HVUL4H38469.2,HVUL1H48305.2,HVUL3H18624.2,HVUL4H13203.2,HVUL3H11275.2,HVUL7H13879.2,HVUL6H22485.2,HVUL4H55512.2
nucleobase-containing small molecule metabolic process	GO:0055086	16 out of 150 10.6666666666667%	87 out of 1494 5.82329317269076%	0.0101303	HVUL6H48442.2,HVUL5H14897.2,HVUL1H34171.2,HVUL0H04974.2,HVUL0H35888.2,HVUL2H28705.2,HVUL6H26962.2,HVUL1H44419.2,HVUL2H23599.2,HVUL3H03449.2,HVUL2H39733.2,HVUL3H35200.2,HVUL4H13203.2,HVUL7H13879.2,HVUL6H22485.2,HVUL4H55512.2
cellular lipid metabolic process	GO:0044255	19 out of 150 12.6666666666667%	110 out of 1494 7.36278447121821%	0.0103323	HVUL1H34171.2,HVUL2H13279.2,HVUL6H02599.2,HVUL6H48442.2,HVUL5H52835.2,HVUL5H32721.2,HVUL7H29831.2,HVUL4H08846.2,HVUL5H30136.2,HVUL4H42287.2,HVUL6H26962.2,HVUL5H37112.2,HVUL2H23599.2,HVUL3H03449.2,HVUL3H37876.2,HVUL7H11321.2,HVUL7H13879.2,HVUL5H10034.2,HVUL2H08482.2
organic substance catabolic process	GO:1901575	24 out of 150 16%	150 out of 1494 10.0401606425703%	0.0106997	HVUL1H34171.2,HVUL6H02599.2,HVUL3H02932.2,HVUL6H48442.2,HVUL5H14897.2,HVUL2H57592.2,HVUL4H08846.2,HVUL0H35888.2,HVUL2H28705.2,HVUL6H26962.2,HVUL1H44419.2,HVUL3H03449.2,HVUL2H39733.2,HVUL3H35200.2,HVUL2H23599.2,HVUL3H13124.2,HVUL4H26283.2,HVUL1H48305.2,HVUL3H18624.2,HVUL4H13203.2,HVUL3H11357.2,HVUL7H13879.2,HVUL6H22485.2,HVUL4H55512.2
tetrapyrrole biosynthetic process	GO:0033014	6 out of 150 4%	20 out of 1494 1.33868808567604%	0.0109129	HVUL5H14370.2,HVUL6H48442.2,HVUL5H14897.2,HVUL6H26962.2,HVUL3H03449.2,HVUL6H22485.2
single-organism carbohydrate catabolic process	GO:0044724	10 out of 150 6.66666666666667%	45 out of 1494 3.01204819277108%	0.0111207	HVUL6H48442.2,HVUL1H34171.2,HVUL6H02599.2,HVUL2H28705.2,HVUL0H35888.2,HVUL1H48305.2,HVUL2H23599.2,HVUL2H39733.2,HVUL6H22485.2,HVUL7H13879.2
pyridine nucleotide metabolic process	GO:0019362	7 out of 150 4.66666666666667%	26 out of 1494 1.74029451137885%	0.0113876	HVUL1H34171.2,HVUL6H48442.2,HVUL2H28705.2,HVUL0H35888.2,HVUL2H23599.2,HVUL6H22485.2,HVUL7H13879.2
nicotinamide nucleotide metabolic process	GO:0046496	7 out of 150 4.66666666666667%	26 out of 1494 1.74029451137885%	0.0113876	HVUL1H34171.2,HVUL6H48442.2,HVUL2H28705.2,HVUL0H35888.2,HVUL2H23599.2,HVUL6H22485.2,HVUL7H13879.2
chlorophyll biosynthetic process	GO:0015995	5 out of 150 3.33333333333333%	15 out of 1494 1.00401606425703%	0.0124733	HVUL5H14370.2,HVUL6H48442.2,HVUL6H26962.2,HVUL3H03449.2,HVUL6H22485.2
hexose metabolic process	GO:0019318	10 out of 150 6.66666666666667%	46 out of 1494 3.07898259705489%	0.0130092	HVUL6H48442.2,HVUL1H34171.2,HVUL6H02599.2,HVUL2H28705.2,HVUL0H35888.2,HVUL1H48305.2,HVUL2H23599.2,HVUL2H39733.2,HVUL6H22485.2,HVUL7H13879.2
glucan metabolic process	GO:0044042	11 out of 150 7.33333333333333%	53 out of 1494 3.5475234270415%	0.0132546	HVUL7H29831.2,HVUL5H07038.2,HVUL4H42287.2,HVUL3H34655.2,HVUL2H49996.2,HVUL1H37702.2,HVUL2H50964.2,HVUL4H26283.2,HVUL1H48305.2,HVUL4H23086.2,HVUL7H13879.2
cellular glucan metabolic process	GO:0006073	11 out of 150 7.33333333333333%	53 out of 1494 3.5475234270415%	0.0132546	HVUL7H29831.2,HVUL5H07038.2,HVUL4H42287.2,HVUL3H34655.2,HVUL2H49996.2,HVUL1H37702.2,HVUL2H50964.2,HVUL4H26283.2,HVUL1H48305.2,HVUL4H23086.2,HVUL7H13879.2
lipid biosynthetic process	GO:0008610	18 out of 150 12%	105 out of 1494 7.0281124497992%	0.0135112	HVUL1H34171.2,HVUL2H13279.2,HVUL6H02599.2,HVUL6H48442.2,HVUL5H52835.2,HVUL5H32721.2,HVUL7H29831.2,HVUL5H30136.2,HVUL4H42287.2,HVUL6H26962.2,HVUL5H37112.2,HVUL2H23599.2,HVUL3H03449.2,HVUL3H37876.2,HVUL7H11321.2,HVUL7H13879.2,HVUL5H10034.2,HVUL2H08482.2
pyridine-containing compound metabolic process	GO:0072524	7 out of 150 4.66666666666667%	27 out of 1494 1.80722891566265%	0.0141075	HVUL1H34171.2,HVUL6H48442.2,HVUL2H28705.2,HVUL0H35888.2,HVUL2H23599.2,HVUL6H22485.2,HVUL7H13879.2
regulation of lipid metabolic process	GO:0019216	3 out of 150 2%	6 out of 1494 0.401606425702811%	0.0158054	HVUL6H26962.2,HVUL3H03449.2,HVUL3H34655.2
unsaturated fatty acid metabolic process	GO:0033559	3 out of 150 2%	6 out of 1494 0.401606425702811%	0.0158054	HVUL6H26962.2,HVUL5H37112.2,HVUL3H03449.2
Golgi organization	GO:0007030	3 out of 150 2%	6 out of 1494 0.401606425702811%	0.0158054	HVUL0H35888.2,HVUL2H34120.2,HVUL2H39733.2
unsaturated fatty acid biosynthetic process	GO:0006636	3 out of 150 2%	6 out of 1494 0.401606425702811%	0.0158054	HVUL6H26962.2,HVUL5H37112.2,HVUL3H03449.2
regulation of protein metabolic process	GO:0051246	8 out of 150 5.33333333333333%	34 out of 1494 2.27576974564926%	0.016071	HVUL5H37572.2,HVUL2H28705.2,HVUL5H32912.2,HVUL3H03449.2,HVUL2H34120.2,HVUL7H34786.2,HVUL6H22485.2,HVUL3H11275.2
regulation of cellular protein metabolic process	GO:0032268	8 out of 150 5.33333333333333%	34 out of 1494 2.27576974564926%	0.016071	HVUL5H37572.2,HVUL2H28705.2,HVUL5H32912.2,HVUL3H03449.2,HVUL2H34120.2,HVUL7H34786.2,HVUL6H22485.2,HVUL3H11275.2
plant-type cell wall organization	GO:0009664	5 out of 150 3.33333333333333%	16 out of 1494 1.07095046854083%	0.016703	HVUL1H11089.2,HVUL5H32616.2,HVUL5H31400.2,HVUL5H48388.2,HVUL5H34946.2
defense response to fungus	GO:0050832	5 out of 150 3.33333333333333%	16 out of 1494 1.07095046854083%	0.016703	HVUL2H38815.2,HVUL3H03449.2,HVUL1H48305.2,HVUL2H23599.2,HVUL3H34655.2
cellular polysaccharide metabolic process	GO:0044264	11 out of 150 7.33333333333333%	55 out of 1494 3.6813922356091%	0.0174264	HVUL7H29831.2,HVUL5H07038.2,HVUL4H42287.2,HVUL3H34655.2,HVUL2H49996.2,HVUL1H37702.2,HVUL2H50964.2,HVUL4H26283.2,HVUL1H48305.2,HVUL4H23086.2,HVUL7H13879.2
catabolic process	GO:0009056	25 out of 150 16.6666666666667%	165 out of 1494 11.0441767068273%	0.0181924	HVUL1H34171.2,HVUL6H02599.2,HVUL3H02932.2,HVUL6H48442.2,HVUL5H52835.2,HVUL5H14897.2,HVUL2H57592.2,HVUL4H08846.2,HVUL0H35888.2,HVUL2H28705.2,HVUL6H26962.2,HVUL1H44419.2,HVUL3H03449.2,HVUL2H39733.2,HVUL3H35200.2,HVUL2H23599.2,HVUL3H13124.2,HVUL4H26283.2,HVUL1H48305.2,HVUL3H18624.2,HVUL4H13203.2,HVUL3H11357.2,HVUL7H13879.2,HVUL6H22485.2,HVUL4H55512.2
protein targeting to chloroplast	GO:0045036	4 out of 150 2.66666666666667%	11 out of 1494 0.736278447121821%	0.0183639	HVUL1H34171.2,HVUL5H32721.2,HVUL1H06198.2,HVUL4H38469.2
defense response, incompatible interaction	GO:0009814	4 out of 150 2.66666666666667%	11 out of 1494 0.736278447121821%	0.0183639	HVUL6H48442.2,HVUL1H48305.2,HVUL2H23599.2,HVUL3H03449.2
divalent inorganic cation transport	GO:0072511	4 out of 150 2.66666666666667%	11 out of 1494 0.736278447121821%	0.0183639	HVUL2H28705.2,HVUL2H34120.2,HVUL5H16377.2,HVUL7H13879.2
gluconeogenesis	GO:0006094	4 out of 150 2.66666666666667%	11 out of 1494 0.736278447121821%	0.0183639	HVUL6H02599.2,HVUL0H35888.2,HVUL1H48305.2,HVUL2H39733.2
hexose biosynthetic process	GO:0019319	4 out of 150 2.66666666666667%	11 out of 1494 0.736278447121821%	0.0183639	HVUL6H02599.2,HVUL0H35888.2,HVUL1H48305.2,HVUL2H39733.2
establishment of protein localization to chloroplast	GO:0072596	4 out of 150 2.66666666666667%	11 out of 1494 0.736278447121821%	0.0183639	HVUL1H34171.2,HVUL5H32721.2,HVUL1H06198.2,HVUL4H38469.2
beta-glucan biosynthetic process	GO:0051274	4 out of 150 2.66666666666667%	11 out of 1494 0.736278447121821%	0.0183639	HVUL5H07038.2,HVUL1H48305.2,HVUL2H50964.2,HVUL3H34655.2
divalent metal ion transport	GO:0070838	4 out of 150 2.66666666666667%	11 out of 1494 0.736278447121821%	0.0183639	HVUL2H28705.2,HVUL2H34120.2,HVUL5H16377.2,HVUL7H13879.2
protein localization to chloroplast	GO:0072598	4 out of 150 2.66666666666667%	11 out of 1494 0.736278447121821%	0.0183639	HVUL1H34171.2,HVUL5H32721.2,HVUL1H06198.2,HVUL4H38469.2
stomatal complex morphogenesis	GO:0010103	4 out of 150 2.66666666666667%	11 out of 1494 0.736278447121821%	0.0183639	HVUL7H29831.2,HVUL4H42287.2,HVUL3H37876.2,HVUL5H32720.2
cellular protein complex assembly	GO:0043623	8 out of 150 5.33333333333333%	35 out of 1494 2.34270414993307%	0.0191026	HVUL2H28705.2,HVUL0H35888.2,HVUL1H44419.2,HVUL7H17250.2,HVUL3H03449.2,HVUL6H33986.2,HVUL3H35200.2,HVUL6H22485.2
regulation of protein modification process	GO:0031399	5 out of 150 3.33333333333333%	17 out of 1494 1.13788487282463%	0.0217893	HVUL2H28705.2,HVUL5H32912.2,HVUL3H03449.2,HVUL2H34120.2,HVUL3H11275.2
response to osmotic stress	GO:0006970	6 out of 150 4%	23 out of 1494 1.53949129852744%	0.0220608	HVUL6H02599.2,HVUL0H35888.2,HVUL2H39733.2,HVUL2H34120.2,HVUL1H48305.2,HVUL3H34655.2
monosaccharide metabolic process	GO:0005996	10 out of 150 6.66666666666667%	50 out of 1494 3.34672021419009%	0.0230472	HVUL6H48442.2,HVUL1H34171.2,HVUL6H02599.2,HVUL2H28705.2,HVUL0H35888.2,HVUL1H48305.2,HVUL2H23599.2,HVUL2H39733.2,HVUL6H22485.2,HVUL7H13879.2
pigment metabolic process	GO:0042440	9 out of 150 6%	43 out of 1494 2.87817938420348%	0.0231289	HVUL5H14370.2,HVUL6H48442.2,HVUL5H14897.2,HVUL5H52835.2,HVUL7H29831.2,HVUL6H26962.2,HVUL3H37876.2,HVUL3H03449.2,HVUL6H22485.2
cofactor metabolic process	GO:0051186	12 out of 150 8%	65 out of 1494 4.35073627844712%	0.0243313	HVUL5H14370.2,HVUL6H48442.2,HVUL5H14897.2,HVUL1H34171.2,HVUL0H35888.2,HVUL2H28705.2,HVUL6H26962.2,HVUL2H23599.2,HVUL3H03449.2,HVUL6H50052.2,HVUL7H13879.2,HVUL6H22485.2
monosaccharide biosynthetic process	GO:0046364	4 out of 150 2.66666666666667%	12 out of 1494 0.803212851405622%	0.0254351	HVUL6H02599.2,HVUL0H35888.2,HVUL2H39733.2,HVUL1H48305.2
heme biosynthetic process	GO:0006783	3 out of 150 2%	7 out of 1494 0.468540829986613%	0.0256443	HVUL5H14370.2,HVUL6H48442.2,HVUL5H14897.2
endomembrane system organization	GO:0010256	3 out of 150 2%	7 out of 1494 0.468540829986613%	0.0256443	HVUL0H35888.2,HVUL2H34120.2,HVUL2H39733.2
immune system process	GO:0002376	5 out of 150 3.33333333333333%	18 out of 1494 1.20481927710843%	0.0277877	HVUL6H48442.2,HVUL2H38815.2,HVUL3H03449.2,HVUL1H48305.2,HVUL2H23599.2
phyllome development	GO:0048827	7 out of 150 4.66666666666667%	31 out of 1494 2.07496653279786%	0.029666	HVUL6H48442.2,HVUL2H31756.2,HVUL2H13279.2,HVUL6H02599.2,HVUL2H06740.2,HVUL6H22485.2,HVUL5H34946.2
chloroplast organization	GO:0009658	8 out of 150 5.33333333333333%	38 out of 1494 2.54350736278447%	0.0306225	HVUL5H52835.2,HVUL7H29831.2,HVUL6H02599.2,HVUL5H30136.2,HVUL2H23599.2,HVUL3H03449.2,HVUL7H05030.2,HVUL6H22485.2
organic substance biosynthetic process	GO:1901576	51 out of 150 34%	407 out of 1494 27.2423025435074%	0.0330162	HVUL5H14370.2,HVUL1H34171.2,HVUL2H13279.2,HVUL6H02599.2,HVUL6H48442.2,HVUL5H32721.2,HVUL5H14897.2,HVUL5H52835.2,HVUL5H37572.2,HVUL7H29831.2,HVUL0H04974.2,HVUL5H30136.2,HVUL4H42287.2,HVUL2H28705.2,HVUL5H07038.2,HVUL0H35888.2,HVUL5H37112.2,HVUL0H51800.2,HVUL5H16377.2,HVUL3H03449.2,HVUL2H39733.2,HVUL2H01025.2,HVUL3H38937.2,HVUL2H00199.2,HVUL0H05155.2,HVUL2H34120.2,HVUL2H23599.2,HVUL2H49996.2,HVUL3H0…
post-embryonic morphogenesis	GO:0009886	4 out of 150 2.66666666666667%	13 out of 1494 0.870147255689424%	0.0339347	HVUL7H29831.2,HVUL4H42287.2,HVUL3H37876.2,HVUL5H32720.2
regulation of dephosphorylation	GO:0035303	4 out of 150 2.66666666666667%	13 out of 1494 0.870147255689424%	0.0339347	HVUL2H28705.2,HVUL2H34120.2,HVUL3H03449.2,HVUL3H11275.2
regulation of protein dephosphorylation	GO:0035304	4 out of 150 2.66666666666667%	13 out of 1494 0.870147255689424%	0.0339347	HVUL2H28705.2,HVUL2H34120.2,HVUL3H03449.2,HVUL3H11275.2
single-organism cellular localization	GO:1902580	8 out of 150 5.33333333333333%	39 out of 1494 2.61044176706827%	0.0353422	HVUL1H34171.2,HVUL5H32721.2,HVUL1H06198.2,HVUL3H46422.2,HVUL4H38469.2,HVUL1H48305.2,HVUL3H03449.2,HVUL4H55512.2
organ development	GO:0048513	11 out of 150 7.33333333333333%	61 out of 1494 4.08299866131191%	0.0358293	HVUL6H48442.2,HVUL2H13279.2,HVUL2H31756.2,HVUL6H02599.2,HVUL7H29831.2,HVUL4H42287.2,HVUL3H37876.2,HVUL5H32720.2,HVUL2H06740.2,HVUL5H34946.2,HVUL6H22485.2
cellular cation homeostasis	GO:0030003	3 out of 150 2%	8 out of 1494 0.535475234270415%	0.038057	HVUL2H28705.2,HVUL5H16377.2,HVUL7H13879.2
heme metabolic process	GO:0042168	3 out of 150 2%	8 out of 1494 0.535475234270415%	0.038057	HVUL5H14370.2,HVUL6H48442.2,HVUL5H14897.2
cellular ion homeostasis	GO:0006873	3 out of 150 2%	8 out of 1494 0.535475234270415%	0.038057	HVUL2H28705.2,HVUL5H16377.2,HVUL7H13879.2
photosynthetic electron transport chain	GO:0009767	3 out of 150 2%	8 out of 1494 0.535475234270415%	0.038057	HVUL5H32721.2,HVUL3H03449.2,HVUL7H13879.2
cellular macromolecular complex assembly	GO:0034622	9 out of 150 6%	47 out of 1494 3.14591700133869%	0.0394457	HVUL2H28705.2,HVUL0H35888.2,HVUL1H44419.2,HVUL7H17250.2,HVUL3H14790.2,HVUL3H03449.2,HVUL6H33986.2,HVUL3H35200.2,HVUL6H22485.2
cofactor biosynthetic process	GO:0051188	7 out of 150 4.66666666666667%	33 out of 1494 2.20883534136546%	0.0406505	HVUL5H14370.2,HVUL6H48442.2,HVUL5H14897.2,HVUL6H26962.2,HVUL3H03449.2,HVUL6H50052.2,HVUL6H22485.2
ncRNA metabolic process	GO:0034660	10 out of 150 6.66666666666667%	55 out of 1494 3.6813922356091%	0.0423209	HVUL6H48442.2,HVUL5H52835.2,HVUL7H29831.2,HVUL5H37572.2,HVUL2H28705.2,HVUL2H35215.2,HVUL5H30136.2,HVUL3H03449.2,HVUL7H07040.2,HVUL6H22485.2
single-organism process	GO:0044699	93 out of 150 62%	823 out of 1494 55.0870147255689%	0.0432471	HVUL2H13279.2,HVUL6H48442.2,HVUL5H37572.2,HVUL7H29831.2,HVUL1H34171.2,HVUL3H02932.2,HVUL1H06198.2,HVUL5H52835.2,HVUL5H14370.2,HVUL6H02599.2,HVUL5H32721.2,HVUL5H14897.2,HVUL2H31756.2,HVUL0H50911.2,HVUL2H38815.2,HVUL2H19579.2,HVUL2H35570.2,HVUL4H42287.2,HVUL2H21597.2,HVUL0H04974.2,HVUL3H07242.2,HVUL2H28705.2,HVUL3H46422.2,HVUL3H14322.2,HVUL6H46084.2,HVUL4H34908.2,HVUL5H30136.2,HVUL3H07244.2,HVUL4H0…
response to bacterium	GO:0009617	4 out of 150 2.66666666666667%	14 out of 1494 0.937081659973226%	0.0438948	HVUL2H38815.2,HVUL6H26962.2,HVUL1H48305.2,HVUL3H34655.2
defense response to bacterium	GO:0042742	4 out of 150 2.66666666666667%	14 out of 1494 0.937081659973226%	0.0438948	HVUL2H38815.2,HVUL6H26962.2,HVUL1H48305.2,HVUL3H34655.2
organic substance metabolic process	GO:0071704	96 out of 150 64%	855 out of 1494 57.2289156626506%	0.0457128	HVUL2H13279.2,HVUL6H48442.2,HVUL6H11868.2,HVUL7H19319.2,HVUL5H52835.2,HVUL5H37572.2,HVUL7H29831.2,HVUL5H14370.2,HVUL2H36921.2,HVUL1H34171.2,HVUL3H02932.2,HVUL6H02599.2,HVUL5H32721.2,HVUL0H03264.2,HVUL7H12417.2,HVUL1H41885.2,HVUL5H14897.2,HVUL2H35333.2,HVUL2H31756.2,HVUL0H04974.2,HVUL2H28705.2,HVUL2H35215.2,HVUL2H38815.2,HVUL6H46084.2,HVUL2H57592.2,HVUL2H35570.2,HVUL5H30136.2,HVUL4H42287.2,HVUL4H0…
single-organism metabolic process	GO:0044710	65 out of 150 43.3333333333333%	549 out of 1494 36.7469879518072%	0.047946	HVUL2H13279.2,HVUL6H48442.2,HVUL5H52835.2,HVUL5H37572.2,HVUL7H29831.2,HVUL5H14370.2,HVUL1H34171.2,HVUL3H02932.2,HVUL6H02599.2,HVUL5H32721.2,HVUL5H14897.2,HVUL0H04974.2,HVUL0H50911.2,HVUL2H28705.2,HVUL6H46084.2,HVUL2H19579.2,HVUL2H35570.2,HVUL5H30136.2,HVUL4H42287.2,HVUL4H08846.2,HVUL5H07038.2,HVUL0H35888.2,HVUL0H51800.2,HVUL2H01025.2,HVUL3H38937.2,HVUL2H00199.2,HVUL2H48107.2,HVUL3H35200.2,HVUL2H3…
single-organism cellular process	GO:0044763	72 out of 150 48%	618 out of 1494 41.3654618473896%	0.0498209	HVUL2H13279.2,HVUL6H48442.2,HVUL5H52835.2,HVUL5H37572.2,HVUL7H29831.2,HVUL5H14370.2,HVUL1H34171.2,HVUL3H02932.2,HVUL6H02599.2,HVUL5H32721.2,HVUL1H06198.2,HVUL5H14897.2,HVUL0H04974.2,HVUL2H28705.2,HVUL3H46422.2,HVUL2H38815.2,HVUL3H14322.2,HVUL6H46084.2,HVUL4H34908.2,HVUL2H19579.2,HVUL2H35570.2,HVUL5H30136.2,HVUL4H42287.2,HVUL4H08846.2,HVUL5H07038.2,HVUL0H35888.2,HVUL3H38937.2,HVUL3H35200.2,HVUL2H3…
cellular carbohydrate metabolic process	GO:0044262	12 out of 150 8%	72 out of 1494 4.81927710843374%	0.049907	HVUL7H29831.2,HVUL5H07038.2,HVUL0H35888.2,HVUL4H42287.2,HVUL3H34655.2,HVUL2H49996.2,HVUL1H37702.2,HVUL2H50964.2,HVUL4H26283.2,HVUL1H48305.2,HVUL4H23086.2,HVUL7H13879.2
cellular macromolecule localization	GO:0070727	9 out of 150 6%	49 out of 1494 3.27978580990629%	0.0499951	HVUL1H34171.2,HVUL5H32721.2,HVUL1H06198.2,HVUL3H46422.2,HVUL4H38469.2,HVUL1H48305.2,HVUL3H03449.2,HVUL4H17201.2,HVUL4H55512.2
protein complex biogenesis	GO:0070271	9 out of 150 6%	49 out of 1494 3.27978580990629%	0.0499951	HVUL2H28705.2,HVUL0H35888.2,HVUL1H44419.2,HVUL7H17250.2,HVUL3H14790.2,HVUL3H03449.2,HVUL6H33986.2,HVUL3H35200.2,HVUL6H22485.2
protein complex assembly	GO:0006461	9 out of 150 6%	49 out of 1494 3.27978580990629%	0.0499951	HVUL2H28705.2,HVUL0H35888.2,HVUL1H44419.2,HVUL7H17250.2,HVUL3H14790.2,HVUL3H03449.2,HVUL6H33986.2,HVUL3H35200.2,HVUL6H22485.2

## Sheet: G7.MEpink.enrichment_P
#Term	GO_ID	Cluter_frequency	Genome_frequency	P-value	gene_ID
translation	GO:0006412	85 out of 410 20.7317073170732%	116 out of 1494 7.76439089692102%	7.85945e-27	HVUL0H35121.2,HVUL7H25654.2,HVUL2H50984.2,HVUL4H20939.2,HVUL5H19727.2,HVUL5H20357.2,HVUL6H50310.2,HVUL7H20192.2,HVUL3H03996.2,HVUL1H57565.2,HVUL2H18204.2,HVUL2H07171.2,HVUL5H28949.2,HVUL3H19415.2,HVUL1H43472.2,HVUL0H03914.2,HVUL5H22970.2,HVUL2H32775.2,HVUL7H54500.2,HVUL7H32139.2,HVUL2H17572.2,HVUL1H14037.2,HVUL1H01910.2,HVUL3H22942.2,HVUL0H07395.2,HVUL1H41667.2,HVUL2H13979.2,HVUL6H51875.2,HVUL6H3…
gene expression	GO:0010467	110 out of 410 26.8292682926829%	196 out of 1494 13.1191432396252%	6.09741e-20	HVUL2H50984.2,HVUL3H45948.2,HVUL4H20939.2,HVUL7H20140.2,HVUL0H35121.2,HVUL3H12726.2,HVUL2H17573.2,HVUL7H25654.2,HVUL5H49059.2,HVUL5H20357.2,HVUL7H20192.2,HVUL3H03996.2,HVUL2H18204.2,HVUL2H07171.2,HVUL5H28949.2,HVUL1H43472.2,HVUL0H03914.2,HVUL5H22970.2,HVUL1H08749.2,HVUL7H32139.2,HVUL3H22942.2,HVUL6H46846.2,HVUL2H13979.2,HVUL6H51875.2,HVUL6H36560.2,HVUL6H15630.2,HVUL4H04887.2,HVUL5H12877.2,HVUL3H1…
cellular macromolecule biosynthetic process	GO:0034645	101 out of 410 24.6341463414634%	205 out of 1494 13.7215528781794%	1.28231e-13	HVUL2H50984.2,HVUL3H45948.2,HVUL7H34352.2,HVUL4H20939.2,HVUL0H35121.2,HVUL3H12726.2,HVUL2H17573.2,HVUL7H25654.2,HVUL5H49059.2,HVUL5H20357.2,HVUL7H20192.2,HVUL3H03996.2,HVUL2H18204.2,HVUL2H07171.2,HVUL5H28949.2,HVUL1H43472.2,HVUL0H03914.2,HVUL5H22970.2,HVUL1H08749.2,HVUL7H32139.2,HVUL3H22942.2,HVUL2H13979.2,HVUL6H51875.2,HVUL6H36560.2,HVUL6H15630.2,HVUL4H04887.2,HVUL5H12877.2,HVUL3H17781.2,HVUL7H1…
macromolecule biosynthetic process	GO:0009059	101 out of 410 24.6341463414634%	209 out of 1494 13.9892904953146%	1.52245e-12	HVUL2H50984.2,HVUL3H45948.2,HVUL7H34352.2,HVUL4H20939.2,HVUL0H35121.2,HVUL3H12726.2,HVUL2H17573.2,HVUL7H25654.2,HVUL5H49059.2,HVUL5H20357.2,HVUL7H20192.2,HVUL3H03996.2,HVUL2H18204.2,HVUL2H07171.2,HVUL5H28949.2,HVUL1H43472.2,HVUL0H03914.2,HVUL5H22970.2,HVUL1H08749.2,HVUL7H32139.2,HVUL3H22942.2,HVUL2H13979.2,HVUL6H51875.2,HVUL6H36560.2,HVUL6H15630.2,HVUL4H04887.2,HVUL5H12877.2,HVUL3H17781.2,HVUL7H1…
cellular protein metabolic process	GO:0044267	121 out of 410 29.5121951219512%	324 out of 1494 21.6867469879518%	6.70362e-06	HVUL4H41312.2,HVUL3H06811.2,HVUL2H50984.2,HVUL4H08860.2,HVUL4H20939.2,HVUL1H03976.2,HVUL7H25654.2,HVUL0H35121.2,HVUL7H03201.2,HVUL5H20357.2,HVUL3H30595.2,HVUL6H12645.2,HVUL5H22970.2,HVUL7H32139.2,HVUL6H51875.2,HVUL6H36560.2,HVUL4H04887.2,HVUL3H17781.2,HVUL3H02243.2,HVUL5H15901.2,HVUL2H52460.2,HVUL5H25762.2,HVUL2H54717.2,HVUL5H19727.2,HVUL2H17572.2,HVUL1H01910.2,HVUL0H07395.2,HVUL1H41667.2,HVUL4H3…
protein metabolic process	GO:0019538	134 out of 410 32.6829268292683%	370 out of 1494 24.7657295850067%	1.21743e-05	HVUL4H41312.2,HVUL3H06811.2,HVUL2H50984.2,HVUL4H08860.2,HVUL4H20939.2,HVUL1H03976.2,HVUL7H25654.2,HVUL0H35121.2,HVUL6H04731.2,HVUL4H05738.2,HVUL7H03201.2,HVUL5H03450.2,HVUL5H20357.2,HVUL3H30595.2,HVUL6H12645.2,HVUL5H22970.2,HVUL7H32139.2,HVUL3H06262.2,HVUL6H51875.2,HVUL6H36560.2,HVUL2H06699.2,HVUL4H04887.2,HVUL3H17781.2,HVUL3H02243.2,HVUL5H15901.2,HVUL2H52460.2,HVUL5H25762.2,HVUL2H54717.2,HVUL5H1…
cellular macromolecule metabolic process	GO:0044260	169 out of 410 41.219512195122%	491 out of 1494 32.8647925033467%	1.85547e-05	HVUL4H08206.2,HVUL4H41312.2,HVUL4H08860.2,HVUL4H11674.2,HVUL3H12726.2,HVUL2H17573.2,HVUL7H20140.2,HVUL2H25597.2,HVUL7H03201.2,HVUL2H50984.2,HVUL3H06811.2,HVUL7H34352.2,HVUL3H45948.2,HVUL6H19887.2,HVUL4H20939.2,HVUL1H03976.2,HVUL7H25654.2,HVUL1H04477.2,HVUL5H49059.2,HVUL1H17123.2,HVUL0H35121.2,HVUL3H30595.2,HVUL6H12645.2,HVUL5H22970.2,HVUL0H04640.2,HVUL4H04887.2,HVUL3H02243.2,HVUL1H41380.2,HVUL1H0…
cellular biosynthetic process	GO:0044249	137 out of 410 33.4146341463415%	388 out of 1494 25.9705488621151%	4.58666e-05	HVUL4H08206.2,HVUL2H50984.2,HVUL3H45948.2,HVUL7H34352.2,HVUL4H08860.2,HVUL4H20939.2,HVUL7H33470.2,HVUL3H12726.2,HVUL5H20948.2,HVUL2H17573.2,HVUL5H02483.2,HVUL6H07016.2,HVUL7H25654.2,HVUL5H15696.2,HVUL2H49844.2,HVUL5H49059.2,HVUL6H19899.2,HVUL0H35121.2,HVUL3H31562.2,HVUL2H13806.2,HVUL7H28818.2,HVUL5H20357.2,HVUL2H22007.2,HVUL6H06120.2,HVUL5H22970.2,HVUL1H08749.2,HVUL7H32139.2,HVUL5H47411.2,HVUL3H0…
macromolecule metabolic process	GO:0043170	182 out of 410 44.390243902439%	543 out of 1494 36.3453815261044%	5.05862e-05	HVUL4H08206.2,HVUL4H41312.2,HVUL4H08860.2,HVUL4H11674.2,HVUL3H12726.2,HVUL2H17573.2,HVUL7H20140.2,HVUL2H25597.2,HVUL7H03201.2,HVUL3H06811.2,HVUL2H50984.2,HVUL7H34352.2,HVUL3H45948.2,HVUL6H19887.2,HVUL4H20939.2,HVUL1H03976.2,HVUL7H25654.2,HVUL1H04477.2,HVUL5H49059.2,HVUL1H17123.2,HVUL0H35121.2,HVUL6H04731.2,HVUL4H05738.2,HVUL3H30595.2,HVUL6H12645.2,HVUL5H22970.2,HVUL3H06262.2,HVUL0H04640.2,HVUL4H0…
negative regulation of peptidase activity	GO:0010466	7 out of 410 1.70731707317073%	7 out of 1494 0.468540829986613%	0.000112923	HVUL1H28745.2,HVUL0H00176.2,HVUL2H04892.2,HVUL1H34651.2,HVUL0H00390.2,HVUL2H04108.2,HVUL2H26584.2
regulation of protein processing	GO:0070613	7 out of 410 1.70731707317073%	7 out of 1494 0.468540829986613%	0.000112923	HVUL1H28745.2,HVUL0H00176.2,HVUL2H04892.2,HVUL1H34651.2,HVUL0H00390.2,HVUL2H04108.2,HVUL2H26584.2
negative regulation of hydrolase activity	GO:0051346	7 out of 410 1.70731707317073%	7 out of 1494 0.468540829986613%	0.000112923	HVUL1H28745.2,HVUL0H00176.2,HVUL2H04892.2,HVUL1H34651.2,HVUL0H00390.2,HVUL2H04108.2,HVUL2H26584.2
negative regulation of protein maturation	GO:1903318	7 out of 410 1.70731707317073%	7 out of 1494 0.468540829986613%	0.000112923	HVUL1H28745.2,HVUL0H00176.2,HVUL2H04892.2,HVUL1H34651.2,HVUL0H00390.2,HVUL2H04108.2,HVUL2H26584.2
regulation of peptidase activity	GO:0052547	7 out of 410 1.70731707317073%	7 out of 1494 0.468540829986613%	0.000112923	HVUL1H28745.2,HVUL0H00176.2,HVUL2H04892.2,HVUL1H34651.2,HVUL0H00390.2,HVUL2H04108.2,HVUL2H26584.2
regulation of protein maturation	GO:1903317	7 out of 410 1.70731707317073%	7 out of 1494 0.468540829986613%	0.000112923	HVUL1H28745.2,HVUL0H00176.2,HVUL2H04892.2,HVUL1H34651.2,HVUL0H00390.2,HVUL2H04108.2,HVUL2H26584.2
regulation of endopeptidase activity	GO:0052548	7 out of 410 1.70731707317073%	7 out of 1494 0.468540829986613%	0.000112923	HVUL1H28745.2,HVUL0H00176.2,HVUL2H04892.2,HVUL1H34651.2,HVUL0H00390.2,HVUL2H04108.2,HVUL2H26584.2
negative regulation of protein processing	GO:0010955	7 out of 410 1.70731707317073%	7 out of 1494 0.468540829986613%	0.000112923	HVUL1H28745.2,HVUL0H00176.2,HVUL2H04892.2,HVUL1H34651.2,HVUL0H00390.2,HVUL2H04108.2,HVUL2H26584.2
negative regulation of proteolysis	GO:0045861	7 out of 410 1.70731707317073%	7 out of 1494 0.468540829986613%	0.000112923	HVUL1H28745.2,HVUL0H00176.2,HVUL2H04892.2,HVUL1H34651.2,HVUL0H00390.2,HVUL2H04108.2,HVUL2H26584.2
negative regulation of endopeptidase activity	GO:0010951	7 out of 410 1.70731707317073%	7 out of 1494 0.468540829986613%	0.000112923	HVUL1H28745.2,HVUL0H00176.2,HVUL2H04892.2,HVUL1H34651.2,HVUL0H00390.2,HVUL2H04108.2,HVUL2H26584.2
regulation of proteolysis	GO:0030162	7 out of 410 1.70731707317073%	7 out of 1494 0.468540829986613%	0.000112923	HVUL1H28745.2,HVUL0H00176.2,HVUL2H04892.2,HVUL1H34651.2,HVUL0H00390.2,HVUL2H04108.2,HVUL2H26584.2
organic substance biosynthetic process	GO:1901576	140 out of 410 34.1463414634146%	407 out of 1494 27.2423025435074%	0.000174438	HVUL4H08206.2,HVUL2H50984.2,HVUL3H45948.2,HVUL7H34352.2,HVUL4H08860.2,HVUL6H19887.2,HVUL4H20939.2,HVUL7H33470.2,HVUL3H12726.2,HVUL5H20948.2,HVUL2H17573.2,HVUL5H02483.2,HVUL6H07016.2,HVUL7H25654.2,HVUL5H15696.2,HVUL2H49844.2,HVUL5H49059.2,HVUL6H19899.2,HVUL0H35121.2,HVUL3H31562.2,HVUL2H13806.2,HVUL7H28818.2,HVUL5H20357.2,HVUL2H22007.2,HVUL6H06120.2,HVUL5H22970.2,HVUL1H08749.2,HVUL7H32139.2,HVUL5H4…
negative regulation of cellular protein metabolic process	GO:0032269	9 out of 410 2.19512195121951%	11 out of 1494 0.736278447121821%	0.00026114	HVUL1H28745.2,HVUL0H00176.2,HVUL2H04892.2,HVUL4H18529.2,HVUL1H34651.2,HVUL0H00390.2,HVUL2H04108.2,HVUL2H26584.2,HVUL0H41860.2
negative regulation of protein metabolic process	GO:0051248	9 out of 410 2.19512195121951%	11 out of 1494 0.736278447121821%	0.00026114	HVUL1H28745.2,HVUL0H00176.2,HVUL2H04892.2,HVUL4H18529.2,HVUL1H34651.2,HVUL0H00390.2,HVUL2H04108.2,HVUL2H26584.2,HVUL0H41860.2
negative regulation of catalytic activity	GO:0043086	10 out of 410 2.4390243902439%	13 out of 1494 0.870147255689424%	0.00027571	HVUL3H15483.2,HVUL1H28745.2,HVUL0H00176.2,HVUL2H04892.2,HVUL4H18529.2,HVUL1H34651.2,HVUL0H00390.2,HVUL2H04108.2,HVUL2H26584.2,HVUL0H41860.2
biosynthetic process	GO:0009058	144 out of 410 35.1219512195122%	427 out of 1494 28.5809906291834%	0.000417442	HVUL4H08206.2,HVUL2H50984.2,HVUL3H45948.2,HVUL7H34352.2,HVUL4H08860.2,HVUL6H19887.2,HVUL4H20939.2,HVUL7H33470.2,HVUL3H12726.2,HVUL5H20948.2,HVUL2H17573.2,HVUL5H02483.2,HVUL6H07016.2,HVUL7H25654.2,HVUL5H15696.2,HVUL2H49844.2,HVUL5H49059.2,HVUL6H19899.2,HVUL0H35121.2,HVUL3H31562.2,HVUL2H13806.2,HVUL7H28818.2,HVUL5H20357.2,HVUL2H22007.2,HVUL6H06120.2,HVUL5H22970.2,HVUL1H08749.2,HVUL7H32139.2,HVUL5H4…
negative regulation of cellular metabolic process	GO:0031324	11 out of 410 2.68292682926829%	16 out of 1494 1.07095046854083%	0.00064254	HVUL1H28745.2,HVUL0H00176.2,HVUL2H04892.2,HVUL4H18529.2,HVUL1H34651.2,HVUL0H00390.2,HVUL3H45631.2,HVUL2H04108.2,HVUL2H12264.2,HVUL2H26584.2,HVUL0H41860.2
negative regulation of molecular function	GO:0044092	10 out of 410 2.4390243902439%	14 out of 1494 0.937081659973226%	0.000730113	HVUL3H15483.2,HVUL1H28745.2,HVUL0H00176.2,HVUL2H04892.2,HVUL4H18529.2,HVUL1H34651.2,HVUL0H00390.2,HVUL2H04108.2,HVUL2H26584.2,HVUL0H41860.2
RNA methylation	GO:0001510	11 out of 410 2.68292682926829%	17 out of 1494 1.13788487282463%	0.0013758	HVUL7H19723.2,HVUL6H29905.2,HVUL6H40902.2,HVUL4H38242.2,HVUL4H03498.2,HVUL6H46846.2,HVUL7H11256.2,HVUL4H10599.2,HVUL2H12264.2,HVUL1H12016.2,HVUL5H04245.2
ribosomal small subunit biogenesis	GO:0042274	6 out of 410 1.46341463414634%	7 out of 1494 0.468540829986613%	0.00223387	HVUL2H13979.2,HVUL4H04887.2,HVUL2H32775.2,HVUL4H10534.2,HVUL1H52569.2,HVUL2H35246.2
mitochondrion organization	GO:0007005	7 out of 410 1.70731707317073%	9 out of 1494 0.602409638554217%	0.002369	HVUL4H09059.2,HVUL5H26612.2,HVUL7H32139.2,HVUL6H40902.2,HVUL4H03498.2,HVUL3H45820.2,HVUL5H04245.2
macromolecule methylation	GO:0043414	11 out of 410 2.68292682926829%	19 out of 1494 1.27175368139224%	0.00480936	HVUL7H19723.2,HVUL6H29905.2,HVUL6H40902.2,HVUL4H38242.2,HVUL4H03498.2,HVUL6H46846.2,HVUL1H12016.2,HVUL5H04245.2,HVUL7H11256.2,HVUL4H10599.2,HVUL2H12264.2
chromatin assembly or disassembly	GO:0006333	8 out of 410 1.95121951219512%	12 out of 1494 0.803212851405622%	0.00507533	HVUL0H45411.2,HVUL7H20192.2,HVUL0H04640.2,HVUL6H46846.2,HVUL4H11674.2,HVUL1H03051.2,HVUL2H28789.2,HVUL0H03523.2
DNA conformation change	GO:0071103	8 out of 410 1.95121951219512%	12 out of 1494 0.803212851405622%	0.00507533	HVUL6H35848.2,HVUL0H45411.2,HVUL7H20192.2,HVUL0H04640.2,HVUL4H11674.2,HVUL1H03051.2,HVUL2H28789.2,HVUL0H03523.2
RNA phosphodiester bond hydrolysis, endonucleolytic	GO:0090502	6 out of 410 1.46341463414634%	8 out of 1494 0.535475234270415%	0.006868	HVUL7H20140.2,HVUL1H04477.2,HVUL6H19887.2,HVUL1H41380.2,HVUL3H24854.2,HVUL2H35246.2
protein targeting to mitochondrion	GO:0006626	6 out of 410 1.46341463414634%	8 out of 1494 0.535475234270415%	0.006868	HVUL4H09059.2,HVUL7H32139.2,HVUL6H40902.2,HVUL4H03498.2,HVUL3H45820.2,HVUL5H04245.2
establishment of protein localization to mitochondrion	GO:0072655	6 out of 410 1.46341463414634%	8 out of 1494 0.535475234270415%	0.006868	HVUL4H09059.2,HVUL7H32139.2,HVUL6H40902.2,HVUL4H03498.2,HVUL3H45820.2,HVUL5H04245.2
protein localization to mitochondrion	GO:0070585	6 out of 410 1.46341463414634%	8 out of 1494 0.535475234270415%	0.006868	HVUL4H09059.2,HVUL7H32139.2,HVUL6H40902.2,HVUL4H03498.2,HVUL3H45820.2,HVUL5H04245.2
regulation of hydrolase activity	GO:0051336	7 out of 410 1.70731707317073%	11 out of 1494 0.736278447121821%	0.0127278	HVUL1H28745.2,HVUL0H00176.2,HVUL2H04892.2,HVUL1H34651.2,HVUL0H00390.2,HVUL2H04108.2,HVUL2H26584.2
response to wounding	GO:0009611	7 out of 410 1.70731707317073%	11 out of 1494 0.736278447121821%	0.0127278	HVUL2H13806.2,HVUL0H00176.2,HVUL2H04892.2,HVUL0H00390.2,HVUL2H04108.2,HVUL1H13204.2,HVUL2H26584.2
RNA phosphodiester bond hydrolysis	GO:0090501	7 out of 410 1.70731707317073%	11 out of 1494 0.736278447121821%	0.0127278	HVUL7H20140.2,HVUL1H04477.2,HVUL6H19887.2,HVUL1H41380.2,HVUL3H24854.2,HVUL5H04245.2,HVUL2H35246.2
protein-DNA complex assembly	GO:0065004	7 out of 410 1.70731707317073%	11 out of 1494 0.736278447121821%	0.0127278	HVUL0H45411.2,HVUL7H20192.2,HVUL0H04640.2,HVUL4H11674.2,HVUL1H03051.2,HVUL2H28789.2,HVUL0H03523.2
nucleosome assembly	GO:0006334	7 out of 410 1.70731707317073%	11 out of 1494 0.736278447121821%	0.0127278	HVUL0H45411.2,HVUL7H20192.2,HVUL0H04640.2,HVUL4H11674.2,HVUL1H03051.2,HVUL2H28789.2,HVUL0H03523.2
nucleosome organization	GO:0034728	7 out of 410 1.70731707317073%	11 out of 1494 0.736278447121821%	0.0127278	HVUL0H45411.2,HVUL7H20192.2,HVUL0H04640.2,HVUL4H11674.2,HVUL1H03051.2,HVUL2H28789.2,HVUL0H03523.2
protein-DNA complex subunit organization	GO:0071824	7 out of 410 1.70731707317073%	11 out of 1494 0.736278447121821%	0.0127278	HVUL0H45411.2,HVUL7H20192.2,HVUL0H04640.2,HVUL4H11674.2,HVUL1H03051.2,HVUL2H28789.2,HVUL0H03523.2
chromatin assembly	GO:0031497	7 out of 410 1.70731707317073%	11 out of 1494 0.736278447121821%	0.0127278	HVUL0H45411.2,HVUL7H20192.2,HVUL0H04640.2,HVUL4H11674.2,HVUL1H03051.2,HVUL2H28789.2,HVUL0H03523.2
DNA packaging	GO:0006323	7 out of 410 1.70731707317073%	11 out of 1494 0.736278447121821%	0.0127278	HVUL0H45411.2,HVUL7H20192.2,HVUL0H04640.2,HVUL4H11674.2,HVUL1H03051.2,HVUL2H28789.2,HVUL0H03523.2
negative regulation of macromolecule metabolic process	GO:0010605	11 out of 410 2.68292682926829%	21 out of 1494 1.40562248995984%	0.0128888	HVUL1H28745.2,HVUL0H00176.2,HVUL2H04892.2,HVUL4H18529.2,HVUL1H34651.2,HVUL0H00390.2,HVUL3H45631.2,HVUL2H04108.2,HVUL2H12264.2,HVUL2H26584.2,HVUL0H41860.2
negative regulation of cellular process	GO:0048523	12 out of 410 2.92682926829268%	24 out of 1494 1.60642570281124%	0.0148908	HVUL1H28745.2,HVUL0H00176.2,HVUL2H04892.2,HVUL4H18529.2,HVUL1H34651.2,HVUL0H00390.2,HVUL3H45631.2,HVUL2H04108.2,HVUL2H12264.2,HVUL2H10865.2,HVUL2H26584.2,HVUL0H41860.2
mitochondrial transport	GO:0006839	6 out of 410 1.46341463414634%	9 out of 1494 0.602409638554217%	0.015866	HVUL4H09059.2,HVUL7H32139.2,HVUL6H40902.2,HVUL4H03498.2,HVUL3H45820.2,HVUL5H04245.2
ribonucleoprotein complex biogenesis	GO:0022613	23 out of 410 5.60975609756098%	56 out of 1494 3.7483266398929%	0.0171846	HVUL2H13979.2,HVUL4H04887.2,HVUL6H29905.2,HVUL4H38242.2,HVUL4H03498.2,HVUL2H32775.2,HVUL7H19723.2,HVUL5H06590.2,HVUL1H20300.2,HVUL5H25762.2,HVUL1H09611.2,HVUL5H22379.2,HVUL3H22942.2,HVUL1H52569.2,HVUL2H35246.2,HVUL7H41730.2,HVUL4H10599.2,HVUL2H12264.2,HVUL4H10534.2,HVUL5H04245.2,HVUL7H11256.2,HVUL0H18875.2,HVUL7H07543.2
ribosome biogenesis	GO:0042254	23 out of 410 5.60975609756098%	56 out of 1494 3.7483266398929%	0.0171846	HVUL2H13979.2,HVUL4H04887.2,HVUL6H29905.2,HVUL4H38242.2,HVUL4H03498.2,HVUL2H32775.2,HVUL7H19723.2,HVUL5H06590.2,HVUL1H20300.2,HVUL5H25762.2,HVUL1H09611.2,HVUL5H22379.2,HVUL3H22942.2,HVUL1H52569.2,HVUL2H35246.2,HVUL7H41730.2,HVUL4H10599.2,HVUL2H12264.2,HVUL4H10534.2,HVUL5H04245.2,HVUL7H11256.2,HVUL0H18875.2,HVUL7H07543.2
positive regulation of flavonoid biosynthetic process	GO:0009963	3 out of 410 0.731707317073171%	3 out of 1494 0.200803212851406%	0.0205583	HVUL6H40902.2,HVUL3H20482.2,HVUL3H05641.2
cellular response to nutrient levels	GO:0031669	3 out of 410 0.731707317073171%	3 out of 1494 0.200803212851406%	0.0205583	HVUL2H41003.2,HVUL2H19285.2,HVUL1H17254.2
cellular response to phosphate starvation	GO:0016036	3 out of 410 0.731707317073171%	3 out of 1494 0.200803212851406%	0.0205583	HVUL2H41003.2,HVUL2H19285.2,HVUL1H17254.2
response to oxygen radical	GO:0000305	3 out of 410 0.731707317073171%	3 out of 1494 0.200803212851406%	0.0205583	HVUL5H05513.2,HVUL7H17764.2,HVUL3H54921.2
cellular response to starvation	GO:0009267	3 out of 410 0.731707317073171%	3 out of 1494 0.200803212851406%	0.0205583	HVUL2H41003.2,HVUL2H19285.2,HVUL1H17254.2
regulation of flavonoid biosynthetic process	GO:0009962	3 out of 410 0.731707317073171%	3 out of 1494 0.200803212851406%	0.0205583	HVUL6H40902.2,HVUL3H20482.2,HVUL3H05641.2
response to nutrient levels	GO:0031667	3 out of 410 0.731707317073171%	3 out of 1494 0.200803212851406%	0.0205583	HVUL2H41003.2,HVUL2H19285.2,HVUL1H17254.2
response to superoxide	GO:0000303	3 out of 410 0.731707317073171%	3 out of 1494 0.200803212851406%	0.0205583	HVUL5H05513.2,HVUL7H17764.2,HVUL3H54921.2
response to starvation	GO:0042594	3 out of 410 0.731707317073171%	3 out of 1494 0.200803212851406%	0.0205583	HVUL2H41003.2,HVUL2H19285.2,HVUL1H17254.2
negative regulation of metabolic process	GO:0009892	12 out of 410 2.92682926829268%	25 out of 1494 1.67336010709505%	0.021699	HVUL3H15483.2,HVUL1H28745.2,HVUL0H00176.2,HVUL2H04892.2,HVUL4H18529.2,HVUL1H34651.2,HVUL0H00390.2,HVUL2H04108.2,HVUL3H45631.2,HVUL2H12264.2,HVUL2H26584.2,HVUL0H41860.2
negative regulation of gene expression	GO:0010629	9 out of 410 2.19512195121951%	17 out of 1494 1.13788487282463%	0.0222871	HVUL1H28745.2,HVUL0H00176.2,HVUL2H04892.2,HVUL1H34651.2,HVUL0H00390.2,HVUL3H45631.2,HVUL2H04108.2,HVUL2H12264.2,HVUL2H26584.2
reactive oxygen species metabolic process	GO:0072593	8 out of 410 1.95121951219512%	15 out of 1494 1.00401606425703%	0.0294378	HVUL6H20868.2,HVUL3H54921.2,HVUL1H20300.2,HVUL7H17764.2,HVUL7H00301.2,HVUL5H19612.2,HVUL7H20538.2,HVUL0H41860.2
nucleic acid metabolic process	GO:0090304	58 out of 410 14.1463414634146%	172 out of 1494 11.5127175368139%	0.0323277	HVUL4H08206.2,HVUL3H45948.2,HVUL7H34352.2,HVUL6H19887.2,HVUL4H11674.2,HVUL7H20140.2,HVUL3H12726.2,HVUL2H17573.2,HVUL1H04477.2,HVUL2H25597.2,HVUL5H49059.2,HVUL7H20192.2,HVUL4H03498.2,HVUL1H08749.2,HVUL6H46846.2,HVUL2H13979.2,HVUL0H04640.2,HVUL6H35848.2,HVUL7H19723.2,HVUL5H06590.2,HVUL1H41380.2,HVUL1H09611.2,HVUL2H38460.2,HVUL4H18529.2,HVUL2H32775.2,HVUL4H31285.2,HVUL1H34792.2,HVUL6H40902.2,HVUL0H4…
RNA metabolic process	GO:0016070	45 out of 410 10.9756097560976%	131 out of 1494 8.76840696117805%	0.041829	HVUL4H08206.2,HVUL3H45948.2,HVUL7H34352.2,HVUL6H19887.2,HVUL7H20140.2,HVUL3H12726.2,HVUL2H17573.2,HVUL1H04477.2,HVUL5H49059.2,HVUL4H03498.2,HVUL1H08749.2,HVUL6H46846.2,HVUL2H13979.2,HVUL6H35848.2,HVUL7H19723.2,HVUL5H06590.2,HVUL1H41380.2,HVUL1H09611.2,HVUL2H38460.2,HVUL2H32775.2,HVUL4H31285.2,HVUL1H34792.2,HVUL6H40902.2,HVUL6H29905.2,HVUL4H38242.2,HVUL3H24854.2,HVUL1H20300.2,HVUL1H12016.2,HVUL7H4…
methylation	GO:0032259	18 out of 410 4.39024390243902%	45 out of 1494 3.01204819277108%	0.0437429	HVUL5H15696.2,HVUL6H29905.2,HVUL4H38242.2,HVUL4H03498.2,HVUL7H37587.2,HVUL7H19723.2,HVUL3H07975.2,HVUL6H40902.2,HVUL6H46846.2,HVUL1H12016.2,HVUL7H44825.2,HVUL5H04245.2,HVUL7H11256.2,HVUL0H18875.2,HVUL4H10599.2,HVUL2H12264.2,HVUL1H13204.2,HVUL7H07543.2
chromatin organization	GO:0006325	9 out of 410 2.19512195121951%	19 out of 1494 1.27175368139224%	0.0494126	HVUL4H11674.2,HVUL0H45411.2,HVUL7H20192.2,HVUL0H04640.2,HVUL6H29905.2,HVUL6H46846.2,HVUL2H28789.2,HVUL1H03051.2,HVUL0H03523.2

## Sheet: G7.MEbrown.enrichment_P
#Term	GO_ID	Cluter_frequency	Genome_frequency	P-value	gene_ID
anion transport	GO:0006820	21 out of 411 5.10948905109489%	34 out of 1494 2.27576974564926%	2.45111e-05	HVUL6H12231.2,HVUL3H38932.2,HVUL3H12728.2,HVUL4H22658.2,HVUL3H15476.2,HVUL7H22998.2,HVUL6H39300.2,HVUL4H38766.2,HVUL7H07085.2,HVUL1H08426.2,HVUL6H09792.2,HVUL5H41827.2,HVUL4H35625.2,HVUL2H08081.2,HVUL2H02735.2,HVUL0H06672.2,HVUL2H55602.2,HVUL5H05065.2,HVUL2H04690.2,HVUL1H11147.2,HVUL7H29467.2
transmembrane transport	GO:0055085	46 out of 411 11.1922141119221%	104 out of 1494 6.9611780455154%	0.000109166	HVUL6H12231.2,HVUL3H50036.2,HVUL7H34629.2,HVUL6H49068.2,HVUL5H13950.2,HVUL3H11956.2,HVUL3H21134.2,HVUL6H39300.2,HVUL7H57748.2,HVUL2H08081.2,HVUL2H04690.2,HVUL3H38932.2,HVUL2H28164.2,HVUL6H20009.2,HVUL7H19446.2,HVUL5H27434.2,HVUL7H07085.2,HVUL0H06672.2,HVUL7H01987.2,HVUL5H03709.2,HVUL6H41798.2,HVUL7H53407.2,HVUL3H15476.2,HVUL7H22998.2,HVUL1H01782.2,HVUL2H42689.2,HVUL1H08426.2,HVUL4H35625.2,HVUL6H4…
single-organism process	GO:0044699	258 out of 411 62.7737226277372%	823 out of 1494 55.0870147255689%	0.000137622	HVUL3H50036.2,HVUL6H12231.2,HVUL6H11048.2,HVUL5H33683.2,HVUL5H13950.2,HVUL6H41149.2,HVUL6H24521.2,HVUL2H50171.2,HVUL4H33249.2,HVUL3H09013.2,HVUL6H49068.2,HVUL7H34629.2,HVUL2H15246.2,HVUL5H40577.2,HVUL3H54698.2,HVUL1H20360.2,HVUL7H42129.2,HVUL2H19076.2,HVUL2H38539.2,HVUL5H33735.2,HVUL3H25331.2,HVUL6H47776.2,HVUL6H41655.2,HVUL2H10627.2,HVUL6H36407.2,HVUL2H05119.2,HVUL4H36253.2,HVUL1H29666.2,HVUL4H0…
polyol biosynthetic process	GO:0046173	8 out of 411 1.94647201946472%	10 out of 1494 0.669344042838019%	0.000809848	HVUL1H14729.2,HVUL7H21690.2,HVUL1H37233.2,HVUL1H14073.2,HVUL4H35625.2,HVUL3H27484.2,HVUL7H01364.2,HVUL6H58165.2
signaling	GO:0023052	38 out of 411 9.24574209245742%	91 out of 1494 6.09103078982597%	0.00174581	HVUL5H40577.2,HVUL3H09013.2,HVUL1H20360.2,HVUL4H33249.2,HVUL6H52629.2,HVUL7H14402.2,HVUL0H19449.2,HVUL4H20810.2,HVUL5H47789.2,HVUL6H08500.2,HVUL3H06042.2,HVUL5H49109.2,HVUL2H24680.2,HVUL2H20032.2,HVUL4H43943.2,HVUL2H28164.2,HVUL1H33000.2,HVUL4H27786.2,HVUL3H00880.2,HVUL2H53124.2,HVUL3H16656.2,HVUL6H07727.2,HVUL7H18584.2,HVUL4H18822.2,HVUL4H35625.2,HVUL6H48954.2,HVUL3H21335.2,HVUL6H07948.2,HVUL1H2…
single organism signaling	GO:0044700	38 out of 411 9.24574209245742%	91 out of 1494 6.09103078982597%	0.00174581	HVUL5H40577.2,HVUL3H09013.2,HVUL1H20360.2,HVUL4H33249.2,HVUL6H52629.2,HVUL7H14402.2,HVUL0H19449.2,HVUL4H20810.2,HVUL5H47789.2,HVUL6H08500.2,HVUL3H06042.2,HVUL5H49109.2,HVUL2H24680.2,HVUL2H20032.2,HVUL4H43943.2,HVUL2H28164.2,HVUL1H33000.2,HVUL4H27786.2,HVUL3H00880.2,HVUL2H53124.2,HVUL3H16656.2,HVUL6H07727.2,HVUL7H18584.2,HVUL4H18822.2,HVUL4H35625.2,HVUL6H48954.2,HVUL3H21335.2,HVUL6H07948.2,HVUL1H2…
inositol phosphate metabolic process	GO:0043647	8 out of 411 1.94647201946472%	11 out of 1494 0.736278447121821%	0.00225861	HVUL1H14729.2,HVUL7H21690.2,HVUL1H37233.2,HVUL1H14073.2,HVUL3H24029.2,HVUL3H27484.2,HVUL7H01364.2,HVUL6H58165.2
L-phenylalanine catabolic process	GO:0006559	6 out of 411 1.45985401459854%	7 out of 1494 0.468540829986613%	0.00226526	HVUL2H50171.2,HVUL2H50172.2,HVUL2H17279.2,HVUL6H36406.2,HVUL6H36407.2,HVUL5H58809.2
erythrose 4-phosphate/phosphoenolpyruvate family amino acid catabolic process	GO:1902222	6 out of 411 1.45985401459854%	7 out of 1494 0.468540829986613%	0.00226526	HVUL2H50171.2,HVUL2H50172.2,HVUL2H17279.2,HVUL6H36406.2,HVUL6H36407.2,HVUL5H58809.2
myo-inositol hexakisphosphate metabolic process	GO:0033517	7 out of 411 1.70316301703163%	9 out of 1494 0.602409638554217%	0.00240636	HVUL1H14729.2,HVUL7H21690.2,HVUL1H37233.2,HVUL1H14073.2,HVUL3H27484.2,HVUL7H01364.2,HVUL6H58165.2
inositol phosphate biosynthetic process	GO:0032958	7 out of 411 1.70316301703163%	9 out of 1494 0.602409638554217%	0.00240636	HVUL1H14729.2,HVUL7H21690.2,HVUL1H37233.2,HVUL1H14073.2,HVUL3H27484.2,HVUL7H01364.2,HVUL6H58165.2
myo-inositol hexakisphosphate biosynthetic process	GO:0010264	7 out of 411 1.70316301703163%	9 out of 1494 0.602409638554217%	0.00240636	HVUL1H14729.2,HVUL7H21690.2,HVUL1H37233.2,HVUL1H14073.2,HVUL3H27484.2,HVUL7H01364.2,HVUL6H58165.2
signal transduction	GO:0007165	37 out of 411 9.00243309002433%	90 out of 1494 6.02409638554217%	0.00280393	HVUL5H40577.2,HVUL3H09013.2,HVUL1H20360.2,HVUL4H33249.2,HVUL6H52629.2,HVUL7H14402.2,HVUL0H19449.2,HVUL4H20810.2,HVUL5H47789.2,HVUL6H08500.2,HVUL3H06042.2,HVUL5H49109.2,HVUL2H24680.2,HVUL2H20032.2,HVUL4H43943.2,HVUL2H28164.2,HVUL1H33000.2,HVUL4H27786.2,HVUL2H53124.2,HVUL3H16656.2,HVUL6H07727.2,HVUL7H18584.2,HVUL4H18822.2,HVUL4H35625.2,HVUL6H48954.2,HVUL3H21335.2,HVUL6H07948.2,HVUL1H22532.2,HVUL5H4…
single-organism cellular process	GO:0044763	194 out of 411 47.2019464720195%	618 out of 1494 41.3654618473896%	0.00293306	HVUL3H50036.2,HVUL7H34629.2,HVUL6H49068.2,HVUL2H15246.2,HVUL6H12231.2,HVUL6H11048.2,HVUL5H40577.2,HVUL5H13950.2,HVUL3H54698.2,HVUL1H20360.2,HVUL6H41149.2,HVUL6H24521.2,HVUL5H33735.2,HVUL2H38539.2,HVUL2H50171.2,HVUL4H33249.2,HVUL3H09013.2,HVUL3H25331.2,HVUL6H47776.2,HVUL6H41655.2,HVUL2H10627.2,HVUL6H36407.2,HVUL6H52629.2,HVUL6H11049.2,HVUL4H36253.2,HVUL5H49109.2,HVUL7H15430.2,HVUL3H00880.2,HVUL7H1…
polyol metabolic process	GO:0019751	10 out of 411 2.4330900243309%	16 out of 1494 1.07095046854083%	0.00341914	HVUL7H21690.2,HVUL1H37233.2,HVUL3H24029.2,HVUL4H35625.2,HVUL1H14729.2,HVUL1H14073.2,HVUL3H27484.2,HVUL5H57521.2,HVUL7H01364.2,HVUL6H58165.2
single-organism metabolic process	GO:0044710	174 out of 411 42.3357664233577%	549 out of 1494 36.7469879518072%	0.00359976	HVUL2H15246.2,HVUL6H11048.2,HVUL5H13950.2,HVUL3H54698.2,HVUL6H41149.2,HVUL6H24521.2,HVUL2H38539.2,HVUL5H33735.2,HVUL2H50171.2,HVUL4H33249.2,HVUL3H25331.2,HVUL6H47776.2,HVUL6H41655.2,HVUL2H10627.2,HVUL7H33531.2,HVUL6H36407.2,HVUL2H05119.2,HVUL3H23638.2,HVUL6H11049.2,HVUL4H36253.2,HVUL7H15430.2,HVUL7H05382.2,HVUL4H07091.2,HVUL4H36252.2,HVUL2H05962.2,HVUL6H03366.2,HVUL5H31530.2,HVUL6H09947.2,HVUL6H4…
nitrogen compound transport	GO:0071705	15 out of 411 3.64963503649635%	29 out of 1494 1.94109772423025%	0.00451963	HVUL7H42129.2,HVUL2H19076.2,HVUL5H13950.2,HVUL1H29666.2,HVUL4H24079.2,HVUL3H15476.2,HVUL4H24078.2,HVUL6H09792.2,HVUL5H41827.2,HVUL4H35625.2,HVUL2H08081.2,HVUL2H02735.2,HVUL2H55602.2,HVUL5H05065.2,HVUL2H04690.2
anion transmembrane transport	GO:0098656	8 out of 411 1.94647201946472%	12 out of 1494 0.803212851405622%	0.00516005	HVUL3H38932.2,HVUL7H07085.2,HVUL1H08426.2,HVUL2H08081.2,HVUL5H05065.2,HVUL6H39300.2,HVUL4H38766.2,HVUL1H11147.2
phosphorylation	GO:0016310	49 out of 411 11.9221411192214%	130 out of 1494 8.70147255689424%	0.00527822	HVUL5H40577.2,HVUL3H09013.2,HVUL1H20360.2,HVUL5H33735.2,HVUL5H14765.2,HVUL2H49126.2,HVUL5H35743.2,HVUL4H20810.2,HVUL4H36253.2,HVUL6H38442.2,HVUL3H06433.2,HVUL2H24680.2,HVUL2H08148.2,HVUL1H30589.2,HVUL2H20032.2,HVUL4H43943.2,HVUL1H07686.2,HVUL0H35895.2,HVUL7H41614.2,HVUL1H33000.2,HVUL2H16659.2,HVUL5H31476.2,HVUL4H36252.2,HVUL7H21739.2,HVUL0H30534.2,HVUL5H24547.2,HVUL6H03366.2,HVUL7H18584.2,HVUL4H1…
alcohol biosynthetic process	GO:0046165	14 out of 411 3.40632603406326%	27 out of 1494 1.80722891566265%	0.00589047	HVUL4H33249.2,HVUL1H15858.2,HVUL7H21690.2,HVUL1H37233.2,HVUL3H21134.2,HVUL3H27484.2,HVUL4H35625.2,HVUL3H20878.2,HVUL1H14729.2,HVUL3H47201.2,HVUL1H14073.2,HVUL1H41205.2,HVUL6H58165.2,HVUL7H01364.2
organic anion transport	GO:0015711	10 out of 411 2.4330900243309%	17 out of 1494 1.13788487282463%	0.00629392	HVUL3H38932.2,HVUL1H08426.2,HVUL5H41827.2,HVUL4H35625.2,HVUL2H02735.2,HVUL2H08081.2,HVUL2H55602.2,HVUL3H15476.2,HVUL4H38766.2,HVUL1H11147.2
oligopeptide transport	GO:0006857	6 out of 411 1.45985401459854%	8 out of 1494 0.535475234270415%	0.00695937	HVUL7H42129.2,HVUL2H19076.2,HVUL5H13950.2,HVUL4H24078.2,HVUL1H29666.2,HVUL4H24079.2
L-phenylalanine metabolic process	GO:0006558	6 out of 411 1.45985401459854%	8 out of 1494 0.535475234270415%	0.00695937	HVUL2H50171.2,HVUL6H36406.2,HVUL6H36407.2,HVUL2H50172.2,HVUL2H17279.2,HVUL5H58809.2
erythrose 4-phosphate/phosphoenolpyruvate family amino acid metabolic process	GO:1902221	6 out of 411 1.45985401459854%	8 out of 1494 0.535475234270415%	0.00695937	HVUL2H50171.2,HVUL6H36406.2,HVUL6H36407.2,HVUL2H50172.2,HVUL2H17279.2,HVUL5H58809.2
peptide transport	GO:0015833	6 out of 411 1.45985401459854%	8 out of 1494 0.535475234270415%	0.00695937	HVUL7H42129.2,HVUL2H19076.2,HVUL5H13950.2,HVUL4H24078.2,HVUL1H29666.2,HVUL4H24079.2
cinnamic acid biosynthetic process	GO:0009800	5 out of 411 1.21654501216545%	6 out of 1494 0.401606425702811%	0.00717739	HVUL2H50171.2,HVUL2H50172.2,HVUL2H17279.2,HVUL6H36406.2,HVUL6H36407.2
cinnamic acid metabolic process	GO:0009803	5 out of 411 1.21654501216545%	6 out of 1494 0.401606425702811%	0.00717739	HVUL2H50171.2,HVUL2H50172.2,HVUL2H17279.2,HVUL6H36406.2,HVUL6H36407.2
dicarboxylic acid metabolic process	GO:0043648	5 out of 411 1.21654501216545%	6 out of 1494 0.401606425702811%	0.00717739	HVUL2H36888.2,HVUL6H03366.2,HVUL3H08405.2,HVUL5H34363.2,HVUL2H26033.2
oxidation-reduction process	GO:0055114	81 out of 411 19.7080291970803%	236 out of 1494 15.7965194109772%	0.00738039	HVUL3H54698.2,HVUL2H15246.2,HVUL6H24521.2,HVUL6H11048.2,HVUL6H47776.2,HVUL3H17685.2,HVUL2H05119.2,HVUL1H24390.2,HVUL3H23638.2,HVUL1H52645.2,HVUL2H04690.2,HVUL6H11049.2,HVUL7H05382.2,HVUL4H07091.2,HVUL2H21195.2,HVUL1H34458.2,HVUL2H05962.2,HVUL3H26786.2,HVUL3H16981.2,HVUL1H43359.2,HVUL2H10719.2,HVUL5H24577.2,HVUL3H08405.2,HVUL6H09792.2,HVUL3H13022.2,HVUL2H16277.2,HVUL3H20878.2,HVUL1H25959.2,HVUL3H0…
cell communication	GO:0007154	39 out of 411 9.48905109489051%	101 out of 1494 6.76037483266399%	0.00795714	HVUL5H40577.2,HVUL3H09013.2,HVUL1H20360.2,HVUL4H33249.2,HVUL6H52629.2,HVUL7H14402.2,HVUL0H19449.2,HVUL4H20810.2,HVUL5H47789.2,HVUL6H08500.2,HVUL3H06042.2,HVUL5H49109.2,HVUL2H24680.2,HVUL2H20032.2,HVUL4H43943.2,HVUL2H28164.2,HVUL1H33000.2,HVUL4H27786.2,HVUL3H00880.2,HVUL2H53124.2,HVUL3H16656.2,HVUL6H07727.2,HVUL7H18584.2,HVUL4H18822.2,HVUL4H35625.2,HVUL6H48954.2,HVUL3H21335.2,HVUL6H07948.2,HVUL1H2…
organic acid transport	GO:0015849	9 out of 411 2.18978102189781%	15 out of 1494 1.00401606425703%	0.00804328	HVUL3H38932.2,HVUL1H08426.2,HVUL5H41827.2,HVUL4H35625.2,HVUL2H02735.2,HVUL2H08081.2,HVUL2H55602.2,HVUL4H38766.2,HVUL1H11147.2
carboxylic acid transport	GO:0046942	9 out of 411 2.18978102189781%	15 out of 1494 1.00401606425703%	0.00804328	HVUL3H38932.2,HVUL1H08426.2,HVUL5H41827.2,HVUL4H35625.2,HVUL2H02735.2,HVUL2H08081.2,HVUL2H55602.2,HVUL4H38766.2,HVUL1H11147.2
inorganic anion transport	GO:0015698	9 out of 411 2.18978102189781%	15 out of 1494 1.00401606425703%	0.00804328	HVUL6H12231.2,HVUL7H07085.2,HVUL6H09792.2,HVUL0H06672.2,HVUL7H22998.2,HVUL5H05065.2,HVUL2H04690.2,HVUL6H39300.2,HVUL7H29467.2
small molecule biosynthetic process	GO:0044283	44 out of 411 10.705596107056%	117 out of 1494 7.83132530120482%	0.00855708	HVUL5H33735.2,HVUL2H50171.2,HVUL4H33249.2,HVUL1H15858.2,HVUL7H21690.2,HVUL6H41655.2,HVUL6H36407.2,HVUL3H21134.2,HVUL7H14402.2,HVUL3H27484.2,HVUL6H36406.2,HVUL3H47201.2,HVUL3H52816.2,HVUL6H24812.2,HVUL7H15430.2,HVUL2H21195.2,HVUL4H27786.2,HVUL5H01907.2,HVUL2H02735.2,HVUL6H03366.2,HVUL2H17279.2,HVUL4H22656.2,HVUL3H26786.2,HVUL1H52124.2,HVUL3H32816.2,HVUL6H09792.2,HVUL4H35625.2,HVUL3H13022.2,HVUL3H2…
ion transmembrane transport	GO:0034220	17 out of 411 4.13625304136253%	37 out of 1494 2.47657295850067%	0.0116001	HVUL6H12231.2,HVUL3H38932.2,HVUL1H37233.2,HVUL2H28164.2,HVUL7H22998.2,HVUL6H39300.2,HVUL4H38766.2,HVUL7H07085.2,HVUL1H08426.2,HVUL2H08081.2,HVUL0H06672.2,HVUL5H05065.2,HVUL1H11147.2,HVUL5H33051.2,HVUL1H22016.2,HVUL5H25876.2,HVUL4H26989.2
alcohol metabolic process	GO:0006066	17 out of 411 4.13625304136253%	37 out of 1494 2.47657295850067%	0.0116001	HVUL4H33249.2,HVUL1H15858.2,HVUL7H21690.2,HVUL1H37233.2,HVUL3H24029.2,HVUL3H21134.2,HVUL1H32433.2,HVUL3H27484.2,HVUL4H35625.2,HVUL3H20878.2,HVUL1H14729.2,HVUL1H14073.2,HVUL3H47201.2,HVUL1H41205.2,HVUL5H57521.2,HVUL6H58165.2,HVUL7H01364.2
protein phosphorylation	GO:0006468	31 out of 411 7.54257907542579%	79 out of 1494 5.28781793842035%	0.0134762	HVUL1H20360.2,HVUL5H40577.2,HVUL3H09013.2,HVUL5H14765.2,HVUL7H18584.2,HVUL4H20810.2,HVUL3H20168.2,HVUL3H12464.2,HVUL6H25712.2,HVUL4H36253.2,HVUL6H38442.2,HVUL3H06433.2,HVUL1H22532.2,HVUL1H30589.2,HVUL2H08148.2,HVUL2H20032.2,HVUL4H43943.2,HVUL5H40609.2,HVUL0H35895.2,HVUL1H33000.2,HVUL4H37016.2,HVUL2H16659.2,HVUL4H23025.2,HVUL4H36252.2,HVUL7H21739.2,HVUL7H45454.2,HVUL2H41240.2,HVUL3H30735.2,HVUL7H5…
response to stimulus	GO:0050896	98 out of 411 23.8442822384428%	299 out of 1494 20.0133868808568%	0.0144411	HVUL7H11771.2,HVUL5H40577.2,HVUL1H14432.2,HVUL1H20360.2,HVUL4H33249.2,HVUL3H09013.2,HVUL3H25331.2,HVUL6H41655.2,HVUL6H52629.2,HVUL7H32680.2,HVUL6H38045.2,HVUL5H47789.2,HVUL6H32383.2,HVUL3H20603.2,HVUL2H04690.2,HVUL4H36253.2,HVUL5H49109.2,HVUL4H21881.2,HVUL2H28164.2,HVUL7H19011.2,HVUL7H05382.2,HVUL1H33000.2,HVUL7H19446.2,HVUL4H36252.2,HVUL6H41550.2,HVUL7H18584.2,HVUL4H18822.2,HVUL3H01447.2,HVUL3H1…
aromatic amino acid family catabolic process	GO:0009074	6 out of 411 1.45985401459854%	9 out of 1494 0.602409638554217%	0.0160654	HVUL2H50171.2,HVUL6H36406.2,HVUL6H36407.2,HVUL2H50172.2,HVUL2H17279.2,HVUL5H58809.2
amide transport	GO:0042886	6 out of 411 1.45985401459854%	9 out of 1494 0.602409638554217%	0.0160654	HVUL7H42129.2,HVUL2H19076.2,HVUL5H13950.2,HVUL4H24078.2,HVUL1H29666.2,HVUL4H24079.2
benzene-containing compound metabolic process	GO:0042537	8 out of 411 1.94647201946472%	14 out of 1494 0.937081659973226%	0.0182256	HVUL2H50171.2,HVUL7H57177.2,HVUL6H36406.2,HVUL6H36407.2,HVUL2H50172.2,HVUL2H04690.2,HVUL2H17279.2,HVUL4H04705.2
nicotinamide nucleotide biosynthetic process	GO:0019359	3 out of 411 0.72992700729927%	3 out of 1494 0.200803212851406%	0.0207095	HVUL2H15805.2,HVUL5H34363.2,HVUL4H18827.2
NAD metabolic process	GO:0019674	3 out of 411 0.72992700729927%	3 out of 1494 0.200803212851406%	0.0207095	HVUL2H15805.2,HVUL5H34363.2,HVUL4H18827.2
dicarboxylic acid transport	GO:0006835	3 out of 411 0.72992700729927%	3 out of 1494 0.200803212851406%	0.0207095	HVUL4H38766.2,HVUL2H55602.2,HVUL1H11147.2
nitrate assimilation	GO:0042128	3 out of 411 0.72992700729927%	3 out of 1494 0.200803212851406%	0.0207095	HVUL6H24521.2,HVUL5H13950.2,HVUL6H09792.2
dicarboxylic acid biosynthetic process	GO:0043650	3 out of 411 0.72992700729927%	3 out of 1494 0.200803212851406%	0.0207095	HVUL2H36888.2,HVUL6H03366.2,HVUL5H34363.2
reactive nitrogen species metabolic process	GO:2001057	3 out of 411 0.72992700729927%	3 out of 1494 0.200803212851406%	0.0207095	HVUL6H24521.2,HVUL5H13950.2,HVUL6H09792.2
pyridine nucleotide biosynthetic process	GO:0019363	3 out of 411 0.72992700729927%	3 out of 1494 0.200803212851406%	0.0207095	HVUL2H15805.2,HVUL5H34363.2,HVUL4H18827.2
nitrate metabolic process	GO:0042126	3 out of 411 0.72992700729927%	3 out of 1494 0.200803212851406%	0.0207095	HVUL6H24521.2,HVUL5H13950.2,HVUL6H09792.2
cellular response to red or far red light	GO:0071489	4 out of 411 0.97323600973236%	5 out of 1494 0.334672021419009%	0.0221431	HVUL6H07948.2,HVUL3H06042.2,HVUL4H30329.2,HVUL6H52629.2
red or far-red light signaling pathway	GO:0010017	4 out of 411 0.97323600973236%	5 out of 1494 0.334672021419009%	0.0221431	HVUL6H07948.2,HVUL3H06042.2,HVUL4H30329.2,HVUL6H52629.2
phenylpropanoid biosynthetic process	GO:0009699	7 out of 411 1.70316301703163%	12 out of 1494 0.803212851405622%	0.023758	HVUL2H50171.2,HVUL7H04785.2,HVUL6H36406.2,HVUL6H36407.2,HVUL2H50172.2,HVUL6H04860.2,HVUL2H17279.2
response to chemical	GO:0042221	43 out of 411 10.4622871046229%	121 out of 1494 8.09906291834003%	0.0271526	HVUL4H33249.2,HVUL1H14432.2,HVUL3H09013.2,HVUL4H52689.2,HVUL6H41655.2,HVUL4H23703.2,HVUL6H52629.2,HVUL2H33190.2,HVUL7H14402.2,HVUL7H32680.2,HVUL0H19449.2,HVUL5H47789.2,HVUL2H04690.2,HVUL3H06042.2,HVUL5H49109.2,HVUL7H19446.2,HVUL5H27434.2,HVUL2H02735.2,HVUL7H09829.2,HVUL6H07727.2,HVUL7H17449.2,HVUL4H35625.2,HVUL6H25712.2,HVUL6H48954.2,HVUL3H21335.2,HVUL3H35479.2,HVUL3H03695.2,HVUL5H28272.2,HVUL7H0…
alpha-amino acid catabolic process	GO:1901606	9 out of 411 2.18978102189781%	18 out of 1494 1.20481927710843%	0.034546	HVUL3H54698.2,HVUL2H50171.2,HVUL6H36406.2,HVUL6H36407.2,HVUL2H50172.2,HVUL2H17279.2,HVUL7H31946.2,HVUL5H58809.2,HVUL4H04705.2
cellular amino acid catabolic process	GO:0009063	9 out of 411 2.18978102189781%	18 out of 1494 1.20481927710843%	0.034546	HVUL3H54698.2,HVUL2H50171.2,HVUL6H36406.2,HVUL6H36407.2,HVUL2H50172.2,HVUL2H17279.2,HVUL7H31946.2,HVUL5H58809.2,HVUL4H04705.2
organic hydroxy compound biosynthetic process	GO:1901617	15 out of 411 3.64963503649635%	35 out of 1494 2.34270414993307%	0.0347481	HVUL4H33249.2,HVUL1H15858.2,HVUL7H21690.2,HVUL1H37233.2,HVUL3H21134.2,HVUL3H27484.2,HVUL4H35625.2,HVUL3H20878.2,HVUL1H14729.2,HVUL1H14073.2,HVUL3H47201.2,HVUL1H41205.2,HVUL6H58165.2,HVUL7H01364.2,HVUL4H04705.2
monocarboxylic acid biosynthetic process	GO:0072330	17 out of 411 4.13625304136253%	41 out of 1494 2.74431057563588%	0.0355498	HVUL2H50171.2,HVUL6H36407.2,HVUL3H21134.2,HVUL7H15430.2,HVUL7H14402.2,HVUL3H32816.2,HVUL5H01907.2,HVUL6H36406.2,HVUL3H13022.2,HVUL2H02735.2,HVUL4H33244.2,HVUL2H50172.2,HVUL2H05483.2,HVUL2H17279.2,HVUL7H11708.2,HVUL6H37726.2,HVUL4H04705.2
ammonium ion metabolic process	GO:0097164	5 out of 411 1.21654501216545%	8 out of 1494 0.535475234270415%	0.0402883	HVUL6H41149.2,HVUL2H38539.2,HVUL1H15858.2,HVUL1H32433.2,HVUL7H31946.2
aromatic amino acid family metabolic process	GO:0009072	12 out of 411 2.91970802919708%	27 out of 1494 1.80722891566265%	0.0425084	HVUL2H50171.2,HVUL3H26786.2,HVUL6H36407.2,HVUL4H27786.2,HVUL7H57177.2,HVUL6H36406.2,HVUL2H50172.2,HVUL6H03366.2,HVUL2H04690.2,HVUL2H17279.2,HVUL5H58809.2,HVUL4H04705.2
ion transport	GO:0006811	32 out of 411 7.78588807785888%	89 out of 1494 5.95716198125837%	0.0454275	HVUL6H12231.2,HVUL6H49068.2,HVUL5H33683.2,HVUL7H53407.2,HVUL4H22658.2,HVUL3H15476.2,HVUL7H22998.2,HVUL1H43354.2,HVUL2H42689.2,HVUL6H39300.2,HVUL6H09792.2,HVUL1H08426.2,HVUL4H35625.2,HVUL2H08081.2,HVUL2H04690.2,HVUL3H38932.2,HVUL3H12728.2,HVUL1H37233.2,HVUL2H28164.2,HVUL4H38766.2,HVUL7H07085.2,HVUL5H41827.2,HVUL2H02735.2,HVUL0H06672.2,HVUL2H55602.2,HVUL5H05065.2,HVUL1H22016.2,HVUL5H25876.2,HVUL1H1…
transport	GO:0006810	79 out of 411 19.2214111922141%	246 out of 1494 16.4658634538153%	0.0466836	HVUL3H50036.2,HVUL7H34629.2,HVUL6H49068.2,HVUL7H42129.2,HVUL6H12231.2,HVUL2H19076.2,HVUL5H33683.2,HVUL5H13950.2,HVUL7H32680.2,HVUL7H57748.2,HVUL2H04690.2,HVUL2H28164.2,HVUL1H29666.2,HVUL7H19446.2,HVUL2H44541.2,HVUL5H03709.2,HVUL7H53407.2,HVUL1H01782.2,HVUL1H03900.2,HVUL6H40544.2,HVUL1H43354.2,HVUL4H24078.2,HVUL6H09792.2,HVUL1H08426.2,HVUL3H01447.2,HVUL6H48954.2,HVUL5H28272.2,HVUL1H37233.2,HVUL2H2…
localization	GO:0051179	83 out of 411 20.1946472019465%	260 out of 1494 17.4029451137885%	0.0479886	HVUL3H50036.2,HVUL7H34629.2,HVUL6H49068.2,HVUL7H42129.2,HVUL6H12231.2,HVUL2H19076.2,HVUL5H33683.2,HVUL5H13950.2,HVUL7H32680.2,HVUL7H57748.2,HVUL2H04690.2,HVUL2H28164.2,HVUL1H29666.2,HVUL7H19446.2,HVUL2H44541.2,HVUL5H03709.2,HVUL7H53407.2,HVUL1H01782.2,HVUL1H03900.2,HVUL6H40544.2,HVUL1H43354.2,HVUL4H24078.2,HVUL6H09792.2,HVUL1H08426.2,HVUL3H01447.2,HVUL6H48954.2,HVUL5H28272.2,HVUL1H37233.2,HVUL2H2…

## Sheet: G7.MEblue.enrichment_P
				#Term	GO_ID	Cluter_frequency	Genome_frequency	P-value	gene_ID
				nucleic acid metabolic process	GO:0090304	77 out of 453 16.9977924944812%	172 out of 1494 11.5127175368139%	1.47618e-05	HVUL5H02709.2,HVUL7H28417.2,HVUL1H07566.2,HVUL3H07559.2,HVUL3H14367.2,HVUL4H18896.2,HVUL7H42443.2,HVUL6H24043.2,HVUL7H35961.2,HVUL7H16113.2,HVUL5H44995.2,HVUL2H32291.2,HVUL5H39668.2,HVUL7H25557.2,HVUL5H40109.2,HVUL1H27440.2,HVUL3H02780.2,HVUL4H26284.2,HVUL5H25360.2,HVUL3H19593.2,HVUL5H32942.2,HVUL5H41834.2,HVUL3H16480.2,HVUL3H23761.2,HVUL5H21151.2,HVUL7H16070.2,HVUL2H05270.2,HVUL0H01651.2,HVUL7H0…
				cellular nitrogen compound metabolic process	GO:0034641	112 out of 453 24.7240618101545%	273 out of 1494 18.2730923694779%	2.03156e-05	HVUL4H43876.2,HVUL5H28459.2,HVUL5H02709.2,HVUL4H59419.2,HVUL7H28417.2,HVUL4H18896.2,HVUL3H36025.2,HVUL7H42443.2,HVUL6H24043.2,HVUL2H32291.2,HVUL3H02780.2,HVUL7H11408.2,HVUL6H22389.2,HVUL3H19593.2,HVUL5H32942.2,HVUL3H57087.2,HVUL3H16480.2,HVUL6H35025.2,HVUL1H28613.2,HVUL3H23761.2,HVUL5H21151.2,HVUL0H01651.2,HVUL6H32761.2,HVUL7H09435.2,HVUL6H24824.2,HVUL5H13819.2,HVUL1H12217.2,HVUL1H26690.2,HVUL3H1…
				nucleobase-containing compound metabolic process	GO:0006139	100 out of 453 22.075055187638%	239 out of 1494 15.9973226238286%	2.4217e-05	HVUL5H28459.2,HVUL5H02709.2,HVUL4H43876.2,HVUL7H28417.2,HVUL4H18896.2,HVUL3H36025.2,HVUL7H42443.2,HVUL6H24043.2,HVUL2H32291.2,HVUL3H02780.2,HVUL6H22389.2,HVUL3H19593.2,HVUL5H32942.2,HVUL3H57087.2,HVUL3H16480.2,HVUL3H23761.2,HVUL5H21151.2,HVUL0H01651.2,HVUL6H32761.2,HVUL7H09435.2,HVUL6H24824.2,HVUL5H13819.2,HVUL1H12217.2,HVUL1H26690.2,HVUL3H16356.2,HVUL0H09019.2,HVUL4H26319.2,HVUL7H52771.2,HVUL2H2…
				heterocycle metabolic process	GO:0046483	112 out of 453 24.7240618101545%	274 out of 1494 18.3400267737617%	2.49724e-05	HVUL4H43876.2,HVUL5H28459.2,HVUL5H02709.2,HVUL4H59419.2,HVUL7H28417.2,HVUL4H18896.2,HVUL3H36025.2,HVUL7H42443.2,HVUL6H24043.2,HVUL2H32291.2,HVUL3H02780.2,HVUL7H11408.2,HVUL6H22389.2,HVUL3H19593.2,HVUL5H32942.2,HVUL3H57087.2,HVUL3H16480.2,HVUL3H23761.2,HVUL5H21151.2,HVUL0H01651.2,HVUL6H32761.2,HVUL7H09435.2,HVUL6H24824.2,HVUL5H13819.2,HVUL1H12217.2,HVUL1H26690.2,HVUL3H16356.2,HVUL0H09019.2,HVUL4H2…
				regulation of metabolic process	GO:0019222	85 out of 453 18.7637969094923%	199 out of 1494 13.3199464524766%	4.63383e-05	HVUL1H34231.2,HVUL4H43876.2,HVUL5H28459.2,HVUL4H42499.2,HVUL0H12663.2,HVUL3H31197.2,HVUL7H28417.2,HVUL4H37301.2,HVUL1H37283.2,HVUL7H11408.2,HVUL3H19593.2,HVUL5H32942.2,HVUL1H10942.2,HVUL0H07125.2,HVUL3H23761.2,HVUL5H21151.2,HVUL0H01651.2,HVUL1H12954.2,HVUL6H24824.2,HVUL5H13819.2,HVUL3H42614.2,HVUL3H18869.2,HVUL1H12217.2,HVUL1H29485.2,HVUL6H09726.2,HVUL1H26690.2,HVUL7H44630.2,HVUL2H21989.2,HVUL5H1…
				RNA metabolic process	GO:0016070	60 out of 453 13.2450331125828%	131 out of 1494 8.76840696117805%	6.64959e-05	HVUL5H02709.2,HVUL7H28417.2,HVUL1H07566.2,HVUL3H14367.2,HVUL4H18896.2,HVUL7H42443.2,HVUL6H24043.2,HVUL7H16113.2,HVUL2H32291.2,HVUL5H39668.2,HVUL7H25557.2,HVUL5H40109.2,HVUL3H02780.2,HVUL4H26284.2,HVUL5H25360.2,HVUL3H19593.2,HVUL5H32942.2,HVUL5H41834.2,HVUL3H16480.2,HVUL3H23761.2,HVUL5H21151.2,HVUL7H16070.2,HVUL2H05270.2,HVUL0H01651.2,HVUL7H09435.2,HVUL6H24824.2,HVUL5H13819.2,HVUL5H07010.2,HVUL3H1…
				single-organism organelle organization	GO:1902589	23 out of 453 5.07726269315673%	38 out of 1494 2.54350736278447%	9.08234e-05	HVUL0H12663.2,HVUL0H01651.2,HVUL1H07566.2,HVUL6H24824.2,HVUL2H13606.2,HVUL3H19593.2,HVUL1H12217.2,HVUL5H07010.2,HVUL3H15610.2,HVUL1H24019.2,HVUL2H31746.2,HVUL7H11269.2,HVUL4H26284.2,HVUL1H49511.2,HVUL4H35401.2,HVUL7H29585.2,HVUL5H23554.2,HVUL3H25118.2,HVUL3H56227.2,HVUL4H42514.2,HVUL3H25117.2,HVUL2H01186.2,HVUL1H12941.2
				organic cyclic compound metabolic process	GO:1901360	120 out of 453 26.4900662251656%	306 out of 1494 20.4819277108434%	0.000121741	HVUL4H43876.2,HVUL5H28459.2,HVUL5H02709.2,HVUL1H22869.2,HVUL4H59419.2,HVUL7H28417.2,HVUL4H18896.2,HVUL3H36025.2,HVUL7H42443.2,HVUL6H24043.2,HVUL4H59251.2,HVUL2H32291.2,HVUL3H02780.2,HVUL7H11408.2,HVUL6H22389.2,HVUL3H19593.2,HVUL5H32942.2,HVUL3H57087.2,HVUL3H16480.2,HVUL1H10942.2,HVUL3H23761.2,HVUL5H21151.2,HVUL0H01651.2,HVUL7H09435.2,HVUL6H32761.2,HVUL6H24824.2,HVUL2H13606.2,HVUL5H13819.2,HVUL1H1…
				regulation of cellular biosynthetic process	GO:0031326	60 out of 453 13.2450331125828%	134 out of 1494 8.96921017402945%	0.000150417	HVUL1H34231.2,HVUL4H42499.2,HVUL0H12663.2,HVUL3H31197.2,HVUL7H28417.2,HVUL1H07566.2,HVUL3H14367.2,HVUL5H40100.2,HVUL5H31052.2,HVUL0H08584.2,HVUL4H26284.2,HVUL3H51616.2,HVUL3H19593.2,HVUL5H32942.2,HVUL0H33228.2,HVUL1H03164.2,HVUL0H07125.2,HVUL7H16070.2,HVUL6H18267.2,HVUL2H37485.2,HVUL0H01651.2,HVUL6H24824.2,HVUL5H13819.2,HVUL3H18869.2,HVUL5H07010.2,HVUL1H12217.2,HVUL1H29485.2,HVUL6H09726.2,HVUL3H1…
				macromolecule modification	GO:0043412	83 out of 453 18.3222958057395%	199 out of 1494 13.3199464524766%	0.000164111	HVUL0H12663.2,HVUL5H09941.2,HVUL2H50478.2,HVUL4H37301.2,HVUL4H18896.2,HVUL1H37070.2,HVUL5H31052.2,HVUL2H10947.2,HVUL7H16113.2,HVUL5H14445.2,HVUL5H22075.2,HVUL1H20964.2,HVUL7H26958.2,HVUL6H23568.2,HVUL5H40109.2,HVUL4H26284.2,HVUL1H35310.2,HVUL7H11408.2,HVUL6H22389.2,HVUL3H34744.2,HVUL2H42675.2,HVUL7H43719.2,HVUL5H32942.2,HVUL7H11280.2,HVUL5H05813.2,HVUL7H03219.2,HVUL1H24974.2,HVUL0H09318.2,HVUL7H1…
				macromolecule metabolic process	GO:0043170	196 out of 453 43.2671081677704%	543 out of 1494 36.3453815261044%	0.000164941	HVUL5H28459.2,HVUL5H09941.2,HVUL5H26096.2,HVUL4H43876.2,HVUL5H02709.2,HVUL0H12663.2,HVUL2H50478.2,HVUL3H31197.2,HVUL4H59419.2,HVUL7H28417.2,HVUL4H18896.2,HVUL7H42443.2,HVUL6H24043.2,HVUL1H20964.2,HVUL3H52229.2,HVUL3H02780.2,HVUL1H35310.2,HVUL6H22389.2,HVUL3H34744.2,HVUL2H42675.2,HVUL3H16480.2,HVUL0H09318.2,HVUL5H21151.2,HVUL2H19071.2,HVUL0H01651.2,HVUL2H35814.2,HVUL7H28389.2,HVUL5H09596.2,HVUL3H3…
				regulation of macromolecule biosynthetic process	GO:0010556	59 out of 453 13.0242825607064%	132 out of 1494 8.83534136546185%	0.000182785	HVUL1H34231.2,HVUL4H42499.2,HVUL0H12663.2,HVUL3H31197.2,HVUL7H28417.2,HVUL1H07566.2,HVUL3H14367.2,HVUL5H40100.2,HVUL5H31052.2,HVUL0H08584.2,HVUL4H26284.2,HVUL3H51616.2,HVUL3H19593.2,HVUL5H32942.2,HVUL0H33228.2,HVUL1H03164.2,HVUL0H07125.2,HVUL7H16070.2,HVUL6H18267.2,HVUL2H37485.2,HVUL0H01651.2,HVUL6H24824.2,HVUL5H13819.2,HVUL3H18869.2,HVUL5H07010.2,HVUL1H12217.2,HVUL1H29485.2,HVUL6H09726.2,HVUL3H1…
				regulation of cellular macromolecule biosynthetic process	GO:2000112	59 out of 453 13.0242825607064%	132 out of 1494 8.83534136546185%	0.000182785	HVUL1H34231.2,HVUL4H42499.2,HVUL0H12663.2,HVUL3H31197.2,HVUL7H28417.2,HVUL1H07566.2,HVUL3H14367.2,HVUL5H40100.2,HVUL5H31052.2,HVUL0H08584.2,HVUL4H26284.2,HVUL3H51616.2,HVUL3H19593.2,HVUL5H32942.2,HVUL0H33228.2,HVUL1H03164.2,HVUL0H07125.2,HVUL7H16070.2,HVUL6H18267.2,HVUL2H37485.2,HVUL0H01651.2,HVUL6H24824.2,HVUL5H13819.2,HVUL3H18869.2,HVUL5H07010.2,HVUL1H12217.2,HVUL1H29485.2,HVUL6H09726.2,HVUL3H1…
				nitrogen compound metabolic process	GO:0006807	129 out of 453 28.476821192053%	337 out of 1494 22.5568942436412%	0.000234893	HVUL4H43876.2,HVUL5H28459.2,HVUL5H02709.2,HVUL1H22869.2,HVUL4H59419.2,HVUL7H28417.2,HVUL4H18896.2,HVUL3H36025.2,HVUL7H42443.2,HVUL6H24043.2,HVUL2H32291.2,HVUL3H02780.2,HVUL7H11408.2,HVUL6H22389.2,HVUL5H03202.2,HVUL3H19593.2,HVUL5H32942.2,HVUL3H57087.2,HVUL3H16480.2,HVUL6H35025.2,HVUL1H47291.2,HVUL1H28613.2,HVUL3H23761.2,HVUL5H21151.2,HVUL0H01651.2,HVUL7H09435.2,HVUL6H32761.2,HVUL6H24824.2,HVUL2H1…
				regulation of nitrogen compound metabolic process	GO:0051171	59 out of 453 13.0242825607064%	133 out of 1494 8.90227576974565%	0.000236584	HVUL1H34231.2,HVUL4H42499.2,HVUL0H12663.2,HVUL3H31197.2,HVUL7H28417.2,HVUL1H07566.2,HVUL3H14367.2,HVUL5H40100.2,HVUL5H31052.2,HVUL0H08584.2,HVUL4H26284.2,HVUL3H51616.2,HVUL3H19593.2,HVUL5H32942.2,HVUL0H33228.2,HVUL1H03164.2,HVUL0H07125.2,HVUL7H16070.2,HVUL6H18267.2,HVUL2H37485.2,HVUL0H01651.2,HVUL6H24824.2,HVUL5H13819.2,HVUL3H18869.2,HVUL5H07010.2,HVUL1H12217.2,HVUL1H29485.2,HVUL6H09726.2,HVUL3H1…
				regulation of nucleobase-containing compound metabolic process	GO:0019219	59 out of 453 13.0242825607064%	133 out of 1494 8.90227576974565%	0.000236584	HVUL1H34231.2,HVUL4H42499.2,HVUL0H12663.2,HVUL3H31197.2,HVUL7H28417.2,HVUL1H07566.2,HVUL3H14367.2,HVUL5H40100.2,HVUL5H31052.2,HVUL0H08584.2,HVUL4H26284.2,HVUL3H51616.2,HVUL3H19593.2,HVUL5H32942.2,HVUL0H33228.2,HVUL1H03164.2,HVUL0H07125.2,HVUL7H16070.2,HVUL6H18267.2,HVUL2H37485.2,HVUL0H01651.2,HVUL6H24824.2,HVUL5H13819.2,HVUL3H18869.2,HVUL5H07010.2,HVUL1H12217.2,HVUL1H29485.2,HVUL6H09726.2,HVUL3H1…
				regulation of biosynthetic process	GO:0009889	60 out of 453 13.2450331125828%	137 out of 1494 9.17001338688086%	0.000322011	HVUL1H34231.2,HVUL4H42499.2,HVUL0H12663.2,HVUL3H31197.2,HVUL7H28417.2,HVUL1H07566.2,HVUL3H14367.2,HVUL5H40100.2,HVUL5H31052.2,HVUL0H08584.2,HVUL4H26284.2,HVUL3H51616.2,HVUL3H19593.2,HVUL5H32942.2,HVUL0H33228.2,HVUL1H03164.2,HVUL0H07125.2,HVUL7H16070.2,HVUL6H18267.2,HVUL2H37485.2,HVUL0H01651.2,HVUL6H24824.2,HVUL5H13819.2,HVUL3H18869.2,HVUL5H07010.2,HVUL1H12217.2,HVUL1H29485.2,HVUL6H09726.2,HVUL3H1…
				regulation of nucleic acid-templated transcription	GO:1903506	57 out of 453 12.5827814569536%	129 out of 1494 8.63453815261044%	0.000347344	HVUL1H34231.2,HVUL4H42499.2,HVUL0H12663.2,HVUL3H31197.2,HVUL7H28417.2,HVUL1H07566.2,HVUL3H14367.2,HVUL5H40100.2,HVUL5H31052.2,HVUL0H08584.2,HVUL4H26284.2,HVUL3H51616.2,HVUL3H19593.2,HVUL5H32942.2,HVUL0H33228.2,HVUL1H03164.2,HVUL0H07125.2,HVUL7H16070.2,HVUL6H18267.2,HVUL2H37485.2,HVUL0H01651.2,HVUL6H24824.2,HVUL5H13819.2,HVUL3H18869.2,HVUL5H07010.2,HVUL1H12217.2,HVUL1H29485.2,HVUL6H09726.2,HVUL3H1…
				regulation of RNA metabolic process	GO:0051252	57 out of 453 12.5827814569536%	129 out of 1494 8.63453815261044%	0.000347344	HVUL1H34231.2,HVUL4H42499.2,HVUL0H12663.2,HVUL3H31197.2,HVUL7H28417.2,HVUL1H07566.2,HVUL3H14367.2,HVUL5H40100.2,HVUL5H31052.2,HVUL0H08584.2,HVUL4H26284.2,HVUL3H51616.2,HVUL3H19593.2,HVUL5H32942.2,HVUL0H33228.2,HVUL1H03164.2,HVUL0H07125.2,HVUL7H16070.2,HVUL6H18267.2,HVUL2H37485.2,HVUL0H01651.2,HVUL6H24824.2,HVUL5H13819.2,HVUL3H18869.2,HVUL5H07010.2,HVUL1H12217.2,HVUL1H29485.2,HVUL6H09726.2,HVUL3H1…
				regulation of transcription, DNA-templated	GO:0006355	57 out of 453 12.5827814569536%	129 out of 1494 8.63453815261044%	0.000347344	HVUL1H34231.2,HVUL4H42499.2,HVUL0H12663.2,HVUL3H31197.2,HVUL7H28417.2,HVUL1H07566.2,HVUL3H14367.2,HVUL5H40100.2,HVUL5H31052.2,HVUL0H08584.2,HVUL4H26284.2,HVUL3H51616.2,HVUL3H19593.2,HVUL5H32942.2,HVUL0H33228.2,HVUL1H03164.2,HVUL0H07125.2,HVUL7H16070.2,HVUL6H18267.2,HVUL2H37485.2,HVUL0H01651.2,HVUL6H24824.2,HVUL5H13819.2,HVUL3H18869.2,HVUL5H07010.2,HVUL1H12217.2,HVUL1H29485.2,HVUL6H09726.2,HVUL3H1…
				regulation of RNA biosynthetic process	GO:2001141	57 out of 453 12.5827814569536%	129 out of 1494 8.63453815261044%	0.000347344	HVUL1H34231.2,HVUL4H42499.2,HVUL0H12663.2,HVUL3H31197.2,HVUL7H28417.2,HVUL1H07566.2,HVUL3H14367.2,HVUL5H40100.2,HVUL5H31052.2,HVUL0H08584.2,HVUL4H26284.2,HVUL3H51616.2,HVUL3H19593.2,HVUL5H32942.2,HVUL0H33228.2,HVUL1H03164.2,HVUL0H07125.2,HVUL7H16070.2,HVUL6H18267.2,HVUL2H37485.2,HVUL0H01651.2,HVUL6H24824.2,HVUL5H13819.2,HVUL3H18869.2,HVUL5H07010.2,HVUL1H12217.2,HVUL1H29485.2,HVUL6H09726.2,HVUL3H1…
				regulation of gene expression	GO:0010468	63 out of 453 13.9072847682119%	146 out of 1494 9.77242302543507%	0.000374813	HVUL1H34231.2,HVUL4H42499.2,HVUL0H12663.2,HVUL3H31197.2,HVUL7H28417.2,HVUL1H07566.2,HVUL3H14367.2,HVUL5H40100.2,HVUL5H31052.2,HVUL5H39668.2,HVUL0H08584.2,HVUL4H26284.2,HVUL3H51616.2,HVUL3H19593.2,HVUL5H32942.2,HVUL0H33228.2,HVUL1H03164.2,HVUL0H07125.2,HVUL3H23761.2,HVUL7H16070.2,HVUL6H18267.2,HVUL2H37485.2,HVUL0H01651.2,HVUL6H24824.2,HVUL5H13819.2,HVUL3H18869.2,HVUL1H12217.2,HVUL5H07010.2,HVUL1H2…
				organelle organization	GO:0006996	52 out of 453 11.4790286975717%	116 out of 1494 7.76439089692102%	0.000420011	HVUL0H12663.2,HVUL7H28417.2,HVUL1H07566.2,HVUL3H14367.2,HVUL5H31052.2,HVUL5H44995.2,HVUL2H32291.2,HVUL1H24019.2,HVUL5H39668.2,HVUL3H02780.2,HVUL4H26284.2,HVUL3H19593.2,HVUL3H16480.2,HVUL1H08399.2,HVUL7H11269.2,HVUL3H23761.2,HVUL5H21151.2,HVUL7H16070.2,HVUL0H01651.2,HVUL6H24824.2,HVUL2H13606.2,HVUL5H11350.2,HVUL5H07010.2,HVUL4H26833.2,HVUL1H12217.2,HVUL3H15610.2,HVUL1H02994.2,HVUL4H26319.2,HVUL6H5…
				cellular aromatic compound metabolic process	GO:0006725	113 out of 453 24.9448123620309%	293 out of 1494 19.6117804551539%	0.000474186	HVUL4H43876.2,HVUL5H28459.2,HVUL5H02709.2,HVUL1H22869.2,HVUL4H59419.2,HVUL7H28417.2,HVUL4H18896.2,HVUL3H36025.2,HVUL7H42443.2,HVUL6H24043.2,HVUL2H32291.2,HVUL3H02780.2,HVUL7H11408.2,HVUL6H22389.2,HVUL3H19593.2,HVUL5H32942.2,HVUL3H57087.2,HVUL3H16480.2,HVUL1H10942.2,HVUL3H23761.2,HVUL5H21151.2,HVUL0H01651.2,HVUL6H32761.2,HVUL7H09435.2,HVUL6H24824.2,HVUL5H13819.2,HVUL1H12217.2,HVUL1H26690.2,HVUL3H1…
				primary metabolic process	GO:0044238	270 out of 453 59.6026490066225%	793 out of 1494 53.0789825970549%	0.000511146	HVUL4H42295.2,HVUL5H28459.2,HVUL5H09941.2,HVUL1H22869.2,HVUL5H26096.2,HVUL4H43876.2,HVUL5H02709.2,HVUL0H12663.2,HVUL2H50478.2,HVUL3H31197.2,HVUL4H59419.2,HVUL7H28417.2,HVUL4H18896.2,HVUL3H36025.2,HVUL7H42443.2,HVUL6H24043.2,HVUL1H20964.2,HVUL3H52229.2,HVUL3H02780.2,HVUL1H35310.2,HVUL6H22389.2,HVUL3H34744.2,HVUL2H29227.2,HVUL2H42675.2,HVUL4H59209.2,HVUL3H16480.2,HVUL0H09318.2,HVUL2H21113.2,HVUL1H2…
				regulation of macromolecule metabolic process	GO:0060255	66 out of 453 14.5695364238411%	157 out of 1494 10.5087014725569%	0.00066168	HVUL1H34231.2,HVUL4H42499.2,HVUL0H12663.2,HVUL3H31197.2,HVUL7H28417.2,HVUL1H07566.2,HVUL3H14367.2,HVUL5H40100.2,HVUL5H31052.2,HVUL5H39668.2,HVUL0H08584.2,HVUL4H26284.2,HVUL3H51616.2,HVUL3H19593.2,HVUL5H32942.2,HVUL0H33228.2,HVUL1H03164.2,HVUL0H07125.2,HVUL3H23761.2,HVUL7H16070.2,HVUL6H18267.2,HVUL2H37485.2,HVUL0H01651.2,HVUL1H12954.2,HVUL6H24824.2,HVUL5H13819.2,HVUL3H18869.2,HVUL1H12217.2,HVUL5H0…
				tRNA metabolic process	GO:0006399	11 out of 453 2.42825607064018%	15 out of 1494 1.00401606425703%	0.000699769	HVUL0H01651.2,HVUL1H07566.2,HVUL3H14367.2,HVUL4H26284.2,HVUL3H02780.2,HVUL5H07010.2,HVUL7H16070.2,HVUL4H26319.2,HVUL5H30607.2,HVUL2H59603.2,HVUL2H01186.2
				plastid organization	GO:0009657	31 out of 453 6.84326710816777%	62 out of 1494 4.14993306559572%	0.000720267	HVUL0H01651.2,HVUL7H28417.2,HVUL1H07566.2,HVUL6H24824.2,HVUL3H14367.2,HVUL5H11350.2,HVUL5H07010.2,HVUL5H31052.2,HVUL2H32291.2,HVUL5H39668.2,HVUL4H26284.2,HVUL3H02780.2,HVUL4H26319.2,HVUL3H19593.2,HVUL6H52442.2,HVUL3H16480.2,HVUL5H21151.2,HVUL3H10635.2,HVUL3H23761.2,HVUL7H16070.2,HVUL4H24247.2,HVUL4H35401.2,HVUL2H05646.2,HVUL2H01395.2,HVUL4H56078.2,HVUL7H29585.2,HVUL2H16854.2,HVUL5H23554.2,HVUL2H2…
				positive regulation of biological process	GO:0048518	34 out of 453 7.50551876379691%	70 out of 1494 4.68540829986613%	0.00078594	HVUL5H28459.2,HVUL3H31197.2,HVUL4H43876.2,HVUL2H05270.2,HVUL0H01651.2,HVUL7H28417.2,HVUL1H07566.2,HVUL6H24824.2,HVUL4H37301.2,HVUL3H14367.2,HVUL3H42614.2,HVUL1H12217.2,HVUL5H07010.2,HVUL3H15610.2,HVUL3H33094.2,HVUL1H24019.2,HVUL4H26284.2,HVUL1H16648.2,HVUL7H11408.2,HVUL3H19593.2,HVUL5H32942.2,HVUL4H53302.2,HVUL2H31746.2,HVUL5H21151.2,HVUL7H16070.2,HVUL1H49511.2,HVUL2H31148.2,HVUL7H29585.2,HVUL5H2…
				regulation of cellular metabolic process	GO:0031323	67 out of 453 14.7902869757174%	161 out of 1494 10.7764390896921%	0.000843585	HVUL1H34231.2,HVUL4H42499.2,HVUL0H12663.2,HVUL3H31197.2,HVUL7H28417.2,HVUL1H07566.2,HVUL3H14367.2,HVUL5H40100.2,HVUL5H31052.2,HVUL0H08584.2,HVUL4H26284.2,HVUL3H51616.2,HVUL3H19593.2,HVUL5H32942.2,HVUL1H10942.2,HVUL0H33228.2,HVUL1H03164.2,HVUL0H07125.2,HVUL7H16070.2,HVUL6H18267.2,HVUL2H37485.2,HVUL0H01651.2,HVUL1H12954.2,HVUL6H24824.2,HVUL5H13819.2,HVUL3H18869.2,HVUL1H12217.2,HVUL5H07010.2,HVUL1H2…
				regulation of biological process	GO:0050789	121 out of 453 26.7108167770419%	321 out of 1494 21.4859437751004%	0.000857455	HVUL1H34231.2,HVUL1H17858.2,HVUL4H43876.2,HVUL5H28459.2,HVUL4H42499.2,HVUL5H02709.2,HVUL0H12663.2,HVUL3H31197.2,HVUL7H28417.2,HVUL4H37301.2,HVUL7H31321.2,HVUL2H10947.2,HVUL1H37283.2,HVUL5H22075.2,HVUL7H11408.2,HVUL6H22389.2,HVUL2H29227.2,HVUL3H19593.2,HVUL5H32942.2,HVUL2H15788.2,HVUL1H10942.2,HVUL6H35025.2,HVUL0H07125.2,HVUL3H23761.2,HVUL5H21151.2,HVUL0H01651.2,HVUL1H12954.2,HVUL6H24824.2,HVUL5H1…
				cellular response to acid chemical	GO:0071229	15 out of 453 3.3112582781457%	24 out of 1494 1.60642570281124%	0.00101536	HVUL5H09941.2,HVUL5H35356.2,HVUL2H15788.2,HVUL5H05813.2,HVUL2H10947.2,HVUL1H10942.2,HVUL3H10030.2,HVUL7H23448.2,HVUL2H39827.2,HVUL1H08399.2,HVUL2H01522.2,HVUL2H23135.2,HVUL4H26319.2,HVUL7H25195.2,HVUL4H42137.2
				peptidyl-amino acid modification	GO:0018193	14 out of 453 3.09050772626932%	22 out of 1494 1.47255689424364%	0.00116787	HVUL0H12663.2,HVUL5H09941.2,HVUL5H22971.2,HVUL7H11269.2,HVUL1H35310.2,HVUL2H06224.2,HVUL3H34744.2,HVUL7H16113.2,HVUL2H19071.2,HVUL3H55492.2,HVUL5H44461.2,HVUL7H29585.2,HVUL3H25117.2,HVUL3H25118.2
				regulation of primary metabolic process	GO:0080090	66 out of 453 14.5695364238411%	160 out of 1494 10.7095046854083%	0.00123419	HVUL1H34231.2,HVUL4H42499.2,HVUL0H12663.2,HVUL3H31197.2,HVUL7H28417.2,HVUL1H07566.2,HVUL2H21119.2,HVUL3H14367.2,HVUL5H40100.2,HVUL5H31052.2,HVUL0H08584.2,HVUL4H26284.2,HVUL3H51616.2,HVUL3H19593.2,HVUL5H32942.2,HVUL0H33228.2,HVUL1H03164.2,HVUL0H07125.2,HVUL7H16070.2,HVUL6H18267.2,HVUL2H37485.2,HVUL0H01651.2,HVUL1H12954.2,HVUL6H24824.2,HVUL5H13819.2,HVUL3H18869.2,HVUL1H12217.2,HVUL5H07010.2,HVUL1H2…
				response to abscisic acid	GO:0009737	12 out of 453 2.64900662251656%	18 out of 1494 1.20481927710843%	0.00148823	HVUL3H10030.2,HVUL2H39827.2,HVUL4H38115.2,HVUL2H32291.2,HVUL7H23144.2,HVUL6H34668.2,HVUL2H01522.2,HVUL1H43749.2,HVUL2H23135.2,HVUL5H05813.2,HVUL2H10947.2,HVUL4H42137.2
				seed development	GO:0048316	12 out of 453 2.64900662251656%	18 out of 1494 1.20481927710843%	0.00148823	HVUL4H19726.2,HVUL7H28417.2,HVUL2H21119.2,HVUL3H14367.2,HVUL1H08399.2,HVUL5H39668.2,HVUL4H26284.2,HVUL7H16070.2,HVUL4H26319.2,HVUL6H29929.2,HVUL2H16854.2,HVUL3H24064.2
				reproductive process	GO:0022414	27 out of 453 5.96026490066225%	54 out of 1494 3.6144578313253%	0.00159709	HVUL4H19726.2,HVUL3H31197.2,HVUL7H28417.2,HVUL2H21119.2,HVUL3H14367.2,HVUL1H12217.2,HVUL7H31321.2,HVUL6H09726.2,HVUL7H26958.2,HVUL5H39668.2,HVUL4H26284.2,HVUL4H26319.2,HVUL2H42675.2,HVUL1H08320.2,HVUL1H59682.2,HVUL1H08399.2,HVUL7H11269.2,HVUL1H48306.2,HVUL1H15328.2,HVUL7H16070.2,HVUL5H22696.2,HVUL4H56078.2,HVUL7H27205.2,HVUL6H29929.2,HVUL2H16854.2,HVUL4H39316.2,HVUL3H24064.2
				embryo development ending in seed dormancy	GO:0009793	11 out of 453 2.42825607064018%	16 out of 1494 1.07095046854083%	0.00163295	HVUL4H19726.2,HVUL7H28417.2,HVUL2H21119.2,HVUL3H14367.2,HVUL5H39668.2,HVUL4H26284.2,HVUL7H16070.2,HVUL4H26319.2,HVUL6H29929.2,HVUL2H16854.2,HVUL3H24064.2
				reproductive structure development	GO:0048608	23 out of 453 5.07726269315673%	44 out of 1494 2.94511378848728%	0.00166171	HVUL4H19726.2,HVUL3H31197.2,HVUL7H28417.2,HVUL2H21119.2,HVUL3H14367.2,HVUL1H12217.2,HVUL7H31321.2,HVUL6H09726.2,HVUL1H59682.2,HVUL1H08399.2,HVUL5H39668.2,HVUL7H11269.2,HVUL4H26284.2,HVUL1H48306.2,HVUL1H15328.2,HVUL4H26319.2,HVUL7H16070.2,HVUL4H56078.2,HVUL7H27205.2,HVUL6H29929.2,HVUL2H16854.2,HVUL4H39316.2,HVUL3H24064.2
				reproductive system development	GO:0061458	23 out of 453 5.07726269315673%	44 out of 1494 2.94511378848728%	0.00166171	HVUL4H19726.2,HVUL3H31197.2,HVUL7H28417.2,HVUL2H21119.2,HVUL3H14367.2,HVUL1H12217.2,HVUL7H31321.2,HVUL6H09726.2,HVUL1H59682.2,HVUL1H08399.2,HVUL5H39668.2,HVUL7H11269.2,HVUL4H26284.2,HVUL1H48306.2,HVUL1H15328.2,HVUL4H26319.2,HVUL7H16070.2,HVUL4H56078.2,HVUL7H27205.2,HVUL6H29929.2,HVUL2H16854.2,HVUL4H39316.2,HVUL3H24064.2
				cellular macromolecule metabolic process	GO:0044260	174 out of 453 38.4105960264901%	491 out of 1494 32.8647925033467%	0.00167943	HVUL5H28459.2,HVUL5H09941.2,HVUL4H43876.2,HVUL5H02709.2,HVUL0H12663.2,HVUL2H50478.2,HVUL4H59419.2,HVUL3H31197.2,HVUL7H28417.2,HVUL4H18896.2,HVUL7H42443.2,HVUL6H24043.2,HVUL1H20964.2,HVUL3H52229.2,HVUL3H02780.2,HVUL1H35310.2,HVUL6H22389.2,HVUL3H34744.2,HVUL2H42675.2,HVUL3H16480.2,HVUL0H09318.2,HVUL5H21151.2,HVUL2H19071.2,HVUL0H01651.2,HVUL5H09596.2,HVUL1H26690.2,HVUL1H27371.2,HVUL2H01522.2,HVUL0H0…
				response to external stimulus	GO:0009605	29 out of 453 6.40176600441501%	60 out of 1494 4.01606425702811%	0.00211872	HVUL5H09941.2,HVUL3H31197.2,HVUL5H35356.2,HVUL5H31052.2,HVUL2H10947.2,HVUL1H13139.2,HVUL3H33094.2,HVUL5H39668.2,HVUL5H03720.2,HVUL4H26284.2,HVUL0H09019.2,HVUL4H26319.2,HVUL7H11408.2,HVUL3H50876.2,HVUL1H10942.2,HVUL7H23448.2,HVUL2H39827.2,HVUL1H08399.2,HVUL2H21113.2,HVUL1H48306.2,HVUL3H23761.2,HVUL2H31148.2,HVUL7H27205.2,HVUL5H23554.2,HVUL4H18007.2,HVUL3H37504.2,HVUL1H35226.2,HVUL7H25195.2,HVUL2H5…
				response to lipid	GO:0033993	14 out of 453 3.09050772626932%	23 out of 1494 1.53949129852744%	0.00216747	HVUL7H23144.2,HVUL1H43749.2,HVUL5H05813.2,HVUL2H10947.2,HVUL3H10030.2,HVUL4H38115.2,HVUL2H39827.2,HVUL2H32291.2,HVUL1H08399.2,HVUL6H34668.2,HVUL2H01522.2,HVUL2H23135.2,HVUL4H40195.2,HVUL4H42137.2
				protein modification process	GO:0036211	67 out of 453 14.7902869757174%	166 out of 1494 11.1111111111111%	0.00225332	HVUL0H12663.2,HVUL5H09941.2,HVUL2H50478.2,HVUL4H37301.2,HVUL1H37070.2,HVUL5H31052.2,HVUL2H10947.2,HVUL7H16113.2,HVUL5H14445.2,HVUL5H22075.2,HVUL1H20964.2,HVUL7H26958.2,HVUL6H23568.2,HVUL1H35310.2,HVUL7H11408.2,HVUL6H22389.2,HVUL3H34744.2,HVUL2H42675.2,HVUL7H43719.2,HVUL7H11280.2,HVUL5H05813.2,HVUL7H03219.2,HVUL1H24974.2,HVUL0H09318.2,HVUL7H11269.2,HVUL2H23135.2,HVUL2H19071.2,HVUL5H35356.2,HVUL5H2…
				cellular protein modification process	GO:0006464	67 out of 453 14.7902869757174%	166 out of 1494 11.1111111111111%	0.00225332	HVUL0H12663.2,HVUL5H09941.2,HVUL2H50478.2,HVUL4H37301.2,HVUL1H37070.2,HVUL5H31052.2,HVUL2H10947.2,HVUL7H16113.2,HVUL5H14445.2,HVUL5H22075.2,HVUL1H20964.2,HVUL7H26958.2,HVUL6H23568.2,HVUL1H35310.2,HVUL7H11408.2,HVUL6H22389.2,HVUL3H34744.2,HVUL2H42675.2,HVUL7H43719.2,HVUL7H11280.2,HVUL5H05813.2,HVUL7H03219.2,HVUL1H24974.2,HVUL0H09318.2,HVUL7H11269.2,HVUL2H23135.2,HVUL2H19071.2,HVUL5H35356.2,HVUL5H2…
				defense response to other organism	GO:0098542	19 out of 453 4.19426048565121%	35 out of 1494 2.34270414993307%	0.0023883	HVUL5H35356.2,HVUL3H50876.2,HVUL2H10947.2,HVUL1H10942.2,HVUL2H39827.2,HVUL3H33094.2,HVUL5H39668.2,HVUL2H21113.2,HVUL5H03720.2,HVUL0H09019.2,HVUL1H48306.2,HVUL4H26284.2,HVUL3H23761.2,HVUL4H26319.2,HVUL7H11408.2,HVUL7H25195.2,HVUL5H23554.2,HVUL4H18007.2,HVUL1H35226.2
				positive regulation of metabolic process	GO:0009893	30 out of 453 6.62251655629139%	63 out of 1494 4.21686746987952%	0.00239	HVUL5H28459.2,HVUL4H43876.2,HVUL2H05270.2,HVUL0H01651.2,HVUL7H28417.2,HVUL1H07566.2,HVUL6H24824.2,HVUL4H37301.2,HVUL3H14367.2,HVUL3H42614.2,HVUL1H12217.2,HVUL5H07010.2,HVUL3H15610.2,HVUL3H33094.2,HVUL4H26284.2,HVUL1H16648.2,HVUL7H11408.2,HVUL3H19593.2,HVUL5H32942.2,HVUL5H21151.2,HVUL7H16070.2,HVUL1H49511.2,HVUL2H31148.2,HVUL7H29585.2,HVUL5H23554.2,HVUL1H19514.2,HVUL4H17799.2,HVUL5H44461.2,HVUL4H4…
				cellular response to organic substance	GO:0071310	21 out of 453 4.63576158940397%	40 out of 1494 2.67737617135207%	0.00246554	HVUL5H35356.2,HVUL3H42394.2,HVUL7H25972.2,HVUL2H15788.2,HVUL5H05813.2,HVUL2H10947.2,HVUL1H10942.2,HVUL3H10030.2,HVUL2H39827.2,HVUL1H08399.2,HVUL5H39668.2,HVUL0H07125.2,HVUL2H01522.2,HVUL4H26284.2,HVUL3H23761.2,HVUL2H23135.2,HVUL4H26319.2,HVUL7H25195.2,HVUL4H42137.2,HVUL5H23554.2,HVUL1H01569.2
				organic substance metabolic process	GO:0071704	284 out of 453 62.6931567328918%	855 out of 1494 57.2289156626506%	0.00281737	HVUL4H42295.2,HVUL5H28459.2,HVUL5H09941.2,HVUL1H22869.2,HVUL5H26096.2,HVUL4H43876.2,HVUL5H02709.2,HVUL0H12663.2,HVUL2H50478.2,HVUL3H31197.2,HVUL4H59419.2,HVUL7H28417.2,HVUL4H18896.2,HVUL3H36025.2,HVUL7H42443.2,HVUL6H24043.2,HVUL1H20964.2,HVUL3H52229.2,HVUL3H02780.2,HVUL1H35310.2,HVUL6H22389.2,HVUL3H34744.2,HVUL2H29227.2,HVUL2H42675.2,HVUL4H59209.2,HVUL3H16480.2,HVUL0H09318.2,HVUL2H21113.2,HVUL1H2…
				positive regulation of macromolecule biosynthetic process	GO:0010557	18 out of 453 3.97350993377483%	33 out of 1494 2.20883534136546%	0.0028974	HVUL0H01651.2,HVUL7H28417.2,HVUL1H07566.2,HVUL6H24824.2,HVUL3H14367.2,HVUL3H19593.2,HVUL5H32942.2,HVUL1H12217.2,HVUL5H07010.2,HVUL3H15610.2,HVUL4H26284.2,HVUL7H16070.2,HVUL1H16648.2,HVUL5H44461.2,HVUL7H29585.2,HVUL5H23554.2,HVUL2H01186.2,HVUL4H17799.2
				positive regulation of macromolecule metabolic process	GO:0010604	18 out of 453 3.97350993377483%	33 out of 1494 2.20883534136546%	0.0028974	HVUL0H01651.2,HVUL7H28417.2,HVUL1H07566.2,HVUL6H24824.2,HVUL3H14367.2,HVUL3H19593.2,HVUL5H32942.2,HVUL1H12217.2,HVUL5H07010.2,HVUL3H15610.2,HVUL4H26284.2,HVUL7H16070.2,HVUL1H16648.2,HVUL5H44461.2,HVUL7H29585.2,HVUL5H23554.2,HVUL2H01186.2,HVUL4H17799.2
				positive regulation of gene expression	GO:0010628	18 out of 453 3.97350993377483%	33 out of 1494 2.20883534136546%	0.0028974	HVUL0H01651.2,HVUL7H28417.2,HVUL1H07566.2,HVUL6H24824.2,HVUL3H14367.2,HVUL3H19593.2,HVUL5H32942.2,HVUL1H12217.2,HVUL5H07010.2,HVUL3H15610.2,HVUL4H26284.2,HVUL7H16070.2,HVUL1H16648.2,HVUL5H44461.2,HVUL7H29585.2,HVUL5H23554.2,HVUL2H01186.2,HVUL4H17799.2
				fruit development	GO:0010154	12 out of 453 2.64900662251656%	19 out of 1494 1.27175368139224%	0.00294283	HVUL4H19726.2,HVUL7H28417.2,HVUL2H21119.2,HVUL3H14367.2,HVUL1H08399.2,HVUL5H39668.2,HVUL4H26284.2,HVUL4H26319.2,HVUL7H16070.2,HVUL6H29929.2,HVUL2H16854.2,HVUL3H24064.2
				RNA biosynthetic process	GO:0032774	20 out of 453 4.41501103752759%	38 out of 1494 2.54350736278447%	0.00300345	HVUL5H02709.2,HVUL0H01651.2,HVUL1H07566.2,HVUL6H24824.2,HVUL5H13819.2,HVUL3H19593.2,HVUL5H41834.2,HVUL7H42443.2,HVUL5H07010.2,HVUL6H24043.2,HVUL3H15610.2,HVUL1H26690.2,HVUL1H26689.2,HVUL4H26284.2,HVUL5H25360.2,HVUL4H29640.2,HVUL7H29585.2,HVUL5H23554.2,HVUL2H01186.2,HVUL1H12941.2
				transcription, DNA-templated	GO:0006351	20 out of 453 4.41501103752759%	38 out of 1494 2.54350736278447%	0.00300345	HVUL5H02709.2,HVUL0H01651.2,HVUL1H07566.2,HVUL6H24824.2,HVUL5H13819.2,HVUL3H19593.2,HVUL5H41834.2,HVUL7H42443.2,HVUL5H07010.2,HVUL6H24043.2,HVUL3H15610.2,HVUL1H26690.2,HVUL1H26689.2,HVUL4H26284.2,HVUL5H25360.2,HVUL4H29640.2,HVUL7H29585.2,HVUL5H23554.2,HVUL2H01186.2,HVUL1H12941.2
				nucleic acid-templated transcription	GO:0097659	20 out of 453 4.41501103752759%	38 out of 1494 2.54350736278447%	0.00300345	HVUL5H02709.2,HVUL0H01651.2,HVUL1H07566.2,HVUL6H24824.2,HVUL5H13819.2,HVUL3H19593.2,HVUL5H41834.2,HVUL7H42443.2,HVUL5H07010.2,HVUL6H24043.2,HVUL3H15610.2,HVUL1H26690.2,HVUL1H26689.2,HVUL4H26284.2,HVUL5H25360.2,HVUL4H29640.2,HVUL7H29585.2,HVUL5H23554.2,HVUL2H01186.2,HVUL1H12941.2
				chloroplast organization	GO:0009658	20 out of 453 4.41501103752759%	38 out of 1494 2.54350736278447%	0.00300345	HVUL0H01651.2,HVUL1H07566.2,HVUL3H14367.2,HVUL5H11350.2,HVUL5H07010.2,HVUL5H31052.2,HVUL2H32291.2,HVUL4H26284.2,HVUL3H02780.2,HVUL3H10635.2,HVUL7H16070.2,HVUL4H26319.2,HVUL4H24247.2,HVUL2H01395.2,HVUL4H56078.2,HVUL2H05646.2,HVUL7H29585.2,HVUL2H16854.2,HVUL5H23554.2,HVUL2H01186.2
				cellular response to chemical stimulus	GO:0070887	23 out of 453 5.07726269315673%	46 out of 1494 3.07898259705489%	0.00354219	HVUL5H09941.2,HVUL5H35356.2,HVUL2H10947.2,HVUL3H10030.2,HVUL5H39668.2,HVUL2H01522.2,HVUL4H26284.2,HVUL4H26319.2,HVUL3H42394.2,HVUL7H25972.2,HVUL2H15788.2,HVUL5H05813.2,HVUL1H10942.2,HVUL7H23448.2,HVUL2H39827.2,HVUL1H08399.2,HVUL0H07125.2,HVUL2H23135.2,HVUL3H23761.2,HVUL5H23554.2,HVUL1H01569.2,HVUL7H25195.2,HVUL4H42137.2
				developmental process involved in reproduction	GO:0003006	23 out of 453 5.07726269315673%	46 out of 1494 3.07898259705489%	0.00354219	HVUL4H19726.2,HVUL3H31197.2,HVUL7H28417.2,HVUL2H21119.2,HVUL3H14367.2,HVUL1H12217.2,HVUL7H31321.2,HVUL6H09726.2,HVUL1H59682.2,HVUL1H08399.2,HVUL5H39668.2,HVUL7H11269.2,HVUL4H26284.2,HVUL1H48306.2,HVUL1H15328.2,HVUL4H26319.2,HVUL7H16070.2,HVUL4H56078.2,HVUL7H27205.2,HVUL6H29929.2,HVUL2H16854.2,HVUL4H39316.2,HVUL3H24064.2
				system development	GO:0048731	38 out of 453 8.38852097130243%	86 out of 1494 5.75635876840696%	0.00357668	HVUL4H19726.2,HVUL3H31197.2,HVUL7H28417.2,HVUL6H24824.2,HVUL2H21119.2,HVUL3H14367.2,HVUL5H13819.2,HVUL1H12217.2,HVUL5H07010.2,HVUL7H31321.2,HVUL6H09726.2,HVUL1H24019.2,HVUL5H39668.2,HVUL4H26284.2,HVUL7H06717.2,HVUL4H26319.2,HVUL5H32942.2,HVUL1H59682.2,HVUL3H42215.2,HVUL1H08399.2,HVUL7H11269.2,HVUL1H48306.2,HVUL5H21151.2,HVUL1H15328.2,HVUL7H16070.2,HVUL1H49511.2,HVUL4H24247.2,HVUL4H56078.2,HVUL7H2…
				cellular nitrogen compound biosynthetic process	GO:0044271	39 out of 453 8.60927152317881%	89 out of 1494 5.95716198125837%	0.00379954	HVUL4H59419.2,HVUL4H43876.2,HVUL5H02709.2,HVUL0H01651.2,HVUL1H07566.2,HVUL6H24824.2,HVUL2H21119.2,HVUL3H57697.2,HVUL3H14367.2,HVUL5H13819.2,HVUL7H42443.2,HVUL5H07010.2,HVUL6H54647.2,HVUL6H24043.2,HVUL3H15610.2,HVUL1H26690.2,HVUL1H54683.2,HVUL4H26284.2,HVUL5H25360.2,HVUL7H11408.2,HVUL1H54682.2,HVUL3H19593.2,HVUL7H02077.2,HVUL5H41834.2,HVUL5H27844.2,HVUL6H34668.2,HVUL1H26689.2,HVUL5H16924.2,HVUL1H2…
				transcription from plastid promoter	GO:0042793	10 out of 453 2.2075055187638%	15 out of 1494 1.00401606425703%	0.00381528	HVUL0H01651.2,HVUL1H07566.2,HVUL6H24824.2,HVUL3H19593.2,HVUL4H26284.2,HVUL5H07010.2,HVUL2H01186.2,HVUL7H29585.2,HVUL1H12941.2,HVUL5H23554.2
				positive regulation of cellular biosynthetic process	GO:0031328	18 out of 453 3.97350993377483%	34 out of 1494 2.27576974564926%	0.00445855	HVUL0H01651.2,HVUL7H28417.2,HVUL1H07566.2,HVUL6H24824.2,HVUL3H14367.2,HVUL3H19593.2,HVUL5H32942.2,HVUL1H12217.2,HVUL5H07010.2,HVUL3H15610.2,HVUL4H26284.2,HVUL7H16070.2,HVUL1H16648.2,HVUL5H44461.2,HVUL7H29585.2,HVUL5H23554.2,HVUL2H01186.2,HVUL4H17799.2
				regulation of reproductive process	GO:2000241	7 out of 453 1.54525386313466%	9 out of 1494 0.602409638554217%	0.00447504	HVUL0H12663.2,HVUL3H31197.2,HVUL4H53302.2,HVUL2H31746.2,HVUL7H11269.2,HVUL1H16648.2,HVUL1H49511.2
				cellular response to abscisic acid stimulus	GO:0071215	7 out of 453 1.54525386313466%	9 out of 1494 0.602409638554217%	0.00447504	HVUL3H10030.2,HVUL2H39827.2,HVUL2H23135.2,HVUL5H05813.2,HVUL2H10947.2,HVUL2H01522.2,HVUL4H42137.2
				abscisic acid-activated signaling pathway	GO:0009738	7 out of 453 1.54525386313466%	9 out of 1494 0.602409638554217%	0.00447504	HVUL3H10030.2,HVUL2H39827.2,HVUL2H23135.2,HVUL5H05813.2,HVUL2H10947.2,HVUL2H01522.2,HVUL4H42137.2
				cellular response to lipid	GO:0071396	8 out of 453 1.76600441501104%	11 out of 1494 0.736278447121821%	0.0044801	HVUL3H10030.2,HVUL2H39827.2,HVUL1H08399.2,HVUL2H01522.2,HVUL2H23135.2,HVUL5H05813.2,HVUL2H10947.2,HVUL4H42137.2
				response to alcohol	GO:0097305	13 out of 453 2.86975717439294%	22 out of 1494 1.47255689424364%	0.00451198	HVUL7H23144.2,HVUL1H43749.2,HVUL5H05813.2,HVUL2H10947.2,HVUL3H10030.2,HVUL4H38115.2,HVUL2H39827.2,HVUL2H32291.2,HVUL6H34668.2,HVUL2H01522.2,HVUL2H23135.2,HVUL4H40195.2,HVUL4H42137.2
				embryo development	GO:0009790	13 out of 453 2.86975717439294%	22 out of 1494 1.47255689424364%	0.00451198	HVUL4H19726.2,HVUL7H28417.2,HVUL2H21119.2,HVUL3H14367.2,HVUL5H39668.2,HVUL4H26284.2,HVUL4H26319.2,HVUL7H16070.2,HVUL4H56078.2,HVUL6H29929.2,HVUL2H16854.2,HVUL1H12941.2,HVUL3H24064.2
				post-embryonic development	GO:0009791	28 out of 453 6.18101545253863%	60 out of 1494 4.01606425702811%	0.00478861	HVUL4H19726.2,HVUL3H31197.2,HVUL7H28417.2,HVUL6H24824.2,HVUL2H21119.2,HVUL3H14367.2,HVUL5H13819.2,HVUL1H12217.2,HVUL5H07010.2,HVUL7H31321.2,HVUL6H09726.2,HVUL1H59682.2,HVUL1H08399.2,HVUL5H39668.2,HVUL7H11269.2,HVUL1H48306.2,HVUL4H26284.2,HVUL1H15328.2,HVUL4H26319.2,HVUL7H16070.2,HVUL4H56078.2,HVUL7H27205.2,HVUL6H29929.2,HVUL2H16854.2,HVUL4H39316.2,HVUL2H22734.2,HVUL5H59898.2,HVUL3H24064.2
				protein phosphorylation	GO:0006468	35 out of 453 7.72626931567329%	79 out of 1494 5.28781793842035%	0.00487547	HVUL2H50478.2,HVUL5H35356.2,HVUL5H31052.2,HVUL2H10947.2,HVUL4H09412.2,HVUL5H14445.2,HVUL5H22075.2,HVUL3H10030.2,HVUL7H26958.2,HVUL1H20964.2,HVUL2H35148.2,HVUL6H23568.2,HVUL1H27371.2,HVUL2H01522.2,HVUL7H06717.2,HVUL7H11408.2,HVUL6H22389.2,HVUL2H42675.2,HVUL2H47632.2,HVUL7H11280.2,HVUL5H05813.2,HVUL2H39827.2,HVUL4H26244.2,HVUL7H03219.2,HVUL2H23135.2,HVUL5H22696.2,HVUL4H24247.2,HVUL7H14968.2,HVUL4H2…
				phosphorylation	GO:0016310	53 out of 453 11.6997792494481%	130 out of 1494 8.70147255689424%	0.005214	HVUL2H50478.2,HVUL3H14367.2,HVUL1H37070.2,HVUL5H31052.2,HVUL2H10947.2,HVUL5H51756.2,HVUL5H14445.2,HVUL5H22075.2,HVUL1H20964.2,HVUL7H26958.2,HVUL2H24355.2,HVUL6H23568.2,HVUL7H11408.2,HVUL6H22389.2,HVUL2H42675.2,HVUL5H43820.2,HVUL7H29358.2,HVUL7H11280.2,HVUL5H05813.2,HVUL7H03219.2,HVUL2H21113.2,HVUL2H23135.2,HVUL4H15891.2,HVUL5H35356.2,HVUL4H09412.2,HVUL3H10030.2,HVUL1H27371.2,HVUL2H35148.2,HVUL2H0…
				RNA processing	GO:0006396	29 out of 453 6.40176600441501%	63 out of 1494 4.21686746987952%	0.00526188	HVUL0H01651.2,HVUL7H28417.2,HVUL1H07566.2,HVUL3H14367.2,HVUL5H07010.2,HVUL3H16480.2,HVUL3H16356.2,HVUL5H39668.2,HVUL7H25557.2,HVUL3H02780.2,HVUL4H26284.2,HVUL3H23761.2,HVUL4H26319.2,HVUL7H16070.2,HVUL4H35401.2,HVUL2H05646.2,HVUL2H01395.2,HVUL0H15893.2,HVUL3H15611.2,HVUL7H29585.2,HVUL2H16854.2,HVUL5H23554.2,HVUL4H17799.2,HVUL2H22734.2,HVUL5H36133.2,HVUL2H59603.2,HVUL2H01186.2,HVUL7H27178.2,HVUL1H1…
				positive regulation of transcription, DNA-templated	GO:0045893	17 out of 453 3.75275938189845%	32 out of 1494 2.14190093708166%	0.00543379	HVUL0H01651.2,HVUL7H28417.2,HVUL1H07566.2,HVUL6H24824.2,HVUL3H14367.2,HVUL3H19593.2,HVUL5H32942.2,HVUL1H12217.2,HVUL5H07010.2,HVUL3H15610.2,HVUL4H26284.2,HVUL7H16070.2,HVUL1H16648.2,HVUL7H29585.2,HVUL5H23554.2,HVUL2H01186.2,HVUL4H17799.2
				positive regulation of nucleic acid-templated transcription	GO:1903508	17 out of 453 3.75275938189845%	32 out of 1494 2.14190093708166%	0.00543379	HVUL0H01651.2,HVUL7H28417.2,HVUL1H07566.2,HVUL6H24824.2,HVUL3H14367.2,HVUL3H19593.2,HVUL5H32942.2,HVUL1H12217.2,HVUL5H07010.2,HVUL3H15610.2,HVUL4H26284.2,HVUL7H16070.2,HVUL1H16648.2,HVUL7H29585.2,HVUL5H23554.2,HVUL2H01186.2,HVUL4H17799.2
				positive regulation of RNA metabolic process	GO:0051254	17 out of 453 3.75275938189845%	32 out of 1494 2.14190093708166%	0.00543379	HVUL0H01651.2,HVUL7H28417.2,HVUL1H07566.2,HVUL6H24824.2,HVUL3H14367.2,HVUL3H19593.2,HVUL5H32942.2,HVUL1H12217.2,HVUL5H07010.2,HVUL3H15610.2,HVUL4H26284.2,HVUL7H16070.2,HVUL1H16648.2,HVUL7H29585.2,HVUL5H23554.2,HVUL2H01186.2,HVUL4H17799.2
				positive regulation of RNA biosynthetic process	GO:1902680	17 out of 453 3.75275938189845%	32 out of 1494 2.14190093708166%	0.00543379	HVUL0H01651.2,HVUL7H28417.2,HVUL1H07566.2,HVUL6H24824.2,HVUL3H14367.2,HVUL3H19593.2,HVUL5H32942.2,HVUL1H12217.2,HVUL5H07010.2,HVUL3H15610.2,HVUL4H26284.2,HVUL7H16070.2,HVUL1H16648.2,HVUL7H29585.2,HVUL5H23554.2,HVUL2H01186.2,HVUL4H17799.2
				positive regulation of nitrogen compound metabolic process	GO:0051173	19 out of 453 4.19426048565121%	37 out of 1494 2.47657295850067%	0.00544414	HVUL0H01651.2,HVUL7H28417.2,HVUL1H07566.2,HVUL6H24824.2,HVUL3H14367.2,HVUL3H19593.2,HVUL5H32942.2,HVUL1H12217.2,HVUL5H07010.2,HVUL3H15610.2,HVUL4H26284.2,HVUL7H16070.2,HVUL1H16648.2,HVUL2H31148.2,HVUL7H29585.2,HVUL4H42514.2,HVUL5H23554.2,HVUL2H01186.2,HVUL4H17799.2
				positive regulation of nucleobase-containing compound metabolic process	GO:0045935	19 out of 453 4.19426048565121%	37 out of 1494 2.47657295850067%	0.00544414	HVUL0H01651.2,HVUL7H28417.2,HVUL1H07566.2,HVUL6H24824.2,HVUL3H14367.2,HVUL3H19593.2,HVUL5H32942.2,HVUL1H12217.2,HVUL5H07010.2,HVUL3H15610.2,HVUL4H26284.2,HVUL7H16070.2,HVUL1H16648.2,HVUL2H31148.2,HVUL7H29585.2,HVUL4H42514.2,HVUL5H23554.2,HVUL2H01186.2,HVUL4H17799.2
				nucleobase-containing compound biosynthetic process	GO:0034654	27 out of 453 5.96026490066225%	58 out of 1494 3.88219544846051%	0.00581902	HVUL5H02709.2,HVUL0H01651.2,HVUL1H07566.2,HVUL6H24824.2,HVUL3H57697.2,HVUL3H14367.2,HVUL5H13819.2,HVUL7H42443.2,HVUL5H07010.2,HVUL6H24043.2,HVUL3H15610.2,HVUL1H26690.2,HVUL4H26284.2,HVUL5H25360.2,HVUL3H19593.2,HVUL5H41834.2,HVUL6H34668.2,HVUL1H26689.2,HVUL5H16924.2,HVUL4H15891.2,HVUL0H15310.2,HVUL4H29640.2,HVUL2H20080.2,HVUL7H29585.2,HVUL5H23554.2,HVUL2H01186.2,HVUL1H12941.2
				multicellular organismal process	GO:0032501	44 out of 453 9.71302428256071%	105 out of 1494 7.0281124497992%	0.0059899	HVUL4H19726.2,HVUL3H31197.2,HVUL7H28417.2,HVUL6H24824.2,HVUL2H21119.2,HVUL3H14367.2,HVUL5H13819.2,HVUL1H12217.2,HVUL5H07010.2,HVUL7H31321.2,HVUL6H09726.2,HVUL7H26958.2,HVUL1H24019.2,HVUL5H39668.2,HVUL7H06717.2,HVUL4H26284.2,HVUL4H26319.2,HVUL2H42675.2,HVUL5H32942.2,HVUL1H59682.2,HVUL7H34574.2,HVUL3H42215.2,HVUL1H08399.2,HVUL6H01331.2,HVUL7H11269.2,HVUL1H48306.2,HVUL5H21151.2,HVUL1H15328.2,HVUL7H1…
				single organism reproductive process	GO:0044702	20 out of 453 4.41501103752759%	40 out of 1494 2.67737617135207%	0.00645142	HVUL4H19726.2,HVUL3H31197.2,HVUL7H28417.2,HVUL2H21119.2,HVUL3H14367.2,HVUL7H31321.2,HVUL6H09726.2,HVUL1H08399.2,HVUL5H39668.2,HVUL4H26284.2,HVUL1H48306.2,HVUL1H15328.2,HVUL7H16070.2,HVUL4H26319.2,HVUL4H56078.2,HVUL7H27205.2,HVUL6H29929.2,HVUL2H16854.2,HVUL4H39316.2,HVUL3H24064.2
				biological regulation	GO:0065007	126 out of 453 27.8145695364238%	353 out of 1494 23.6278447121821%	0.00762002	HVUL1H34231.2,HVUL1H17858.2,HVUL4H43876.2,HVUL5H28459.2,HVUL4H42499.2,HVUL5H02709.2,HVUL0H12663.2,HVUL3H31197.2,HVUL7H28417.2,HVUL4H37301.2,HVUL7H31321.2,HVUL2H10947.2,HVUL1H37283.2,HVUL5H22075.2,HVUL7H11408.2,HVUL6H22389.2,HVUL2H29227.2,HVUL3H19593.2,HVUL5H32942.2,HVUL2H15788.2,HVUL3H16480.2,HVUL1H10942.2,HVUL6H35025.2,HVUL0H07125.2,HVUL3H23761.2,HVUL5H21151.2,HVUL0H01651.2,HVUL1H12954.2,HVUL6H2…
				response to endogenous stimulus	GO:0009719	27 out of 453 5.96026490066225%	59 out of 1494 3.94912985274431%	0.0077397	HVUL2H10947.2,HVUL3H10030.2,HVUL2H32291.2,HVUL2H01522.2,HVUL4H26319.2,HVUL5H25360.2,HVUL7H23144.2,HVUL3H42394.2,HVUL7H25972.2,HVUL1H43749.2,HVUL2H15788.2,HVUL5H05813.2,HVUL1H10942.2,HVUL4H38115.2,HVUL2H39827.2,HVUL1H08399.2,HVUL6H34668.2,HVUL2H21301.2,HVUL0H07125.2,HVUL2H23135.2,HVUL4H40195.2,HVUL3H44021.2,HVUL1H01569.2,HVUL3H37504.2,HVUL7H25195.2,HVUL4H42137.2,HVUL3H32142.2
				cellular response to oxygen-containing compound	GO:1901701	15 out of 453 3.3112582781457%	28 out of 1494 1.87416331994645%	0.00807766	HVUL5H09941.2,HVUL5H35356.2,HVUL2H15788.2,HVUL5H05813.2,HVUL2H10947.2,HVUL1H10942.2,HVUL3H10030.2,HVUL7H23448.2,HVUL2H39827.2,HVUL1H08399.2,HVUL2H01522.2,HVUL2H23135.2,HVUL4H26319.2,HVUL7H25195.2,HVUL4H42137.2
				posttranscriptional gene silencing	GO:0016441	4 out of 453 0.883002207505519%	4 out of 1494 0.267737617135207%	0.00837469	HVUL4H26284.2,HVUL3H23761.2,HVUL5H39668.2,HVUL5H23554.2
				gene silencing by miRNA	GO:0035195	4 out of 453 0.883002207505519%	4 out of 1494 0.267737617135207%	0.00837469	HVUL4H26284.2,HVUL3H23761.2,HVUL5H39668.2,HVUL5H23554.2
				RNA interference	GO:0016246	4 out of 453 0.883002207505519%	4 out of 1494 0.267737617135207%	0.00837469	HVUL4H26284.2,HVUL3H23761.2,HVUL5H39668.2,HVUL5H23554.2
				dsRNA fragmentation	GO:0031050	4 out of 453 0.883002207505519%	4 out of 1494 0.267737617135207%	0.00837469	HVUL4H26284.2,HVUL3H23761.2,HVUL5H39668.2,HVUL5H23554.2
				cellular response to nitrogen compound	GO:1901699	4 out of 453 0.883002207505519%	4 out of 1494 0.267737617135207%	0.00837469	HVUL4H26284.2,HVUL3H23761.2,HVUL5H39668.2,HVUL5H23554.2
				production of ta-siRNAs involved in RNA interference	GO:0010267	4 out of 453 0.883002207505519%	4 out of 1494 0.267737617135207%	0.00837469	HVUL4H26284.2,HVUL3H23761.2,HVUL5H39668.2,HVUL5H23554.2
				production of small RNA involved in gene silencing by RNA	GO:0070918	4 out of 453 0.883002207505519%	4 out of 1494 0.267737617135207%	0.00837469	HVUL4H26284.2,HVUL3H23761.2,HVUL5H39668.2,HVUL5H23554.2
				root epidermal cell differentiation	GO:0010053	4 out of 453 0.883002207505519%	4 out of 1494 0.267737617135207%	0.00837469	HVUL1H08399.2,HVUL1H24019.2,HVUL7H27205.2,HVUL3H10935.2
				posttranscriptional gene silencing by RNA	GO:0035194	4 out of 453 0.883002207505519%	4 out of 1494 0.267737617135207%	0.00837469	HVUL4H26284.2,HVUL3H23761.2,HVUL5H39668.2,HVUL5H23554.2
				immune effector process	GO:0002252	4 out of 453 0.883002207505519%	4 out of 1494 0.267737617135207%	0.00837469	HVUL4H26284.2,HVUL3H23761.2,HVUL5H39668.2,HVUL5H23554.2
				cold acclimation	GO:0009631	4 out of 453 0.883002207505519%	4 out of 1494 0.267737617135207%	0.00837469	HVUL7H29358.2,HVUL5H06582.2,HVUL2H21119.2,HVUL7H29359.2
				response to dsRNA	GO:0043331	4 out of 453 0.883002207505519%	4 out of 1494 0.267737617135207%	0.00837469	HVUL4H26284.2,HVUL3H23761.2,HVUL5H39668.2,HVUL5H23554.2
				cellular response to dsRNA	GO:0071359	4 out of 453 0.883002207505519%	4 out of 1494 0.267737617135207%	0.00837469	HVUL4H26284.2,HVUL3H23761.2,HVUL5H39668.2,HVUL5H23554.2
				production of miRNAs involved in gene silencing by miRNA	GO:0035196	4 out of 453 0.883002207505519%	4 out of 1494 0.267737617135207%	0.00837469	HVUL4H26284.2,HVUL3H23761.2,HVUL5H39668.2,HVUL5H23554.2
				production of siRNA involved in RNA interference	GO:0030422	4 out of 453 0.883002207505519%	4 out of 1494 0.267737617135207%	0.00837469	HVUL4H26284.2,HVUL3H23761.2,HVUL5H39668.2,HVUL5H23554.2
				regulation of gene expression, epigenetic	GO:0040029	4 out of 453 0.883002207505519%	4 out of 1494 0.267737617135207%	0.00837469	HVUL4H26284.2,HVUL3H23761.2,HVUL5H39668.2,HVUL5H23554.2
				defense response to virus	GO:0051607	4 out of 453 0.883002207505519%	4 out of 1494 0.267737617135207%	0.00837469	HVUL4H26284.2,HVUL3H23761.2,HVUL5H39668.2,HVUL5H23554.2
				response to virus	GO:0009615	4 out of 453 0.883002207505519%	4 out of 1494 0.267737617135207%	0.00837469	HVUL4H26284.2,HVUL3H23761.2,HVUL5H39668.2,HVUL5H23554.2
				positive regulation of cellular process	GO:0048522	22 out of 453 4.85651214128035%	46 out of 1494 3.07898259705489%	0.00847216	HVUL0H01651.2,HVUL7H28417.2,HVUL1H07566.2,HVUL6H24824.2,HVUL3H14367.2,HVUL3H19593.2,HVUL5H32942.2,HVUL1H12217.2,HVUL5H07010.2,HVUL3H15610.2,HVUL1H24019.2,HVUL2H31746.2,HVUL4H26284.2,HVUL7H16070.2,HVUL1H16648.2,HVUL2H31148.2,HVUL7H29585.2,HVUL5H23554.2,HVUL4H17799.2,HVUL5H44461.2,HVUL4H42514.2,HVUL2H01186.2
				regulation of multicellular organismal process	GO:0051239	12 out of 453 2.64900662251656%	21 out of 1494 1.40562248995984%	0.00913625	HVUL0H12663.2,HVUL3H31197.2,HVUL4H53302.2,HVUL2H31746.2,HVUL7H11269.2,HVUL7H06717.2,HVUL7H31321.2,HVUL1H16648.2,HVUL1H49511.2,HVUL4H24247.2,HVUL7H27205.2,HVUL4H42514.2
				regulation of multicellular organismal development	GO:2000026	12 out of 453 2.64900662251656%	21 out of 1494 1.40562248995984%	0.00913625	HVUL0H12663.2,HVUL3H31197.2,HVUL4H53302.2,HVUL2H31746.2,HVUL7H11269.2,HVUL7H06717.2,HVUL7H31321.2,HVUL1H16648.2,HVUL1H49511.2,HVUL4H24247.2,HVUL7H27205.2,HVUL4H42514.2
				thylakoid membrane organization	GO:0010027	14 out of 453 3.09050772626932%	26 out of 1494 1.74029451137885%	0.00985403	HVUL7H28417.2,HVUL1H07566.2,HVUL2H32291.2,HVUL3H14367.2,HVUL5H39668.2,HVUL5H07010.2,HVUL3H23761.2,HVUL6H52442.2,HVUL5H21151.2,HVUL7H16070.2,HVUL4H24247.2,HVUL7H29585.2,HVUL2H16854.2,HVUL5H23554.2
				plastid membrane organization	GO:0009668	14 out of 453 3.09050772626932%	26 out of 1494 1.74029451137885%	0.00985403	HVUL7H28417.2,HVUL1H07566.2,HVUL2H32291.2,HVUL3H14367.2,HVUL5H39668.2,HVUL5H07010.2,HVUL3H23761.2,HVUL6H52442.2,HVUL5H21151.2,HVUL7H16070.2,HVUL4H24247.2,HVUL7H29585.2,HVUL2H16854.2,HVUL5H23554.2
				oligosaccharide metabolic process	GO:0009311	14 out of 453 3.09050772626932%	26 out of 1494 1.74029451137885%	0.00985403	HVUL5H28459.2,HVUL4H43876.2,HVUL2H05270.2,HVUL4H37301.2,HVUL3H42614.2,HVUL4H39102.2,HVUL6H52442.2,HVUL7H23448.2,HVUL5H21151.2,HVUL6H12339.2,HVUL7H11408.2,HVUL1H49511.2,HVUL4H24247.2,HVUL1H51982.2
				disaccharide metabolic process	GO:0005984	14 out of 453 3.09050772626932%	26 out of 1494 1.74029451137885%	0.00985403	HVUL5H28459.2,HVUL4H43876.2,HVUL2H05270.2,HVUL4H37301.2,HVUL3H42614.2,HVUL4H39102.2,HVUL6H52442.2,HVUL7H23448.2,HVUL5H21151.2,HVUL6H12339.2,HVUL7H11408.2,HVUL1H49511.2,HVUL4H24247.2,HVUL1H51982.2
				rRNA metabolic process	GO:0016072	21 out of 453 4.63576158940397%	44 out of 1494 2.94511378848728%	0.0103322	HVUL0H01651.2,HVUL7H28417.2,HVUL1H07566.2,HVUL3H14367.2,HVUL5H07010.2,HVUL3H16480.2,HVUL4H26284.2,HVUL3H02780.2,HVUL3H23761.2,HVUL4H26319.2,HVUL7H16070.2,HVUL4H35401.2,HVUL3H15611.2,HVUL7H29585.2,HVUL2H16854.2,HVUL5H23554.2,HVUL4H17799.2,HVUL2H22734.2,HVUL5H36133.2,HVUL2H59603.2,HVUL2H01186.2
				cellular response to alcohol	GO:0097306	7 out of 453 1.54525386313466%	10 out of 1494 0.669344042838019%	0.0110431	HVUL3H10030.2,HVUL2H39827.2,HVUL2H01522.2,HVUL2H23135.2,HVUL5H05813.2,HVUL2H10947.2,HVUL4H42137.2
				heterocycle biosynthetic process	GO:0018130	38 out of 453 8.38852097130243%	91 out of 1494 6.09103078982597%	0.0111957	HVUL5H02709.2,HVUL4H59419.2,HVUL4H43876.2,HVUL0H01651.2,HVUL1H07566.2,HVUL6H24824.2,HVUL2H21119.2,HVUL3H57697.2,HVUL3H14367.2,HVUL5H13819.2,HVUL7H42443.2,HVUL5H07010.2,HVUL6H54647.2,HVUL6H24043.2,HVUL3H15610.2,HVUL1H26690.2,HVUL3H32270.2,HVUL1H54683.2,HVUL4H26284.2,HVUL5H25360.2,HVUL7H11408.2,HVUL1H54682.2,HVUL3H19593.2,HVUL5H41834.2,HVUL5H27844.2,HVUL6H34668.2,HVUL1H26689.2,HVUL5H16924.2,HVUL4H1…
				RNA splicing, via transesterification reactions with bulged adenosine as nucleophile	GO:0000377	5 out of 453 1.1037527593819%	6 out of 1494 0.401606425702811%	0.0113454	HVUL2H01395.2,HVUL2H05646.2,HVUL5H36133.2,HVUL0H15893.2,HVUL7H27178.2
				cell morphogenesis	GO:0000902	5 out of 453 1.1037527593819%	6 out of 1494 0.401606425702811%	0.0113454	HVUL1H08399.2,HVUL1H24019.2,HVUL7H16113.2,HVUL7H27205.2,HVUL4H42514.2
				protein autophosphorylation	GO:0046777	5 out of 453 1.1037527593819%	6 out of 1494 0.401606425702811%	0.0113454	HVUL5H31052.2,HVUL7H11408.2,HVUL6H22389.2,HVUL4H24247.2,HVUL2H15808.2
				covalent chromatin modification	GO:0016569	5 out of 453 1.1037527593819%	6 out of 1494 0.401606425702811%	0.0113454	HVUL7H11269.2,HVUL0H12663.2,HVUL3H15610.2,HVUL3H25117.2,HVUL3H25118.2
				chromatin modification	GO:0016568	5 out of 453 1.1037527593819%	6 out of 1494 0.401606425702811%	0.0113454	HVUL7H11269.2,HVUL0H12663.2,HVUL3H15610.2,HVUL3H25117.2,HVUL3H25118.2
				RNA splicing, via transesterification reactions	GO:0000375	5 out of 453 1.1037527593819%	6 out of 1494 0.401606425702811%	0.0113454	HVUL2H01395.2,HVUL2H05646.2,HVUL5H36133.2,HVUL0H15893.2,HVUL7H27178.2
				peptidyl-lysine modification	GO:0018205	5 out of 453 1.1037527593819%	6 out of 1494 0.401606425702811%	0.0113454	HVUL7H11269.2,HVUL0H12663.2,HVUL5H44461.2,HVUL3H25117.2,HVUL3H25118.2
				histone modification	GO:0016570	5 out of 453 1.1037527593819%	6 out of 1494 0.401606425702811%	0.0113454	HVUL7H11269.2,HVUL0H12663.2,HVUL3H15610.2,HVUL3H25117.2,HVUL3H25118.2
				multicellular organismal development	GO:0007275	41 out of 453 9.05077262693157%	100 out of 1494 6.69344042838019%	0.012274	HVUL4H19726.2,HVUL3H31197.2,HVUL7H28417.2,HVUL6H24824.2,HVUL2H21119.2,HVUL3H14367.2,HVUL5H13819.2,HVUL1H12217.2,HVUL5H07010.2,HVUL7H31321.2,HVUL6H09726.2,HVUL1H24019.2,HVUL5H39668.2,HVUL4H26284.2,HVUL7H06717.2,HVUL4H26319.2,HVUL5H32942.2,HVUL1H59682.2,HVUL7H34574.2,HVUL3H42215.2,HVUL1H08399.2,HVUL6H01331.2,HVUL7H11269.2,HVUL1H48306.2,HVUL5H21151.2,HVUL1H15328.2,HVUL7H16070.2,HVUL1H49511.2,HVUL4H2…
				positive regulation of cellular metabolic process	GO:0031325	20 out of 453 4.41501103752759%	42 out of 1494 2.81124497991968%	0.0126043	HVUL0H01651.2,HVUL7H28417.2,HVUL1H07566.2,HVUL6H24824.2,HVUL3H14367.2,HVUL3H19593.2,HVUL5H32942.2,HVUL1H12217.2,HVUL5H07010.2,HVUL3H15610.2,HVUL4H26284.2,HVUL7H16070.2,HVUL1H16648.2,HVUL2H31148.2,HVUL7H29585.2,HVUL5H23554.2,HVUL4H17799.2,HVUL5H44461.2,HVUL4H42514.2,HVUL2H01186.2
				protein modification by small protein conjugation or removal	GO:0070647	10 out of 453 2.2075055187638%	17 out of 1494 1.13788487282463%	0.0132743	HVUL4H53302.2,HVUL7H19427.2,HVUL1H24974.2,HVUL7H43719.2,HVUL6H01331.2,HVUL7H40389.2,HVUL3H15610.2,HVUL4H18007.2,HVUL3H10935.2,HVUL1H35226.2
				regulation of cellular process	GO:0050794	97 out of 453 21.4128035320088%	268 out of 1494 17.9384203480589%	0.0134179	HVUL1H34231.2,HVUL1H17858.2,HVUL4H42499.2,HVUL5H02709.2,HVUL0H12663.2,HVUL3H31197.2,HVUL7H28417.2,HVUL2H10947.2,HVUL5H22075.2,HVUL2H29227.2,HVUL3H19593.2,HVUL5H32942.2,HVUL2H15788.2,HVUL1H10942.2,HVUL6H35025.2,HVUL0H07125.2,HVUL0H01651.2,HVUL1H12954.2,HVUL6H24824.2,HVUL5H13819.2,HVUL3H18869.2,HVUL1H12217.2,HVUL1H29485.2,HVUL6H09726.2,HVUL1H05324.2,HVUL1H26690.2,HVUL2H01522.2,HVUL7H44630.2,HVUL2H2…
				organic cyclic compound biosynthetic process	GO:1901362	48 out of 453 10.5960264900662%	121 out of 1494 8.09906291834003%	0.0141494	HVUL5H02709.2,HVUL1H22869.2,HVUL4H59419.2,HVUL4H43876.2,HVUL1H07566.2,HVUL2H21119.2,HVUL3H14367.2,HVUL7H42443.2,HVUL6H54647.2,HVUL6H24043.2,HVUL4H59251.2,HVUL3H32270.2,HVUL1H54683.2,HVUL4H26284.2,HVUL5H25360.2,HVUL7H11408.2,HVUL3H19593.2,HVUL5H41834.2,HVUL1H08399.2,HVUL7H16070.2,HVUL4H15891.2,HVUL0H01651.2,HVUL5H35356.2,HVUL6H24824.2,HVUL3H57697.2,HVUL2H13606.2,HVUL5H13819.2,HVUL5H07010.2,HVUL3H1…
				anatomical structure development	GO:0048856	40 out of 453 8.83002207505519%	98 out of 1494 6.55957161981258%	0.0145139	HVUL4H19726.2,HVUL3H31197.2,HVUL7H28417.2,HVUL6H24824.2,HVUL2H21119.2,HVUL3H14367.2,HVUL5H13819.2,HVUL1H12217.2,HVUL5H07010.2,HVUL7H31321.2,HVUL6H09726.2,HVUL7H16113.2,HVUL1H24019.2,HVUL5H39668.2,HVUL4H26284.2,HVUL7H06717.2,HVUL4H26319.2,HVUL5H32942.2,HVUL1H59682.2,HVUL3H42215.2,HVUL1H08399.2,HVUL7H11269.2,HVUL1H48306.2,HVUL5H21151.2,HVUL1H15328.2,HVUL7H16070.2,HVUL1H49511.2,HVUL4H24247.2,HVUL4H5…
				response to cold	GO:0009409	12 out of 453 2.64900662251656%	22 out of 1494 1.47255689424364%	0.0146854	HVUL1H35678.2,HVUL3H31197.2,HVUL2H21119.2,HVUL7H23144.2,HVUL7H29358.2,HVUL5H06582.2,HVUL7H29359.2,HVUL4H38115.2,HVUL1H08399.2,HVUL2H31746.2,HVUL1H27440.2,HVUL5H59898.2
				cellular macromolecule catabolic process	GO:0044265	12 out of 453 2.64900662251656%	22 out of 1494 1.47255689424364%	0.0146854	HVUL7H59296.2,HVUL1H08399.2,HVUL0H09318.2,HVUL6H19665.2,HVUL6H01331.2,HVUL3H23761.2,HVUL7H35961.2,HVUL6H52171.2,HVUL4H02240.2,HVUL7H23459.2,HVUL3H10935.2,HVUL2H59603.2
				cell differentiation	GO:0030154	12 out of 453 2.64900662251656%	22 out of 1494 1.47255689424364%	0.0146854	HVUL3H31197.2,HVUL3H42215.2,HVUL1H08399.2,HVUL1H24019.2,HVUL5H32942.2,HVUL5H07010.2,HVUL5H21151.2,HVUL7H27205.2,HVUL3H10935.2,HVUL4H39316.2,HVUL4H42514.2,HVUL2H15808.2
				multi-organism process	GO:0051704	25 out of 453 5.51876379690949%	56 out of 1494 3.7483266398929%	0.0148405	HVUL5H35356.2,HVUL2H10947.2,HVUL1H13139.2,HVUL7H26958.2,HVUL3H33094.2,HVUL5H39668.2,HVUL5H03720.2,HVUL4H26284.2,HVUL0H09019.2,HVUL4H26319.2,HVUL7H11408.2,HVUL2H42675.2,HVUL1H08320.2,HVUL3H50876.2,HVUL1H10942.2,HVUL2H39827.2,HVUL2H21113.2,HVUL1H48306.2,HVUL3H23761.2,HVUL5H22696.2,HVUL5H23554.2,HVUL4H18007.2,HVUL3H37504.2,HVUL1H35226.2,HVUL7H25195.2
				single-multicellular organism process	GO:0044707	41 out of 453 9.05077262693157%	101 out of 1494 6.76037483266399%	0.0148701	HVUL4H19726.2,HVUL3H31197.2,HVUL7H28417.2,HVUL6H24824.2,HVUL2H21119.2,HVUL3H14367.2,HVUL5H13819.2,HVUL1H12217.2,HVUL5H07010.2,HVUL7H31321.2,HVUL6H09726.2,HVUL1H24019.2,HVUL5H39668.2,HVUL4H26284.2,HVUL7H06717.2,HVUL4H26319.2,HVUL5H32942.2,HVUL1H59682.2,HVUL7H34574.2,HVUL3H42215.2,HVUL1H08399.2,HVUL6H01331.2,HVUL7H11269.2,HVUL1H48306.2,HVUL5H21151.2,HVUL1H15328.2,HVUL7H16070.2,HVUL1H49511.2,HVUL4H2…
				cellular response to stimulus	GO:0051716	49 out of 453 10.8167770419426%	125 out of 1494 8.36680053547523%	0.0169756	HVUL5H02709.2,HVUL5H09941.2,HVUL3H31197.2,HVUL4H59419.2,HVUL5H31052.2,HVUL2H10947.2,HVUL7H35961.2,HVUL5H22075.2,HVUL5H39668.2,HVUL1H27440.2,HVUL4H26284.2,HVUL7H11408.2,HVUL2H15788.2,HVUL5H05813.2,HVUL1H10942.2,HVUL7H23448.2,HVUL1H08399.2,HVUL0H07125.2,HVUL3H23761.2,HVUL2H23135.2,HVUL5H35356.2,HVUL1H12217.2,HVUL6H09726.2,HVUL3H10030.2,HVUL1H05324.2,HVUL3H33094.2,HVUL2H01522.2,HVUL7H06717.2,HVUL0H0…
				rRNA processing	GO:0006364	20 out of 453 4.41501103752759%	43 out of 1494 2.87817938420348%	0.0170735	HVUL0H01651.2,HVUL7H28417.2,HVUL1H07566.2,HVUL3H14367.2,HVUL5H07010.2,HVUL3H16480.2,HVUL4H26284.2,HVUL3H02780.2,HVUL4H26319.2,HVUL7H16070.2,HVUL4H35401.2,HVUL3H15611.2,HVUL7H29585.2,HVUL2H16854.2,HVUL5H23554.2,HVUL4H17799.2,HVUL2H22734.2,HVUL5H36133.2,HVUL2H59603.2,HVUL2H01186.2
				ribonucleotide metabolic process	GO:0009259	20 out of 453 4.41501103752759%	43 out of 1494 2.87817938420348%	0.0170735	HVUL5H26237.2,HVUL5H02128.2,HVUL3H57697.2,HVUL3H36025.2,HVUL3H57087.2,HVUL1H03721.2,HVUL2H30893.2,HVUL1H08399.2,HVUL6H34668.2,HVUL3H01927.2,HVUL5H40109.2,HVUL4H26319.2,HVUL3H24357.2,HVUL4H15891.2,HVUL0H15310.2,HVUL4H29640.2,HVUL2H16854.2,HVUL1H19514.2,HVUL2H01186.2,HVUL6H08817.2
				ribose phosphate metabolic process	GO:0019693	20 out of 453 4.41501103752759%	43 out of 1494 2.87817938420348%	0.0170735	HVUL5H26237.2,HVUL5H02128.2,HVUL3H57697.2,HVUL3H36025.2,HVUL3H57087.2,HVUL1H03721.2,HVUL2H30893.2,HVUL1H08399.2,HVUL6H34668.2,HVUL3H01927.2,HVUL5H40109.2,HVUL4H26319.2,HVUL3H24357.2,HVUL4H15891.2,HVUL0H15310.2,HVUL4H29640.2,HVUL2H16854.2,HVUL1H19514.2,HVUL2H01186.2,HVUL6H08817.2
				response to organic substance	GO:0010033	34 out of 453 7.50551876379691%	82 out of 1494 5.48862115127175%	0.0181662	HVUL5H35356.2,HVUL5H31052.2,HVUL2H10947.2,HVUL1H13139.2,HVUL3H10030.2,HVUL2H32291.2,HVUL5H39668.2,HVUL2H01522.2,HVUL4H26284.2,HVUL4H26319.2,HVUL5H25360.2,HVUL7H23144.2,HVUL3H42394.2,HVUL7H25972.2,HVUL1H43749.2,HVUL2H15788.2,HVUL5H05813.2,HVUL1H10942.2,HVUL2H39827.2,HVUL4H38115.2,HVUL1H08399.2,HVUL6H34668.2,HVUL2H21301.2,HVUL0H07125.2,HVUL3H23761.2,HVUL2H23135.2,HVUL4H40195.2,HVUL3H44021.2,HVUL5H2…
				developmental process	GO:0032502	42 out of 453 9.27152317880795%	105 out of 1494 7.0281124497992%	0.0182374	HVUL4H19726.2,HVUL3H31197.2,HVUL7H28417.2,HVUL6H24824.2,HVUL2H21119.2,HVUL3H14367.2,HVUL5H13819.2,HVUL1H12217.2,HVUL5H07010.2,HVUL7H31321.2,HVUL6H09726.2,HVUL7H16113.2,HVUL1H24019.2,HVUL5H39668.2,HVUL4H26284.2,HVUL7H06717.2,HVUL4H26319.2,HVUL5H32942.2,HVUL1H59682.2,HVUL7H34574.2,HVUL3H42215.2,HVUL1H08399.2,HVUL6H01331.2,HVUL7H11269.2,HVUL1H48306.2,HVUL5H21151.2,HVUL1H15328.2,HVUL7H16070.2,HVUL1H4…
				single-organism developmental process	GO:0044767	42 out of 453 9.27152317880795%	105 out of 1494 7.0281124497992%	0.0182374	HVUL4H19726.2,HVUL3H31197.2,HVUL7H28417.2,HVUL6H24824.2,HVUL2H21119.2,HVUL3H14367.2,HVUL5H13819.2,HVUL1H12217.2,HVUL5H07010.2,HVUL7H31321.2,HVUL6H09726.2,HVUL7H16113.2,HVUL1H24019.2,HVUL5H39668.2,HVUL4H26284.2,HVUL7H06717.2,HVUL4H26319.2,HVUL5H32942.2,HVUL1H59682.2,HVUL7H34574.2,HVUL3H42215.2,HVUL1H08399.2,HVUL6H01331.2,HVUL7H11269.2,HVUL1H48306.2,HVUL5H21151.2,HVUL1H15328.2,HVUL7H16070.2,HVUL1H4…
				regulation of developmental process	GO:0050793	13 out of 453 2.86975717439294%	25 out of 1494 1.67336010709505%	0.0182858	HVUL0H12663.2,HVUL3H31197.2,HVUL1H07566.2,HVUL7H31321.2,HVUL4H53302.2,HVUL2H31746.2,HVUL7H11269.2,HVUL7H06717.2,HVUL1H16648.2,HVUL1H49511.2,HVUL4H24247.2,HVUL7H27205.2,HVUL4H42514.2
				response to other organism	GO:0051707	21 out of 453 4.63576158940397%	46 out of 1494 3.07898259705489%	0.0186854	HVUL5H35356.2,HVUL3H50876.2,HVUL2H10947.2,HVUL1H10942.2,HVUL1H13139.2,HVUL2H39827.2,HVUL3H33094.2,HVUL5H39668.2,HVUL2H21113.2,HVUL5H03720.2,HVUL0H09019.2,HVUL1H48306.2,HVUL4H26284.2,HVUL3H23761.2,HVUL4H26319.2,HVUL7H11408.2,HVUL5H23554.2,HVUL4H18007.2,HVUL3H37504.2,HVUL1H35226.2,HVUL7H25195.2
				response to external biotic stimulus	GO:0043207	21 out of 453 4.63576158940397%	46 out of 1494 3.07898259705489%	0.0186854	HVUL5H35356.2,HVUL3H50876.2,HVUL2H10947.2,HVUL1H10942.2,HVUL1H13139.2,HVUL2H39827.2,HVUL3H33094.2,HVUL5H39668.2,HVUL2H21113.2,HVUL5H03720.2,HVUL0H09019.2,HVUL1H48306.2,HVUL4H26284.2,HVUL3H23761.2,HVUL4H26319.2,HVUL7H11408.2,HVUL5H23554.2,HVUL4H18007.2,HVUL3H37504.2,HVUL1H35226.2,HVUL7H25195.2
				positive regulation of biosynthetic process	GO:0009891	18 out of 453 3.97350993377483%	38 out of 1494 2.54350736278447%	0.0187799	HVUL0H01651.2,HVUL7H28417.2,HVUL1H07566.2,HVUL6H24824.2,HVUL3H14367.2,HVUL3H19593.2,HVUL5H32942.2,HVUL1H12217.2,HVUL5H07010.2,HVUL3H15610.2,HVUL4H26284.2,HVUL7H16070.2,HVUL1H16648.2,HVUL5H44461.2,HVUL7H29585.2,HVUL5H23554.2,HVUL2H01186.2,HVUL4H17799.2
				RNA modification	GO:0009451	18 out of 453 3.97350993377483%	38 out of 1494 2.54350736278447%	0.0187799	HVUL2H05270.2,HVUL7H52771.2,HVUL7H09435.2,HVUL4H18896.2,HVUL5H32942.2,HVUL6H52442.2,HVUL7H16113.2,HVUL3H42215.2,HVUL5H40109.2,HVUL4H26284.2,HVUL5H21151.2,HVUL7H16070.2,HVUL4H35401.2,HVUL3H55492.2,HVUL3H15611.2,HVUL7H30521.2,HVUL2H16854.2,HVUL0H05901.2
				cellular response to organic cyclic compound	GO:0071407	8 out of 453 1.76600441501104%	13 out of 1494 0.870147255689424%	0.0190233	HVUL5H35356.2,HVUL5H39668.2,HVUL4H26284.2,HVUL2H15788.2,HVUL3H23761.2,HVUL4H26319.2,HVUL1H10942.2,HVUL5H23554.2
				pyrimidine-containing compound biosynthetic process	GO:0072528	8 out of 453 1.76600441501104%	13 out of 1494 0.870147255689424%	0.0190233	HVUL4H43876.2,HVUL3H57697.2,HVUL3H14367.2,HVUL6H34668.2,HVUL4H15891.2,HVUL7H11408.2,HVUL4H29640.2,HVUL2H01186.2
				pyrimidine-containing compound metabolic process	GO:0072527	8 out of 453 1.76600441501104%	13 out of 1494 0.870147255689424%	0.0190233	HVUL4H43876.2,HVUL3H57697.2,HVUL3H14367.2,HVUL6H34668.2,HVUL4H15891.2,HVUL7H11408.2,HVUL4H29640.2,HVUL2H01186.2
				proteolysis	GO:0006508	25 out of 453 5.51876379690949%	57 out of 1494 3.81526104417671%	0.0191044	HVUL5H26096.2,HVUL1H52548.2,HVUL6H19665.2,HVUL2H35814.2,HVUL7H28389.2,HVUL5H18900.2,HVUL7H35961.2,HVUL1H03639.2,HVUL3H31594.2,HVUL3H19812.2,HVUL4H38119.2,HVUL5H08069.2,HVUL2H30445.2,HVUL0H09318.2,HVUL1H08399.2,HVUL4H21630.2,HVUL6H01331.2,HVUL6H52171.2,HVUL4H02240.2,HVUL4H10170.2,HVUL7H38175.2,HVUL7H23459.2,HVUL5H23554.2,HVUL3H10935.2,HVUL7H49461.2
				response to acid chemical	GO:0001101	22 out of 453 4.85651214128035%	49 out of 1494 3.27978580990629%	0.0202129	HVUL5H09941.2,HVUL5H35356.2,HVUL2H10947.2,HVUL3H10030.2,HVUL2H32291.2,HVUL2H01522.2,HVUL4H26319.2,HVUL7H23144.2,HVUL1H43749.2,HVUL2H15788.2,HVUL5H05813.2,HVUL1H10942.2,HVUL4H38115.2,HVUL7H23448.2,HVUL2H39827.2,HVUL1H08399.2,HVUL2H21301.2,HVUL6H34668.2,HVUL2H23135.2,HVUL3H37504.2,HVUL7H25195.2,HVUL4H42137.2
				phosphorus metabolic process	GO:0006793	98 out of 453 21.6335540838852%	275 out of 1494 18.4069611780455%	0.0210203	HVUL4H43876.2,HVUL5H28459.2,HVUL2H50478.2,HVUL4H59419.2,HVUL4H37301.2,HVUL3H36025.2,HVUL2H10947.2,HVUL5H22075.2,HVUL1H20964.2,HVUL2H32291.2,HVUL2H24355.2,HVUL7H11408.2,HVUL6H22389.2,HVUL2H42675.2,HVUL3H57087.2,HVUL2H21113.2,HVUL3H23761.2,HVUL5H21151.2,HVUL6H32761.2,HVUL1H27371.2,HVUL2H01522.2,HVUL4H26319.2,HVUL2H29366.2,HVUL2H47632.2,HVUL2H26265.2,HVUL7H26410.2,HVUL7H34574.2,HVUL2H39827.2,HVUL4H2…
				mRNA metabolic process	GO:0016071	14 out of 453 3.09050772626932%	28 out of 1494 1.87416331994645%	0.0217393	HVUL2H05270.2,HVUL3H42215.2,HVUL4H18896.2,HVUL3H16356.2,HVUL7H25557.2,HVUL5H32942.2,HVUL6H52442.2,HVUL5H21151.2,HVUL0H15893.2,HVUL3H55492.2,HVUL2H16854.2,HVUL5H36133.2,HVUL2H59603.2,HVUL7H27178.2
				cellular response to DNA damage stimulus	GO:0006974	10 out of 453 2.2075055187638%	18 out of 1494 1.20481927710843%	0.0219351	HVUL1H27440.2,HVUL0H09019.2,HVUL1H12217.2,HVUL7H11408.2,HVUL7H35961.2,HVUL6H52171.2,HVUL2H20080.2,HVUL1H16443.2,HVUL3H52982.2,HVUL3H42927.2
				ubiquitin-dependent protein catabolic process	GO:0006511	7 out of 453 1.54525386313466%	11 out of 1494 0.736278447121821%	0.0225285	HVUL6H01331.2,HVUL0H09318.2,HVUL6H19665.2,HVUL7H35961.2,HVUL6H52171.2,HVUL7H23459.2,HVUL3H10935.2
				modification-dependent macromolecule catabolic process	GO:0043632	7 out of 453 1.54525386313466%	11 out of 1494 0.736278447121821%	0.0225285	HVUL6H01331.2,HVUL0H09318.2,HVUL6H19665.2,HVUL7H35961.2,HVUL6H52171.2,HVUL7H23459.2,HVUL3H10935.2
				peptidyl-proline modification	GO:0018208	7 out of 453 1.54525386313466%	11 out of 1494 0.736278447121821%	0.0225285	HVUL5H09941.2,HVUL5H22971.2,HVUL2H06224.2,HVUL3H34744.2,HVUL2H19071.2,HVUL3H55492.2,HVUL7H29585.2
				modification-dependent protein catabolic process	GO:0019941	7 out of 453 1.54525386313466%	11 out of 1494 0.736278447121821%	0.0225285	HVUL6H01331.2,HVUL0H09318.2,HVUL6H19665.2,HVUL7H35961.2,HVUL6H52171.2,HVUL7H23459.2,HVUL3H10935.2
				ncRNA metabolic process	GO:0034660	24 out of 453 5.29801324503311%	55 out of 1494 3.6813922356091%	0.0230076	HVUL0H01651.2,HVUL7H28417.2,HVUL1H07566.2,HVUL3H14367.2,HVUL5H07010.2,HVUL3H16480.2,HVUL2H32291.2,HVUL4H26284.2,HVUL3H02780.2,HVUL3H23761.2,HVUL4H26319.2,HVUL7H16070.2,HVUL5H30607.2,HVUL4H24247.2,HVUL4H35401.2,HVUL3H15611.2,HVUL7H29585.2,HVUL2H16854.2,HVUL5H23554.2,HVUL4H17799.2,HVUL2H22734.2,HVUL5H36133.2,HVUL2H59603.2,HVUL2H01186.2
				cellular carbohydrate metabolic process	GO:0044262	30 out of 453 6.62251655629139%	72 out of 1494 4.81927710843374%	0.0240056	HVUL5H28459.2,HVUL3H31197.2,HVUL4H43876.2,HVUL2H05270.2,HVUL4H37301.2,HVUL2H21119.2,HVUL3H42614.2,HVUL5H51756.2,HVUL7H16113.2,HVUL5H09596.2,HVUL2H24355.2,HVUL7H44748.2,HVUL6H12339.2,HVUL7H11408.2,HVUL4H39102.2,HVUL7H29358.2,HVUL6H52442.2,HVUL4H38563.2,HVUL7H29359.2,HVUL7H23448.2,HVUL2H21113.2,HVUL5H16924.2,HVUL5H21151.2,HVUL2H22717.2,HVUL1H49511.2,HVUL4H24247.2,HVUL3H09298.2,HVUL7H27205.2,HVUL1H5…
				cellular response to endogenous stimulus	GO:0071495	15 out of 453 3.3112582781457%	31 out of 1494 2.07496653279786%	0.0249992	HVUL3H42394.2,HVUL7H25972.2,HVUL2H15788.2,HVUL5H05813.2,HVUL2H10947.2,HVUL3H10030.2,HVUL2H39827.2,HVUL1H08399.2,HVUL0H07125.2,HVUL2H01522.2,HVUL2H23135.2,HVUL4H26319.2,HVUL7H25195.2,HVUL4H42137.2,HVUL1H01569.2
				phyllome development	GO:0048827	15 out of 453 3.3112582781457%	31 out of 1494 2.07496653279786%	0.0249992	HVUL7H28417.2,HVUL3H14367.2,HVUL5H32942.2,HVUL5H07010.2,HVUL7H31321.2,HVUL3H42215.2,HVUL5H39668.2,HVUL1H48306.2,HVUL1H15328.2,HVUL5H21151.2,HVUL1H49511.2,HVUL4H56078.2,HVUL7H27205.2,HVUL5H59898.2,HVUL2H15808.2
				cellular response to hormone stimulus	GO:0032870	15 out of 453 3.3112582781457%	31 out of 1494 2.07496653279786%	0.0249992	HVUL3H42394.2,HVUL7H25972.2,HVUL2H15788.2,HVUL5H05813.2,HVUL2H10947.2,HVUL3H10030.2,HVUL2H39827.2,HVUL1H08399.2,HVUL0H07125.2,HVUL2H01522.2,HVUL2H23135.2,HVUL4H26319.2,HVUL7H25195.2,HVUL4H42137.2,HVUL1H01569.2
				pyrimidine nucleotide metabolic process	GO:0006220	6 out of 453 1.32450331125828%	9 out of 1494 0.602409638554217%	0.0262952	HVUL4H15891.2,HVUL3H57697.2,HVUL3H14367.2,HVUL6H34668.2,HVUL4H29640.2,HVUL2H01186.2
				ribonucleotide biosynthetic process	GO:0009260	6 out of 453 1.32450331125828%	9 out of 1494 0.602409638554217%	0.0262952	HVUL4H15891.2,HVUL3H57697.2,HVUL6H34668.2,HVUL0H15310.2,HVUL4H29640.2,HVUL2H01186.2
				pyrimidine nucleotide biosynthetic process	GO:0006221	6 out of 453 1.32450331125828%	9 out of 1494 0.602409638554217%	0.0262952	HVUL4H15891.2,HVUL3H57697.2,HVUL3H14367.2,HVUL6H34668.2,HVUL4H29640.2,HVUL2H01186.2
				ribose phosphate biosynthetic process	GO:0046390	6 out of 453 1.32450331125828%	9 out of 1494 0.602409638554217%	0.0262952	HVUL4H15891.2,HVUL3H57697.2,HVUL6H34668.2,HVUL0H15310.2,HVUL4H29640.2,HVUL2H01186.2
				carbohydrate derivative metabolic process	GO:1901135	44 out of 453 9.71302428256071%	113 out of 1494 7.56358768406961%	0.0263256	HVUL4H43876.2,HVUL2H05270.2,HVUL5H02128.2,HVUL4H37301.2,HVUL2H21119.2,HVUL3H57697.2,HVUL3H36025.2,HVUL5H51756.2,HVUL7H16113.2,HVUL2H32291.2,HVUL3H32270.2,HVUL5H40109.2,HVUL1H35310.2,HVUL4H26319.2,HVUL6H22389.2,HVUL5H26237.2,HVUL5H03202.2,HVUL3H57087.2,HVUL2H06224.2,HVUL1H03721.2,HVUL2H30893.2,HVUL1H08399.2,HVUL7H31393.2,HVUL6H34668.2,HVUL2H21113.2,HVUL3H01927.2,HVUL5H16924.2,HVUL3H23761.2,HVUL5H2…
				proteolysis involved in cellular protein catabolic process	GO:0051603	9 out of 453 1.98675496688742%	16 out of 1494 1.07095046854083%	0.0268323	HVUL1H08399.2,HVUL0H09318.2,HVUL6H19665.2,HVUL6H01331.2,HVUL7H35961.2,HVUL6H52171.2,HVUL4H02240.2,HVUL7H23459.2,HVUL3H10935.2
				DNA repair	GO:0006281	9 out of 453 1.98675496688742%	16 out of 1494 1.07095046854083%	0.0268323	HVUL1H27440.2,HVUL1H12217.2,HVUL0H09019.2,HVUL7H35961.2,HVUL6H52171.2,HVUL2H20080.2,HVUL1H16443.2,HVUL3H52982.2,HVUL3H42927.2
				maltose metabolic process	GO:0000023	11 out of 453 2.42825607064018%	21 out of 1494 1.40562248995984%	0.0276291	HVUL5H28459.2,HVUL4H43876.2,HVUL2H05270.2,HVUL7H23448.2,HVUL4H37301.2,HVUL3H42614.2,HVUL6H52442.2,HVUL5H21151.2,HVUL7H11408.2,HVUL1H49511.2,HVUL4H24247.2
				flower development	GO:0009908	11 out of 453 2.42825607064018%	21 out of 1494 1.40562248995984%	0.0276291	HVUL3H31197.2,HVUL7H28417.2,HVUL3H14367.2,HVUL5H39668.2,HVUL1H48306.2,HVUL1H15328.2,HVUL7H31321.2,HVUL6H09726.2,HVUL7H27205.2,HVUL4H56078.2,HVUL4H39316.2
				glycosyl compound metabolic process	GO:1901657	23 out of 453 5.07726269315673%	53 out of 1494 3.5475234270415%	0.0276916	HVUL4H43876.2,HVUL5H26237.2,HVUL5H02128.2,HVUL4H37301.2,HVUL3H57697.2,HVUL3H36025.2,HVUL3H57087.2,HVUL1H03721.2,HVUL2H30893.2,HVUL1H08399.2,HVUL6H34668.2,HVUL3H32270.2,HVUL3H01927.2,HVUL5H40109.2,HVUL4H26319.2,HVUL4H15891.2,HVUL3H24357.2,HVUL0H15310.2,HVUL7H29585.2,HVUL2H16854.2,HVUL5H23554.2,HVUL1H19514.2,HVUL6H08817.2
				developmental growth involved in morphogenesis	GO:0060560	3 out of 453 0.662251655629139%	3 out of 1494 0.200803212851406%	0.0277481	HVUL1H08399.2,HVUL7H16113.2,HVUL7H27205.2
				trichoblast differentiation	GO:0010054	3 out of 453 0.662251655629139%	3 out of 1494 0.200803212851406%	0.0277481	HVUL1H08399.2,HVUL1H24019.2,HVUL7H27205.2
				cell maturation	GO:0048469	3 out of 453 0.662251655629139%	3 out of 1494 0.200803212851406%	0.0277481	HVUL1H08399.2,HVUL1H24019.2,HVUL7H27205.2
				trichoblast maturation	GO:0048764	3 out of 453 0.662251655629139%	3 out of 1494 0.200803212851406%	0.0277481	HVUL1H08399.2,HVUL1H24019.2,HVUL7H27205.2
				root hair cell differentiation	GO:0048765	3 out of 453 0.662251655629139%	3 out of 1494 0.200803212851406%	0.0277481	HVUL1H08399.2,HVUL1H24019.2,HVUL7H27205.2
				unidimensional cell growth	GO:0009826	3 out of 453 0.662251655629139%	3 out of 1494 0.200803212851406%	0.0277481	HVUL1H08399.2,HVUL7H16113.2,HVUL7H27205.2
				Group II intron splicing	GO:0000373	3 out of 453 0.662251655629139%	3 out of 1494 0.200803212851406%	0.0277481	HVUL2H01395.2,HVUL2H05646.2,HVUL0H15893.2
				aldehyde catabolic process	GO:0046185	3 out of 453 0.662251655629139%	3 out of 1494 0.200803212851406%	0.0277481	HVUL3H57087.2,HVUL3H02116.2,HVUL1H47291.2
				response to hormone	GO:0009725	24 out of 453 5.29801324503311%	56 out of 1494 3.7483266398929%	0.0291329	HVUL2H10947.2,HVUL3H10030.2,HVUL2H32291.2,HVUL2H01522.2,HVUL4H26319.2,HVUL5H25360.2,HVUL7H23144.2,HVUL3H42394.2,HVUL7H25972.2,HVUL1H43749.2,HVUL2H15788.2,HVUL5H05813.2,HVUL4H38115.2,HVUL2H39827.2,HVUL1H08399.2,HVUL6H34668.2,HVUL0H07125.2,HVUL2H23135.2,HVUL4H40195.2,HVUL1H01569.2,HVUL3H37504.2,HVUL7H25195.2,HVUL4H42137.2,HVUL3H32142.2
				ncRNA processing	GO:0034470	20 out of 453 4.41501103752759%	45 out of 1494 3.01204819277108%	0.0296258	HVUL0H01651.2,HVUL7H28417.2,HVUL1H07566.2,HVUL3H14367.2,HVUL5H07010.2,HVUL3H16480.2,HVUL4H26284.2,HVUL3H02780.2,HVUL4H26319.2,HVUL7H16070.2,HVUL4H35401.2,HVUL3H15611.2,HVUL7H29585.2,HVUL2H16854.2,HVUL5H23554.2,HVUL4H17799.2,HVUL2H22734.2,HVUL5H36133.2,HVUL2H59603.2,HVUL2H01186.2
				establishment of protein localization to vacuole	GO:0072666	5 out of 453 1.1037527593819%	7 out of 1494 0.468540829986613%	0.0298426	HVUL1H13139.2,HVUL1H16648.2,HVUL0H09318.2,HVUL6H19665.2,HVUL3H44021.2
				protein localization to vacuole	GO:0072665	5 out of 453 1.1037527593819%	7 out of 1494 0.468540829986613%	0.0298426	HVUL1H13139.2,HVUL1H16648.2,HVUL0H09318.2,HVUL6H19665.2,HVUL3H44021.2
				vacuolar transport	GO:0007034	5 out of 453 1.1037527593819%	7 out of 1494 0.468540829986613%	0.0298426	HVUL1H13139.2,HVUL1H16648.2,HVUL0H09318.2,HVUL6H19665.2,HVUL3H44021.2
				regulation of cellular component organization	GO:0051128	5 out of 453 1.1037527593819%	7 out of 1494 0.468540829986613%	0.0298426	HVUL1H12217.2,HVUL1H07566.2,HVUL1H24019.2,HVUL5H44461.2,HVUL4H42514.2
				regulation of shoot system development	GO:0048831	5 out of 453 1.1037527593819%	7 out of 1494 0.468540829986613%	0.0298426	HVUL7H11269.2,HVUL4H53302.2,HVUL0H12663.2,HVUL1H49511.2,HVUL2H31746.2
				protein targeting to vacuole	GO:0006623	5 out of 453 1.1037527593819%	7 out of 1494 0.468540829986613%	0.0298426	HVUL1H13139.2,HVUL1H16648.2,HVUL0H09318.2,HVUL6H19665.2,HVUL3H44021.2
				regulation of flower development	GO:0009909	5 out of 453 1.1037527593819%	7 out of 1494 0.468540829986613%	0.0298426	HVUL7H11269.2,HVUL4H53302.2,HVUL0H12663.2,HVUL1H49511.2,HVUL2H31746.2
				cellular component morphogenesis	GO:0032989	5 out of 453 1.1037527593819%	7 out of 1494 0.468540829986613%	0.0298426	HVUL1H08399.2,HVUL1H24019.2,HVUL7H16113.2,HVUL7H27205.2,HVUL4H42514.2
				regulation of circadian rhythm	GO:0042752	5 out of 453 1.1037527593819%	7 out of 1494 0.468540829986613%	0.0298426	HVUL5H15446.2,HVUL6H09726.2,HVUL3H31197.2,HVUL2H31148.2,HVUL7H44630.2
				shoot system development	GO:0048367	21 out of 453 4.63576158940397%	48 out of 1494 3.21285140562249%	0.0315411	HVUL3H31197.2,HVUL7H28417.2,HVUL6H24824.2,HVUL3H14367.2,HVUL5H32942.2,HVUL5H07010.2,HVUL7H31321.2,HVUL6H09726.2,HVUL3H42215.2,HVUL5H39668.2,HVUL1H48306.2,HVUL5H21151.2,HVUL1H15328.2,HVUL4H26319.2,HVUL1H49511.2,HVUL4H56078.2,HVUL7H27205.2,HVUL4H39316.2,HVUL2H15808.2,HVUL2H22734.2,HVUL5H59898.2
				cell development	GO:0048468	4 out of 453 0.883002207505519%	5 out of 1494 0.334672021419009%	0.0317789	HVUL1H08399.2,HVUL1H24019.2,HVUL7H27205.2,HVUL4H42514.2
				root morphogenesis	GO:0010015	4 out of 453 0.883002207505519%	5 out of 1494 0.334672021419009%	0.0317789	HVUL1H08399.2,HVUL1H24019.2,HVUL7H27205.2,HVUL3H10935.2
				gene silencing by RNA	GO:0031047	4 out of 453 0.883002207505519%	5 out of 1494 0.334672021419009%	0.0317789	HVUL4H26284.2,HVUL3H23761.2,HVUL5H39668.2,HVUL5H23554.2
				DNA recombination	GO:0006310	4 out of 453 0.883002207505519%	5 out of 1494 0.334672021419009%	0.0317789	HVUL1H12217.2,HVUL0H09019.2,HVUL3H52982.2,HVUL1H16443.2
				gene silencing	GO:0016458	4 out of 453 0.883002207505519%	5 out of 1494 0.334672021419009%	0.0317789	HVUL4H26284.2,HVUL3H23761.2,HVUL5H39668.2,HVUL5H23554.2
				positive regulation of reproductive process	GO:2000243	4 out of 453 0.883002207505519%	5 out of 1494 0.334672021419009%	0.0317789	HVUL4H53302.2,HVUL1H16648.2,HVUL3H31197.2,HVUL1H49511.2
				defense response to bacterium	GO:0042742	8 out of 453 1.76600441501104%	14 out of 1494 0.937081659973226%	0.0328389	HVUL2H39827.2,HVUL2H21113.2,HVUL1H48306.2,HVUL0H09019.2,HVUL2H10947.2,HVUL7H11408.2,HVUL4H18007.2,HVUL1H35226.2
				response to bacterium	GO:0009617	8 out of 453 1.76600441501104%	14 out of 1494 0.937081659973226%	0.0328389	HVUL2H39827.2,HVUL2H21113.2,HVUL1H48306.2,HVUL0H09019.2,HVUL2H10947.2,HVUL7H11408.2,HVUL4H18007.2,HVUL1H35226.2
				ribonucleoside monophosphate metabolic process	GO:0009161	12 out of 453 2.64900662251656%	24 out of 1494 1.60642570281124%	0.0328909	HVUL5H26237.2,HVUL3H36025.2,HVUL3H57087.2,HVUL1H03721.2,HVUL6H34668.2,HVUL5H40109.2,HVUL3H01927.2,HVUL4H26319.2,HVUL3H24357.2,HVUL4H15891.2,HVUL0H15310.2,HVUL6H08817.2
				nucleoside monophosphate metabolic process	GO:0009123	12 out of 453 2.64900662251656%	24 out of 1494 1.60642570281124%	0.0328909	HVUL5H26237.2,HVUL3H36025.2,HVUL3H57087.2,HVUL1H03721.2,HVUL6H34668.2,HVUL5H40109.2,HVUL3H01927.2,HVUL4H26319.2,HVUL3H24357.2,HVUL4H15891.2,HVUL0H15310.2,HVUL6H08817.2
				single-organism cellular process	GO:0044763	204 out of 453 45.0331125827815%	618 out of 1494 41.3654618473896%	0.0329517	HVUL3H14150.2,HVUL5H28459.2,HVUL5H09941.2,HVUL1H22869.2,HVUL1H29639.2,HVUL1H19398.2,HVUL2H04832.2,HVUL4H38552.2,HVUL1H17858.2,HVUL4H43876.2,HVUL5H02709.2,HVUL0H12663.2,HVUL3H31197.2,HVUL4H59419.2,HVUL3H36025.2,HVUL7H31321.2,HVUL3H02780.2,HVUL1H35310.2,HVUL6H22389.2,HVUL2H29227.2,HVUL2H42675.2,HVUL6H09309.2,HVUL4H59209.2,HVUL3H16480.2,HVUL7H23458.2,HVUL2H21113.2,HVUL1H28613.2,HVUL5H21151.2,HVUL0H0…
				phosphate-containing compound metabolic process	GO:0006796	95 out of 453 20.9713024282561%	270 out of 1494 18.0722891566265%	0.0332829	HVUL4H43876.2,HVUL5H28459.2,HVUL2H50478.2,HVUL4H59419.2,HVUL4H37301.2,HVUL3H36025.2,HVUL2H10947.2,HVUL5H22075.2,HVUL1H20964.2,HVUL2H32291.2,HVUL2H24355.2,HVUL7H11408.2,HVUL6H22389.2,HVUL2H42675.2,HVUL3H57087.2,HVUL2H21113.2,HVUL3H23761.2,HVUL5H21151.2,HVUL6H32761.2,HVUL1H27371.2,HVUL2H01522.2,HVUL4H26319.2,HVUL2H29366.2,HVUL2H47632.2,HVUL7H26410.2,HVUL7H34574.2,HVUL2H39827.2,HVUL4H26244.2,HVUL6H3…
				macromolecule catabolic process	GO:0009057	18 out of 453 3.97350993377483%	40 out of 1494 2.67737617135207%	0.0334666	HVUL7H59296.2,HVUL4H37301.2,HVUL6H19665.2,HVUL5H03202.2,HVUL7H29358.2,HVUL7H29359.2,HVUL7H35961.2,HVUL1H08399.2,HVUL0H09318.2,HVUL6H01331.2,HVUL3H23761.2,HVUL4H24247.2,HVUL6H52171.2,HVUL7H27205.2,HVUL4H02240.2,HVUL7H23459.2,HVUL3H10935.2,HVUL2H59603.2
				cellular protein catabolic process	GO:0044257	10 out of 453 2.2075055187638%	19 out of 1494 1.27175368139224%	0.0340578	HVUL7H59296.2,HVUL1H08399.2,HVUL0H09318.2,HVUL6H19665.2,HVUL6H01331.2,HVUL7H35961.2,HVUL6H52171.2,HVUL4H02240.2,HVUL7H23459.2,HVUL3H10935.2
				vesicle-mediated transport	GO:0016192	10 out of 453 2.2075055187638%	19 out of 1494 1.27175368139224%	0.0340578	HVUL0H09318.2,HVUL6H19665.2,HVUL5H34497.2,HVUL1H02994.2,HVUL1H16648.2,HVUL7H16113.2,HVUL3H44021.2,HVUL5H59898.2,HVUL4H42514.2,HVUL2H45582.2
				establishment of localization in cell	GO:0051649	30 out of 453 6.62251655629139%	74 out of 1494 4.95314591700134%	0.0357221	HVUL0H01651.2,HVUL1H07566.2,HVUL3H14367.2,HVUL6H19665.2,HVUL5H34497.2,HVUL2H13606.2,HVUL5H07010.2,HVUL5H31052.2,HVUL7H16113.2,HVUL3H15610.2,HVUL1H13139.2,HVUL2H32291.2,HVUL7H51587.2,HVUL1H02994.2,HVUL1H16648.2,HVUL2H15788.2,HVUL1H10942.2,HVUL1H03020.2,HVUL0H09318.2,HVUL7H16070.2,HVUL4H24247.2,HVUL4H56078.2,HVUL6H12676.2,HVUL7H29585.2,HVUL3H44021.2,HVUL5H23554.2,HVUL2H45582.2,HVUL3H56227.2,HVUL2H0…
				anatomical structure morphogenesis	GO:0009653	16 out of 453 3.53200883002207%	35 out of 1494 2.34270414993307%	0.0376286	HVUL6H24824.2,HVUL5H32942.2,HVUL5H07010.2,HVUL7H16113.2,HVUL3H42215.2,HVUL1H08399.2,HVUL1H24019.2,HVUL5H21151.2,HVUL4H26319.2,HVUL1H49511.2,HVUL4H56078.2,HVUL7H27205.2,HVUL3H10935.2,HVUL4H42514.2,HVUL2H15808.2,HVUL2H22734.2
				regulation of post-embryonic development	GO:0048580	7 out of 453 1.54525386313466%	12 out of 1494 0.803212851405622%	0.0401971	HVUL0H12663.2,HVUL3H31197.2,HVUL4H53302.2,HVUL2H31746.2,HVUL7H11269.2,HVUL1H16648.2,HVUL1H49511.2
				reproductive shoot system development	GO:0090567	11 out of 453 2.42825607064018%	22 out of 1494 1.47255689424364%	0.0405729	HVUL3H31197.2,HVUL7H28417.2,HVUL3H14367.2,HVUL5H39668.2,HVUL1H48306.2,HVUL1H15328.2,HVUL7H31321.2,HVUL6H09726.2,HVUL7H27205.2,HVUL4H56078.2,HVUL4H39316.2
				cellular response to stress	GO:0033554	17 out of 453 3.75275938189845%	38 out of 1494 2.54350736278447%	0.0406485	HVUL5H09941.2,HVUL4H59419.2,HVUL5H35356.2,HVUL1H12217.2,HVUL2H15788.2,HVUL7H35961.2,HVUL1H10942.2,HVUL7H23448.2,HVUL1H27440.2,HVUL0H09019.2,HVUL7H11408.2,HVUL6H52171.2,HVUL2H20080.2,HVUL1H16443.2,HVUL3H52982.2,HVUL3H42927.2,HVUL2H59603.2
				ribonucleoside triphosphate metabolic process	GO:0009199	17 out of 453 3.75275938189845%	38 out of 1494 2.54350736278447%	0.0406485	HVUL5H26237.2,HVUL5H02128.2,HVUL3H57697.2,HVUL3H36025.2,HVUL3H57087.2,HVUL1H03721.2,HVUL2H30893.2,HVUL1H08399.2,HVUL6H34668.2,HVUL3H01927.2,HVUL5H40109.2,HVUL4H26319.2,HVUL3H24357.2,HVUL4H15891.2,HVUL2H16854.2,HVUL1H19514.2,HVUL6H08817.2
				nucleoside triphosphate metabolic process	GO:0009141	17 out of 453 3.75275938189845%	38 out of 1494 2.54350736278447%	0.0406485	HVUL5H26237.2,HVUL5H02128.2,HVUL3H57697.2,HVUL3H36025.2,HVUL3H57087.2,HVUL1H03721.2,HVUL2H30893.2,HVUL1H08399.2,HVUL6H34668.2,HVUL3H01927.2,HVUL5H40109.2,HVUL4H26319.2,HVUL3H24357.2,HVUL4H15891.2,HVUL2H16854.2,HVUL1H19514.2,HVUL6H08817.2
				carbohydrate metabolic process	GO:0005975	60 out of 453 13.2450331125828%	164 out of 1494 10.9772423025435%	0.0406858	HVUL4H42295.2,HVUL5H28459.2,HVUL3H31197.2,HVUL4H43876.2,HVUL4H37301.2,HVUL2H21119.2,HVUL6H02140.2,HVUL5H51756.2,HVUL7H16113.2,HVUL2H24355.2,HVUL7H44748.2,HVUL1H27440.2,HVUL1H35310.2,HVUL6H12339.2,HVUL7H11408.2,HVUL6H22389.2,HVUL2H03756.2,HVUL2H29227.2,HVUL5H03202.2,HVUL5H32942.2,HVUL7H29358.2,HVUL4H39102.2,HVUL7H23448.2,HVUL3H23722.2,HVUL1H08399.2,HVUL2H21113.2,HVUL5H21151.2,HVUL2H22717.2,HVUL2H0…
				aromatic compound biosynthetic process	GO:0019438	40 out of 453 8.83002207505519%	104 out of 1494 6.9611780455154%	0.0409625	HVUL5H02709.2,HVUL1H22869.2,HVUL4H59419.2,HVUL4H43876.2,HVUL1H07566.2,HVUL2H21119.2,HVUL3H14367.2,HVUL7H42443.2,HVUL6H54647.2,HVUL6H24043.2,HVUL1H54683.2,HVUL4H26284.2,HVUL5H25360.2,HVUL7H11408.2,HVUL3H19593.2,HVUL5H41834.2,HVUL7H16070.2,HVUL4H15891.2,HVUL0H01651.2,HVUL5H35356.2,HVUL6H24824.2,HVUL3H57697.2,HVUL5H13819.2,HVUL5H07010.2,HVUL3H15610.2,HVUL1H26690.2,HVUL1H54682.2,HVUL5H27844.2,HVUL6H3…
				single-organism carbohydrate metabolic process	GO:0044723	43 out of 453 9.49227373068433%	113 out of 1494 7.56358768406961%	0.0415938	HVUL5H28459.2,HVUL4H43876.2,HVUL4H37301.2,HVUL5H51756.2,HVUL7H16113.2,HVUL2H24355.2,HVUL7H44748.2,HVUL1H35310.2,HVUL6H12339.2,HVUL7H11408.2,HVUL6H22389.2,HVUL7H29358.2,HVUL4H39102.2,HVUL7H23448.2,HVUL3H23722.2,HVUL1H08399.2,HVUL2H21113.2,HVUL5H21151.2,HVUL2H22717.2,HVUL2H05270.2,HVUL6H32761.2,HVUL3H42614.2,HVUL4H26833.2,HVUL2H29366.2,HVUL6H52442.2,HVUL4H38563.2,HVUL2H06224.2,HVUL7H29359.2,HVUL5H1…
				cellular developmental process	GO:0048869	14 out of 453 3.09050772626932%	30 out of 1494 2.00803212851406%	0.0420106	HVUL3H31197.2,HVUL5H13819.2,HVUL5H32942.2,HVUL5H07010.2,HVUL7H16113.2,HVUL3H42215.2,HVUL1H08399.2,HVUL1H24019.2,HVUL5H21151.2,HVUL7H27205.2,HVUL3H10935.2,HVUL4H39316.2,HVUL4H42514.2,HVUL2H15808.2
				hormone-mediated signaling pathway	GO:0009755	14 out of 453 3.09050772626932%	30 out of 1494 2.00803212851406%	0.0420106	HVUL3H42394.2,HVUL7H25972.2,HVUL2H15788.2,HVUL5H05813.2,HVUL2H10947.2,HVUL3H10030.2,HVUL2H39827.2,HVUL1H08399.2,HVUL0H07125.2,HVUL2H01522.2,HVUL2H23135.2,HVUL7H25195.2,HVUL4H42137.2,HVUL1H01569.2
				response to organic cyclic compound	GO:0014070	9 out of 453 1.98675496688742%	17 out of 1494 1.13788487282463%	0.042085	HVUL5H35356.2,HVUL5H39668.2,HVUL4H26284.2,HVUL3H23761.2,HVUL2H15788.2,HVUL4H26319.2,HVUL1H10942.2,HVUL4H40195.2,HVUL5H23554.2
				cellular component organization	GO:0016043	66 out of 453 14.5695364238411%	183 out of 1494 12.2489959839357%	0.0441706	HVUL0H12663.2,HVUL7H28417.2,HVUL1H07566.2,HVUL3H14367.2,HVUL4H18896.2,HVUL5H31052.2,HVUL7H16113.2,HVUL6H29843.2,HVUL5H44995.2,HVUL2H32291.2,HVUL1H24019.2,HVUL5H39668.2,HVUL3H02780.2,HVUL4H26284.2,HVUL4H22537.2,HVUL1H08320.2,HVUL2H11031.2,HVUL3H19593.2,HVUL2H15788.2,HVUL3H16480.2,HVUL1H08399.2,HVUL7H11269.2,HVUL3H23761.2,HVUL5H21151.2,HVUL7H16070.2,HVUL0H01651.2,HVUL6H24824.2,HVUL5H02128.2,HVUL2H1…
				starch metabolic process	GO:0005982	15 out of 453 3.3112582781457%	33 out of 1494 2.20883534136546%	0.0458981	HVUL5H28459.2,HVUL3H31197.2,HVUL4H43876.2,HVUL2H05270.2,HVUL4H37301.2,HVUL3H42614.2,HVUL7H29358.2,HVUL6H52442.2,HVUL7H29359.2,HVUL7H23448.2,HVUL5H21151.2,HVUL7H11408.2,HVUL1H49511.2,HVUL4H24247.2,HVUL7H27205.2
				organ development	GO:0048513	25 out of 453 5.51876379690949%	61 out of 1494 4.08299866131191%	0.0463579	HVUL7H28417.2,HVUL6H24824.2,HVUL3H14367.2,HVUL5H13819.2,HVUL5H32942.2,HVUL5H07010.2,HVUL7H31321.2,HVUL3H42215.2,HVUL1H08399.2,HVUL1H24019.2,HVUL5H39668.2,HVUL1H48306.2,HVUL7H06717.2,HVUL5H21151.2,HVUL1H15328.2,HVUL4H26319.2,HVUL1H49511.2,HVUL4H24247.2,HVUL4H56078.2,HVUL7H27205.2,HVUL2H15808.2,HVUL2H22734.2,HVUL3H10935.2,HVUL4H42514.2,HVUL5H59898.2
				protein peptidyl-prolyl isomerization	GO:0000413	6 out of 453 1.32450331125828%	10 out of 1494 0.669344042838019%	0.0491734	HVUL5H09941.2,HVUL5H22971.2,HVUL3H34744.2,HVUL2H19071.2,HVUL3H55492.2,HVUL7H29585.2
				nucleobase-containing compound catabolic process	GO:0034655	16 out of 453 3.53200883002207%	36 out of 1494 2.40963855421687%	0.0493784	HVUL5H26237.2,HVUL5H02128.2,HVUL3H36025.2,HVUL3H57087.2,HVUL1H03721.2,HVUL2H30893.2,HVUL1H08399.2,HVUL5H40109.2,HVUL3H01927.2,HVUL3H23761.2,HVUL4H26319.2,HVUL3H24357.2,HVUL2H16854.2,HVUL2H59603.2,HVUL1H19514.2,HVUL6H08817.2
