# Supplementary material for: Gene coexpression network analysis combined with metabonomics reveals the resistance responses to powdery mildew in Tibetan hulless barley
Source: Sci Rep. 2018 Oct 8;8:14928. doi: 10.1038/s41598-018-33113-7 (PMC6175840; doi:10.1038/s41598-018-33113-7)
Supplement: Supplementary file 4 — Table S3 [file 41598_2018_33113_MOESM4_ESM.xlsx]

## Sheet: Z13.MEturquoise.enrichment_P
#Term	GO_ID	Cluter_frequency	Genome_frequency	P-value	gene_ID
photosynthesis	GO:0015979	73 out of 756 9.65608465608466%	89 out of 2624 3.39176829268293%	3.4362e-26	HVUL4H07780.2,HVUL6H32761.2,HVUL3H51403.2,HVUL5H15714.2,HVUL6H08733.2,HVUL6H12643.2,HVUL6H12733.2,HVUL3H34864.2,HVUL2H31183.2,HVUL5H32721.2,HVUL2H01025.2,HVUL6H15824.2,HVUL2H22734.2,HVUL5H04697.2,HVUL5H36602.2,HVUL4H42900.2,HVUL4H52044.2,HVUL1H23813.2,HVUL2H31184.2,HVUL5H17371.2,HVUL7H17250.2,HVUL6H30108.2,HVUL5H06590.2,HVUL7H23458.2,HVUL2H38852.2,HVUL3H09822.2,HVUL4H22255.2,HVUL5H04698.2,HVUL7H4…
photosynthesis, light reaction	GO:0019684	55 out of 756 7.27513227513228%	59 out of 2624 2.2484756097561%	5.81798e-26	HVUL4H07780.2,HVUL1H23813.2,HVUL6H32761.2,HVUL3H51403.2,HVUL5H17371.2,HVUL6H08733.2,HVUL6H12643.2,HVUL7H17250.2,HVUL6H12733.2,HVUL3H34864.2,HVUL5H06590.2,HVUL3H09822.2,HVUL5H32721.2,HVUL4H22255.2,HVUL5H04698.2,HVUL7H49300.2,HVUL2H30321.2,HVUL6H43996.2,HVUL6H12644.2,HVUL6H08730.2,HVUL2H22734.2,HVUL2H26260.2,HVUL5H04697.2,HVUL7H25294.2,HVUL4H52044.2,HVUL4H42900.2,HVUL2H28705.2,HVUL0H15893.2,HVUL2H1…
plastid organization	GO:0009657	63 out of 756 8.33333333333333%	78 out of 2624 2.97256097560976%	5.51364e-22	HVUL3H38937.2,HVUL4H07780.2,HVUL3H51403.2,HVUL5H17371.2,HVUL3H42334.2,HVUL7H42182.2,HVUL7H05547.2,HVUL2H23599.2,HVUL7H11321.2,HVUL7H16596.2,HVUL3H34864.2,HVUL5H06590.2,HVUL5H52835.2,HVUL3H09822.2,HVUL4H22255.2,HVUL7H49300.2,HVUL3H26909.2,HVUL2H11393.2,HVUL2H22734.2,HVUL5H22700.2,HVUL2H13903.2,HVUL4H52044.2,HVUL0H01651.2,HVUL7H28417.2,HVUL1H07566.2,HVUL6H24824.2,HVUL4H24247.2,HVUL3H42481.2,HVUL3H1…
isoprenoid biosynthetic process	GO:0008299	58 out of 756 7.67195767195767%	78 out of 2624 2.97256097560976%	3.47718e-17	HVUL4H07780.2,HVUL3H51403.2,HVUL1H34171.2,HVUL2H23599.2,HVUL3H34864.2,HVUL1H27755.2,HVUL4H38732.2,HVUL4H17799.2,HVUL5H32721.2,HVUL6H40541.2,HVUL4H10062.2,HVUL2H11393.2,HVUL4H42900.2,HVUL5H19819.2,HVUL2H13903.2,HVUL5H17371.2,HVUL3H42334.2,HVUL7H05547.2,HVUL7H11321.2,HVUL4H43562.2,HVUL5H52835.2,HVUL3H09822.2,HVUL4H22255.2,HVUL7H49300.2,HVUL2H30321.2,HVUL5H32469.2,HVUL2H05270.2,HVUL4H24247.2,HVUL2H2…
isopentenyl diphosphate biosynthetic process	GO:0009240	40 out of 756 5.29100529100529%	46 out of 2624 1.7530487804878%	1.60679e-16	HVUL4H07780.2,HVUL3H51403.2,HVUL5H17371.2,HVUL3H42334.2,HVUL1H34171.2,HVUL2H23599.2,HVUL7H11321.2,HVUL3H34864.2,HVUL1H27755.2,HVUL4H38732.2,HVUL4H43562.2,HVUL5H52835.2,HVUL3H09822.2,HVUL4H17799.2,HVUL5H32721.2,HVUL2H30321.2,HVUL6H40541.2,HVUL4H10062.2,HVUL5H32469.2,HVUL4H42900.2,HVUL2H13903.2,HVUL2H05270.2,HVUL4H24247.2,HVUL2H21119.2,HVUL2H13279.2,HVUL6H02599.2,HVUL4H32991.2,HVUL2H32291.2,HVUL5H2…
isopentenyl diphosphate biosynthetic process, methylerythritol 4-phosphate pathway	GO:0019288	40 out of 756 5.29100529100529%	46 out of 2624 1.7530487804878%	1.60679e-16	HVUL4H07780.2,HVUL3H51403.2,HVUL5H17371.2,HVUL3H42334.2,HVUL1H34171.2,HVUL2H23599.2,HVUL7H11321.2,HVUL3H34864.2,HVUL1H27755.2,HVUL4H38732.2,HVUL4H43562.2,HVUL5H52835.2,HVUL3H09822.2,HVUL4H17799.2,HVUL5H32721.2,HVUL2H30321.2,HVUL6H40541.2,HVUL4H10062.2,HVUL5H32469.2,HVUL4H42900.2,HVUL2H13903.2,HVUL2H05270.2,HVUL4H24247.2,HVUL2H21119.2,HVUL2H13279.2,HVUL6H02599.2,HVUL4H32991.2,HVUL2H32291.2,HVUL5H2…
glyceraldehyde-3-phosphate metabolic process	GO:0019682	40 out of 756 5.29100529100529%	46 out of 2624 1.7530487804878%	1.60679e-16	HVUL4H07780.2,HVUL3H51403.2,HVUL5H17371.2,HVUL3H42334.2,HVUL1H34171.2,HVUL2H23599.2,HVUL7H11321.2,HVUL3H34864.2,HVUL1H27755.2,HVUL4H38732.2,HVUL4H43562.2,HVUL5H52835.2,HVUL3H09822.2,HVUL4H17799.2,HVUL5H32721.2,HVUL2H30321.2,HVUL6H40541.2,HVUL4H10062.2,HVUL5H32469.2,HVUL4H42900.2,HVUL2H13903.2,HVUL2H05270.2,HVUL4H24247.2,HVUL2H21119.2,HVUL2H13279.2,HVUL6H02599.2,HVUL4H32991.2,HVUL2H32291.2,HVUL5H2…
isopentenyl diphosphate metabolic process	GO:0046490	40 out of 756 5.29100529100529%	46 out of 2624 1.7530487804878%	1.60679e-16	HVUL4H07780.2,HVUL3H51403.2,HVUL5H17371.2,HVUL3H42334.2,HVUL1H34171.2,HVUL2H23599.2,HVUL7H11321.2,HVUL3H34864.2,HVUL1H27755.2,HVUL4H38732.2,HVUL4H43562.2,HVUL5H52835.2,HVUL3H09822.2,HVUL4H17799.2,HVUL5H32721.2,HVUL2H30321.2,HVUL6H40541.2,HVUL4H10062.2,HVUL5H32469.2,HVUL4H42900.2,HVUL2H13903.2,HVUL2H05270.2,HVUL4H24247.2,HVUL2H21119.2,HVUL2H13279.2,HVUL6H02599.2,HVUL4H32991.2,HVUL2H32291.2,HVUL5H2…
isoprenoid metabolic process	GO:0006720	58 out of 756 7.67195767195767%	82 out of 2624 3.125%	1.6351e-15	HVUL4H07780.2,HVUL3H51403.2,HVUL1H34171.2,HVUL2H23599.2,HVUL3H34864.2,HVUL1H27755.2,HVUL4H38732.2,HVUL4H17799.2,HVUL5H32721.2,HVUL6H40541.2,HVUL4H10062.2,HVUL2H11393.2,HVUL4H42900.2,HVUL5H19819.2,HVUL2H13903.2,HVUL5H17371.2,HVUL3H42334.2,HVUL7H05547.2,HVUL7H11321.2,HVUL4H43562.2,HVUL5H52835.2,HVUL3H09822.2,HVUL4H22255.2,HVUL7H49300.2,HVUL2H30321.2,HVUL5H32469.2,HVUL2H05270.2,HVUL4H24247.2,HVUL2H2…
pigment biosynthetic process	GO:0046148	39 out of 756 5.15873015873016%	47 out of 2624 1.79115853658537%	1.03368e-14	HVUL4H07780.2,HVUL5H17371.2,HVUL3H42334.2,HVUL3H54698.2,HVUL7H05547.2,HVUL6H12733.2,HVUL3H34864.2,HVUL3H43676.2,HVUL5H52835.2,HVUL5H14897.2,HVUL3H09822.2,HVUL4H17799.2,HVUL4H22255.2,HVUL7H49300.2,HVUL2H30321.2,HVUL3H44078.2,HVUL2H11393.2,HVUL7H29030.2,HVUL0H15310.2,HVUL2H13903.2,HVUL5H19819.2,HVUL7H29326.2,HVUL3H26786.2,HVUL2H59603.2,HVUL2H32291.2,HVUL1H54682.2,HVUL2H21119.2,HVUL6H30143.2,HVUL1H5…
cellular aldehyde metabolic process	GO:0006081	44 out of 756 5.82010582010582%	60 out of 2624 2.28658536585366%	6.45747e-13	HVUL4H07780.2,HVUL3H51403.2,HVUL1H34171.2,HVUL2H23599.2,HVUL3H34864.2,HVUL1H27755.2,HVUL4H38732.2,HVUL4H17799.2,HVUL4H37986.2,HVUL5H32721.2,HVUL6H40541.2,HVUL4H10062.2,HVUL4H42900.2,HVUL2H13903.2,HVUL5H17371.2,HVUL3H42334.2,HVUL7H11321.2,HVUL4H43562.2,HVUL5H52835.2,HVUL3H09822.2,HVUL2H30321.2,HVUL5H32469.2,HVUL2H05270.2,HVUL3H02116.2,HVUL4H24247.2,HVUL2H21119.2,HVUL3H57087.2,HVUL2H13279.2,HVUL6H0…
chlorophyll biosynthetic process	GO:0015995	21 out of 756 2.77777777777778%	21 out of 2624 0.80030487804878%	3.66288e-12	HVUL4H07780.2,HVUL5H17371.2,HVUL3H09822.2,HVUL4H17799.2,HVUL3H42334.2,HVUL4H22255.2,HVUL2H30321.2,HVUL7H29030.2,HVUL6H12733.2,HVUL3H34864.2,HVUL3H43676.2,HVUL2H13903.2,HVUL3H26786.2,HVUL2H59603.2,HVUL2H21119.2,HVUL1H01938.2,HVUL7H07543.2,HVUL4H27786.2,HVUL6H26962.2,HVUL6H50562.2,HVUL2H06967.2
chloroplast organization	GO:0009658	37 out of 756 4.89417989417989%	48 out of 2624 1.82926829268293%	3.72517e-12	HVUL4H07780.2,HVUL5H17371.2,HVUL5H52835.2,HVUL3H09822.2,HVUL3H42334.2,HVUL4H22255.2,HVUL2H23599.2,HVUL2H11393.2,HVUL3H34864.2,HVUL0H01651.2,HVUL1H07566.2,HVUL4H24247.2,HVUL2H01395.2,HVUL3H14367.2,HVUL5H11350.2,HVUL2H33190.2,HVUL5H07010.2,HVUL4H36384.2,HVUL6H02599.2,HVUL5H31052.2,HVUL5H11110.2,HVUL3H26998.2,HVUL3H27484.2,HVUL3H22939.2,HVUL2H32291.2,HVUL3H09604.2,HVUL4H26284.2,HVUL3H02780.2,HVUL5H3…
thylakoid membrane organization	GO:0010027	31 out of 756 4.1005291005291%	37 out of 2624 1.41006097560976%	3.94476e-12	HVUL5H17371.2,HVUL5H52835.2,HVUL3H09822.2,HVUL3H42334.2,HVUL4H22255.2,HVUL7H49300.2,HVUL7H05547.2,HVUL2H23599.2,HVUL5H22700.2,HVUL3H34864.2,HVUL2H13903.2,HVUL7H28417.2,HVUL1H07566.2,HVUL4H24247.2,HVUL3H42481.2,HVUL3H14367.2,HVUL5H07010.2,HVUL2H13279.2,HVUL6H52442.2,HVUL5H11110.2,HVUL2H32291.2,HVUL5H21151.2,HVUL3H23761.2,HVUL7H16070.2,HVUL5H30136.2,HVUL7H36649.2,HVUL4H23262.2,HVUL2H48107.2,HVUL5H2…
plastid membrane organization	GO:0009668	31 out of 756 4.1005291005291%	37 out of 2624 1.41006097560976%	3.94476e-12	HVUL5H17371.2,HVUL5H52835.2,HVUL3H09822.2,HVUL3H42334.2,HVUL4H22255.2,HVUL7H49300.2,HVUL7H05547.2,HVUL2H23599.2,HVUL5H22700.2,HVUL3H34864.2,HVUL2H13903.2,HVUL7H28417.2,HVUL1H07566.2,HVUL4H24247.2,HVUL3H42481.2,HVUL3H14367.2,HVUL5H07010.2,HVUL2H13279.2,HVUL6H52442.2,HVUL5H11110.2,HVUL2H32291.2,HVUL5H21151.2,HVUL3H23761.2,HVUL7H16070.2,HVUL5H30136.2,HVUL7H36649.2,HVUL4H23262.2,HVUL2H48107.2,HVUL5H2…
porphyrin-containing compound biosynthetic process	GO:0006779	25 out of 756 3.30687830687831%	27 out of 2624 1.02896341463415%	4.32493e-12	HVUL4H07780.2,HVUL5H17371.2,HVUL3H42334.2,HVUL3H54698.2,HVUL6H12733.2,HVUL3H34864.2,HVUL3H43676.2,HVUL5H14897.2,HVUL4H17799.2,HVUL3H09822.2,HVUL4H22255.2,HVUL2H30321.2,HVUL7H29030.2,HVUL2H13903.2,HVUL3H26786.2,HVUL2H59603.2,HVUL1H54682.2,HVUL2H21119.2,HVUL1H54683.2,HVUL1H01938.2,HVUL4H27786.2,HVUL7H07543.2,HVUL6H26962.2,HVUL6H50562.2,HVUL2H06967.2
tetrapyrrole biosynthetic process	GO:0033014	25 out of 756 3.30687830687831%	27 out of 2624 1.02896341463415%	4.32493e-12	HVUL4H07780.2,HVUL5H17371.2,HVUL3H42334.2,HVUL3H54698.2,HVUL6H12733.2,HVUL3H34864.2,HVUL3H43676.2,HVUL5H14897.2,HVUL4H17799.2,HVUL3H09822.2,HVUL4H22255.2,HVUL2H30321.2,HVUL7H29030.2,HVUL2H13903.2,HVUL3H26786.2,HVUL2H59603.2,HVUL1H54682.2,HVUL2H21119.2,HVUL1H54683.2,HVUL1H01938.2,HVUL4H27786.2,HVUL7H07543.2,HVUL6H26962.2,HVUL6H50562.2,HVUL2H06967.2
phospholipid biosynthetic process	GO:0008654	46 out of 756 6.08465608465608%	71 out of 2624 2.70579268292683%	1.92473e-10	HVUL4H07780.2,HVUL3H51403.2,HVUL1H34171.2,HVUL2H23599.2,HVUL3H34864.2,HVUL1H27755.2,HVUL4H38732.2,HVUL4H17799.2,HVUL5H32721.2,HVUL6H40541.2,HVUL4H10062.2,HVUL4H42900.2,HVUL2H13903.2,HVUL5H17371.2,HVUL3H42334.2,HVUL1H22714.2,HVUL7H11321.2,HVUL4H43562.2,HVUL5H52835.2,HVUL3H09822.2,HVUL2H30321.2,HVUL5H32469.2,HVUL2H05270.2,HVUL1H15858.2,HVUL5H27375.2,HVUL4H24247.2,HVUL2H21119.2,HVUL2H13279.2,HVUL6H0…
protein-chromophore linkage	GO:0018298	20 out of 756 2.64550264550265%	21 out of 2624 0.80030487804878%	1.9889e-10	HVUL1H23813.2,HVUL6H12644.2,HVUL6H08730.2,HVUL5H04697.2,HVUL6H08733.2,HVUL5H04698.2,HVUL6H12643.2,HVUL6H37721.2,HVUL6H12645.2,HVUL5H03939.2,HVUL6H32923.2,HVUL5H31052.2,HVUL6H08731.2,HVUL6H08732.2,HVUL4H53302.2,HVUL6H08500.2,HVUL1H23814.2,HVUL2H31148.2,HVUL6H32922.2,HVUL2H15501.2
single-organism biosynthetic process	GO:0044711	174 out of 756 23.015873015873%	416 out of 2624 15.8536585365854%	3.56767e-10	HVUL2H01025.2,HVUL0H04974.2,HVUL4H42900.2,HVUL5H19819.2,HVUL3H38937.2,HVUL1H28613.2,HVUL3H51403.2,HVUL5H15714.2,HVUL6H01432.2,HVUL1H34171.2,HVUL2H23599.2,HVUL6H12733.2,HVUL3H43676.2,HVUL2H20148.2,HVUL7H11321.2,HVUL3H26909.2,HVUL0H15310.2,HVUL4H07780.2,HVUL2H31183.2,HVUL4H17799.2,HVUL2H22734.2,HVUL1H22714.2,HVUL5H52835.2,HVUL5H54871.2,HVUL1H27755.2,HVUL5H36602.2,HVUL5H17371.2,HVUL6H30108.2,HVUL2H3…
phospholipid metabolic process	GO:0006644	50 out of 756 6.61375661375661%	81 out of 2624 3.08689024390244%	3.93364e-10	HVUL4H07780.2,HVUL3H51403.2,HVUL1H34171.2,HVUL2H23599.2,HVUL3H34864.2,HVUL1H27755.2,HVUL4H38732.2,HVUL4H17799.2,HVUL5H32721.2,HVUL6H40541.2,HVUL4H10062.2,HVUL4H42900.2,HVUL2H13903.2,HVUL5H17371.2,HVUL3H42334.2,HVUL1H22714.2,HVUL7H11321.2,HVUL4H43562.2,HVUL5H52835.2,HVUL3H09822.2,HVUL2H30321.2,HVUL5H32469.2,HVUL2H05270.2,HVUL1H15858.2,HVUL5H27375.2,HVUL4H24247.2,HVUL2H21119.2,HVUL2H13279.2,HVUL4H3…
pigment metabolic process	GO:0042440	41 out of 756 5.42328042328042%	62 out of 2624 2.36280487804878%	7.69289e-10	HVUL4H07780.2,HVUL3H54698.2,HVUL6H12733.2,HVUL3H34864.2,HVUL3H43676.2,HVUL4H17799.2,HVUL3H44078.2,HVUL2H11393.2,HVUL2H13903.2,HVUL5H19819.2,HVUL5H17371.2,HVUL3H42334.2,HVUL7H05547.2,HVUL5H08069.2,HVUL5H14897.2,HVUL5H52835.2,HVUL3H09822.2,HVUL4H22255.2,HVUL7H49300.2,HVUL2H30321.2,HVUL7H29030.2,HVUL0H15310.2,HVUL3H26786.2,HVUL1H54682.2,HVUL2H21119.2,HVUL6H30143.2,HVUL1H01938.2,HVUL5H15989.2,HVUL6H3…
disaccharide metabolic process	GO:0005984	26 out of 756 3.43915343915344%	32 out of 2624 1.21951219512195%	8.89446e-10	HVUL3H51403.2,HVUL4H37301.2,HVUL3H42614.2,HVUL4H22255.2,HVUL5H05089.2,HVUL2H26260.2,HVUL6H12733.2,HVUL2H05270.2,HVUL4H24247.2,HVUL2H03127.2,HVUL5H46140.2,HVUL5H28459.2,HVUL4H39102.2,HVUL6H52442.2,HVUL7H23448.2,HVUL0H11599.2,HVUL3H09604.2,HVUL5H21151.2,HVUL6H12339.2,HVUL7H11408.2,HVUL4H42287.2,HVUL1H49511.2,HVUL4H43876.2,HVUL4H48768.2,HVUL2H39025.2,HVUL4H21933.2
photosynthesis, light harvesting	GO:0009765	18 out of 756 2.38095238095238%	19 out of 2624 0.724085365853659%	2.24873e-09	HVUL1H23813.2,HVUL6H08733.2,HVUL5H04698.2,HVUL6H12643.2,HVUL6H08730.2,HVUL6H12644.2,HVUL5H04697.2,HVUL4H52044.2,HVUL2H28705.2,HVUL6H37721.2,HVUL6H12645.2,HVUL5H03939.2,HVUL6H32923.2,HVUL6H08731.2,HVUL6H08732.2,HVUL1H23814.2,HVUL6H32922.2,HVUL2H15501.2
maltose metabolic process	GO:0000023	21 out of 756 2.77777777777778%	24 out of 2624 0.914634146341463%	2.89091e-09	HVUL3H51403.2,HVUL4H37301.2,HVUL3H42614.2,HVUL4H22255.2,HVUL2H26260.2,HVUL6H12733.2,HVUL2H05270.2,HVUL4H24247.2,HVUL2H03127.2,HVUL5H28459.2,HVUL6H52442.2,HVUL7H23448.2,HVUL0H11599.2,HVUL3H09604.2,HVUL5H21151.2,HVUL4H42287.2,HVUL7H11408.2,HVUL4H43876.2,HVUL1H49511.2,HVUL4H48768.2,HVUL2H39025.2
oligosaccharide metabolic process	GO:0009311	26 out of 756 3.43915343915344%	33 out of 2624 1.25762195121951%	3.05975e-09	HVUL3H51403.2,HVUL4H37301.2,HVUL3H42614.2,HVUL4H22255.2,HVUL5H05089.2,HVUL2H26260.2,HVUL6H12733.2,HVUL2H05270.2,HVUL4H24247.2,HVUL2H03127.2,HVUL5H46140.2,HVUL5H28459.2,HVUL4H39102.2,HVUL6H52442.2,HVUL7H23448.2,HVUL0H11599.2,HVUL3H09604.2,HVUL5H21151.2,HVUL6H12339.2,HVUL7H11408.2,HVUL4H42287.2,HVUL1H49511.2,HVUL4H43876.2,HVUL4H48768.2,HVUL2H39025.2,HVUL4H21933.2
NADPH regeneration	GO:0006740	32 out of 756 4.23280423280423%	45 out of 2624 1.71493902439024%	3.79529e-09	HVUL4H07780.2,HVUL6H32761.2,HVUL3H51403.2,HVUL2H46752.2,HVUL5H17371.2,HVUL7H05547.2,HVUL1H34171.2,HVUL2H23599.2,HVUL6H12733.2,HVUL3H34864.2,HVUL7H03405.2,HVUL3H09822.2,HVUL4H17799.2,HVUL4H22255.2,HVUL7H49300.2,HVUL2H30321.2,HVUL2H26260.2,HVUL2H13903.2,HVUL4H52044.2,HVUL2H28705.2,HVUL4H24247.2,HVUL3H42481.2,HVUL3H09604.2,HVUL2H29366.2,HVUL5H28459.2,HVUL0H35888.2,HVUL6H22389.2,HVUL4H43876.2,HVUL3H2…
NADP metabolic process	GO:0006739	32 out of 756 4.23280423280423%	45 out of 2624 1.71493902439024%	3.79529e-09	HVUL4H07780.2,HVUL6H32761.2,HVUL3H51403.2,HVUL2H46752.2,HVUL5H17371.2,HVUL7H05547.2,HVUL1H34171.2,HVUL2H23599.2,HVUL6H12733.2,HVUL3H34864.2,HVUL7H03405.2,HVUL3H09822.2,HVUL4H17799.2,HVUL4H22255.2,HVUL7H49300.2,HVUL2H30321.2,HVUL2H26260.2,HVUL2H13903.2,HVUL4H52044.2,HVUL2H28705.2,HVUL4H24247.2,HVUL3H42481.2,HVUL3H09604.2,HVUL2H29366.2,HVUL5H28459.2,HVUL0H35888.2,HVUL6H22389.2,HVUL4H43876.2,HVUL3H2…
pentose-phosphate shunt	GO:0006098	32 out of 756 4.23280423280423%	45 out of 2624 1.71493902439024%	3.79529e-09	HVUL4H07780.2,HVUL6H32761.2,HVUL3H51403.2,HVUL2H46752.2,HVUL5H17371.2,HVUL7H05547.2,HVUL1H34171.2,HVUL2H23599.2,HVUL6H12733.2,HVUL3H34864.2,HVUL7H03405.2,HVUL3H09822.2,HVUL4H17799.2,HVUL4H22255.2,HVUL7H49300.2,HVUL2H30321.2,HVUL2H26260.2,HVUL2H13903.2,HVUL4H52044.2,HVUL2H28705.2,HVUL4H24247.2,HVUL3H42481.2,HVUL3H09604.2,HVUL2H29366.2,HVUL5H28459.2,HVUL0H35888.2,HVUL6H22389.2,HVUL4H43876.2,HVUL3H2…
generation of precursor metabolites and energy	GO:0006091	80 out of 756 10.5820105820106%	160 out of 2624 6.09756097560976%	4.38676e-09	HVUL4H07780.2,HVUL6H08733.2,HVUL6H12643.2,HVUL3H14150.2,HVUL3H34864.2,HVUL5H20948.2,HVUL4H17799.2,HVUL6H15824.2,HVUL2H22734.2,HVUL4H42900.2,HVUL4H52044.2,HVUL7H17250.2,HVUL5H06590.2,HVUL7H23458.2,HVUL6H12644.2,HVUL6H08730.2,HVUL3H51403.2,HVUL6H32761.2,HVUL2H46752.2,HVUL6H12733.2,HVUL5H32721.2,HVUL5H04697.2,HVUL1H23813.2,HVUL5H17371.2,HVUL1H48305.2,HVUL3H09822.2,HVUL2H26486.2,HVUL4H22255.2,HVUL5H0…
stomatal complex morphogenesis	GO:0010103	15 out of 756 1.98412698412698%	15 out of 2624 0.571646341463415%	7.08063e-09	HVUL3H51403.2,HVUL2H22734.2,HVUL7H49300.2,HVUL2H30321.2,HVUL3H00880.2,HVUL5H07010.2,HVUL6H24824.2,HVUL4H26319.2,HVUL3H09604.2,HVUL4H42287.2,HVUL3H37876.2,HVUL7H22107.2,HVUL7H30460.2,HVUL5H32720.2,HVUL5H30670.2
plant epidermis development	GO:0090558	17 out of 756 2.24867724867725%	18 out of 2624 0.685975609756098%	7.52125e-09	HVUL3H51403.2,HVUL2H22734.2,HVUL7H49300.2,HVUL2H30321.2,HVUL3H00880.2,HVUL6H24824.2,HVUL3H09604.2,HVUL5H13819.2,HVUL5H07010.2,HVUL4H26319.2,HVUL1H23978.2,HVUL4H42287.2,HVUL3H37876.2,HVUL7H22107.2,HVUL7H30460.2,HVUL5H32720.2,HVUL5H30670.2
stomatal complex development	GO:0010374	17 out of 756 2.24867724867725%	18 out of 2624 0.685975609756098%	7.52125e-09	HVUL3H51403.2,HVUL2H22734.2,HVUL7H49300.2,HVUL2H30321.2,HVUL3H00880.2,HVUL6H24824.2,HVUL3H09604.2,HVUL5H13819.2,HVUL5H07010.2,HVUL4H26319.2,HVUL1H23978.2,HVUL4H42287.2,HVUL3H37876.2,HVUL7H22107.2,HVUL7H30460.2,HVUL5H32720.2,HVUL5H30670.2
starch biosynthetic process	GO:0019252	25 out of 756 3.30687830687831%	32 out of 2624 1.21951219512195%	8.58499e-09	HVUL3H51403.2,HVUL4H37301.2,HVUL3H42614.2,HVUL4H22255.2,HVUL7H49300.2,HVUL2H30321.2,HVUL2H26260.2,HVUL6H12733.2,HVUL2H05270.2,HVUL4H24247.2,HVUL2H03127.2,HVUL5H28459.2,HVUL7H29358.2,HVUL6H52442.2,HVUL7H29359.2,HVUL7H23448.2,HVUL0H11599.2,HVUL3H09604.2,HVUL5H21151.2,HVUL4H42287.2,HVUL7H11408.2,HVUL4H43876.2,HVUL1H49511.2,HVUL4H48768.2,HVUL2H39025.2
photosystem II assembly	GO:0010207	20 out of 756 2.64550264550265%	23 out of 2624 0.876524390243902%	8.9632e-09	HVUL5H06590.2,HVUL4H07780.2,HVUL3H51403.2,HVUL5H17371.2,HVUL3H09822.2,HVUL4H22255.2,HVUL7H17250.2,HVUL2H22734.2,HVUL4H52044.2,HVUL3H34864.2,HVUL2H28705.2,HVUL2H11031.2,HVUL6H33986.2,HVUL4H18896.2,HVUL5H07010.2,HVUL5H11110.2,HVUL4H27786.2,HVUL7H36649.2,HVUL4H23262.2,HVUL5H23554.2
nicotinamide nucleotide metabolic process	GO:0046496	32 out of 756 4.23280423280423%	46 out of 2624 1.7530487804878%	9.09358e-09	HVUL4H07780.2,HVUL6H32761.2,HVUL3H51403.2,HVUL2H46752.2,HVUL5H17371.2,HVUL7H05547.2,HVUL1H34171.2,HVUL2H23599.2,HVUL6H12733.2,HVUL3H34864.2,HVUL7H03405.2,HVUL3H09822.2,HVUL4H17799.2,HVUL4H22255.2,HVUL7H49300.2,HVUL2H30321.2,HVUL2H26260.2,HVUL2H13903.2,HVUL4H52044.2,HVUL2H28705.2,HVUL4H24247.2,HVUL3H42481.2,HVUL2H29366.2,HVUL5H28459.2,HVUL3H26998.2,HVUL4H27786.2,HVUL3H09604.2,HVUL0H35888.2,HVUL6H2…
epithelium development	GO:0060429	18 out of 756 2.38095238095238%	20 out of 2624 0.76219512195122%	1.64582e-08	HVUL3H51403.2,HVUL2H22734.2,HVUL7H49300.2,HVUL2H30321.2,HVUL3H00880.2,HVUL6H24824.2,HVUL3H09604.2,HVUL5H13819.2,HVUL5H07010.2,HVUL0H09702.2,HVUL4H26319.2,HVUL1H23978.2,HVUL4H42287.2,HVUL3H37876.2,HVUL7H22107.2,HVUL7H30460.2,HVUL5H32720.2,HVUL5H30670.2
lipid biosynthetic process	GO:0008610	72 out of 756 9.52380952380952%	143 out of 2624 5.44969512195122%	1.92726e-08	HVUL4H07780.2,HVUL3H34864.2,HVUL4H59251.2,HVUL4H38732.2,HVUL5H20948.2,HVUL4H17799.2,HVUL4H10062.2,HVUL4H42900.2,HVUL5H19819.2,HVUL3H42334.2,HVUL7H05547.2,HVUL1H22714.2,HVUL5H52835.2,HVUL5H32469.2,HVUL3H51403.2,HVUL1H34171.2,HVUL2H23599.2,HVUL1H27755.2,HVUL5H32721.2,HVUL6H40541.2,HVUL2H11393.2,HVUL2H13903.2,HVUL5H17371.2,HVUL7H11321.2,HVUL4H43562.2,HVUL3H09822.2,HVUL4H22255.2,HVUL7H49300.2,HVUL2H3…
pyridine nucleotide metabolic process	GO:0019362	32 out of 756 4.23280423280423%	47 out of 2624 1.79115853658537%	2.07786e-08	HVUL4H07780.2,HVUL6H32761.2,HVUL3H51403.2,HVUL2H46752.2,HVUL5H17371.2,HVUL7H05547.2,HVUL1H34171.2,HVUL2H23599.2,HVUL6H12733.2,HVUL3H34864.2,HVUL7H03405.2,HVUL3H09822.2,HVUL4H17799.2,HVUL4H22255.2,HVUL7H49300.2,HVUL2H30321.2,HVUL2H26260.2,HVUL2H13903.2,HVUL4H52044.2,HVUL2H28705.2,HVUL4H24247.2,HVUL3H42481.2,HVUL2H29366.2,HVUL5H28459.2,HVUL3H26998.2,HVUL4H27786.2,HVUL3H09604.2,HVUL0H35888.2,HVUL6H2…
shoot system morphogenesis	GO:0010016	27 out of 756 3.57142857142857%	37 out of 2624 1.41006097560976%	2.71957e-08	HVUL3H51403.2,HVUL5H17371.2,HVUL3H42334.2,HVUL7H05547.2,HVUL3H00880.2,HVUL3H09822.2,HVUL2H30321.2,HVUL7H49300.2,HVUL2H22734.2,HVUL3H26786.2,HVUL3H42215.2,HVUL6H24824.2,HVUL3H09604.2,HVUL5H32942.2,HVUL5H07010.2,HVUL6H10010.2,HVUL5H21151.2,HVUL4H26319.2,HVUL4H42287.2,HVUL1H49511.2,HVUL4H27786.2,HVUL3H37876.2,HVUL7H22107.2,HVUL7H30460.2,HVUL5H32720.2,HVUL4H04277.2,HVUL5H30670.2
positive regulation of RNA biosynthetic process	GO:1902680	27 out of 756 3.57142857142857%	37 out of 2624 1.41006097560976%	2.71957e-08	HVUL3H38937.2,HVUL5H17371.2,HVUL3H09822.2,HVUL4H17799.2,HVUL3H42334.2,HVUL6H01432.2,HVUL3H26786.2,HVUL0H01651.2,HVUL7H28417.2,HVUL1H07566.2,HVUL6H24824.2,HVUL3H14367.2,HVUL3H19593.2,HVUL5H32942.2,HVUL5H07010.2,HVUL3H15610.2,HVUL3H27484.2,HVUL4H27786.2,HVUL4H26284.2,HVUL6H10010.2,HVUL5H30136.2,HVUL7H16070.2,HVUL4H42287.2,HVUL7H36649.2,HVUL5H23554.2,HVUL2H01186.2,HVUL3H06041.2
positive regulation of RNA metabolic process	GO:0051254	27 out of 756 3.57142857142857%	37 out of 2624 1.41006097560976%	2.71957e-08	HVUL3H38937.2,HVUL5H17371.2,HVUL3H09822.2,HVUL4H17799.2,HVUL3H42334.2,HVUL6H01432.2,HVUL3H26786.2,HVUL0H01651.2,HVUL7H28417.2,HVUL1H07566.2,HVUL6H24824.2,HVUL3H14367.2,HVUL3H19593.2,HVUL5H32942.2,HVUL5H07010.2,HVUL3H15610.2,HVUL3H27484.2,HVUL4H27786.2,HVUL4H26284.2,HVUL6H10010.2,HVUL5H30136.2,HVUL7H16070.2,HVUL4H42287.2,HVUL7H36649.2,HVUL5H23554.2,HVUL2H01186.2,HVUL3H06041.2
positive regulation of transcription, DNA-templated	GO:0045893	27 out of 756 3.57142857142857%	37 out of 2624 1.41006097560976%	2.71957e-08	HVUL3H38937.2,HVUL5H17371.2,HVUL3H09822.2,HVUL4H17799.2,HVUL3H42334.2,HVUL6H01432.2,HVUL3H26786.2,HVUL0H01651.2,HVUL7H28417.2,HVUL1H07566.2,HVUL6H24824.2,HVUL3H14367.2,HVUL3H19593.2,HVUL5H32942.2,HVUL5H07010.2,HVUL3H15610.2,HVUL3H27484.2,HVUL4H27786.2,HVUL4H26284.2,HVUL6H10010.2,HVUL5H30136.2,HVUL7H16070.2,HVUL4H42287.2,HVUL7H36649.2,HVUL5H23554.2,HVUL2H01186.2,HVUL3H06041.2
positive regulation of nucleic acid-templated transcription	GO:1903508	27 out of 756 3.57142857142857%	37 out of 2624 1.41006097560976%	2.71957e-08	HVUL3H38937.2,HVUL5H17371.2,HVUL3H09822.2,HVUL4H17799.2,HVUL3H42334.2,HVUL6H01432.2,HVUL3H26786.2,HVUL0H01651.2,HVUL7H28417.2,HVUL1H07566.2,HVUL6H24824.2,HVUL3H14367.2,HVUL3H19593.2,HVUL5H32942.2,HVUL5H07010.2,HVUL3H15610.2,HVUL3H27484.2,HVUL4H27786.2,HVUL4H26284.2,HVUL6H10010.2,HVUL5H30136.2,HVUL7H16070.2,HVUL4H42287.2,HVUL7H36649.2,HVUL5H23554.2,HVUL2H01186.2,HVUL3H06041.2
positive regulation of metabolic process	GO:0009893	44 out of 756 5.82010582010582%	75 out of 2624 2.85823170731707%	4.29547e-08	HVUL3H51403.2,HVUL4H37301.2,HVUL3H42614.2,HVUL6H01432.2,HVUL4H17799.2,HVUL3H38937.2,HVUL5H17371.2,HVUL3H42334.2,HVUL3H09822.2,HVUL4H22255.2,HVUL2H26260.2,HVUL2H05270.2,HVUL3H26786.2,HVUL0H01651.2,HVUL7H28417.2,HVUL1H07566.2,HVUL6H24824.2,HVUL3H14367.2,HVUL5H07010.2,HVUL6H02599.2,HVUL3H15610.2,HVUL3H27484.2,HVUL1H19514.2,HVUL3H09604.2,HVUL4H26284.2,HVUL6H10010.2,HVUL5H30136.2,HVUL7H11408.2,HVUL4H4…
epidermis development	GO:0008544	17 out of 756 2.24867724867725%	19 out of 2624 0.724085365853659%	5.23377e-08	HVUL3H51403.2,HVUL2H22734.2,HVUL7H49300.2,HVUL2H30321.2,HVUL3H00880.2,HVUL6H24824.2,HVUL3H09604.2,HVUL5H13819.2,HVUL5H07010.2,HVUL4H26319.2,HVUL1H23978.2,HVUL4H42287.2,HVUL3H37876.2,HVUL7H22107.2,HVUL7H30460.2,HVUL5H32720.2,HVUL5H30670.2
skin development	GO:0043588	17 out of 756 2.24867724867725%	19 out of 2624 0.724085365853659%	5.23377e-08	HVUL3H51403.2,HVUL2H22734.2,HVUL7H49300.2,HVUL2H30321.2,HVUL3H00880.2,HVUL6H24824.2,HVUL3H09604.2,HVUL5H13819.2,HVUL5H07010.2,HVUL4H26319.2,HVUL1H23978.2,HVUL4H42287.2,HVUL3H37876.2,HVUL7H22107.2,HVUL7H30460.2,HVUL5H32720.2,HVUL5H30670.2
starch metabolic process	GO:0005982	26 out of 756 3.43915343915344%	36 out of 2624 1.3719512195122%	7.0777e-08	HVUL3H51403.2,HVUL4H37301.2,HVUL3H42614.2,HVUL6H12733.2,HVUL4H22255.2,HVUL2H30321.2,HVUL7H49300.2,HVUL3H31197.2,HVUL2H26260.2,HVUL2H05270.2,HVUL4H24247.2,HVUL2H03127.2,HVUL5H28459.2,HVUL7H29358.2,HVUL6H52442.2,HVUL7H29359.2,HVUL7H23448.2,HVUL0H11599.2,HVUL3H09604.2,HVUL5H21151.2,HVUL7H11408.2,HVUL4H42287.2,HVUL1H49511.2,HVUL4H43876.2,HVUL4H48768.2,HVUL2H39025.2
transcription from plastid promoter	GO:0042793	15 out of 756 1.98412698412698%	16 out of 2624 0.609756097560976%	8.31248e-08	HVUL3H38937.2,HVUL5H17371.2,HVUL3H09822.2,HVUL0H01651.2,HVUL1H07566.2,HVUL6H24824.2,HVUL3H19593.2,HVUL4H26284.2,HVUL5H07010.2,HVUL5H30136.2,HVUL2H01186.2,HVUL7H36649.2,HVUL4H23262.2,HVUL3H06041.2,HVUL5H23554.2
photosynthetic electron transport chain	GO:0009767	13 out of 756 1.71957671957672%	13 out of 2624 0.495426829268293%	8.75239e-08	HVUL4H07780.2,HVUL6H32761.2,HVUL3H51403.2,HVUL5H32721.2,HVUL4H22255.2,HVUL2H22734.2,HVUL2H26260.2,HVUL6H12733.2,HVUL4H42900.2,HVUL3H34864.2,HVUL5H32942.2,HVUL7H49028.2,HVUL3H56977.2
pyridine-containing compound metabolic process	GO:0072524	32 out of 756 4.23280423280423%	49 out of 2624 1.86737804878049%	9.55619e-08	HVUL4H07780.2,HVUL6H32761.2,HVUL3H51403.2,HVUL2H46752.2,HVUL1H34171.2,HVUL2H23599.2,HVUL6H12733.2,HVUL3H34864.2,HVUL4H17799.2,HVUL2H13903.2,HVUL4H52044.2,HVUL5H17371.2,HVUL7H05547.2,HVUL7H03405.2,HVUL3H09822.2,HVUL4H22255.2,HVUL2H30321.2,HVUL7H49300.2,HVUL2H26260.2,HVUL2H28705.2,HVUL4H24247.2,HVUL3H42481.2,HVUL2H29366.2,HVUL5H28459.2,HVUL3H26998.2,HVUL4H27786.2,HVUL3H09604.2,HVUL0H35888.2,HVUL6H2…
pyruvate metabolic process	GO:0006090	49 out of 756 6.48148148148148%	89 out of 2624 3.39176829268293%	1.19171e-07	HVUL4H07780.2,HVUL3H51403.2,HVUL2H46752.2,HVUL1H34171.2,HVUL2H23599.2,HVUL3H34864.2,HVUL1H27755.2,HVUL4H38732.2,HVUL4H17799.2,HVUL5H32721.2,HVUL6H40541.2,HVUL4H10062.2,HVUL2H22734.2,HVUL4H42900.2,HVUL2H13903.2,HVUL5H17371.2,HVUL3H42334.2,HVUL1H48305.2,HVUL7H11321.2,HVUL4H43562.2,HVUL5H52835.2,HVUL3H09822.2,HVUL2H26486.2,HVUL2H30321.2,HVUL5H32469.2,HVUL2H05270.2,HVUL4H24247.2,HVUL2H21119.2,HVUL4H2…
positive regulation of gene expression	GO:0010628	27 out of 756 3.57142857142857%	39 out of 2624 1.48628048780488%	1.62624e-07	HVUL3H38937.2,HVUL5H17371.2,HVUL3H42334.2,HVUL6H01432.2,HVUL4H17799.2,HVUL3H09822.2,HVUL3H26786.2,HVUL0H01651.2,HVUL7H28417.2,HVUL1H07566.2,HVUL6H24824.2,HVUL3H14367.2,HVUL3H19593.2,HVUL5H32942.2,HVUL5H07010.2,HVUL3H15610.2,HVUL3H27484.2,HVUL4H27786.2,HVUL4H26284.2,HVUL6H10010.2,HVUL5H30136.2,HVUL7H16070.2,HVUL4H42287.2,HVUL7H36649.2,HVUL5H23554.2,HVUL2H01186.2,HVUL3H06041.2
oxidoreduction coenzyme metabolic process	GO:0006733	35 out of 756 4.62962962962963%	57 out of 2624 2.17225609756098%	2.29538e-07	HVUL4H07780.2,HVUL6H32761.2,HVUL3H51403.2,HVUL2H46752.2,HVUL1H34171.2,HVUL2H23599.2,HVUL6H12733.2,HVUL3H34864.2,HVUL4H17799.2,HVUL2H13903.2,HVUL4H52044.2,HVUL5H17371.2,HVUL3H42334.2,HVUL7H05547.2,HVUL7H03405.2,HVUL3H09822.2,HVUL4H22255.2,HVUL2H30321.2,HVUL7H49300.2,HVUL2H26260.2,HVUL2H28705.2,HVUL4H24247.2,HVUL3H42481.2,HVUL2H21119.2,HVUL2H29366.2,HVUL5H28459.2,HVUL3H26998.2,HVUL4H27786.2,HVUL3H0…
tetraterpenoid metabolic process	GO:0016108	17 out of 756 2.24867724867725%	20 out of 2624 0.76219512195122%	2.55655e-07	HVUL5H17371.2,HVUL5H52835.2,HVUL3H09822.2,HVUL4H22255.2,HVUL7H49300.2,HVUL7H05547.2,HVUL2H11393.2,HVUL5H19819.2,HVUL2H59603.2,HVUL5H21151.2,HVUL2H32291.2,HVUL2H21119.2,HVUL6H39300.2,HVUL4H27786.2,HVUL3H37876.2,HVUL6H26962.2,HVUL6H38038.2
carotenoid biosynthetic process	GO:0016117	17 out of 756 2.24867724867725%	20 out of 2624 0.76219512195122%	2.55655e-07	HVUL5H17371.2,HVUL5H52835.2,HVUL3H09822.2,HVUL4H22255.2,HVUL7H49300.2,HVUL7H05547.2,HVUL2H11393.2,HVUL5H19819.2,HVUL2H59603.2,HVUL5H21151.2,HVUL2H32291.2,HVUL2H21119.2,HVUL6H39300.2,HVUL4H27786.2,HVUL3H37876.2,HVUL6H26962.2,HVUL6H38038.2
carotenoid metabolic process	GO:0016116	17 out of 756 2.24867724867725%	20 out of 2624 0.76219512195122%	2.55655e-07	HVUL5H17371.2,HVUL5H52835.2,HVUL3H09822.2,HVUL4H22255.2,HVUL7H49300.2,HVUL7H05547.2,HVUL2H11393.2,HVUL5H19819.2,HVUL2H59603.2,HVUL5H21151.2,HVUL2H32291.2,HVUL2H21119.2,HVUL6H39300.2,HVUL4H27786.2,HVUL3H37876.2,HVUL6H26962.2,HVUL6H38038.2
tetraterpenoid biosynthetic process	GO:0016109	17 out of 756 2.24867724867725%	20 out of 2624 0.76219512195122%	2.55655e-07	HVUL5H17371.2,HVUL5H52835.2,HVUL3H09822.2,HVUL4H22255.2,HVUL7H49300.2,HVUL7H05547.2,HVUL2H11393.2,HVUL5H19819.2,HVUL2H59603.2,HVUL5H21151.2,HVUL2H32291.2,HVUL2H21119.2,HVUL6H39300.2,HVUL4H27786.2,HVUL3H37876.2,HVUL6H26962.2,HVUL6H38038.2
monosaccharide catabolic process	GO:0046365	34 out of 756 4.4973544973545%	55 out of 2624 2.09603658536585%	2.72463e-07	HVUL4H07780.2,HVUL6H32761.2,HVUL3H51403.2,HVUL2H46752.2,HVUL1H34171.2,HVUL2H23599.2,HVUL6H12733.2,HVUL3H34864.2,HVUL4H17799.2,HVUL4H52044.2,HVUL2H13903.2,HVUL5H17371.2,HVUL7H05547.2,HVUL1H48305.2,HVUL7H03405.2,HVUL3H09822.2,HVUL4H22255.2,HVUL7H49300.2,HVUL2H30321.2,HVUL2H26260.2,HVUL2H28705.2,HVUL4H24247.2,HVUL3H42481.2,HVUL2H29366.2,HVUL5H28459.2,HVUL3H26998.2,HVUL4H27786.2,HVUL3H09604.2,HVUL0H3…
glucose catabolic process	GO:0006007	34 out of 756 4.4973544973545%	55 out of 2624 2.09603658536585%	2.72463e-07	HVUL4H07780.2,HVUL6H32761.2,HVUL3H51403.2,HVUL2H46752.2,HVUL1H34171.2,HVUL2H23599.2,HVUL6H12733.2,HVUL3H34864.2,HVUL4H17799.2,HVUL4H52044.2,HVUL2H13903.2,HVUL5H17371.2,HVUL7H05547.2,HVUL1H48305.2,HVUL7H03405.2,HVUL3H09822.2,HVUL4H22255.2,HVUL7H49300.2,HVUL2H30321.2,HVUL2H26260.2,HVUL2H28705.2,HVUL4H24247.2,HVUL3H42481.2,HVUL2H29366.2,HVUL5H28459.2,HVUL3H26998.2,HVUL4H27786.2,HVUL3H09604.2,HVUL0H3…
hexose catabolic process	GO:0019320	34 out of 756 4.4973544973545%	55 out of 2624 2.09603658536585%	2.72463e-07	HVUL4H07780.2,HVUL6H32761.2,HVUL3H51403.2,HVUL2H46752.2,HVUL1H34171.2,HVUL2H23599.2,HVUL6H12733.2,HVUL3H34864.2,HVUL4H17799.2,HVUL4H52044.2,HVUL2H13903.2,HVUL5H17371.2,HVUL7H05547.2,HVUL1H48305.2,HVUL7H03405.2,HVUL3H09822.2,HVUL4H22255.2,HVUL7H49300.2,HVUL2H30321.2,HVUL2H26260.2,HVUL2H28705.2,HVUL4H24247.2,HVUL3H42481.2,HVUL2H29366.2,HVUL5H28459.2,HVUL3H26998.2,HVUL4H27786.2,HVUL3H09604.2,HVUL0H3…
shoot system development	GO:0048367	42 out of 756 5.55555555555556%	74 out of 2624 2.82012195121951%	3.20884e-07	HVUL3H51403.2,HVUL5H34946.2,HVUL2H11393.2,HVUL2H22734.2,HVUL2H13903.2,HVUL5H17371.2,HVUL3H42334.2,HVUL3H38911.2,HVUL7H05547.2,HVUL1H48305.2,HVUL3H00880.2,HVUL3H09822.2,HVUL7H49300.2,HVUL2H30321.2,HVUL3H31197.2,HVUL3H26786.2,HVUL7H28417.2,HVUL6H24824.2,HVUL3H14367.2,HVUL5H07010.2,HVUL2H13279.2,HVUL1H23978.2,HVUL4H39316.2,HVUL6H02599.2,HVUL6H09726.2,HVUL3H09604.2,HVUL6H10010.2,HVUL4H26319.2,HVUL4H4…
positive regulation of cellular biosynthetic process	GO:0031328	27 out of 756 3.57142857142857%	40 out of 2624 1.52439024390244%	3.65234e-07	HVUL3H38937.2,HVUL5H17371.2,HVUL3H42334.2,HVUL6H01432.2,HVUL3H09822.2,HVUL4H17799.2,HVUL3H26786.2,HVUL0H01651.2,HVUL7H28417.2,HVUL1H07566.2,HVUL6H24824.2,HVUL3H14367.2,HVUL3H19593.2,HVUL5H32942.2,HVUL5H07010.2,HVUL3H15610.2,HVUL3H27484.2,HVUL4H27786.2,HVUL4H26284.2,HVUL6H10010.2,HVUL5H30136.2,HVUL7H16070.2,HVUL4H42287.2,HVUL7H36649.2,HVUL5H23554.2,HVUL2H01186.2,HVUL3H06041.2
positive regulation of macromolecule biosynthetic process	GO:0010557	27 out of 756 3.57142857142857%	40 out of 2624 1.52439024390244%	3.65234e-07	HVUL3H38937.2,HVUL5H17371.2,HVUL3H42334.2,HVUL6H01432.2,HVUL3H09822.2,HVUL4H17799.2,HVUL3H26786.2,HVUL0H01651.2,HVUL7H28417.2,HVUL1H07566.2,HVUL6H24824.2,HVUL3H14367.2,HVUL3H19593.2,HVUL5H32942.2,HVUL5H07010.2,HVUL3H15610.2,HVUL3H27484.2,HVUL4H27786.2,HVUL4H26284.2,HVUL6H10010.2,HVUL5H30136.2,HVUL7H16070.2,HVUL4H42287.2,HVUL7H36649.2,HVUL5H23554.2,HVUL2H01186.2,HVUL3H06041.2
single-organism membrane organization	GO:0044802	35 out of 756 4.62962962962963%	58 out of 2624 2.21036585365854%	4.22084e-07	HVUL3H51403.2,HVUL5H17371.2,HVUL3H42334.2,HVUL7H05547.2,HVUL2H23599.2,HVUL3H34864.2,HVUL5H52835.2,HVUL3H09822.2,HVUL4H22255.2,HVUL7H49300.2,HVUL5H22700.2,HVUL2H13903.2,HVUL7H28417.2,HVUL1H07566.2,HVUL4H24247.2,HVUL3H42481.2,HVUL3H14367.2,HVUL7H41197.2,HVUL5H07010.2,HVUL2H13279.2,HVUL6H52442.2,HVUL5H11110.2,HVUL2H32291.2,HVUL3H23761.2,HVUL5H21151.2,HVUL5H30136.2,HVUL7H16070.2,HVUL7H36649.2,HVUL4H2…
cysteine biosynthetic process	GO:0019344	22 out of 756 2.91005291005291%	30 out of 2624 1.14329268292683%	4.9106e-07	HVUL4H38732.2,HVUL4H07780.2,HVUL4H43562.2,HVUL3H51403.2,HVUL2H46752.2,HVUL3H42334.2,HVUL5H54871.2,HVUL1H48305.2,HVUL2H11393.2,HVUL2H28705.2,HVUL3H26786.2,HVUL3H14067.2,HVUL6H02599.2,HVUL6H32923.2,HVUL4H27786.2,HVUL2H43878.2,HVUL1H08399.2,HVUL0H35888.2,HVUL6H32922.2,HVUL5H32720.2,HVUL1H23888.2,HVUL2H21195.2
cellular nitrogen compound biosynthetic process	GO:0044271	73 out of 756 9.65608465608466%	155 out of 2624 5.90701219512195%	5.04851e-07	HVUL4H07780.2,HVUL7H42443.2,HVUL3H34864.2,HVUL3H12726.2,HVUL6H36815.2,HVUL4H17799.2,HVUL2H17573.2,HVUL0H04974.2,HVUL3H44078.2,HVUL4H42900.2,HVUL3H38937.2,HVUL3H42334.2,HVUL5H41834.2,HVUL2H05648.2,HVUL1H28613.2,HVUL3H54698.2,HVUL4H06486.2,HVUL6H12733.2,HVUL3H43676.2,HVUL7H24730.2,HVUL4H34304.2,HVUL2H20080.2,HVUL2H13903.2,HVUL5H17371.2,HVUL1H48305.2,HVUL5H02709.2,HVUL5H14897.2,HVUL3H09822.2,HVUL4H2…
rRNA metabolic process	GO:0016072	37 out of 756 4.89417989417989%	63 out of 2624 2.40091463414634%	5.14859e-07	HVUL4H07780.2,HVUL3H51403.2,HVUL6H12733.2,HVUL3H34864.2,HVUL3H43676.2,HVUL4H17799.2,HVUL2H22734.2,HVUL4H52044.2,HVUL2H13903.2,HVUL5H17371.2,HVUL5H06590.2,HVUL3H09822.2,HVUL4H22255.2,HVUL2H30321.2,HVUL2H28705.2,HVUL0H01651.2,HVUL7H28417.2,HVUL1H07566.2,HVUL3H15611.2,HVUL3H14367.2,HVUL5H07010.2,HVUL4H35401.2,HVUL3H26998.2,HVUL4H27786.2,HVUL3H22939.2,HVUL2H59603.2,HVUL4H26284.2,HVUL3H02780.2,HVUL3H2…
positive regulation of macromolecule metabolic process	GO:0010604	27 out of 756 3.57142857142857%	41 out of 2624 1.5625%	7.80803e-07	HVUL3H38937.2,HVUL5H17371.2,HVUL3H42334.2,HVUL6H01432.2,HVUL3H09822.2,HVUL4H17799.2,HVUL3H26786.2,HVUL0H01651.2,HVUL7H28417.2,HVUL1H07566.2,HVUL6H24824.2,HVUL3H14367.2,HVUL3H19593.2,HVUL5H32942.2,HVUL5H07010.2,HVUL3H15610.2,HVUL3H27484.2,HVUL4H27786.2,HVUL4H26284.2,HVUL6H10010.2,HVUL5H30136.2,HVUL7H16070.2,HVUL4H42287.2,HVUL7H36649.2,HVUL5H23554.2,HVUL2H01186.2,HVUL3H06041.2
tissue development	GO:0009888	25 out of 756 3.30687830687831%	37 out of 2624 1.41006097560976%	9.80643e-07	HVUL3H51403.2,HVUL6H01432.2,HVUL3H00880.2,HVUL5H34946.2,HVUL7H49300.2,HVUL2H30321.2,HVUL7H06717.2,HVUL2H11393.2,HVUL2H22734.2,HVUL6H24824.2,HVUL4H24247.2,HVUL5H13819.2,HVUL5H07010.2,HVUL0H09702.2,HVUL1H23978.2,HVUL5H40191.2,HVUL3H09604.2,HVUL4H26319.2,HVUL4H42287.2,HVUL3H37876.2,HVUL7H22107.2,HVUL7H30460.2,HVUL5H32720.2,HVUL5H41827.2,HVUL5H30670.2
plastid localization	GO:0051644	17 out of 756 2.24867724867725%	21 out of 2624 0.80030487804878%	9.83739e-07	HVUL4H07780.2,HVUL5H17371.2,HVUL5H52835.2,HVUL3H09822.2,HVUL4H22255.2,HVUL3H34864.2,HVUL1H07566.2,HVUL2H32291.2,HVUL4H24247.2,HVUL3H09604.2,HVUL5H07010.2,HVUL5H30136.2,HVUL4H36384.2,HVUL5H31052.2,HVUL7H36649.2,HVUL4H23262.2,HVUL5H23554.2
establishment of plastid localization	GO:0051667	17 out of 756 2.24867724867725%	21 out of 2624 0.80030487804878%	9.83739e-07	HVUL4H07780.2,HVUL5H17371.2,HVUL5H52835.2,HVUL3H09822.2,HVUL4H22255.2,HVUL3H34864.2,HVUL1H07566.2,HVUL2H32291.2,HVUL4H24247.2,HVUL3H09604.2,HVUL5H07010.2,HVUL5H30136.2,HVUL4H36384.2,HVUL5H31052.2,HVUL7H36649.2,HVUL4H23262.2,HVUL5H23554.2
chloroplast relocation	GO:0009902	17 out of 756 2.24867724867725%	21 out of 2624 0.80030487804878%	9.83739e-07	HVUL4H07780.2,HVUL5H17371.2,HVUL5H52835.2,HVUL3H09822.2,HVUL4H22255.2,HVUL3H34864.2,HVUL1H07566.2,HVUL2H32291.2,HVUL4H24247.2,HVUL3H09604.2,HVUL5H07010.2,HVUL5H30136.2,HVUL4H36384.2,HVUL5H31052.2,HVUL7H36649.2,HVUL4H23262.2,HVUL5H23554.2
establishment of organelle localization	GO:0051656	17 out of 756 2.24867724867725%	21 out of 2624 0.80030487804878%	9.83739e-07	HVUL4H07780.2,HVUL5H17371.2,HVUL5H52835.2,HVUL3H09822.2,HVUL4H22255.2,HVUL3H34864.2,HVUL1H07566.2,HVUL2H32291.2,HVUL4H24247.2,HVUL3H09604.2,HVUL5H07010.2,HVUL5H30136.2,HVUL4H36384.2,HVUL5H31052.2,HVUL7H36649.2,HVUL4H23262.2,HVUL5H23554.2
cellular carbohydrate metabolic process	GO:0044262	53 out of 756 7.01058201058201%	104 out of 2624 3.96341463414634%	1.00386e-06	HVUL3H51403.2,HVUL4H37301.2,HVUL7H01217.2,HVUL3H42614.2,HVUL6H01432.2,HVUL1H15363.2,HVUL5H05089.2,HVUL6H12733.2,HVUL1H48305.2,HVUL5H10777.2,HVUL4H22255.2,HVUL2H21113.2,HVUL7H49300.2,HVUL2H30321.2,HVUL2H26260.2,HVUL3H31197.2,HVUL2H05270.2,HVUL4H24247.2,HVUL2H21119.2,HVUL7H03735.2,HVUL5H46140.2,HVUL5H51756.2,HVUL5H07038.2,HVUL3H09604.2,HVUL2H24355.2,HVUL7H44748.2,HVUL0H35888.2,HVUL6H12339.2,HVUL7H1…
reductive pentose-phosphate cycle	GO:0019253	11 out of 756 1.45502645502646%	11 out of 2624 0.419207317073171%	1.07773e-06	HVUL2H31183.2,HVUL4H07780.2,HVUL2H31184.2,HVUL3H51403.2,HVUL2H38852.2,HVUL5H15714.2,HVUL4H22255.2,HVUL2H01025.2,HVUL6H30108.2,HVUL2H22734.2,HVUL5H36602.2
response to far red light	GO:0010218	11 out of 756 1.45502645502646%	11 out of 2624 0.419207317073171%	1.07773e-06	HVUL4H07780.2,HVUL2H46752.2,HVUL5H17371.2,HVUL3H09822.2,HVUL3H31197.2,HVUL4H22255.2,HVUL2H30321.2,HVUL2H43878.2,HVUL0H09702.2,HVUL5H31052.2,HVUL7H49028.2
photosynthesis, dark reaction	GO:0019685	11 out of 756 1.45502645502646%	11 out of 2624 0.419207317073171%	1.07773e-06	HVUL2H31183.2,HVUL4H07780.2,HVUL2H31184.2,HVUL3H51403.2,HVUL2H38852.2,HVUL5H15714.2,HVUL4H22255.2,HVUL2H01025.2,HVUL6H30108.2,HVUL2H22734.2,HVUL5H36602.2
glucan metabolic process	GO:0044042	36 out of 756 4.76190476190476%	62 out of 2624 2.36280487804878%	1.08648e-06	HVUL3H51403.2,HVUL4H37301.2,HVUL7H01217.2,HVUL3H42614.2,HVUL6H12733.2,HVUL1H48305.2,HVUL4H22255.2,HVUL2H30321.2,HVUL7H49300.2,HVUL3H31197.2,HVUL2H26260.2,HVUL2H05270.2,HVUL4H24247.2,HVUL2H21119.2,HVUL7H03735.2,HVUL5H07038.2,HVUL3H09604.2,HVUL7H11408.2,HVUL4H42287.2,HVUL4H43876.2,HVUL3H09298.2,HVUL2H03127.2,HVUL5H28459.2,HVUL7H29358.2,HVUL6H52442.2,HVUL5H29106.2,HVUL7H29359.2,HVUL7H23448.2,HVUL0H1…
cellular glucan metabolic process	GO:0006073	36 out of 756 4.76190476190476%	62 out of 2624 2.36280487804878%	1.08648e-06	HVUL3H51403.2,HVUL4H37301.2,HVUL7H01217.2,HVUL3H42614.2,HVUL6H12733.2,HVUL1H48305.2,HVUL4H22255.2,HVUL2H30321.2,HVUL7H49300.2,HVUL3H31197.2,HVUL2H26260.2,HVUL2H05270.2,HVUL4H24247.2,HVUL2H21119.2,HVUL7H03735.2,HVUL5H07038.2,HVUL3H09604.2,HVUL7H11408.2,HVUL4H42287.2,HVUL4H43876.2,HVUL3H09298.2,HVUL2H03127.2,HVUL5H28459.2,HVUL7H29358.2,HVUL6H52442.2,HVUL5H29106.2,HVUL7H29359.2,HVUL7H23448.2,HVUL0H1…
rRNA processing	GO:0006364	36 out of 756 4.76190476190476%	62 out of 2624 2.36280487804878%	1.08648e-06	HVUL4H07780.2,HVUL3H51403.2,HVUL6H12733.2,HVUL3H34864.2,HVUL3H43676.2,HVUL4H17799.2,HVUL2H22734.2,HVUL4H52044.2,HVUL2H13903.2,HVUL5H17371.2,HVUL5H06590.2,HVUL3H09822.2,HVUL4H22255.2,HVUL2H30321.2,HVUL2H28705.2,HVUL0H01651.2,HVUL7H28417.2,HVUL1H07566.2,HVUL3H15611.2,HVUL3H14367.2,HVUL5H07010.2,HVUL4H35401.2,HVUL3H26998.2,HVUL4H27786.2,HVUL3H22939.2,HVUL2H59603.2,HVUL4H26284.2,HVUL3H02780.2,HVUL4H2…
regulation of dephosphorylation	GO:0035303	14 out of 756 1.85185185185185%	16 out of 2624 0.609756097560976%	1.61385e-06	HVUL3H51403.2,HVUL5H17371.2,HVUL3H09822.2,HVUL4H22255.2,HVUL6H43996.2,HVUL2H22734.2,HVUL4H52044.2,HVUL4H42900.2,HVUL2H28705.2,HVUL5H07010.2,HVUL4H23262.2,HVUL5H08637.2,HVUL7H36649.2,HVUL5H23554.2
regulation of protein dephosphorylation	GO:0035304	14 out of 756 1.85185185185185%	16 out of 2624 0.609756097560976%	1.61385e-06	HVUL3H51403.2,HVUL5H17371.2,HVUL3H09822.2,HVUL4H22255.2,HVUL6H43996.2,HVUL2H22734.2,HVUL4H52044.2,HVUL4H42900.2,HVUL2H28705.2,HVUL5H07010.2,HVUL4H23262.2,HVUL5H08637.2,HVUL7H36649.2,HVUL5H23554.2
aromatic compound biosynthetic process	GO:0019438	81 out of 756 10.7142857142857%	181 out of 2624 6.89786585365854%	1.64043e-06	HVUL4H07780.2,HVUL7H42443.2,HVUL3H34864.2,HVUL3H12726.2,HVUL6H36815.2,HVUL4H17799.2,HVUL2H17573.2,HVUL0H04974.2,HVUL3H44078.2,HVUL4H42900.2,HVUL3H38937.2,HVUL3H42334.2,HVUL5H41834.2,HVUL2H05648.2,HVUL5H35356.2,HVUL3H51403.2,HVUL3H54698.2,HVUL2H23599.2,HVUL4H06486.2,HVUL6H12733.2,HVUL3H43676.2,HVUL7H24730.2,HVUL4H34304.2,HVUL2H20080.2,HVUL2H13903.2,HVUL5H17371.2,HVUL1H48305.2,HVUL5H02709.2,HVUL5H1…
multicellular organismal process	GO:0032501	79 out of 756 10.4497354497354%	176 out of 2624 6.70731707317073%	1.92877e-06	HVUL4H19726.2,HVUL7H34630.2,HVUL5H34946.2,HVUL2H22734.2,HVUL3H42334.2,HVUL3H38911.2,HVUL7H05547.2,HVUL3H00880.2,HVUL3H51403.2,HVUL6H01432.2,HVUL5H54871.2,HVUL2H23599.2,HVUL6H57774.2,HVUL7H06717.2,HVUL2H11393.2,HVUL3H07033.2,HVUL2H13903.2,HVUL5H17371.2,HVUL1H48305.2,HVUL7H34574.2,HVUL3H09822.2,HVUL7H49300.2,HVUL5H33463.2,HVUL2H30321.2,HVUL3H31197.2,HVUL7H28417.2,HVUL2H21119.2,HVUL3H14367.2,HVUL6H3…
cofactor metabolic process	GO:0051186	55 out of 756 7.27513227513228%	111 out of 2624 4.23018292682927%	1.98117e-06	HVUL4H07780.2,HVUL3H34864.2,HVUL4H17799.2,HVUL3H32270.2,HVUL4H10062.2,HVUL4H52044.2,HVUL3H42334.2,HVUL7H05547.2,HVUL5H08069.2,HVUL7H03405.2,HVUL3H51403.2,HVUL6H32761.2,HVUL2H46752.2,HVUL3H54698.2,HVUL1H34171.2,HVUL2H23599.2,HVUL6H12733.2,HVUL3H43676.2,HVUL2H13903.2,HVUL5H17371.2,HVUL2H26265.2,HVUL5H14897.2,HVUL3H09822.2,HVUL4H22255.2,HVUL2H30321.2,HVUL7H49300.2,HVUL2H26260.2,HVUL7H29030.2,HVUL3H2…
heterocycle biosynthetic process	GO:0018130	74 out of 756 9.78835978835979%	163 out of 2624 6.21189024390244%	2.48343e-06	HVUL4H07780.2,HVUL7H42443.2,HVUL3H34864.2,HVUL3H12726.2,HVUL6H36815.2,HVUL4H17799.2,HVUL2H17573.2,HVUL3H32270.2,HVUL0H04974.2,HVUL3H44078.2,HVUL4H10062.2,HVUL4H42900.2,HVUL3H38937.2,HVUL3H42334.2,HVUL5H41834.2,HVUL2H05648.2,HVUL3H54698.2,HVUL4H06486.2,HVUL6H12733.2,HVUL3H43676.2,HVUL7H24730.2,HVUL4H34304.2,HVUL2H20080.2,HVUL2H13903.2,HVUL5H17371.2,HVUL1H48305.2,HVUL5H02709.2,HVUL5H14897.2,HVUL3H0…
regulation of protein modification process	GO:0031399	16 out of 756 2.11640211640212%	20 out of 2624 0.76219512195122%	2.81772e-06	HVUL3H51403.2,HVUL5H17371.2,HVUL3H09822.2,HVUL4H22255.2,HVUL6H43996.2,HVUL2H22734.2,HVUL4H42900.2,HVUL4H52044.2,HVUL2H28705.2,HVUL5H07010.2,HVUL1H23978.2,HVUL5H32912.2,HVUL7H36649.2,HVUL4H23262.2,HVUL5H08637.2,HVUL5H23554.2
multicellular organismal development	GO:0007275	76 out of 756 10.0529100529101%	169 out of 2624 6.4405487804878%	2.81927e-06	HVUL4H19726.2,HVUL7H34630.2,HVUL5H34946.2,HVUL2H22734.2,HVUL3H42334.2,HVUL3H38911.2,HVUL7H05547.2,HVUL3H00880.2,HVUL3H51403.2,HVUL6H01432.2,HVUL5H54871.2,HVUL2H23599.2,HVUL6H57774.2,HVUL7H06717.2,HVUL2H11393.2,HVUL3H07033.2,HVUL2H13903.2,HVUL5H17371.2,HVUL1H48305.2,HVUL7H34574.2,HVUL3H09822.2,HVUL7H49300.2,HVUL5H33463.2,HVUL2H30321.2,HVUL3H31197.2,HVUL7H28417.2,HVUL2H21119.2,HVUL3H14367.2,HVUL6H3…
cysteine metabolic process	GO:0006534	22 out of 756 2.91005291005291%	32 out of 2624 1.21951219512195%	2.89342e-06	HVUL4H07780.2,HVUL3H51403.2,HVUL2H46752.2,HVUL3H42334.2,HVUL5H54871.2,HVUL1H48305.2,HVUL4H38732.2,HVUL4H43562.2,HVUL2H11393.2,HVUL2H28705.2,HVUL3H26786.2,HVUL3H14067.2,HVUL6H02599.2,HVUL6H32923.2,HVUL4H27786.2,HVUL2H43878.2,HVUL1H08399.2,HVUL0H35888.2,HVUL6H32922.2,HVUL5H32720.2,HVUL1H23888.2,HVUL2H21195.2
organelle localization	GO:0051640	17 out of 756 2.24867724867725%	22 out of 2624 0.838414634146341%	3.17353e-06	HVUL4H07780.2,HVUL5H17371.2,HVUL5H52835.2,HVUL3H09822.2,HVUL4H22255.2,HVUL3H34864.2,HVUL1H07566.2,HVUL2H32291.2,HVUL4H24247.2,HVUL3H09604.2,HVUL5H07010.2,HVUL5H30136.2,HVUL4H36384.2,HVUL5H31052.2,HVUL7H36649.2,HVUL4H23262.2,HVUL5H23554.2
cellular polysaccharide metabolic process	GO:0044264	38 out of 756 5.02645502645503%	69 out of 2624 2.62957317073171%	3.28755e-06	HVUL3H51403.2,HVUL4H37301.2,HVUL7H01217.2,HVUL3H42614.2,HVUL6H01432.2,HVUL6H12733.2,HVUL1H48305.2,HVUL4H22255.2,HVUL7H49300.2,HVUL2H30321.2,HVUL2H26260.2,HVUL3H31197.2,HVUL2H05270.2,HVUL4H24247.2,HVUL2H21119.2,HVUL7H03735.2,HVUL5H07038.2,HVUL3H09604.2,HVUL7H11408.2,HVUL4H42287.2,HVUL4H43876.2,HVUL3H09298.2,HVUL2H03127.2,HVUL5H28459.2,HVUL7H29358.2,HVUL6H52442.2,HVUL5H29106.2,HVUL7H29359.2,HVUL7H2…
ncRNA processing	GO:0034470	38 out of 756 5.02645502645503%	69 out of 2624 2.62957317073171%	3.28755e-06	HVUL4H07780.2,HVUL3H51403.2,HVUL6H12733.2,HVUL3H34864.2,HVUL3H43676.2,HVUL4H17799.2,HVUL2H22734.2,HVUL4H52044.2,HVUL2H13903.2,HVUL5H17371.2,HVUL5H06590.2,HVUL7H20140.2,HVUL3H09822.2,HVUL4H22255.2,HVUL2H30321.2,HVUL2H28705.2,HVUL0H01651.2,HVUL7H28417.2,HVUL1H07566.2,HVUL3H15611.2,HVUL3H14367.2,HVUL5H07010.2,HVUL4H35401.2,HVUL3H26998.2,HVUL4H27786.2,HVUL3H22939.2,HVUL2H59603.2,HVUL5H40191.2,HVUL4H2…
system development	GO:0048731	63 out of 756 8.33333333333333%	134 out of 2624 5.10670731707317%	3.48895e-06	HVUL4H19726.2,HVUL5H34946.2,HVUL2H22734.2,HVUL3H42334.2,HVUL3H38911.2,HVUL7H05547.2,HVUL3H00880.2,HVUL3H51403.2,HVUL6H01432.2,HVUL5H54871.2,HVUL6H57774.2,HVUL7H06717.2,HVUL2H11393.2,HVUL2H13903.2,HVUL5H17371.2,HVUL1H48305.2,HVUL3H09822.2,HVUL7H49300.2,HVUL2H30321.2,HVUL5H33463.2,HVUL3H31197.2,HVUL3H26786.2,HVUL7H28417.2,HVUL6H24824.2,HVUL4H24247.2,HVUL2H21119.2,HVUL3H14367.2,HVUL5H13819.2,HVUL7H0…
single-multicellular organism process	GO:0044707	76 out of 756 10.0529100529101%	170 out of 2624 6.47865853658537%	3.7204e-06	HVUL4H19726.2,HVUL7H34630.2,HVUL5H34946.2,HVUL2H22734.2,HVUL3H42334.2,HVUL3H38911.2,HVUL7H05547.2,HVUL3H00880.2,HVUL3H51403.2,HVUL6H01432.2,HVUL5H54871.2,HVUL2H23599.2,HVUL6H57774.2,HVUL7H06717.2,HVUL2H11393.2,HVUL3H07033.2,HVUL2H13903.2,HVUL5H17371.2,HVUL1H48305.2,HVUL7H34574.2,HVUL3H09822.2,HVUL7H49300.2,HVUL5H33463.2,HVUL2H30321.2,HVUL3H31197.2,HVUL7H28417.2,HVUL2H21119.2,HVUL3H14367.2,HVUL6H3…
photosynthetic electron transport in photosystem I	GO:0009773	10 out of 756 1.32275132275132%	10 out of 2624 0.38109756097561%	3.77639e-06	HVUL4H07780.2,HVUL3H51403.2,HVUL5H32721.2,HVUL4H22255.2,HVUL2H22734.2,HVUL6H12733.2,HVUL4H42900.2,HVUL3H34864.2,HVUL7H49028.2,HVUL5H32942.2
membrane organization	GO:0061024	35 out of 756 4.62962962962963%	62 out of 2624 2.36280487804878%	3.79475e-06	HVUL3H51403.2,HVUL2H23599.2,HVUL3H34864.2,HVUL2H13903.2,HVUL5H17371.2,HVUL3H42334.2,HVUL7H05547.2,HVUL5H52835.2,HVUL3H09822.2,HVUL4H22255.2,HVUL7H49300.2,HVUL5H22700.2,HVUL7H28417.2,HVUL1H07566.2,HVUL4H24247.2,HVUL3H42481.2,HVUL3H14367.2,HVUL7H41197.2,HVUL5H07010.2,HVUL2H13279.2,HVUL6H52442.2,HVUL5H11110.2,HVUL2H32291.2,HVUL3H23761.2,HVUL5H21151.2,HVUL5H30136.2,HVUL7H16070.2,HVUL7H36649.2,HVUL4H2…
positive regulation of nucleobase-containing compound metabolic process	GO:0045935	28 out of 756 3.7037037037037%	46 out of 2624 1.7530487804878%	4.96367e-06	HVUL3H38937.2,HVUL5H17371.2,HVUL3H42334.2,HVUL6H01432.2,HVUL3H09822.2,HVUL4H17799.2,HVUL3H26786.2,HVUL0H01651.2,HVUL7H28417.2,HVUL1H07566.2,HVUL6H24824.2,HVUL3H14367.2,HVUL3H19593.2,HVUL5H32942.2,HVUL5H07010.2,HVUL3H15610.2,HVUL3H27484.2,HVUL4H27786.2,HVUL4H26284.2,HVUL6H10010.2,HVUL5H30136.2,HVUL7H16070.2,HVUL4H42287.2,HVUL2H31148.2,HVUL7H36649.2,HVUL5H23554.2,HVUL2H01186.2,HVUL3H06041.2
positive regulation of nitrogen compound metabolic process	GO:0051173	28 out of 756 3.7037037037037%	46 out of 2624 1.7530487804878%	4.96367e-06	HVUL3H38937.2,HVUL5H17371.2,HVUL3H42334.2,HVUL6H01432.2,HVUL3H09822.2,HVUL4H17799.2,HVUL3H26786.2,HVUL0H01651.2,HVUL7H28417.2,HVUL1H07566.2,HVUL6H24824.2,HVUL3H14367.2,HVUL3H19593.2,HVUL5H32942.2,HVUL5H07010.2,HVUL3H15610.2,HVUL3H27484.2,HVUL4H27786.2,HVUL4H26284.2,HVUL6H10010.2,HVUL5H30136.2,HVUL7H16070.2,HVUL4H42287.2,HVUL2H31148.2,HVUL7H36649.2,HVUL5H23554.2,HVUL2H01186.2,HVUL3H06041.2
response to blue light	GO:0009637	13 out of 756 1.71957671957672%	15 out of 2624 0.571646341463415%	4.97762e-06	HVUL4H07780.2,HVUL2H46752.2,HVUL5H17371.2,HVUL3H09822.2,HVUL4H22255.2,HVUL2H30321.2,HVUL3H31197.2,HVUL4H53302.2,HVUL2H43878.2,HVUL5H31052.2,HVUL7H11408.2,HVUL6H22389.2,HVUL7H49028.2
polysaccharide metabolic process	GO:0005976	44 out of 756 5.82010582010582%	85 out of 2624 3.23932926829268%	5.08233e-06	HVUL3H51403.2,HVUL4H37301.2,HVUL7H01217.2,HVUL3H42614.2,HVUL6H01432.2,HVUL5H54871.2,HVUL6H12733.2,HVUL5H17371.2,HVUL1H48305.2,HVUL3H09822.2,HVUL4H22255.2,HVUL7H49300.2,HVUL2H30321.2,HVUL2H26260.2,HVUL3H31197.2,HVUL2H05270.2,HVUL4H24247.2,HVUL2H21119.2,HVUL7H03735.2,HVUL0H09702.2,HVUL5H07038.2,HVUL3H09604.2,HVUL7H11408.2,HVUL4H42287.2,HVUL4H43876.2,HVUL3H09298.2,HVUL2H03127.2,HVUL5H28459.2,HVUL7H2…
terpenoid biosynthetic process	GO:0016114	23 out of 756 3.04232804232804%	35 out of 2624 1.33384146341463%	5.61658e-06	HVUL5H17371.2,HVUL7H05547.2,HVUL5H52835.2,HVUL3H09822.2,HVUL4H22255.2,HVUL7H49300.2,HVUL2H11393.2,HVUL5H19819.2,HVUL7H11211.2,HVUL2H59603.2,HVUL2H32291.2,HVUL2H21119.2,HVUL5H02483.2,HVUL2H07990.2,HVUL5H21151.2,HVUL2H23032.2,HVUL6H39300.2,HVUL4H32991.2,HVUL4H27786.2,HVUL6H26962.2,HVUL3H37876.2,HVUL4H04277.2,HVUL6H38038.2
porphyrin-containing compound metabolic process	GO:0006778	27 out of 756 3.57142857142857%	44 out of 2624 1.67682926829268%	5.91971e-06	HVUL4H07780.2,HVUL5H17371.2,HVUL3H42334.2,HVUL3H54698.2,HVUL5H08069.2,HVUL6H12733.2,HVUL3H34864.2,HVUL3H43676.2,HVUL5H14897.2,HVUL3H09822.2,HVUL4H17799.2,HVUL4H22255.2,HVUL2H30321.2,HVUL7H29030.2,HVUL2H13903.2,HVUL3H26786.2,HVUL2H59603.2,HVUL1H54682.2,HVUL2H21119.2,HVUL1H54683.2,HVUL1H01938.2,HVUL5H15989.2,HVUL7H07543.2,HVUL4H27786.2,HVUL6H26962.2,HVUL6H50562.2,HVUL2H06967.2
tetrapyrrole metabolic process	GO:0033013	27 out of 756 3.57142857142857%	44 out of 2624 1.67682926829268%	5.91971e-06	HVUL4H07780.2,HVUL5H17371.2,HVUL3H42334.2,HVUL3H54698.2,HVUL5H08069.2,HVUL6H12733.2,HVUL3H34864.2,HVUL3H43676.2,HVUL5H14897.2,HVUL3H09822.2,HVUL4H17799.2,HVUL4H22255.2,HVUL2H30321.2,HVUL7H29030.2,HVUL2H13903.2,HVUL3H26786.2,HVUL2H59603.2,HVUL1H54682.2,HVUL2H21119.2,HVUL1H54683.2,HVUL1H01938.2,HVUL5H15989.2,HVUL7H07543.2,HVUL4H27786.2,HVUL6H26962.2,HVUL6H50562.2,HVUL2H06967.2
serine family amino acid biosynthetic process	GO:0009070	22 out of 756 2.91005291005291%	33 out of 2624 1.25762195121951%	6.34847e-06	HVUL4H07780.2,HVUL3H51403.2,HVUL2H46752.2,HVUL3H42334.2,HVUL5H54871.2,HVUL1H48305.2,HVUL4H38732.2,HVUL4H43562.2,HVUL2H11393.2,HVUL2H28705.2,HVUL3H26786.2,HVUL3H14067.2,HVUL6H02599.2,HVUL6H32923.2,HVUL4H27786.2,HVUL2H43878.2,HVUL1H08399.2,HVUL0H35888.2,HVUL6H32922.2,HVUL5H32720.2,HVUL1H23888.2,HVUL2H21195.2
transcription, DNA-templated	GO:0006351	32 out of 756 4.23280423280423%	56 out of 2624 2.13414634146341%	7.03827e-06	HVUL3H38937.2,HVUL5H17371.2,HVUL5H41834.2,HVUL7H42443.2,HVUL4H06486.2,HVUL5H02709.2,HVUL2H05648.2,HVUL3H12726.2,HVUL6H36815.2,HVUL3H09822.2,HVUL2H17573.2,HVUL4H34304.2,HVUL4H42900.2,HVUL0H01651.2,HVUL1H07566.2,HVUL6H24824.2,HVUL5H13819.2,HVUL3H19593.2,HVUL5H07010.2,HVUL3H15610.2,HVUL1H26690.2,HVUL3H46253.2,HVUL1H26689.2,HVUL4H26284.2,HVUL5H30136.2,HVUL7H36649.2,HVUL4H23262.2,HVUL5H23554.2,HVUL2H0…
nucleic acid-templated transcription	GO:0097659	32 out of 756 4.23280423280423%	56 out of 2624 2.13414634146341%	7.03827e-06	HVUL3H38937.2,HVUL5H17371.2,HVUL5H41834.2,HVUL7H42443.2,HVUL4H06486.2,HVUL5H02709.2,HVUL2H05648.2,HVUL3H12726.2,HVUL6H36815.2,HVUL3H09822.2,HVUL2H17573.2,HVUL4H34304.2,HVUL4H42900.2,HVUL0H01651.2,HVUL1H07566.2,HVUL6H24824.2,HVUL5H13819.2,HVUL3H19593.2,HVUL5H07010.2,HVUL3H15610.2,HVUL1H26690.2,HVUL3H46253.2,HVUL1H26689.2,HVUL4H26284.2,HVUL5H30136.2,HVUL7H36649.2,HVUL4H23262.2,HVUL5H23554.2,HVUL2H0…
carbon fixation	GO:0015977	11 out of 756 1.45502645502646%	12 out of 2624 0.457317073170732%	9.55274e-06	HVUL2H31183.2,HVUL4H07780.2,HVUL2H31184.2,HVUL3H51403.2,HVUL2H38852.2,HVUL5H15714.2,HVUL4H22255.2,HVUL2H01025.2,HVUL6H30108.2,HVUL2H22734.2,HVUL5H36602.2
positive regulation of biological process	GO:0048518	48 out of 756 6.34920634920635%	97 out of 2624 3.69664634146341%	9.59176e-06	HVUL3H51403.2,HVUL4H37301.2,HVUL3H42614.2,HVUL6H01432.2,HVUL4H17799.2,HVUL3H38937.2,HVUL5H17371.2,HVUL3H42334.2,HVUL3H00880.2,HVUL3H09822.2,HVUL4H22255.2,HVUL2H26260.2,HVUL3H31197.2,HVUL2H05270.2,HVUL3H26786.2,HVUL0H01651.2,HVUL7H28417.2,HVUL1H07566.2,HVUL6H24824.2,HVUL3H14367.2,HVUL5H07010.2,HVUL0H09702.2,HVUL6H02599.2,HVUL3H15610.2,HVUL3H27484.2,HVUL1H19514.2,HVUL3H09604.2,HVUL4H26284.2,HVUL6H1…
cellular carbohydrate biosynthetic process	GO:0034637	35 out of 756 4.62962962962963%	64 out of 2624 2.4390243902439%	1.00243e-05	HVUL3H51403.2,HVUL4H37301.2,HVUL3H42614.2,HVUL6H01432.2,HVUL6H12733.2,HVUL1H48305.2,HVUL4H22255.2,HVUL2H30321.2,HVUL7H49300.2,HVUL2H26260.2,HVUL2H05270.2,HVUL4H24247.2,HVUL5H46140.2,HVUL5H07038.2,HVUL3H09604.2,HVUL6H12339.2,HVUL7H11408.2,HVUL4H42287.2,HVUL4H43876.2,HVUL3H09298.2,HVUL2H03127.2,HVUL5H28459.2,HVUL4H39102.2,HVUL7H29358.2,HVUL6H52442.2,HVUL7H29359.2,HVUL7H23448.2,HVUL0H11599.2,HVUL5H2…
serine family amino acid metabolic process	GO:0009069	27 out of 756 3.57142857142857%	45 out of 2624 1.71493902439024%	1.08086e-05	HVUL4H07780.2,HVUL3H51403.2,HVUL2H46752.2,HVUL3H42334.2,HVUL5H54871.2,HVUL1H48305.2,HVUL4H38732.2,HVUL4H43562.2,HVUL6H25825.2,HVUL2H11393.2,HVUL2H28705.2,HVUL3H26786.2,HVUL3H14067.2,HVUL7H09932.2,HVUL2H21119.2,HVUL6H02599.2,HVUL6H32923.2,HVUL4H27786.2,HVUL2H43878.2,HVUL1H08399.2,HVUL0H35888.2,HVUL6H26962.2,HVUL6H32922.2,HVUL0H21654.2,HVUL5H32720.2,HVUL2H21195.2,HVUL1H23888.2
positive regulation of biosynthetic process	GO:0009891	27 out of 756 3.57142857142857%	45 out of 2624 1.71493902439024%	1.08086e-05	HVUL3H38937.2,HVUL5H17371.2,HVUL3H42334.2,HVUL6H01432.2,HVUL3H09822.2,HVUL4H17799.2,HVUL3H26786.2,HVUL0H01651.2,HVUL7H28417.2,HVUL1H07566.2,HVUL6H24824.2,HVUL3H14367.2,HVUL3H19593.2,HVUL5H32942.2,HVUL5H07010.2,HVUL3H15610.2,HVUL3H27484.2,HVUL4H27786.2,HVUL4H26284.2,HVUL6H10010.2,HVUL5H30136.2,HVUL7H16070.2,HVUL4H42287.2,HVUL7H36649.2,HVUL5H23554.2,HVUL2H01186.2,HVUL3H06041.2
RNA biosynthetic process	GO:0032774	32 out of 756 4.23280423280423%	57 out of 2624 2.17225609756098%	1.17094e-05	HVUL7H42443.2,HVUL4H06486.2,HVUL3H12726.2,HVUL6H36815.2,HVUL2H17573.2,HVUL4H34304.2,HVUL4H42900.2,HVUL3H38937.2,HVUL5H17371.2,HVUL5H41834.2,HVUL5H02709.2,HVUL2H05648.2,HVUL3H09822.2,HVUL0H01651.2,HVUL1H07566.2,HVUL6H24824.2,HVUL5H13819.2,HVUL3H19593.2,HVUL5H07010.2,HVUL3H15610.2,HVUL1H26690.2,HVUL3H46253.2,HVUL1H26689.2,HVUL4H26284.2,HVUL5H30136.2,HVUL7H36649.2,HVUL4H23262.2,HVUL5H23554.2,HVUL2H0…
response to red light	GO:0010114	9 out of 756 1.19047619047619%	9 out of 2624 0.342987804878049%	1.32199e-05	HVUL4H07780.2,HVUL2H46752.2,HVUL5H17371.2,HVUL3H09822.2,HVUL4H22255.2,HVUL2H30321.2,HVUL2H43878.2,HVUL5H31052.2,HVUL7H49028.2
carbohydrate metabolic process	GO:0005975	113 out of 756 14.9470899470899%	283 out of 2624 10.7850609756098%	1.36598e-05	HVUL4H37301.2,HVUL1H15363.2,HVUL3H34864.2,HVUL2H01025.2,HVUL4H52044.2,HVUL5H03202.2,HVUL7H05547.2,HVUL1H24456.2,HVUL7H03405.2,HVUL2H21113.2,HVUL3H51403.2,HVUL6H32761.2,HVUL2H46752.2,HVUL5H15714.2,HVUL7H01217.2,HVUL3H42614.2,HVUL6H01432.2,HVUL1H34171.2,HVUL2H23599.2,HVUL6H12733.2,HVUL5H23051.2,HVUL7H11451.2,HVUL2H26486.2,HVUL3H31197.2,HVUL4H07780.2,HVUL2H31183.2,HVUL4H17799.2,HVUL2H22734.2,HVUL4H4…
ncRNA metabolic process	GO:0034660	46 out of 756 6.08465608465608%	93 out of 2624 3.54420731707317%	1.50257e-05	HVUL4H07780.2,HVUL3H51403.2,HVUL6H01432.2,HVUL6H12733.2,HVUL3H34864.2,HVUL3H43676.2,HVUL4H17799.2,HVUL2H22734.2,HVUL4H52044.2,HVUL2H13903.2,HVUL5H17371.2,HVUL7H20140.2,HVUL5H06590.2,HVUL5H52835.2,HVUL3H09822.2,HVUL4H22255.2,HVUL2H30321.2,HVUL0H01651.2,HVUL7H28417.2,HVUL1H07566.2,HVUL4H24247.2,HVUL3H15611.2,HVUL3H14367.2,HVUL5H07010.2,HVUL4H35401.2,HVUL3H26998.2,HVUL3H22939.2,HVUL2H32291.2,HVUL4H2…
cofactor biosynthetic process	GO:0051188	30 out of 756 3.96825396825397%	53 out of 2624 2.01981707317073%	1.77498e-05	HVUL4H07780.2,HVUL3H54698.2,HVUL6H12733.2,HVUL3H34864.2,HVUL3H43676.2,HVUL4H17799.2,HVUL3H32270.2,HVUL4H10062.2,HVUL2H13903.2,HVUL5H17371.2,HVUL3H42334.2,HVUL5H14897.2,HVUL3H09822.2,HVUL4H22255.2,HVUL2H30321.2,HVUL7H29030.2,HVUL3H26786.2,HVUL2H59603.2,HVUL1H54682.2,HVUL2H21119.2,HVUL1H54683.2,HVUL1H01938.2,HVUL4H43876.2,HVUL7H07543.2,HVUL4H27786.2,HVUL6H26962.2,HVUL2H22007.2,HVUL4H23262.2,HVUL6H5…
organic cyclic compound biosynthetic process	GO:1901362	88 out of 756 11.6402116402116%	211 out of 2624 8.04115853658537%	1.97945e-05	HVUL7H42443.2,HVUL3H34864.2,HVUL4H59251.2,HVUL3H12726.2,HVUL0H04974.2,HVUL3H44078.2,HVUL4H42900.2,HVUL3H38937.2,HVUL3H42334.2,HVUL3H51403.2,HVUL2H23599.2,HVUL6H12733.2,HVUL3H43676.2,HVUL2H20080.2,HVUL0H15310.2,HVUL4H07780.2,HVUL6H36815.2,HVUL2H17573.2,HVUL4H17799.2,HVUL3H32270.2,HVUL4H10062.2,HVUL5H41834.2,HVUL2H05648.2,HVUL5H35356.2,HVUL3H54698.2,HVUL4H06486.2,HVUL7H24730.2,HVUL4H34304.2,HVUL2H1…
single-organism process	GO:0044699	469 out of 756 62.037037037037%	1463 out of 2624 55.7545731707317%	2.12195e-05	HVUL1H34231.2,HVUL0H36332.2,HVUL5H48844.2,HVUL2H21113.2,HVUL3H53632.2,HVUL1H28613.2,HVUL3H51403.2,HVUL6H01432.2,HVUL1H34171.2,HVUL3H43676.2,HVUL2H20148.2,HVUL0H07807.2,HVUL5H21635.2,HVUL5H33463.2,HVUL3H26909.2,HVUL0H15310.2,HVUL4H07780.2,HVUL1H41697.2,HVUL7H35961.2,HVUL2H31183.2,HVUL4H17799.2,HVUL1H22714.2,HVUL6H35134.2,HVUL4H07653.2,HVUL5H52835.2,HVUL5H05089.2,HVUL3H10030.2,HVUL4H44979.2,HVUL2H3…
positive regulation of cellular metabolic process	GO:0031325	29 out of 756 3.83597883597884%	51 out of 2624 1.94359756097561%	2.18152e-05	HVUL3H38937.2,HVUL5H17371.2,HVUL3H42334.2,HVUL6H01432.2,HVUL3H09822.2,HVUL4H17799.2,HVUL3H26786.2,HVUL0H01651.2,HVUL7H28417.2,HVUL1H07566.2,HVUL6H24824.2,HVUL3H14367.2,HVUL3H19593.2,HVUL5H32942.2,HVUL5H07010.2,HVUL6H02599.2,HVUL3H15610.2,HVUL3H27484.2,HVUL4H27786.2,HVUL4H26284.2,HVUL6H10010.2,HVUL5H30136.2,HVUL7H16070.2,HVUL4H42287.2,HVUL2H31148.2,HVUL7H36649.2,HVUL5H23554.2,HVUL2H01186.2,HVUL3H0…
glucan biosynthetic process	GO:0009250	29 out of 756 3.83597883597884%	51 out of 2624 1.94359756097561%	2.18152e-05	HVUL3H51403.2,HVUL4H37301.2,HVUL3H42614.2,HVUL1H48305.2,HVUL6H12733.2,HVUL4H22255.2,HVUL7H49300.2,HVUL2H30321.2,HVUL2H26260.2,HVUL2H05270.2,HVUL4H24247.2,HVUL3H09298.2,HVUL2H03127.2,HVUL5H28459.2,HVUL7H29358.2,HVUL6H52442.2,HVUL7H29359.2,HVUL5H07038.2,HVUL7H23448.2,HVUL0H11599.2,HVUL3H09604.2,HVUL5H21151.2,HVUL2H22717.2,HVUL7H11408.2,HVUL4H42287.2,HVUL1H49511.2,HVUL4H43876.2,HVUL4H48768.2,HVUL2H3…
cellular lipid metabolic process	GO:0044255	76 out of 756 10.0529100529101%	177 out of 2624 6.74542682926829%	2.27712e-05	HVUL4H07780.2,HVUL1H41697.2,HVUL3H34864.2,HVUL4H38732.2,HVUL5H20948.2,HVUL4H17799.2,HVUL4H10062.2,HVUL4H42900.2,HVUL5H19819.2,HVUL3H42334.2,HVUL7H05547.2,HVUL1H22714.2,HVUL5H52835.2,HVUL2H21113.2,HVUL5H32469.2,HVUL3H51403.2,HVUL1H34171.2,HVUL2H23599.2,HVUL1H27755.2,HVUL5H32721.2,HVUL6H40541.2,HVUL2H11393.2,HVUL2H13903.2,HVUL5H17371.2,HVUL0H07807.2,HVUL7H11321.2,HVUL4H43562.2,HVUL3H09822.2,HVUL4H2…
nucleic acid metabolic process	GO:0090304	105 out of 756 13.8888888888889%	263 out of 2624 10.0228658536585%	2.91983e-05	HVUL7H42443.2,HVUL3H34864.2,HVUL3H12726.2,HVUL4H42900.2,HVUL4H52044.2,HVUL3H38937.2,HVUL3H00880.2,HVUL3H51403.2,HVUL6H01432.2,HVUL6H12733.2,HVUL3H43676.2,HVUL2H20080.2,HVUL1H09755.2,HVUL3H13321.2,HVUL4H07780.2,HVUL3H07559.2,HVUL7H35961.2,HVUL6H36815.2,HVUL2H17573.2,HVUL4H17799.2,HVUL5H40109.2,HVUL2H22734.2,HVUL5H41834.2,HVUL7H17250.2,HVUL2H05648.2,HVUL5H06590.2,HVUL7H20140.2,HVUL5H52835.2,HVUL4H0…
single-organism carbohydrate metabolic process	GO:0044723	87 out of 756 11.5079365079365%	210 out of 2624 8.00304878048781%	3.0185e-05	HVUL4H37301.2,HVUL1H15363.2,HVUL3H34864.2,HVUL2H01025.2,HVUL4H52044.2,HVUL7H05547.2,HVUL7H03405.2,HVUL2H21113.2,HVUL3H51403.2,HVUL6H32761.2,HVUL2H46752.2,HVUL5H15714.2,HVUL3H42614.2,HVUL6H01432.2,HVUL1H34171.2,HVUL2H23599.2,HVUL6H12733.2,HVUL2H26486.2,HVUL4H07780.2,HVUL2H31183.2,HVUL4H17799.2,HVUL2H22734.2,HVUL2H31184.2,HVUL5H10777.2,HVUL5H54871.2,HVUL5H05089.2,HVUL5H36602.2,HVUL2H13903.2,HVUL5H1…
terpenoid metabolic process	GO:0006721	24 out of 756 3.17460317460317%	40 out of 2624 1.52439024390244%	3.38813e-05	HVUL5H17371.2,HVUL7H05547.2,HVUL5H52835.2,HVUL3H09822.2,HVUL4H22255.2,HVUL7H49300.2,HVUL2H11393.2,HVUL5H19819.2,HVUL7H11211.2,HVUL2H59603.2,HVUL2H32291.2,HVUL2H21119.2,HVUL5H02483.2,HVUL2H07990.2,HVUL5H21151.2,HVUL2H23032.2,HVUL6H39300.2,HVUL4H32991.2,HVUL4H27786.2,HVUL6H26962.2,HVUL3H37876.2,HVUL7H35265.2,HVUL4H04277.2,HVUL6H38038.2
positive regulation of catalytic activity	GO:0043085	20 out of 756 2.64550264550265%	31 out of 2624 1.18140243902439%	3.52524e-05	HVUL3H51403.2,HVUL5H17371.2,HVUL4H37301.2,HVUL3H42614.2,HVUL3H09822.2,HVUL4H22255.2,HVUL2H26260.2,HVUL2H05270.2,HVUL2H03127.2,HVUL5H28459.2,HVUL6H02599.2,HVUL4H27786.2,HVUL1H19514.2,HVUL0H11599.2,HVUL3H09604.2,HVUL5H21151.2,HVUL7H11408.2,HVUL2H31148.2,HVUL4H43876.2,HVUL1H49511.2
positive regulation of molecular function	GO:0044093	20 out of 756 2.64550264550265%	31 out of 2624 1.18140243902439%	3.52524e-05	HVUL3H51403.2,HVUL5H17371.2,HVUL4H37301.2,HVUL3H42614.2,HVUL3H09822.2,HVUL4H22255.2,HVUL2H26260.2,HVUL2H05270.2,HVUL2H03127.2,HVUL5H28459.2,HVUL6H02599.2,HVUL4H27786.2,HVUL1H19514.2,HVUL0H11599.2,HVUL3H09604.2,HVUL5H21151.2,HVUL7H11408.2,HVUL2H31148.2,HVUL4H43876.2,HVUL1H49511.2
chlorophyll metabolic process	GO:0015994	23 out of 756 3.04232804232804%	38 out of 2624 1.44817073170732%	4.07385e-05	HVUL4H07780.2,HVUL5H17371.2,HVUL3H42334.2,HVUL5H08069.2,HVUL6H12733.2,HVUL3H34864.2,HVUL3H43676.2,HVUL3H09822.2,HVUL4H17799.2,HVUL4H22255.2,HVUL2H30321.2,HVUL7H29030.2,HVUL2H13903.2,HVUL3H26786.2,HVUL2H59603.2,HVUL2H21119.2,HVUL1H01938.2,HVUL5H15989.2,HVUL7H07543.2,HVUL4H27786.2,HVUL6H26962.2,HVUL6H50562.2,HVUL2H06967.2
RNA metabolic process	GO:0016070	85 out of 756 11.2433862433862%	206 out of 2624 7.85060975609756%	4.49781e-05	HVUL7H42443.2,HVUL3H34864.2,HVUL3H12726.2,HVUL4H42900.2,HVUL4H52044.2,HVUL3H38937.2,HVUL3H00880.2,HVUL3H51403.2,HVUL6H01432.2,HVUL6H12733.2,HVUL3H43676.2,HVUL4H07780.2,HVUL6H36815.2,HVUL2H17573.2,HVUL4H17799.2,HVUL5H40109.2,HVUL2H22734.2,HVUL5H41834.2,HVUL7H17250.2,HVUL2H05648.2,HVUL5H06590.2,HVUL7H20140.2,HVUL5H52835.2,HVUL4H06486.2,HVUL4H34304.2,HVUL2H13903.2,HVUL5H17371.2,HVUL5H02709.2,HVUL3H0…
polysaccharide biosynthetic process	GO:0000271	34 out of 756 4.4973544973545%	65 out of 2624 2.47713414634146%	4.69021e-05	HVUL3H51403.2,HVUL4H37301.2,HVUL3H42614.2,HVUL6H01432.2,HVUL5H54871.2,HVUL6H12733.2,HVUL1H48305.2,HVUL4H22255.2,HVUL2H30321.2,HVUL7H49300.2,HVUL2H26260.2,HVUL2H05270.2,HVUL4H24247.2,HVUL0H09702.2,HVUL5H07038.2,HVUL3H09604.2,HVUL7H11408.2,HVUL4H42287.2,HVUL4H43876.2,HVUL3H09298.2,HVUL2H03127.2,HVUL5H28459.2,HVUL7H29358.2,HVUL6H52442.2,HVUL7H29359.2,HVUL7H23448.2,HVUL0H11599.2,HVUL1H08399.2,HVUL5H2…
coenzyme metabolic process	GO:0006732	40 out of 756 5.29100529100529%	81 out of 2624 3.08689024390244%	5.75544e-05	HVUL4H07780.2,HVUL6H32761.2,HVUL3H51403.2,HVUL2H46752.2,HVUL1H34171.2,HVUL2H23599.2,HVUL6H12733.2,HVUL3H34864.2,HVUL4H17799.2,HVUL3H32270.2,HVUL4H10062.2,HVUL4H52044.2,HVUL2H13903.2,HVUL5H17371.2,HVUL3H42334.2,HVUL7H05547.2,HVUL2H26265.2,HVUL7H03405.2,HVUL3H09822.2,HVUL4H22255.2,HVUL7H49300.2,HVUL2H30321.2,HVUL2H26260.2,HVUL2H28705.2,HVUL4H24247.2,HVUL3H42481.2,HVUL2H21119.2,HVUL2H29366.2,HVUL5H2…
cellular polysaccharide biosynthetic process	GO:0033692	31 out of 756 4.1005291005291%	58 out of 2624 2.21036585365854%	5.91887e-05	HVUL3H51403.2,HVUL4H37301.2,HVUL3H42614.2,HVUL6H01432.2,HVUL1H48305.2,HVUL6H12733.2,HVUL4H22255.2,HVUL7H49300.2,HVUL2H30321.2,HVUL2H26260.2,HVUL2H05270.2,HVUL4H24247.2,HVUL3H09298.2,HVUL2H03127.2,HVUL5H28459.2,HVUL7H29358.2,HVUL6H52442.2,HVUL7H29359.2,HVUL5H07038.2,HVUL7H23448.2,HVUL0H11599.2,HVUL3H09604.2,HVUL5H21151.2,HVUL2H17344.2,HVUL2H22717.2,HVUL7H11408.2,HVUL4H42287.2,HVUL1H49511.2,HVUL4H4…
anatomical structure development	GO:0048856	71 out of 756 9.39153439153439%	167 out of 2624 6.36432926829268%	6.39796e-05	HVUL4H19726.2,HVUL7H34630.2,HVUL5H34946.2,HVUL2H22734.2,HVUL3H42334.2,HVUL3H38911.2,HVUL7H05547.2,HVUL3H00880.2,HVUL3H51403.2,HVUL6H01432.2,HVUL5H54871.2,HVUL2H23599.2,HVUL6H57774.2,HVUL7H06717.2,HVUL2H11393.2,HVUL2H13903.2,HVUL5H17371.2,HVUL1H48305.2,HVUL3H09822.2,HVUL7H49300.2,HVUL5H33463.2,HVUL2H30321.2,HVUL3H31197.2,HVUL7H28417.2,HVUL2H21119.2,HVUL3H14367.2,HVUL6H30143.2,HVUL7H41445.2,HVUL7H0…
organophosphate biosynthetic process	GO:0090407	59 out of 756 7.8042328042328%	133 out of 2624 5.06859756097561%	6.43409e-05	HVUL4H07780.2,HVUL3H34864.2,HVUL4H38732.2,HVUL4H17799.2,HVUL3H32270.2,HVUL0H04974.2,HVUL3H44078.2,HVUL4H10062.2,HVUL4H42900.2,HVUL3H42334.2,HVUL1H22714.2,HVUL5H52835.2,HVUL5H32469.2,HVUL3H51403.2,HVUL1H34171.2,HVUL2H23599.2,HVUL1H27755.2,HVUL5H32721.2,HVUL6H40541.2,HVUL2H13903.2,HVUL5H17371.2,HVUL7H11321.2,HVUL4H43562.2,HVUL3H09822.2,HVUL2H30321.2,HVUL0H15310.2,HVUL2H05270.2,HVUL1H15858.2,HVUL7H2…
single-organism developmental process	GO:0044767	78 out of 756 10.3174603174603%	188 out of 2624 7.16463414634146%	7.60265e-05	HVUL4H19726.2,HVUL7H34630.2,HVUL5H34946.2,HVUL2H22734.2,HVUL3H42334.2,HVUL3H38911.2,HVUL7H05547.2,HVUL3H00880.2,HVUL3H51403.2,HVUL2H46752.2,HVUL6H01432.2,HVUL5H54871.2,HVUL2H23599.2,HVUL6H57774.2,HVUL7H06717.2,HVUL2H11393.2,HVUL3H07033.2,HVUL2H13903.2,HVUL5H17371.2,HVUL1H48305.2,HVUL7H34574.2,HVUL3H09822.2,HVUL7H49300.2,HVUL5H33463.2,HVUL2H30321.2,HVUL3H31197.2,HVUL7H28417.2,HVUL2H21119.2,HVUL3H1…
developmental process	GO:0032502	78 out of 756 10.3174603174603%	188 out of 2624 7.16463414634146%	7.60265e-05	HVUL4H19726.2,HVUL7H34630.2,HVUL5H34946.2,HVUL2H22734.2,HVUL3H42334.2,HVUL3H38911.2,HVUL7H05547.2,HVUL3H00880.2,HVUL3H51403.2,HVUL2H46752.2,HVUL6H01432.2,HVUL5H54871.2,HVUL2H23599.2,HVUL6H57774.2,HVUL7H06717.2,HVUL2H11393.2,HVUL3H07033.2,HVUL2H13903.2,HVUL5H17371.2,HVUL1H48305.2,HVUL7H34574.2,HVUL3H09822.2,HVUL7H49300.2,HVUL5H33463.2,HVUL2H30321.2,HVUL3H31197.2,HVUL7H28417.2,HVUL2H21119.2,HVUL3H1…
organonitrogen compound biosynthetic process	GO:1901566	70 out of 756 9.25925925925926%	165 out of 2624 6.28810975609756%	7.8487e-05	HVUL4H07780.2,HVUL3H34864.2,HVUL4H38732.2,HVUL4H17799.2,HVUL3H32270.2,HVUL0H04974.2,HVUL3H44078.2,HVUL3H42334.2,HVUL1H28613.2,HVUL3H51403.2,HVUL2H46752.2,HVUL3H54698.2,HVUL5H54871.2,HVUL2H23599.2,HVUL6H12733.2,HVUL3H43676.2,HVUL7H24730.2,HVUL2H11393.2,HVUL2H13903.2,HVUL5H17371.2,HVUL1H48305.2,HVUL4H43562.2,HVUL5H14897.2,HVUL3H09822.2,HVUL4H22255.2,HVUL2H30321.2,HVUL7H29030.2,HVUL0H15310.2,HVUL1H1…
sulfur amino acid biosynthetic process	GO:0000097	25 out of 756 3.30687830687831%	44 out of 2624 1.67682926829268%	8.30366e-05	HVUL4H07780.2,HVUL3H51403.2,HVUL2H46752.2,HVUL3H42334.2,HVUL5H54871.2,HVUL1H48305.2,HVUL4H38732.2,HVUL4H43562.2,HVUL0H04974.2,HVUL2H11393.2,HVUL2H28705.2,HVUL3H26786.2,HVUL3H14067.2,HVUL7H09932.2,HVUL6H02599.2,HVUL6H32923.2,HVUL4H27786.2,HVUL2H43878.2,HVUL1H08399.2,HVUL0H35888.2,HVUL5H20476.2,HVUL6H32922.2,HVUL5H32720.2,HVUL2H21195.2,HVUL1H23888.2
regulation of proton transport	GO:0010155	9 out of 756 1.19047619047619%	10 out of 2624 0.38109756097561%	9.82114e-05	HVUL4H07780.2,HVUL2H46752.2,HVUL5H32763.2,HVUL2H43878.2,HVUL5H31052.2,HVUL7H11408.2,HVUL6H22389.2,HVUL7H07543.2,HVUL7H49028.2
carbohydrate biosynthetic process	GO:0016051	49 out of 756 6.48148148148148%	107 out of 2624 4.07774390243902%	0.000103841	HVUL4H07780.2,HVUL4H37301.2,HVUL2H31183.2,HVUL2H01025.2,HVUL2H22734.2,HVUL2H31184.2,HVUL3H51403.2,HVUL5H15714.2,HVUL6H01432.2,HVUL3H42614.2,HVUL5H54871.2,HVUL6H12733.2,HVUL5H36602.2,HVUL1H48305.2,HVUL6H30108.2,HVUL2H38852.2,HVUL4H22255.2,HVUL2H30321.2,HVUL7H49300.2,HVUL2H26260.2,HVUL2H05270.2,HVUL4H24247.2,HVUL5H46140.2,HVUL0H09702.2,HVUL6H02599.2,HVUL5H07038.2,HVUL3H09604.2,HVUL0H35888.2,HVUL6H1…
organ development	GO:0048513	46 out of 756 6.08465608465608%	99 out of 2624 3.77286585365854%	0.000110074	HVUL3H51403.2,HVUL6H01432.2,HVUL5H54871.2,HVUL5H34946.2,HVUL7H06717.2,HVUL2H11393.2,HVUL2H22734.2,HVUL2H13903.2,HVUL5H17371.2,HVUL3H42334.2,HVUL7H05547.2,HVUL3H00880.2,HVUL3H09822.2,HVUL7H49300.2,HVUL2H30321.2,HVUL3H26786.2,HVUL7H28417.2,HVUL6H24824.2,HVUL4H24247.2,HVUL3H14367.2,HVUL5H13819.2,HVUL7H03735.2,HVUL5H07010.2,HVUL2H13279.2,HVUL0H09702.2,HVUL1H23978.2,HVUL6H02599.2,HVUL3H09604.2,HVUL6H1…
post-embryonic morphogenesis	GO:0009886	16 out of 756 2.11640211640212%	24 out of 2624 0.914634146341463%	0.000124464	HVUL3H51403.2,HVUL7H49300.2,HVUL2H30321.2,HVUL2H22734.2,HVUL3H00880.2,HVUL6H24824.2,HVUL3H09604.2,HVUL5H07010.2,HVUL0H09702.2,HVUL4H26319.2,HVUL4H42287.2,HVUL3H37876.2,HVUL7H22107.2,HVUL7H30460.2,HVUL5H32720.2,HVUL5H30670.2
mRNA modification	GO:0016556	10 out of 756 1.32275132275132%	12 out of 2624 0.457317073170732%	0.000136814	HVUL7H17250.2,HVUL3H00880.2,HVUL2H05270.2,HVUL3H42215.2,HVUL3H09604.2,HVUL4H18896.2,HVUL5H32942.2,HVUL6H52442.2,HVUL5H21151.2,HVUL5H30670.2
sulfur compound biosynthetic process	GO:0044272	36 out of 756 4.76190476190476%	73 out of 2624 2.78201219512195%	0.000140612	HVUL4H07780.2,HVUL3H51403.2,HVUL2H46752.2,HVUL4H37301.2,HVUL5H54871.2,HVUL2H20148.2,HVUL4H38732.2,HVUL3H32270.2,HVUL0H04974.2,HVUL4H10062.2,HVUL2H11393.2,HVUL3H42334.2,HVUL1H48305.2,HVUL4H43562.2,HVUL2H28705.2,HVUL3H26786.2,HVUL3H14067.2,HVUL7H09932.2,HVUL2H21119.2,HVUL6H02599.2,HVUL6H32923.2,HVUL4H27786.2,HVUL2H43878.2,HVUL1H08399.2,HVUL0H35888.2,HVUL7H11408.2,HVUL4H43876.2,HVUL5H20476.2,HVUL6H2…
establishment of protein localization to chloroplast	GO:0072596	11 out of 756 1.45502645502646%	14 out of 2624 0.533536585365854%	0.000158461	HVUL1H34171.2,HVUL4H07653.2,HVUL5H32721.2,HVUL1H06197.2,HVUL5H07010.2,HVUL0H01651.2,HVUL3H22939.2,HVUL7H16070.2,HVUL3H14367.2,HVUL2H01186.2,HVUL7H30460.2
protein targeting to chloroplast	GO:0045036	11 out of 756 1.45502645502646%	14 out of 2624 0.533536585365854%	0.000158461	HVUL1H34171.2,HVUL4H07653.2,HVUL5H32721.2,HVUL1H06197.2,HVUL5H07010.2,HVUL0H01651.2,HVUL3H22939.2,HVUL7H16070.2,HVUL3H14367.2,HVUL2H01186.2,HVUL7H30460.2
protein localization to chloroplast	GO:0072598	11 out of 756 1.45502645502646%	14 out of 2624 0.533536585365854%	0.000158461	HVUL1H34171.2,HVUL4H07653.2,HVUL5H32721.2,HVUL1H06197.2,HVUL5H07010.2,HVUL0H01651.2,HVUL3H22939.2,HVUL7H16070.2,HVUL3H14367.2,HVUL2H01186.2,HVUL7H30460.2
plastid translation	GO:0032544	7 out of 756 0.925925925925926%	7 out of 2624 0.266768292682927%	0.000161542	HVUL3H26909.2,HVUL2H23599.2,HVUL5H17371.2,HVUL3H09822.2,HVUL7H11321.2,HVUL7H16596.2,HVUL7H42182.2
single-organism metabolic process	GO:0044710	333 out of 756 44.0476190476191%	1018 out of 2624 38.7957317073171%	0.000274927	HVUL0H36332.2,HVUL5H48844.2,HVUL2H21113.2,HVUL1H28613.2,HVUL3H51403.2,HVUL6H01432.2,HVUL1H34171.2,HVUL3H43676.2,HVUL2H20148.2,HVUL0H07807.2,HVUL5H33463.2,HVUL3H26909.2,HVUL0H15310.2,HVUL4H07780.2,HVUL1H41697.2,HVUL7H35961.2,HVUL2H31183.2,HVUL4H17799.2,HVUL1H22714.2,HVUL6H35134.2,HVUL5H52835.2,HVUL5H05089.2,HVUL4H44979.2,HVUL2H38852.2,HVUL7H49300.2,HVUL6H30749.2,HVUL2H30321.2,HVUL4H37301.2,HVUL4H5…
single-organism carbohydrate catabolic process	GO:0044724	43 out of 756 5.68783068783069%	94 out of 2624 3.58231707317073%	0.000285105	HVUL4H07780.2,HVUL3H34864.2,HVUL4H17799.2,HVUL2H22734.2,HVUL4H52044.2,HVUL7H05547.2,HVUL7H03405.2,HVUL2H21113.2,HVUL3H51403.2,HVUL6H32761.2,HVUL2H46752.2,HVUL1H34171.2,HVUL2H23599.2,HVUL6H12733.2,HVUL2H13903.2,HVUL5H17371.2,HVUL1H48305.2,HVUL3H09822.2,HVUL2H26486.2,HVUL4H22255.2,HVUL2H30321.2,HVUL7H49300.2,HVUL2H26260.2,HVUL2H28705.2,HVUL4H24247.2,HVUL3H42481.2,HVUL2H29366.2,HVUL2H03127.2,HVUL5H2…
RNA processing	GO:0006396	48 out of 756 6.34920634920635%	108 out of 2624 4.11585365853659%	0.000298246	HVUL4H07780.2,HVUL3H34864.2,HVUL4H17799.2,HVUL2H22734.2,HVUL4H52044.2,HVUL7H20140.2,HVUL5H06590.2,HVUL3H51403.2,HVUL6H01432.2,HVUL6H12733.2,HVUL3H43676.2,HVUL2H13903.2,HVUL5H17371.2,HVUL3H09822.2,HVUL4H22255.2,HVUL2H30321.2,HVUL0H15893.2,HVUL0H01651.2,HVUL7H28417.2,HVUL1H07566.2,HVUL3H15611.2,HVUL7H09932.2,HVUL3H14367.2,HVUL5H07010.2,HVUL4H35401.2,HVUL7H53462.2,HVUL3H26998.2,HVUL3H22939.2,HVUL3H1…
carbohydrate catabolic process	GO:0016052	49 out of 756 6.48148148148148%	111 out of 2624 4.23018292682927%	0.000314828	HVUL4H07780.2,HVUL4H37301.2,HVUL3H34864.2,HVUL4H17799.2,HVUL2H22734.2,HVUL4H52044.2,HVUL7H05547.2,HVUL7H03405.2,HVUL2H21113.2,HVUL3H51403.2,HVUL6H32761.2,HVUL2H46752.2,HVUL1H34171.2,HVUL2H23599.2,HVUL6H12733.2,HVUL2H13903.2,HVUL5H17371.2,HVUL1H48305.2,HVUL3H09822.2,HVUL2H26486.2,HVUL4H22255.2,HVUL7H49300.2,HVUL2H30321.2,HVUL2H26260.2,HVUL4H24247.2,HVUL3H42481.2,HVUL4H26833.2,HVUL6H02599.2,HVUL3H2…
phosphate-containing compound metabolic process	GO:0006796	168 out of 756 22.2222222222222%	475 out of 2624 18.1021341463415%	0.000357351	HVUL3H30595.2,HVUL0H04974.2,HVUL4H42900.2,HVUL4H28112.2,HVUL7H03405.2,HVUL2H21113.2,HVUL3H51403.2,HVUL6H32761.2,HVUL1H34171.2,HVUL2H23599.2,HVUL6H12733.2,HVUL7H11321.2,HVUL0H15310.2,HVUL4H07780.2,HVUL4H17799.2,HVUL5H40109.2,HVUL2H26379.2,HVUL1H22714.2,HVUL7H11280.2,HVUL3H35000.2,HVUL5H52835.2,HVUL1H27755.2,HVUL3H10030.2,HVUL6H54145.2,HVUL5H17371.2,HVUL5H14897.2,HVUL3H09822.2,HVUL7H49300.2,HVUL2H3…
phosphatidylglycerol biosynthetic process	GO:0006655	9 out of 756 1.19047619047619%	11 out of 2624 0.419207317073171%	0.000401729	HVUL4H10062.2,HVUL2H05270.2,HVUL2H32291.2,HVUL4H24247.2,HVUL5H21151.2,HVUL3H27160.2,HVUL4H26319.2,HVUL5H30136.2,HVUL7H22107.2
phosphatidylglycerol metabolic process	GO:0046471	9 out of 756 1.19047619047619%	11 out of 2624 0.419207317073171%	0.000401729	HVUL4H10062.2,HVUL2H05270.2,HVUL2H32291.2,HVUL4H24247.2,HVUL5H21151.2,HVUL3H27160.2,HVUL4H26319.2,HVUL5H30136.2,HVUL7H22107.2
regulation of metabolic process	GO:0019222	103 out of 756 13.6243386243386%	272 out of 2624 10.3658536585366%	0.000415104	HVUL4H37301.2,HVUL1H34231.2,HVUL5H47789.2,HVUL4H42900.2,HVUL4H52044.2,HVUL3H38937.2,HVUL3H42334.2,HVUL3H38911.2,HVUL1H09697.2,HVUL3H51403.2,HVUL3H42614.2,HVUL6H01432.2,HVUL1H09755.2,HVUL5H21635.2,HVUL6H43996.2,HVUL3H31197.2,HVUL4H07780.2,HVUL4H17799.2,HVUL2H22734.2,HVUL1H14088.2,HVUL5H36394.2,HVUL5H17371.2,HVUL3H09822.2,HVUL4H22255.2,HVUL4H44071.2,HVUL2H26260.2,HVUL7H28417.2,HVUL1H07566.2,HVUL2H2…
sulfur amino acid metabolic process	GO:0000096	27 out of 756 3.57142857142857%	53 out of 2624 2.01981707317073%	0.000499309	HVUL4H07780.2,HVUL3H51403.2,HVUL2H46752.2,HVUL5H54871.2,HVUL4H38732.2,HVUL0H04974.2,HVUL2H11393.2,HVUL3H42334.2,HVUL1H48305.2,HVUL4H43562.2,HVUL2H28705.2,HVUL3H26786.2,HVUL3H14067.2,HVUL7H09932.2,HVUL2H21119.2,HVUL6H02599.2,HVUL6H32923.2,HVUL4H27786.2,HVUL2H43878.2,HVUL1H08399.2,HVUL0H35888.2,HVUL5H20476.2,HVUL6H26962.2,HVUL6H32922.2,HVUL5H32720.2,HVUL2H21195.2,HVUL1H23888.2
lipid metabolic process	GO:0006629	90 out of 756 11.9047619047619%	234 out of 2624 8.91768292682927%	0.000544965	HVUL3H34864.2,HVUL4H59251.2,HVUL4H38732.2,HVUL4H42900.2,HVUL5H19819.2,HVUL3H42334.2,HVUL7H05547.2,HVUL2H21113.2,HVUL3H51403.2,HVUL1H34171.2,HVUL2H23599.2,HVUL6H40541.2,HVUL0H07807.2,HVUL7H11321.2,HVUL4H07780.2,HVUL1H41697.2,HVUL5H20948.2,HVUL4H17799.2,HVUL4H10062.2,HVUL1H22714.2,HVUL5H52835.2,HVUL5H32469.2,HVUL1H27755.2,HVUL5H32721.2,HVUL2H11393.2,HVUL2H13903.2,HVUL5H17371.2,HVUL1H05360.2,HVUL4H4…
organelle organization	GO:0006996	86 out of 756 11.3756613756614%	222 out of 2624 8.46036585365854%	0.000555895	HVUL3H34864.2,HVUL4H52044.2,HVUL3H38937.2,HVUL3H42334.2,HVUL7H05547.2,HVUL3H51403.2,HVUL2H46752.2,HVUL6H01432.2,HVUL7H42182.2,HVUL2H23599.2,HVUL7H11321.2,HVUL3H13321.2,HVUL3H26909.2,HVUL4H07780.2,HVUL2H22734.2,HVUL5H06590.2,HVUL5H52835.2,HVUL5H22700.2,HVUL2H18881.2,HVUL2H11393.2,HVUL2H13903.2,HVUL5H17371.2,HVUL5H55526.2,HVUL7H16596.2,HVUL3H09822.2,HVUL4H22255.2,HVUL7H49300.2,HVUL7H28417.2,HVUL1H0…
regulation of phosphate metabolic process	GO:0019220	18 out of 756 2.38095238095238%	31 out of 2624 1.18140243902439%	0.000588385	HVUL3H51403.2,HVUL5H17371.2,HVUL3H09822.2,HVUL4H22255.2,HVUL6H43996.2,HVUL2H22734.2,HVUL4H52044.2,HVUL4H42900.2,HVUL2H28705.2,HVUL2H59603.2,HVUL5H07010.2,HVUL1H23978.2,HVUL2H31148.2,HVUL5H32912.2,HVUL7H36649.2,HVUL4H23262.2,HVUL5H08637.2,HVUL5H23554.2
regulation of phosphorus metabolic process	GO:0051174	18 out of 756 2.38095238095238%	31 out of 2624 1.18140243902439%	0.000588385	HVUL3H51403.2,HVUL5H17371.2,HVUL3H09822.2,HVUL4H22255.2,HVUL6H43996.2,HVUL2H22734.2,HVUL4H52044.2,HVUL4H42900.2,HVUL2H28705.2,HVUL2H59603.2,HVUL5H07010.2,HVUL1H23978.2,HVUL2H31148.2,HVUL5H32912.2,HVUL7H36649.2,HVUL4H23262.2,HVUL5H08637.2,HVUL5H23554.2
single-organism cellular process	GO:0044763	354 out of 756 46.8253968253968%	1098 out of 2624 41.844512195122%	0.000599611	HVUL0H36332.2,HVUL5H48844.2,HVUL2H21113.2,HVUL3H53632.2,HVUL1H28613.2,HVUL3H51403.2,HVUL6H01432.2,HVUL1H34171.2,HVUL3H43676.2,HVUL2H20148.2,HVUL0H07807.2,HVUL5H21635.2,HVUL3H26909.2,HVUL0H15310.2,HVUL4H07780.2,HVUL1H41697.2,HVUL7H35961.2,HVUL4H17799.2,HVUL1H22714.2,HVUL5H52835.2,HVUL5H05089.2,HVUL3H10030.2,HVUL7H49300.2,HVUL6H30749.2,HVUL2H30321.2,HVUL4H37301.2,HVUL5H34946.2,HVUL3H44078.2,HVUL6H1…
iron-sulfur cluster assembly	GO:0016226	14 out of 756 1.85185185185185%	22 out of 2624 0.838414634146341%	0.000685476	HVUL3H42334.2,HVUL2H23599.2,HVUL2H13903.2,HVUL7H28417.2,HVUL4H22537.2,HVUL6H24824.2,HVUL3H14367.2,HVUL4H26284.2,HVUL2H13279.2,HVUL4H51081.2,HVUL7H16070.2,HVUL4H26319.2,HVUL4H23262.2,HVUL3H06041.2
metallo-sulfur cluster assembly	GO:0031163	14 out of 756 1.85185185185185%	22 out of 2624 0.838414634146341%	0.000685476	HVUL3H42334.2,HVUL2H23599.2,HVUL2H13903.2,HVUL7H28417.2,HVUL4H22537.2,HVUL6H24824.2,HVUL3H14367.2,HVUL4H26284.2,HVUL2H13279.2,HVUL4H51081.2,HVUL7H16070.2,HVUL4H26319.2,HVUL4H23262.2,HVUL3H06041.2
organophosphate metabolic process	GO:0019637	100 out of 756 13.2275132275132%	266 out of 2624 10.1371951219512%	0.000687124	HVUL3H34864.2,HVUL4H38732.2,HVUL0H04974.2,HVUL3H44078.2,HVUL4H42900.2,HVUL4H52044.2,HVUL3H42334.2,HVUL7H05547.2,HVUL7H03405.2,HVUL2H21113.2,HVUL3H51403.2,HVUL6H32761.2,HVUL2H46752.2,HVUL1H34171.2,HVUL2H23599.2,HVUL6H12733.2,HVUL6H40541.2,HVUL7H11321.2,HVUL3H24357.2,HVUL0H15310.2,HVUL7H25294.2,HVUL4H07780.2,HVUL4H17799.2,HVUL3H32270.2,HVUL5H40109.2,HVUL4H10062.2,HVUL1H22714.2,HVUL5H10777.2,HVUL5H5…
phosphorus metabolic process	GO:0006793	169 out of 756 22.3544973544974%	484 out of 2624 18.4451219512195%	0.000715798	HVUL3H30595.2,HVUL0H04974.2,HVUL4H42900.2,HVUL4H28112.2,HVUL7H03405.2,HVUL2H21113.2,HVUL3H51403.2,HVUL6H32761.2,HVUL1H34171.2,HVUL2H23599.2,HVUL6H12733.2,HVUL7H11321.2,HVUL2H26265.2,HVUL0H15310.2,HVUL4H07780.2,HVUL4H17799.2,HVUL5H40109.2,HVUL2H26379.2,HVUL1H22714.2,HVUL7H11280.2,HVUL3H35000.2,HVUL5H52835.2,HVUL1H27755.2,HVUL3H10030.2,HVUL6H54145.2,HVUL5H17371.2,HVUL5H14897.2,HVUL3H09822.2,HVUL7H4…
ribosome biogenesis	GO:0042254	37 out of 756 4.89417989417989%	81 out of 2624 3.08689024390244%	0.000781102	HVUL4H07780.2,HVUL3H51403.2,HVUL6H12733.2,HVUL3H34864.2,HVUL3H43676.2,HVUL4H17799.2,HVUL2H22734.2,HVUL4H42900.2,HVUL4H52044.2,HVUL2H13903.2,HVUL5H17371.2,HVUL5H06590.2,HVUL3H09822.2,HVUL4H22255.2,HVUL2H30321.2,HVUL2H28705.2,HVUL0H01651.2,HVUL7H28417.2,HVUL1H07566.2,HVUL3H15611.2,HVUL3H14367.2,HVUL5H07010.2,HVUL4H35401.2,HVUL3H26998.2,HVUL4H27786.2,HVUL3H22939.2,HVUL2H59603.2,HVUL4H26284.2,HVUL3H0…
post-embryonic development	GO:0009791	43 out of 756 5.68783068783069%	98 out of 2624 3.73475609756098%	0.000854624	HVUL3H51403.2,HVUL6H57774.2,HVUL4H19726.2,HVUL5H34946.2,HVUL2H11393.2,HVUL2H22734.2,HVUL2H13903.2,HVUL3H38911.2,HVUL1H48305.2,HVUL3H00880.2,HVUL7H49300.2,HVUL2H30321.2,HVUL3H31197.2,HVUL7H28417.2,HVUL6H24824.2,HVUL2H21119.2,HVUL3H14367.2,HVUL5H13819.2,HVUL5H07010.2,HVUL2H13279.2,HVUL0H09702.2,HVUL1H23978.2,HVUL4H39316.2,HVUL6H02599.2,HVUL6H09726.2,HVUL3H09604.2,HVUL4H26284.2,HVUL4H26319.2,HVUL4H4…
response to bacterium	GO:0009617	16 out of 756 2.11640211640212%	27 out of 2624 1.02896341463415%	0.000878422	HVUL4H07780.2,HVUL1H48305.2,HVUL4H07653.2,HVUL2H39827.2,HVUL2H21113.2,HVUL4H22255.2,HVUL4H18007.2,HVUL2H33190.2,HVUL0H09019.2,HVUL2H10947.2,HVUL7H11408.2,HVUL1H35226.2,HVUL6H26962.2,HVUL5H08637.2,HVUL2H38815.2,HVUL4H40966.2
regulation of biological process	GO:0050789	166 out of 756 21.957671957672%	478 out of 2624 18.2164634146341%	0.0010893	HVUL1H34231.2,HVUL2H10865.2,HVUL4H42900.2,HVUL3H38937.2,HVUL5H48844.2,HVUL3H38911.2,HVUL3H00880.2,HVUL3H53632.2,HVUL3H51403.2,HVUL6H01432.2,HVUL1H34922.2,HVUL4H54822.2,HVUL5H21635.2,HVUL4H07780.2,HVUL4H17799.2,HVUL2H22734.2,HVUL5H36394.2,HVUL3H10030.2,HVUL5H17371.2,HVUL3H50876.2,HVUL3H09822.2,HVUL6H30749.2,HVUL4H44071.2,HVUL4H37301.2,HVUL5H47789.2,HVUL5H34946.2,HVUL4H52044.2,HVUL3H42334.2,HVUL1H0…
S-glycoside metabolic process	GO:0016143	10 out of 756 1.32275132275132%	14 out of 2624 0.533536585365854%	0.00114337	HVUL2H20148.2,HVUL3H51403.2,HVUL4H37301.2,HVUL3H32270.2,HVUL2H30321.2,HVUL1H48305.2,HVUL4H10062.2,HVUL4H43876.2,HVUL5H23554.2,HVUL4H40966.2
glucosinolate metabolic process	GO:0019760	10 out of 756 1.32275132275132%	14 out of 2624 0.533536585365854%	0.00114337	HVUL2H20148.2,HVUL3H51403.2,HVUL4H37301.2,HVUL3H32270.2,HVUL2H30321.2,HVUL1H48305.2,HVUL4H10062.2,HVUL4H43876.2,HVUL5H23554.2,HVUL4H40966.2
glycosinolate metabolic process	GO:0019757	10 out of 756 1.32275132275132%	14 out of 2624 0.533536585365854%	0.00114337	HVUL2H20148.2,HVUL3H51403.2,HVUL4H37301.2,HVUL3H32270.2,HVUL2H30321.2,HVUL1H48305.2,HVUL4H10062.2,HVUL4H43876.2,HVUL5H23554.2,HVUL4H40966.2
cellular component organization	GO:0016043	121 out of 756 16.005291005291%	335 out of 2624 12.7667682926829%	0.00115363	HVUL3H34864.2,HVUL6H29843.2,HVUL5H34946.2,HVUL4H52044.2,HVUL3H38937.2,HVUL3H42334.2,HVUL7H05547.2,HVUL3H51403.2,HVUL2H46752.2,HVUL7H01217.2,HVUL6H01432.2,HVUL7H42182.2,HVUL2H23599.2,HVUL3H07033.2,HVUL7H11321.2,HVUL3H13321.2,HVUL3H26909.2,HVUL7H25294.2,HVUL4H07780.2,HVUL2H22734.2,HVUL1H08320.2,HVUL7H17250.2,HVUL5H06590.2,HVUL5H52835.2,HVUL6H25709.2,HVUL5H22700.2,HVUL5H54871.2,HVUL2H18881.2,HVUL7H0…
biological regulation	GO:0065007	180 out of 756 23.8095238095238%	524 out of 2624 19.969512195122%	0.00117481	HVUL1H34231.2,HVUL2H10865.2,HVUL4H42900.2,HVUL3H38937.2,HVUL5H38434.2,HVUL5H48844.2,HVUL3H38911.2,HVUL3H00880.2,HVUL3H53632.2,HVUL3H51403.2,HVUL6H01432.2,HVUL6H12733.2,HVUL1H34922.2,HVUL4H54822.2,HVUL5H21635.2,HVUL4H07780.2,HVUL4H17799.2,HVUL2H22734.2,HVUL5H54871.2,HVUL5H36394.2,HVUL3H10030.2,HVUL5H17371.2,HVUL3H50876.2,HVUL3H09822.2,HVUL6H30749.2,HVUL4H44071.2,HVUL4H37301.2,HVUL2H03669.2,HVUL5H4…
regulation of RNA metabolic process	GO:0051252	62 out of 756 8.2010582010582%	155 out of 2624 5.90701219512195%	0.00134205	HVUL1H34231.2,HVUL4H17799.2,HVUL5H47789.2,HVUL3H38937.2,HVUL3H42334.2,HVUL1H14088.2,HVUL6H01432.2,HVUL5H36394.2,HVUL1H09755.2,HVUL5H17371.2,HVUL5H21635.2,HVUL3H09822.2,HVUL4H44071.2,HVUL3H31197.2,HVUL7H28417.2,HVUL1H07566.2,HVUL3H14367.2,HVUL5H27731.2,HVUL2H40169.2,HVUL5H40100.2,HVUL5H31052.2,HVUL3H27484.2,HVUL0H08584.2,HVUL4H26284.2,HVUL5H30136.2,HVUL4H42287.2,HVUL3H19593.2,HVUL5H32942.2,HVUL4H2…
regulation of RNA biosynthetic process	GO:2001141	62 out of 756 8.2010582010582%	155 out of 2624 5.90701219512195%	0.00134205	HVUL1H34231.2,HVUL4H17799.2,HVUL5H47789.2,HVUL3H38937.2,HVUL3H42334.2,HVUL1H14088.2,HVUL6H01432.2,HVUL5H36394.2,HVUL1H09755.2,HVUL5H17371.2,HVUL5H21635.2,HVUL3H09822.2,HVUL4H44071.2,HVUL3H31197.2,HVUL7H28417.2,HVUL1H07566.2,HVUL3H14367.2,HVUL5H27731.2,HVUL2H40169.2,HVUL5H40100.2,HVUL5H31052.2,HVUL3H27484.2,HVUL0H08584.2,HVUL4H26284.2,HVUL5H30136.2,HVUL4H42287.2,HVUL3H19593.2,HVUL5H32942.2,HVUL4H2…
regulation of transcription, DNA-templated	GO:0006355	62 out of 756 8.2010582010582%	155 out of 2624 5.90701219512195%	0.00134205	HVUL1H34231.2,HVUL4H17799.2,HVUL5H47789.2,HVUL3H38937.2,HVUL3H42334.2,HVUL1H14088.2,HVUL6H01432.2,HVUL5H36394.2,HVUL1H09755.2,HVUL5H17371.2,HVUL5H21635.2,HVUL3H09822.2,HVUL4H44071.2,HVUL3H31197.2,HVUL7H28417.2,HVUL1H07566.2,HVUL3H14367.2,HVUL5H27731.2,HVUL2H40169.2,HVUL5H40100.2,HVUL5H31052.2,HVUL3H27484.2,HVUL0H08584.2,HVUL4H26284.2,HVUL5H30136.2,HVUL4H42287.2,HVUL3H19593.2,HVUL5H32942.2,HVUL4H2…
regulation of nucleic acid-templated transcription	GO:1903506	62 out of 756 8.2010582010582%	155 out of 2624 5.90701219512195%	0.00134205	HVUL1H34231.2,HVUL4H17799.2,HVUL5H47789.2,HVUL3H38937.2,HVUL3H42334.2,HVUL1H14088.2,HVUL6H01432.2,HVUL5H36394.2,HVUL1H09755.2,HVUL5H17371.2,HVUL5H21635.2,HVUL3H09822.2,HVUL4H44071.2,HVUL3H31197.2,HVUL7H28417.2,HVUL1H07566.2,HVUL3H14367.2,HVUL5H27731.2,HVUL2H40169.2,HVUL5H40100.2,HVUL5H31052.2,HVUL3H27484.2,HVUL0H08584.2,HVUL4H26284.2,HVUL5H30136.2,HVUL4H42287.2,HVUL3H19593.2,HVUL5H32942.2,HVUL4H2…
heterocycle metabolic process	GO:0046483	168 out of 756 22.2222222222222%	487 out of 2624 18.5594512195122%	0.00144349	HVUL7H42443.2,HVUL0H04974.2,HVUL4H42900.2,HVUL3H38937.2,HVUL3H00880.2,HVUL7H03405.2,HVUL3H51403.2,HVUL6H32761.2,HVUL6H01432.2,HVUL1H34171.2,HVUL2H23599.2,HVUL0H26112.2,HVUL6H12733.2,HVUL3H43676.2,HVUL2H20080.2,HVUL0H15310.2,HVUL4H07780.2,HVUL7H35961.2,HVUL4H17799.2,HVUL2H17573.2,HVUL5H40109.2,HVUL2H22734.2,HVUL5H08069.2,HVUL5H41834.2,HVUL2H05648.2,HVUL7H20140.2,HVUL5H06590.2,HVUL5H52835.2,HVUL4H0…
sulfur compound metabolic process	GO:0006790	38 out of 756 5.02645502645503%	86 out of 2624 3.27743902439024%	0.00144768	HVUL4H07780.2,HVUL3H51403.2,HVUL2H46752.2,HVUL4H37301.2,HVUL5H54871.2,HVUL2H20148.2,HVUL4H38732.2,HVUL3H32270.2,HVUL0H04974.2,HVUL4H10062.2,HVUL2H11393.2,HVUL3H42334.2,HVUL1H48305.2,HVUL2H26265.2,HVUL4H43562.2,HVUL2H30321.2,HVUL3H26786.2,HVUL7H09932.2,HVUL2H21119.2,HVUL6H02599.2,HVUL6H32923.2,HVUL2H43878.2,HVUL0H35888.2,HVUL7H11408.2,HVUL4H43876.2,HVUL5H20476.2,HVUL2H28705.2,HVUL3H14067.2,HVUL4H2…
positive regulation of cellular process	GO:0048522	30 out of 756 3.96825396825397%	64 out of 2624 2.4390243902439%	0.00146013	HVUL6H01432.2,HVUL4H17799.2,HVUL3H38937.2,HVUL5H17371.2,HVUL3H42334.2,HVUL3H09822.2,HVUL3H26786.2,HVUL0H01651.2,HVUL7H28417.2,HVUL1H07566.2,HVUL6H24824.2,HVUL3H14367.2,HVUL3H19593.2,HVUL5H32942.2,HVUL5H07010.2,HVUL0H09702.2,HVUL6H02599.2,HVUL3H15610.2,HVUL4H27786.2,HVUL3H27484.2,HVUL4H26284.2,HVUL6H10010.2,HVUL5H30136.2,HVUL7H16070.2,HVUL4H42287.2,HVUL2H31148.2,HVUL7H36649.2,HVUL5H23554.2,HVUL2H0…
glucose metabolic process	GO:0006006	37 out of 756 4.89417989417989%	84 out of 2624 3.20121951219512%	0.00178656	HVUL4H07780.2,HVUL6H32761.2,HVUL3H51403.2,HVUL2H46752.2,HVUL1H34171.2,HVUL2H23599.2,HVUL6H12733.2,HVUL3H34864.2,HVUL4H17799.2,HVUL2H22734.2,HVUL4H52044.2,HVUL2H13903.2,HVUL5H17371.2,HVUL7H05547.2,HVUL1H48305.2,HVUL7H03405.2,HVUL3H09822.2,HVUL4H22255.2,HVUL7H49300.2,HVUL2H30321.2,HVUL2H26260.2,HVUL2H28705.2,HVUL4H24247.2,HVUL3H42481.2,HVUL2H29366.2,HVUL5H28459.2,HVUL6H02599.2,HVUL3H26998.2,HVUL4H2…
leaf morphogenesis	GO:0009965	12 out of 756 1.58730158730159%	19 out of 2624 0.724085365853659%	0.00185667	HVUL5H17371.2,HVUL3H09822.2,HVUL3H42334.2,HVUL7H05547.2,HVUL3H26786.2,HVUL3H42215.2,HVUL5H07010.2,HVUL5H32942.2,HVUL5H21151.2,HVUL6H10010.2,HVUL1H49511.2,HVUL4H27786.2
defense response to bacterium	GO:0042742	15 out of 756 1.98412698412698%	26 out of 2624 0.990853658536585%	0.00186129	HVUL4H07780.2,HVUL1H48305.2,HVUL4H07653.2,HVUL2H39827.2,HVUL2H21113.2,HVUL4H22255.2,HVUL4H18007.2,HVUL2H33190.2,HVUL0H09019.2,HVUL2H10947.2,HVUL7H11408.2,HVUL1H35226.2,HVUL6H26962.2,HVUL2H38815.2,HVUL4H40966.2
circadian rhythm	GO:0007623	5 out of 756 0.661375661375661%	5 out of 2624 0.190548780487805%	0.00196648	HVUL4H53302.2,HVUL7H29358.2,HVUL4H37301.2,HVUL7H29359.2,HVUL2H03127.2
rhythmic process	GO:0048511	5 out of 756 0.661375661375661%	5 out of 2624 0.190548780487805%	0.00196648	HVUL4H53302.2,HVUL7H29358.2,HVUL4H37301.2,HVUL7H29359.2,HVUL2H03127.2
nucleobase-containing compound metabolic process	GO:0006139	146 out of 756 19.3121693121693%	419 out of 2624 15.967987804878%	0.00199559	HVUL7H42443.2,HVUL0H04974.2,HVUL4H42900.2,HVUL3H38937.2,HVUL3H00880.2,HVUL7H03405.2,HVUL3H51403.2,HVUL6H32761.2,HVUL6H01432.2,HVUL1H34171.2,HVUL2H23599.2,HVUL0H26112.2,HVUL6H12733.2,HVUL3H43676.2,HVUL2H20080.2,HVUL0H15310.2,HVUL4H07780.2,HVUL7H35961.2,HVUL4H17799.2,HVUL2H17573.2,HVUL5H40109.2,HVUL2H22734.2,HVUL5H41834.2,HVUL2H05648.2,HVUL7H20140.2,HVUL5H06590.2,HVUL5H52835.2,HVUL4H06486.2,HVUL4H1…
electron transport chain	GO:0022900	27 out of 756 3.57142857142857%	57 out of 2624 2.17225609756098%	0.00206375	HVUL4H07780.2,HVUL6H32761.2,HVUL3H51403.2,HVUL3H14150.2,HVUL6H12733.2,HVUL3H34864.2,HVUL5H20948.2,HVUL4H17799.2,HVUL5H32721.2,HVUL6H15824.2,HVUL2H22734.2,HVUL4H42900.2,HVUL7H23458.2,HVUL4H22255.2,HVUL2H26260.2,HVUL7H06797.2,HVUL5H32942.2,HVUL1H52645.2,HVUL4H06772.2,HVUL1H37693.2,HVUL2H15665.2,HVUL1H48570.2,HVUL6H12486.2,HVUL3H56977.2,HVUL7H49028.2,HVUL1H52644.2,HVUL3H22174.2
regulation of ion transport	GO:0043269	11 out of 756 1.45502645502646%	17 out of 2624 0.647865853658537%	0.00219273	HVUL4H07780.2,HVUL2H46752.2,HVUL5H32763.2,HVUL2H43878.2,HVUL6H22389.2,HVUL7H11408.2,HVUL5H31052.2,HVUL7H07543.2,HVUL6H12231.2,HVUL5H06729.2,HVUL7H49028.2
anatomical structure morphogenesis	GO:0009653	37 out of 756 4.89417989417989%	85 out of 2624 3.23932926829268%	0.00231054	HVUL3H51403.2,HVUL6H01432.2,HVUL5H54871.2,HVUL5H34946.2,HVUL2H11393.2,HVUL2H22734.2,HVUL5H17371.2,HVUL3H42334.2,HVUL7H05547.2,HVUL3H00880.2,HVUL3H09822.2,HVUL7H49300.2,HVUL2H30321.2,HVUL3H26786.2,HVUL6H24824.2,HVUL6H30143.2,HVUL3H10935.2,HVUL5H32942.2,HVUL5H07010.2,HVUL0H09702.2,HVUL4H27786.2,HVUL3H42215.2,HVUL5H40191.2,HVUL1H08399.2,HVUL3H09604.2,HVUL6H10010.2,HVUL5H21151.2,HVUL4H26319.2,HVUL4H4…
macromolecule modification	GO:0043412	110 out of 756 14.5502645502646%	307 out of 2624 11.6996951219512%	0.00272424	HVUL3H30595.2,HVUL4H37301.2,HVUL6H12643.2,HVUL6H22501.2,HVUL3H00880.2,HVUL6H12644.2,HVUL6H08730.2,HVUL2H19071.2,HVUL6H01432.2,HVUL1H23813.2,HVUL1H25778.2,HVUL7H34574.2,HVUL2H39827.2,HVUL5H04698.2,HVUL4H07780.2,HVUL6H08733.2,HVUL5H40109.2,HVUL7H43719.2,HVUL7H17250.2,HVUL7H11280.2,HVUL5H10777.2,HVUL7H03201.2,HVUL5H35356.2,HVUL2H18881.2,HVUL3H10030.2,HVUL7H06717.2,HVUL5H04697.2,HVUL6H54145.2,HVUL4H1…
cellular aromatic compound metabolic process	GO:0006725	174 out of 756 23.015873015873%	513 out of 2624 19.5503048780488%	0.00284686	HVUL7H42443.2,HVUL0H04974.2,HVUL4H42900.2,HVUL3H38937.2,HVUL3H00880.2,HVUL7H03405.2,HVUL3H51403.2,HVUL6H32761.2,HVUL6H01432.2,HVUL1H34171.2,HVUL2H23599.2,HVUL0H26112.2,HVUL6H12733.2,HVUL3H43676.2,HVUL2H20080.2,HVUL0H15310.2,HVUL4H07780.2,HVUL7H35961.2,HVUL4H17799.2,HVUL2H17573.2,HVUL5H40109.2,HVUL2H22734.2,HVUL5H08069.2,HVUL5H41834.2,HVUL2H05648.2,HVUL7H20140.2,HVUL5H06590.2,HVUL5H52835.2,HVUL4H0…
cellular polysaccharide catabolic process	GO:0044247	6 out of 756 0.793650793650794%	7 out of 2624 0.266768292682927%	0.00297798	HVUL4H37301.2,HVUL7H29358.2,HVUL5H29106.2,HVUL7H29359.2,HVUL2H03127.2,HVUL4H26283.2
glucan catabolic process	GO:0009251	6 out of 756 0.793650793650794%	7 out of 2624 0.266768292682927%	0.00297798	HVUL4H37301.2,HVUL7H29358.2,HVUL5H29106.2,HVUL7H29359.2,HVUL2H03127.2,HVUL4H26283.2
cellular component organization or biogenesis	GO:0071840	131 out of 756 17.3280423280423%	375 out of 2624 14.2911585365854%	0.00316895	HVUL4H42900.2,HVUL3H38937.2,HVUL3H51403.2,HVUL6H01432.2,HVUL2H23599.2,HVUL6H12733.2,HVUL3H43676.2,HVUL7H11321.2,HVUL3H26909.2,HVUL4H07780.2,HVUL4H17799.2,HVUL2H22734.2,HVUL5H06590.2,HVUL5H52835.2,HVUL5H54871.2,HVUL5H17371.2,HVUL5H55526.2,HVUL3H09822.2,HVUL7H49300.2,HVUL2H30321.2,HVUL3H34864.2,HVUL6H29843.2,HVUL5H34946.2,HVUL4H52044.2,HVUL3H42334.2,HVUL7H05547.2,HVUL2H46752.2,HVUL7H01217.2,HVUL7H4…
phyllome development	GO:0048827	22 out of 756 2.91005291005291%	45 out of 2624 1.71493902439024%	0.00322863	HVUL5H17371.2,HVUL3H42334.2,HVUL7H05547.2,HVUL3H09822.2,HVUL5H34946.2,HVUL2H11393.2,HVUL2H13903.2,HVUL3H26786.2,HVUL7H28417.2,HVUL3H14367.2,HVUL5H32942.2,HVUL5H07010.2,HVUL2H13279.2,HVUL1H23978.2,HVUL6H02599.2,HVUL4H27786.2,HVUL3H42215.2,HVUL5H40191.2,HVUL6H10010.2,HVUL5H21151.2,HVUL1H49511.2,HVUL3H06041.2
cellular carbohydrate catabolic process	GO:0044275	7 out of 756 0.925925925925926%	9 out of 2624 0.342987804878049%	0.00327292	HVUL4H37301.2,HVUL2H21113.2,HVUL2H03127.2,HVUL7H29358.2,HVUL5H29106.2,HVUL7H29359.2,HVUL4H26283.2
cellular response to organic cyclic compound	GO:0071407	12 out of 756 1.58730158730159%	20 out of 2624 0.76219512195122%	0.00343907	HVUL5H35356.2,HVUL3H51403.2,HVUL5H17371.2,HVUL3H09822.2,HVUL6H01432.2,HVUL4H26284.2,HVUL3H23761.2,HVUL4H26319.2,HVUL3H12905.2,HVUL5H08637.2,HVUL5H23554.2,HVUL1H23888.2
polyol metabolic process	GO:0019751	12 out of 756 1.58730158730159%	20 out of 2624 0.76219512195122%	0.00343907	HVUL5H10777.2,HVUL2H21113.2,HVUL7H21690.2,HVUL1H29058.2,HVUL3H42481.2,HVUL7H44748.2,HVUL3H37504.2,HVUL6H41087.2,HVUL3H27484.2,HVUL6H26962.2,HVUL7H37434.2,HVUL4H35625.2
hexose metabolic process	GO:0019318	38 out of 756 5.02645502645503%	90 out of 2624 3.42987804878049%	0.00388621	HVUL4H07780.2,HVUL3H34864.2,HVUL4H17799.2,HVUL2H22734.2,HVUL4H52044.2,HVUL7H05547.2,HVUL7H03405.2,HVUL3H51403.2,HVUL6H32761.2,HVUL2H46752.2,HVUL1H34171.2,HVUL2H23599.2,HVUL6H12733.2,HVUL2H13903.2,HVUL5H17371.2,HVUL1H48305.2,HVUL3H09822.2,HVUL4H22255.2,HVUL2H30321.2,HVUL7H49300.2,HVUL2H26260.2,HVUL2H28705.2,HVUL4H24247.2,HVUL3H42481.2,HVUL2H29366.2,HVUL5H28459.2,HVUL6H02599.2,HVUL3H26998.2,HVUL4H2…
cellular nitrogen compound metabolic process	GO:0034641	165 out of 756 21.8253968253968%	488 out of 2624 18.5975609756098%	0.00437614	HVUL7H42443.2,HVUL0H04974.2,HVUL4H42900.2,HVUL3H38937.2,HVUL3H00880.2,HVUL7H03405.2,HVUL1H28613.2,HVUL3H51403.2,HVUL6H32761.2,HVUL6H01432.2,HVUL1H34171.2,HVUL2H23599.2,HVUL0H26112.2,HVUL6H12733.2,HVUL3H43676.2,HVUL2H20080.2,HVUL0H15310.2,HVUL4H07780.2,HVUL7H35961.2,HVUL4H17799.2,HVUL2H17573.2,HVUL5H40109.2,HVUL2H22734.2,HVUL5H08069.2,HVUL5H41834.2,HVUL2H05648.2,HVUL7H20140.2,HVUL5H06590.2,HVUL5H5…
defense response to other organism	GO:0098542	30 out of 756 3.96825396825397%	68 out of 2624 2.59146341463415%	0.00461503	HVUL4H07780.2,HVUL5H35356.2,HVUL3H51403.2,HVUL6H01432.2,HVUL2H23599.2,HVUL5H17371.2,HVUL3H50876.2,HVUL1H48305.2,HVUL4H07653.2,HVUL2H39827.2,HVUL3H09822.2,HVUL4H22255.2,HVUL2H21113.2,HVUL2H33190.2,HVUL2H07990.2,HVUL2H10947.2,HVUL4H18007.2,HVUL5H03720.2,HVUL0H09019.2,HVUL4H26284.2,HVUL3H23761.2,HVUL4H26319.2,HVUL7H11408.2,HVUL1H35226.2,HVUL6H26962.2,HVUL6H33492.2,HVUL5H08637.2,HVUL2H38815.2,HVUL5H2…
regulation of nucleobase-containing compound metabolic process	GO:0019219	63 out of 756 8.33333333333333%	165 out of 2624 6.28810975609756%	0.00463985	HVUL1H34231.2,HVUL4H17799.2,HVUL5H47789.2,HVUL3H38937.2,HVUL3H42334.2,HVUL1H14088.2,HVUL6H01432.2,HVUL5H36394.2,HVUL1H09755.2,HVUL5H17371.2,HVUL5H21635.2,HVUL3H09822.2,HVUL4H44071.2,HVUL3H31197.2,HVUL7H28417.2,HVUL1H07566.2,HVUL3H14367.2,HVUL5H27731.2,HVUL2H40169.2,HVUL5H40100.2,HVUL5H31052.2,HVUL3H27484.2,HVUL0H08584.2,HVUL4H26284.2,HVUL5H30136.2,HVUL4H42287.2,HVUL3H19593.2,HVUL5H32942.2,HVUL4H2…
oxidation-reduction process	GO:0055114	150 out of 756 19.8412698412698%	440 out of 2624 16.7682926829268%	0.00473738	HVUL2H01025.2,HVUL0H36332.2,HVUL0H04974.2,HVUL4H42900.2,HVUL5H48844.2,HVUL7H23458.2,HVUL7H03405.2,HVUL2H21113.2,HVUL3H51403.2,HVUL6H32761.2,HVUL5H15714.2,HVUL1H34171.2,HVUL2H23599.2,HVUL6H12733.2,HVUL1H34922.2,HVUL5H33463.2,HVUL4H07780.2,HVUL2H31183.2,HVUL4H17799.2,HVUL2H22734.2,HVUL5H54871.2,HVUL5H36602.2,HVUL5H17371.2,HVUL4H44979.2,HVUL6H30108.2,HVUL2H38852.2,HVUL3H09822.2,HVUL7H49300.2,HVUL6H3…
regulation of localization	GO:0032879	13 out of 756 1.71957671957672%	23 out of 2624 0.876524390243902%	0.00478634	HVUL4H07780.2,HVUL2H46752.2,HVUL5H32763.2,HVUL2H43878.2,HVUL5H31052.2,HVUL7H11408.2,HVUL6H22389.2,HVUL7H07543.2,HVUL6H12231.2,HVUL6H33492.2,HVUL4H40195.2,HVUL5H06729.2,HVUL7H49028.2
organic cyclic compound metabolic process	GO:1901360	179 out of 756 23.6772486772487%	535 out of 2624 20.3887195121951%	0.00489587	HVUL7H42443.2,HVUL0H04974.2,HVUL4H42900.2,HVUL3H38937.2,HVUL3H00880.2,HVUL7H03405.2,HVUL3H51403.2,HVUL6H32761.2,HVUL6H01432.2,HVUL1H34171.2,HVUL2H23599.2,HVUL0H26112.2,HVUL6H12733.2,HVUL3H43676.2,HVUL2H20080.2,HVUL0H15310.2,HVUL4H07780.2,HVUL7H35961.2,HVUL4H17799.2,HVUL2H17573.2,HVUL5H40109.2,HVUL2H22734.2,HVUL5H08069.2,HVUL5H41834.2,HVUL2H05648.2,HVUL7H20140.2,HVUL5H06590.2,HVUL5H52835.2,HVUL4H0…
regulation of nitrogen compound metabolic process	GO:0051171	63 out of 756 8.33333333333333%	166 out of 2624 6.32621951219512%	0.00545037	HVUL1H34231.2,HVUL4H17799.2,HVUL5H47789.2,HVUL3H38937.2,HVUL3H42334.2,HVUL1H14088.2,HVUL6H01432.2,HVUL5H36394.2,HVUL1H09755.2,HVUL5H17371.2,HVUL5H21635.2,HVUL3H09822.2,HVUL4H44071.2,HVUL3H31197.2,HVUL7H28417.2,HVUL1H07566.2,HVUL3H14367.2,HVUL5H27731.2,HVUL2H40169.2,HVUL5H40100.2,HVUL5H31052.2,HVUL3H27484.2,HVUL0H08584.2,HVUL4H26284.2,HVUL5H30136.2,HVUL4H42287.2,HVUL3H19593.2,HVUL5H32942.2,HVUL4H2…
reproductive process	GO:0022414	34 out of 756 4.4973544973545%	80 out of 2624 3.04878048780488%	0.00546159	HVUL4H19726.2,HVUL5H34946.2,HVUL2H11393.2,HVUL2H13903.2,HVUL1H08320.2,HVUL3H38911.2,HVUL1H48305.2,HVUL5H33463.2,HVUL3H31197.2,HVUL7H28417.2,HVUL2H21119.2,HVUL3H14367.2,HVUL2H13279.2,HVUL1H23978.2,HVUL4H39316.2,HVUL6H02599.2,HVUL6H09726.2,HVUL6H39300.2,HVUL7H26958.2,HVUL3H46253.2,HVUL4H26284.2,HVUL4H26319.2,HVUL2H42675.2,HVUL1H22602.2,HVUL7H11211.2,HVUL1H08399.2,HVUL7H11269.2,HVUL1H40517.2,HVUL7H1…
ribonucleoprotein complex biogenesis	GO:0022613	37 out of 756 4.89417989417989%	89 out of 2624 3.39176829268293%	0.00593762	HVUL4H07780.2,HVUL3H51403.2,HVUL6H12733.2,HVUL3H34864.2,HVUL3H43676.2,HVUL4H17799.2,HVUL2H22734.2,HVUL4H42900.2,HVUL4H52044.2,HVUL2H13903.2,HVUL5H17371.2,HVUL5H06590.2,HVUL3H09822.2,HVUL4H22255.2,HVUL2H30321.2,HVUL2H28705.2,HVUL0H01651.2,HVUL7H28417.2,HVUL1H07566.2,HVUL3H15611.2,HVUL3H14367.2,HVUL5H07010.2,HVUL4H35401.2,HVUL3H26998.2,HVUL4H27786.2,HVUL3H22939.2,HVUL2H59603.2,HVUL4H26284.2,HVUL3H0…
response to external stimulus	GO:0009605	45 out of 756 5.95238095238095%	113 out of 2624 4.30640243902439%	0.00664342	HVUL4H07780.2,HVUL1H13139.2,HVUL4H07653.2,HVUL2H21113.2,HVUL5H35356.2,HVUL3H51403.2,HVUL6H01432.2,HVUL5H54871.2,HVUL2H23599.2,HVUL5H17371.2,HVUL3H50876.2,HVUL1H48305.2,HVUL2H39827.2,HVUL3H09822.2,HVUL4H22255.2,HVUL3H31197.2,HVUL2H33190.2,HVUL0H09702.2,HVUL5H31052.2,HVUL2H10947.2,HVUL5H11110.2,HVUL4H18007.2,HVUL5H03720.2,HVUL4H26284.2,HVUL0H09019.2,HVUL4H26319.2,HVUL3H37504.2,HVUL7H11408.2,HVUL1H3…
regulation of circadian rhythm	GO:0042752	4 out of 756 0.529100529100529%	4 out of 2624 0.152439024390244%	0.0068513	HVUL6H09726.2,HVUL3H31197.2,HVUL2H31148.2,HVUL7H44630.2
cold acclimation	GO:0009631	4 out of 756 0.529100529100529%	4 out of 2624 0.152439024390244%	0.0068513	HVUL7H29358.2,HVUL5H06582.2,HVUL2H21119.2,HVUL7H29359.2
glucosinolate biosynthetic process	GO:0019761	8 out of 756 1.05820105820106%	12 out of 2624 0.457317073170732%	0.00714113	HVUL2H20148.2,HVUL3H51403.2,HVUL4H37301.2,HVUL3H32270.2,HVUL1H48305.2,HVUL4H10062.2,HVUL5H23554.2,HVUL4H40966.2
glycosinolate biosynthetic process	GO:0019758	8 out of 756 1.05820105820106%	12 out of 2624 0.457317073170732%	0.00714113	HVUL2H20148.2,HVUL3H51403.2,HVUL4H37301.2,HVUL3H32270.2,HVUL1H48305.2,HVUL4H10062.2,HVUL5H23554.2,HVUL4H40966.2
S-glycoside biosynthetic process	GO:0016144	8 out of 756 1.05820105820106%	12 out of 2624 0.457317073170732%	0.00714113	HVUL2H20148.2,HVUL3H51403.2,HVUL4H37301.2,HVUL3H32270.2,HVUL1H48305.2,HVUL4H10062.2,HVUL5H23554.2,HVUL4H40966.2
regulation of transport	GO:0051049	11 out of 756 1.45502645502646%	19 out of 2624 0.724085365853659%	0.00738976	HVUL4H07780.2,HVUL2H46752.2,HVUL5H32763.2,HVUL2H43878.2,HVUL5H31052.2,HVUL6H22389.2,HVUL7H11408.2,HVUL7H07543.2,HVUL6H12231.2,HVUL5H06729.2,HVUL7H49028.2
leaf development	GO:0048366	13 out of 756 1.71957671957672%	24 out of 2624 0.914634146341463%	0.00773584	HVUL5H17371.2,HVUL3H09822.2,HVUL3H42334.2,HVUL7H05547.2,HVUL3H26786.2,HVUL3H42215.2,HVUL5H40191.2,HVUL5H07010.2,HVUL5H32942.2,HVUL6H10010.2,HVUL5H21151.2,HVUL1H49511.2,HVUL4H27786.2
cellular chemical homeostasis	GO:0055082	7 out of 756 0.925925925925926%	10 out of 2624 0.38109756097561%	0.00820562	HVUL4H22255.2,HVUL6H12733.2,HVUL7H22998.2,HVUL2H28705.2,HVUL7H46880.2,HVUL7H12579.2,HVUL4H35625.2
regulation of hydrogen peroxide metabolic process	GO:0010310	5 out of 756 0.661375661375661%	6 out of 2624 0.228658536585366%	0.00897944	HVUL3H51403.2,HVUL5H17371.2,HVUL3H09822.2,HVUL3H14067.2,HVUL5H08637.2
gene silencing by RNA	GO:0031047	6 out of 756 0.793650793650794%	8 out of 2624 0.304878048780488%	0.00900581	HVUL6H01432.2,HVUL5H47982.2,HVUL4H26284.2,HVUL3H23761.2,HVUL3H12905.2,HVUL5H23554.2
heme metabolic process	GO:0042168	6 out of 756 0.793650793650794%	8 out of 2624 0.304878048780488%	0.00900581	HVUL5H14897.2,HVUL3H54698.2,HVUL1H54683.2,HVUL1H54682.2,HVUL1H01938.2,HVUL6H50562.2
regulation of reactive oxygen species metabolic process	GO:2000377	6 out of 756 0.793650793650794%	8 out of 2624 0.304878048780488%	0.00900581	HVUL3H51403.2,HVUL5H17371.2,HVUL3H09822.2,HVUL3H14067.2,HVUL6H02599.2,HVUL5H08637.2
heme biosynthetic process	GO:0006783	6 out of 756 0.793650793650794%	8 out of 2624 0.304878048780488%	0.00900581	HVUL5H14897.2,HVUL3H54698.2,HVUL1H54683.2,HVUL1H54682.2,HVUL1H01938.2,HVUL6H50562.2
regulation of macromolecule metabolic process	GO:0060255	78 out of 756 10.3174603174603%	216 out of 2624 8.23170731707317%	0.00921676	HVUL1H34231.2,HVUL5H47789.2,HVUL4H42900.2,HVUL4H52044.2,HVUL3H38937.2,HVUL3H42334.2,HVUL1H09697.2,HVUL3H51403.2,HVUL6H01432.2,HVUL1H09755.2,HVUL5H21635.2,HVUL6H43996.2,HVUL3H31197.2,HVUL4H17799.2,HVUL2H22734.2,HVUL1H14088.2,HVUL5H36394.2,HVUL5H17371.2,HVUL3H09822.2,HVUL4H22255.2,HVUL4H44071.2,HVUL7H28417.2,HVUL1H07566.2,HVUL3H14367.2,HVUL5H27731.2,HVUL2H40169.2,HVUL5H40100.2,HVUL1H23978.2,HVUL5H3…
monocarboxylic acid metabolic process	GO:0032787	69 out of 756 9.12698412698413%	188 out of 2624 7.16463414634146%	0.00925957	HVUL3H34864.2,HVUL4H38732.2,HVUL4H42900.2,HVUL3H42334.2,HVUL2H21113.2,HVUL3H51403.2,HVUL2H46752.2,HVUL1H34171.2,HVUL2H23599.2,HVUL6H40541.2,HVUL0H07807.2,HVUL7H11321.2,HVUL2H26486.2,HVUL4H07780.2,HVUL1H41697.2,HVUL5H20948.2,HVUL4H17799.2,HVUL4H10062.2,HVUL2H22734.2,HVUL5H52835.2,HVUL5H32469.2,HVUL5H35356.2,HVUL1H27755.2,HVUL7H24730.2,HVUL5H32721.2,HVUL2H13903.2,HVUL5H17371.2,HVUL1H48305.2,HVUL4H4…
multi-organism process	GO:0051704	42 out of 756 5.55555555555556%	106 out of 2624 4.03963414634146%	0.00951838	HVUL4H07780.2,HVUL1H13139.2,HVUL1H08320.2,HVUL4H07653.2,HVUL2H21113.2,HVUL5H35356.2,HVUL3H51403.2,HVUL6H01432.2,HVUL2H23599.2,HVUL5H17371.2,HVUL3H50876.2,HVUL1H48305.2,HVUL2H39827.2,HVUL3H09822.2,HVUL4H22255.2,HVUL2H33190.2,HVUL2H10947.2,HVUL7H26958.2,HVUL4H18007.2,HVUL3H46253.2,HVUL5H03720.2,HVUL0H09019.2,HVUL4H26284.2,HVUL4H26319.2,HVUL3H37504.2,HVUL7H11408.2,HVUL1H35226.2,HVUL2H42675.2,HVUL1H2…
cellular response to acid chemical	GO:0071229	17 out of 756 2.24867724867725%	35 out of 2624 1.33384146341463%	0.0100563	HVUL5H35356.2,HVUL3H51403.2,HVUL5H17371.2,HVUL3H10030.2,HVUL2H39827.2,HVUL3H09822.2,HVUL7H11211.2,HVUL7H23448.2,HVUL5H09941.2,HVUL1H08399.2,HVUL2H01522.2,HVUL2H07990.2,HVUL4H26319.2,HVUL5H05813.2,HVUL2H10947.2,HVUL5H08637.2,HVUL1H23888.2
external encapsulating structure organization	GO:0045229	17 out of 756 2.24867724867725%	35 out of 2624 1.33384146341463%	0.0100563	HVUL1H08320.2,HVUL7H01217.2,HVUL5H54871.2,HVUL1H48305.2,HVUL5H34946.2,HVUL7H06717.2,HVUL4H24247.2,HVUL1H22602.2,HVUL6H30143.2,HVUL2H03127.2,HVUL7H03735.2,HVUL0H09702.2,HVUL6H39300.2,HVUL5H07038.2,HVUL1H08399.2,HVUL1H37702.2,HVUL4H26283.2
single-organism organelle organization	GO:1902589	32 out of 756 4.23280423280423%	77 out of 2624 2.9344512195122%	0.0102442	HVUL6H01432.2,HVUL7H42182.2,HVUL2H23599.2,HVUL2H18881.2,HVUL3H38937.2,HVUL5H17371.2,HVUL7H11321.2,HVUL7H16596.2,HVUL5H55526.2,HVUL3H09822.2,HVUL3H26909.2,HVUL0H01651.2,HVUL1H07566.2,HVUL6H24824.2,HVUL3H19593.2,HVUL5H07010.2,HVUL4H35401.2,HVUL0H09702.2,HVUL3H15610.2,HVUL5H46984.2,HVUL7H11269.2,HVUL4H26284.2,HVUL5H30136.2,HVUL4H34908.2,HVUL1H49511.2,HVUL7H36649.2,HVUL5H23554.2,HVUL3H06041.2,HVUL4H2…
monosaccharide metabolic process	GO:0005996	39 out of 756 5.15873015873016%	98 out of 2624 3.73475609756098%	0.0112948	HVUL4H07780.2,HVUL3H34864.2,HVUL4H17799.2,HVUL2H22734.2,HVUL4H52044.2,HVUL7H05547.2,HVUL7H03405.2,HVUL3H51403.2,HVUL6H32761.2,HVUL2H46752.2,HVUL1H34171.2,HVUL2H23599.2,HVUL6H12733.2,HVUL2H13903.2,HVUL5H17371.2,HVUL1H48305.2,HVUL3H09822.2,HVUL4H22255.2,HVUL7H49300.2,HVUL2H30321.2,HVUL2H26260.2,HVUL2H28705.2,HVUL4H24247.2,HVUL3H42481.2,HVUL2H29366.2,HVUL5H28459.2,HVUL6H02599.2,HVUL3H26998.2,HVUL4H2…
protein modification process	GO:0036211	93 out of 756 12.3015873015873%	265 out of 2624 10.0990853658537%	0.0113109	HVUL3H30595.2,HVUL4H37301.2,HVUL6H12643.2,HVUL6H22501.2,HVUL6H12644.2,HVUL6H08730.2,HVUL2H19071.2,HVUL6H01432.2,HVUL1H23813.2,HVUL1H25778.2,HVUL7H34574.2,HVUL2H39827.2,HVUL5H04698.2,HVUL4H07780.2,HVUL6H08733.2,HVUL7H43719.2,HVUL7H11280.2,HVUL5H10777.2,HVUL7H03201.2,HVUL5H35356.2,HVUL2H18881.2,HVUL3H10030.2,HVUL7H06717.2,HVUL5H04697.2,HVUL6H54145.2,HVUL6H12645.2,HVUL1H37070.2,HVUL1H23978.2,HVUL6H3…
cellular protein modification process	GO:0006464	93 out of 756 12.3015873015873%	265 out of 2624 10.0990853658537%	0.0113109	HVUL3H30595.2,HVUL4H37301.2,HVUL6H12643.2,HVUL6H22501.2,HVUL6H12644.2,HVUL6H08730.2,HVUL2H19071.2,HVUL6H01432.2,HVUL1H23813.2,HVUL1H25778.2,HVUL7H34574.2,HVUL2H39827.2,HVUL5H04698.2,HVUL4H07780.2,HVUL6H08733.2,HVUL7H43719.2,HVUL7H11280.2,HVUL5H10777.2,HVUL7H03201.2,HVUL5H35356.2,HVUL2H18881.2,HVUL3H10030.2,HVUL7H06717.2,HVUL5H04697.2,HVUL6H54145.2,HVUL6H12645.2,HVUL1H37070.2,HVUL1H23978.2,HVUL6H3…
nucleic acid phosphodiester bond hydrolysis	GO:0090305	13 out of 756 1.71957671957672%	25 out of 2624 0.952743902439024%	0.0119491	HVUL4H07780.2,HVUL3H07559.2,HVUL7H23144.2,HVUL6H01432.2,HVUL7H20140.2,HVUL2H20080.2,HVUL0H15893.2,HVUL2H59603.2,HVUL6H42121.2,HVUL6H17188.2,HVUL3H23761.2,HVUL7H53462.2,HVUL2H38815.2
carbohydrate derivative metabolic process	GO:1901135	80 out of 756 10.5820105820106%	225 out of 2624 8.57469512195122%	0.0129705	HVUL4H37301.2,HVUL3H34864.2,HVUL4H38732.2,HVUL3H44078.2,HVUL4H42900.2,HVUL3H42334.2,HVUL5H03202.2,HVUL2H21113.2,HVUL3H51403.2,HVUL6H01432.2,HVUL1H34171.2,HVUL2H23599.2,HVUL0H26112.2,HVUL2H20148.2,HVUL6H40541.2,HVUL7H11321.2,HVUL3H24357.2,HVUL0H15310.2,HVUL4H07780.2,HVUL4H17799.2,HVUL3H32270.2,HVUL5H40109.2,HVUL4H10062.2,HVUL5H52835.2,HVUL5H32469.2,HVUL1H27755.2,HVUL5H32721.2,HVUL2H13903.2,HVUL5H1…
regulation of cellular metabolic process	GO:0031323	80 out of 756 10.5820105820106%	225 out of 2624 8.57469512195122%	0.0129705	HVUL1H34231.2,HVUL5H47789.2,HVUL4H42900.2,HVUL4H52044.2,HVUL3H38937.2,HVUL3H42334.2,HVUL1H09697.2,HVUL3H51403.2,HVUL6H01432.2,HVUL1H09755.2,HVUL5H21635.2,HVUL6H43996.2,HVUL3H31197.2,HVUL4H17799.2,HVUL2H22734.2,HVUL1H14088.2,HVUL5H36394.2,HVUL5H17371.2,HVUL3H09822.2,HVUL4H22255.2,HVUL4H44071.2,HVUL7H28417.2,HVUL1H07566.2,HVUL3H14367.2,HVUL5H27731.2,HVUL2H40169.2,HVUL5H40100.2,HVUL1H23978.2,HVUL5H3…
cellular amino acid biosynthetic process	GO:0008652	36 out of 756 4.76190476190476%	90 out of 2624 3.42987804878049%	0.0133866	HVUL4H07780.2,HVUL3H51403.2,HVUL2H46752.2,HVUL5H54871.2,HVUL2H23599.2,HVUL4H38732.2,HVUL0H04974.2,HVUL2H11393.2,HVUL3H42334.2,HVUL1H48305.2,HVUL4H43562.2,HVUL3H26786.2,HVUL6H24824.2,HVUL7H09932.2,HVUL2H21119.2,HVUL3H14367.2,HVUL6H02599.2,HVUL6H32923.2,HVUL2H43878.2,HVUL0H35888.2,HVUL4H51081.2,HVUL5H20476.2,HVUL2H28705.2,HVUL7H02875.2,HVUL3H14067.2,HVUL5H27844.2,HVUL4H27786.2,HVUL1H08399.2,HVUL7H1…
plant-type ovary development	GO:0035670	8 out of 756 1.05820105820106%	13 out of 2624 0.495426829268293%	0.0139288	HVUL2H11393.2,HVUL2H13903.2,HVUL7H28417.2,HVUL3H14367.2,HVUL2H13279.2,HVUL1H23978.2,HVUL6H02599.2,HVUL3H06041.2
ovule development	GO:0048481	8 out of 756 1.05820105820106%	13 out of 2624 0.495426829268293%	0.0139288	HVUL2H11393.2,HVUL2H13903.2,HVUL7H28417.2,HVUL3H14367.2,HVUL2H13279.2,HVUL1H23978.2,HVUL6H02599.2,HVUL3H06041.2
organic substance biosynthetic process	GO:1901576	229 out of 756 30.2910052910053%	714 out of 2624 27.2103658536585%	0.0140373	HVUL1H28613.2,HVUL3H51403.2,HVUL6H01432.2,HVUL1H34171.2,HVUL3H31560.2,HVUL3H43676.2,HVUL2H20148.2,HVUL5H33463.2,HVUL3H26909.2,HVUL0H15310.2,HVUL4H07780.2,HVUL2H31183.2,HVUL4H17799.2,HVUL1H22714.2,HVUL4H07653.2,HVUL2H05648.2,HVUL5H52835.2,HVUL2H38852.2,HVUL7H49300.2,HVUL2H30321.2,HVUL4H37301.2,HVUL4H59251.2,HVUL5H34946.2,HVUL5H21148.2,HVUL3H44078.2,HVUL7H05547.2,HVUL2H46752.2,HVUL3H42614.2,HVUL2H2…
cellular protein complex assembly	GO:0043623	27 out of 756 3.57142857142857%	64 out of 2624 2.4390243902439%	0.0141425	HVUL4H07780.2,HVUL3H51403.2,HVUL3H34864.2,HVUL2H22734.2,HVUL4H52044.2,HVUL5H17371.2,HVUL7H17250.2,HVUL5H06590.2,HVUL3H09822.2,HVUL6H25709.2,HVUL4H22255.2,HVUL2H28705.2,HVUL0H15893.2,HVUL2H11031.2,HVUL5H02128.2,HVUL4H18896.2,HVUL5H07010.2,HVUL5H11110.2,HVUL4H27786.2,HVUL6H33986.2,HVUL1H08399.2,HVUL5H21151.2,HVUL0H35888.2,HVUL1H49511.2,HVUL7H36649.2,HVUL4H23262.2,HVUL5H23554.2
response to acid chemical	GO:0001101	30 out of 756 3.96825396825397%	73 out of 2624 2.78201219512195%	0.01518	HVUL5H35356.2,HVUL3H51403.2,HVUL3H10030.2,HVUL5H17371.2,HVUL7H23144.2,HVUL1H43749.2,HVUL2H39827.2,HVUL3H09822.2,HVUL1H32247.2,HVUL2H33190.2,HVUL1H09854.2,HVUL2H10947.2,HVUL2H32291.2,HVUL2H01522.2,HVUL4H26319.2,HVUL3H37504.2,HVUL7H04785.2,HVUL2H07990.2,HVUL5H05813.2,HVUL7H11211.2,HVUL4H38115.2,HVUL7H23448.2,HVUL5H09941.2,HVUL1H08399.2,HVUL6H34668.2,HVUL2H02735.2,HVUL5H08637.2,HVUL7H49028.2,HVUL1H2…
nitrogen compound metabolic process	GO:0006807	196 out of 756 25.9259259259259%	605 out of 2624 23.0564024390244%	0.0155524	HVUL7H42443.2,HVUL0H04974.2,HVUL4H42900.2,HVUL3H38937.2,HVUL3H00880.2,HVUL7H03405.2,HVUL1H28613.2,HVUL3H51403.2,HVUL6H32761.2,HVUL6H01432.2,HVUL1H34171.2,HVUL2H23599.2,HVUL0H26112.2,HVUL6H12733.2,HVUL3H43676.2,HVUL2H20080.2,HVUL6H25825.2,HVUL0H15310.2,HVUL4H07780.2,HVUL7H35961.2,HVUL4H17799.2,HVUL2H17573.2,HVUL5H40109.2,HVUL2H22734.2,HVUL5H08069.2,HVUL5H41834.2,HVUL2H05648.2,HVUL7H20140.2,HVUL5H0…
cellular response to organic substance	GO:0071310	25 out of 756 3.30687830687831%	59 out of 2624 2.2484756097561%	0.0168253	HVUL5H35356.2,HVUL3H51403.2,HVUL6H01432.2,HVUL3H10030.2,HVUL5H47789.2,HVUL5H17371.2,HVUL2H39827.2,HVUL3H09822.2,HVUL7H41197.2,HVUL2H07990.2,HVUL7H30036.2,HVUL0H09702.2,HVUL5H05813.2,HVUL2H10947.2,HVUL7H11211.2,HVUL1H08399.2,HVUL2H01522.2,HVUL4H26284.2,HVUL3H23761.2,HVUL4H26319.2,HVUL3H12905.2,HVUL5H08637.2,HVUL5H23554.2,HVUL1H23888.2,HVUL6H07727.2
negative regulation of defense response	GO:0031348	7 out of 756 0.925925925925926%	11 out of 2624 0.419207317073171%	0.0170039	HVUL5H35356.2,HVUL3H51403.2,HVUL5H17371.2,HVUL3H09822.2,HVUL0H01651.2,HVUL5H08637.2,HVUL4H40966.2
carboxylic acid biosynthetic process	GO:0046394	52 out of 756 6.87830687830688%	140 out of 2624 5.33536585365854%	0.0176586	HVUL4H07780.2,HVUL4H38732.2,HVUL5H20948.2,HVUL0H04974.2,HVUL3H42334.2,HVUL5H35356.2,HVUL3H51403.2,HVUL2H46752.2,HVUL5H54871.2,HVUL2H23599.2,HVUL7H24730.2,HVUL2H11393.2,HVUL5H17371.2,HVUL1H48305.2,HVUL4H43562.2,HVUL3H09822.2,HVUL3H26786.2,HVUL6H24824.2,HVUL7H09932.2,HVUL2H21119.2,HVUL3H14367.2,HVUL6H36407.2,HVUL3H32816.2,HVUL6H02599.2,HVUL6H32923.2,HVUL7H10328.2,HVUL2H43878.2,HVUL5H02483.2,HVUL0H3…
organic acid biosynthetic process	GO:0016053	52 out of 756 6.87830687830688%	140 out of 2624 5.33536585365854%	0.0176586	HVUL4H07780.2,HVUL4H38732.2,HVUL5H20948.2,HVUL0H04974.2,HVUL3H42334.2,HVUL5H35356.2,HVUL3H51403.2,HVUL2H46752.2,HVUL5H54871.2,HVUL2H23599.2,HVUL7H24730.2,HVUL2H11393.2,HVUL5H17371.2,HVUL1H48305.2,HVUL4H43562.2,HVUL3H09822.2,HVUL3H26786.2,HVUL6H24824.2,HVUL7H09932.2,HVUL2H21119.2,HVUL3H14367.2,HVUL6H36407.2,HVUL3H32816.2,HVUL6H02599.2,HVUL6H32923.2,HVUL7H10328.2,HVUL2H43878.2,HVUL5H02483.2,HVUL0H3…
cell wall organization	GO:0071555	16 out of 756 2.11640211640212%	34 out of 2624 1.29573170731707%	0.0176699	HVUL1H08320.2,HVUL7H01217.2,HVUL5H54871.2,HVUL1H48305.2,HVUL5H34946.2,HVUL7H06717.2,HVUL4H24247.2,HVUL1H22602.2,HVUL2H03127.2,HVUL7H03735.2,HVUL0H09702.2,HVUL6H39300.2,HVUL5H07038.2,HVUL1H08399.2,HVUL1H37702.2,HVUL4H26283.2
cellular response to chemical stimulus	GO:0070887	28 out of 756 3.7037037037037%	68 out of 2624 2.59146341463415%	0.0181267	HVUL5H35356.2,HVUL3H51403.2,HVUL6H01432.2,HVUL3H10030.2,HVUL7H17764.2,HVUL5H47789.2,HVUL5H17371.2,HVUL2H39827.2,HVUL3H09822.2,HVUL7H41197.2,HVUL2H07990.2,HVUL7H30036.2,HVUL0H09702.2,HVUL5H05813.2,HVUL2H10947.2,HVUL7H11211.2,HVUL7H23448.2,HVUL5H09941.2,HVUL1H08399.2,HVUL2H01522.2,HVUL4H26284.2,HVUL3H23761.2,HVUL4H26319.2,HVUL3H12905.2,HVUL5H08637.2,HVUL5H23554.2,HVUL1H23888.2,HVUL6H07727.2
cell differentiation	GO:0030154	21 out of 756 2.77777777777778%	48 out of 2624 1.82926829268293%	0.0184773	HVUL6H01432.2,HVUL5H54871.2,HVUL5H17371.2,HVUL3H42334.2,HVUL3H38911.2,HVUL7H05547.2,HVUL3H00880.2,HVUL3H09822.2,HVUL3H31197.2,HVUL3H26786.2,HVUL3H10935.2,HVUL5H32942.2,HVUL5H07010.2,HVUL0H09702.2,HVUL4H39316.2,HVUL4H27786.2,HVUL3H42215.2,HVUL1H08399.2,HVUL3H46253.2,HVUL6H10010.2,HVUL5H21151.2
mRNA metabolic process	GO:0016071	17 out of 756 2.24867724867725%	37 out of 2624 1.41006097560976%	0.0192203	HVUL4H07780.2,HVUL6H01432.2,HVUL7H17250.2,HVUL3H00880.2,HVUL7H20140.2,HVUL2H05270.2,HVUL0H15893.2,HVUL4H18896.2,HVUL5H32942.2,HVUL6H52442.2,HVUL3H42215.2,HVUL2H59603.2,HVUL3H16356.2,HVUL3H09604.2,HVUL5H21151.2,HVUL3H12905.2,HVUL5H30670.2
cell wall organization or biogenesis	GO:0071554	22 out of 756 2.91005291005291%	51 out of 2624 1.94359756097561%	0.0192975	HVUL7H01217.2,HVUL6H01432.2,HVUL5H54871.2,HVUL5H34946.2,HVUL7H06717.2,HVUL1H08320.2,HVUL5H03202.2,HVUL1H48305.2,HVUL4H24247.2,HVUL2H21119.2,HVUL1H22602.2,HVUL2H03127.2,HVUL7H03735.2,HVUL0H09702.2,HVUL3H18624.2,HVUL6H39300.2,HVUL5H07038.2,HVUL1H08399.2,HVUL2H17344.2,HVUL1H37702.2,HVUL2H05189.2,HVUL4H26283.2
protein dephosphorylation	GO:0006470	9 out of 756 1.19047619047619%	16 out of 2624 0.609756097560976%	0.01937	HVUL7H34574.2,HVUL6H54145.2,HVUL4H37301.2,HVUL5H10777.2,HVUL2H06619.2,HVUL1H37070.2,HVUL1H23978.2,HVUL7H27344.2,HVUL3H56977.2
unsaturated fatty acid biosynthetic process	GO:0006636	6 out of 756 0.793650793650794%	9 out of 2624 0.342987804878049%	0.0204716	HVUL4H07780.2,HVUL5H17371.2,HVUL3H09822.2,HVUL3H42334.2,HVUL6H26962.2,HVUL2H21119.2
unsaturated fatty acid metabolic process	GO:0033559	6 out of 756 0.793650793650794%	9 out of 2624 0.342987804878049%	0.0204716	HVUL4H07780.2,HVUL5H17371.2,HVUL3H09822.2,HVUL3H42334.2,HVUL6H26962.2,HVUL2H21119.2
regulation of catalytic activity	GO:0050790	26 out of 756 3.43915343915344%	63 out of 2624 2.40091463414634%	0.0216603	HVUL3H51403.2,HVUL4H37301.2,HVUL3H42614.2,HVUL5H17371.2,HVUL3H38911.2,HVUL3H09822.2,HVUL4H22255.2,HVUL2H26260.2,HVUL1H09697.2,HVUL2H05270.2,HVUL2H03127.2,HVUL5H28459.2,HVUL1H23978.2,HVUL6H02599.2,HVUL4H27786.2,HVUL1H19514.2,HVUL0H11599.2,HVUL2H03578.2,HVUL3H09604.2,HVUL5H21151.2,HVUL7H11408.2,HVUL1H49511.2,HVUL4H43876.2,HVUL2H31148.2,HVUL5H32912.2,HVUL6H11868.2
cellular response to endogenous stimulus	GO:0071495	19 out of 756 2.51322751322751%	43 out of 2624 1.63871951219512%	0.0218181	HVUL3H51403.2,HVUL5H17371.2,HVUL6H01432.2,HVUL3H10030.2,HVUL2H39827.2,HVUL3H09822.2,HVUL5H47789.2,HVUL2H07990.2,HVUL7H30036.2,HVUL0H09702.2,HVUL5H05813.2,HVUL2H10947.2,HVUL7H11211.2,HVUL1H08399.2,HVUL2H01522.2,HVUL4H26319.2,HVUL5H08637.2,HVUL1H23888.2,HVUL6H07727.2
cellular response to hormone stimulus	GO:0032870	19 out of 756 2.51322751322751%	43 out of 2624 1.63871951219512%	0.0218181	HVUL3H51403.2,HVUL5H17371.2,HVUL6H01432.2,HVUL3H10030.2,HVUL2H39827.2,HVUL3H09822.2,HVUL5H47789.2,HVUL2H07990.2,HVUL7H30036.2,HVUL0H09702.2,HVUL5H05813.2,HVUL2H10947.2,HVUL7H11211.2,HVUL1H08399.2,HVUL2H01522.2,HVUL4H26319.2,HVUL5H08637.2,HVUL1H23888.2,HVUL6H07727.2
defense response	GO:0006952	44 out of 756 5.82010582010582%	117 out of 2624 4.45884146341463%	0.0222681	HVUL4H07780.2,HVUL0H00268.2,HVUL4H07653.2,HVUL2H21113.2,HVUL5H35356.2,HVUL3H51403.2,HVUL6H00507.2,HVUL6H01432.2,HVUL2H23599.2,HVUL5H17371.2,HVUL3H50876.2,HVUL7H11451.2,HVUL1H48305.2,HVUL2H39827.2,HVUL3H09822.2,HVUL4H22255.2,HVUL1H04255.2,HVUL7H11771.2,HVUL2H33190.2,HVUL1H23978.2,HVUL2H10947.2,HVUL6H14190.2,HVUL4H18007.2,HVUL5H03720.2,HVUL0H09019.2,HVUL4H26284.2,HVUL4H26319.2,HVUL7H11408.2,HVUL1H3…
aromatic amino acid family biosynthetic process	GO:0009073	12 out of 756 1.58730158730159%	24 out of 2624 0.914634146341463%	0.0224595	HVUL3H42334.2,HVUL2H23599.2,HVUL3H26786.2,HVUL7H02875.2,HVUL6H24824.2,HVUL3H14367.2,HVUL4H51081.2,HVUL7H16070.2,HVUL1H22869.2,HVUL5H27844.2,HVUL4H27786.2,HVUL4H23262.2
response to hormone	GO:0009725	33 out of 756 4.36507936507936%	84 out of 2624 3.20121951219512%	0.0232439	HVUL3H51403.2,HVUL6H01432.2,HVUL3H10030.2,HVUL5H47789.2,HVUL5H17371.2,HVUL7H23144.2,HVUL1H43749.2,HVUL5H21635.2,HVUL2H39827.2,HVUL3H09822.2,HVUL1H32247.2,HVUL7H30036.2,HVUL0H09702.2,HVUL2H10947.2,HVUL2H32291.2,HVUL2H01522.2,HVUL4H26319.2,HVUL3H37504.2,HVUL7H04785.2,HVUL2H07990.2,HVUL5H05813.2,HVUL7H11211.2,HVUL4H38115.2,HVUL1H08399.2,HVUL6H34668.2,HVUL2H02735.2,HVUL3H32142.2,HVUL7H49008.2,HVUL5H0…
response to external biotic stimulus	GO:0043207	35 out of 756 4.62962962962963%	90 out of 2624 3.42987804878049%	0.0232952	HVUL4H07780.2,HVUL1H13139.2,HVUL4H07653.2,HVUL2H21113.2,HVUL5H35356.2,HVUL3H51403.2,HVUL6H01432.2,HVUL2H23599.2,HVUL5H17371.2,HVUL3H50876.2,HVUL1H48305.2,HVUL2H39827.2,HVUL3H09822.2,HVUL4H22255.2,HVUL2H33190.2,HVUL2H10947.2,HVUL4H18007.2,HVUL5H03720.2,HVUL0H09019.2,HVUL4H26284.2,HVUL4H26319.2,HVUL3H37504.2,HVUL7H11408.2,HVUL1H35226.2,HVUL2H07990.2,HVUL2H02735.2,HVUL3H23761.2,HVUL6H26962.2,HVUL2H3…
response to other organism	GO:0051707	35 out of 756 4.62962962962963%	90 out of 2624 3.42987804878049%	0.0232952	HVUL4H07780.2,HVUL1H13139.2,HVUL4H07653.2,HVUL2H21113.2,HVUL5H35356.2,HVUL3H51403.2,HVUL6H01432.2,HVUL2H23599.2,HVUL5H17371.2,HVUL3H50876.2,HVUL1H48305.2,HVUL2H39827.2,HVUL3H09822.2,HVUL4H22255.2,HVUL2H33190.2,HVUL2H10947.2,HVUL4H18007.2,HVUL5H03720.2,HVUL0H09019.2,HVUL4H26284.2,HVUL4H26319.2,HVUL3H37504.2,HVUL7H11408.2,HVUL1H35226.2,HVUL2H07990.2,HVUL2H02735.2,HVUL3H23761.2,HVUL6H26962.2,HVUL2H3…
terpene metabolic process	GO:0042214	3 out of 756 0.396825396825397%	3 out of 2624 0.114329268292683%	0.0238476	HVUL2H59603.2,HVUL7H02236.2,HVUL7H35265.2
response to gibberellin	GO:0009739	3 out of 756 0.396825396825397%	3 out of 2624 0.114329268292683%	0.0238476	HVUL7H11211.2,HVUL1H32247.2,HVUL1H08399.2
rRNA methylation	GO:0031167	3 out of 756 0.396825396825397%	3 out of 2624 0.114329268292683%	0.0238476	HVUL3H22939.2,HVUL4H26284.2,HVUL3H15611.2
trehalose biosynthetic process	GO:0005992	3 out of 756 0.396825396825397%	3 out of 2624 0.114329268292683%	0.0238476	HVUL4H39102.2,HVUL6H12339.2,HVUL5H46140.2
terpene biosynthetic process	GO:0046246	3 out of 756 0.396825396825397%	3 out of 2624 0.114329268292683%	0.0238476	HVUL2H59603.2,HVUL7H02236.2,HVUL7H35265.2
trehalose metabolic process	GO:0005991	3 out of 756 0.396825396825397%	3 out of 2624 0.114329268292683%	0.0238476	HVUL4H39102.2,HVUL6H12339.2,HVUL5H46140.2
protein autophosphorylation	GO:0046777	5 out of 756 0.661375661375661%	7 out of 2624 0.266768292682927%	0.0239831	HVUL4H24247.2,HVUL5H31052.2,HVUL7H11408.2,HVUL6H22389.2,HVUL7H07543.2
response to dsRNA	GO:0043331	5 out of 756 0.661375661375661%	7 out of 2624 0.266768292682927%	0.0239831	HVUL6H01432.2,HVUL4H26284.2,HVUL3H23761.2,HVUL3H12905.2,HVUL5H23554.2
posttranscriptional gene silencing by RNA	GO:0035194	5 out of 756 0.661375661375661%	7 out of 2624 0.266768292682927%	0.0239831	HVUL6H01432.2,HVUL4H26284.2,HVUL3H23761.2,HVUL3H12905.2,HVUL5H23554.2
cellular response to nitrogen compound	GO:1901699	5 out of 756 0.661375661375661%	7 out of 2624 0.266768292682927%	0.0239831	HVUL6H01432.2,HVUL4H26284.2,HVUL3H23761.2,HVUL3H12905.2,HVUL5H23554.2
production of small RNA involved in gene silencing by RNA	GO:0070918	5 out of 756 0.661375661375661%	7 out of 2624 0.266768292682927%	0.0239831	HVUL6H01432.2,HVUL4H26284.2,HVUL3H23761.2,HVUL3H12905.2,HVUL5H23554.2
cellular response to dsRNA	GO:0071359	5 out of 756 0.661375661375661%	7 out of 2624 0.266768292682927%	0.0239831	HVUL6H01432.2,HVUL4H26284.2,HVUL3H23761.2,HVUL3H12905.2,HVUL5H23554.2
dsRNA fragmentation	GO:0031050	5 out of 756 0.661375661375661%	7 out of 2624 0.266768292682927%	0.0239831	HVUL6H01432.2,HVUL4H26284.2,HVUL3H23761.2,HVUL3H12905.2,HVUL5H23554.2
carpel development	GO:0048440	8 out of 756 1.05820105820106%	14 out of 2624 0.533536585365854%	0.0244222	HVUL2H11393.2,HVUL2H13903.2,HVUL7H28417.2,HVUL3H14367.2,HVUL2H13279.2,HVUL1H23978.2,HVUL6H02599.2,HVUL3H06041.2
inositol phosphate metabolic process	GO:0043647	8 out of 756 1.05820105820106%	14 out of 2624 0.533536585365854%	0.0244222	HVUL5H10777.2,HVUL7H21690.2,HVUL1H29058.2,HVUL3H42481.2,HVUL3H37504.2,HVUL3H27484.2,HVUL6H26962.2,HVUL7H37434.2
negative regulation of response to stimulus	GO:0048585	8 out of 756 1.05820105820106%	14 out of 2624 0.533536585365854%	0.0244222	HVUL5H35356.2,HVUL3H51403.2,HVUL5H17371.2,HVUL3H09822.2,HVUL0H01651.2,HVUL1H23978.2,HVUL5H08637.2,HVUL4H40966.2
gynoecium development	GO:0048467	8 out of 756 1.05820105820106%	14 out of 2624 0.533536585365854%	0.0244222	HVUL2H11393.2,HVUL2H13903.2,HVUL7H28417.2,HVUL3H14367.2,HVUL2H13279.2,HVUL1H23978.2,HVUL6H02599.2,HVUL3H06041.2
response to salicylic acid	GO:0009751	8 out of 756 1.05820105820106%	14 out of 2624 0.533536585365854%	0.0244222	HVUL5H35356.2,HVUL3H51403.2,HVUL5H17371.2,HVUL3H09822.2,HVUL7H04785.2,HVUL4H26319.2,HVUL5H08637.2,HVUL1H23888.2
starch catabolic process	GO:0005983	4 out of 756 0.529100529100529%	5 out of 2624 0.190548780487805%	0.0263906	HVUL4H37301.2,HVUL7H29358.2,HVUL7H29359.2,HVUL2H03127.2
production of ta-siRNAs involved in RNA interference	GO:0010267	4 out of 756 0.529100529100529%	5 out of 2624 0.190548780487805%	0.0263906	HVUL6H01432.2,HVUL4H26284.2,HVUL3H23761.2,HVUL5H23554.2
peptidyl-tyrosine dephosphorylation	GO:0035335	4 out of 756 0.529100529100529%	5 out of 2624 0.190548780487805%	0.0263906	HVUL7H34574.2,HVUL5H10777.2,HVUL2H06619.2,HVUL1H23978.2
nucleobase-containing compound biosynthetic process	GO:0034654	40 out of 756 5.29100529100529%	106 out of 2624 4.03963414634146%	0.0269336	HVUL7H42443.2,HVUL3H12726.2,HVUL6H36815.2,HVUL2H17573.2,HVUL0H04974.2,HVUL3H44078.2,HVUL4H42900.2,HVUL3H38937.2,HVUL5H41834.2,HVUL2H05648.2,HVUL4H06486.2,HVUL4H34304.2,HVUL2H20080.2,HVUL5H17371.2,HVUL5H02709.2,HVUL3H09822.2,HVUL0H15310.2,HVUL0H01651.2,HVUL1H07566.2,HVUL6H24824.2,HVUL3H57697.2,HVUL3H14367.2,HVUL5H13819.2,HVUL5H07010.2,HVUL3H15610.2,HVUL1H26690.2,HVUL3H46253.2,HVUL4H26284.2,HVUL5H3…
regulation of molecular function	GO:0065009	27 out of 756 3.57142857142857%	67 out of 2624 2.55335365853659%	0.0271332	HVUL3H51403.2,HVUL4H37301.2,HVUL3H42614.2,HVUL5H17371.2,HVUL3H38911.2,HVUL3H09822.2,HVUL4H22255.2,HVUL2H26260.2,HVUL1H09697.2,HVUL2H05270.2,HVUL2H03127.2,HVUL5H28459.2,HVUL1H23978.2,HVUL6H02599.2,HVUL5H31052.2,HVUL4H27786.2,HVUL1H19514.2,HVUL0H11599.2,HVUL2H03578.2,HVUL3H09604.2,HVUL5H21151.2,HVUL7H11408.2,HVUL1H49511.2,HVUL4H43876.2,HVUL2H31148.2,HVUL5H32912.2,HVUL6H11868.2
response to red or far red light	GO:0009639	14 out of 756 1.85185185185185%	30 out of 2624 1.14329268292683%	0.0279754	HVUL4H07780.2,HVUL2H46752.2,HVUL5H17371.2,HVUL3H09822.2,HVUL4H22255.2,HVUL2H30321.2,HVUL6H42942.2,HVUL3H31197.2,HVUL2H43878.2,HVUL0H09702.2,HVUL6H09726.2,HVUL5H31052.2,HVUL7H49028.2,HVUL7H11250.2
cellular component biogenesis	GO:0044085	67 out of 756 8.86243386243386%	191 out of 2624 7.27896341463415%	0.0300354	HVUL3H34864.2,HVUL6H29843.2,HVUL5H34946.2,HVUL4H42900.2,HVUL4H52044.2,HVUL3H42334.2,HVUL3H51403.2,HVUL6H01432.2,HVUL2H23599.2,HVUL6H12733.2,HVUL3H43676.2,HVUL3H13321.2,HVUL7H25294.2,HVUL4H07780.2,HVUL4H17799.2,HVUL2H22734.2,HVUL7H17250.2,HVUL5H06590.2,HVUL6H25709.2,HVUL7H06717.2,HVUL2H13903.2,HVUL5H17371.2,HVUL5H55526.2,HVUL3H09822.2,HVUL4H22255.2,HVUL2H30321.2,HVUL7H28417.2,HVUL1H07566.2,HVUL3H1…
cellular response to salicylic acid stimulus	GO:0071446	7 out of 756 0.925925925925926%	12 out of 2624 0.457317073170732%	0.0308118	HVUL5H35356.2,HVUL3H51403.2,HVUL5H17371.2,HVUL3H09822.2,HVUL4H26319.2,HVUL5H08637.2,HVUL1H23888.2
multi-organism reproductive process	GO:0044703	7 out of 756 0.925925925925926%	12 out of 2624 0.457317073170732%	0.0308118	HVUL1H08320.2,HVUL7H26958.2,HVUL2H42675.2,HVUL1H40517.2,HVUL1H22602.2,HVUL3H46253.2,HVUL5H22696.2
cellular homeostasis	GO:0019725	22 out of 756 2.91005291005291%	53 out of 2624 2.01981707317073%	0.0310125	HVUL1H34929.2,HVUL6H12733.2,HVUL1H34928.2,HVUL1H34922.2,HVUL5H25443.2,HVUL5H48844.2,HVUL4H22255.2,HVUL6H30749.2,HVUL1H34924.2,HVUL3H08164.2,HVUL6H33221.2,HVUL2H28705.2,HVUL0H01651.2,HVUL7H22998.2,HVUL4H26833.2,HVUL1H31797.2,HVUL2H24239.2,HVUL7H46880.2,HVUL0H07208.2,HVUL7H12579.2,HVUL2H21195.2,HVUL4H35625.2
regulation of cellular biosynthetic process	GO:0031326	64 out of 756 8.46560846560847%	182 out of 2624 6.9359756097561%	0.0318449	HVUL1H34231.2,HVUL4H17799.2,HVUL5H47789.2,HVUL3H38937.2,HVUL3H42334.2,HVUL1H14088.2,HVUL6H01432.2,HVUL5H36394.2,HVUL1H09755.2,HVUL5H17371.2,HVUL5H21635.2,HVUL3H09822.2,HVUL4H44071.2,HVUL3H31197.2,HVUL7H28417.2,HVUL1H07566.2,HVUL3H14367.2,HVUL5H27731.2,HVUL2H40169.2,HVUL5H40100.2,HVUL5H31052.2,HVUL3H27484.2,HVUL0H08584.2,HVUL4H26284.2,HVUL5H30136.2,HVUL4H42287.2,HVUL3H19593.2,HVUL5H32942.2,HVUL4H2…
regulation of macromolecule biosynthetic process	GO:0010556	63 out of 756 8.33333333333333%	179 out of 2624 6.82164634146341%	0.0324658	HVUL1H34231.2,HVUL4H17799.2,HVUL5H47789.2,HVUL3H38937.2,HVUL3H42334.2,HVUL1H14088.2,HVUL6H01432.2,HVUL5H36394.2,HVUL1H09755.2,HVUL5H17371.2,HVUL5H21635.2,HVUL3H09822.2,HVUL4H44071.2,HVUL3H31197.2,HVUL7H28417.2,HVUL1H07566.2,HVUL3H14367.2,HVUL5H27731.2,HVUL2H40169.2,HVUL5H40100.2,HVUL5H31052.2,HVUL3H27484.2,HVUL0H08584.2,HVUL4H26284.2,HVUL5H30136.2,HVUL4H42287.2,HVUL3H19593.2,HVUL5H32942.2,HVUL4H2…
regulation of cellular macromolecule biosynthetic process	GO:2000112	63 out of 756 8.33333333333333%	179 out of 2624 6.82164634146341%	0.0324658	HVUL1H34231.2,HVUL4H17799.2,HVUL5H47789.2,HVUL3H38937.2,HVUL3H42334.2,HVUL1H14088.2,HVUL6H01432.2,HVUL5H36394.2,HVUL1H09755.2,HVUL5H17371.2,HVUL5H21635.2,HVUL3H09822.2,HVUL4H44071.2,HVUL3H31197.2,HVUL7H28417.2,HVUL1H07566.2,HVUL3H14367.2,HVUL5H27731.2,HVUL2H40169.2,HVUL5H40100.2,HVUL5H31052.2,HVUL3H27484.2,HVUL0H08584.2,HVUL4H26284.2,HVUL5H30136.2,HVUL4H42287.2,HVUL3H19593.2,HVUL5H32942.2,HVUL4H2…
regulation of primary metabolic process	GO:0080090	79 out of 756 10.4497354497354%	230 out of 2624 8.76524390243902%	0.0324916	HVUL1H34231.2,HVUL5H47789.2,HVUL4H42900.2,HVUL4H52044.2,HVUL3H38937.2,HVUL3H42334.2,HVUL1H09697.2,HVUL3H51403.2,HVUL6H01432.2,HVUL1H09755.2,HVUL5H21635.2,HVUL6H43996.2,HVUL3H31197.2,HVUL4H07780.2,HVUL4H17799.2,HVUL2H22734.2,HVUL1H14088.2,HVUL5H36394.2,HVUL5H17371.2,HVUL3H09822.2,HVUL4H22255.2,HVUL4H44071.2,HVUL7H28417.2,HVUL1H07566.2,HVUL2H21119.2,HVUL3H14367.2,HVUL5H27731.2,HVUL2H40169.2,HVUL5H4…
small molecule biosynthetic process	GO:0044283	62 out of 756 8.2010582010582%	176 out of 2624 6.70731707317073%	0.0330956	HVUL4H07780.2,HVUL4H38732.2,HVUL5H20948.2,HVUL0H04974.2,HVUL4H10062.2,HVUL3H42334.2,HVUL5H35356.2,HVUL3H51403.2,HVUL2H46752.2,HVUL5H54871.2,HVUL2H23599.2,HVUL7H24730.2,HVUL2H11393.2,HVUL5H17371.2,HVUL1H48305.2,HVUL4H43562.2,HVUL3H09822.2,HVUL1H15858.2,HVUL7H21690.2,HVUL3H42481.2,HVUL2H21119.2,HVUL3H14367.2,HVUL6H36407.2,HVUL6H32923.2,HVUL3H27484.2,HVUL2H43878.2,HVUL5H02483.2,HVUL7H11408.2,HVUL7H0…
response to cold	GO:0009409	13 out of 756 1.71957671957672%	28 out of 2624 1.06707317073171%	0.0352669	HVUL3H51403.2,HVUL2H46752.2,HVUL7H23144.2,HVUL3H31197.2,HVUL2H21119.2,HVUL7H29358.2,HVUL5H06582.2,HVUL1H23978.2,HVUL6H02599.2,HVUL7H29359.2,HVUL4H38115.2,HVUL1H08399.2,HVUL4H45540.2
organ morphogenesis	GO:0009887	13 out of 756 1.71957671957672%	28 out of 2624 1.06707317073171%	0.0352669	HVUL5H17371.2,HVUL3H42334.2,HVUL7H05547.2,HVUL3H09822.2,HVUL3H26786.2,HVUL3H42215.2,HVUL5H32942.2,HVUL5H07010.2,HVUL6H10010.2,HVUL5H21151.2,HVUL0H09702.2,HVUL1H49511.2,HVUL4H27786.2
cellular component assembly	GO:0022607	47 out of 756 6.21693121693122%	130 out of 2624 4.95426829268293%	0.0381395	HVUL4H07780.2,HVUL3H34864.2,HVUL6H29843.2,HVUL2H22734.2,HVUL4H52044.2,HVUL3H42334.2,HVUL7H17250.2,HVUL5H06590.2,HVUL6H25709.2,HVUL3H51403.2,HVUL2H23599.2,HVUL2H13903.2,HVUL5H17371.2,HVUL3H13321.2,HVUL5H55526.2,HVUL3H09822.2,HVUL4H22255.2,HVUL0H15893.2,HVUL7H28417.2,HVUL6H24824.2,HVUL5H02128.2,HVUL3H14367.2,HVUL4H18896.2,HVUL5H07010.2,HVUL2H13279.2,HVUL5H11110.2,HVUL7H50534.2,HVUL3H02780.2,HVUL4H2…
glycine catabolic process	GO:0006546	6 out of 756 0.793650793650794%	10 out of 2624 0.38109756097561%	0.0388706	HVUL2H11393.2,HVUL3H42334.2,HVUL6H25825.2,HVUL6H26962.2,HVUL0H21654.2,HVUL2H21119.2
serine family amino acid catabolic process	GO:0009071	6 out of 756 0.793650793650794%	10 out of 2624 0.38109756097561%	0.0388706	HVUL2H11393.2,HVUL3H42334.2,HVUL6H25825.2,HVUL6H26962.2,HVUL0H21654.2,HVUL2H21119.2
response to endogenous stimulus	GO:0009719	33 out of 756 4.36507936507936%	87 out of 2624 3.3155487804878%	0.0391335	HVUL3H51403.2,HVUL6H01432.2,HVUL3H10030.2,HVUL5H47789.2,HVUL5H17371.2,HVUL7H23144.2,HVUL1H43749.2,HVUL5H21635.2,HVUL2H39827.2,HVUL3H09822.2,HVUL1H32247.2,HVUL7H30036.2,HVUL0H09702.2,HVUL2H10947.2,HVUL2H32291.2,HVUL2H01522.2,HVUL4H26319.2,HVUL3H37504.2,HVUL7H04785.2,HVUL2H07990.2,HVUL5H05813.2,HVUL7H11211.2,HVUL4H38115.2,HVUL1H08399.2,HVUL6H34668.2,HVUL2H02735.2,HVUL3H32142.2,HVUL7H49008.2,HVUL5H0…
flavonoid biosynthetic process	GO:0009813	8 out of 756 1.05820105820106%	15 out of 2624 0.571646341463415%	0.0393944	HVUL7H04785.2,HVUL7H29326.2,HVUL2H18497.2,HVUL5H24670.2,HVUL5H04542.2,HVUL6H30143.2,HVUL2H09378.2,HVUL0H06912.2
lipid transport	GO:0006869	8 out of 756 1.05820105820106%	15 out of 2624 0.571646341463415%	0.0393944	HVUL6H00967.2,HVUL7H11211.2,HVUL3H07244.2,HVUL2H21597.2,HVUL3H00491.2,HVUL3H07242.2,HVUL4H24743.2,HVUL3H03644.2
flavonoid metabolic process	GO:0009812	8 out of 756 1.05820105820106%	15 out of 2624 0.571646341463415%	0.0393944	HVUL7H04785.2,HVUL7H29326.2,HVUL2H18497.2,HVUL5H24670.2,HVUL5H04542.2,HVUL6H30143.2,HVUL2H09378.2,HVUL0H06912.2
reproductive structure development	GO:0048608	26 out of 756 3.43915343915344%	66 out of 2624 2.51524390243902%	0.0398462	HVUL4H19726.2,HVUL5H34946.2,HVUL2H11393.2,HVUL2H13903.2,HVUL3H38911.2,HVUL1H48305.2,HVUL5H33463.2,HVUL3H31197.2,HVUL7H28417.2,HVUL2H21119.2,HVUL3H14367.2,HVUL2H13279.2,HVUL1H23978.2,HVUL4H39316.2,HVUL6H02599.2,HVUL6H09726.2,HVUL4H26284.2,HVUL4H26319.2,HVUL7H11211.2,HVUL1H08399.2,HVUL7H11269.2,HVUL7H16070.2,HVUL3H24064.2,HVUL0H30574.2,HVUL3H06041.2,HVUL2H24608.2
reproductive system development	GO:0061458	26 out of 756 3.43915343915344%	66 out of 2624 2.51524390243902%	0.0398462	HVUL4H19726.2,HVUL5H34946.2,HVUL2H11393.2,HVUL2H13903.2,HVUL3H38911.2,HVUL1H48305.2,HVUL5H33463.2,HVUL3H31197.2,HVUL7H28417.2,HVUL2H21119.2,HVUL3H14367.2,HVUL2H13279.2,HVUL1H23978.2,HVUL4H39316.2,HVUL6H02599.2,HVUL6H09726.2,HVUL4H26284.2,HVUL4H26319.2,HVUL7H11211.2,HVUL1H08399.2,HVUL7H11269.2,HVUL7H16070.2,HVUL3H24064.2,HVUL0H30574.2,HVUL3H06041.2,HVUL2H24608.2
developmental process involved in reproduction	GO:0003006	28 out of 756 3.7037037037037%	72 out of 2624 2.74390243902439%	0.0399363	HVUL4H19726.2,HVUL5H34946.2,HVUL2H11393.2,HVUL2H13903.2,HVUL3H38911.2,HVUL1H48305.2,HVUL5H33463.2,HVUL3H31197.2,HVUL7H28417.2,HVUL2H21119.2,HVUL3H14367.2,HVUL2H13279.2,HVUL1H23978.2,HVUL4H39316.2,HVUL6H02599.2,HVUL6H09726.2,HVUL6H39300.2,HVUL3H46253.2,HVUL4H26284.2,HVUL4H26319.2,HVUL7H11211.2,HVUL1H08399.2,HVUL7H11269.2,HVUL7H16070.2,HVUL3H24064.2,HVUL0H30574.2,HVUL3H06041.2,HVUL2H24608.2
alpha-amino acid biosynthetic process	GO:1901607	28 out of 756 3.7037037037037%	72 out of 2624 2.74390243902439%	0.0399363	HVUL4H07780.2,HVUL3H51403.2,HVUL2H46752.2,HVUL5H54871.2,HVUL4H38732.2,HVUL0H04974.2,HVUL2H11393.2,HVUL3H42334.2,HVUL1H48305.2,HVUL4H43562.2,HVUL2H28705.2,HVUL3H26786.2,HVUL7H02875.2,HVUL3H14067.2,HVUL7H09932.2,HVUL6H02599.2,HVUL5H27844.2,HVUL6H32923.2,HVUL4H27786.2,HVUL2H43878.2,HVUL1H08399.2,HVUL0H35888.2,HVUL1H22869.2,HVUL5H20476.2,HVUL6H32922.2,HVUL5H32720.2,HVUL2H21195.2,HVUL1H23888.2
embryo development	GO:0009790	15 out of 756 1.98412698412698%	34 out of 2624 1.29573170731707%	0.0400798	HVUL2H23599.2,HVUL7H34630.2,HVUL4H19726.2,HVUL2H13903.2,HVUL7H28417.2,HVUL2H21119.2,HVUL3H14367.2,HVUL7H41445.2,HVUL4H26284.2,HVUL2H13279.2,HVUL4H26319.2,HVUL7H16070.2,HVUL7H41444.2,HVUL3H24064.2,HVUL3H06041.2
tRNA metabolic process	GO:0006399	16 out of 756 2.11640211640212%	37 out of 2624 1.41006097560976%	0.0419034	HVUL7H20140.2,HVUL0H01651.2,HVUL3H22939.2,HVUL2H59603.2,HVUL1H07566.2,HVUL5H40191.2,HVUL3H14367.2,HVUL5H07010.2,HVUL4H26284.2,HVUL3H02780.2,HVUL4H26319.2,HVUL7H16070.2,HVUL3H26998.2,HVUL5H20476.2,HVUL2H01186.2,HVUL3H06041.2
hormone-mediated signaling pathway	GO:0009755	17 out of 756 2.24867724867725%	40 out of 2624 1.52439024390244%	0.043406	HVUL3H51403.2,HVUL5H17371.2,HVUL6H01432.2,HVUL3H10030.2,HVUL2H39827.2,HVUL3H09822.2,HVUL5H47789.2,HVUL7H30036.2,HVUL0H09702.2,HVUL5H05813.2,HVUL2H10947.2,HVUL7H11211.2,HVUL1H08399.2,HVUL2H01522.2,HVUL5H08637.2,HVUL1H23888.2,HVUL6H07727.2
cellular response to DNA damage stimulus	GO:0006974	9 out of 756 1.19047619047619%	18 out of 2624 0.685975609756098%	0.0463361	HVUL2H20080.2,HVUL7H35961.2,HVUL1H09755.2,HVUL7H50521.2,HVUL0H09019.2,HVUL6H08500.2,HVUL3H52982.2,HVUL7H11408.2,HVUL7H04426.2
glycerophospholipid biosynthetic process	GO:0046474	13 out of 756 1.71957671957672%	29 out of 2624 1.10518292682927%	0.0475825	HVUL1H22714.2,HVUL4H10062.2,HVUL2H05270.2,HVUL1H15858.2,HVUL2H32291.2,HVUL5H27375.2,HVUL4H24247.2,HVUL5H21151.2,HVUL3H27160.2,HVUL5H30136.2,HVUL4H26319.2,HVUL7H22107.2,HVUL7H22063.2
single organism reproductive process	GO:0044702	25 out of 756 3.30687830687831%	64 out of 2624 2.4390243902439%	0.0479355	HVUL4H19726.2,HVUL5H34946.2,HVUL2H11393.2,HVUL2H13903.2,HVUL3H38911.2,HVUL1H48305.2,HVUL5H33463.2,HVUL3H31197.2,HVUL7H28417.2,HVUL2H21119.2,HVUL3H14367.2,HVUL2H13279.2,HVUL1H23978.2,HVUL4H39316.2,HVUL6H02599.2,HVUL6H09726.2,HVUL6H39300.2,HVUL3H46253.2,HVUL4H26284.2,HVUL4H26319.2,HVUL1H08399.2,HVUL1H40517.2,HVUL7H16070.2,HVUL3H24064.2,HVUL3H06041.2
cellular cation homeostasis	GO:0030003	5 out of 756 0.661375661375661%	8 out of 2624 0.304878048780488%	0.0489452	HVUL4H22255.2,HVUL6H12733.2,HVUL2H28705.2,HVUL7H46880.2,HVUL4H35625.2
cellular ion homeostasis	GO:0006873	5 out of 756 0.661375661375661%	8 out of 2624 0.304878048780488%	0.0489452	HVUL4H22255.2,HVUL6H12733.2,HVUL2H28705.2,HVUL7H46880.2,HVUL4H35625.2
DNA-templated transcription, initiation	GO:0006352	5 out of 756 0.661375661375661%	8 out of 2624 0.304878048780488%	0.0489452	HVUL1H26689.2,HVUL1H26690.2,HVUL5H13819.2,HVUL3H46253.2,HVUL4H56080.2

## Sheet: Z13.MEyellow.enrichment_P
#Term	GO_ID	Cluter_frequency	Genome_frequency	P-value	gene_ID
translation	GO:0006412	183 out of 431 42.4593967517401%	245 out of 2624 9.33689024390244%	3.03316e-105	HVUL7H38165.2,HVUL5H20357.2,HVUL2H29281.2,HVUL2H25943.2,HVUL2H05703.2,HVUL7H34343.2,HVUL0H16533.2,HVUL5H22970.2,HVUL6H22211.2,HVUL7H32139.2,HVUL7H09094.2,HVUL3H07787.2,HVUL6H51875.2,HVUL6H36560.2,HVUL0H13152.2,HVUL4H04887.2,HVUL7H01951.2,HVUL1H02488.2,HVUL1H29594.2,HVUL3H17781.2,HVUL6H01532.2,HVUL5H33572.2,HVUL3H02243.2,HVUL2H52460.2,HVUL5H15901.2,HVUL5H25762.2,HVUL7H00669.2,HVUL1H42191.2,HVUL4H5…
gene expression	GO:0010467	220 out of 431 51.0440835266821%	384 out of 2624 14.6341463414634%	1.80022e-93	HVUL7H38165.2,HVUL2H29281.2,HVUL5H22970.2,HVUL2H18254.2,HVUL7H09094.2,HVUL7H10575.2,HVUL3H07787.2,HVUL0H13152.2,HVUL4H04887.2,HVUL1H02488.2,HVUL6H01532.2,HVUL3H02243.2,HVUL2H24723.2,HVUL1H42191.2,HVUL4H54458.2,HVUL3H04986.2,HVUL5H22968.2,HVUL4H51783.2,HVUL3H13303.2,HVUL1H57238.2,HVUL2H17572.2,HVUL6H09727.2,HVUL1H01910.2,HVUL5H53344.2,HVUL4H47767.2,HVUL1H41667.2,HVUL6H06725.2,HVUL4H12172.2,HVUL7H5…
macromolecule biosynthetic process	GO:0009059	199 out of 431 46.1716937354988%	391 out of 2624 14.9009146341463%	8.4678e-70	HVUL7H38165.2,HVUL2H29281.2,HVUL5H22970.2,HVUL7H09094.2,HVUL3H07787.2,HVUL0H13152.2,HVUL4H04887.2,HVUL1H02488.2,HVUL6H01532.2,HVUL3H02243.2,HVUL1H42191.2,HVUL2H11161.2,HVUL4H54458.2,HVUL3H04986.2,HVUL5H22968.2,HVUL4H51783.2,HVUL3H13303.2,HVUL1H57238.2,HVUL2H17572.2,HVUL1H01910.2,HVUL5H53344.2,HVUL1H41667.2,HVUL6H06725.2,HVUL4H12172.2,HVUL7H59337.2,HVUL2H28179.2,HVUL2H25222.2,HVUL3H15097.2,HVUL5H1…
cellular macromolecule biosynthetic process	GO:0034645	197 out of 431 45.707656612529%	384 out of 2624 14.6341463414634%	9.91433e-70	HVUL7H38165.2,HVUL2H29281.2,HVUL5H22970.2,HVUL7H09094.2,HVUL3H07787.2,HVUL0H13152.2,HVUL4H04887.2,HVUL1H02488.2,HVUL6H01532.2,HVUL3H02243.2,HVUL1H42191.2,HVUL4H54458.2,HVUL3H04986.2,HVUL5H22968.2,HVUL4H51783.2,HVUL3H13303.2,HVUL1H57238.2,HVUL2H17572.2,HVUL1H01910.2,HVUL5H53344.2,HVUL1H41667.2,HVUL6H06725.2,HVUL4H12172.2,HVUL7H59337.2,HVUL2H28179.2,HVUL2H25222.2,HVUL3H15097.2,HVUL5H12524.2,HVUL4H2…
cellular biosynthetic process	GO:0044249	243 out of 431 56.3805104408353%	688 out of 2624 26.219512195122%	5.49017e-49	HVUL2H29281.2,HVUL5H22970.2,HVUL7H09094.2,HVUL5H15696.2,HVUL3H12718.2,HVUL0H13152.2,HVUL4H59209.2,HVUL1H42191.2,HVUL2H11161.2,HVUL6H41550.2,HVUL4H51783.2,HVUL3H13303.2,HVUL1H57238.2,HVUL6H31603.2,HVUL7H59337.2,HVUL2H28179.2,HVUL4H25018.2,HVUL7H40151.2,HVUL1H58589.2,HVUL4H24321.2,HVUL0H03448.2,HVUL5H30607.2,HVUL2H07171.2,HVUL6H37516.2,HVUL1H21400.2,HVUL0H03914.2,HVUL5H22031.2,HVUL6H17797.2,HVUL6H2…
cellular macromolecule metabolic process	GO:0044260	275 out of 431 63.8051044083527%	869 out of 2624 33.1173780487805%	8.94325e-47	HVUL2H29281.2,HVUL5H22970.2,HVUL7H09094.2,HVUL3H12718.2,HVUL0H13152.2,HVUL1H42191.2,HVUL2H11161.2,HVUL4H51783.2,HVUL3H13303.2,HVUL1H57238.2,HVUL6H31603.2,HVUL6H09727.2,HVUL4H47767.2,HVUL7H59337.2,HVUL2H28179.2,HVUL3H08331.2,HVUL2H33188.2,HVUL7H11256.2,HVUL4H25018.2,HVUL7H40151.2,HVUL1H58589.2,HVUL4H24321.2,HVUL0H03448.2,HVUL5H30607.2,HVUL3H34998.2,HVUL2H07171.2,HVUL1H21400.2,HVUL0H03914.2,HVUL6H4…
cellular protein metabolic process	GO:0044267	226 out of 431 52.4361948955916%	636 out of 2624 24.2378048780488%	1.0719e-44	HVUL7H38165.2,HVUL2H29281.2,HVUL3H16282.2,HVUL5H22970.2,HVUL7H09094.2,HVUL3H07787.2,HVUL3H12718.2,HVUL0H13152.2,HVUL4H04887.2,HVUL1H02488.2,HVUL6H01532.2,HVUL3H02243.2,HVUL1H42191.2,HVUL4H54458.2,HVUL3H04986.2,HVUL5H22968.2,HVUL4H51783.2,HVUL3H13303.2,HVUL1H57238.2,HVUL2H16919.2,HVUL6H31603.2,HVUL2H17572.2,HVUL1H01910.2,HVUL5H53344.2,HVUL1H41667.2,HVUL6H06725.2,HVUL4H12172.2,HVUL7H59337.2,HVUL2H2…
macromolecule metabolic process	GO:0043170	288 out of 431 66.8213457076566%	961 out of 2624 36.6234756097561%	2.1783e-44	HVUL2H29281.2,HVUL5H22970.2,HVUL2H18254.2,HVUL7H09094.2,HVUL7H10575.2,HVUL3H12718.2,HVUL0H13152.2,HVUL1H42191.2,HVUL2H11161.2,HVUL4H51783.2,HVUL3H13303.2,HVUL2H35814.2,HVUL1H57238.2,HVUL6H31603.2,HVUL6H09727.2,HVUL4H47767.2,HVUL7H59337.2,HVUL2H28179.2,HVUL3H08331.2,HVUL2H33188.2,HVUL7H11256.2,HVUL4H25018.2,HVUL7H40151.2,HVUL1H58589.2,HVUL4H24321.2,HVUL0H03448.2,HVUL5H30607.2,HVUL3H34998.2,HVUL2H0…
organic substance biosynthetic process	GO:1901576	241 out of 431 55.9164733178654%	714 out of 2624 27.2103658536585%	5.35684e-44	HVUL2H29281.2,HVUL5H22970.2,HVUL7H09094.2,HVUL5H15696.2,HVUL3H12718.2,HVUL0H13152.2,HVUL4H59209.2,HVUL1H42191.2,HVUL2H11161.2,HVUL6H41550.2,HVUL4H51783.2,HVUL3H13303.2,HVUL1H57238.2,HVUL6H31603.2,HVUL7H59337.2,HVUL2H28179.2,HVUL4H25018.2,HVUL7H40151.2,HVUL1H58589.2,HVUL4H24321.2,HVUL0H03448.2,HVUL5H30607.2,HVUL2H07171.2,HVUL6H37516.2,HVUL1H21400.2,HVUL0H03914.2,HVUL5H22031.2,HVUL6H17797.2,HVUL6H2…
protein metabolic process	GO:0019538	242 out of 431 56.1484918793503%	724 out of 2624 27.5914634146341%	2.46406e-43	HVUL2H29281.2,HVUL5H22970.2,HVUL2H18254.2,HVUL7H09094.2,HVUL7H10575.2,HVUL3H12718.2,HVUL0H13152.2,HVUL1H42191.2,HVUL4H51783.2,HVUL3H13303.2,HVUL2H35814.2,HVUL1H57238.2,HVUL6H31603.2,HVUL7H59337.2,HVUL2H28179.2,HVUL3H08331.2,HVUL2H33188.2,HVUL4H25018.2,HVUL7H40151.2,HVUL1H58589.2,HVUL4H24321.2,HVUL0H03448.2,HVUL5H30607.2,HVUL2H07171.2,HVUL1H21400.2,HVUL0H03914.2,HVUL6H42865.2,HVUL5H22031.2,HVUL6H1…
biosynthetic process	GO:0009058	245 out of 431 56.8445475638051%	757 out of 2624 28.8490853658537%	4.6571e-41	HVUL2H29281.2,HVUL5H22970.2,HVUL7H09094.2,HVUL5H15696.2,HVUL3H12718.2,HVUL0H13152.2,HVUL4H59209.2,HVUL1H42191.2,HVUL2H11161.2,HVUL6H41550.2,HVUL4H51783.2,HVUL3H13303.2,HVUL1H57238.2,HVUL6H31603.2,HVUL7H59337.2,HVUL2H28179.2,HVUL4H25018.2,HVUL7H40151.2,HVUL1H58589.2,HVUL4H24321.2,HVUL0H03448.2,HVUL5H30607.2,HVUL2H07171.2,HVUL6H37516.2,HVUL1H21400.2,HVUL0H03914.2,HVUL5H22031.2,HVUL6H17797.2,HVUL6H2…
primary metabolic process	GO:0044238	329 out of 431 76.3341067285383%	1426 out of 2624 54.344512195122%	6.91601e-25	HVUL6H29287.2,HVUL7H09094.2,HVUL5H15696.2,HVUL3H12718.2,HVUL4H59209.2,HVUL3H15768.2,HVUL1H42191.2,HVUL2H11161.2,HVUL1H57238.2,HVUL7H59337.2,HVUL2H33188.2,HVUL4H25018.2,HVUL7H40151.2,HVUL1H58589.2,HVUL6H37516.2,HVUL0H03914.2,HVUL6H42865.2,HVUL5H22031.2,HVUL6H17797.2,HVUL2H32843.2,HVUL6H27385.2,HVUL7H51973.2,HVUL5H28829.2,HVUL5H23218.2,HVUL6H11866.2,HVUL7H25429.2,HVUL6H11304.2,HVUL2H35813.2,HVUL5H0…
cellular metabolic process	GO:0044237	329 out of 431 76.3341067285383%	1463 out of 2624 55.7545731707317%	3.56722e-22	HVUL6H29287.2,HVUL7H09094.2,HVUL5H15696.2,HVUL3H12718.2,HVUL5H52409.2,HVUL4H59209.2,HVUL3H15768.2,HVUL1H42191.2,HVUL2H11161.2,HVUL1H57238.2,HVUL7H59337.2,HVUL2H33188.2,HVUL4H25018.2,HVUL7H40151.2,HVUL1H58589.2,HVUL6H37516.2,HVUL0H03914.2,HVUL6H42865.2,HVUL5H22031.2,HVUL6H17797.2,HVUL2H32843.2,HVUL6H27385.2,HVUL7H51973.2,HVUL5H28829.2,HVUL5H23218.2,HVUL6H11866.2,HVUL7H25429.2,HVUL6H11304.2,HVUL2H3…
organic substance metabolic process	GO:0071704	336 out of 431 77.9582366589327%	1525 out of 2624 58.1173780487805%	3.53757e-21	HVUL6H29287.2,HVUL7H09094.2,HVUL5H15696.2,HVUL3H12718.2,HVUL4H59209.2,HVUL3H15768.2,HVUL1H42191.2,HVUL2H11161.2,HVUL1H57238.2,HVUL7H59337.2,HVUL2H33188.2,HVUL4H25018.2,HVUL7H40151.2,HVUL1H58589.2,HVUL6H37516.2,HVUL0H03914.2,HVUL6H42865.2,HVUL5H22031.2,HVUL6H17797.2,HVUL2H32843.2,HVUL6H27385.2,HVUL7H51973.2,HVUL5H28829.2,HVUL5H23218.2,HVUL6H11866.2,HVUL7H25429.2,HVUL6H11304.2,HVUL2H35813.2,HVUL5H0…
cellular process	GO:0009987	359 out of 431 83.2946635730858%	1766 out of 2624 67.3018292682927%	3.85324e-16	HVUL6H29287.2,HVUL7H09094.2,HVUL5H15696.2,HVUL3H12718.2,HVUL5H52409.2,HVUL4H59209.2,HVUL3H15768.2,HVUL1H42191.2,HVUL2H11161.2,HVUL1H57238.2,HVUL1H08426.2,HVUL7H59337.2,HVUL2H33188.2,HVUL4H25018.2,HVUL7H40151.2,HVUL1H58589.2,HVUL7H10354.2,HVUL1H12443.2,HVUL6H37516.2,HVUL0H03914.2,HVUL6H42865.2,HVUL5H22031.2,HVUL6H17797.2,HVUL2H32843.2,HVUL6H27385.2,HVUL7H51973.2,HVUL5H28829.2,HVUL5H23218.2,HVUL6H1…
RNA methylation	GO:0001510	24 out of 431 5.56844547563805%	30 out of 2624 1.14329268292683%	1.92322e-14	HVUL7H52771.2,HVUL4H47767.2,HVUL7H09435.2,HVUL6H29905.2,HVUL4H38242.2,HVUL1H12016.2,HVUL7H16113.2,HVUL7H19723.2,HVUL7H11256.2,HVUL6H17797.2,HVUL5H20781.2,HVUL3H20428.2,HVUL6H09727.2,HVUL4H10599.2,HVUL6H40902.2,HVUL2H12264.2,HVUL7H14152.2,HVUL5H04065.2,HVUL6H46846.2,HVUL5H41106.2,HVUL2H09675.2,HVUL4H03498.2,HVUL5H04245.2,HVUL7H05110.2
macromolecule methylation	GO:0043414	27 out of 431 6.26450116009281%	38 out of 2624 1.44817073170732%	6.59725e-14	HVUL7H52771.2,HVUL4H47767.2,HVUL7H09435.2,HVUL3H12718.2,HVUL6H29905.2,HVUL4H38242.2,HVUL1H12016.2,HVUL2H10433.2,HVUL7H16113.2,HVUL7H19723.2,HVUL6H17797.2,HVUL0H12663.2,HVUL7H11256.2,HVUL5H20781.2,HVUL3H20428.2,HVUL6H09727.2,HVUL4H10599.2,HVUL6H40902.2,HVUL2H12264.2,HVUL7H14152.2,HVUL5H04065.2,HVUL6H46846.2,HVUL5H41106.2,HVUL2H09675.2,HVUL4H03498.2,HVUL5H04245.2,HVUL7H05110.2
RNA metabolic process	GO:0016070	76 out of 431 17.6334106728538%	206 out of 2624 7.85060975609756%	3.5294e-13	HVUL7H08155.2,HVUL6H01532.2,HVUL7H02925.2,HVUL2H24723.2,HVUL4H55621.2,HVUL5H04065.2,HVUL7H09435.2,HVUL1H09152.2,HVUL6H09727.2,HVUL6H40902.2,HVUL7H52771.2,HVUL4H47767.2,HVUL5H41477.2,HVUL2H28179.2,HVUL2H03410.2,HVUL4H38242.2,HVUL7H11256.2,HVUL4H25018.2,HVUL2H01263.2,HVUL7H55922.2,HVUL5H30607.2,HVUL2H52768.2,HVUL3H42482.2,HVUL1H12016.2,HVUL7H16113.2,HVUL7H08957.2,HVUL6H17797.2,HVUL6H15174.2,HVUL5H2…
ribonucleoprotein complex biogenesis	GO:0022613	43 out of 431 9.97679814385151%	89 out of 2624 3.39176829268293%	8.12683e-13	HVUL1H52569.2,HVUL4H30526.2,HVUL2H16106.2,HVUL2H32775.2,HVUL4H38756.2,HVUL6H15174.2,HVUL5H39668.2,HVUL2H35246.2,HVUL5H32750.2,HVUL2H43055.2,HVUL6H09727.2,HVUL4H10599.2,HVUL7H08155.2,HVUL2H12264.2,HVUL2H24234.2,HVUL3H22942.2,HVUL5H06851.2,HVUL2H13979.2,HVUL4H10534.2,HVUL2H29745.2,HVUL4H04887.2,HVUL7H10480.2,HVUL6H29905.2,HVUL7H14845.2,HVUL4H38242.2,HVUL3H15887.2,HVUL7H19723.2,HVUL3H15097.2,HVUL0H2…
nucleic acid metabolic process	GO:0090304	83 out of 431 19.2575406032483%	263 out of 2624 10.0228658536585%	8.96532e-11	HVUL7H08155.2,HVUL2H03755.2,HVUL6H01532.2,HVUL7H02925.2,HVUL2H24723.2,HVUL4H55621.2,HVUL5H04065.2,HVUL7H09435.2,HVUL1H09152.2,HVUL6H09727.2,HVUL6H40902.2,HVUL7H52771.2,HVUL4H47767.2,HVUL5H41477.2,HVUL2H28179.2,HVUL2H03410.2,HVUL4H38242.2,HVUL7H11256.2,HVUL4H25018.2,HVUL2H01263.2,HVUL7H55922.2,HVUL5H30607.2,HVUL2H52768.2,HVUL3H42482.2,HVUL3H34998.2,HVUL1H12016.2,HVUL7H16113.2,HVUL7H08957.2,HVUL6H1…
translational elongation	GO:0006414	17 out of 431 3.94431554524362%	22 out of 2624 0.838414634146341%	4.12357e-10	HVUL2H29745.2,HVUL7H53796.2,HVUL2H05703.2,HVUL3H41673.2,HVUL2H24005.2,HVUL7H28054.2,HVUL0H03914.2,HVUL4H08159.2,HVUL0H26066.2,HVUL5H22031.2,HVUL7H46364.2,HVUL4H36166.2,HVUL7H00669.2,HVUL2H35246.2,HVUL2H36045.2,HVUL1H10310.2,HVUL5H07113.2
ribosome biogenesis	GO:0042254	36 out of 431 8.35266821345708%	81 out of 2624 3.08689024390244%	1.46646e-09	HVUL1H52569.2,HVUL4H30526.2,HVUL2H32775.2,HVUL4H38756.2,HVUL6H15174.2,HVUL5H39668.2,HVUL2H35246.2,HVUL6H09727.2,HVUL4H10599.2,HVUL7H08155.2,HVUL2H12264.2,HVUL2H24234.2,HVUL3H22942.2,HVUL5H06851.2,HVUL2H13979.2,HVUL4H10534.2,HVUL2H29745.2,HVUL4H04887.2,HVUL7H10480.2,HVUL6H29905.2,HVUL7H14845.2,HVUL4H38242.2,HVUL7H19723.2,HVUL0H26066.2,HVUL3H14647.2,HVUL7H11256.2,HVUL5H25762.2,HVUL2H24723.2,HVUL0H1…
nucleobase-containing compound metabolic process	GO:0006139	112 out of 431 25.9860788863109%	419 out of 2624 15.967987804878%	2.76034e-09	HVUL6H29287.2,HVUL3H12718.2,HVUL2H20368.2,HVUL6H01532.2,HVUL2H24723.2,HVUL6H41550.2,HVUL6H09727.2,HVUL4H47767.2,HVUL2H28179.2,HVUL7H11256.2,HVUL4H25018.2,HVUL5H30607.2,HVUL2H52768.2,HVUL3H42482.2,HVUL3H34998.2,HVUL7H08957.2,HVUL5H22031.2,HVUL6H17797.2,HVUL6H15174.2,HVUL5H20781.2,HVUL5H39668.2,HVUL3H37961.2,HVUL7H25557.2,HVUL4H10599.2,HVUL3H24266.2,HVUL2H12264.2,HVUL7H51973.2,HVUL7H19723.2,HVUL7H2…
methylation	GO:0032259	34 out of 431 7.88863109048724%	77 out of 2624 2.9344512195122%	5.31633e-09	HVUL7H09435.2,HVUL1H12016.2,HVUL6H37516.2,HVUL7H16113.2,HVUL6H17797.2,HVUL6H15174.2,HVUL5H20781.2,HVUL6H09727.2,HVUL4H10599.2,HVUL5H15696.2,HVUL6H40902.2,HVUL2H12264.2,HVUL7H14152.2,HVUL6H46846.2,HVUL7H52771.2,HVUL4H47767.2,HVUL3H12718.2,HVUL4H01292.2,HVUL6H29905.2,HVUL4H38242.2,HVUL2H10433.2,HVUL7H19723.2,HVUL0H12663.2,HVUL7H11256.2,HVUL7H43274.2,HVUL3H20428.2,HVUL0H18875.2,HVUL2H23132.2,HVUL5H0…
amino acid activation	GO:0043038	13 out of 431 3.01624129930394%	16 out of 2624 0.609756097560976%	1.87873e-08	HVUL7H55922.2,HVUL5H30607.2,HVUL2H52768.2,HVUL1H17393.2,HVUL4H25018.2,HVUL3H18448.2,HVUL3H37961.2,HVUL3H42482.2,HVUL2H03410.2,HVUL5H49949.2,HVUL7H11412.2,HVUL3H48376.2,HVUL1H14530.2
tRNA aminoacylation	GO:0043039	13 out of 431 3.01624129930394%	16 out of 2624 0.609756097560976%	1.87873e-08	HVUL7H55922.2,HVUL5H30607.2,HVUL2H52768.2,HVUL1H17393.2,HVUL4H25018.2,HVUL3H18448.2,HVUL3H37961.2,HVUL3H42482.2,HVUL2H03410.2,HVUL5H49949.2,HVUL7H11412.2,HVUL3H48376.2,HVUL1H14530.2
tRNA aminoacylation for protein translation	GO:0006418	13 out of 431 3.01624129930394%	16 out of 2624 0.609756097560976%	1.87873e-08	HVUL7H55922.2,HVUL5H30607.2,HVUL2H52768.2,HVUL1H17393.2,HVUL4H25018.2,HVUL3H18448.2,HVUL3H37961.2,HVUL3H42482.2,HVUL2H03410.2,HVUL5H49949.2,HVUL7H11412.2,HVUL3H48376.2,HVUL1H14530.2
RNA modification	GO:0009451	24 out of 431 5.56844547563805%	48 out of 2624 1.82926829268293%	5.55768e-08	HVUL7H52771.2,HVUL4H47767.2,HVUL7H09435.2,HVUL6H29905.2,HVUL4H38242.2,HVUL1H12016.2,HVUL7H16113.2,HVUL7H19723.2,HVUL7H11256.2,HVUL6H17797.2,HVUL5H20781.2,HVUL3H20428.2,HVUL6H09727.2,HVUL4H10599.2,HVUL6H40902.2,HVUL2H12264.2,HVUL7H14152.2,HVUL5H04065.2,HVUL6H46846.2,HVUL4H03498.2,HVUL7H05110.2,HVUL5H41106.2,HVUL2H09675.2,HVUL5H04245.2
heterocycle metabolic process	GO:0046483	119 out of 431 27.6102088167053%	487 out of 2624 18.5594512195122%	2.6093e-07	HVUL6H29287.2,HVUL3H12718.2,HVUL2H20368.2,HVUL6H01532.2,HVUL7H43274.2,HVUL2H24723.2,HVUL2H23132.2,HVUL6H41550.2,HVUL6H09727.2,HVUL4H47767.2,HVUL2H28179.2,HVUL7H11256.2,HVUL4H25018.2,HVUL5H30607.2,HVUL2H52768.2,HVUL3H42482.2,HVUL3H34998.2,HVUL6H37516.2,HVUL7H08957.2,HVUL5H22031.2,HVUL6H17797.2,HVUL6H15174.2,HVUL5H20781.2,HVUL5H39668.2,HVUL3H37961.2,HVUL7H25557.2,HVUL4H10599.2,HVUL3H24266.2,HVUL2H1…
cellular nitrogen compound metabolic process	GO:0034641	119 out of 431 27.6102088167053%	488 out of 2624 18.5975609756098%	2.957e-07	HVUL6H29287.2,HVUL3H12718.2,HVUL2H20368.2,HVUL6H01532.2,HVUL7H43274.2,HVUL2H24723.2,HVUL2H23132.2,HVUL6H41550.2,HVUL6H09727.2,HVUL4H47767.2,HVUL2H28179.2,HVUL7H11256.2,HVUL4H25018.2,HVUL5H30607.2,HVUL2H52768.2,HVUL3H42482.2,HVUL3H34998.2,HVUL7H08957.2,HVUL5H22031.2,HVUL6H17797.2,HVUL6H15174.2,HVUL5H20781.2,HVUL5H39668.2,HVUL3H37961.2,HVUL7H25557.2,HVUL4H10599.2,HVUL3H24266.2,HVUL2H12264.2,HVUL7H5…
ncRNA metabolic process	GO:0034660	35 out of 431 8.12064965197216%	93 out of 2624 3.54420731707317%	4.18675e-07	HVUL7H55922.2,HVUL5H30607.2,HVUL2H52768.2,HVUL3H42482.2,HVUL1H52569.2,HVUL2H32775.2,HVUL6H15174.2,HVUL2H35246.2,HVUL3H37961.2,HVUL6H09727.2,HVUL7H08155.2,HVUL2H24234.2,HVUL5H06851.2,HVUL4H47767.2,HVUL2H13979.2,HVUL4H10534.2,HVUL2H29745.2,HVUL1H17393.2,HVUL3H18448.2,HVUL6H29905.2,HVUL2H03410.2,HVUL4H38242.2,HVUL3H14647.2,HVUL7H11256.2,HVUL2H24723.2,HVUL4H25018.2,HVUL0H18875.2,HVUL6H11866.2,HVUL5H0…
ribonucleoprotein complex assembly	GO:0022618	11 out of 431 2.55220417633411%	14 out of 2624 0.533536585365854%	4.75895e-07	HVUL3H15097.2,HVUL0H26066.2,HVUL4H04887.2,HVUL5H32750.2,HVUL2H43055.2,HVUL4H58521.2,HVUL2H24234.2,HVUL3H15887.2,HVUL2H16106.2,HVUL2H09675.2,HVUL5H25356.2
ribonucleoprotein complex subunit organization	GO:0071826	11 out of 431 2.55220417633411%	14 out of 2624 0.533536585365854%	4.75895e-07	HVUL3H15097.2,HVUL0H26066.2,HVUL4H04887.2,HVUL5H32750.2,HVUL2H43055.2,HVUL4H58521.2,HVUL2H24234.2,HVUL3H15887.2,HVUL2H16106.2,HVUL2H09675.2,HVUL5H25356.2
ribosomal small subunit biogenesis	GO:0042274	9 out of 431 2.08816705336427%	10 out of 2624 0.38109756097561%	6.93289e-07	HVUL0H26066.2,HVUL2H13979.2,HVUL4H10534.2,HVUL2H29745.2,HVUL4H04887.2,HVUL2H35246.2,HVUL1H52569.2,HVUL2H24234.2,HVUL2H32775.2
nucleotide biosynthetic process	GO:0009165	22 out of 431 5.10440835266821%	47 out of 2624 1.79115853658537%	8.81901e-07	HVUL2H38095.2,HVUL6H17797.2,HVUL2H39733.2,HVUL4H14395.2,HVUL3H35285.2,HVUL6H38443.2,HVUL3H24266.2,HVUL7H14152.2,HVUL3H12718.2,HVUL2H29745.2,HVUL6H29905.2,HVUL4H25018.2,HVUL3H39846.2,HVUL4H26286.2,HVUL4H54015.2,HVUL5H25703.2,HVUL7H35076.2,HVUL1H23884.2,HVUL5H07113.2,HVUL5H49949.2,HVUL4H29640.2,HVUL7H05110.2
nucleoside phosphate biosynthetic process	GO:1901293	22 out of 431 5.10440835266821%	47 out of 2624 1.79115853658537%	8.81901e-07	HVUL2H38095.2,HVUL6H17797.2,HVUL2H39733.2,HVUL4H14395.2,HVUL3H35285.2,HVUL6H38443.2,HVUL3H24266.2,HVUL7H14152.2,HVUL3H12718.2,HVUL2H29745.2,HVUL6H29905.2,HVUL4H25018.2,HVUL3H39846.2,HVUL4H26286.2,HVUL4H54015.2,HVUL5H25703.2,HVUL7H35076.2,HVUL1H23884.2,HVUL5H07113.2,HVUL5H49949.2,HVUL4H29640.2,HVUL7H05110.2
cellular aromatic compound metabolic process	GO:0006725	121 out of 431 28.0742459396752%	513 out of 2624 19.5503048780488%	1.65643e-06	HVUL6H29287.2,HVUL3H12718.2,HVUL2H20368.2,HVUL6H01532.2,HVUL7H43274.2,HVUL2H24723.2,HVUL2H23132.2,HVUL6H41550.2,HVUL6H09727.2,HVUL4H47767.2,HVUL2H28179.2,HVUL7H11256.2,HVUL4H25018.2,HVUL5H30607.2,HVUL2H52768.2,HVUL3H42482.2,HVUL3H34998.2,HVUL7H08957.2,HVUL5H22031.2,HVUL6H17797.2,HVUL6H15174.2,HVUL5H20781.2,HVUL5H39668.2,HVUL3H37961.2,HVUL7H25557.2,HVUL4H10599.2,HVUL3H24266.2,HVUL2H12264.2,HVUL7H5…
cellular component biogenesis	GO:0044085	56 out of 431 12.9930394431555%	191 out of 2624 7.27896341463415%	2.50897e-06	HVUL6H29287.2,HVUL7H08155.2,HVUL4H04887.2,HVUL5H25762.2,HVUL2H24723.2,HVUL2H11161.2,HVUL4H58521.2,HVUL5H04065.2,HVUL0H02786.2,HVUL7H12761.2,HVUL3H46222.2,HVUL6H09727.2,HVUL7H14845.2,HVUL4H38242.2,HVUL3H15097.2,HVUL7H11256.2,HVUL1H03020.2,HVUL3H34998.2,HVUL4H30526.2,HVUL4H38756.2,HVUL6H15174.2,HVUL5H39668.2,HVUL5H32750.2,HVUL4H10599.2,HVUL2H12264.2,HVUL3H22942.2,HVUL2H24234.2,HVUL2H13979.2,HVUL1H1…
organic cyclic compound metabolic process	GO:1901360	122 out of 431 28.3062645011601%	535 out of 2624 20.3887195121951%	9.98339e-06	HVUL6H29287.2,HVUL3H12718.2,HVUL2H20368.2,HVUL6H01532.2,HVUL7H43274.2,HVUL2H24723.2,HVUL2H23132.2,HVUL6H41550.2,HVUL6H09727.2,HVUL4H47767.2,HVUL2H28179.2,HVUL7H11256.2,HVUL4H25018.2,HVUL5H30607.2,HVUL2H52768.2,HVUL3H42482.2,HVUL3H34998.2,HVUL6H37516.2,HVUL7H08957.2,HVUL5H22031.2,HVUL6H17797.2,HVUL6H15174.2,HVUL5H20781.2,HVUL5H39668.2,HVUL3H37961.2,HVUL7H25557.2,HVUL4H10599.2,HVUL3H24266.2,HVUL2H1…
protein targeting to mitochondrion	GO:0006626	10 out of 431 2.32018561484919%	15 out of 2624 0.571646341463415%	1.78458e-05	HVUL7H32139.2,HVUL3H45820.2,HVUL3H17611.2,HVUL3H13162.2,HVUL6H40902.2,HVUL5H09951.2,HVUL6H12676.2,HVUL2H09675.2,HVUL4H03498.2,HVUL5H04245.2
protein localization to mitochondrion	GO:0070585	10 out of 431 2.32018561484919%	15 out of 2624 0.571646341463415%	1.78458e-05	HVUL7H32139.2,HVUL3H45820.2,HVUL3H17611.2,HVUL3H13162.2,HVUL6H40902.2,HVUL5H09951.2,HVUL6H12676.2,HVUL2H09675.2,HVUL4H03498.2,HVUL5H04245.2
establishment of protein localization to mitochondrion	GO:0072655	10 out of 431 2.32018561484919%	15 out of 2624 0.571646341463415%	1.78458e-05	HVUL7H32139.2,HVUL3H45820.2,HVUL3H17611.2,HVUL3H13162.2,HVUL6H40902.2,HVUL5H09951.2,HVUL6H12676.2,HVUL2H09675.2,HVUL4H03498.2,HVUL5H04245.2
metabolic process	GO:0008152	370 out of 431 85.84686774942%	2061 out of 2624 78.5442073170732%	1.86185e-05	HVUL6H29287.2,HVUL7H09094.2,HVUL5H15696.2,HVUL3H12718.2,HVUL5H52409.2,HVUL4H59209.2,HVUL3H15768.2,HVUL1H42191.2,HVUL2H11161.2,HVUL1H57238.2,HVUL7H59337.2,HVUL2H33188.2,HVUL4H25018.2,HVUL7H40151.2,HVUL1H58589.2,HVUL6H37516.2,HVUL0H03914.2,HVUL6H42865.2,HVUL5H22031.2,HVUL6H17797.2,HVUL2H32843.2,HVUL6H27385.2,HVUL7H51973.2,HVUL5H28829.2,HVUL5H23218.2,HVUL6H11866.2,HVUL7H25429.2,HVUL6H11304.2,HVUL2H3…
regulation of translational initiation	GO:0006446	7 out of 431 1.62412993039443%	8 out of 2624 0.304878048780488%	2.12569e-05	HVUL3H15097.2,HVUL4H58521.2,HVUL3H15887.2,HVUL2H16106.2,HVUL5H32750.2,HVUL2H43055.2,HVUL5H25356.2
formation of translation preinitiation complex	GO:0001731	7 out of 431 1.62412993039443%	8 out of 2624 0.304878048780488%	2.12569e-05	HVUL3H15097.2,HVUL4H58521.2,HVUL3H15887.2,HVUL2H16106.2,HVUL5H32750.2,HVUL2H43055.2,HVUL5H25356.2
RNA processing	GO:0006396	35 out of 431 8.12064965197216%	108 out of 2624 4.11585365853659%	2.18526e-05	HVUL7H08957.2,HVUL6H15174.2,HVUL5H39668.2,HVUL7H25557.2,HVUL7H08155.2,HVUL7H31940.2,HVUL3H24266.2,HVUL2H24234.2,HVUL2H13979.2,HVUL2H29745.2,HVUL3H14647.2,HVUL7H27178.2,HVUL2H24723.2,HVUL6H11866.2,HVUL4H55621.2,HVUL5H04065.2,HVUL1H09152.2,HVUL1H52569.2,HVUL2H32775.2,HVUL4H31285.2,HVUL2H35246.2,HVUL6H09727.2,HVUL5H06851.2,HVUL4H10534.2,HVUL4H47767.2,HVUL4H01292.2,HVUL6H29905.2,HVUL4H38242.2,HVUL7H1…
ribose phosphate biosynthetic process	GO:0046390	14 out of 431 3.24825986078886%	28 out of 2624 1.06707317073171%	3.66894e-05	HVUL3H12718.2,HVUL6H17797.2,HVUL4H14395.2,HVUL6H38443.2,HVUL3H24266.2,HVUL7H14152.2,HVUL3H39846.2,HVUL4H26286.2,HVUL5H25703.2,HVUL4H29640.2,HVUL7H35076.2,HVUL1H23884.2,HVUL7H05110.2,HVUL5H07113.2
ribonucleotide biosynthetic process	GO:0009260	14 out of 431 3.24825986078886%	28 out of 2624 1.06707317073171%	3.66894e-05	HVUL3H12718.2,HVUL6H17797.2,HVUL4H14395.2,HVUL6H38443.2,HVUL3H24266.2,HVUL7H14152.2,HVUL3H39846.2,HVUL4H26286.2,HVUL5H25703.2,HVUL4H29640.2,HVUL7H35076.2,HVUL1H23884.2,HVUL7H05110.2,HVUL5H07113.2
regulation of translation	GO:0006417	13 out of 431 3.01624129930394%	26 out of 2624 0.990853658536585%	7.03587e-05	HVUL2H03410.2,HVUL3H15887.2,HVUL2H16106.2,HVUL3H15097.2,HVUL5H30360.2,HVUL5H32750.2,HVUL3H37961.2,HVUL2H43055.2,HVUL5H27517.2,HVUL4H58521.2,HVUL7H11412.2,HVUL3H48376.2,HVUL5H25356.2
mitochondrion organization	GO:0007005	11 out of 431 2.55220417633411%	20 out of 2624 0.76219512195122%	8.48378e-05	HVUL7H53796.2,HVUL3H45820.2,HVUL3H17611.2,HVUL3H13162.2,HVUL7H32139.2,HVUL6H40902.2,HVUL5H09951.2,HVUL6H12676.2,HVUL2H09675.2,HVUL4H03498.2,HVUL5H04245.2
nucleobase-containing compound biosynthetic process	GO:0034654	33 out of 431 7.65661252900232%	106 out of 2624 4.03963414634146%	9.36021e-05	HVUL6H17797.2,HVUL2H39733.2,HVUL3H24266.2,HVUL5H25360.2,HVUL7H14152.2,HVUL4H06480.2,HVUL2H29745.2,HVUL3H12718.2,HVUL6H01532.2,HVUL7H02925.2,HVUL6H11866.2,HVUL6H41550.2,HVUL1H09152.2,HVUL2H38095.2,HVUL4H14395.2,HVUL3H35285.2,HVUL6H38443.2,HVUL5H41477.2,HVUL0H18457.2,HVUL6H29905.2,HVUL2H28179.2,HVUL4H25018.2,HVUL3H39846.2,HVUL4H26286.2,HVUL4H54015.2,HVUL7H35076.2,HVUL1H23884.2,HVUL5H49949.2,HVUL4H2…
tRNA metabolic process	GO:0006399	16 out of 431 3.7122969837587%	37 out of 2624 1.41006097560976%	9.57641e-05	HVUL7H55922.2,HVUL5H30607.2,HVUL4H47767.2,HVUL2H52768.2,HVUL1H17393.2,HVUL3H18448.2,HVUL3H42482.2,HVUL2H03410.2,HVUL4H25018.2,HVUL2H24723.2,HVUL3H37961.2,HVUL0H18875.2,HVUL7H11412.2,HVUL5H49949.2,HVUL3H48376.2,HVUL1H14530.2
nucleocytoplasmic transport	GO:0006913	8 out of 431 1.85614849187935%	12 out of 2624 0.457317073170732%	0.000133721	HVUL2H29745.2,HVUL7H39800.2,HVUL1H03020.2,HVUL4H30526.2,HVUL3H22942.2,HVUL2H24234.2,HVUL6H46846.2,HVUL4H03498.2
DNA-templated transcription, elongation	GO:0006354	8 out of 431 1.85614849187935%	12 out of 2624 0.457317073170732%	0.000133721	HVUL4H06480.2,HVUL7H02925.2,HVUL0H18457.2,HVUL2H28179.2,HVUL6H01532.2,HVUL4H29640.2,HVUL7H35076.2,HVUL5H49107.2
nuclear transport	GO:0051169	8 out of 431 1.85614849187935%	12 out of 2624 0.457317073170732%	0.000133721	HVUL2H29745.2,HVUL7H39800.2,HVUL1H03020.2,HVUL4H30526.2,HVUL3H22942.2,HVUL2H24234.2,HVUL6H46846.2,HVUL4H03498.2
posttranscriptional regulation of gene expression	GO:0010608	16 out of 431 3.7122969837587%	38 out of 2624 1.44817073170732%	0.000140841	HVUL2H03410.2,HVUL3H15887.2,HVUL2H16106.2,HVUL2H35813.2,HVUL3H15097.2,HVUL5H30360.2,HVUL5H39668.2,HVUL5H32750.2,HVUL3H37961.2,HVUL2H43055.2,HVUL5H27517.2,HVUL4H58521.2,HVUL6H11866.2,HVUL7H11412.2,HVUL5H25356.2,HVUL3H48376.2
ribonucleotide metabolic process	GO:0009259	31 out of 431 7.19257540603248%	103 out of 2624 3.92530487804878%	0.000304369	HVUL5H50157.2,HVUL4H30526.2,HVUL6H29287.2,HVUL5H22031.2,HVUL6H17797.2,HVUL3H24266.2,HVUL2H12264.2,HVUL7H14152.2,HVUL7H51973.2,HVUL5H41940.2,HVUL3H12718.2,HVUL7H53796.2,HVUL3H41673.2,HVUL2H20368.2,HVUL7H13741.2,HVUL7H00669.2,HVUL5H38808.2,HVUL4H36166.2,HVUL4H14395.2,HVUL6H38443.2,HVUL7H39800.2,HVUL4H08159.2,HVUL3H39846.2,HVUL0H00258.2,HVUL4H26286.2,HVUL7H35076.2,HVUL1H23884.2,HVUL4H29640.2,HVUL7H0…
ribose phosphate metabolic process	GO:0019693	31 out of 431 7.19257540603248%	103 out of 2624 3.92530487804878%	0.000304369	HVUL5H50157.2,HVUL4H30526.2,HVUL6H29287.2,HVUL5H22031.2,HVUL6H17797.2,HVUL3H24266.2,HVUL2H12264.2,HVUL7H14152.2,HVUL7H51973.2,HVUL5H41940.2,HVUL3H12718.2,HVUL7H53796.2,HVUL3H41673.2,HVUL2H20368.2,HVUL7H13741.2,HVUL7H00669.2,HVUL5H38808.2,HVUL4H36166.2,HVUL4H14395.2,HVUL6H38443.2,HVUL7H39800.2,HVUL4H08159.2,HVUL3H39846.2,HVUL0H00258.2,HVUL4H26286.2,HVUL7H35076.2,HVUL1H23884.2,HVUL4H29640.2,HVUL7H0…
cellular component organization or biogenesis	GO:0071840	85 out of 431 19.7215777262181%	375 out of 2624 14.2911585365854%	0.000422472	HVUL6H29287.2,HVUL3H12718.2,HVUL4H04887.2,HVUL3H13162.2,HVUL3H56227.2,HVUL2H24723.2,HVUL2H11161.2,HVUL6H09727.2,HVUL7H14845.2,HVUL2H10433.2,HVUL3H15097.2,HVUL7H11256.2,HVUL6H12676.2,HVUL3H34998.2,HVUL6H15174.2,HVUL5H39668.2,HVUL4H10599.2,HVUL5H09951.2,HVUL2H12264.2,HVUL3H22942.2,HVUL3H15887.2,HVUL5H23218.2,HVUL7H19723.2,HVUL6H06287.2,HVUL3H46221.2,HVUL2H16106.2,HVUL2H35813.2,HVUL2H43055.2,HVUL7H1…
RNA splicing	GO:0008380	13 out of 431 3.01624129930394%	30 out of 2624 1.14329268292683%	0.000428575	HVUL1H09152.2,HVUL4H01292.2,HVUL7H08957.2,HVUL4H31285.2,HVUL7H27178.2,HVUL7H25557.2,HVUL7H31940.2,HVUL6H11866.2,HVUL4H55621.2,HVUL2H01263.2,HVUL5H36133.2,HVUL3H12601.2,HVUL5H04245.2
pyrimidine nucleotide metabolic process	GO:0006220	10 out of 431 2.32018561484919%	20 out of 2624 0.76219512195122%	0.000501132	HVUL3H12718.2,HVUL6H17797.2,HVUL2H38095.2,HVUL3H24266.2,HVUL7H14152.2,HVUL5H25703.2,HVUL4H29640.2,HVUL7H35076.2,HVUL7H05110.2,HVUL5H07113.2
pyrimidine nucleotide biosynthetic process	GO:0006221	10 out of 431 2.32018561484919%	20 out of 2624 0.76219512195122%	0.000501132	HVUL3H12718.2,HVUL6H17797.2,HVUL2H38095.2,HVUL3H24266.2,HVUL7H14152.2,HVUL5H25703.2,HVUL4H29640.2,HVUL7H35076.2,HVUL7H05110.2,HVUL5H07113.2
guanosine-containing compound catabolic process	GO:1901069	12 out of 431 2.78422273781903%	27 out of 2624 1.02896341463415%	0.000540097	HVUL7H53796.2,HVUL7H39800.2,HVUL3H41673.2,HVUL5H50157.2,HVUL4H30526.2,HVUL4H08159.2,HVUL6H29287.2,HVUL5H22031.2,HVUL4H36166.2,HVUL7H00669.2,HVUL2H12264.2,HVUL5H07113.2
GTP catabolic process	GO:0006184	12 out of 431 2.78422273781903%	27 out of 2624 1.02896341463415%	0.000540097	HVUL7H53796.2,HVUL7H39800.2,HVUL3H41673.2,HVUL5H50157.2,HVUL4H30526.2,HVUL4H08159.2,HVUL6H29287.2,HVUL5H22031.2,HVUL4H36166.2,HVUL7H00669.2,HVUL2H12264.2,HVUL5H07113.2
mRNA splicing, via spliceosome	GO:0000398	7 out of 431 1.62412993039443%	11 out of 2624 0.419207317073171%	0.000555585	HVUL7H27178.2,HVUL6H11866.2,HVUL4H55621.2,HVUL2H01263.2,HVUL7H08957.2,HVUL5H36133.2,HVUL5H04245.2
pyrimidine-containing compound biosynthetic process	GO:0072528	11 out of 431 2.55220417633411%	24 out of 2624 0.914634146341463%	0.000671341	HVUL3H12718.2,HVUL6H17797.2,HVUL2H38095.2,HVUL3H24266.2,HVUL7H14152.2,HVUL5H25703.2,HVUL7H35076.2,HVUL2H05722.2,HVUL5H07113.2,HVUL4H29640.2,HVUL7H05110.2
regulation of translational fidelity	GO:0006450	4 out of 431 0.928074245939675%	4 out of 2624 0.152439024390244%	0.000719424	HVUL2H03410.2,HVUL3H37961.2,HVUL3H48376.2,HVUL7H11412.2
GTP metabolic process	GO:0046039	12 out of 431 2.78422273781903%	28 out of 2624 1.06707317073171%	0.000807043	HVUL7H53796.2,HVUL7H39800.2,HVUL3H41673.2,HVUL5H50157.2,HVUL4H30526.2,HVUL4H08159.2,HVUL6H29287.2,HVUL5H22031.2,HVUL4H36166.2,HVUL7H00669.2,HVUL2H12264.2,HVUL5H07113.2
pyrimidine ribonucleotide metabolic process	GO:0009218	9 out of 431 2.08816705336427%	18 out of 2624 0.685975609756098%	0.000969242	HVUL3H12718.2,HVUL6H17797.2,HVUL3H24266.2,HVUL7H14152.2,HVUL5H25703.2,HVUL4H29640.2,HVUL7H35076.2,HVUL7H05110.2,HVUL5H07113.2
pyrimidine ribonucleotide biosynthetic process	GO:0009220	9 out of 431 2.08816705336427%	18 out of 2624 0.685975609756098%	0.000969242	HVUL3H12718.2,HVUL6H17797.2,HVUL3H24266.2,HVUL7H14152.2,HVUL5H25703.2,HVUL4H29640.2,HVUL7H35076.2,HVUL7H05110.2,HVUL5H07113.2
plant-type cell wall organization or biogenesis	GO:0071669	9 out of 431 2.08816705336427%	18 out of 2624 0.685975609756098%	0.000969242	HVUL7H19723.2,HVUL1H03020.2,HVUL7H27205.2,HVUL3H20428.2,HVUL2H11161.2,HVUL4H10599.2,HVUL1H12016.2,HVUL7H16113.2,HVUL5H39821.2
ncRNA processing	GO:0034470	22 out of 431 5.10440835266821%	69 out of 2624 2.62957317073171%	0.000982829	HVUL1H52569.2,HVUL2H32775.2,HVUL6H15174.2,HVUL2H35246.2,HVUL6H09727.2,HVUL7H08155.2,HVUL2H24234.2,HVUL5H06851.2,HVUL4H47767.2,HVUL4H10534.2,HVUL2H13979.2,HVUL2H29745.2,HVUL6H29905.2,HVUL4H38242.2,HVUL3H14647.2,HVUL7H11256.2,HVUL2H24723.2,HVUL0H18875.2,HVUL6H11866.2,HVUL5H04065.2,HVUL5H04245.2,HVUL5H36133.2
nitrogen compound metabolic process	GO:0006807	125 out of 431 29.0023201856148%	605 out of 2624 23.0564024390244%	0.00101896	HVUL6H29287.2,HVUL5H15696.2,HVUL3H12718.2,HVUL2H20368.2,HVUL6H01532.2,HVUL7H43274.2,HVUL2H24723.2,HVUL2H11161.2,HVUL2H23132.2,HVUL6H41550.2,HVUL6H09727.2,HVUL4H47767.2,HVUL2H28179.2,HVUL7H11256.2,HVUL4H25018.2,HVUL5H30607.2,HVUL2H52768.2,HVUL3H42482.2,HVUL3H34998.2,HVUL7H08957.2,HVUL5H22031.2,HVUL6H17797.2,HVUL6H15174.2,HVUL5H20781.2,HVUL5H39668.2,HVUL3H37961.2,HVUL7H25557.2,HVUL4H10599.2,HVUL3H2…
RNA splicing, via transesterification reactions with bulged adenosine as nucleophile	GO:0000377	7 out of 431 1.62412993039443%	12 out of 2624 0.457317073170732%	0.00114619	HVUL7H27178.2,HVUL6H11866.2,HVUL4H55621.2,HVUL2H01263.2,HVUL7H08957.2,HVUL5H36133.2,HVUL5H04245.2
RNA splicing, via transesterification reactions	GO:0000375	7 out of 431 1.62412993039443%	12 out of 2624 0.457317073170732%	0.00114619	HVUL7H27178.2,HVUL6H11866.2,HVUL4H55621.2,HVUL2H01263.2,HVUL7H08957.2,HVUL5H36133.2,HVUL5H04245.2
guanosine-containing compound metabolic process	GO:1901068	12 out of 431 2.78422273781903%	29 out of 2624 1.10518292682927%	0.00117575	HVUL7H53796.2,HVUL7H39800.2,HVUL3H41673.2,HVUL5H50157.2,HVUL4H30526.2,HVUL4H08159.2,HVUL6H29287.2,HVUL5H22031.2,HVUL4H36166.2,HVUL7H00669.2,HVUL2H12264.2,HVUL5H07113.2
mitochondrial transport	GO:0006839	10 out of 431 2.32018561484919%	22 out of 2624 0.838414634146341%	0.00128381	HVUL3H45820.2,HVUL3H17611.2,HVUL3H13162.2,HVUL7H32139.2,HVUL6H40902.2,HVUL5H09951.2,HVUL6H12676.2,HVUL2H09675.2,HVUL4H03498.2,HVUL5H04245.2
rRNA processing	GO:0006364	20 out of 431 4.64037122969838%	62 out of 2624 2.36280487804878%	0.00141254	HVUL1H52569.2,HVUL2H32775.2,HVUL6H15174.2,HVUL2H35246.2,HVUL6H09727.2,HVUL7H08155.2,HVUL2H24234.2,HVUL5H06851.2,HVUL4H10534.2,HVUL2H13979.2,HVUL2H29745.2,HVUL6H29905.2,HVUL4H38242.2,HVUL3H14647.2,HVUL7H11256.2,HVUL2H24723.2,HVUL0H18875.2,HVUL5H04065.2,HVUL5H04245.2,HVUL5H36133.2
pyrimidine-containing compound metabolic process	GO:0072527	11 out of 431 2.55220417633411%	26 out of 2624 0.990853658536585%	0.00151824	HVUL3H12718.2,HVUL6H17797.2,HVUL2H38095.2,HVUL3H24266.2,HVUL7H14152.2,HVUL5H25703.2,HVUL7H35076.2,HVUL2H05722.2,HVUL5H07113.2,HVUL4H29640.2,HVUL7H05110.2
rRNA metabolic process	GO:0016072	20 out of 431 4.64037122969838%	63 out of 2624 2.40091463414634%	0.00176134	HVUL1H52569.2,HVUL2H32775.2,HVUL6H15174.2,HVUL2H35246.2,HVUL6H09727.2,HVUL7H08155.2,HVUL2H24234.2,HVUL5H06851.2,HVUL4H10534.2,HVUL2H13979.2,HVUL2H29745.2,HVUL6H29905.2,HVUL4H38242.2,HVUL3H14647.2,HVUL7H11256.2,HVUL2H24723.2,HVUL0H18875.2,HVUL5H04065.2,HVUL5H04245.2,HVUL5H36133.2
protein deneddylation	GO:0000338	5 out of 431 1.16009280742459%	7 out of 2624 0.266768292682927%	0.00184118	HVUL5H54817.2,HVUL3H12718.2,HVUL7H14152.2,HVUL2H16106.2,HVUL3H55706.2
cullin deneddylation	GO:0010388	5 out of 431 1.16009280742459%	7 out of 2624 0.266768292682927%	0.00184118	HVUL5H54817.2,HVUL3H12718.2,HVUL7H14152.2,HVUL2H16106.2,HVUL3H55706.2
plant-type cell wall organization	GO:0009664	8 out of 431 1.85614849187935%	16 out of 2624 0.609756097560976%	0.00188221	HVUL7H19723.2,HVUL7H27205.2,HVUL3H20428.2,HVUL2H11161.2,HVUL4H10599.2,HVUL1H12016.2,HVUL7H16113.2,HVUL5H39821.2
translational initiation	GO:0006413	11 out of 431 2.55220417633411%	27 out of 2624 1.02896341463415%	0.00219071	HVUL5H50157.2,HVUL3H15887.2,HVUL2H16106.2,HVUL3H15097.2,HVUL7H32139.2,HVUL4H24964.2,HVUL5H32750.2,HVUL2H43055.2,HVUL2H45175.2,HVUL4H58521.2,HVUL5H25356.2
organelle assembly	GO:0070925	4 out of 431 0.928074245939675%	5 out of 2624 0.190548780487805%	0.00312812	HVUL0H26066.2,HVUL2H24234.2,HVUL4H04887.2,HVUL2H09675.2
ribosome assembly	GO:0042255	4 out of 431 0.928074245939675%	5 out of 2624 0.190548780487805%	0.00312812	HVUL0H26066.2,HVUL2H24234.2,HVUL4H04887.2,HVUL2H09675.2
photomorphogenesis	GO:0009640	7 out of 431 1.62412993039443%	14 out of 2624 0.533536585365854%	0.00367486	HVUL3H12718.2,HVUL3H55706.2,HVUL5H54817.2,HVUL2H10831.2,HVUL7H14152.2,HVUL2H16106.2,HVUL5H23218.2
protein maturation	GO:0051604	9 out of 431 2.08816705336427%	21 out of 2624 0.80030487804878%	0.00368918	HVUL5H06851.2,HVUL4H08490.2,HVUL5H34179.2,HVUL2H18254.2,HVUL2H01263.2,HVUL7H10575.2,HVUL6H46846.2,HVUL5H36133.2,HVUL5H04245.2
organophosphate biosynthetic process	GO:0090407	34 out of 431 7.88863109048724%	133 out of 2624 5.06859756097561%	0.00381735	HVUL5H26371.2,HVUL6H37516.2,HVUL4H08860.2,HVUL6H17797.2,HVUL4H29960.2,HVUL2H39733.2,HVUL3H24266.2,HVUL7H14152.2,HVUL2H29745.2,HVUL3H12718.2,HVUL2H54250.2,HVUL2H38095.2,HVUL0H31223.2,HVUL4H14395.2,HVUL3H35285.2,HVUL6H38443.2,HVUL2H49844.2,HVUL6H29905.2,HVUL3H21568.2,HVUL4H25018.2,HVUL3H39846.2,HVUL4H59419.2,HVUL4H26286.2,HVUL7H36292.2,HVUL4H54015.2,HVUL7H35076.2,HVUL1H23884.2,HVUL5H49949.2,HVUL4H2…
histone methylation	GO:0016571	5 out of 431 1.16009280742459%	8 out of 2624 0.304878048780488%	0.00424993	HVUL6H29905.2,HVUL3H12718.2,HVUL0H12663.2,HVUL7H14152.2,HVUL2H10433.2
ribosomal small subunit assembly	GO:0000028	3 out of 431 0.696055684454756%	3 out of 2624 0.114329268292683%	0.00440563	HVUL0H26066.2,HVUL2H24234.2,HVUL4H04887.2
endonucleolytic cleavage involved in rRNA processing	GO:0000478	3 out of 431 0.696055684454756%	3 out of 2624 0.114329268292683%	0.00440563	HVUL2H24234.2,HVUL5H04065.2,HVUL2H35246.2
maturation of 5.8S rRNA	GO:0000460	3 out of 431 0.696055684454756%	3 out of 2624 0.114329268292683%	0.00440563	HVUL5H06851.2,HVUL2H24234.2,HVUL2H35246.2
cleavage involved in rRNA processing	GO:0000469	3 out of 431 0.696055684454756%	3 out of 2624 0.114329268292683%	0.00440563	HVUL2H24234.2,HVUL5H04065.2,HVUL2H35246.2
maturation of SSU-rRNA from tricistronic rRNA transcript (SSU-rRNA, 5.8S rRNA, LSU-rRNA)	GO:0000462	3 out of 431 0.696055684454756%	3 out of 2624 0.114329268292683%	0.00440563	HVUL2H29745.2,HVUL2H24234.2,HVUL2H35246.2
maturation of 5.8S rRNA from tricistronic rRNA transcript (SSU-rRNA, 5.8S rRNA, LSU-rRNA)	GO:0000466	3 out of 431 0.696055684454756%	3 out of 2624 0.114329268292683%	0.00440563	HVUL5H06851.2,HVUL2H24234.2,HVUL2H35246.2
regulation of flower development	GO:0009909	7 out of 431 1.62412993039443%	15 out of 2624 0.571646341463415%	0.00593086	HVUL3H12718.2,HVUL0H12663.2,HVUL2H31746.2,HVUL6H29905.2,HVUL2H10831.2,HVUL7H14152.2,HVUL5H39821.2
regulation of translational elongation	GO:0006448	4 out of 431 0.928074245939675%	6 out of 2624 0.228658536585366%	0.00816808	HVUL2H03410.2,HVUL3H37961.2,HVUL3H48376.2,HVUL7H11412.2
nucleotide phosphorylation	GO:0046939	4 out of 431 0.928074245939675%	6 out of 2624 0.228658536585366%	0.00816808	HVUL4H06480.2,HVUL7H02925.2,HVUL2H38095.2,HVUL0H00258.2
nuclear export	GO:0051168	4 out of 431 0.928074245939675%	6 out of 2624 0.228658536585366%	0.00816808	HVUL1H03020.2,HVUL4H30526.2,HVUL2H24234.2,HVUL3H22942.2
protein alkylation	GO:0008213	5 out of 431 1.16009280742459%	9 out of 2624 0.342987804878049%	0.00828294	HVUL3H12718.2,HVUL0H12663.2,HVUL6H29905.2,HVUL7H14152.2,HVUL2H10433.2
protein methylation	GO:0006479	5 out of 431 1.16009280742459%	9 out of 2624 0.342987804878049%	0.00828294	HVUL3H12718.2,HVUL0H12663.2,HVUL6H29905.2,HVUL7H14152.2,HVUL2H10433.2
response to heat	GO:0009408	15 out of 431 3.48027842227378%	49 out of 2624 1.86737804878049%	0.00936867	HVUL4H20452.2,HVUL4H08490.2,HVUL2H16919.2,HVUL4H34907.2,HVUL4H02987.2,HVUL2H49844.2,HVUL4H18320.2,HVUL3H08331.2,HVUL6H20311.2,HVUL7H30227.2,HVUL6H43328.2,HVUL2H31875.2,HVUL6H30069.2,HVUL4H59419.2,HVUL5H25703.2
nucleotide metabolic process	GO:0009117	42 out of 431 9.74477958236659%	182 out of 2624 6.9359756097561%	0.0099936	HVUL6H29287.2,HVUL2H39733.2,HVUL5H41940.2,HVUL3H12718.2,HVUL2H20368.2,HVUL7H13741.2,HVUL7H02925.2,HVUL7H00669.2,HVUL5H38808.2,HVUL4H36166.2,HVUL6H38443.2,HVUL4H25018.2,HVUL3H39846.2,HVUL4H30526.2,HVUL5H50157.2,HVUL5H22031.2,HVUL6H17797.2,HVUL3H24266.2,HVUL2H12264.2,HVUL7H14152.2,HVUL7H51973.2,HVUL4H06480.2,HVUL7H53796.2,HVUL2H29745.2,HVUL3H41673.2,HVUL2H38095.2,HVUL4H14395.2,HVUL3H35285.2,HVUL7H3…
protein import	GO:0017038	10 out of 431 2.32018561484919%	28 out of 2624 1.06707317073171%	0.0102845	HVUL2H29745.2,HVUL3H45820.2,HVUL3H17611.2,HVUL3H56227.2,HVUL4H30526.2,HVUL5H23218.2,HVUL2H24723.2,HVUL6H46846.2,HVUL4H56078.2,HVUL4H03498.2
purine ribonucleotide metabolic process	GO:0009150	23 out of 431 5.33642691415313%	87 out of 2624 3.3155487804878%	0.0107238	HVUL5H50157.2,HVUL4H30526.2,HVUL6H29287.2,HVUL5H22031.2,HVUL2H12264.2,HVUL7H51973.2,HVUL5H41940.2,HVUL7H53796.2,HVUL3H41673.2,HVUL2H20368.2,HVUL7H13741.2,HVUL7H00669.2,HVUL5H38808.2,HVUL4H36166.2,HVUL4H14395.2,HVUL6H38443.2,HVUL7H39800.2,HVUL4H08159.2,HVUL3H39846.2,HVUL0H00258.2,HVUL4H26286.2,HVUL1H23884.2,HVUL5H07113.2
nucleoside phosphate metabolic process	GO:0006753	42 out of 431 9.74477958236659%	183 out of 2624 6.97408536585366%	0.0110167	HVUL6H29287.2,HVUL2H39733.2,HVUL5H41940.2,HVUL3H12718.2,HVUL2H20368.2,HVUL7H13741.2,HVUL7H02925.2,HVUL7H00669.2,HVUL5H38808.2,HVUL4H36166.2,HVUL6H38443.2,HVUL4H25018.2,HVUL3H39846.2,HVUL4H30526.2,HVUL5H50157.2,HVUL5H22031.2,HVUL6H17797.2,HVUL3H24266.2,HVUL2H12264.2,HVUL7H14152.2,HVUL7H51973.2,HVUL4H06480.2,HVUL7H53796.2,HVUL2H29745.2,HVUL3H41673.2,HVUL2H38095.2,HVUL4H14395.2,HVUL3H35285.2,HVUL7H3…
heterocycle biosynthetic process	GO:0018130	38 out of 431 8.81670533642691%	163 out of 2624 6.21189024390244%	0.0118601	HVUL6H37516.2,HVUL6H17797.2,HVUL2H39733.2,HVUL3H24266.2,HVUL5H25360.2,HVUL7H14152.2,HVUL4H06480.2,HVUL2H29745.2,HVUL3H12718.2,HVUL6H01532.2,HVUL7H02925.2,HVUL7H43274.2,HVUL6H11866.2,HVUL6H41550.2,HVUL1H09152.2,HVUL2H38095.2,HVUL4H14395.2,HVUL3H35285.2,HVUL6H38443.2,HVUL5H41477.2,HVUL0H18457.2,HVUL2H28179.2,HVUL6H29905.2,HVUL1H48708.2,HVUL4H25018.2,HVUL3H39846.2,HVUL4H59419.2,HVUL4H26286.2,HVUL1H2…
carbohydrate derivative biosynthetic process	GO:1901137	22 out of 431 5.10440835266821%	83 out of 2624 3.16310975609756%	0.0120627	HVUL7H31093.2,HVUL6H37516.2,HVUL7H16113.2,HVUL6H17797.2,HVUL2H39733.2,HVUL4H14395.2,HVUL3H35285.2,HVUL6H38443.2,HVUL3H24266.2,HVUL7H14152.2,HVUL3H12718.2,HVUL2H18475.2,HVUL2H19960.2,HVUL3H39846.2,HVUL6H41550.2,HVUL4H26286.2,HVUL7H35076.2,HVUL1H23884.2,HVUL4H29640.2,HVUL7H05110.2,HVUL5H25703.2,HVUL5H07113.2
regulation of shoot system development	GO:0048831	7 out of 431 1.62412993039443%	17 out of 2624 0.647865853658537%	0.013299	HVUL3H12718.2,HVUL0H12663.2,HVUL2H31746.2,HVUL6H29905.2,HVUL2H10831.2,HVUL7H14152.2,HVUL5H39821.2
purine ribonucleoside metabolic process	GO:0046128	23 out of 431 5.33642691415313%	89 out of 2624 3.39176829268293%	0.0141889	HVUL5H50157.2,HVUL4H30526.2,HVUL6H29287.2,HVUL5H22031.2,HVUL2H12264.2,HVUL7H51973.2,HVUL5H41940.2,HVUL7H53796.2,HVUL3H41673.2,HVUL2H20368.2,HVUL7H13741.2,HVUL7H00669.2,HVUL5H38808.2,HVUL6H41550.2,HVUL4H36166.2,HVUL4H14395.2,HVUL6H38443.2,HVUL7H39800.2,HVUL4H08159.2,HVUL0H00258.2,HVUL4H26286.2,HVUL1H23884.2,HVUL5H07113.2
purine nucleoside metabolic process	GO:0042278	23 out of 431 5.33642691415313%	89 out of 2624 3.39176829268293%	0.0141889	HVUL5H50157.2,HVUL4H30526.2,HVUL6H29287.2,HVUL5H22031.2,HVUL2H12264.2,HVUL7H51973.2,HVUL5H41940.2,HVUL7H53796.2,HVUL3H41673.2,HVUL2H20368.2,HVUL7H13741.2,HVUL7H00669.2,HVUL5H38808.2,HVUL6H41550.2,HVUL4H36166.2,HVUL4H14395.2,HVUL6H38443.2,HVUL7H39800.2,HVUL4H08159.2,HVUL0H00258.2,HVUL4H26286.2,HVUL1H23884.2,HVUL5H07113.2
purine ribonucleoside monophosphate biosynthetic process	GO:0009168	5 out of 431 1.16009280742459%	10 out of 2624 0.38109756097561%	0.0143597	HVUL4H14395.2,HVUL6H38443.2,HVUL3H39846.2,HVUL4H26286.2,HVUL1H23884.2
purine nucleoside monophosphate biosynthetic process	GO:0009127	5 out of 431 1.16009280742459%	10 out of 2624 0.38109756097561%	0.0143597	HVUL4H14395.2,HVUL6H38443.2,HVUL3H39846.2,HVUL4H26286.2,HVUL1H23884.2
cell wall modification	GO:0042545	5 out of 431 1.16009280742459%	10 out of 2624 0.38109756097561%	0.0143597	HVUL7H19723.2,HVUL3H20428.2,HVUL4H10599.2,HVUL1H12016.2,HVUL7H16113.2
cellular nitrogen compound biosynthetic process	GO:0044271	36 out of 431 8.35266821345708%	155 out of 2624 5.90701219512195%	0.0150118	HVUL6H17797.2,HVUL2H39733.2,HVUL3H24266.2,HVUL5H25360.2,HVUL7H14152.2,HVUL4H06480.2,HVUL2H29745.2,HVUL3H12718.2,HVUL6H01532.2,HVUL7H02925.2,HVUL6H11866.2,HVUL6H41550.2,HVUL1H09152.2,HVUL2H38095.2,HVUL4H14395.2,HVUL3H35285.2,HVUL6H38443.2,HVUL5H41477.2,HVUL0H18457.2,HVUL2H28179.2,HVUL6H29905.2,HVUL1H48708.2,HVUL4H25018.2,HVUL3H39846.2,HVUL4H59419.2,HVUL4H26286.2,HVUL1H23884.2,HVUL7H05110.2,HVUL5H2…
maturation of SSU-rRNA	GO:0030490	3 out of 431 0.696055684454756%	4 out of 2624 0.152439024390244%	0.0154643	HVUL2H29745.2,HVUL2H24234.2,HVUL2H35246.2
protein import into chloroplast stroma	GO:0045037	3 out of 431 0.696055684454756%	4 out of 2624 0.152439024390244%	0.0154643	HVUL2H24723.2,HVUL5H23218.2,HVUL4H56078.2
protein homooligomerization	GO:0051260	3 out of 431 0.696055684454756%	4 out of 2624 0.152439024390244%	0.0154643	HVUL3H46221.2,HVUL7H12761.2,HVUL3H46222.2
purine nucleotide metabolic process	GO:0006163	23 out of 431 5.33642691415313%	90 out of 2624 3.42987804878049%	0.0162282	HVUL5H50157.2,HVUL4H30526.2,HVUL6H29287.2,HVUL5H22031.2,HVUL2H12264.2,HVUL7H51973.2,HVUL5H41940.2,HVUL7H53796.2,HVUL3H41673.2,HVUL2H20368.2,HVUL7H13741.2,HVUL7H00669.2,HVUL5H38808.2,HVUL4H36166.2,HVUL4H14395.2,HVUL6H38443.2,HVUL7H39800.2,HVUL4H08159.2,HVUL3H39846.2,HVUL0H00258.2,HVUL4H26286.2,HVUL1H23884.2,HVUL5H07113.2
peptidyl-lysine methylation	GO:0018022	4 out of 431 0.928074245939675%	7 out of 2624 0.266768292682927%	0.016604	HVUL6H29905.2,HVUL3H12718.2,HVUL0H12663.2,HVUL7H14152.2
nuclear import	GO:0051170	4 out of 431 0.928074245939675%	7 out of 2624 0.266768292682927%	0.016604	HVUL2H29745.2,HVUL4H30526.2,HVUL6H46846.2,HVUL4H03498.2
protein localization to nucleus	GO:0034504	4 out of 431 0.928074245939675%	7 out of 2624 0.266768292682927%	0.016604	HVUL2H29745.2,HVUL4H30526.2,HVUL6H46846.2,HVUL4H03498.2
protein targeting to nucleus	GO:0044744	4 out of 431 0.928074245939675%	7 out of 2624 0.266768292682927%	0.016604	HVUL2H29745.2,HVUL4H30526.2,HVUL6H46846.2,HVUL4H03498.2
protein import into nucleus	GO:0006606	4 out of 431 0.928074245939675%	7 out of 2624 0.266768292682927%	0.016604	HVUL2H29745.2,HVUL4H30526.2,HVUL6H46846.2,HVUL4H03498.2
histone lysine methylation	GO:0034968	4 out of 431 0.928074245939675%	7 out of 2624 0.266768292682927%	0.016604	HVUL6H29905.2,HVUL3H12718.2,HVUL0H12663.2,HVUL7H14152.2
single-organism nuclear import	GO:1902593	4 out of 431 0.928074245939675%	7 out of 2624 0.266768292682927%	0.016604	HVUL2H29745.2,HVUL4H30526.2,HVUL6H46846.2,HVUL4H03498.2
nucleobase-containing small molecule metabolic process	GO:0055086	43 out of 431 9.97679814385151%	194 out of 2624 7.39329268292683%	0.0186388	HVUL6H29287.2,HVUL2H39733.2,HVUL5H41940.2,HVUL3H12718.2,HVUL2H20368.2,HVUL7H13741.2,HVUL7H02925.2,HVUL7H00669.2,HVUL5H38808.2,HVUL6H41550.2,HVUL4H36166.2,HVUL6H38443.2,HVUL4H25018.2,HVUL3H39846.2,HVUL4H30526.2,HVUL5H50157.2,HVUL5H22031.2,HVUL6H17797.2,HVUL3H24266.2,HVUL2H12264.2,HVUL7H14152.2,HVUL7H51973.2,HVUL4H06480.2,HVUL7H53796.2,HVUL2H29745.2,HVUL3H41673.2,HVUL2H38095.2,HVUL4H14395.2,HVUL3H3…
regulation of reproductive process	GO:2000241	7 out of 431 1.62412993039443%	18 out of 2624 0.685975609756098%	0.0187591	HVUL3H12718.2,HVUL0H12663.2,HVUL2H31746.2,HVUL6H29905.2,HVUL2H10831.2,HVUL7H14152.2,HVUL5H39821.2
intracellular protein transport	GO:0006886	29 out of 431 6.72853828306264%	122 out of 2624 4.64939024390244%	0.0204474	HVUL3H17611.2,HVUL5H06737.2,HVUL4H30526.2,HVUL1H52784.2,HVUL7H32139.2,HVUL5H09951.2,HVUL6H46846.2,HVUL2H29745.2,HVUL3H13162.2,HVUL3H56227.2,HVUL7H49025.2,HVUL5H23218.2,HVUL2H22684.2,HVUL2H24723.2,HVUL4H17201.2,HVUL7H02259.2,HVUL2H34435.2,HVUL6H40902.2,HVUL2H45582.2,HVUL7H39800.2,HVUL3H45820.2,HVUL2H54935.2,HVUL1H03020.2,HVUL6H12676.2,HVUL4H56078.2,HVUL3H05641.2,HVUL4H03498.2,HVUL2H09675.2,HVUL5H0…
purine ribonucleotide biosynthetic process	GO:0009152	5 out of 431 1.16009280742459%	11 out of 2624 0.419207317073171%	0.0228372	HVUL4H14395.2,HVUL6H38443.2,HVUL3H39846.2,HVUL4H26286.2,HVUL1H23884.2
purine-containing compound metabolic process	GO:0072521	24 out of 431 5.56844547563805%	98 out of 2624 3.73475609756098%	0.0237369	HVUL5H50157.2,HVUL4H30526.2,HVUL6H29287.2,HVUL5H22031.2,HVUL2H12264.2,HVUL7H51973.2,HVUL5H41940.2,HVUL7H53796.2,HVUL3H41673.2,HVUL2H20368.2,HVUL7H13741.2,HVUL7H00669.2,HVUL5H38808.2,HVUL6H41550.2,HVUL4H36166.2,HVUL4H14395.2,HVUL6H38443.2,HVUL7H39800.2,HVUL4H08159.2,HVUL3H39846.2,HVUL0H00258.2,HVUL4H26286.2,HVUL1H23884.2,HVUL5H07113.2
methionine biosynthetic process	GO:0009086	6 out of 431 1.39211136890951%	15 out of 2624 0.571646341463415%	0.0252617	HVUL1H08998.2,HVUL4H01292.2,HVUL7H31940.2,HVUL5H15696.2,HVUL6H11866.2,HVUL3H12601.2
protein folding	GO:0006457	21 out of 431 4.87238979118329%	84 out of 2624 3.20121951219512%	0.0267683	HVUL5H26371.2,HVUL2H10376.2,HVUL3H16282.2,HVUL6H36086.2,HVUL6H42865.2,HVUL5H42167.2,HVUL7H08155.2,HVUL7H14152.2,HVUL5H23218.2,HVUL5H12069.2,HVUL2H16919.2,HVUL4H34907.2,HVUL3H08331.2,HVUL4H38242.2,HVUL4H03924.2,HVUL7H30227.2,HVUL2H33188.2,HVUL5H06867.2,HVUL4H59419.2,HVUL1H51055.2,HVUL5H25703.2
regulation of respiratory burst	GO:0060263	2 out of 431 0.464037122969838%	2 out of 2624 0.0762195121951219%	0.0269267	HVUL1H23576.2,HVUL3H33094.2
megagametogenesis	GO:0009561	2 out of 431 0.464037122969838%	2 out of 2624 0.0762195121951219%	0.0269267	HVUL6H09727.2,HVUL3H14647.2
phosphoenolpyruvate transmembrane transport	GO:0089722	2 out of 431 0.464037122969838%	2 out of 2624 0.0762195121951219%	0.0269267	HVUL1H08426.2,HVUL5H49575.2
leucyl-tRNA aminoacylation	GO:0006429	2 out of 431 0.464037122969838%	2 out of 2624 0.0762195121951219%	0.0269267	HVUL2H03410.2,HVUL3H48376.2
ncRNA 3'-end processing	GO:0043628	2 out of 431 0.464037122969838%	2 out of 2624 0.0762195121951219%	0.0269267	HVUL2H24234.2,HVUL2H35246.2
karyogamy	GO:0000741	2 out of 431 0.464037122969838%	2 out of 2624 0.0762195121951219%	0.0269267	HVUL6H09727.2,HVUL3H14647.2
endonucleolytic cleavage of tricistronic rRNA transcript (SSU-rRNA, 5.8S rRNA, LSU-rRNA)	GO:0000479	2 out of 431 0.464037122969838%	2 out of 2624 0.0762195121951219%	0.0269267	HVUL2H24234.2,HVUL2H35246.2
plant-type secondary cell wall biogenesis	GO:0009834	2 out of 431 0.464037122969838%	2 out of 2624 0.0762195121951219%	0.0269267	HVUL1H03020.2,HVUL7H27205.2
rRNA export from nucleus	GO:0006407	2 out of 431 0.464037122969838%	2 out of 2624 0.0762195121951219%	0.0269267	HVUL2H24234.2,HVUL3H22942.2
rRNA transport	GO:0051029	2 out of 431 0.464037122969838%	2 out of 2624 0.0762195121951219%	0.0269267	HVUL2H24234.2,HVUL3H22942.2
phosphoenolpyruvate transport	GO:0015714	2 out of 431 0.464037122969838%	2 out of 2624 0.0762195121951219%	0.0269267	HVUL1H08426.2,HVUL5H49575.2
organelle fusion	GO:0048284	2 out of 431 0.464037122969838%	2 out of 2624 0.0762195121951219%	0.0269267	HVUL6H09727.2,HVUL3H14647.2
cytoplasmic translation	GO:0002181	2 out of 431 0.464037122969838%	2 out of 2624 0.0762195121951219%	0.0269267	HVUL4H10534.2,HVUL1H52569.2
positive regulation of respiratory burst	GO:0060267	2 out of 431 0.464037122969838%	2 out of 2624 0.0762195121951219%	0.0269267	HVUL1H23576.2,HVUL3H33094.2
triose phosphate transport	GO:0015717	2 out of 431 0.464037122969838%	2 out of 2624 0.0762195121951219%	0.0269267	HVUL1H08426.2,HVUL5H49575.2
GDP-mannose biosynthetic process	GO:0009298	2 out of 431 0.464037122969838%	2 out of 2624 0.0762195121951219%	0.0269267	HVUL3H35285.2,HVUL2H39733.2
mitochondrial electron transport, cytochrome c to oxygen	GO:0006123	2 out of 431 0.464037122969838%	2 out of 2624 0.0762195121951219%	0.0269267	HVUL2H20368.2,HVUL7H13741.2
rRNA 3'-end processing	GO:0031125	2 out of 431 0.464037122969838%	2 out of 2624 0.0762195121951219%	0.0269267	HVUL2H24234.2,HVUL2H35246.2
endonucleolytic cleavage in ITS1 to separate SSU-rRNA from 5.8S rRNA and LSU-rRNA from tricistronic rRNA transcript (SSU-rRNA, 5.8S rRNA, LSU-rRNA)	GO:0000447	2 out of 431 0.464037122969838%	2 out of 2624 0.0762195121951219%	0.0269267	HVUL2H24234.2,HVUL2H35246.2
triose phosphate transmembrane transport	GO:0035436	2 out of 431 0.464037122969838%	2 out of 2624 0.0762195121951219%	0.0269267	HVUL1H08426.2,HVUL5H49575.2
endonucleolytic cleavage to generate mature 3'-end of SSU-rRNA from (SSU-rRNA, 5.8S rRNA, LSU-rRNA)	GO:0000461	2 out of 431 0.464037122969838%	2 out of 2624 0.0762195121951219%	0.0269267	HVUL2H24234.2,HVUL2H35246.2
purine ribonucleoside triphosphate metabolic process	GO:0009205	20 out of 431 4.64037122969838%	80 out of 2624 3.04878048780488%	0.030241	HVUL5H50157.2,HVUL4H30526.2,HVUL6H29287.2,HVUL5H22031.2,HVUL4H36166.2,HVUL2H12264.2,HVUL7H51973.2,HVUL5H41940.2,HVUL7H39800.2,HVUL7H53796.2,HVUL3H41673.2,HVUL4H08159.2,HVUL2H20368.2,HVUL7H13741.2,HVUL7H00669.2,HVUL5H38808.2,HVUL0H00258.2,HVUL4H26286.2,HVUL1H23884.2,HVUL5H07113.2
purine nucleoside triphosphate metabolic process	GO:0009144	20 out of 431 4.64037122969838%	80 out of 2624 3.04878048780488%	0.030241	HVUL5H50157.2,HVUL4H30526.2,HVUL6H29287.2,HVUL5H22031.2,HVUL4H36166.2,HVUL2H12264.2,HVUL7H51973.2,HVUL5H41940.2,HVUL7H39800.2,HVUL7H53796.2,HVUL3H41673.2,HVUL4H08159.2,HVUL2H20368.2,HVUL7H13741.2,HVUL7H00669.2,HVUL5H38808.2,HVUL0H00258.2,HVUL4H26286.2,HVUL1H23884.2,HVUL5H07113.2
cellular protein localization	GO:0034613	29 out of 431 6.72853828306264%	126 out of 2624 4.80182926829268%	0.0309381	HVUL3H17611.2,HVUL5H06737.2,HVUL4H30526.2,HVUL1H52784.2,HVUL7H32139.2,HVUL5H09951.2,HVUL6H46846.2,HVUL2H29745.2,HVUL3H13162.2,HVUL3H56227.2,HVUL7H49025.2,HVUL5H23218.2,HVUL2H22684.2,HVUL2H24723.2,HVUL4H17201.2,HVUL7H02259.2,HVUL2H34435.2,HVUL6H40902.2,HVUL2H45582.2,HVUL7H39800.2,HVUL3H45820.2,HVUL2H54935.2,HVUL1H03020.2,HVUL6H12676.2,HVUL4H56078.2,HVUL3H05641.2,HVUL4H03498.2,HVUL2H09675.2,HVUL5H0…
organophosphate metabolic process	GO:0019637	55 out of 431 12.7610208816705%	266 out of 2624 10.1371951219512%	0.032032	HVUL5H26371.2,HVUL4H08860.2,HVUL6H29287.2,HVUL4H29960.2,HVUL2H39733.2,HVUL5H41940.2,HVUL3H12718.2,HVUL7H21376.2,HVUL2H20368.2,HVUL7H13741.2,HVUL7H02925.2,HVUL7H00669.2,HVUL5H38808.2,HVUL4H36166.2,HVUL6H38443.2,HVUL4H25018.2,HVUL3H39846.2,HVUL6H37516.2,HVUL4H30526.2,HVUL5H50157.2,HVUL5H22031.2,HVUL6H17797.2,HVUL3H24266.2,HVUL2H12264.2,HVUL7H14152.2,HVUL7H51973.2,HVUL4H06480.2,HVUL2H29745.2,HVUL7H5…
mRNA processing	GO:0006397	8 out of 431 1.85614849187935%	24 out of 2624 0.914634146341463%	0.0321146	HVUL7H08957.2,HVUL7H27178.2,HVUL7H25557.2,HVUL6H11866.2,HVUL4H55621.2,HVUL2H01263.2,HVUL5H36133.2,HVUL5H04245.2
RNA export from nucleus	GO:0006405	3 out of 431 0.696055684454756%	5 out of 2624 0.190548780487805%	0.0339685	HVUL4H30526.2,HVUL2H24234.2,HVUL3H22942.2
embryo sac development	GO:0009553	3 out of 431 0.696055684454756%	5 out of 2624 0.190548780487805%	0.0339685	HVUL6H09727.2,HVUL3H14647.2,HVUL5H34179.2
positive regulation of flavonoid biosynthetic process	GO:0009963	3 out of 431 0.696055684454756%	5 out of 2624 0.190548780487805%	0.0339685	HVUL6H40902.2,HVUL7H43274.2,HVUL3H05641.2
regulation of flavonoid biosynthetic process	GO:0009962	3 out of 431 0.696055684454756%	5 out of 2624 0.190548780487805%	0.0339685	HVUL6H40902.2,HVUL7H43274.2,HVUL3H05641.2
regulation of post-embryonic development	GO:0048580	7 out of 431 1.62412993039443%	20 out of 2624 0.76219512195122%	0.034008	HVUL3H12718.2,HVUL6H29905.2,HVUL0H12663.2,HVUL2H31746.2,HVUL2H10831.2,HVUL7H14152.2,HVUL5H39821.2
covalent chromatin modification	GO:0016569	6 out of 431 1.39211136890951%	16 out of 2624 0.609756097560976%	0.0349708	HVUL3H12718.2,HVUL0H12663.2,HVUL6H29905.2,HVUL7H14152.2,HVUL2H10433.2,HVUL2H35813.2
cellular macromolecule localization	GO:0070727	29 out of 431 6.72853828306264%	128 out of 2624 4.8780487804878%	0.0375333	HVUL3H17611.2,HVUL5H06737.2,HVUL4H30526.2,HVUL1H52784.2,HVUL7H32139.2,HVUL5H09951.2,HVUL6H46846.2,HVUL2H29745.2,HVUL3H13162.2,HVUL3H56227.2,HVUL7H49025.2,HVUL5H23218.2,HVUL2H22684.2,HVUL2H24723.2,HVUL4H17201.2,HVUL7H02259.2,HVUL2H34435.2,HVUL6H40902.2,HVUL2H45582.2,HVUL7H39800.2,HVUL3H45820.2,HVUL2H54935.2,HVUL1H03020.2,HVUL6H12676.2,HVUL4H56078.2,HVUL3H05641.2,HVUL4H03498.2,HVUL2H09675.2,HVUL5H0…
ribonucleoside metabolic process	GO:0009119	23 out of 431 5.33642691415313%	97 out of 2624 3.69664634146341%	0.0376921	HVUL5H50157.2,HVUL4H30526.2,HVUL6H29287.2,HVUL5H22031.2,HVUL2H12264.2,HVUL7H51973.2,HVUL5H41940.2,HVUL7H53796.2,HVUL3H41673.2,HVUL2H20368.2,HVUL7H13741.2,HVUL7H00669.2,HVUL5H38808.2,HVUL6H41550.2,HVUL4H36166.2,HVUL4H14395.2,HVUL6H38443.2,HVUL7H39800.2,HVUL4H08159.2,HVUL0H00258.2,HVUL4H26286.2,HVUL1H23884.2,HVUL5H07113.2
cytoplasmic transport	GO:0016482	22 out of 431 5.10440835266821%	92 out of 2624 3.50609756097561%	0.0380989	HVUL3H17611.2,HVUL4H30526.2,HVUL1H52784.2,HVUL7H32139.2,HVUL5H09951.2,HVUL2H24234.2,HVUL3H22942.2,HVUL6H46846.2,HVUL2H29745.2,HVUL3H13162.2,HVUL3H56227.2,HVUL5H23218.2,HVUL2H24723.2,HVUL6H40902.2,HVUL7H39800.2,HVUL3H45820.2,HVUL1H03020.2,HVUL6H12676.2,HVUL4H56078.2,HVUL4H03498.2,HVUL2H09675.2,HVUL5H04245.2
protein transmembrane transport	GO:0071806	8 out of 431 1.85614849187935%	25 out of 2624 0.952743902439024%	0.0406852	HVUL3H45820.2,HVUL3H17611.2,HVUL3H56227.2,HVUL5H23218.2,HVUL2H24723.2,HVUL4H17201.2,HVUL7H02259.2,HVUL4H56078.2
establishment of protein localization to organelle	GO:0072594	18 out of 431 4.17633410672854%	73 out of 2624 2.78201219512195%	0.0438058	HVUL3H17611.2,HVUL4H30526.2,HVUL1H52784.2,HVUL7H32139.2,HVUL6H40902.2,HVUL5H09951.2,HVUL6H46846.2,HVUL2H29745.2,HVUL3H45820.2,HVUL3H13162.2,HVUL3H56227.2,HVUL5H23218.2,HVUL2H24723.2,HVUL6H12676.2,HVUL4H56078.2,HVUL2H09675.2,HVUL4H03498.2,HVUL5H04245.2
chromatin modification	GO:0016568	6 out of 431 1.39211136890951%	17 out of 2624 0.647865853658537%	0.0467918	HVUL3H12718.2,HVUL0H12663.2,HVUL6H29905.2,HVUL7H14152.2,HVUL2H10433.2,HVUL2H35813.2
methionine metabolic process	GO:0006555	6 out of 431 1.39211136890951%	17 out of 2624 0.647865853658537%	0.0467918	HVUL1H08998.2,HVUL4H01292.2,HVUL7H31940.2,HVUL5H15696.2,HVUL6H11866.2,HVUL3H12601.2
purine nucleoside biosynthetic process	GO:0042451	5 out of 431 1.16009280742459%	13 out of 2624 0.495426829268293%	0.0479842	HVUL4H14395.2,HVUL6H38443.2,HVUL6H41550.2,HVUL4H26286.2,HVUL1H23884.2
purine ribonucleoside biosynthetic process	GO:0046129	5 out of 431 1.16009280742459%	13 out of 2624 0.495426829268293%	0.0479842	HVUL4H14395.2,HVUL6H38443.2,HVUL6H41550.2,HVUL4H26286.2,HVUL1H23884.2
nucleoside triphosphate metabolic process	GO:0009141	20 out of 431 4.64037122969838%	84 out of 2624 3.20121951219512%	0.0486219	HVUL5H50157.2,HVUL4H30526.2,HVUL6H29287.2,HVUL5H22031.2,HVUL4H36166.2,HVUL2H12264.2,HVUL7H51973.2,HVUL5H41940.2,HVUL7H39800.2,HVUL7H53796.2,HVUL3H41673.2,HVUL4H08159.2,HVUL2H20368.2,HVUL7H13741.2,HVUL7H00669.2,HVUL5H38808.2,HVUL0H00258.2,HVUL4H26286.2,HVUL1H23884.2,HVUL5H07113.2
ribonucleoside triphosphate metabolic process	GO:0009199	20 out of 431 4.64037122969838%	84 out of 2624 3.20121951219512%	0.0486219	HVUL5H50157.2,HVUL4H30526.2,HVUL6H29287.2,HVUL5H22031.2,HVUL4H36166.2,HVUL2H12264.2,HVUL7H51973.2,HVUL5H41940.2,HVUL7H39800.2,HVUL7H53796.2,HVUL3H41673.2,HVUL4H08159.2,HVUL2H20368.2,HVUL7H13741.2,HVUL7H00669.2,HVUL5H38808.2,HVUL0H00258.2,HVUL4H26286.2,HVUL1H23884.2,HVUL5H07113.2

## Sheet: Z13.MEgreen.enrichment_P
#Term	GO_ID	Cluter_frequency	Genome_frequency	P-value	gene_ID
protein phosphorylation	GO:0006468	22 out of 184 11.9565217391304%	119 out of 2624 4.53506097560976%	1.50125e-05	HVUL6H11196.2,HVUL7H18584.2,HVUL4H20810.2,HVUL3H20168.2,HVUL3H12464.2,HVUL1H20360.2,HVUL4H36253.2,HVUL6H38442.2,HVUL3H06433.2,HVUL1H22532.2,HVUL2H08148.2,HVUL7H09572.2,HVUL1H33000.2,HVUL6H17854.2,HVUL2H16659.2,HVUL4H36252.2,HVUL5H40577.2,HVUL3H09013.2,HVUL5H14765.2,HVUL7H23622.2,HVUL5H02096.2,HVUL1H30589.2
phosphorylation	GO:0016310	31 out of 184 16.8478260869565%	209 out of 2624 7.96493902439024%	2.82615e-05	HVUL6H11196.2,HVUL5H33735.2,HVUL2H49126.2,HVUL4H20810.2,HVUL4H36253.2,HVUL6H38442.2,HVUL3H06433.2,HVUL2H24680.2,HVUL2H08148.2,HVUL7H09572.2,HVUL7H41614.2,HVUL1H33000.2,HVUL2H16659.2,HVUL4H36252.2,HVUL5H40577.2,HVUL5H24547.2,HVUL6H03366.2,HVUL7H18584.2,HVUL4H18822.2,HVUL3H20168.2,HVUL3H12464.2,HVUL1H20360.2,HVUL1H22532.2,HVUL3H42226.2,HVUL6H17854.2,HVUL3H09013.2,HVUL2H15185.2,HVUL5H14765.2,HVUL7H2…
nitrate metabolic process	GO:0042126	4 out of 184 2.17391304347826%	5 out of 2624 0.190548780487805%	0.000110809	HVUL6H09792.2,HVUL7H33535.2,HVUL5H13950.2,HVUL6H24521.2
nitrate assimilation	GO:0042128	4 out of 184 2.17391304347826%	5 out of 2624 0.190548780487805%	0.000110809	HVUL6H09792.2,HVUL7H33535.2,HVUL5H13950.2,HVUL6H24521.2
reactive nitrogen species metabolic process	GO:2001057	4 out of 184 2.17391304347826%	5 out of 2624 0.190548780487805%	0.000110809	HVUL6H09792.2,HVUL7H33535.2,HVUL5H13950.2,HVUL6H24521.2
inositol phosphate metabolic process	GO:0043647	5 out of 184 2.71739130434783%	14 out of 2624 0.533536585365854%	0.00190879	HVUL1H37233.2,HVUL3H24029.2,HVUL7H35574.2,HVUL1H14729.2,HVUL3H42480.2
cinnamic acid metabolic process	GO:0009803	3 out of 184 1.6304347826087%	5 out of 2624 0.190548780487805%	0.00305373	HVUL6H36406.2,HVUL2H50171.2,HVUL2H50172.2
spermidine biosynthetic process	GO:0008295	3 out of 184 1.6304347826087%	5 out of 2624 0.190548780487805%	0.00305373	HVUL6H41149.2,HVUL7H31946.2,HVUL2H38539.2
spermidine metabolic process	GO:0008216	3 out of 184 1.6304347826087%	5 out of 2624 0.190548780487805%	0.00305373	HVUL6H41149.2,HVUL7H31946.2,HVUL2H38539.2
cinnamic acid biosynthetic process	GO:0009800	3 out of 184 1.6304347826087%	5 out of 2624 0.190548780487805%	0.00305373	HVUL6H36406.2,HVUL2H50171.2,HVUL2H50172.2
inositol phosphate biosynthetic process	GO:0032958	4 out of 184 2.17391304347826%	10 out of 2624 0.38109756097561%	0.0035147	HVUL1H37233.2,HVUL7H35574.2,HVUL1H14729.2,HVUL3H42480.2
myo-inositol hexakisphosphate biosynthetic process	GO:0010264	4 out of 184 2.17391304347826%	10 out of 2624 0.38109756097561%	0.0035147	HVUL1H37233.2,HVUL7H35574.2,HVUL1H14729.2,HVUL3H42480.2
peptide transport	GO:0015833	4 out of 184 2.17391304347826%	10 out of 2624 0.38109756097561%	0.0035147	HVUL7H42129.2,HVUL2H19076.2,HVUL5H13950.2,HVUL1H29666.2
nitrogen cycle metabolic process	GO:0071941	4 out of 184 2.17391304347826%	10 out of 2624 0.38109756097561%	0.0035147	HVUL6H09792.2,HVUL7H33535.2,HVUL5H13950.2,HVUL6H24521.2
oligopeptide transport	GO:0006857	4 out of 184 2.17391304347826%	10 out of 2624 0.38109756097561%	0.0035147	HVUL7H42129.2,HVUL2H19076.2,HVUL5H13950.2,HVUL1H29666.2
myo-inositol hexakisphosphate metabolic process	GO:0033517	4 out of 184 2.17391304347826%	10 out of 2624 0.38109756097561%	0.0035147	HVUL1H37233.2,HVUL7H35574.2,HVUL1H14729.2,HVUL3H42480.2
spermine metabolic process	GO:0008215	2 out of 184 1.08695652173913%	2 out of 2624 0.0762195121951219%	0.00489223	HVUL6H41149.2,HVUL2H38539.2
response to photooxidative stress	GO:0080183	2 out of 184 1.08695652173913%	2 out of 2624 0.0762195121951219%	0.00489223	HVUL4H36253.2,HVUL4H36252.2
S-adenosylmethioninamine biosynthetic process	GO:0006557	2 out of 184 1.08695652173913%	2 out of 2624 0.0762195121951219%	0.00489223	HVUL6H41149.2,HVUL2H38539.2
spermine biosynthetic process	GO:0006597	2 out of 184 1.08695652173913%	2 out of 2624 0.0762195121951219%	0.00489223	HVUL6H41149.2,HVUL2H38539.2
peptidyl-tyrosine phosphorylation	GO:0018108	2 out of 184 1.08695652173913%	2 out of 2624 0.0762195121951219%	0.00489223	HVUL2H16659.2,HVUL5H14765.2
peptidyl-tyrosine modification	GO:0018212	2 out of 184 1.08695652173913%	2 out of 2624 0.0762195121951219%	0.00489223	HVUL2H16659.2,HVUL5H14765.2
S-adenosylmethioninamine metabolic process	GO:0046499	2 out of 184 1.08695652173913%	2 out of 2624 0.0762195121951219%	0.00489223	HVUL6H41149.2,HVUL2H38539.2
amide transport	GO:0042886	4 out of 184 2.17391304347826%	11 out of 2624 0.419207317073171%	0.00522354	HVUL7H42129.2,HVUL2H19076.2,HVUL5H13950.2,HVUL1H29666.2
polyol biosynthetic process	GO:0046173	4 out of 184 2.17391304347826%	11 out of 2624 0.419207317073171%	0.00522354	HVUL1H37233.2,HVUL7H35574.2,HVUL1H14729.2,HVUL3H42480.2
polyamine biosynthetic process	GO:0006596	3 out of 184 1.6304347826087%	6 out of 2624 0.228658536585366%	0.00579327	HVUL6H41149.2,HVUL7H31946.2,HVUL2H38539.2
nitrate transport	GO:0015706	3 out of 184 1.6304347826087%	6 out of 2624 0.228658536585366%	0.00579327	HVUL2H04690.2,HVUL6H09792.2,HVUL7H33535.2
inorganic anion transport	GO:0015698	5 out of 184 2.71739130434783%	18 out of 2624 0.685975609756098%	0.00648594	HVUL6H09792.2,HVUL0H06672.2,HVUL5H05065.2,HVUL2H04690.2,HVUL7H33535.2
phosphate-containing compound metabolic process	GO:0006796	46 out of 184 25%	475 out of 2624 18.1021341463415%	0.00947892	HVUL6H11196.2,HVUL2H51674.2,HVUL2H05107.2,HVUL5H33735.2,HVUL7H44188.2,HVUL2H49126.2,HVUL4H36253.2,HVUL6H38442.2,HVUL7H09572.2,HVUL3H42480.2,HVUL1H33000.2,HVUL4H25690.2,HVUL4H36252.2,HVUL5H24547.2,HVUL6H03366.2,HVUL7H18584.2,HVUL1H52124.2,HVUL4H18822.2,HVUL1H14729.2,HVUL1H37233.2,HVUL3H24029.2,HVUL3H42226.2,HVUL3H09013.2,HVUL4H52689.2,HVUL5H09122.2,HVUL4H20810.2,HVUL3H06433.2,HVUL2H08148.2,HVUL2H2…
transmembrane transport	GO:0055085	22 out of 184 11.9565217391304%	188 out of 2624 7.16463414634146%	0.0101115	HVUL3H50036.2,HVUL7H34629.2,HVUL3H11956.2,HVUL5H03709.2,HVUL7H53407.2,HVUL3H15476.2,HVUL1H01782.2,HVUL2H04690.2,HVUL1H37233.2,HVUL2H28164.2,HVUL7H33535.2,HVUL4H38766.2,HVUL5H36751.2,HVUL7H19446.2,HVUL6H38874.2,HVUL0H06672.2,HVUL5H13950.2,HVUL7H01987.2,HVUL5H05065.2,HVUL5H25876.2,HVUL1H22016.2,HVUL6H48954.2
polyol metabolic process	GO:0019751	5 out of 184 2.71739130434783%	20 out of 2624 0.76219512195122%	0.0104641	HVUL1H37233.2,HVUL3H24029.2,HVUL7H35574.2,HVUL1H14729.2,HVUL3H42480.2
nitrogen compound transport	GO:0071705	9 out of 184 4.89130434782609%	54 out of 2624 2.05792682926829%	0.0113662	HVUL1H29666.2,HVUL3H15476.2,HVUL7H33535.2,HVUL2H19076.2,HVUL6H09792.2,HVUL5H13950.2,HVUL5H05065.2,HVUL2H04690.2,HVUL7H42129.2
phosphorus metabolic process	GO:0006793	46 out of 184 25%	484 out of 2624 18.4451219512195%	0.013372	HVUL6H11196.2,HVUL2H51674.2,HVUL2H05107.2,HVUL5H33735.2,HVUL7H44188.2,HVUL2H49126.2,HVUL4H36253.2,HVUL6H38442.2,HVUL7H09572.2,HVUL3H42480.2,HVUL1H33000.2,HVUL4H25690.2,HVUL4H36252.2,HVUL5H24547.2,HVUL6H03366.2,HVUL7H18584.2,HVUL1H52124.2,HVUL4H18822.2,HVUL1H14729.2,HVUL1H37233.2,HVUL3H24029.2,HVUL3H42226.2,HVUL3H09013.2,HVUL4H52689.2,HVUL5H09122.2,HVUL4H20810.2,HVUL3H06433.2,HVUL2H08148.2,HVUL2H2…
cell communication	GO:0007154	18 out of 184 9.78260869565217%	149 out of 2624 5.67835365853659%	0.0143307	HVUL3H21335.2,HVUL4H33249.2,HVUL2H45567.2,HVUL4H33244.2,HVUL4H20810.2,HVUL5H49109.2,HVUL2H24680.2,HVUL2H28164.2,HVUL1H33000.2,HVUL2H53124.2,HVUL5H40577.2,HVUL7H18584.2,HVUL4H18822.2,HVUL1H20360.2,HVUL1H22532.2,HVUL3H09013.2,HVUL7H23622.2,HVUL6H48954.2
erythrose 4-phosphate/phosphoenolpyruvate family amino acid catabolic process	GO:1902222	3 out of 184 1.6304347826087%	8 out of 2624 0.304878048780488%	0.0146034	HVUL6H36406.2,HVUL2H50171.2,HVUL2H50172.2
polyamine metabolic process	GO:0006595	3 out of 184 1.6304347826087%	8 out of 2624 0.304878048780488%	0.0146034	HVUL6H41149.2,HVUL7H31946.2,HVUL2H38539.2
L-phenylalanine catabolic process	GO:0006559	3 out of 184 1.6304347826087%	8 out of 2624 0.304878048780488%	0.0146034	HVUL6H36406.2,HVUL2H50171.2,HVUL2H50172.2
signal transduction	GO:0007165	16 out of 184 8.69565217391304%	135 out of 2624 5.14481707317073%	0.0241986	HVUL3H21335.2,HVUL4H33249.2,HVUL4H33244.2,HVUL7H18584.2,HVUL4H18822.2,HVUL4H20810.2,HVUL1H20360.2,HVUL5H49109.2,HVUL2H24680.2,HVUL1H22532.2,HVUL2H28164.2,HVUL1H33000.2,HVUL2H53124.2,HVUL5H40577.2,HVUL3H09013.2,HVUL6H48954.2
single organism signaling	GO:0044700	16 out of 184 8.69565217391304%	136 out of 2624 5.18292682926829%	0.0257663	HVUL3H21335.2,HVUL4H33249.2,HVUL4H33244.2,HVUL7H18584.2,HVUL4H18822.2,HVUL4H20810.2,HVUL1H20360.2,HVUL5H49109.2,HVUL2H24680.2,HVUL1H22532.2,HVUL2H28164.2,HVUL1H33000.2,HVUL2H53124.2,HVUL5H40577.2,HVUL3H09013.2,HVUL6H48954.2
signaling	GO:0023052	16 out of 184 8.69565217391304%	136 out of 2624 5.18292682926829%	0.0257663	HVUL3H21335.2,HVUL4H33249.2,HVUL4H33244.2,HVUL7H18584.2,HVUL4H18822.2,HVUL4H20810.2,HVUL1H20360.2,HVUL5H49109.2,HVUL2H24680.2,HVUL1H22532.2,HVUL2H28164.2,HVUL1H33000.2,HVUL2H53124.2,HVUL5H40577.2,HVUL3H09013.2,HVUL6H48954.2
cysteine biosynthetic process from serine	GO:0006535	2 out of 184 1.08695652173913%	4 out of 2624 0.152439024390244%	0.0267071	HVUL4H22656.2,HVUL4H33244.2
L-phenylalanine metabolic process	GO:0006558	3 out of 184 1.6304347826087%	11 out of 2624 0.419207317073171%	0.0368075	HVUL6H36406.2,HVUL2H50171.2,HVUL2H50172.2
erythrose 4-phosphate/phosphoenolpyruvate family amino acid metabolic process	GO:1902221	3 out of 184 1.6304347826087%	11 out of 2624 0.419207317073171%	0.0368075	HVUL6H36406.2,HVUL2H50171.2,HVUL2H50172.2
anion transport	GO:0006820	8 out of 184 4.34782608695652%	56 out of 2624 2.13414634146341%	0.0389639	HVUL3H12728.2,HVUL3H15476.2,HVUL7H33535.2,HVUL4H38766.2,HVUL6H09792.2,HVUL0H06672.2,HVUL5H05065.2,HVUL2H04690.2
benzene-containing compound metabolic process	GO:0042537	4 out of 184 2.17391304347826%	19 out of 2624 0.724085365853659%	0.0394698	HVUL6H36406.2,HVUL2H04690.2,HVUL2H50171.2,HVUL2H50172.2
amine biosynthetic process	GO:0009309	3 out of 184 1.6304347826087%	12 out of 2624 0.457317073170732%	0.0466063	HVUL6H41149.2,HVUL7H31946.2,HVUL2H38539.2
cellular biogenic amine biosynthetic process	GO:0042401	3 out of 184 1.6304347826087%	12 out of 2624 0.457317073170732%	0.0466063	HVUL6H41149.2,HVUL7H31946.2,HVUL2H38539.2

## Sheet: Z13.MEblue.enrichment_P
				#Term	GO_ID	Cluter_frequency	Genome_frequency	P-value	gene_ID
				vesicle-mediated transport	GO:0016192	87 out of 1253 6.94333599361532%	104 out of 2624 3.96341463414634%	1.05286e-14	HVUL7H46309.2,HVUL5H43428.2,HVUL2H26514.2,HVUL3H44021.2,HVUL7H42513.2,HVUL2H19792.2,HVUL4H31119.2,HVUL4H20379.2,HVUL1H15361.2,HVUL2H20517.2,HVUL1H27184.2,HVUL6H16239.2,HVUL1H31084.2,HVUL6H12107.2,HVUL4H40992.2,HVUL1H15859.2,HVUL7H30203.2,HVUL1H10694.2,HVUL4H28321.2,HVUL2H11908.2,HVUL7H40521.2,HVUL3H34999.2,HVUL5H33515.2,HVUL4H57437.2,HVUL1H09842.2,HVUL4H11885.2,HVUL5H40103.2,HVUL7H08485.2,HVUL4H0…
				cellular catabolic process	GO:0044248	181 out of 1253 14.4453312051077%	277 out of 2624 10.5564024390244%	3.59564e-10	HVUL2H28699.2,HVUL6H47776.2,HVUL5H43428.2,HVUL3H55905.2,HVUL2H02301.2,HVUL5H56091.2,HVUL3H18322.2,HVUL5H01648.2,HVUL2H20517.2,HVUL4H35800.2,HVUL5H14130.2,HVUL7H33470.2,HVUL1H21899.2,HVUL6H38341.2,HVUL0H15674.2,HVUL5H12078.2,HVUL7H21693.2,HVUL2H23129.2,HVUL1H31084.2,HVUL6H11049.2,HVUL5H07812.2,HVUL7H12002.2,HVUL4H48766.2,HVUL3H32180.2,HVUL5H12521.2,HVUL1H33988.2,HVUL1H10694.2,HVUL3H19211.2,HVUL5H1…
				protein catabolic process	GO:0030163	64 out of 1253 5.10774142059058%	80 out of 2624 3.04878048780488%	1.80957e-09	HVUL7H25379.2,HVUL4H48420.2,HVUL7H23459.2,HVUL5H00619.2,HVUL3H42221.2,HVUL5H56091.2,HVUL5H01648.2,HVUL7H32542.2,HVUL3H10299.2,HVUL6H22386.2,HVUL2H23129.2,HVUL6H16239.2,HVUL1H31084.2,HVUL7H13097.2,HVUL4H48766.2,HVUL3H32180.2,HVUL5H31478.2,HVUL7H59296.2,HVUL5H03896.2,HVUL5H51537.2,HVUL5H23597.2,HVUL5H40103.2,HVUL3H39985.2,HVUL7H28607.2,HVUL6H48674.2,HVUL2H18220.2,HVUL2H57269.2,HVUL4H02379.2,HVUL7H4…
				modification-dependent macromolecule catabolic process	GO:0043632	50 out of 1253 3.99042298483639%	59 out of 2624 2.2484756097561%	2.67013e-09	HVUL2H08826.2,HVUL4H48420.2,HVUL6H19665.2,HVUL7H19443.2,HVUL7H23459.2,HVUL2H06277.2,HVUL1H50300.2,HVUL5H00619.2,HVUL3H42221.2,HVUL5H56091.2,HVUL3H32509.2,HVUL7H32542.2,HVUL5H11311.2,HVUL5H07056.2,HVUL6H01302.2,HVUL3H10299.2,HVUL2H38577.2,HVUL2H23129.2,HVUL5H44306.2,HVUL6H16239.2,HVUL4H48766.2,HVUL3H32180.2,HVUL5H31478.2,HVUL4H20995.2,HVUL3H17775.2,HVUL1H16837.2,HVUL5H30313.2,HVUL5H03896.2,HVUL1H1…
				ubiquitin-dependent protein catabolic process	GO:0006511	50 out of 1253 3.99042298483639%	59 out of 2624 2.2484756097561%	2.67013e-09	HVUL2H08826.2,HVUL4H48420.2,HVUL6H19665.2,HVUL7H19443.2,HVUL7H23459.2,HVUL2H06277.2,HVUL1H50300.2,HVUL5H00619.2,HVUL3H42221.2,HVUL5H56091.2,HVUL3H32509.2,HVUL7H32542.2,HVUL5H11311.2,HVUL5H07056.2,HVUL6H01302.2,HVUL3H10299.2,HVUL2H38577.2,HVUL2H23129.2,HVUL5H44306.2,HVUL6H16239.2,HVUL4H48766.2,HVUL3H32180.2,HVUL5H31478.2,HVUL4H20995.2,HVUL3H17775.2,HVUL1H16837.2,HVUL5H30313.2,HVUL5H03896.2,HVUL1H1…
				modification-dependent protein catabolic process	GO:0019941	50 out of 1253 3.99042298483639%	59 out of 2624 2.2484756097561%	2.67013e-09	HVUL2H08826.2,HVUL4H48420.2,HVUL6H19665.2,HVUL7H19443.2,HVUL7H23459.2,HVUL2H06277.2,HVUL1H50300.2,HVUL5H00619.2,HVUL3H42221.2,HVUL5H56091.2,HVUL3H32509.2,HVUL7H32542.2,HVUL5H11311.2,HVUL5H07056.2,HVUL6H01302.2,HVUL3H10299.2,HVUL2H38577.2,HVUL2H23129.2,HVUL5H44306.2,HVUL6H16239.2,HVUL4H48766.2,HVUL3H32180.2,HVUL5H31478.2,HVUL4H20995.2,HVUL3H17775.2,HVUL1H16837.2,HVUL5H30313.2,HVUL5H03896.2,HVUL1H1…
				proteolysis	GO:0006508	111 out of 1253 8.85873902633679%	158 out of 2624 6.02134146341463%	3.05207e-09	HVUL5H03450.2,HVUL7H25379.2,HVUL5H56091.2,HVUL0H01780.2,HVUL5H01156.2,HVUL2H23129.2,HVUL1H37286.2,HVUL1H31084.2,HVUL7H13097.2,HVUL4H48766.2,HVUL3H32180.2,HVUL5H03896.2,HVUL5H51537.2,HVUL3H39985.2,HVUL2H18220.2,HVUL2H57269.2,HVUL0H01229.2,HVUL6H14634.2,HVUL1H52100.2,HVUL3H01917.2,HVUL7H21605.2,HVUL3H46241.2,HVUL6H31566.2,HVUL5H04621.2,HVUL5H31410.2,HVUL7H28868.2,HVUL2H08826.2,HVUL1H42017.2,HVUL6H2…
				Golgi vesicle transport	GO:0048193	45 out of 1253 3.59138068635275%	52 out of 2624 1.98170731707317%	4.32054e-09	HVUL7H46309.2,HVUL5H43428.2,HVUL2H26514.2,HVUL3H44021.2,HVUL7H42513.2,HVUL2H19792.2,HVUL2H06277.2,HVUL4H31119.2,HVUL1H05092.2,HVUL6H07836.2,HVUL6H36089.2,HVUL5H16101.2,HVUL3H32509.2,HVUL1H15361.2,HVUL2H20517.2,HVUL2H35690.2,HVUL5H32902.2,HVUL1H46797.2,HVUL0H24358.2,HVUL2H02947.2,HVUL1H14037.2,HVUL6H12107.2,HVUL7H30203.2,HVUL4H57070.2,HVUL2H48299.2,HVUL4H28321.2,HVUL1H15038.2,HVUL1H09842.2,HVUL0H1…
				cellular protein catabolic process	GO:0044257	59 out of 1253 4.70869912210694%	74 out of 2624 2.82012195121951%	1.03033e-08	HVUL4H48420.2,HVUL7H23459.2,HVUL5H00619.2,HVUL3H42221.2,HVUL5H56091.2,HVUL5H01648.2,HVUL7H32542.2,HVUL3H10299.2,HVUL2H23129.2,HVUL6H16239.2,HVUL1H31084.2,HVUL4H48766.2,HVUL3H32180.2,HVUL5H31478.2,HVUL7H59296.2,HVUL5H03896.2,HVUL5H51537.2,HVUL5H23597.2,HVUL5H40103.2,HVUL3H39985.2,HVUL7H28607.2,HVUL6H48674.2,HVUL2H18220.2,HVUL2H57269.2,HVUL4H02379.2,HVUL7H44055.2,HVUL6H11164.2,HVUL5H07455.2,HVUL1H5…
				proteolysis involved in cellular protein catabolic process	GO:0051603	57 out of 1253 4.54908220271349%	71 out of 2624 2.70579268292683%	1.15452e-08	HVUL4H48420.2,HVUL7H23459.2,HVUL5H00619.2,HVUL3H42221.2,HVUL5H56091.2,HVUL7H32542.2,HVUL3H10299.2,HVUL2H23129.2,HVUL6H16239.2,HVUL1H31084.2,HVUL4H48766.2,HVUL3H32180.2,HVUL5H31478.2,HVUL5H03896.2,HVUL5H51537.2,HVUL5H23597.2,HVUL5H40103.2,HVUL3H39985.2,HVUL7H28607.2,HVUL6H48674.2,HVUL2H18220.2,HVUL2H57269.2,HVUL4H02379.2,HVUL7H44055.2,HVUL6H11164.2,HVUL5H07455.2,HVUL1H52100.2,HVUL3H25020.2,HVUL3H0…
				cellular macromolecule catabolic process	GO:0044265	65 out of 1253 5.18754988028731%	84 out of 2624 3.20121951219512%	1.64076e-08	HVUL7H46309.2,HVUL4H48420.2,HVUL7H23459.2,HVUL5H00619.2,HVUL3H42221.2,HVUL5H56091.2,HVUL5H01648.2,HVUL7H32542.2,HVUL3H10299.2,HVUL3H26930.2,HVUL2H23129.2,HVUL6H16239.2,HVUL1H31084.2,HVUL4H48766.2,HVUL3H32180.2,HVUL5H31478.2,HVUL2H06390.2,HVUL1H10694.2,HVUL7H59296.2,HVUL5H03896.2,HVUL5H51537.2,HVUL5H23597.2,HVUL5H40103.2,HVUL2H34467.2,HVUL3H39985.2,HVUL7H28607.2,HVUL6H48674.2,HVUL2H18220.2,HVUL2H5…
				transport	GO:0006810	290 out of 1253 23.1444533120511%	499 out of 2624 19.0167682926829%	1.6655e-07	HVUL2H10045.2,HVUL5H43428.2,HVUL1H57948.2,HVUL2H26514.2,HVUL7H09879.2,HVUL2H07185.2,HVUL7H13635.2,HVUL1H15361.2,HVUL2H20517.2,HVUL1H27184.2,HVUL6H47276.2,HVUL6H38341.2,HVUL0H15674.2,HVUL4H26559.2,HVUL2H23129.2,HVUL2H52258.2,HVUL1H31084.2,HVUL3H50231.2,HVUL1H15859.2,HVUL2H19285.2,HVUL1H16029.2,HVUL3H57469.2,HVUL1H33988.2,HVUL1H10694.2,HVUL7H15625.2,HVUL7H04423.2,HVUL7H11665.2,HVUL6H29079.2,HVUL6H0…
				macromolecule catabolic process	GO:0009057	80 out of 1253 6.38467677573823%	116 out of 2624 4.42073170731707%	1.91934e-06	HVUL7H46309.2,HVUL7H25379.2,HVUL4H48420.2,HVUL3H55905.2,HVUL7H23459.2,HVUL5H00619.2,HVUL3H42221.2,HVUL5H56091.2,HVUL5H01648.2,HVUL7H32542.2,HVUL3H10299.2,HVUL6H15063.2,HVUL3H26930.2,HVUL6H22386.2,HVUL2H23129.2,HVUL6H16239.2,HVUL1H31084.2,HVUL7H13097.2,HVUL4H48766.2,HVUL3H32180.2,HVUL5H31478.2,HVUL2H06390.2,HVUL1H10694.2,HVUL7H59296.2,HVUL5H03896.2,HVUL5H51537.2,HVUL5H23597.2,HVUL5H40103.2,HVUL2H3…
				localization	GO:0051179	298 out of 1253 23.7829209896249%	525 out of 2624 20.0076219512195%	2.40216e-06	HVUL2H10045.2,HVUL5H43428.2,HVUL1H57948.2,HVUL2H26514.2,HVUL7H09879.2,HVUL2H07185.2,HVUL7H13635.2,HVUL1H15361.2,HVUL2H20517.2,HVUL1H27184.2,HVUL6H47276.2,HVUL6H38341.2,HVUL0H15674.2,HVUL4H26559.2,HVUL2H23129.2,HVUL2H52258.2,HVUL1H31084.2,HVUL3H50231.2,HVUL1H15859.2,HVUL2H19285.2,HVUL1H16029.2,HVUL3H57469.2,HVUL1H33988.2,HVUL1H10694.2,HVUL7H15625.2,HVUL7H04423.2,HVUL7H11665.2,HVUL6H29079.2,HVUL6H0…
				monocarboxylic acid catabolic process	GO:0072329	28 out of 1253 2.23463687150838%	32 out of 2624 1.21951219512195%	2.77567e-06	HVUL7H46309.2,HVUL3H17775.2,HVUL4H48420.2,HVUL1H10694.2,HVUL4H56052.2,HVUL0H14608.2,HVUL3H29869.2,HVUL5H43428.2,HVUL0H32121.2,HVUL2H06277.2,HVUL7H20554.2,HVUL5H00619.2,HVUL6H54510.2,HVUL3H14542.2,HVUL5H13954.2,HVUL7H40080.2,HVUL7H07147.2,HVUL3H04907.2,HVUL6H56412.2,HVUL3H43836.2,HVUL5H44306.2,HVUL3H01917.2,HVUL6H44700.2,HVUL5H20646.2,HVUL2H21055.2,HVUL7H21605.2,HVUL4H48766.2,HVUL5H37034.2
				catabolic process	GO:0009056	221 out of 1253 17.6376695929769%	377 out of 2624 14.3673780487805%	3.19845e-06	HVUL2H28699.2,HVUL6H47776.2,HVUL5H43428.2,HVUL3H55905.2,HVUL5H01648.2,HVUL2H20517.2,HVUL1H21899.2,HVUL6H38341.2,HVUL0H15674.2,HVUL6H22386.2,HVUL5H12078.2,HVUL7H21693.2,HVUL2H23129.2,HVUL2H34353.2,HVUL1H31084.2,HVUL6H11049.2,HVUL7H13097.2,HVUL5H07812.2,HVUL3H32180.2,HVUL1H33988.2,HVUL1H10694.2,HVUL5H03896.2,HVUL7H11665.2,HVUL4H11222.2,HVUL2H34467.2,HVUL7H07147.2,HVUL5H19349.2,HVUL0H03948.2,HVUL7H3…
				establishment of localization	GO:0051234	291 out of 1253 23.2242617717478%	515 out of 2624 19.6265243902439%	5.74335e-06	HVUL2H10045.2,HVUL5H43428.2,HVUL1H57948.2,HVUL2H26514.2,HVUL7H09879.2,HVUL2H07185.2,HVUL7H13635.2,HVUL1H15361.2,HVUL2H20517.2,HVUL1H27184.2,HVUL6H47276.2,HVUL6H38341.2,HVUL0H15674.2,HVUL4H26559.2,HVUL2H23129.2,HVUL2H52258.2,HVUL1H31084.2,HVUL3H50231.2,HVUL1H15859.2,HVUL2H19285.2,HVUL1H16029.2,HVUL3H57469.2,HVUL1H33988.2,HVUL1H10694.2,HVUL7H15625.2,HVUL7H04423.2,HVUL7H11665.2,HVUL6H29079.2,HVUL6H0…
				protein localization	GO:0008104	108 out of 1253 8.61931364724661%	168 out of 2624 6.40243902439024%	6.19113e-06	HVUL5H43428.2,HVUL2H26514.2,HVUL5H16100.2,HVUL1H35034.2,HVUL3H44021.2,HVUL3H37128.2,HVUL1H15361.2,HVUL1H27184.2,HVUL1H46645.2,HVUL5H44811.2,HVUL0H15674.2,HVUL4H26559.2,HVUL1H31084.2,HVUL2H46609.2,HVUL3H57469.2,HVUL1H33988.2,HVUL1H10694.2,HVUL7H40521.2,HVUL5H47221.2,HVUL7H11665.2,HVUL4H11885.2,HVUL2H15788.2,HVUL7H08485.2,HVUL6H29079.2,HVUL2H18220.2,HVUL3H43022.2,HVUL3H13708.2,HVUL7H07147.2,HVUL6H5…
				fatty acid beta-oxidation	GO:0006635	24 out of 1253 1.91540303272147%	27 out of 2624 1.02896341463415%	8.40514e-06	HVUL7H46309.2,HVUL3H17775.2,HVUL4H48420.2,HVUL1H10694.2,HVUL4H56052.2,HVUL0H14608.2,HVUL3H29869.2,HVUL5H43428.2,HVUL0H32121.2,HVUL2H06277.2,HVUL7H20554.2,HVUL5H00619.2,HVUL3H14542.2,HVUL7H40080.2,HVUL7H07147.2,HVUL3H04907.2,HVUL6H56412.2,HVUL3H43836.2,HVUL5H44306.2,HVUL3H01917.2,HVUL5H20646.2,HVUL7H21605.2,HVUL2H21055.2,HVUL4H48766.2
				lipid oxidation	GO:0034440	24 out of 1253 1.91540303272147%	27 out of 2624 1.02896341463415%	8.40514e-06	HVUL7H46309.2,HVUL3H17775.2,HVUL4H48420.2,HVUL1H10694.2,HVUL4H56052.2,HVUL0H14608.2,HVUL3H29869.2,HVUL5H43428.2,HVUL0H32121.2,HVUL2H06277.2,HVUL7H20554.2,HVUL5H00619.2,HVUL3H14542.2,HVUL7H40080.2,HVUL7H07147.2,HVUL3H04907.2,HVUL6H56412.2,HVUL3H43836.2,HVUL5H44306.2,HVUL3H01917.2,HVUL5H20646.2,HVUL7H21605.2,HVUL2H21055.2,HVUL4H48766.2
				fatty acid oxidation	GO:0019395	24 out of 1253 1.91540303272147%	27 out of 2624 1.02896341463415%	8.40514e-06	HVUL7H46309.2,HVUL3H17775.2,HVUL4H48420.2,HVUL1H10694.2,HVUL4H56052.2,HVUL0H14608.2,HVUL3H29869.2,HVUL5H43428.2,HVUL0H32121.2,HVUL2H06277.2,HVUL7H20554.2,HVUL5H00619.2,HVUL3H14542.2,HVUL7H40080.2,HVUL7H07147.2,HVUL3H04907.2,HVUL6H56412.2,HVUL3H43836.2,HVUL5H44306.2,HVUL3H01917.2,HVUL5H20646.2,HVUL7H21605.2,HVUL2H21055.2,HVUL4H48766.2
				establishment of protein localization	GO:0045184	107 out of 1253 8.53950518754988%	167 out of 2624 6.36432926829268%	8.60672e-06	HVUL5H43428.2,HVUL2H26514.2,HVUL5H16100.2,HVUL1H35034.2,HVUL3H44021.2,HVUL3H37128.2,HVUL1H15361.2,HVUL1H27184.2,HVUL1H46645.2,HVUL5H44811.2,HVUL0H15674.2,HVUL4H26559.2,HVUL1H31084.2,HVUL2H46609.2,HVUL3H57469.2,HVUL1H33988.2,HVUL1H10694.2,HVUL7H40521.2,HVUL5H47221.2,HVUL7H11665.2,HVUL4H11885.2,HVUL2H15788.2,HVUL7H08485.2,HVUL6H29079.2,HVUL2H18220.2,HVUL3H43022.2,HVUL3H13708.2,HVUL7H07147.2,HVUL6H5…
				lipid modification	GO:0030258	26 out of 1253 2.07501995211492%	30 out of 2624 1.14329268292683%	9.55191e-06	HVUL7H46309.2,HVUL3H17775.2,HVUL4H48420.2,HVUL1H10694.2,HVUL4H56052.2,HVUL0H14608.2,HVUL3H29869.2,HVUL5H43428.2,HVUL0H32121.2,HVUL2H06277.2,HVUL7H20554.2,HVUL5H00619.2,HVUL3H14542.2,HVUL7H26410.2,HVUL7H40080.2,HVUL7H07147.2,HVUL3H04907.2,HVUL6H56412.2,HVUL4H31143.2,HVUL3H43836.2,HVUL5H44306.2,HVUL3H01917.2,HVUL5H20646.2,HVUL2H21055.2,HVUL7H21605.2,HVUL4H48766.2
				protein transport	GO:0015031	105 out of 1253 8.37988826815642%	165 out of 2624 6.28810975609756%	1.64549e-05	HVUL5H43428.2,HVUL2H26514.2,HVUL1H35034.2,HVUL3H44021.2,HVUL3H37128.2,HVUL1H15361.2,HVUL1H27184.2,HVUL1H46645.2,HVUL5H44811.2,HVUL0H15674.2,HVUL4H26559.2,HVUL1H31084.2,HVUL2H46609.2,HVUL3H57469.2,HVUL1H33988.2,HVUL1H10694.2,HVUL7H40521.2,HVUL5H47221.2,HVUL7H11665.2,HVUL4H11885.2,HVUL2H15788.2,HVUL7H08485.2,HVUL6H29079.2,HVUL2H18220.2,HVUL3H43022.2,HVUL3H13708.2,HVUL7H07147.2,HVUL6H56412.2,HVUL5H2…
				fatty acid catabolic process	GO:0009062	25 out of 1253 1.9952114924182%	29 out of 2624 1.10518292682927%	1.75902e-05	HVUL7H46309.2,HVUL3H17775.2,HVUL4H48420.2,HVUL1H10694.2,HVUL4H56052.2,HVUL0H14608.2,HVUL3H29869.2,HVUL5H43428.2,HVUL0H32121.2,HVUL2H06277.2,HVUL7H20554.2,HVUL5H00619.2,HVUL3H14542.2,HVUL5H13954.2,HVUL7H40080.2,HVUL7H07147.2,HVUL3H04907.2,HVUL6H56412.2,HVUL3H43836.2,HVUL5H44306.2,HVUL3H01917.2,HVUL5H20646.2,HVUL2H21055.2,HVUL7H21605.2,HVUL4H48766.2
				cellular lipid catabolic process	GO:0044242	27 out of 1253 2.15482841181165%	32 out of 2624 1.21951219512195%	1.80428e-05	HVUL7H46309.2,HVUL3H17775.2,HVUL4H48420.2,HVUL1H10694.2,HVUL4H56052.2,HVUL0H14608.2,HVUL3H29869.2,HVUL5H43428.2,HVUL0H32121.2,HVUL2H06277.2,HVUL7H20554.2,HVUL5H00619.2,HVUL3H14542.2,HVUL5H13954.2,HVUL7H40080.2,HVUL2H20517.2,HVUL7H07147.2,HVUL3H04907.2,HVUL6H56412.2,HVUL3H43836.2,HVUL5H44306.2,HVUL3H01917.2,HVUL5H20646.2,HVUL2H21055.2,HVUL7H21605.2,HVUL4H48766.2,HVUL5H37034.2
				carboxylic acid catabolic process	GO:0046395	53 out of 1253 4.22984836392658%	74 out of 2624 2.82012195121951%	2.10392e-05	HVUL7H46309.2,HVUL5H18813.2,HVUL4H48420.2,HVUL4H56052.2,HVUL0H14608.2,HVUL3H29869.2,HVUL6H16635.2,HVUL5H43428.2,HVUL0H32121.2,HVUL2H06277.2,HVUL5H00619.2,HVUL3H14542.2,HVUL1H27930.2,HVUL7H40080.2,HVUL4H35800.2,HVUL5H53345.2,HVUL5H14130.2,HVUL1H14423.2,HVUL2H13246.2,HVUL5H35094.2,HVUL5H12053.2,HVUL5H44306.2,HVUL6H44700.2,HVUL1H03788.2,HVUL5H58809.2,HVUL4H48766.2,HVUL7H12002.2,HVUL3H17775.2,HVUL1H1…
				organic acid catabolic process	GO:0016054	53 out of 1253 4.22984836392658%	74 out of 2624 2.82012195121951%	2.10392e-05	HVUL7H46309.2,HVUL5H18813.2,HVUL4H48420.2,HVUL4H56052.2,HVUL0H14608.2,HVUL3H29869.2,HVUL6H16635.2,HVUL5H43428.2,HVUL0H32121.2,HVUL2H06277.2,HVUL5H00619.2,HVUL3H14542.2,HVUL1H27930.2,HVUL7H40080.2,HVUL4H35800.2,HVUL5H53345.2,HVUL5H14130.2,HVUL1H14423.2,HVUL2H13246.2,HVUL5H35094.2,HVUL5H12053.2,HVUL5H44306.2,HVUL6H44700.2,HVUL1H03788.2,HVUL5H58809.2,HVUL4H48766.2,HVUL7H12002.2,HVUL3H17775.2,HVUL1H1…
				response to misfolded protein	GO:0051788	22 out of 1253 1.75578611332801%	25 out of 2624 0.952743902439024%	2.97633e-05	HVUL4H20995.2,HVUL3H17775.2,HVUL4H48420.2,HVUL1H15038.2,HVUL2H06277.2,HVUL0H16828.2,HVUL5H00619.2,HVUL5H23597.2,HVUL5H40103.2,HVUL3H32509.2,HVUL7H32542.2,HVUL2H18220.2,HVUL2H57269.2,HVUL2H38577.2,HVUL3H25020.2,HVUL2H23129.2,HVUL5H44306.2,HVUL3H01917.2,HVUL7H21605.2,HVUL2H21055.2,HVUL5H20646.2,HVUL4H48766.2
				proteasome assembly	GO:0043248	22 out of 1253 1.75578611332801%	25 out of 2624 0.952743902439024%	2.97633e-05	HVUL4H20995.2,HVUL3H17775.2,HVUL4H48420.2,HVUL1H15038.2,HVUL2H06277.2,HVUL0H16828.2,HVUL5H00619.2,HVUL5H23597.2,HVUL5H40103.2,HVUL3H32509.2,HVUL7H32542.2,HVUL2H18220.2,HVUL2H57269.2,HVUL2H38577.2,HVUL3H25020.2,HVUL2H23129.2,HVUL5H44306.2,HVUL3H01917.2,HVUL7H21605.2,HVUL2H21055.2,HVUL5H20646.2,HVUL4H48766.2
				organic substance catabolic process	GO:1901575	201 out of 1253 16.0415003990423%	348 out of 2624 13.2621951219512%	3.80232e-05	HVUL5H43428.2,HVUL3H55905.2,HVUL5H01648.2,HVUL2H20517.2,HVUL1H21899.2,HVUL6H38341.2,HVUL6H22386.2,HVUL7H21693.2,HVUL2H23129.2,HVUL2H34353.2,HVUL1H31084.2,HVUL7H13097.2,HVUL5H07812.2,HVUL3H32180.2,HVUL1H33988.2,HVUL1H10694.2,HVUL5H03896.2,HVUL7H11665.2,HVUL2H34467.2,HVUL7H07147.2,HVUL5H19349.2,HVUL7H31580.2,HVUL3H46241.2,HVUL7H28868.2,HVUL6H16635.2,HVUL3H42487.2,HVUL2H06277.2,HVUL7H40080.2,HVUL5H4…
				macromolecule localization	GO:0033036	118 out of 1253 9.41739824421389%	192 out of 2624 7.31707317073171%	5.18982e-05	HVUL5H43428.2,HVUL2H26514.2,HVUL5H16100.2,HVUL1H35034.2,HVUL3H44021.2,HVUL3H37128.2,HVUL1H15361.2,HVUL1H27184.2,HVUL1H46645.2,HVUL5H44811.2,HVUL0H15674.2,HVUL4H26559.2,HVUL1H31084.2,HVUL2H46609.2,HVUL3H50231.2,HVUL3H57469.2,HVUL1H33988.2,HVUL1H10694.2,HVUL7H40521.2,HVUL5H47221.2,HVUL2H20626.2,HVUL7H11665.2,HVUL4H11885.2,HVUL2H15788.2,HVUL7H08485.2,HVUL6H29079.2,HVUL2H18220.2,HVUL3H43022.2,HVUL3H1…
				response to topologically incorrect protein	GO:0035966	26 out of 1253 2.07501995211492%	32 out of 2624 1.21951219512195%	9.45279e-05	HVUL4H20995.2,HVUL3H17775.2,HVUL7H28388.2,HVUL4H48420.2,HVUL0H03132.2,HVUL1H15038.2,HVUL2H06277.2,HVUL0H16828.2,HVUL5H00619.2,HVUL5H23597.2,HVUL5H40103.2,HVUL2H15788.2,HVUL3H32509.2,HVUL7H32542.2,HVUL2H18220.2,HVUL2H57269.2,HVUL2H38577.2,HVUL3H25020.2,HVUL5H12078.2,HVUL2H23129.2,HVUL5H44306.2,HVUL3H01917.2,HVUL5H20646.2,HVUL2H21055.2,HVUL7H21605.2,HVUL4H48766.2
				small GTPase mediated signal transduction	GO:0007264	20 out of 1253 1.59616919393456%	23 out of 2624 0.876524390243902%	0.000103223	HVUL6H01330.2,HVUL3H57469.2,HVUL1H33988.2,HVUL2H48299.2,HVUL5H47221.2,HVUL7H42513.2,HVUL4H57437.2,HVUL3H37128.2,HVUL2H16393.2,HVUL1H15361.2,HVUL3H43022.2,HVUL1H12017.2,HVUL3H13708.2,HVUL6H15423.2,HVUL7H54276.2,HVUL0H03918.2,HVUL3H35485.2,HVUL4H26559.2,HVUL3H25020.2,HVUL6H34934.2
				single-organism localization	GO:1902578	220 out of 1253 17.5578611332801%	391 out of 2624 14.9009146341463%	0.000159863	HVUL5H43428.2,HVUL2H26514.2,HVUL7H09879.2,HVUL2H07185.2,HVUL1H15361.2,HVUL2H20517.2,HVUL1H27184.2,HVUL6H38341.2,HVUL2H23129.2,HVUL2H52258.2,HVUL2H19285.2,HVUL1H16029.2,HVUL1H33988.2,HVUL1H10694.2,HVUL7H15625.2,HVUL7H11665.2,HVUL6H29079.2,HVUL6H07287.2,HVUL3H43022.2,HVUL7H07147.2,HVUL4H55844.2,HVUL6H53530.2,HVUL5H40755.2,HVUL5H00668.2,HVUL4H35646.2,HVUL4H03357.2,HVUL2H35825.2,HVUL5H16351.2,HVUL3H1…
				small molecule catabolic process	GO:0044282	55 out of 1253 4.38946528332003%	81 out of 2624 3.08689024390244%	0.000160314	HVUL7H46309.2,HVUL4H48420.2,HVUL0H14608.2,HVUL3H29869.2,HVUL5H43428.2,HVUL5H00619.2,HVUL1H27930.2,HVUL4H35800.2,HVUL5H14130.2,HVUL7H33470.2,HVUL2H13246.2,HVUL5H35094.2,HVUL5H12053.2,HVUL4H48766.2,HVUL7H12002.2,HVUL1H10694.2,HVUL7H36310.2,HVUL3H19211.2,HVUL7H29682.2,HVUL7H07147.2,HVUL3H04907.2,HVUL6H56412.2,HVUL1H25508.2,HVUL1H09798.2,HVUL3H01917.2,HVUL7H21605.2,HVUL6H02518.2,HVUL5H06116.2,HVUL5H1…
				organic substance transport	GO:0071702	146 out of 1253 11.6520351157223%	249 out of 2624 9.48932926829268%	0.000193284	HVUL5H43428.2,HVUL2H26514.2,HVUL1H35034.2,HVUL3H44021.2,HVUL3H37128.2,HVUL1H15361.2,HVUL1H27184.2,HVUL1H46645.2,HVUL5H44811.2,HVUL0H15674.2,HVUL4H26559.2,HVUL2H52258.2,HVUL1H31084.2,HVUL6H12107.2,HVUL2H46609.2,HVUL3H50231.2,HVUL3H57469.2,HVUL1H33988.2,HVUL1H10694.2,HVUL7H40521.2,HVUL5H47221.2,HVUL1H31978.2,HVUL2H31781.2,HVUL3H15647.2,HVUL7H15625.2,HVUL7H11665.2,HVUL4H11885.2,HVUL2H15788.2,HVUL7H0…
				lipid catabolic process	GO:0016042	31 out of 1253 2.47406225059856%	41 out of 2624 1.5625%	0.000236685	HVUL7H46309.2,HVUL4H48420.2,HVUL7H49353.2,HVUL4H56052.2,HVUL0H14608.2,HVUL3H29869.2,HVUL5H43428.2,HVUL0H32121.2,HVUL2H06277.2,HVUL5H00619.2,HVUL3H14542.2,HVUL7H40080.2,HVUL2H20517.2,HVUL5H17478.2,HVUL5H44306.2,HVUL4H48766.2,HVUL5H33816.2,HVUL1H10694.2,HVUL3H17775.2,HVUL7H20554.2,HVUL5H13954.2,HVUL7H07147.2,HVUL3H04907.2,HVUL6H56412.2,HVUL3H43836.2,HVUL3H42654.2,HVUL3H01917.2,HVUL7H21605.2,HVUL2H2…
				single-organism transport	GO:0044765	217 out of 1253 17.3184357541899%	387 out of 2624 14.7484756097561%	0.00023809	HVUL5H43428.2,HVUL2H26514.2,HVUL7H09879.2,HVUL2H07185.2,HVUL1H15361.2,HVUL2H20517.2,HVUL1H27184.2,HVUL6H38341.2,HVUL2H23129.2,HVUL2H52258.2,HVUL2H19285.2,HVUL1H16029.2,HVUL1H33988.2,HVUL1H10694.2,HVUL7H15625.2,HVUL7H11665.2,HVUL6H29079.2,HVUL6H07287.2,HVUL3H43022.2,HVUL7H07147.2,HVUL4H55844.2,HVUL6H53530.2,HVUL5H40755.2,HVUL5H00668.2,HVUL4H35646.2,HVUL4H03357.2,HVUL2H35825.2,HVUL5H16351.2,HVUL3H1…
				single-organism intracellular transport	GO:1902582	89 out of 1253 7.10295291300878%	143 out of 2624 5.44969512195122%	0.000243209	HVUL7H46309.2,HVUL3H29869.2,HVUL7H20192.2,HVUL2H07443.2,HVUL5H43428.2,HVUL2H26514.2,HVUL2H46008.2,HVUL1H35034.2,HVUL6H16713.2,HVUL3H44021.2,HVUL7H42513.2,HVUL2H19792.2,HVUL6H23566.2,HVUL4H31119.2,HVUL1H25647.2,HVUL1H15361.2,HVUL2H20517.2,HVUL1H27184.2,HVUL1H46645.2,HVUL5H35094.2,HVUL6H16239.2,HVUL6H12107.2,HVUL2H46609.2,HVUL7H30203.2,HVUL5H19611.2,HVUL1H33988.2,HVUL4H59401.2,HVUL1H10694.2,HVUL4H2…
				intracellular transport	GO:0046907	103 out of 1253 8.22027134876297%	169 out of 2624 6.4405487804878%	0.000254443	HVUL5H43428.2,HVUL2H26514.2,HVUL1H35034.2,HVUL3H44021.2,HVUL1H15361.2,HVUL2H20517.2,HVUL1H27184.2,HVUL1H46645.2,HVUL1H31084.2,HVUL6H12107.2,HVUL2H46609.2,HVUL1H33988.2,HVUL1H10694.2,HVUL4H28321.2,HVUL2H31781.2,HVUL4H11885.2,HVUL2H15788.2,HVUL7H08485.2,HVUL6H29079.2,HVUL2H18220.2,HVUL3H43022.2,HVUL3H13708.2,HVUL7H07147.2,HVUL6H56412.2,HVUL3H01917.2,HVUL5H00668.2,HVUL7H21605.2,HVUL7H23223.2,HVUL4H1…
				vacuole organization	GO:0007033	14 out of 1253 1.11731843575419%	15 out of 2624 0.571646341463415%	0.000257721	HVUL5H49679.2,HVUL1H10694.2,HVUL0H24358.2,HVUL2H26514.2,HVUL1H19452.2,HVUL3H25020.2,HVUL1H15038.2,HVUL4H57437.2,HVUL0H16828.2,HVUL7H08485.2,HVUL1H02995.2,HVUL7H30203.2,HVUL7H26676.2,HVUL4H08370.2
				protein targeting to vacuole	GO:0006623	20 out of 1253 1.59616919393456%	24 out of 2624 0.914634146341463%	0.000341425	HVUL1H10694.2,HVUL2H26514.2,HVUL6H19665.2,HVUL3H44021.2,HVUL4H57437.2,HVUL0H16828.2,HVUL7H08485.2,HVUL3H32509.2,HVUL2H18220.2,HVUL5H55334.2,HVUL1H27184.2,HVUL7H22337.2,HVUL0H24358.2,HVUL6H11164.2,HVUL3H25020.2,HVUL6H16239.2,HVUL1H02995.2,HVUL1H16648.2,HVUL7H30203.2,HVUL7H26676.2
				establishment of protein localization to vacuole	GO:0072666	20 out of 1253 1.59616919393456%	24 out of 2624 0.914634146341463%	0.000341425	HVUL1H10694.2,HVUL2H26514.2,HVUL6H19665.2,HVUL3H44021.2,HVUL4H57437.2,HVUL0H16828.2,HVUL7H08485.2,HVUL3H32509.2,HVUL2H18220.2,HVUL5H55334.2,HVUL1H27184.2,HVUL7H22337.2,HVUL0H24358.2,HVUL6H11164.2,HVUL3H25020.2,HVUL6H16239.2,HVUL1H02995.2,HVUL1H16648.2,HVUL7H30203.2,HVUL7H26676.2
				protein localization to vacuole	GO:0072665	20 out of 1253 1.59616919393456%	24 out of 2624 0.914634146341463%	0.000341425	HVUL1H10694.2,HVUL2H26514.2,HVUL6H19665.2,HVUL3H44021.2,HVUL4H57437.2,HVUL0H16828.2,HVUL7H08485.2,HVUL3H32509.2,HVUL2H18220.2,HVUL5H55334.2,HVUL1H27184.2,HVUL7H22337.2,HVUL0H24358.2,HVUL6H11164.2,HVUL3H25020.2,HVUL6H16239.2,HVUL1H02995.2,HVUL1H16648.2,HVUL7H30203.2,HVUL7H26676.2
				vacuolar transport	GO:0007034	20 out of 1253 1.59616919393456%	24 out of 2624 0.914634146341463%	0.000341425	HVUL1H10694.2,HVUL2H26514.2,HVUL6H19665.2,HVUL3H44021.2,HVUL4H57437.2,HVUL0H16828.2,HVUL7H08485.2,HVUL3H32509.2,HVUL2H18220.2,HVUL5H55334.2,HVUL1H27184.2,HVUL7H22337.2,HVUL0H24358.2,HVUL6H11164.2,HVUL3H25020.2,HVUL6H16239.2,HVUL1H02995.2,HVUL1H16648.2,HVUL7H30203.2,HVUL7H26676.2
				proteasome core complex assembly	GO:0080129	17 out of 1253 1.35674381484437%	20 out of 2624 0.76219512195122%	0.000636224	HVUL4H20995.2,HVUL3H17775.2,HVUL1H15038.2,HVUL2H06277.2,HVUL0H16828.2,HVUL5H00619.2,HVUL5H23597.2,HVUL3H32509.2,HVUL7H32542.2,HVUL2H57269.2,HVUL2H38577.2,HVUL3H25020.2,HVUL2H23129.2,HVUL3H01917.2,HVUL2H21055.2,HVUL5H20646.2,HVUL4H48766.2
				regulation of hydrolase activity	GO:0051336	17 out of 1253 1.35674381484437%	20 out of 2624 0.76219512195122%	0.000636224	HVUL1H21924.2,HVUL5H17652.2,HVUL3H12984.2,HVUL6H17634.2,HVUL6H41892.2,HVUL2H04108.2,HVUL1H34651.2,HVUL4H20379.2,HVUL2H25113.2,HVUL3H49827.2,HVUL7H50406.2,HVUL1H10516.2,HVUL3H37956.2,HVUL1H28745.2,HVUL2H14623.2,HVUL6H22660.2,HVUL2H26584.2
				peroxisome organization	GO:0007031	17 out of 1253 1.35674381484437%	20 out of 2624 0.76219512195122%	0.000636224	HVUL7H46309.2,HVUL3H17775.2,HVUL4H57070.2,HVUL1H10694.2,HVUL3H29869.2,HVUL5H43428.2,HVUL0H32121.2,HVUL6H16713.2,HVUL5H07857.2,HVUL5H00619.2,HVUL7H07147.2,HVUL1H06895.2,HVUL7H08414.2,HVUL6H56412.2,HVUL2H48132.2,HVUL7H21605.2,HVUL4H54385.2
				organonitrogen compound catabolic process	GO:1901565	90 out of 1253 7.18276137270551%	148 out of 2624 5.64024390243902%	0.000701399	HVUL6H47119.2,HVUL3H29869.2,HVUL3H55905.2,HVUL3H14803.2,HVUL2H46008.2,HVUL2H02301.2,HVUL5H28681.2,HVUL2H19792.2,HVUL1H27930.2,HVUL5H01648.2,HVUL4H35800.2,HVUL5H14130.2,HVUL1H21899.2,HVUL6H38341.2,HVUL2H13246.2,HVUL6H10512.2,HVUL6H15063.2,HVUL3H26930.2,HVUL7H21693.2,HVUL5H35094.2,HVUL5H12053.2,HVUL4H18528.2,HVUL5H07812.2,HVUL7H12002.2,HVUL5H12521.2,HVUL1H33988.2,HVUL5H47284.2,HVUL7H36310.2,HVUL2H4…
				regulation of protein processing	GO:0070613	12 out of 1253 0.957701516360734%	13 out of 2624 0.495426829268293%	0.000997886	HVUL1H21924.2,HVUL3H49827.2,HVUL3H12984.2,HVUL3H37956.2,HVUL1H10516.2,HVUL3H01033.2,HVUL2H04108.2,HVUL1H28745.2,HVUL2H14623.2,HVUL6H22660.2,HVUL1H34651.2,HVUL2H26584.2
				negative regulation of protein maturation	GO:1903318	12 out of 1253 0.957701516360734%	13 out of 2624 0.495426829268293%	0.000997886	HVUL1H21924.2,HVUL3H49827.2,HVUL3H12984.2,HVUL3H37956.2,HVUL1H10516.2,HVUL3H01033.2,HVUL2H04108.2,HVUL1H28745.2,HVUL2H14623.2,HVUL6H22660.2,HVUL1H34651.2,HVUL2H26584.2
				regulation of proteolysis	GO:0030162	12 out of 1253 0.957701516360734%	13 out of 2624 0.495426829268293%	0.000997886	HVUL1H21924.2,HVUL3H49827.2,HVUL3H12984.2,HVUL3H37956.2,HVUL1H10516.2,HVUL3H01033.2,HVUL2H04108.2,HVUL1H28745.2,HVUL2H14623.2,HVUL6H22660.2,HVUL1H34651.2,HVUL2H26584.2
				negative regulation of proteolysis	GO:0045861	12 out of 1253 0.957701516360734%	13 out of 2624 0.495426829268293%	0.000997886	HVUL1H21924.2,HVUL3H49827.2,HVUL3H12984.2,HVUL3H37956.2,HVUL1H10516.2,HVUL3H01033.2,HVUL2H04108.2,HVUL1H28745.2,HVUL2H14623.2,HVUL6H22660.2,HVUL1H34651.2,HVUL2H26584.2
				negative regulation of protein processing	GO:0010955	12 out of 1253 0.957701516360734%	13 out of 2624 0.495426829268293%	0.000997886	HVUL1H21924.2,HVUL3H49827.2,HVUL3H12984.2,HVUL3H37956.2,HVUL1H10516.2,HVUL3H01033.2,HVUL2H04108.2,HVUL1H28745.2,HVUL2H14623.2,HVUL6H22660.2,HVUL1H34651.2,HVUL2H26584.2
				regulation of protein maturation	GO:1903317	12 out of 1253 0.957701516360734%	13 out of 2624 0.495426829268293%	0.000997886	HVUL1H21924.2,HVUL3H49827.2,HVUL3H12984.2,HVUL3H37956.2,HVUL1H10516.2,HVUL3H01033.2,HVUL2H04108.2,HVUL1H28745.2,HVUL2H14623.2,HVUL6H22660.2,HVUL1H34651.2,HVUL2H26584.2
				tricarboxylic acid metabolic process	GO:0072350	14 out of 1253 1.11731843575419%	16 out of 2624 0.609756097560976%	0.0011512	HVUL6H45513.2,HVUL2H43064.2,HVUL6H25679.2,HVUL7H41729.2,HVUL5H40805.2,HVUL2H26044.2,HVUL5H30312.2,HVUL3H23380.2,HVUL5H08284.2,HVUL4H08370.2,HVUL2H34194.2,HVUL7H12028.2,HVUL1H28421.2,HVUL2H05347.2
				citrate metabolic process	GO:0006101	14 out of 1253 1.11731843575419%	16 out of 2624 0.609756097560976%	0.0011512	HVUL6H45513.2,HVUL2H43064.2,HVUL6H25679.2,HVUL7H41729.2,HVUL5H40805.2,HVUL2H26044.2,HVUL5H30312.2,HVUL3H23380.2,HVUL5H08284.2,HVUL4H08370.2,HVUL2H34194.2,HVUL7H12028.2,HVUL1H28421.2,HVUL2H05347.2
				ER to Golgi vesicle-mediated transport	GO:0006888	14 out of 1253 1.11731843575419%	16 out of 2624 0.609756097560976%	0.0011512	HVUL7H46309.2,HVUL2H35690.2,HVUL4H48237.2,HVUL1H06895.2,HVUL5H32902.2,HVUL1H46797.2,HVUL3H25020.2,HVUL2H06277.2,HVUL4H31119.2,HVUL3H01917.2,HVUL4H11885.2,HVUL6H36089.2,HVUL1H15361.2,HVUL3H43022.2
				tricarboxylic acid cycle	GO:0006099	14 out of 1253 1.11731843575419%	16 out of 2624 0.609756097560976%	0.0011512	HVUL6H45513.2,HVUL2H43064.2,HVUL6H25679.2,HVUL7H41729.2,HVUL5H40805.2,HVUL2H26044.2,HVUL5H30312.2,HVUL3H23380.2,HVUL5H08284.2,HVUL4H08370.2,HVUL2H34194.2,HVUL7H12028.2,HVUL1H28421.2,HVUL2H05347.2
				negative regulation of endopeptidase activity	GO:0010951	11 out of 1253 0.877893056664006%	12 out of 2624 0.457317073170732%	0.0019478	HVUL1H21924.2,HVUL3H49827.2,HVUL3H12984.2,HVUL3H37956.2,HVUL1H10516.2,HVUL2H04108.2,HVUL1H28745.2,HVUL2H14623.2,HVUL6H22660.2,HVUL1H34651.2,HVUL2H26584.2
				negative regulation of peptidase activity	GO:0010466	11 out of 1253 0.877893056664006%	12 out of 2624 0.457317073170732%	0.0019478	HVUL1H21924.2,HVUL3H49827.2,HVUL3H12984.2,HVUL3H37956.2,HVUL1H10516.2,HVUL2H04108.2,HVUL1H28745.2,HVUL2H14623.2,HVUL6H22660.2,HVUL1H34651.2,HVUL2H26584.2
				regulation of peptidase activity	GO:0052547	11 out of 1253 0.877893056664006%	12 out of 2624 0.457317073170732%	0.0019478	HVUL1H21924.2,HVUL3H49827.2,HVUL3H12984.2,HVUL3H37956.2,HVUL1H10516.2,HVUL2H04108.2,HVUL1H28745.2,HVUL2H14623.2,HVUL6H22660.2,HVUL1H34651.2,HVUL2H26584.2
				protein localization to peroxisome	GO:0072662	11 out of 1253 0.877893056664006%	12 out of 2624 0.457317073170732%	0.0019478	HVUL7H46309.2,HVUL4H57070.2,HVUL1H10694.2,HVUL1H06895.2,HVUL3H29869.2,HVUL5H43428.2,HVUL6H56412.2,HVUL2H48132.2,HVUL5H07857.2,HVUL7H21605.2,HVUL7H07147.2
				regulation of endopeptidase activity	GO:0052548	11 out of 1253 0.877893056664006%	12 out of 2624 0.457317073170732%	0.0019478	HVUL1H21924.2,HVUL3H49827.2,HVUL3H12984.2,HVUL3H37956.2,HVUL1H10516.2,HVUL2H04108.2,HVUL1H28745.2,HVUL2H14623.2,HVUL6H22660.2,HVUL1H34651.2,HVUL2H26584.2
				peroxisomal transport	GO:0043574	11 out of 1253 0.877893056664006%	12 out of 2624 0.457317073170732%	0.0019478	HVUL7H46309.2,HVUL4H57070.2,HVUL1H10694.2,HVUL1H06895.2,HVUL3H29869.2,HVUL5H43428.2,HVUL6H56412.2,HVUL2H48132.2,HVUL5H07857.2,HVUL7H21605.2,HVUL7H07147.2
				protein targeting to peroxisome	GO:0006625	11 out of 1253 0.877893056664006%	12 out of 2624 0.457317073170732%	0.0019478	HVUL7H46309.2,HVUL4H57070.2,HVUL1H10694.2,HVUL1H06895.2,HVUL3H29869.2,HVUL5H43428.2,HVUL6H56412.2,HVUL2H48132.2,HVUL5H07857.2,HVUL7H21605.2,HVUL7H07147.2
				establishment of protein localization to peroxisome	GO:0072663	11 out of 1253 0.877893056664006%	12 out of 2624 0.457317073170732%	0.0019478	HVUL7H46309.2,HVUL4H57070.2,HVUL1H10694.2,HVUL1H06895.2,HVUL3H29869.2,HVUL5H43428.2,HVUL6H56412.2,HVUL2H48132.2,HVUL5H07857.2,HVUL7H21605.2,HVUL7H07147.2
				negative regulation of hydrolase activity	GO:0051346	11 out of 1253 0.877893056664006%	12 out of 2624 0.457317073170732%	0.0019478	HVUL1H21924.2,HVUL3H49827.2,HVUL3H12984.2,HVUL3H37956.2,HVUL1H10516.2,HVUL2H04108.2,HVUL1H28745.2,HVUL2H14623.2,HVUL6H22660.2,HVUL1H34651.2,HVUL2H26584.2
				fatty acid metabolic process	GO:0006631	40 out of 1253 3.19233838786911%	60 out of 2624 2.28658536585366%	0.00218254	HVUL7H46309.2,HVUL4H48420.2,HVUL2H05175.2,HVUL4H56052.2,HVUL0H14608.2,HVUL3H29869.2,HVUL5H43428.2,HVUL0H32121.2,HVUL7H11708.2,HVUL2H06277.2,HVUL5H00619.2,HVUL3H14542.2,HVUL6H03084.2,HVUL7H40080.2,HVUL2H44679.2,HVUL1H11025.2,HVUL5H35094.2,HVUL5H44306.2,HVUL1H09799.2,HVUL4H48766.2,HVUL3H17775.2,HVUL1H10694.2,HVUL7H36310.2,HVUL7H20554.2,HVUL4H21518.2,HVUL5H13954.2,HVUL3H31972.2,HVUL7H07147.2,HVUL5H1…
				response to endoplasmic reticulum stress	GO:0034976	23 out of 1253 1.83559457302474%	31 out of 2624 1.18140243902439%	0.00241575	HVUL4H18776.2,HVUL7H28388.2,HVUL7H40521.2,HVUL7H25769.2,HVUL7H22078.2,HVUL7H11665.2,HVUL7H06434.2,HVUL4H10827.2,HVUL2H15788.2,HVUL1H11026.2,HVUL1H46573.2,HVUL3H05294.2,HVUL3H09767.2,HVUL6H08827.2,HVUL2H31871.2,HVUL7H50406.2,HVUL7H46029.2,HVUL7H25770.2,HVUL7H15343.2,HVUL5H12078.2,HVUL3H00780.2,HVUL6H12107.2,HVUL0H16244.2
				establishment of localization in cell	GO:0051649	112 out of 1253 8.93854748603352%	194 out of 2624 7.39329268292683%	0.00241682	HVUL5H43428.2,HVUL2H26514.2,HVUL5H16100.2,HVUL1H35034.2,HVUL3H44021.2,HVUL1H15361.2,HVUL2H20517.2,HVUL1H27184.2,HVUL1H46645.2,HVUL1H31084.2,HVUL6H12107.2,HVUL2H46609.2,HVUL1H33988.2,HVUL1H10694.2,HVUL4H28321.2,HVUL2H11908.2,HVUL2H31781.2,HVUL7H11665.2,HVUL4H11885.2,HVUL2H15788.2,HVUL7H08485.2,HVUL6H29079.2,HVUL2H18220.2,HVUL3H43022.2,HVUL3H13708.2,HVUL7H07147.2,HVUL6H56412.2,HVUL3H01917.2,HVUL4H3…
				cellular localization	GO:0051641	114 out of 1253 9.09816440542698%	198 out of 2624 7.54573170731707%	0.00251741	HVUL5H43428.2,HVUL2H26514.2,HVUL5H16100.2,HVUL1H35034.2,HVUL3H44021.2,HVUL1H15361.2,HVUL2H20517.2,HVUL1H27184.2,HVUL1H46645.2,HVUL1H31084.2,HVUL6H12107.2,HVUL2H46609.2,HVUL1H33988.2,HVUL1H10694.2,HVUL4H28321.2,HVUL2H11908.2,HVUL2H31781.2,HVUL7H11665.2,HVUL4H11885.2,HVUL2H15788.2,HVUL7H08485.2,HVUL6H29079.2,HVUL2H18220.2,HVUL3H43022.2,HVUL3H13708.2,HVUL7H07147.2,HVUL6H56412.2,HVUL3H01917.2,HVUL4H3…
				secondary metabolite catabolic process	GO:0090487	14 out of 1253 1.11731843575419%	17 out of 2624 0.647865853658537%	0.00365259	HVUL3H17775.2,HVUL2H28699.2,HVUL2H06277.2,HVUL5H00619.2,HVUL4H11222.2,HVUL6H35025.2,HVUL0H03948.2,HVUL5H12078.2,HVUL3H01917.2,HVUL5H20646.2,HVUL2H21055.2,HVUL5H31405.2,HVUL2H22973.2,HVUL4H48766.2
				protein acylation	GO:0043543	14 out of 1253 1.11731843575419%	17 out of 2624 0.647865853658537%	0.00365259	HVUL6H39599.2,HVUL4H38554.2,HVUL3H35470.2,HVUL5H38803.2,HVUL5H43428.2,HVUL4H02257.2,HVUL7H11665.2,HVUL5H23597.2,HVUL2H34353.2,HVUL2H10976.2,HVUL5H22077.2,HVUL7H29229.2,HVUL3H38195.2,HVUL3H31687.2
				proteasome-mediated ubiquitin-dependent protein catabolic process	GO:0043161	14 out of 1253 1.11731843575419%	17 out of 2624 0.647865853658537%	0.00365259	HVUL3H17775.2,HVUL4H48420.2,HVUL3H10299.2,HVUL7H15343.2,HVUL2H06277.2,HVUL5H00619.2,HVUL5H44306.2,HVUL3H01917.2,HVUL5H40103.2,HVUL5H20646.2,HVUL7H21605.2,HVUL2H21055.2,HVUL4H48766.2,HVUL2H18220.2
				toxin catabolic process	GO:0009407	14 out of 1253 1.11731843575419%	17 out of 2624 0.647865853658537%	0.00365259	HVUL3H17775.2,HVUL2H28699.2,HVUL2H06277.2,HVUL5H00619.2,HVUL4H11222.2,HVUL6H35025.2,HVUL0H03948.2,HVUL5H12078.2,HVUL3H01917.2,HVUL5H20646.2,HVUL2H21055.2,HVUL5H31405.2,HVUL2H22973.2,HVUL4H48766.2
				protein import into peroxisome matrix	GO:0016558	10 out of 1253 0.798084596967279%	11 out of 2624 0.419207317073171%	0.00377758	HVUL7H46309.2,HVUL4H57070.2,HVUL1H10694.2,HVUL1H06895.2,HVUL3H29869.2,HVUL5H43428.2,HVUL6H56412.2,HVUL5H07857.2,HVUL7H21605.2,HVUL7H07147.2
				energy coupled proton transmembrane transport, against electrochemical gradient	GO:0015988	10 out of 1253 0.798084596967279%	11 out of 2624 0.419207317073171%	0.00377758	HVUL4H52040.2,HVUL0H24358.2,HVUL2H26514.2,HVUL3H40386.2,HVUL1H15038.2,HVUL3H52389.2,HVUL3H03998.2,HVUL4H07553.2,HVUL3H04057.2,HVUL3H43587.2
				ATP hydrolysis coupled proton transport	GO:0015991	10 out of 1253 0.798084596967279%	11 out of 2624 0.419207317073171%	0.00377758	HVUL4H52040.2,HVUL0H24358.2,HVUL2H26514.2,HVUL3H40386.2,HVUL1H15038.2,HVUL3H52389.2,HVUL3H03998.2,HVUL4H07553.2,HVUL3H04057.2,HVUL3H43587.2
				regulation of cell communication	GO:0010646	12 out of 1253 0.957701516360734%	14 out of 2624 0.533536585365854%	0.00393495	HVUL6H47119.2,HVUL5H17652.2,HVUL6H39599.2,HVUL6H41892.2,HVUL5H23597.2,HVUL2H34353.2,HVUL7H29229.2,HVUL4H20379.2,HVUL2H25113.2,HVUL5H33816.2,HVUL0H02355.2,HVUL7H07085.2
				growth	GO:0040007	29 out of 1253 2.31444533120511%	42 out of 2624 1.60060975609756%	0.00406029	HVUL4H48420.2,HVUL3H04290.2,HVUL2H26514.2,HVUL2H06277.2,HVUL1H05092.2,HVUL5H33197.2,HVUL4H51041.2,HVUL5H11169.2,HVUL6H39599.2,HVUL0H24358.2,HVUL2H23129.2,HVUL2H34353.2,HVUL6H04529.2,HVUL7H30203.2,HVUL2H48105.2,HVUL4H28321.2,HVUL1H15038.2,HVUL0H16828.2,HVUL5H07857.2,HVUL4H11222.2,HVUL7H08485.2,HVUL5H35815.2,HVUL5H49679.2,HVUL2H36888.2,HVUL3H25020.2,HVUL5H00668.2,HVUL2H21055.2,HVUL1H02995.2,HVUL4H4…
				toxin metabolic process	GO:0009404	17 out of 1253 1.35674381484437%	22 out of 2624 0.838414634146341%	0.00454365	HVUL3H17775.2,HVUL2H00403.2,HVUL2H28699.2,HVUL2H06277.2,HVUL5H00619.2,HVUL4H11222.2,HVUL2H39751.2,HVUL6H35025.2,HVUL0H03948.2,HVUL5H12078.2,HVUL3H01917.2,HVUL5H31405.2,HVUL2H21055.2,HVUL5H20646.2,HVUL2H16695.2,HVUL2H22973.2,HVUL4H48766.2
				single-organism catabolic process	GO:0044712	157 out of 1253 12.5299281723863%	285 out of 2624 10.8612804878049%	0.00519418	HVUL2H28699.2,HVUL6H47776.2,HVUL5H43428.2,HVUL2H02301.2,HVUL5H01648.2,HVUL2H20517.2,HVUL4H35800.2,HVUL5H14130.2,HVUL7H33470.2,HVUL1H21899.2,HVUL6H38341.2,HVUL5H12078.2,HVUL7H21693.2,HVUL2H23129.2,HVUL2H34353.2,HVUL6H11049.2,HVUL5H07812.2,HVUL7H12002.2,HVUL4H48766.2,HVUL5H33816.2,HVUL5H12521.2,HVUL1H33988.2,HVUL1H10694.2,HVUL3H19211.2,HVUL5H12519.2,HVUL7H47550.2,HVUL7H11665.2,HVUL4H11222.2,HVUL7H2…
				oxidation-reduction process	GO:0055114	235 out of 1253 18.754988028731%	440 out of 2624 16.7682926829268%	0.00537192	HVUL3H04290.2,HVUL6H47776.2,HVUL5H43428.2,HVUL2H07185.2,HVUL2H15548.2,HVUL5H30312.2,HVUL6H10150.2,HVUL6H02537.2,HVUL3H17754.2,HVUL7H00441.2,HVUL5H08284.2,HVUL3H27166.2,HVUL2H45020.2,HVUL2H34353.2,HVUL6H11049.2,HVUL2H29227.2,HVUL1H10694.2,HVUL4H11222.2,HVUL2H05710.2,HVUL7H07147.2,HVUL4H32727.2,HVUL6H07328.2,HVUL5H35465.2,HVUL4H40278.2,HVUL2H41719.2,HVUL1H19398.2,HVUL2H43064.2,HVUL2H16977.2,HVUL2H0…
				negative regulation of cellular protein metabolic process	GO:0032269	15 out of 1253 1.19712689545092%	19 out of 2624 0.724085365853659%	0.00546876	HVUL1H21924.2,HVUL3H12984.2,HVUL2H04108.2,HVUL1H34651.2,HVUL7H43600.2,HVUL4H26767.2,HVUL3H49827.2,HVUL1H10516.2,HVUL3H37956.2,HVUL3H01033.2,HVUL1H28745.2,HVUL2H14623.2,HVUL7H53679.2,HVUL6H22660.2,HVUL2H26584.2
				negative regulation of protein metabolic process	GO:0051248	15 out of 1253 1.19712689545092%	19 out of 2624 0.724085365853659%	0.00546876	HVUL1H21924.2,HVUL3H12984.2,HVUL2H04108.2,HVUL1H34651.2,HVUL7H43600.2,HVUL4H26767.2,HVUL3H49827.2,HVUL1H10516.2,HVUL3H37956.2,HVUL3H01033.2,HVUL1H28745.2,HVUL2H14623.2,HVUL7H53679.2,HVUL6H22660.2,HVUL2H26584.2
				cellular potassium ion transport	GO:0071804	7 out of 1253 0.558659217877095%	7 out of 2624 0.266768292682927%	0.00561175	HVUL5H18001.2,HVUL2H02357.2,HVUL5H49110.2,HVUL2H19285.2,HVUL2H48722.2,HVUL6H41212.2,HVUL7H09879.2
				exocytosis	GO:0006887	7 out of 1253 0.558659217877095%	7 out of 2624 0.266768292682927%	0.00561175	HVUL4H35646.2,HVUL2H11908.2,HVUL2H51838.2,HVUL2H17355.2,HVUL6H57535.2,HVUL2H37145.2,HVUL5H58200.2
				potassium ion transmembrane transport	GO:0071805	7 out of 1253 0.558659217877095%	7 out of 2624 0.266768292682927%	0.00561175	HVUL5H18001.2,HVUL2H02357.2,HVUL5H49110.2,HVUL2H19285.2,HVUL2H48722.2,HVUL6H41212.2,HVUL7H09879.2
				potassium ion transport	GO:0006813	7 out of 1253 0.558659217877095%	7 out of 2624 0.266768292682927%	0.00561175	HVUL5H18001.2,HVUL2H02357.2,HVUL5H49110.2,HVUL2H19285.2,HVUL2H48722.2,HVUL6H41212.2,HVUL7H09879.2
				nucleotide-sugar metabolic process	GO:0009225	11 out of 1253 0.877893056664006%	13 out of 2624 0.495426829268293%	0.00717233	HVUL4H45624.2,HVUL3H08174.2,HVUL1H55154.2,HVUL5H16924.2,HVUL7H07332.2,HVUL7H05955.2,HVUL2H16053.2,HVUL2H22730.2,HVUL7H55082.2,HVUL5H49800.2,HVUL4H55279.2
				membrane lipid metabolic process	GO:0006643	11 out of 1253 0.877893056664006%	13 out of 2624 0.495426829268293%	0.00717233	HVUL3H14996.2,HVUL3H48369.2,HVUL3H42654.2,HVUL1H24325.2,HVUL3H01917.2,HVUL2H19285.2,HVUL4H40053.2,HVUL3H42108.2,HVUL4H48766.2,HVUL5H15990.2,HVUL6H23114.2
				regulation of signaling	GO:0023051	11 out of 1253 0.877893056664006%	13 out of 2624 0.495426829268293%	0.00717233	HVUL6H47119.2,HVUL5H17652.2,HVUL6H39599.2,HVUL6H41892.2,HVUL5H23597.2,HVUL2H34353.2,HVUL7H29229.2,HVUL4H20379.2,HVUL2H25113.2,HVUL5H33816.2,HVUL0H02355.2
				glutamine family amino acid biosynthetic process	GO:0009084	11 out of 1253 0.877893056664006%	13 out of 2624 0.495426829268293%	0.00717233	HVUL1H14423.2,HVUL2H36888.2,HVUL7H41972.2,HVUL0H32121.2,HVUL3H19211.2,HVUL4H07944.2,HVUL1H21576.2,HVUL6H06120.2,HVUL5H51537.2,HVUL3H24185.2,HVUL5H53345.2
				regulation of signal transduction	GO:0009966	11 out of 1253 0.877893056664006%	13 out of 2624 0.495426829268293%	0.00717233	HVUL6H47119.2,HVUL5H17652.2,HVUL6H39599.2,HVUL6H41892.2,HVUL5H23597.2,HVUL2H34353.2,HVUL7H29229.2,HVUL4H20379.2,HVUL2H25113.2,HVUL5H33816.2,HVUL0H02355.2
				secretion	GO:0046903	9 out of 1253 0.718276137270551%	10 out of 2624 0.38109756097561%	0.00727159	HVUL2H48299.2,HVUL2H11908.2,HVUL2H51838.2,HVUL2H17355.2,HVUL2H37145.2,HVUL4H35646.2,HVUL7H11665.2,HVUL6H57535.2,HVUL5H58200.2
				secretion by cell	GO:0032940	9 out of 1253 0.718276137270551%	10 out of 2624 0.38109756097561%	0.00727159	HVUL2H48299.2,HVUL2H11908.2,HVUL2H51838.2,HVUL2H17355.2,HVUL2H37145.2,HVUL4H35646.2,HVUL7H11665.2,HVUL6H57535.2,HVUL5H58200.2
				aerobic respiration	GO:0009060	16 out of 1253 1.27693535514765%	21 out of 2624 0.80030487804878%	0.00751255	HVUL6H45513.2,HVUL2H43064.2,HVUL6H25679.2,HVUL7H41729.2,HVUL3H32380.2,HVUL5H40805.2,HVUL2H26044.2,HVUL5H30312.2,HVUL3H23380.2,HVUL5H08284.2,HVUL4H08370.2,HVUL2H34194.2,HVUL2H57269.2,HVUL7H12028.2,HVUL1H28421.2,HVUL2H05347.2
				negative regulation of cellular metabolic process	GO:0031324	23 out of 1253 1.83559457302474%	33 out of 2624 1.25762195121951%	0.00865326	HVUL1H21924.2,HVUL4H20995.2,HVUL6H54238.2,HVUL3H12984.2,HVUL3H36062.2,HVUL5H51537.2,HVUL2H04108.2,HVUL1H34651.2,HVUL7H43600.2,HVUL4H26767.2,HVUL3H49827.2,HVUL3H37956.2,HVUL1H10516.2,HVUL5H12078.2,HVUL2H23129.2,HVUL3H01033.2,HVUL1H28745.2,HVUL7H53679.2,HVUL2H14623.2,HVUL6H22660.2,HVUL1H14144.2,HVUL4H48766.2,HVUL2H26584.2
				metal ion transport	GO:0030001	36 out of 1253 2.8731045490822%	56 out of 2624 2.13414634146341%	0.00876211	HVUL7H46309.2,HVUL2H26514.2,HVUL3H18870.2,HVUL7H09879.2,HVUL2H04832.2,HVUL2H07185.2,HVUL6H17915.2,HVUL6H11365.2,HVUL1H22508.2,HVUL7H39265.2,HVUL0H24358.2,HVUL3H46289.2,HVUL4H53952.2,HVUL2H08796.2,HVUL2H19285.2,HVUL7H30203.2,HVUL5H30247.2,HVUL2H02357.2,HVUL2H19485.2,HVUL4H57070.2,HVUL4H30686.2,HVUL1H15038.2,HVUL0H00185.2,HVUL7H08485.2,HVUL4H02775.2,HVUL6H07287.2,HVUL5H49679.2,HVUL5H18001.2,HVUL1H0…
				proteasomal protein catabolic process	GO:0010498	20 out of 1253 1.59616919393456%	28 out of 2624 1.06707317073171%	0.00938221	HVUL3H17775.2,HVUL4H48420.2,HVUL3H15480.2,HVUL5H51537.2,HVUL2H06277.2,HVUL5H00619.2,HVUL5H40103.2,HVUL7H28607.2,HVUL6H48674.2,HVUL2H18220.2,HVUL3H10299.2,HVUL7H15343.2,HVUL3H22457.2,HVUL5H44306.2,HVUL3H01917.2,HVUL7H21605.2,HVUL2H21055.2,HVUL5H20646.2,HVUL1H31084.2,HVUL4H48766.2
				purine ribonucleoside monophosphate catabolic process	GO:0009169	28 out of 1253 2.23463687150838%	42 out of 2624 1.60060975609756%	0.00995084	HVUL6H47119.2,HVUL6H41798.2,HVUL3H14803.2,HVUL2H46008.2,HVUL2H02301.2,HVUL6H38341.2,HVUL6H03125.2,HVUL3H26930.2,HVUL5H28365.2,HVUL5H07812.2,HVUL5H47284.2,HVUL7H08462.2,HVUL2H49708.2,HVUL3H23631.2,HVUL5H07857.2,HVUL5H40103.2,HVUL5H19349.2,HVUL0H06920.2,HVUL1H03721.2,HVUL5H07432.2,HVUL3H50791.2,HVUL7H05956.2,HVUL7H28374.2,HVUL3H01927.2,HVUL3H35291.2,HVUL2H21055.2,HVUL3H16621.2,HVUL2H36917.2
				purine nucleoside monophosphate catabolic process	GO:0009128	28 out of 1253 2.23463687150838%	42 out of 2624 1.60060975609756%	0.00995084	HVUL6H47119.2,HVUL6H41798.2,HVUL3H14803.2,HVUL2H46008.2,HVUL2H02301.2,HVUL6H38341.2,HVUL6H03125.2,HVUL3H26930.2,HVUL5H28365.2,HVUL5H07812.2,HVUL5H47284.2,HVUL7H08462.2,HVUL2H49708.2,HVUL3H23631.2,HVUL5H07857.2,HVUL5H40103.2,HVUL5H19349.2,HVUL0H06920.2,HVUL1H03721.2,HVUL5H07432.2,HVUL3H50791.2,HVUL7H05956.2,HVUL7H28374.2,HVUL3H01927.2,HVUL3H35291.2,HVUL2H21055.2,HVUL3H16621.2,HVUL2H36917.2
				nucleoside monophosphate catabolic process	GO:0009125	28 out of 1253 2.23463687150838%	42 out of 2624 1.60060975609756%	0.00995084	HVUL6H47119.2,HVUL6H41798.2,HVUL3H14803.2,HVUL2H46008.2,HVUL2H02301.2,HVUL6H38341.2,HVUL6H03125.2,HVUL3H26930.2,HVUL5H28365.2,HVUL5H07812.2,HVUL5H47284.2,HVUL7H08462.2,HVUL2H49708.2,HVUL3H23631.2,HVUL5H07857.2,HVUL5H40103.2,HVUL5H19349.2,HVUL0H06920.2,HVUL1H03721.2,HVUL5H07432.2,HVUL3H50791.2,HVUL7H05956.2,HVUL7H28374.2,HVUL3H01927.2,HVUL3H35291.2,HVUL2H21055.2,HVUL3H16621.2,HVUL2H36917.2
				ribonucleoside monophosphate catabolic process	GO:0009158	28 out of 1253 2.23463687150838%	42 out of 2624 1.60060975609756%	0.00995084	HVUL6H47119.2,HVUL6H41798.2,HVUL3H14803.2,HVUL2H46008.2,HVUL2H02301.2,HVUL6H38341.2,HVUL6H03125.2,HVUL3H26930.2,HVUL5H28365.2,HVUL5H07812.2,HVUL5H47284.2,HVUL7H08462.2,HVUL2H49708.2,HVUL3H23631.2,HVUL5H07857.2,HVUL5H40103.2,HVUL5H19349.2,HVUL0H06920.2,HVUL1H03721.2,HVUL5H07432.2,HVUL3H50791.2,HVUL7H05956.2,HVUL7H28374.2,HVUL3H01927.2,HVUL3H35291.2,HVUL2H21055.2,HVUL3H16621.2,HVUL2H36917.2
				ATP catabolic process	GO:0006200	28 out of 1253 2.23463687150838%	42 out of 2624 1.60060975609756%	0.00995084	HVUL6H47119.2,HVUL6H41798.2,HVUL3H14803.2,HVUL2H46008.2,HVUL2H02301.2,HVUL6H38341.2,HVUL6H03125.2,HVUL3H26930.2,HVUL5H28365.2,HVUL5H07812.2,HVUL5H47284.2,HVUL7H08462.2,HVUL2H49708.2,HVUL3H23631.2,HVUL5H07857.2,HVUL5H40103.2,HVUL5H19349.2,HVUL0H06920.2,HVUL1H03721.2,HVUL5H07432.2,HVUL3H50791.2,HVUL7H05956.2,HVUL7H28374.2,HVUL3H01927.2,HVUL3H35291.2,HVUL2H21055.2,HVUL3H16621.2,HVUL2H36917.2
				response to inorganic substance	GO:0010035	46 out of 1253 3.67118914604948%	75 out of 2624 2.85823170731707%	0.0114534	HVUL0H32121.2,HVUL4H23703.2,HVUL7H06434.2,HVUL1H11026.2,HVUL4H51041.2,HVUL6H10264.2,HVUL6H02537.2,HVUL6H08827.2,HVUL4H08370.2,HVUL5H05513.2,HVUL3H52229.2,HVUL7H25770.2,HVUL5H12078.2,HVUL2H23129.2,HVUL5H44306.2,HVUL6H19462.2,HVUL6H12107.2,HVUL2H19285.2,HVUL4H48766.2,HVUL1H13204.2,HVUL4H18776.2,HVUL3H34478.2,HVUL5H30313.2,HVUL0H16828.2,HVUL7H11665.2,HVUL1H46573.2,HVUL3H43778.2,HVUL3H05294.2,HVUL3H0…
				intra-Golgi vesicle-mediated transport	GO:0006891	6 out of 1253 0.478850758180367%	6 out of 2624 0.228658536585366%	0.0117815	HVUL7H46309.2,HVUL4H57070.2,HVUL5H40103.2,HVUL1H06895.2,HVUL2H48299.2,HVUL5H43428.2
				proline metabolic process	GO:0006560	6 out of 1253 0.478850758180367%	6 out of 2624 0.228658536585366%	0.0117815	HVUL1H03788.2,HVUL3H24185.2,HVUL0H32121.2,HVUL1H27930.2,HVUL3H19211.2,HVUL1H21576.2
				protein localization to endoplasmic reticulum	GO:0070972	6 out of 1253 0.478850758180367%	6 out of 2624 0.228658536585366%	0.0117815	HVUL7H33454.2,HVUL7H36094.2,HVUL3H14091.2,HVUL2H46609.2,HVUL7H53679.2,HVUL5H16101.2
				death	GO:0016265	6 out of 1253 0.478850758180367%	6 out of 2624 0.228658536585366%	0.0117815	HVUL6H44700.2,HVUL4H18528.2,HVUL3H03649.2,HVUL0H32121.2,HVUL0H11990.2,HVUL5H33816.2
				heat acclimation	GO:0010286	6 out of 1253 0.478850758180367%	6 out of 2624 0.228658536585366%	0.0117815	HVUL3H15480.2,HVUL4H51041.2,HVUL7H09829.2,HVUL3H22457.2,HVUL0H16244.2,HVUL5H31520.2
				cell death	GO:0008219	6 out of 1253 0.478850758180367%	6 out of 2624 0.228658536585366%	0.0117815	HVUL6H44700.2,HVUL4H18528.2,HVUL3H03649.2,HVUL0H32121.2,HVUL0H11990.2,HVUL5H33816.2
				cellular protein localization	GO:0034613	73 out of 1253 5.82601755786113%	126 out of 2624 4.80182926829268%	0.0120693	HVUL7H46309.2,HVUL3H29869.2,HVUL7H20192.2,HVUL2H07443.2,HVUL5H43428.2,HVUL2H26514.2,HVUL2H46008.2,HVUL5H16100.2,HVUL1H35034.2,HVUL3H44021.2,HVUL1H27184.2,HVUL1H46645.2,HVUL5H35094.2,HVUL6H16239.2,HVUL1H31084.2,HVUL4H40992.2,HVUL2H46609.2,HVUL7H30203.2,HVUL1H33988.2,HVUL1H10694.2,HVUL0H12633.2,HVUL4H57437.2,HVUL4H11885.2,HVUL5H40103.2,HVUL3H14091.2,HVUL2H15788.2,HVUL7H08485.2,HVUL6H29079.2,HVUL2H1…
				cation transport	GO:0006812	55 out of 1253 4.38946528332003%	92 out of 2624 3.50609756097561%	0.0123093	HVUL7H46309.2,HVUL2H26514.2,HVUL3H18870.2,HVUL7H09879.2,HVUL2H07185.2,HVUL6H17915.2,HVUL7H54375.2,HVUL3H46289.2,HVUL4H53952.2,HVUL2H08796.2,HVUL3H03998.2,HVUL2H19285.2,HVUL7H30203.2,HVUL5H30247.2,HVUL2H02357.2,HVUL4H59401.2,HVUL4H30686.2,HVUL2H31781.2,HVUL7H08485.2,HVUL4H02775.2,HVUL6H07287.2,HVUL3H43587.2,HVUL5H18001.2,HVUL4H52040.2,HVUL2H57269.2,HVUL6H53530.2,HVUL5H40755.2,HVUL3H40386.2,HVUL1H1…
				transmembrane transport	GO:0055085	105 out of 1253 8.37988826815642%	188 out of 2624 7.16463414634146%	0.0128305	HVUL7H46309.2,HVUL6H47119.2,HVUL3H29869.2,HVUL5H43428.2,HVUL3H14803.2,HVUL2H26514.2,HVUL2H02301.2,HVUL3H18870.2,HVUL7H09879.2,HVUL5H18948.2,HVUL3H51468.2,HVUL7H54375.2,HVUL5H24699.2,HVUL1H46645.2,HVUL6H38341.2,HVUL3H46289.2,HVUL4H53952.2,HVUL3H03998.2,HVUL2H46609.2,HVUL2H19285.2,HVUL1H16029.2,HVUL6H29630.2,HVUL5H19611.2,HVUL2H02357.2,HVUL4H33527.2,HVUL1H10694.2,HVUL2H49708.2,HVUL1H31978.2,HVUL7H1…
				regulation of catabolic process	GO:0009894	10 out of 1253 0.798084596967279%	12 out of 2624 0.457317073170732%	0.0129265	HVUL5H17652.2,HVUL7H50406.2,HVUL4H02289.2,HVUL6H17634.2,HVUL6H41892.2,HVUL3H01033.2,HVUL1H07843.2,HVUL6H29150.2,HVUL2H25113.2,HVUL4H20379.2
				protein processing	GO:0016485	8 out of 1253 0.638467677573823%	9 out of 2624 0.342987804878049%	0.013874	HVUL2H38308.2,HVUL5H20921.2,HVUL5H07857.2,HVUL1H37286.2,HVUL6H10264.2,HVUL3H42486.2,HVUL7H29229.2,HVUL0H10077.2
				glutamine family amino acid metabolic process	GO:0009064	19 out of 1253 1.51636073423783%	27 out of 2624 1.02896341463415%	0.0144123	HVUL5H18813.2,HVUL0H32121.2,HVUL3H19211.2,HVUL6H06120.2,HVUL5H51537.2,HVUL1H27930.2,HVUL3H23380.2,HVUL4H35800.2,HVUL5H53345.2,HVUL7H41972.2,HVUL2H36888.2,HVUL1H14423.2,HVUL2H13246.2,HVUL4H07944.2,HVUL1H21576.2,HVUL4H09603.2,HVUL1H03788.2,HVUL3H24185.2,HVUL4H15112.2
				heterocycle catabolic process	GO:0046700	62 out of 1253 4.94812450119713%	106 out of 2624 4.03963414634146%	0.0153429	HVUL6H47119.2,HVUL3H29869.2,HVUL3H14803.2,HVUL2H46008.2,HVUL2H02301.2,HVUL5H28681.2,HVUL1H27930.2,HVUL5H01648.2,HVUL5H14130.2,HVUL1H21899.2,HVUL6H38341.2,HVUL6H10512.2,HVUL3H26930.2,HVUL7H21693.2,HVUL5H35094.2,HVUL4H18528.2,HVUL5H07812.2,HVUL5H12521.2,HVUL1H33988.2,HVUL2H06390.2,HVUL5H47284.2,HVUL2H49708.2,HVUL7H59296.2,HVUL5H12519.2,HVUL2H27134.2,HVUL5H40103.2,HVUL2H34467.2,HVUL1H10931.2,HVUL7H0…
				negative regulation of cellular process	GO:0048523	28 out of 1253 2.23463687150838%	43 out of 2624 1.63871951219512%	0.0157298	HVUL6H54238.2,HVUL3H12984.2,HVUL3H36062.2,HVUL4H26767.2,HVUL3H49827.2,HVUL5H12078.2,HVUL2H23129.2,HVUL2H11978.2,HVUL1H28745.2,HVUL7H53679.2,HVUL4H48766.2,HVUL2H26584.2,HVUL1H21924.2,HVUL4H20995.2,HVUL5H51537.2,HVUL2H15788.2,HVUL2H04108.2,HVUL1H34651.2,HVUL7H43600.2,HVUL6H21250.2,HVUL1H10516.2,HVUL3H37956.2,HVUL3H01033.2,HVUL2H21055.2,HVUL2H14623.2,HVUL6H22660.2,HVUL1H14144.2,HVUL0H16244.2
				cell growth	GO:0016049	24 out of 1253 1.91540303272147%	36 out of 2624 1.3719512195122%	0.0166622	HVUL4H48420.2,HVUL3H04290.2,HVUL2H26514.2,HVUL2H06277.2,HVUL1H05092.2,HVUL5H33197.2,HVUL4H51041.2,HVUL5H11169.2,HVUL0H24358.2,HVUL2H23129.2,HVUL6H04529.2,HVUL7H30203.2,HVUL2H48105.2,HVUL4H28321.2,HVUL1H15038.2,HVUL0H16828.2,HVUL4H11222.2,HVUL7H08485.2,HVUL5H35815.2,HVUL5H49679.2,HVUL3H25020.2,HVUL5H00668.2,HVUL1H02995.2,HVUL4H40053.2
				cellular nitrogen compound catabolic process	GO:0044270	61 out of 1253 4.8683160415004%	105 out of 2624 4.0015243902439%	0.0193912	HVUL6H47119.2,HVUL3H29869.2,HVUL3H14803.2,HVUL2H46008.2,HVUL2H02301.2,HVUL5H28681.2,HVUL5H01648.2,HVUL5H14130.2,HVUL1H21899.2,HVUL6H38341.2,HVUL6H10512.2,HVUL3H26930.2,HVUL7H21693.2,HVUL5H35094.2,HVUL4H18528.2,HVUL5H07812.2,HVUL5H12521.2,HVUL1H33988.2,HVUL2H06390.2,HVUL5H47284.2,HVUL2H49708.2,HVUL7H59296.2,HVUL5H12519.2,HVUL2H27134.2,HVUL5H40103.2,HVUL2H34467.2,HVUL1H10931.2,HVUL7H07147.2,HVUL1H4…
				cellular macromolecule localization	GO:0070727	73 out of 1253 5.82601755786113%	128 out of 2624 4.8780487804878%	0.0194922	HVUL7H46309.2,HVUL3H29869.2,HVUL7H20192.2,HVUL2H07443.2,HVUL5H43428.2,HVUL2H26514.2,HVUL2H46008.2,HVUL5H16100.2,HVUL1H35034.2,HVUL3H44021.2,HVUL1H27184.2,HVUL1H46645.2,HVUL5H35094.2,HVUL6H16239.2,HVUL1H31084.2,HVUL4H40992.2,HVUL2H46609.2,HVUL7H30203.2,HVUL1H33988.2,HVUL1H10694.2,HVUL0H12633.2,HVUL4H57437.2,HVUL4H11885.2,HVUL5H40103.2,HVUL3H14091.2,HVUL2H15788.2,HVUL7H08485.2,HVUL6H29079.2,HVUL2H1…
				response to heat	GO:0009408	31 out of 1253 2.47406225059856%	49 out of 2624 1.86737804878049%	0.0199648	HVUL3H15480.2,HVUL0H32121.2,HVUL0H03132.2,HVUL4H23703.2,HVUL7H06434.2,HVUL1H11026.2,HVUL4H51041.2,HVUL0H01113.2,HVUL6H10264.2,HVUL3H52229.2,HVUL7H25770.2,HVUL6H07325.2,HVUL3H22457.2,HVUL5H12078.2,HVUL6H12107.2,HVUL4H18776.2,HVUL1H25489.2,HVUL5H31520.2,HVUL7H11665.2,HVUL3H44767.2,HVUL1H46573.2,HVUL3H09767.2,HVUL5H19349.2,HVUL6H06089.2,HVUL7H50406.2,HVUL7H46029.2,HVUL7H15343.2,HVUL3H00780.2,HVUL2H2…
				organic cyclic compound catabolic process	GO:1901361	67 out of 1253 5.34716679968077%	117 out of 2624 4.45884146341463%	0.0220549	HVUL6H47119.2,HVUL3H29869.2,HVUL3H14803.2,HVUL2H46008.2,HVUL2H02301.2,HVUL5H28681.2,HVUL1H27930.2,HVUL5H01648.2,HVUL5H14130.2,HVUL1H21899.2,HVUL6H38341.2,HVUL6H10512.2,HVUL3H26930.2,HVUL7H21693.2,HVUL5H35094.2,HVUL4H18528.2,HVUL5H07812.2,HVUL5H12521.2,HVUL1H33988.2,HVUL2H06390.2,HVUL5H47284.2,HVUL2H49708.2,HVUL7H59296.2,HVUL2H27134.2,HVUL5H12519.2,HVUL5H40103.2,HVUL2H34467.2,HVUL1H10931.2,HVUL1H4…
				transition metal ion transport	GO:0000041	9 out of 1253 0.718276137270551%	11 out of 2624 0.419207317073171%	0.0229947	HVUL4H30686.2,HVUL3H18870.2,HVUL1H14519.2,HVUL2H04832.2,HVUL2H07185.2,HVUL6H11365.2,HVUL6H07287.2,HVUL5H30247.2,HVUL1H22508.2
				negative regulation of molecular function	GO:0044092	15 out of 1253 1.19712689545092%	21 out of 2624 0.80030487804878%	0.0241588	HVUL2H12128.2,HVUL1H21924.2,HVUL4H20995.2,HVUL3H15480.2,HVUL3H12984.2,HVUL2H04108.2,HVUL1H34651.2,HVUL3H49827.2,HVUL3H22457.2,HVUL1H10516.2,HVUL3H37956.2,HVUL1H28745.2,HVUL2H14623.2,HVUL6H22660.2,HVUL2H26584.2
				membrane lipid biosynthetic process	GO:0046467	5 out of 1253 0.399042298483639%	5 out of 2624 0.190548780487805%	0.0247242	HVUL2H19285.2,HVUL4H40053.2,HVUL4H48766.2,HVUL6H23114.2,HVUL5H15990.2
				positive regulation of immune response	GO:0050778	5 out of 1253 0.399042298483639%	5 out of 2624 0.190548780487805%	0.0247242	HVUL2H07185.2,HVUL1H46573.2,HVUL7H46029.2,HVUL5H16101.2,HVUL7H25770.2
				branched-chain amino acid catabolic process	GO:0009083	5 out of 1253 0.399042298483639%	5 out of 2624 0.190548780487805%	0.0247242	HVUL5H12053.2,HVUL1H37071.2,HVUL6H02518.2,HVUL7H12002.2,HVUL5H06116.2
				positive regulation of innate immune response	GO:0045089	5 out of 1253 0.399042298483639%	5 out of 2624 0.190548780487805%	0.0247242	HVUL2H07185.2,HVUL1H46573.2,HVUL7H46029.2,HVUL5H16101.2,HVUL7H25770.2
				indolalkylamine biosynthetic process	GO:0046219	5 out of 1253 0.399042298483639%	5 out of 2624 0.190548780487805%	0.0247242	HVUL7H44959.2,HVUL4H10827.2,HVUL1H23859.2,HVUL7H50277.2,HVUL4H14202.2
				positive regulation of defense response	GO:0031349	5 out of 1253 0.399042298483639%	5 out of 2624 0.190548780487805%	0.0247242	HVUL2H07185.2,HVUL1H46573.2,HVUL7H46029.2,HVUL5H16101.2,HVUL7H25770.2
				D-xylose metabolic process	GO:0042732	5 out of 1253 0.399042298483639%	5 out of 2624 0.190548780487805%	0.0247242	HVUL4H03610.2,HVUL2H39798.2,HVUL2H11487.2,HVUL2H22730.2,HVUL7H55082.2
				positive regulation of immune system process	GO:0002684	5 out of 1253 0.399042298483639%	5 out of 2624 0.190548780487805%	0.0247242	HVUL2H07185.2,HVUL1H46573.2,HVUL7H46029.2,HVUL5H16101.2,HVUL7H25770.2
				arginine biosynthetic process	GO:0006526	5 out of 1253 0.399042298483639%	5 out of 2624 0.190548780487805%	0.0247242	HVUL5H51537.2,HVUL1H14423.2,HVUL7H41972.2,HVUL4H07944.2,HVUL5H53345.2
				tryptophan biosynthetic process	GO:0000162	5 out of 1253 0.399042298483639%	5 out of 2624 0.190548780487805%	0.0247242	HVUL7H44959.2,HVUL4H10827.2,HVUL1H23859.2,HVUL7H50277.2,HVUL4H14202.2
				intracellular signal transduction	GO:0035556	35 out of 1253 2.79329608938547%	57 out of 2624 2.17225609756098%	0.0253213	HVUL6H01330.2,HVUL7H42513.2,HVUL3H37128.2,HVUL2H16393.2,HVUL1H15361.2,HVUL5H17478.2,HVUL1H12017.2,HVUL5H05513.2,HVUL4H26559.2,HVUL5H35094.2,HVUL2H22973.2,HVUL2H19285.2,HVUL3H57469.2,HVUL1H33988.2,HVUL7H18387.2,HVUL2H48299.2,HVUL5H47221.2,HVUL4H57437.2,HVUL5H23597.2,HVUL4H13256.2,HVUL7H18302.2,HVUL3H57287.2,HVUL3H43022.2,HVUL3H13708.2,HVUL6H15423.2,HVUL7H54276.2,HVUL0H03918.2,HVUL7H15079.2,HVUL3H3…
				response to salt stress	GO:0009651	29 out of 1253 2.31444533120511%	46 out of 2624 1.7530487804878%	0.0256222	HVUL0H32121.2,HVUL2H26514.2,HVUL5H15987.2,HVUL0H24358.2,HVUL5H12078.2,HVUL2H23129.2,HVUL5H44306.2,HVUL7H30203.2,HVUL6H29567.2,HVUL6H22452.2,HVUL3H53245.2,HVUL7H12792.2,HVUL5H48977.2,HVUL1H15038.2,HVUL0H16828.2,HVUL7H11665.2,HVUL7H28607.2,HVUL7H08485.2,HVUL3H43778.2,HVUL5H49679.2,HVUL2H31871.2,HVUL3H35485.2,HVUL4H31911.2,HVUL7H15343.2,HVUL2H22763.2,HVUL3H25020.2,HVUL1H09798.2,HVUL2H21055.2,HVUL7H1…
				cellular amino acid catabolic process	GO:0009063	29 out of 1253 2.31444533120511%	46 out of 2624 1.7530487804878%	0.0256222	HVUL5H18813.2,HVUL6H16635.2,HVUL0H32121.2,HVUL1H27930.2,HVUL4H35800.2,HVUL5H53345.2,HVUL5H14130.2,HVUL1H14423.2,HVUL2H13246.2,HVUL5H35094.2,HVUL5H12053.2,HVUL6H44700.2,HVUL1H03788.2,HVUL5H58809.2,HVUL7H12002.2,HVUL7H36310.2,HVUL3H19211.2,HVUL1H37071.2,HVUL1H45563.2,HVUL6H19899.2,HVUL4H10827.2,HVUL6H54510.2,HVUL7H29682.2,HVUL7H07147.2,HVUL1H25508.2,HVUL1H09798.2,HVUL6H02518.2,HVUL5H06116.2,HVUL1H4…
				sphingolipid metabolic process	GO:0006665	7 out of 1253 0.558659217877095%	8 out of 2624 0.304878048780488%	0.026191	HVUL3H14996.2,HVUL1H24325.2,HVUL3H01917.2,HVUL4H40053.2,HVUL3H42108.2,HVUL3H48369.2,HVUL5H15990.2
				branched-chain amino acid metabolic process	GO:0009081	7 out of 1253 0.558659217877095%	8 out of 2624 0.304878048780488%	0.026191	HVUL5H12053.2,HVUL1H37071.2,HVUL6H02518.2,HVUL7H12002.2,HVUL5H06116.2,HVUL4H17443.2,HVUL1H47291.2
				response to stress	GO:0006950	175 out of 1253 13.9664804469274%	331 out of 2624 12.6143292682927%	0.0265103	HVUL2H00403.2,HVUL3H55905.2,HVUL2H26514.2,HVUL7H11708.2,HVUL2H07185.2,HVUL1H11026.2,HVUL4H51041.2,HVUL6H10150.2,HVUL6H02537.2,HVUL4H26767.2,HVUL7H37354.2,HVUL2H53789.2,HVUL3H52229.2,HVUL2H52278.2,HVUL6H07325.2,HVUL5H12078.2,HVUL2H23129.2,HVUL1H37286.2,HVUL1H28745.2,HVUL6H12107.2,HVUL2H19285.2,HVUL7H12002.2,HVUL4H48766.2,HVUL5H33816.2,HVUL2H12128.2,HVUL7H18387.2,HVUL1H25489.2,HVUL4H28321.2,HVUL3H0…
				cell morphogenesis	GO:0000902	20 out of 1253 1.59616919393456%	30 out of 2624 1.14329268292683%	0.0281436	HVUL4H28321.2,HVUL2H26514.2,HVUL6H10840.2,HVUL1H15038.2,HVUL2H20626.2,HVUL0H16828.2,HVUL1H05092.2,HVUL4H11222.2,HVUL5H33197.2,HVUL7H08485.2,HVUL4H51041.2,HVUL5H35815.2,HVUL5H49679.2,HVUL5H11169.2,HVUL0H24358.2,HVUL1H24019.2,HVUL3H25020.2,HVUL5H00668.2,HVUL1H02995.2,HVUL7H30203.2
				intracellular protein transport	GO:0006886	69 out of 1253 5.50678371907422%	122 out of 2624 4.64939024390244%	0.0286426	HVUL7H46309.2,HVUL3H29869.2,HVUL7H20192.2,HVUL2H07443.2,HVUL5H43428.2,HVUL2H26514.2,HVUL2H46008.2,HVUL1H35034.2,HVUL3H44021.2,HVUL1H27184.2,HVUL1H46645.2,HVUL5H35094.2,HVUL6H16239.2,HVUL1H31084.2,HVUL4H40992.2,HVUL2H46609.2,HVUL7H30203.2,HVUL1H33988.2,HVUL1H10694.2,HVUL0H12633.2,HVUL4H57437.2,HVUL4H11885.2,HVUL3H14091.2,HVUL2H15788.2,HVUL7H08485.2,HVUL6H29079.2,HVUL2H18220.2,HVUL3H43022.2,HVUL3H1…
				ATP metabolic process	GO:0046034	32 out of 1253 2.55387071029529%	52 out of 2624 1.98170731707317%	0.03058	HVUL6H47119.2,HVUL6H41798.2,HVUL3H14803.2,HVUL2H46008.2,HVUL2H02301.2,HVUL5H08284.2,HVUL3H04057.2,HVUL6H38341.2,HVUL6H03125.2,HVUL3H26930.2,HVUL5H28365.2,HVUL5H07812.2,HVUL2H05347.2,HVUL5H47284.2,HVUL7H08462.2,HVUL2H49708.2,HVUL3H23631.2,HVUL5H07857.2,HVUL5H40103.2,HVUL0H06920.2,HVUL5H19349.2,HVUL1H03721.2,HVUL2H57269.2,HVUL5H07432.2,HVUL3H50791.2,HVUL7H28374.2,HVUL7H05956.2,HVUL3H01927.2,HVUL3H3…
				protein folding	GO:0006457	49 out of 1253 3.91061452513966%	84 out of 2624 3.20121951219512%	0.0312386	HVUL4H41312.2,HVUL7H27077.2,HVUL2H32475.2,HVUL1H11026.2,HVUL4H51041.2,HVUL0H01113.2,HVUL7H37354.2,HVUL3H52229.2,HVUL6H12107.2,HVUL4H24370.2,HVUL3H11276.2,HVUL6H41091.2,HVUL7H11665.2,HVUL4H08199.2,HVUL7H28607.2,HVUL4H14346.2,HVUL1H21903.2,HVUL5H10282.2,HVUL6H06089.2,HVUL2H40320.2,HVUL7H50406.2,HVUL5H01477.2,HVUL2H02317.2,HVUL3H00780.2,HVUL7H09829.2,HVUL1H38534.2,HVUL6H02377.2,HVUL5H22971.2,HVUL0H0…
				negative regulation of catalytic activity	GO:0043086	13 out of 1253 1.03750997605746%	18 out of 2624 0.685975609756098%	0.0313704	HVUL2H12128.2,HVUL1H21924.2,HVUL3H49827.2,HVUL4H20995.2,HVUL3H12984.2,HVUL3H37956.2,HVUL1H10516.2,HVUL2H04108.2,HVUL1H28745.2,HVUL2H14623.2,HVUL6H22660.2,HVUL1H34651.2,HVUL2H26584.2
				cellular amide metabolic process	GO:0043603	10 out of 1253 0.798084596967279%	13 out of 2624 0.495426829268293%	0.0321069	HVUL5H18813.2,HVUL2H38308.2,HVUL5H20921.2,HVUL6H35025.2,HVUL2H13246.2,HVUL5H28681.2,HVUL3H42486.2,HVUL0H10077.2,HVUL4H15112.2,HVUL6H27689.2
				lipoprotein metabolic process	GO:0042157	10 out of 1253 0.798084596967279%	13 out of 2624 0.495426829268293%	0.0321069	HVUL4H38554.2,HVUL3H35470.2,HVUL5H43428.2,HVUL4H02257.2,HVUL5H23597.2,HVUL7H11665.2,HVUL5H22077.2,HVUL3H38195.2,HVUL7H29229.2,HVUL3H31687.2
				cellulose biosynthetic process	GO:0030244	10 out of 1253 0.798084596967279%	13 out of 2624 0.495426829268293%	0.0321069	HVUL4H36167.2,HVUL4H38554.2,HVUL4H28321.2,HVUL7H15343.2,HVUL7H42513.2,HVUL1H14037.2,HVUL6H12107.2,HVUL5H16101.2,HVUL3H28485.2,HVUL4H55279.2
				lipoprotein biosynthetic process	GO:0042158	10 out of 1253 0.798084596967279%	13 out of 2624 0.495426829268293%	0.0321069	HVUL4H38554.2,HVUL3H35470.2,HVUL5H43428.2,HVUL4H02257.2,HVUL5H23597.2,HVUL7H11665.2,HVUL5H22077.2,HVUL3H38195.2,HVUL7H29229.2,HVUL3H31687.2
				N-terminal protein amino acid modification	GO:0031365	10 out of 1253 0.798084596967279%	13 out of 2624 0.495426829268293%	0.0321069	HVUL4H38554.2,HVUL3H35470.2,HVUL5H43428.2,HVUL4H02257.2,HVUL1H37286.2,HVUL5H23597.2,HVUL7H11665.2,HVUL7H29229.2,HVUL3H38195.2,HVUL3H31687.2
				protein lipidation	GO:0006497	10 out of 1253 0.798084596967279%	13 out of 2624 0.495426829268293%	0.0321069	HVUL4H38554.2,HVUL3H35470.2,HVUL5H43428.2,HVUL4H02257.2,HVUL5H23597.2,HVUL7H11665.2,HVUL5H22077.2,HVUL3H38195.2,HVUL7H29229.2,HVUL3H31687.2
				response to hydrogen peroxide	GO:0042542	18 out of 1253 1.4365522745411%	27 out of 2624 1.02896341463415%	0.0367427	HVUL4H18776.2,HVUL4H23703.2,HVUL7H11665.2,HVUL7H06434.2,HVUL1H46573.2,HVUL1H11026.2,HVUL4H51041.2,HVUL3H09767.2,HVUL6H10264.2,HVUL7H50406.2,HVUL3H52229.2,HVUL7H46029.2,HVUL7H25770.2,HVUL7H15343.2,HVUL3H00780.2,HVUL6H12107.2,HVUL7H09829.2,HVUL1H13204.2
				endomembrane system organization	GO:0010256	18 out of 1253 1.4365522745411%	27 out of 2624 1.02896341463415%	0.0367427	HVUL1H37284.2,HVUL1H10694.2,HVUL2H26514.2,HVUL1H15038.2,HVUL4H57437.2,HVUL0H16828.2,HVUL7H11665.2,HVUL5H40103.2,HVUL7H08485.2,HVUL4H08370.2,HVUL5H49679.2,HVUL2H57269.2,HVUL0H24358.2,HVUL1H09798.2,HVUL3H25020.2,HVUL2H23129.2,HVUL1H02995.2,HVUL7H30203.2
				response to reactive oxygen species	GO:0000302	23 out of 1253 1.83559457302474%	36 out of 2624 1.3719512195122%	0.0369466	HVUL4H18776.2,HVUL3H34478.2,HVUL4H23703.2,HVUL7H11665.2,HVUL7H06434.2,HVUL1H46573.2,HVUL1H11026.2,HVUL4H51041.2,HVUL3H09767.2,HVUL6H10264.2,HVUL6H02537.2,HVUL4H08370.2,HVUL5H05513.2,HVUL7H50406.2,HVUL3H52229.2,HVUL7H46029.2,HVUL7H15343.2,HVUL7H25770.2,HVUL3H00780.2,HVUL6H12107.2,HVUL7H09829.2,HVUL5H30247.2,HVUL1H13204.2
				calcium ion transport	GO:0006816	8 out of 1253 0.638467677573823%	10 out of 2624 0.38109756097561%	0.0402837	HVUL5H49679.2,HVUL7H39265.2,HVUL0H24358.2,HVUL2H26514.2,HVUL1H09798.2,HVUL1H15038.2,HVUL7H08485.2,HVUL7H30203.2
				acetyl-CoA metabolic process	GO:0006084	8 out of 1253 0.638467677573823%	10 out of 2624 0.38109756097561%	0.0402837	HVUL5H55334.2,HVUL5H10075.2,HVUL1H30851.2,HVUL3H20878.2,HVUL3H33070.2,HVUL6H27457.2,HVUL5H16101.2,HVUL3H57287.2
				modification of morphology or physiology of other organism	GO:0035821	11 out of 1253 0.877893056664006%	15 out of 2624 0.571646341463415%	0.0408188	HVUL7H06284.2,HVUL7H46029.2,HVUL3H55905.2,HVUL7H25770.2,HVUL7H18784.2,HVUL2H07185.2,HVUL7H06283.2,HVUL1H46573.2,HVUL1H07889.2,HVUL7H43600.2,HVUL7H12002.2
				cellular component morphogenesis	GO:0032989	20 out of 1253 1.59616919393456%	31 out of 2624 1.18140243902439%	0.0443452	HVUL4H28321.2,HVUL2H26514.2,HVUL6H10840.2,HVUL1H15038.2,HVUL2H20626.2,HVUL0H16828.2,HVUL1H05092.2,HVUL4H11222.2,HVUL5H33197.2,HVUL7H08485.2,HVUL4H51041.2,HVUL5H35815.2,HVUL5H49679.2,HVUL5H11169.2,HVUL0H24358.2,HVUL1H24019.2,HVUL3H25020.2,HVUL5H00668.2,HVUL1H02995.2,HVUL7H30203.2
				monovalent inorganic cation transport	GO:0015672	27 out of 1253 2.15482841181165%	44 out of 2624 1.67682926829268%	0.0472303	HVUL7H46309.2,HVUL2H26514.2,HVUL7H09879.2,HVUL2H39978.2,HVUL3H52389.2,HVUL7H54375.2,HVUL3H04057.2,HVUL0H24358.2,HVUL3H46289.2,HVUL4H53952.2,HVUL3H03998.2,HVUL2H19285.2,HVUL2H02357.2,HVUL4H57070.2,HVUL4H59401.2,HVUL1H15038.2,HVUL3H43587.2,HVUL5H18001.2,HVUL2H57269.2,HVUL4H52040.2,HVUL6H53530.2,HVUL1H06895.2,HVUL3H40386.2,HVUL5H49110.2,HVUL6H41212.2,HVUL2H48722.2,HVUL4H07553.2
				alpha-amino acid catabolic process	GO:1901606	27 out of 1253 2.15482841181165%	44 out of 2624 1.67682926829268%	0.0472303	HVUL6H16635.2,HVUL0H32121.2,HVUL1H27930.2,HVUL4H35800.2,HVUL5H53345.2,HVUL5H14130.2,HVUL1H14423.2,HVUL2H13246.2,HVUL5H35094.2,HVUL5H12053.2,HVUL6H44700.2,HVUL1H03788.2,HVUL5H58809.2,HVUL7H12002.2,HVUL7H36310.2,HVUL3H19211.2,HVUL1H37071.2,HVUL1H45563.2,HVUL6H19899.2,HVUL4H10827.2,HVUL7H29682.2,HVUL7H07147.2,HVUL1H25508.2,HVUL1H09798.2,HVUL6H02518.2,HVUL5H06116.2,HVUL1H47291.2
				Golgi organization	GO:0007030	16 out of 1253 1.27693535514765%	24 out of 2624 0.914634146341463%	0.0481627	HVUL1H10694.2,HVUL2H26514.2,HVUL1H15038.2,HVUL4H57437.2,HVUL0H16828.2,HVUL7H11665.2,HVUL7H08485.2,HVUL4H08370.2,HVUL5H49679.2,HVUL2H57269.2,HVUL0H24358.2,HVUL1H09798.2,HVUL3H25020.2,HVUL2H23129.2,HVUL1H02995.2,HVUL7H30203.2
				carbohydrate derivative catabolic process	GO:1901136	46 out of 1253 3.67118914604948%	80 out of 2624 3.04878048780488%	0.0485352	HVUL6H47119.2,HVUL6H41798.2,HVUL3H55905.2,HVUL3H14803.2,HVUL2H46008.2,HVUL2H02301.2,HVUL1H17124.2,HVUL3H42587.2,HVUL2H05844.2,HVUL6H38341.2,HVUL6H15063.2,HVUL6H03125.2,HVUL3H26930.2,HVUL3H56725.2,HVUL5H28365.2,HVUL5H07812.2,HVUL5H12521.2,HVUL1H33988.2,HVUL5H47284.2,HVUL2H49708.2,HVUL7H08462.2,HVUL3H23631.2,HVUL1H17123.2,HVUL5H12519.2,HVUL5H07857.2,HVUL0H02850.2,HVUL5H40103.2,HVUL1H10931.2,HVUL7H0…
				glutamate metabolic process	GO:0006536	6 out of 1253 0.478850758180367%	7 out of 2624 0.266768292682927%	0.0488001	HVUL4H09603.2,HVUL2H36888.2,HVUL1H03788.2,HVUL0H32121.2,HVUL3H23380.2,HVUL4H35800.2
				maintenance of location	GO:0051235	6 out of 1253 0.478850758180367%	7 out of 2624 0.266768292682927%	0.0488001	HVUL2H20626.2,HVUL7H33454.2,HVUL2H32162.2,HVUL5H07056.2,HVUL5H16101.2,HVUL2H02317.2
				peptide metabolic process	GO:0006518	6 out of 1253 0.478850758180367%	7 out of 2624 0.266768292682927%	0.0488001	HVUL2H38308.2,HVUL5H20921.2,HVUL6H35025.2,HVUL3H42486.2,HVUL0H10077.2,HVUL6H27689.2
				beta-glucan biosynthetic process	GO:0051274	12 out of 1253 0.957701516360734%	17 out of 2624 0.647865853658537%	0.0489704	HVUL4H36167.2,HVUL4H38554.2,HVUL4H28321.2,HVUL7H15343.2,HVUL7H42513.2,HVUL1H14037.2,HVUL6H12107.2,HVUL7H27882.2,HVUL5H16101.2,HVUL3H28485.2,HVUL4H40436.2,HVUL4H55279.2
