# Supplementary material for: Gene coexpression network analysis combined with metabonomics reveals the resistance responses to powdery mildew in Tibetan hulless barley
Source: Sci Rep. 2018 Oct 8;8:14928. doi: 10.1038/s41598-018-33113-7 (PMC6175840; doi:10.1038/s41598-018-33113-7)
Supplement: Supplementary file 5 — Table S4 [file 41598_2018_33113_MOESM5_ESM.xlsx]

## Sheet: G7.black.enrichment
#Kegg_pathway	ko_id	Cluter_frequency	Genome_frequency	P-value	Corrected_P-value	gene_ID	KO_ID
Protein processing in endoplasmic reticulum	ko04141	24 out of 87 27.5862068965517%	56 out of 1310 4.27480916030534%	1.98841e-13	8.55016e-12	HVUL7H37354.2;HVUL5H05352.2;HVUL4H26853.2;HVUL3H18920.2;HVUL5H12501.2;HVUL5H53048.2;HVUL5H40892.2;HVUL6H17910.2;HVUL6H01808.2;HVUL0H04104.2;HVUL3H10629.2;HVUL5H31765.2;HVUL6H20311.2;HVUL6H30069.2;HVUL1H33976.2;HVUL5H10282.2;HVUL7H10028.2;HVUL5H15390.2;HVUL4H20452.2;HVUL0H00628.2;HVUL7H11665.2;HVUL3H18918.2;HVUL6H28080.2;HVUL7H14842.2	K04079+K03868+K03283+K13993+K09584+K09487+K03283+K09490+K03283+K13993+K13993+K13993+K13993+K13993+K13993+K04079+K09503+K09562+K13993+K13993+K09487+K13993+K04523+K09512
Spliceosome	ko03040	7 out of 87 8.04597701149425%	43 out of 1310 3.2824427480916%	0.0202167	0.869319	HVUL4H37625.2;HVUL4H26853.2;HVUL5H40892.2;HVUL6H01808.2;HVUL5H13368.2;HVUL3H27507.2;HVUL4H06404.2	K11095+K03283+K03283+K03283+K12836+K12823+K12897
Riboflavin metabolism	ko00740	2 out of 87 2.29885057471264%	4 out of 1310 0.305343511450382%	0.0239656	1	HVUL3H01333.2;HVUL0H09401.2	K00861+K00861
Phenylpropanoid biosynthesis	ko00940	13 out of 87 14.9425287356322%	119 out of 1310 9.08396946564885%	0.0445532	1	HVUL1H41394.2;HVUL2H17727.2;HVUL6H24129.2;HVUL6H32675.2;HVUL5H14921.2;HVUL2H36784.2;HVUL3H03522.2;HVUL5H34045.2;HVUL6H05290.2;HVUL5H22689.2;HVUL5H18137.2;HVUL3H05759.2;HVUL2H57724.2	K02184+K01051+K00430+K00430+K01188+K17506+K00430+K09753+K00083+K00430+K09753+K13412+K13412
Plant-pathogen interaction	ko04626	19 out of 87 21.8390804597701%	195 out of 1310 14.8854961832061%	0.0465632	1	HVUL7H37354.2;HVUL1H41394.2;HVUL0H01965.2;HVUL5H53048.2;HVUL5H32755.2;HVUL0H11990.2;HVUL5H16059.2;HVUL5H32754.2;HVUL2H36784.2;HVUL5H10282.2;HVUL4H13284.2;HVUL1H04081.2;HVUL0H02364.2;HVUL5H22689.2;HVUL7H11665.2;HVUL4H51396.2;HVUL3H05759.2;HVUL2H57724.2;HVUL6H30043.2	K04079+K02184+K13412+K09487+K13412+K13458+K14325+K13412+K17506+K04079+K13172+K13172+K13412+K00430+K09487+K02183+K13412+K13412+K13171
Cyanoamino acid metabolism	ko00460	4 out of 87 4.59770114942529%	23 out of 1310 1.75572519083969%	0.0608628	1	HVUL6H24129.2;HVUL5H14921.2;HVUL3H32521.2;HVUL2H32276.2	K00430+K01188+K17686+K08248
Pentose phosphate pathway	ko00030	3 out of 87 3.44827586206897%	15 out of 1310 1.14503816793893%	0.0720143	1	HVUL4H13284.2;HVUL1H04081.2;HVUL4H21602.2	K13172+K13172+K14325
Fructose and mannose metabolism	ko00051	3 out of 87 3.44827586206897%	16 out of 1310 1.22137404580153%	0.0845162	1	HVUL4H13284.2;HVUL1H04081.2;HVUL4H21602.2	K13172+K13172+K14325
Carotenoid biosynthesis	ko00906	3 out of 87 3.44827586206897%	16 out of 1310 1.22137404580153%	0.0845162	1	HVUL5H53168.2;HVUL7H32287.2;HVUL5H08767.2	K02291+K09838+K09840
Endocytosis	ko04144	3 out of 87 3.44827586206897%	18 out of 1310 1.37404580152672%	0.112035	1	HVUL4H26853.2;HVUL5H40892.2;HVUL6H01808.2	K03283+K03283+K03283
Steroid biosynthesis	ko00100	2 out of 87 2.29885057471264%	11 out of 1310 0.83969465648855%	0.162468	1	HVUL3H01333.2;HVUL0H09401.2	K00861+K00861
Biosynthesis of secondary metabolites	ko01110	27 out of 87 31.0344827586207%	343 out of 1310 26.1832061068702%	0.173253	1	HVUL1H41394.2;HVUL2H17727.2;HVUL6H24129.2;HVUL6H32675.2;HVUL6H16050.2;HVUL6H37516.2;HVUL5H14921.2;HVUL3H01333.2;HVUL0H09401.2;HVUL5H53168.2;HVUL2H36784.2;HVUL3H03522.2;HVUL5H34045.2;HVUL3H24185.2;HVUL3H32521.2;HVUL6H05290.2;HVUL4H13284.2;HVUL1H04081.2;HVUL5H22689.2;HVUL4H21602.2;HVUL7H32287.2;HVUL5H08767.2;HVUL5H18137.2;HVUL3H05759.2;HVUL2H57724.2;HVUL2H32276.2;HVUL1H33925.2	K02184+K01051+K00430+K00430+K15086+K12502+K01188+K00861+K00861+K02291+K17506+K00430+K09753+K12657+K17686+K00083+K13172+K13172+K00430+K14325+K09838+K09840+K09753+K13412+K13412+K08248+K05933
mRNA surveillance pathway	ko03015	12 out of 87 13.7931034482759%	139 out of 1310 10.6106870229008%	0.202739	1	HVUL6H19844.2;HVUL5H16059.2;HVUL5H32754.2;HVUL2H10517.2;HVUL5H14862.2;HVUL5H32756.2;HVUL4H13284.2;HVUL5H22689.2;HVUL4H21602.2;HVUL6H58886.2;HVUL2H32276.2;HVUL6H30043.2	K13172+K14325+K13412+K14416+K14325+K14325+K13172+K00430+K14325+K14325+K08248+K13171
Nucleotide excision repair	ko03420	2 out of 87 2.29885057471264%	14 out of 1310 1.06870229007634%	0.237089	1	HVUL5H05352.2;HVUL6H16679.2	K03868+K10849
RNA transport	ko03013	14 out of 87 16.0919540229885%	172 out of 1310 13.1297709923664%	0.241596	1	HVUL7H39800.2;HVUL6H19844.2;HVUL5H16059.2;HVUL5H32754.2;HVUL5H14862.2;HVUL5H32756.2;HVUL4H13284.2;HVUL5H22689.2;HVUL6H28080.2;HVUL4H21602.2;HVUL6H58886.2;HVUL2H32276.2;HVUL3H22749.2;HVUL6H30043.2	K07936+K13172+K14325+K13412+K14325+K14325+K13172+K00430+K04523+K14325+K14325+K08248+K17686+K13171
Insulin resistance	ko04931	3 out of 87 3.44827586206897%	26 out of 1310 1.98473282442748%	0.24625	1	HVUL1H12808.2;HVUL4H43148.2;HVUL3H11562.2	K14497+K14497+K14497
Glycolysis / Gluconeogenesis	ko00010	3 out of 87 3.44827586206897%	28 out of 1310 2.13740458015267%	0.2833	1	HVUL4H13284.2;HVUL1H04081.2;HVUL4H21602.2	K13172+K13172+K14325
Monoterpenoid biosynthesis	ko00902	1 out of 87 1.14942528735632%	5 out of 1310 0.381679389312977%	0.291174	1	HVUL6H16050.2	K15086
Phosphatidylinositol signaling system	ko04070	2 out of 87 2.29885057471264%	17 out of 1310 1.29770992366412%	0.313246	1	HVUL2H20180.2;HVUL4H51396.2	K10572+K02183
Basal transcription factors	ko03022	1 out of 87 1.14942528735632%	6 out of 1310 0.458015267175573%	0.338429	1	HVUL1H04081.2	K13172
RNA degradation	ko03018	3 out of 87 3.44827586206897%	33 out of 1310 2.51908396946565%	0.377169	1	HVUL4H13284.2;HVUL1H04081.2;HVUL4H21602.2	K13172+K13172+K14325
Galactose metabolism	ko00052	3 out of 87 3.44827586206897%	33 out of 1310 2.51908396946565%	0.377169	1	HVUL4H13284.2;HVUL1H04081.2;HVUL4H21602.2	K13172+K13172+K14325
Glutathione metabolism	ko00480	2 out of 87 2.29885057471264%	20 out of 1310 1.52671755725191%	0.387809	1	HVUL1H23035.2;HVUL2H52294.2	K00799+K00434
Ubiquitin mediated proteolysis	ko04120	2 out of 87 2.29885057471264%	20 out of 1310 1.52671755725191%	0.387809	1	HVUL5H05352.2;HVUL3H35287.2	K03868+K10615
Biosynthesis of amino acids	ko01230	4 out of 87 4.59770114942529%	48 out of 1310 3.66412213740458%	0.396646	1	HVUL3H24185.2;HVUL4H13284.2;HVUL1H04081.2;HVUL4H21602.2	K12657+K13172+K13172+K14325
Protein export	ko03060	1 out of 87 1.14942528735632%	8 out of 1310 0.610687022900763%	0.423793	1	HVUL6H17910.2	K09490
Ubiquinone and other terpenoid-quinone biosynthesis	ko00130	1 out of 87 1.14942528735632%	9 out of 1310 0.687022900763359%	0.462296	1	HVUL6H37516.2	K12502
Pentose and glucuronate interconversions	ko00040	2 out of 87 2.29885057471264%	24 out of 1310 1.83206106870229%	0.481339	1	HVUL2H17727.2;HVUL5H38722.2	K01051+K01184
Plant hormone signal transduction	ko04075	6 out of 87 6.89655172413793%	86 out of 1310 6.56488549618321%	0.514842	1	HVUL1H45526.2;HVUL1H12808.2;HVUL3H32521.2;HVUL4H43148.2;HVUL6H08236.2;HVUL3H11562.2	K14498+K14497+K17686+K14497+K14432+K14497
Ribosome biogenesis in eukaryotes	ko03008	2 out of 87 2.29885057471264%	26 out of 1310 1.98473282442748%	0.524791	1	HVUL7H39800.2;HVUL5H11816.2	K07936+K13098
Ascorbate and aldarate metabolism	ko00053	1 out of 87 1.14942528735632%	12 out of 1310 0.916030534351145%	0.563187	1	HVUL2H52294.2	K00434
Carbon metabolism	ko01200	3 out of 87 3.44827586206897%	44 out of 1310 3.3587786259542%	0.569919	1	HVUL4H13284.2;HVUL1H04081.2;HVUL4H21602.2	K13172+K13172+K14325
Inositol phosphate metabolism	ko00562	1 out of 87 1.14942528735632%	15 out of 1310 1.14503816793893%	0.645324	1	HVUL2H20180.2	K10572
Arginine and proline metabolism	ko00330	1 out of 87 1.14942528735632%	18 out of 1310 1.37404580152672%	0.71216	1	HVUL3H24185.2	K12657
Photosynthesis	ko00195	1 out of 87 1.14942528735632%	19 out of 1310 1.45038167938931%	0.731542	1	HVUL2H43878.2	K03541
Glycerophospholipid metabolism	ko00564	1 out of 87 1.14942528735632%	21 out of 1310 1.6030534351145%	0.766519	1	HVUL5H27375.2	K00967
Starch and sucrose metabolism	ko00500	3 out of 87 3.44827586206897%	62 out of 1310 4.73282442748092%	0.795517	1	HVUL2H17727.2;HVUL5H14921.2;HVUL5H38722.2	K01051+K01188+K01184
Amino sugar and nucleotide sugar metabolism	ko00520	1 out of 87 1.14942528735632%	30 out of 1310 2.29007633587786%	0.875768	1	HVUL1H17124.2	K01183
Cysteine and methionine metabolism	ko00270	1 out of 87 1.14942528735632%	31 out of 1310 2.36641221374046%	0.884212	1	HVUL1H33925.2	K05933
Metabolic pathways	ko01100	30 out of 87 34.4827586206897%	529 out of 1310 40.381679389313%	0.899445	1	HVUL1H41394.2;HVUL2H17727.2;HVUL6H24129.2;HVUL6H32675.2;HVUL6H37516.2;HVUL2H20180.2;HVUL5H14921.2;HVUL3H01333.2;HVUL0H09401.2;HVUL5H53168.2;HVUL2H36784.2;HVUL3H03522.2;HVUL5H34045.2;HVUL3H24185.2;HVUL1H14240.2;HVUL5H38722.2;HVUL6H05290.2;HVUL4H13284.2;HVUL1H04081.2;HVUL5H22689.2;HVUL4H21602.2;HVUL7H32287.2;HVUL5H27375.2;HVUL5H08767.2;HVUL2H43878.2;HVUL5H18137.2;HVUL3H05759.2;HVUL2H57724.2;HVUL1H3…	K02184+K01051+K00430+K00430+K12502+K10572+K01188+K00861+K00861+K02291+K17506+K00430+K09753+K12657+K01937+K01184+K00083+K13172+K13172+K00430+K14325+K09838+K00967+K09840+K03541+K09753+K13412+K13412+K05933+K01183
Pyrimidine metabolism	ko00240	1 out of 87 1.14942528735632%	38 out of 1310 2.90076335877863%	0.929371	1	HVUL1H14240.2	K01937
Circadian rhythm - plant	ko04712	1 out of 87 1.14942528735632%	45 out of 1310 3.43511450381679%	0.957039	1	HVUL1H28709.2	K12135
Ribosome	ko03010	1 out of 87 1.14942528735632%	117 out of 1310 8.93129770992366%	0.999782	1	HVUL6H28080.2	K04523

## Sheet: G7.blue.enrichment
#Kegg_pathway	ko_id	Cluter_frequency	Genome_frequency	P-value	gene_ID	KO_ID
Pyrimidine metabolism	ko00240	19 out of 401 4.73815461346633%	38 out of 1310 2.90076335877863%	0.00871437	HVUL3H14367.2;HVUL6H34668.2;HVUL2H08436.2;HVUL4H02323.2;HVUL4H15891.2;HVUL2H43839.2;HVUL7H44630.2;HVUL5H41834.2;HVUL5H15446.2;HVUL2H26598.2;HVUL3H57697.2;HVUL1H13099.2;HVUL1H06802.2;HVUL3H18359.2;HVUL2H20080.2;HVUL4H35401.2;HVUL2H59603.2;HVUL5H27846.2;HVUL3H18060.2	K09903+K00876+K03013+K06997+K00876+K09523+K00943+K03017+K00943+K13172+K01937+K01240+K03021+K03021+K02335+K06182+K00962+K03013+K00891
RNA degradation	ko03018	16 out of 401 3.99002493765586%	33 out of 1310 2.51908396946565%	0.0221844	HVUL3H39627.2;HVUL2H42346.2;HVUL2H32291.2;HVUL7H06304.2;HVUL5H15247.2;HVUL1H43749.2;HVUL3H57087.2;HVUL2H05270.2;HVUL2H25933.2;HVUL6H35637.2;HVUL3H04333.2;HVUL5H44015.2;HVUL3H31559.2;HVUL2H59603.2;HVUL3H01701.2;HVUL1H45714.2	K04077+K12614+K01148+K12614+K12619+K12624+K13117+K04077+K14963+K13126+K00850+K13412+K13172+K00962+K12619+K01689
Homologous recombination	ko03440	5 out of 401 1.24688279301746%	7 out of 1310 0.534351145038168%	0.0310563	HVUL0H09020.2;HVUL1H12217.2;HVUL2H20080.2;HVUL3H52982.2;HVUL3H18060.2	K10773+K10875+K02335+K10740+K00891
Cutin, suberine and wax biosynthesis	ko00073	4 out of 401 0.997506234413965%	5 out of 1310 0.381679389312977%	0.0328795	HVUL0H23092.2;HVUL4H38244.2;HVUL4H27323.2;HVUL1H15328.2	K15402+K15400+K17991+K15404
N-Glycan biosynthesis	ko00510	7 out of 401 1.74563591022444%	12 out of 1310 0.916030534351145%	0.0421761	HVUL7H25972.2;HVUL7H16113.2;HVUL3H42394.2;HVUL0H07125.2;HVUL5H25360.2;HVUL7H21319.2;HVUL3H32142.2	K14484+K12670+K14484+K14484+K14484+K01231+K14484

## Sheet: G7.brown.enrichment
#Kegg_pathway	ko_id	Cluter_frequency	Genome_frequency	P-value	gene_ID	KO_ID
Biosynthesis of secondary metabolites	ko01110	120 out of 350 34.2857142857143%	343 out of 1310 26.1832061068702%	4.92935e-05	HVUL6H16051.2;HVUL4H46709.2;HVUL4H33249.2;HVUL6H11048.2;HVUL4H34490.2;HVUL6H00960.2;HVUL6H16913.2;HVUL2H50171.2;HVUL5H33735.2;HVUL6H46097.2;HVUL5H31472.2;HVUL4H15818.2;HVUL5H03750.2;HVUL7H05382.2;HVUL7H57019.2;HVUL5H53175.2;HVUL7H27363.2;HVUL3H50035.2;HVUL2H15665.2;HVUL6H11049.2;HVUL3H52816.2;HVUL3H08612.2;HVUL2H17279.2;HVUL1H52124.2;HVUL4H06353.2;HVUL2H46744.2;HVUL7H41635.2;HVUL3H15598.2;HVUL6H4…	K15086+K13172+K11778+K00430+K14190+K00430+K15086+K10775+K00928+K00430+K00688+K13172+K17193+K00430+K00083+K16083+K11808+K08241+K12153+K00430+K01738+K08233+K10775+K01662+K14325+K00430+K13496+K14759+K00430+K00430+K01904+K11778+K00850+K00213+K01599+K00787+K05356+K01834+K00430+K05933+K15746+K05280+K00514+K00703+K00083+K01599+K11262+K10775+K00036+K00511+K10526+K13348+K09589+K01652+K08081+K05280+K13600+…
Phenylalanine metabolism	ko00360	12 out of 350 3.42857142857143%	16 out of 1310 1.22137404580153%	6.98554e-05	HVUL2H50171.2;HVUL2H17279.2;HVUL5H58809.2;HVUL6H09947.2;HVUL2H50172.2;HVUL6H36406.2;HVUL4H04215.2;HVUL3H47620.2;HVUL0H35895.2;HVUL2H16277.2;HVUL6H36407.2;HVUL2H28224.2	K10775+K10775+K00457+K01904+K10775+K10775+K00815+K00487+K04733+K00487+K10775+K00276
Terpenoid backbone biosynthesis	ko00900	11 out of 350 3.14285714285714%	14 out of 1310 1.06870229007634%	7.07315e-05	HVUL4H33249.2;HVUL1H52124.2;HVUL7H07405.2;HVUL5H31531.2;HVUL1H22533.2;HVUL3H56763.2;HVUL4H32991.2;HVUL7H19404.2;HVUL7H02902.2;HVUL7H53819.2;HVUL4H04705.2	K11778+K01662+K11778+K00787+K05356+K15889+K03527+K15891+K04498+K01823+K03526
Regulation of autophagy	ko04140	12 out of 350 3.42857142857143%	19 out of 1310 1.45038167938931%	0.000853215	HVUL1H20360.2;HVUL3H09013.2;HVUL5H40609.2;HVUL1H33000.2;HVUL4H43943.2;HVUL7H18584.2;HVUL4H23025.2;HVUL4H20810.2;HVUL1H28711.2;HVUL2H20032.2;HVUL3H32007.2;HVUL2H52073.2	K07198+K07198+K07198+K07198+K07198+K07198+K07198+K07198+K08343+K07198+K07198+K08332
Metabolic pathways	ko01100	166 out of 350 47.4285714285714%	529 out of 1310 40.381679389313%	0.00109634	HVUL6H41149.2;HVUL2H38540.2;HVUL4H46709.2;HVUL7H34629.2;HVUL2H21734.2;HVUL6H11048.2;HVUL4H34490.2;HVUL6H00960.2;HVUL2H50171.2;HVUL2H16172.2;HVUL1H30857.2;HVUL2H15246.2;HVUL4H31396.2;HVUL5H33735.2;HVUL2H38539.2;HVUL6H46097.2;HVUL5H31472.2;HVUL7H13517.2;HVUL1H23813.2;HVUL4H15818.2;HVUL7H05382.2;HVUL0H30534.2;HVUL3H08405.2;HVUL1H07686.2;HVUL7H57019.2;HVUL4H35625.2;HVUL7H27363.2;HVUL6H11049.2;HVUL3H5…	K01611+K01611+K13172+K13412+K01097+K00430+K14190+K00430+K10775+K00770+K13098+K02641+K09480+K00928+K01611+K00430+K00688+K03013+K08912+K13172+K00430+K03115+K00029+K01006+K00083+K01858+K11808+K00430+K01738+K10775+K03013+K01662+K14325+K00430+K00457+K04733+K14759+K00430+K00430+K01904+K08912+K01784+K03327+K03517+K00850+K00213+K01599+K00787+K01834+K00430+K05933+K15746+K05280+K00514+K04710+K00703+K00485+…
Sesquiterpenoid and triterpenoid biosynthesis	ko00909	8 out of 350 2.28571428571429%	11 out of 1310 0.83969465648855%	0.00182387	HVUL5H53175.2;HVUL4H07091.2;HVUL6H52112.2;HVUL5H03300.2;HVUL7H19404.2;HVUL7H02902.2;HVUL2H45020.2;HVUL0H01008.2	K16083+K00511+K17854+K00801+K15891+K04498+K13225+K13225
Insulin resistance	ko04931	14 out of 350 4%	26 out of 1310 1.98473282442748%	0.00275743	HVUL4H58026.2;HVUL1H20360.2;HVUL5H31472.2;HVUL3H09013.2;HVUL5H40609.2;HVUL1H33000.2;HVUL4H43943.2;HVUL7H18584.2;HVUL4H23025.2;HVUL4H20810.2;HVUL1H11391.2;HVUL2H20032.2;HVUL3H35479.2;HVUL3H32007.2	K09667+K07198+K00688+K07198+K07198+K07198+K07198+K07198+K07198+K07198+K14497+K07198+K00688+K07198
Flavonoid biosynthesis	ko00941	9 out of 350 2.57142857142857%	16 out of 1310 1.22137404580153%	0.0113814	HVUL7H23184.2;HVUL7H40086.2;HVUL3H16981.2;HVUL3H47620.2;HVUL2H16277.2;HVUL1H07822.2;HVUL1H32789.2;HVUL5H04542.2;HVUL2H25164.2	K05280+K05280+K09754+K00487+K00487+K00224+K09754+K01859+K13065
Ubiquinone and other terpenoid-quinone biosynthesis	ko00130	6 out of 350 1.71428571428571%	9 out of 1310 0.687022900763359%	0.0137869	HVUL5H58809.2;HVUL3H15598.2;HVUL6H09947.2;HVUL4H04215.2;HVUL3H47620.2;HVUL2H16277.2	K00457+K14759+K01904+K00815+K00487+K00487
Circadian rhythm - plant	ko04712	19 out of 350 5.42857142857143%	45 out of 1310 3.43511450381679%	0.0158684	HVUL2H07117.2;HVUL7H01642.2;HVUL7H35655.2;HVUL3H55044.2;HVUL7H36582.2;HVUL5H36534.2;HVUL0H30534.2;HVUL6H52629.2;HVUL3H12464.2;HVUL4H30329.2;HVUL7H38182.2;HVUL6H07948.2;HVUL4H17063.2;HVUL6H25705.2;HVUL2H52299.2;HVUL3H01928.2;HVUL1H30589.2;HVUL1H40517.2;HVUL5H27515.2	K16222+K11253+K12133+K16222+K12133+K12135+K03115+K16241+K10143+K12121+K12133+K10143+K12129+K12115+K12129+K16241+K16240+K12126+K12135
Zeatin biosynthesis	ko00908	5 out of 350 1.42857142857143%	7 out of 1310 0.534351145038168%	0.0170538	HVUL5H03750.2;HVUL7H17449.2;HVUL7H41635.2;HVUL2H53320.2;HVUL7H08413.2	K17193+K00279+K13496+K13030+K13030
Isoflavonoid biosynthesis	ko00943	3 out of 350 0.857142857142857%	3 out of 1310 0.229007633587786%	0.018952	HVUL5H24577.2;HVUL5H28980.2;HVUL2H45020.2	K00517+K13260+K13225
Cysteine and methionine metabolism	ko00270	14 out of 350 4%	31 out of 1310 2.36641221374046%	0.0194423	HVUL6H41149.2;HVUL2H38540.2;HVUL5H33735.2;HVUL2H38539.2;HVUL3H52816.2;HVUL5H33463.2;HVUL6H24812.2;HVUL4H04215.2;HVUL4H22656.2;HVUL5H33464.2;HVUL7H30693.2;HVUL6H41550.2;HVUL4H33244.2;HVUL6H28803.2	K01611+K01611+K00928+K01611+K01738+K05933+K00549+K00815+K00640+K05933+K00797+K00789+K00640+K05933
Stilbenoid, diarylheptanoid and gingerol biosynthesis	ko00945	11 out of 350 3.14285714285714%	25 out of 1310 1.90839694656489%	0.0451807	HVUL7H40086.2;HVUL6H52112.2;HVUL3H16981.2;HVUL3H47620.2;HVUL5H24577.2;HVUL2H16277.2;HVUL7H45102.2;HVUL2H05962.2;HVUL5H28980.2;HVUL1H32789.2;HVUL2H25164.2	K05280+K17854+K09754+K00487+K00517+K00487+K02925+K00517+K13260+K09754+K13065
Tropane, piperidine and pyridine alkaloid biosynthesis	ko00960	4 out of 350 1.14285714285714%	6 out of 1310 0.458015267175573%	0.0470056	HVUL1H43475.2;HVUL4H04215.2;HVUL0H35895.2;HVUL2H28224.2	K08081+K00815+K04733+K00276
Nicotinate and nicotinamide metabolism	ko00760	4 out of 350 1.14285714285714%	6 out of 1310 0.458015267175573%	0.0470056	HVUL5H34363.2;HVUL2H15805.2;HVUL5H17403.2;HVUL4H18827.2	K03517+K00763+K01081+K00858
Sulfur metabolism	ko00920	4 out of 350 1.14285714285714%	6 out of 1310 0.458015267175573%	0.0470056	HVUL3H52816.2;HVUL2H21195.2;HVUL4H22656.2;HVUL4H33244.2	K01738+K05907+K00640+K00640

## Sheet: G7.pink.enrichment
#Kegg_pathway	ko_id	Cluter_frequency	Genome_frequency	P-value	gene_ID	KO_ID
Ribosome	ko03010	91 out of 351 25.9259259259259%	117 out of 1310 8.93129770992366%	8.49651e-34	HVUL7H25654.2;HVUL6H03009.2;HVUL7H27332.2;HVUL4H20939.2;HVUL2H50984.2;HVUL0H35121.2;HVUL3H17781.2;HVUL3H22942.2;HVUL5H15901.2;HVUL5H22970.2;HVUL7H12545.2;HVUL2H25222.2;HVUL2H52460.2;HVUL2H13979.2;HVUL0H03448.2;HVUL2H07171.2;HVUL2H40557.2;HVUL2H46409.2;HVUL0H03914.2;HVUL0H07395.2;HVUL6H51875.2;HVUL7H54500.2;HVUL5H20357.2;HVUL2H18204.2;HVUL1H41667.2;HVUL7H50120.2;HVUL1H43472.2;HVUL6H15630.2;HVUL5H5…	K02921+K02903+K02866+K02927+K02915+K02960+K02984+K02979+K02925+K02912+K02901+K02985+K02918+K02991+K02981+K02997+K02937+K02947+K02942+K02958+K02966+K02910+K02958+K02870+K02908+K02943+K02917+K02934+K02894+K02978+K02903+K02875+K02921+K02976+K02953+K02973+K02922+K02974+K02923+K02983+K02960+K02961+K02936+K02912+K02964+K02998+K02908+K02889+K02951+K02889+K02934+K02973+K02973+K02991+K02975+K02870+K02915+…
Tryptophan metabolism	ko00380	8 out of 351 2.27920227920228%	13 out of 1310 0.99236641221374%	0.00857792	HVUL6H20868.2;HVUL2H00850.2;HVUL5H02483.2;HVUL3H05214.2;HVUL0H41036.2;HVUL5H05513.2;HVUL4H56052.2;HVUL7H00301.2	K03781+K00517+K11817+K13225+K14548+K14085+K05607+K03781
Photosynthesis - antenna proteins	ko00196	11 out of 351 3.13390313390313%	25 out of 1310 1.90839694656489%	0.0460662	HVUL1H03976.2;HVUL1H23814.2;HVUL5H03940.2;HVUL6H08733.2;HVUL6H37721.2;HVUL7H36595.2;HVUL5H04698.2;HVUL6H12645.2;HVUL7H36594.2;HVUL5H04697.2;HVUL5H03938.2	K08912+K08912+K08912+K08912+K08912+K08912+K08912+K08912+K08912+K08912+K08912

## Sheet: G7.yellow.enrichment
#Kegg_pathway	ko_id	Cluter_frequency	Genome_frequency	P-value	gene_ID	KO_ID
Photosynthesis - antenna proteins	ko00196	10 out of 121 8.26446280991735%	25 out of 1310 1.90839694656489%	3.10725e-05	HVUL2H35215.2;HVUL7H07040.2;HVUL6H32922.2;HVUL6H32923.2;HVUL0H05239.2;HVUL5H03939.2;HVUL2H15501.2;HVUL2H34120.2;HVUL5H16377.2;HVUL7H41144.2	K08915+K08907+K08909+K08909+K08913+K08912+K08914+K08917+K08910+K08912
Carbon fixation in photosynthetic organisms	ko00710	6 out of 121 4.95867768595041%	12 out of 1310 0.916030534351145%	0.00031976	HVUL0H35888.2;HVUL0H05155.2;HVUL0H51800.2;HVUL2H31183.2;HVUL2H01025.2;HVUL2H00199.2	K01803+K01602+K01602+K01602+K01602+K01602
Glyoxylate and dicarboxylate metabolism	ko00630	6 out of 121 4.95867768595041%	13 out of 1310 0.99236641221374%	0.000549252	HVUL0H05155.2;HVUL0H51800.2;HVUL3H23075.2;HVUL2H31183.2;HVUL2H01025.2;HVUL2H00199.2	K01602+K01602+K15918+K01602+K01602+K01602
Metabolic pathways	ko01100	65 out of 121 53.7190082644628%	529 out of 1310 40.381679389313%	0.00128787	HVUL3H02932.2;HVUL1H11089.2;HVUL5H37572.2;HVUL6H48442.2;HVUL2H46402.2;HVUL1H34171.2;HVUL5H14370.2;HVUL0H04974.2;HVUL6H46084.2;HVUL2H35215.2;HVUL5H03546.2;HVUL4H08846.2;HVUL0H35888.2;HVUL6H17608.2;HVUL6H42097.2;HVUL2H57592.2;HVUL5H30136.2;HVUL3H18624.2;HVUL5H06028.2;HVUL3H52600.2;HVUL1H30946.2;HVUL4H26283.2;HVUL2H50964.2;HVUL0H05155.2;HVUL0H51800.2;HVUL0H05239.2;HVUL3H18390.2;HVUL1H14944.2;HVUL0H2…	K00423+K14948+K02435+K01749+K00826+K01609+K00231+K00133+K00128+K08915+K00688+K01047+K01803+K15026+K01051+K01177+K13172+K01183+K10754+K01184+K00001+K01179+K00770+K01602+K01602+K08913+K00430+K02695+K01188+K01919+K13412+K02693+K07437+K08679+K01661+K08912+K00430+K08903+K00423+K15918+K02692+K08914+K00001+K08917+K00430+K17497+K00430+K14484+K01602+K01602+K01184+K13412+K01602+K06444+K00423+K08912+K13412+…
Photosynthesis	ko00195	6 out of 121 4.95867768595041%	19 out of 1310 1.45038167938931%	0.00544896	HVUL2H19579.2;HVUL2H28705.2;HVUL1H14944.2;HVUL5H27239.2;HVUL5H09678.2;HVUL5H01251.2	K02639+K14332+K02695+K02693+K08903+K02692
Carbon metabolism	ko01200	9 out of 121 7.43801652892562%	44 out of 1310 3.3587786259542%	0.0158842	HVUL0H35888.2;HVUL0H05155.2;HVUL0H51800.2;HVUL2H25272.2;HVUL3H23075.2;HVUL2H31183.2;HVUL2H01025.2;HVUL7H12720.2;HVUL2H00199.2	K01803+K01602+K01602+K07437+K15918+K01602+K01602+K13412+K01602
Ascorbate and aldarate metabolism	ko00053	4 out of 121 3.30578512396694%	12 out of 1310 0.916030534351145%	0.0191019	HVUL3H02932.2;HVUL6H46084.2;HVUL3H13124.2;HVUL3H11357.2	K00423+K00128+K00423+K00423
Fatty acid degradation	ko00071	3 out of 121 2.47933884297521%	8 out of 1310 0.610687022900763%	0.0304789	HVUL6H46084.2;HVUL1H30946.2;HVUL1H30947.2	K00128+K00001+K00001
