# Supplementary material for: Gene coexpression network analysis combined with metabonomics reveals the resistance responses to powdery mildew in Tibetan hulless barley
Source: Sci Rep. 2018 Oct 8;8:14928. doi: 10.1038/s41598-018-33113-7 (PMC6175840; doi:10.1038/s41598-018-33113-7)
Supplement: Supplementary file 6 — Table S5 [file 41598_2018_33113_MOESM6_ESM.xlsx]

## Sheet: Z13.blue.enrichment
#Kegg_pathway	ko_id	Cluter_frequency	Genome_frequency	P-value	gene_ID	KO_ID
Proteasome	ko03050	30 out of 984 3.04878048780488%	35 out of 2230 1.5695067264574%	3.65455e-07	HVUL7H06190.2;HVUL7H28868.2;HVUL4H00372.2;HVUL7H19443.2;HVUL4H10055.2;HVUL6H22386.2;HVUL5H20646.2;HVUL2H21055.2;HVUL6H22209.2;HVUL5H31478.2;HVUL6H01302.2;HVUL6H29150.2;HVUL4H02379.2;HVUL2H30421.2;HVUL1H16837.2;HVUL2H55366.2;HVUL3H56365.2;HVUL2H08826.2;HVUL6H39599.2;HVUL7H25379.2;HVUL4H02289.2;HVUL1H47149.2;HVUL7H13097.2;HVUL7H44055.2;HVUL5H44306.2;HVUL2H08211.2;HVUL2H06277.2;HVUL1H52100.2;HVUL5H0…	K02737+K02731+K11599+K02728+K03031+K03065+K02736+K03062+K03061+K02732+K02725+K03028+K02734+K03038+K02727+K06700+K03030+K02726+K03037+K03064+K03033+K03039+K03066+K02738+K02729+K03039+K03063+K02739+K02727+K03032
Protein processing in endoplasmic reticulum	ko04141	83 out of 984 8.4349593495935%	128 out of 2230 5.73991031390134%	9.58846e-07	HVUL3H43022.2;HVUL3H38884.2;HVUL7H37354.2;HVUL7H14842.2;HVUL4H32954.2;HVUL3H24778.2;HVUL2H32475.2;HVUL7H20857.2;HVUL4H48237.2;HVUL6H12107.2;HVUL1H46573.2;HVUL5H05352.2;HVUL6H24342.2;HVUL4H26853.2;HVUL4H43875.2;HVUL7H25769.2;HVUL1H55154.2;HVUL6H41091.2;HVUL4H24370.2;HVUL0H01113.2;HVUL2H31871.2;HVUL6H06089.2;HVUL5H03896.2;HVUL5H12501.2;HVUL0H15878.2;HVUL4H41312.2;HVUL4H23475.2;HVUL5H53048.2;HVUL4H2…	K07953+K10908+K04079+K09512+K14026+K09481+K17361+K10601+K14006+K09486+K09517+K03868+K04523+K03283+K10666+K12669+K11718+K08054+K10950+K09503+K07151+K09503+K03094+K09584+K13249+K09580+K13525+K09487+K13525+K10088+K13984+K03671+K06689+K07953+K03283+K08054+K09584+K09481+K14006+K14006+K09490+K13993+K14006+K03283+K13989+K14001+K13993+K09523+K03868+K03283+K14005+K14011+K03347+K03868+K07953+K08057+K09584+…
ABC transporters	ko02010	22 out of 984 2.23577235772358%	26 out of 2230 1.16591928251121%	2.32017e-05	HVUL6H41798.2;HVUL3H16621.2;HVUL5H47284.2;HVUL2H38899.2;HVUL7H08462.2;HVUL3H01927.2;HVUL6H38341.2;HVUL5H07812.2;HVUL7H49458.2;HVUL7H28374.2;HVUL3H14803.2;HVUL1H03721.2;HVUL3H23631.2;HVUL3H50791.2;HVUL2H49708.2;HVUL2H02301.2;HVUL5H28365.2;HVUL3H35291.2;HVUL6H47119.2;HVUL5H07432.2;HVUL1H56262.2;HVUL2H36917.2	K05666+K05681+K05643+K05658+K05666+K05666+K05666+K05681+K05681+K05666+K05658+K05641+K05681+K05658+K05666+K05666+K05666+K05666+K05658+K05681+K05674+K05681
Pyruvate metabolism	ko00620	25 out of 984 2.54065040650406%	31 out of 2230 1.39013452914798%	3.17283e-05	HVUL4H29634.2;HVUL7H16433.2;HVUL3H48469.2;HVUL5H24432.2;HVUL1H07686.2;HVUL4H24104.2;HVUL5H05513.2;HVUL3H31098.2;HVUL6H27457.2;HVUL1H03995.2;HVUL7H58993.2;HVUL3H56648.2;HVUL1H12319.2;HVUL3H55486.2;HVUL4H01635.2;HVUL3H21712.2;HVUL6H23909.2;HVUL5H30312.2;HVUL2H34194.2;HVUL7H41331.2;HVUL5H14953.2;HVUL1H28421.2;HVUL5H10075.2;HVUL7H12708.2;HVUL3H23066.2	K01610+K00162+K13126+K00626+K01006+K03686+K14085+K00029+K01895+K13126+K13126+K00873+K00382+K00626+K13126+K00162+K00627+K01595+K01638+K01759+K15164+K00026+K00162+K00128+K00162
Citrate cycle (TCA cycle)	ko00020	24 out of 984 2.4390243902439%	30 out of 2230 1.34529147982063%	5.91142e-05	HVUL4H29634.2;HVUL7H16433.2;HVUL3H48469.2;HVUL2H43064.2;HVUL4H24104.2;HVUL7H41729.2;HVUL1H03995.2;HVUL5H08284.2;HVUL7H58993.2;HVUL6H45513.2;HVUL1H12319.2;HVUL7H12028.2;HVUL4H01635.2;HVUL2H05347.2;HVUL4H08370.2;HVUL2H53131.2;HVUL3H21712.2;HVUL5H55334.2;HVUL5H40805.2;HVUL6H23909.2;HVUL1H28421.2;HVUL5H10075.2;HVUL6H25679.2;HVUL3H23066.2	K01610+K00162+K13126+K00658+K03686+K00235+K13126+K00234+K13126+K00030+K00382+K00031+K13126+K00234+K01681+K00236+K00162+K01648+K01647+K00627+K00026+K00162+K01647+K00162
Glutathione metabolism	ko00480	35 out of 984 3.55691056910569%	49 out of 2230 2.19730941704036%	8.61748e-05	HVUL0H11176.2;HVUL4H31119.2;HVUL5H03623.2;HVUL2H28897.2;HVUL4H11222.2;HVUL1H52139.2;HVUL6H14634.2;HVUL6H42977.2;HVUL6H27689.2;HVUL7H06140.2;HVUL6H25717.2;HVUL3H04908.2;HVUL1H23035.2;HVUL0H23156.2;HVUL2H11157.2;HVUL2H26101.2;HVUL7H44059.2;HVUL6H10150.2;HVUL1H52140.2;HVUL2H52294.2;HVUL5H39818.2;HVUL7H12028.2;HVUL6H35025.2;HVUL1H52143.2;HVUL1H43388.2;HVUL1H17391.2;HVUL2H16977.2;HVUL1H17392.2;HVUL2H3…	K00799+K00799+K00799+K00799+K00432+K00799+K01255+K00799+K01469+K00799+K00799+K00799+K00799+K00799+K00799+K00799+K00799+K00432+K00799+K00434+K00799+K00031+K00383+K00799+K01255+K00799+K00434+K00799+K00036+K00799+K00799+K00799+K00799+K00799+K00797
Valine, leucine and isoleucine degradation	ko00280	20 out of 984 2.03252032520325%	24 out of 2230 1.0762331838565%	8.76111e-05	HVUL5H24432.2;HVUL2H27134.2;HVUL5H05513.2;HVUL1H54366.2;HVUL2H48105.2;HVUL7H12002.2;HVUL3H43420.2;HVUL5H12053.2;HVUL1H12319.2;HVUL1H37071.2;HVUL3H55486.2;HVUL6H09347.2;HVUL5H06116.2;HVUL2H13056.2;HVUL4H17443.2;HVUL6H13640.2;HVUL5H43695.2;HVUL4H56052.2;HVUL5H49106.2;HVUL7H12708.2	K00626+K00140+K14085+K05605+K00249+K01969+K01640+K00020+K00382+K00253+K00626+K05607+K01968+K09699+K00826+K00167+K00166+K05607+K07513+K00128
Phagosome	ko04145	27 out of 984 2.74390243902439%	36 out of 2230 1.61434977578475%	0.000150619	HVUL3H24778.2;HVUL3H04057.2;HVUL3H03998.2;HVUL7H33004.2;HVUL7H26410.2;HVUL6H41091.2;HVUL5H47221.2;HVUL1H15038.2;HVUL3H43587.2;HVUL3H52389.2;HVUL6H02377.2;HVUL4H43311.2;HVUL4H07553.2;HVUL0H24358.2;HVUL2H02317.2;HVUL7H47327.2;HVUL4H52040.2;HVUL3H08984.2;HVUL2H26514.2;HVUL7H01758.2;HVUL5H44811.2;HVUL5H34542.2;HVUL3H40386.2;HVUL6H29079.2;HVUL5H05935.2;HVUL3H37128.2;HVUL1H44419.2	K09481+K02147+K02154+K00921+K00921+K08054+K07889+K02148+K02151+K02146+K08054+K09481+K02155+K02144+K08057+K07374+K02154+K10956+K02144+K07375+K10956+K08517+K03661+K07342+K07374+K07897+K07375
Carbon metabolism	ko01200	72 out of 984 7.31707317073171%	120 out of 2230 5.38116591928251%	0.000238522	HVUL4H29634.2;HVUL7H16433.2;HVUL3H48469.2;HVUL2H43064.2;HVUL5H24432.2;HVUL4H05481.2;HVUL1H07686.2;HVUL7H11002.2;HVUL4H24104.2;HVUL2H27134.2;HVUL1H52101.2;HVUL3H53245.2;HVUL7H41729.2;HVUL5H31477.2;HVUL5H18851.2;HVUL6H20868.2;HVUL3H31098.2;HVUL1H54366.2;HVUL7H34133.2;HVUL2H48105.2;HVUL7H47550.2;HVUL6H27457.2;HVUL1H03995.2;HVUL2H38899.2;HVUL5H08284.2;HVUL7H58993.2;HVUL3H56648.2;HVUL6H45513.2;HVUL1H4…	K01610+K00162+K13126+K00658+K00626+K00831+K01006+K00850+K03686+K00140+K00844+K01623+K00235+K01783+K01057+K03781+K00029+K05605+K03781+K00249+K00134+K01895+K13126+K05658+K00234+K13126+K00873+K00030+K03841+K00382+K03841+K00626+K00058+K00031+K01623+K00134+K13126+K01938+K00261+K13034+K10730+K01637+K00058+K00234+K01807+K01681+K00236+K00121+K00162+K00948+K00121+K00927+K14454+K01647+K11517+K00627+K01595+…
Fatty acid degradation	ko00071	20 out of 984 2.03252032520325%	25 out of 2230 1.12107623318386%	0.000257058	HVUL5H24432.2;HVUL4H48420.2;HVUL5H06589.2;HVUL5H05513.2;HVUL7H20554.2;HVUL2H48105.2;HVUL3H47477.2;HVUL3H55486.2;HVUL1H10694.2;HVUL3H54675.2;HVUL7H40080.2;HVUL3H14542.2;HVUL7H51592.2;HVUL3H17775.2;HVUL0H14608.2;HVUL4H56052.2;HVUL4H12445.2;HVUL5H49106.2;HVUL7H12708.2;HVUL4H12446.2	K00626+K00232+K00001+K14085+K00232+K00249+K01897+K00626+K00232+K00121+K00232+K10527+K00121+K10527+K10527+K05607+K01897+K07513+K00128+K01897
Biosynthesis of amino acids	ko01230	69 out of 984 7.01219512195122%	115 out of 2230 5.15695067264574%	0.000322766	HVUL2H13246.2;HVUL4H05481.2;HVUL2H37591.2;HVUL4H07944.2;HVUL3H36062.2;HVUL7H11002.2;HVUL3H19211.2;HVUL5H05513.2;HVUL3H53245.2;HVUL5H31477.2;HVUL6H33634.2;HVUL2H24437.2;HVUL7H47550.2;HVUL5H42853.2;HVUL5H37224.2;HVUL6H56742.2;HVUL5H43428.2;HVUL7H51462.2;HVUL2H38899.2;HVUL3H56648.2;HVUL6H45513.2;HVUL1H15859.2;HVUL4H10827.2;HVUL7H50277.2;HVUL7H34401.2;HVUL4H13104.2;HVUL2H24717.2;HVUL7H12028.2;HVUL3H0…	K01476+K00831+K13832+K01755+K15849+K00850+K00286+K14085+K01623+K01783+K01438+K01620+K00134+K01609+K01778+K00789+K12741+K14677+K05658+K00873+K00030+K01687+K00766+K01696+K01609+K10206+K00058+K00031+K01623+K00815+K00134+K00549+K00815+K01736+K01626+K13034+K10730+K15849+K00826+K00133+K00058+K01807+K01681+K13832+K00789+K00948+K12657+K01940+K00927+K14454+K01647+K03144+K00814+K01695+K01915+K00800+K14682+…
Alanine, aspartate and glutamate metabolism	ko00250	21 out of 984 2.13414634146341%	27 out of 2230 1.21076233183856%	0.00036379	HVUL5H18813.2;HVUL4H07944.2;HVUL5H51537.2;HVUL5H43428.2;HVUL4H15112.2;HVUL1H11684.2;HVUL6H54510.2;HVUL5H31431.2;HVUL2H19792.2;HVUL1H03788.2;HVUL1H14423.2;HVUL3H23380.2;HVUL4H09603.2;HVUL7H03378.2;HVUL1H45563.2;HVUL6H06120.2;HVUL2H36888.2;HVUL5H53345.2;HVUL2H06647.2;HVUL1H41483.2;HVUL4H35800.2	K01953+K01755+K01955+K12741+K01953+K00827+K17761+K01506+K00261+K00294+K01940+K14454+K01580+K03144+K00814+K01915+K00264+K01956+K16871+K03144+K00827
Propanoate metabolism	ko00640	12 out of 984 1.21951219512195%	13 out of 2230 0.582959641255605%	0.000406185	HVUL5H24432.2;HVUL2H27134.2;HVUL1H54366.2;HVUL2H48105.2;HVUL6H27457.2;HVUL1H12319.2;HVUL3H55486.2;HVUL2H13056.2;HVUL6H13640.2;HVUL5H43695.2;HVUL4H56052.2;HVUL5H14953.2	K00626+K00140+K05605+K00249+K01895+K00382+K00626+K09699+K00167+K00166+K05607+K15164
Endocytosis	ko04144	32 out of 984 3.2520325203252%	47 out of 2230 2.10762331838565%	0.000701205	HVUL3H32509.2;HVUL3H41412.2;HVUL4H26853.2;HVUL1H42103.2;HVUL1H12155.2;HVUL5H17652.2;HVUL6H24561.2;HVUL5H47221.2;HVUL0H03918.2;HVUL7H09267.2;HVUL4H03610.2;HVUL3H35485.2;HVUL5H40892.2;HVUL1H32525.2;HVUL5H18096.2;HVUL7H54276.2;HVUL6H01808.2;HVUL2H19410.2;HVUL2H11908.2;HVUL5H44385.2;HVUL7H31515.2;HVUL1H29478.2;HVUL5H16339.2;HVUL5H33816.2;HVUL3H52909.2;HVUL1H10931.2;HVUL7H31580.2;HVUL3H42654.2;HVUL3H3…	K17917+K12189+K03283+K01528+K12191+K12493+K12486+K07889+K07904+K12486+K01528+K07904+K03283+K01115+K05755+K07904+K03283+K12486+K13412+K04646+K12197+K12200+K03283+K01115+K12471+K01528+K12483+K01115+K07897+K07901+K03115+K12486
Phenylalanine, tyrosine and tryptophan biosynthesis	ko00400	21 out of 984 2.13414634146341%	28 out of 2230 1.25560538116592%	0.000854323	HVUL2H37591.2;HVUL3H36062.2;HVUL5H42853.2;HVUL4H10827.2;HVUL7H50277.2;HVUL7H34401.2;HVUL1H03923.2;HVUL4H04215.2;HVUL4H02257.2;HVUL7H29215.2;HVUL1H14475.2;HVUL3H41632.2;HVUL3H23380.2;HVUL7H03378.2;HVUL1H23859.2;HVUL7H31316.2;HVUL7H44959.2;HVUL2H35866.2;HVUL4H14202.2;HVUL1H41483.2;HVUL2H13976.2	K13832+K15849+K01609+K00766+K01696+K01609+K00815+K00815+K01736+K01626+K15849+K13832+K14454+K03144+K01695+K00800+K06001+K05359+K01657+K03144+K01626
Fatty acid metabolism	ko01212	20 out of 984 2.03252032520325%	27 out of 2230 1.21076233183856%	0.00148479	HVUL5H24432.2;HVUL4H48420.2;HVUL4H47296.2;HVUL7H20554.2;HVUL2H48105.2;HVUL3H47477.2;HVUL3H55486.2;HVUL1H10694.2;HVUL7H40080.2;HVUL3H14542.2;HVUL2H44679.2;HVUL3H17775.2;HVUL2H05175.2;HVUL0H14608.2;HVUL4H56052.2;HVUL4H12445.2;HVUL5H49106.2;HVUL4H40967.2;HVUL6H47954.2;HVUL4H12446.2	K00626+K00232+K10257+K00232+K00249+K01897+K00626+K00232+K00232+K10527+K00059+K10527+K03921+K10527+K05607+K01897+K07513+K01074+K10251+K01897
Tyrosine metabolism	ko00350	18 out of 984 1.82926829268293%	25 out of 2230 1.12107623318386%	0.00432852	HVUL3H36062.2;HVUL5H06589.2;HVUL7H15274.2;HVUL5H58809.2;HVUL5H28093.2;HVUL1H03923.2;HVUL4H04215.2;HVUL1H14475.2;HVUL7H07147.2;HVUL3H54675.2;HVUL7H51592.2;HVUL3H23380.2;HVUL7H03378.2;HVUL6H44700.2;HVUL5H15739.2;HVUL1H41483.2;HVUL2H31041.2;HVUL2H28224.2	K15849+K00001+K01592+K00457+K01800+K00815+K00815+K15849+K00451+K00121+K00121+K14454+K03144+K01555+K01800+K03144+K01592+K00276
Metabolic pathways	ko01100	418 out of 984 42.479674796748%	879 out of 2230 39.4170403587444%	0.004868	HVUL4H29634.2;HVUL7H14274.2;HVUL5H49110.2;HVUL2H13246.2;HVUL3H27715.2;HVUL5H18813.2;HVUL3H38884.2;HVUL1H33926.2;HVUL1H25153.2;HVUL7H16433.2;HVUL2H16695.2;HVUL3H44749.2;HVUL3H14469.2;HVUL3H48469.2;HVUL2H43064.2;HVUL3H04057.2;HVUL5H24432.2;HVUL4H05481.2;HVUL3H03998.2;HVUL4H40698.2;HVUL1H07686.2;HVUL6H23976.2;HVUL2H37591.2;HVUL4H07944.2;HVUL5H20527.2;HVUL4H34483.2;HVUL3H36062.2;HVUL1H17124.2;HVUL2H2…	K01610+K14066+K15303+K01476+K07424+K01953+K10908+K05933+K08738+K00162+K14046+K14156+K01193+K13126+K00658+K02147+K00626+K00831+K02154+K07424+K01006+K12446+K13832+K01755+K01176+K01051+K15849+K01183+K15920+K00850+K01176+K02257+K02563+K01785+K00286+K13030+K13789+K03686+K01087+K05349+K00430+K01785+K00232+K00001+K00140+K12669+K00430+K03639+K14085+K00430+K00844+K05933+K00771+K13030+K02184+K01623+K13098+…
Tryptophan metabolism	ko00380	19 out of 984 1.93089430894309%	27 out of 2230 1.21076233183856%	0.00508302	HVUL5H24432.2;HVUL5H05513.2;HVUL5H28212.2;HVUL6H20868.2;HVUL7H34133.2;HVUL7H00441.2;HVUL3H55486.2;HVUL5H49817.2;HVUL5H27808.2;HVUL7H27010.2;HVUL2H59273.2;HVUL3H05213.2;HVUL6H30645.2;HVUL2H00850.2;HVUL4H56052.2;HVUL6H07463.2;HVUL7H12708.2;HVUL3H05214.2;HVUL6H52112.2	K00626+K14085+K11817+K03781+K03781+K11816+K00626+K04628+K11820+K00517+K11817+K13225+K01501+K00517+K05607+K11818+K00128+K13225+K17854
Peroxisome	ko04146	26 out of 984 2.64227642276423%	40 out of 2230 1.79372197309417%	0.00591717	HVUL4H48420.2;HVUL7H20554.2;HVUL3H26590.2;HVUL6H20868.2;HVUL5H06115.2;HVUL1H16029.2;HVUL7H34133.2;HVUL3H47477.2;HVUL3H43420.2;HVUL7H12028.2;HVUL6H19056.2;HVUL6H40129.2;HVUL3H04290.2;HVUL1H10694.2;HVUL7H40080.2;HVUL7H46309.2;HVUL2H07185.2;HVUL0H03948.2;HVUL4H08226.2;HVUL5H37857.2;HVUL3H04907.2;HVUL3H34478.2;HVUL4H12445.2;HVUL5H49106.2;HVUL5H11521.2;HVUL4H12446.2	K00232+K00232+K03386+K03781+K08726+K13354+K03781+K01897+K01640+K00031+K13344+K08726+K11147+K00232+K00232+K06664+K11517+K12261+K12823+K08726+K12663+K04565+K01897+K07513+K13347+K01897
SNARE interactions in vesicular transport	ko04130	6 out of 984 0.609756097560976%	6 out of 2230 0.269058295964126%	0.00731867	HVUL5H30490.2;HVUL3H34999.2;HVUL6H36089.2;HVUL7H32312.2;HVUL7H12792.2;HVUL5H34542.2	K08511+K08516+K08504+K08507+K08515+K08517
Glycolysis / Gluconeogenesis	ko00010	35 out of 984 3.55691056910569%	58 out of 2230 2.60089686098655%	0.00868785	HVUL4H29634.2;HVUL7H16433.2;HVUL3H48469.2;HVUL7H11002.2;HVUL2H20373.2;HVUL4H24104.2;HVUL2H39798.2;HVUL5H06589.2;HVUL5H05513.2;HVUL1H52101.2;HVUL3H53245.2;HVUL7H47550.2;HVUL6H27457.2;HVUL1H03995.2;HVUL2H38899.2;HVUL7H58993.2;HVUL3H56648.2;HVUL5H56708.2;HVUL1H47226.2;HVUL1H12319.2;HVUL1H47225.2;HVUL3H08454.2;HVUL6H47322.2;HVUL4H01635.2;HVUL1H33854.2;HVUL3H54675.2;HVUL3H21712.2;HVUL7H51592.2;HVUL6H0…	K01610+K00162+K13126+K00850+K01785+K03686+K01785+K00001+K14085+K00844+K01623+K00134+K01895+K13126+K05658+K13126+K00873+K01835+K03841+K00382+K03841+K01623+K00134+K13126+K10730+K00121+K00162+K00121+K00927+K00627+K15164+K00162+K00128+K00162+K01689
Lysine degradation	ko00310	7 out of 984 0.711382113821138%	8 out of 2230 0.358744394618834%	0.0158457	HVUL2H43064.2;HVUL5H24432.2;HVUL5H05513.2;HVUL3H55486.2;HVUL6H08078.2;HVUL4H56052.2;HVUL7H12708.2	K00658+K00626+K14085+K00626+K14157+K05607+K00128
Amino sugar and nucleotide sugar metabolism	ko00520	29 out of 984 2.94715447154472%	48 out of 2230 2.152466367713%	0.0160142	HVUL6H23976.2;HVUL1H17124.2;HVUL2H29227.2;HVUL1H52101.2;HVUL2H16053.2;HVUL1H55207.2;HVUL5H49800.2;HVUL3H19264.2;HVUL7H05955.2;HVUL5H56708.2;HVUL4H45624.2;HVUL0H02850.2;HVUL4H36146.2;HVUL1H17123.2;HVUL3H52061.2;HVUL4H27885.2;HVUL1H37494.2;HVUL1H36116.2;HVUL3H08174.2;HVUL3H55905.2;HVUL7H07332.2;HVUL5H16924.2;HVUL6H42122.2;HVUL4H55279.2;HVUL1H40745.2;HVUL3H56725.2;HVUL2H05844.2;HVUL6H15063.2;HVUL5H1…	K12446+K01183+K15920+K00844+K00963+K01183+K00012+K00847+K12447+K01835+K12450+K01183+K01183+K01183+K01183+K00012+K10046+K00326+K00963+K01183+K01711+K01784+K13648+K13379+K00326+K01183+K01183+K01183+K00849
Tropane, piperidine and pyridine alkaloid biosynthesis	ko00960	10 out of 984 1.01626016260163%	13 out of 2230 0.582959641255605%	0.0171251	HVUL3H36062.2;HVUL5H40027.2;HVUL1H03923.2;HVUL4H04215.2;HVUL1H14475.2;HVUL3H23380.2;HVUL7H03378.2;HVUL3H17754.2;HVUL1H41483.2;HVUL2H28224.2	K15849+K08081+K00815+K00815+K15849+K14454+K03144+K08081+K03144+K00276
Isoquinoline alkaloid biosynthesis	ko00950	10 out of 984 1.01626016260163%	13 out of 2230 0.582959641255605%	0.0171251	HVUL3H36062.2;HVUL7H15274.2;HVUL1H03923.2;HVUL4H04215.2;HVUL1H14475.2;HVUL3H23380.2;HVUL7H03378.2;HVUL1H41483.2;HVUL2H31041.2;HVUL2H28224.2	K15849+K01592+K00815+K00815+K15849+K14454+K03144+K03144+K01592+K00276
Arginine biosynthesis	ko00220	13 out of 984 1.32113821138211%	19 out of 2230 0.852017937219731%	0.028206	HVUL2H13246.2;HVUL4H07944.2;HVUL6H33634.2;HVUL5H43428.2;HVUL7H51462.2;HVUL2H19792.2;HVUL1H14423.2;HVUL3H23380.2;HVUL7H03378.2;HVUL1H45563.2;HVUL6H06120.2;HVUL7H41972.2;HVUL1H41483.2	K01476+K01755+K01438+K12741+K14677+K00261+K01940+K14454+K03144+K00814+K01915+K14682+K03144
Biosynthesis of unsaturated fatty acids	ko01040	9 out of 984 0.914634146341463%	12 out of 2230 0.538116591928251%	0.0306358	HVUL4H48420.2;HVUL4H47296.2;HVUL7H20554.2;HVUL1H10694.2;HVUL7H40080.2;HVUL2H44679.2;HVUL2H05175.2;HVUL5H49106.2;HVUL6H47954.2	K00232+K10257+K00232+K00232+K00232+K00059+K03921+K07513+K10251
Protein export	ko03060	16 out of 984 1.6260162601626%	25 out of 2230 1.12107623318386%	0.0354801	HVUL3H24778.2;HVUL3H42486.2;HVUL0H10077.2;HVUL7H53679.2;HVUL3H14091.2;HVUL5H04621.2;HVUL4H43311.2;HVUL6H17910.2;HVUL7H36094.2;HVUL2H38308.2;HVUL3H08984.2;HVUL2H46609.2;HVUL5H44811.2;HVUL5H20921.2;HVUL6H29079.2;HVUL5H16100.2	K09481+K12948+K13280+K03109+K03108+K03100+K09481+K09490+K03105+K12947+K10956+K09540+K10956+K12948+K07342+K03217
Biosynthesis of secondary metabolites	ko01110	277 out of 984 28.150406504065%	585 out of 2230 26.2331838565022%	0.0376307	HVUL4H29634.2;HVUL7H14274.2;HVUL3H51106.2;HVUL2H42804.2;HVUL5H49110.2;HVUL2H13246.2;HVUL5H18813.2;HVUL1H33926.2;HVUL7H16433.2;HVUL2H16695.2;HVUL3H48469.2;HVUL2H43064.2;HVUL5H24432.2;HVUL2H37591.2;HVUL4H07944.2;HVUL3H36062.2;HVUL7H11002.2;HVUL0H43661.2;HVUL2H20373.2;HVUL3H19211.2;HVUL2H14161.2;HVUL2H39751.2;HVUL4H24104.2;HVUL6H53307.2;HVUL6H11049.2;HVUL2H39798.2;HVUL4H48420.2;HVUL5H06589.2;HVUL6H4…	K01610+K14066+K09832+K08233+K15303+K01476+K01953+K05933+K00162+K14046+K13126+K00658+K00626+K13832+K01755+K15849+K00850+K02257+K01785+K00286+K13030+K13789+K03686+K05349+K00430+K01785+K00232+K00001+K00430+K08233+K14085+K00430+K00844+K05933+K13030+K02184+K01623+K00232+K01592+K00430+K00235+K01783+K01057+K01438+K03781+K08248+K01051+K13412+K14416+K03781+K01620+K00430+K00430+K00249+K00134+K00660+K08081+…
Glycosylphosphatidylinositol(GPI)-anchor biosynthesis	ko00563	4 out of 984 0.40650406504065%	4 out of 2230 0.179372197309417%	0.0377815	HVUL2H10045.2;HVUL3H21706.2;HVUL7H03135.2;HVUL6H21548.2	K03857+K05283+K16276+K03857
Ascorbate and aldarate metabolism	ko00053	18 out of 984 1.82926829268293%	29 out of 2230 1.30044843049327%	0.0387161	HVUL5H49110.2;HVUL2H14161.2;HVUL5H05513.2;HVUL6H20827.2;HVUL5H49800.2;HVUL7H05955.2;HVUL7H33470.2;HVUL4H27885.2;HVUL1H37494.2;HVUL2H52294.2;HVUL3H49285.2;HVUL1H07264.2;HVUL2H16977.2;HVUL7H38230.2;HVUL3H41261.2;HVUL2H27611.2;HVUL7H12708.2;HVUL3H12450.2	K15303+K13030+K14085+K13030+K00012+K12447+K00469+K00012+K10046+K00434+K05275+K00423+K00434+K08232+K00423+K05275+K00128+K00225
Oxidative phosphorylation	ko00190	20 out of 984 2.03252032520325%	33 out of 2230 1.47982062780269%	0.040989	HVUL3H04057.2;HVUL3H03998.2;HVUL0H43661.2;HVUL7H41729.2;HVUL5H08284.2;HVUL1H15038.2;HVUL3H43587.2;HVUL2H46613.2;HVUL3H52389.2;HVUL7H54375.2;HVUL4H07553.2;HVUL3H43126.2;HVUL0H24358.2;HVUL2H05347.2;HVUL2H53131.2;HVUL4H52040.2;HVUL2H26514.2;HVUL3H40386.2;HVUL2H57269.2;HVUL2H11841.2	K02147+K02154+K02257+K00235+K00234+K02148+K02151+K03946+K02146+K01507+K02155+K01507+K02144+K00234+K00236+K02154+K02144+K03661+K02134+K01507
Ubiquitin mediated proteolysis	ko04120	21 out of 984 2.13414634146341%	35 out of 2230 1.5695067264574%	0.0418338	HVUL7H20857.2;HVUL5H05352.2;HVUL5H07056.2;HVUL5H30313.2;HVUL5H03896.2;HVUL3H44344.2;HVUL6H10840.2;HVUL7H21605.2;HVUL1H35034.2;HVUL3H35287.2;HVUL5H32609.2;HVUL4H34306.2;HVUL3H31193.2;HVUL1H50300.2;HVUL3H45014.2;HVUL7H41364.2;HVUL3H54670.2;HVUL4H48766.2;HVUL4H17059.2;HVUL7H23459.2;HVUL3H42221.2	K10601+K03868+K10609+K10580+K03094+K10686+K10590+K06689+K08332+K10615+K10579+K10577+K03868+K03347+K10144+K03868+K10581+K10578+K10357+K03094+K10573

## Sheet: Z13.green.enrichment
#Kegg_pathway	ko_id	Cluter_frequency	Genome_frequency	P-value	gene_ID	KO_ID
Zeatin biosynthesis	ko00908	7 out of 173 4.04624277456647%	17 out of 2230 0.762331838565022%	0.00014974	HVUL7H17449.2;HVUL7H41635.2;HVUL6H19934.2;HVUL5H03750.2;HVUL7H09713.2;HVUL2H53320.2;HVUL7H08413.2	K00279+K13496+K13496+K17193+K13495+K13030+K13030
Circadian rhythm - plant	ko04712	11 out of 173 6.35838150289017%	43 out of 2230 1.92825112107623%	0.00028604	HVUL2H07117.2;HVUL7H35655.2;HVUL3H55044.2;HVUL7H36582.2;HVUL5H36534.2;HVUL7H01642.2;HVUL3H12464.2;HVUL6H31900.2;HVUL4H30683.2;HVUL5H14311.2;HVUL1H30589.2	K16222+K12133+K16222+K12133+K12135+K11253+K10143+K12133+K08869+K12126+K16240
Insulin resistance	ko04931	8 out of 173 4.6242774566474%	28 out of 2230 1.25560538116592%	0.000900886	HVUL4H58026.2;HVUL1H33000.2;HVUL7H18584.2;HVUL4H20810.2;HVUL3H32007.2;HVUL1H20360.2;HVUL5H31472.2;HVUL3H09013.2	K09667+K07198+K07198+K07198+K07198+K07198+K00688+K07198
Regulation of autophagy	ko04140	7 out of 173 4.04624277456647%	22 out of 2230 0.986547085201794%	0.000939789	HVUL1H33000.2;HVUL7H18584.2;HVUL4H20810.2;HVUL2H52073.2;HVUL3H32007.2;HVUL1H20360.2;HVUL3H09013.2	K07198+K07198+K07198+K08332+K07198+K07198+K07198
Phenylpropanoid biosynthesis	ko00940	23 out of 173 13.2947976878613%	167 out of 2230 7.48878923766816%	0.00374706	HVUL1H11089.2;HVUL4H06353.2;HVUL3H32594.2;HVUL4H46709.2;HVUL6H46097.2;HVUL7H05382.2;HVUL2H46744.2;HVUL1H10645.2;HVUL6H36406.2;HVUL3H16981.2;HVUL3H51523.2;HVUL5H24762.2;HVUL2H50171.2;HVUL6H02023.2;HVUL7H38746.2;HVUL6H19305.2;HVUL2H04444.2;HVUL5H31534.2;HVUL2H50172.2;HVUL3H21329.2;HVUL3H06718.2;HVUL1H32789.2;HVUL5H23996.2	K14948+K14325+K00430+K13172+K00430+K00430+K00430+K00430+K10775+K09754+K09753+K00430+K10775+K07766+K00430+K17871+K14329+K11808+K10775+K00430+K13171+K09754+K13065
mRNA surveillance pathway	ko03015	26 out of 173 15.028901734104%	197 out of 2230 8.83408071748879%	0.00376101	HVUL5H27016.2;HVUL4H06353.2;HVUL7H14873.2;HVUL0H39808.2;HVUL2H05509.2;HVUL5H13618.2;HVUL0H01595.2;HVUL5H22122.2;HVUL7H30153.2;HVUL2H05580.2;HVUL1H02214.2;HVUL3H48646.2;HVUL3H42480.2;HVUL3H06040.2;HVUL6H38788.2;HVUL5H09122.2;HVUL4H08345.2;HVUL3H56596.2;HVUL2H15185.2;HVUL6H17004.2;HVUL3H15897.2;HVUL4H30683.2;HVUL4H26843.2;HVUL3H06718.2;HVUL2H00488.2;HVUL7H20841.2	K14325+K14325+K13171+K13412+K13171+K13171+K13412+K13171+K02184+K08726+K13171+K13171+K03267+K01835+K14326+K04382+K13171+K14325+K13412+K14325+K13171+K08869+K07213+K13171+K13172+K13171
Galactose metabolism	ko00052	8 out of 173 4.6242774566474%	43 out of 2230 1.92825112107623%	0.0153773	HVUL6H25340.2;HVUL3H42226.2;HVUL3H06040.2;HVUL6H04553.2;HVUL3H03695.2;HVUL3H52205.2;HVUL7H05514.2;HVUL5H24150.2	K01784+K00850+K01835+K01193+K06617+K06617+K01187+K01193
Flavone and flavonol biosynthesis	ko00944	4 out of 173 2.3121387283237%	15 out of 2230 0.672645739910314%	0.0242409	HVUL7H41635.2;HVUL6H19934.2;HVUL5H03750.2;HVUL7H40086.2	K13496+K13496+K17193+K05280
Plant hormone signal transduction	ko04075	13 out of 173 7.51445086705202%	93 out of 2230 4.17040358744395%	0.0246887	HVUL5H28266.2;HVUL3H21335.2;HVUL7H06762.2;HVUL7H01642.2;HVUL4H18822.2;HVUL5H49109.2;HVUL3H24267.2;HVUL2H09901.2;HVUL5H40577.2;HVUL5H14765.2;HVUL5H14311.2;HVUL7H12169.2;HVUL1H15463.2	K16189+K14492+K14491+K11253+K14489+K14484+K14491+K14777+K04424+K14510+K12126+K14494+K13463
RNA transport	ko03013	29 out of 173 16.7630057803468%	268 out of 2230 12.0179372197309%	0.0342468	HVUL5H27016.2;HVUL4H06353.2;HVUL7H14873.2;HVUL0H39808.2;HVUL2H05509.2;HVUL5H13618.2;HVUL0H01595.2;HVUL5H22122.2;HVUL7H30153.2;HVUL2H05580.2;HVUL4H04686.2;HVUL1H02214.2;HVUL3H48646.2;HVUL3H06040.2;HVUL1H15353.2;HVUL6H38788.2;HVUL6H37029.2;HVUL4H08345.2;HVUL3H56596.2;HVUL6H19305.2;HVUL2H15185.2;HVUL6H17004.2;HVUL3H15897.2;HVUL4H30683.2;HVUL3H27212.2;HVUL4H26843.2;HVUL3H06718.2;HVUL2H00488.2;HVUL7H2…	K14325+K14325+K13171+K13412+K13171+K13171+K13412+K13171+K02184+K08726+K03239+K13171+K13171+K01835+K07562+K14326+K01687+K13171+K14325+K17871+K13412+K14325+K13171+K08869+K03260+K07213+K13171+K13172+K13171
Terpenoid backbone biosynthesis	ko00900	4 out of 173 2.3121387283237%	17 out of 2230 0.762331838565022%	0.0374294	HVUL4H33249.2;HVUL1H52124.2;HVUL7H19404.2;HVUL7H02902.2	K11778+K01662+K15891+K04498
Carotenoid biosynthesis	ko00906	4 out of 173 2.3121387283237%	18 out of 2230 0.807174887892377%	0.0452988	HVUL5H09615.2;HVUL2H05483.2;HVUL7H33531.2;HVUL7H24220.2	K02291+K15746+K00514+K00514
Flavonoid biosynthesis	ko00941	5 out of 173 2.89017341040462%	26 out of 2230 1.16591928251121%	0.0458479	HVUL7H40086.2;HVUL3H16981.2;HVUL2H04444.2;HVUL1H32789.2;HVUL5H23996.2	K05280+K09754+K14329+K09754+K13065

## Sheet: Z13.turquoise.enrichment
#Kegg_pathway	ko_id	Cluter_frequency	Genome_frequency	P-value	gene_ID	KO_ID
Photosynthesis - antenna proteins	ko00196	16 out of 679 2.35640648011782%	18 out of 2230 0.807174887892377%	3.80549e-07	HVUL1H23813.2;HVUL6H12644.2;HVUL6H08733.2;HVUL6H08730.2;HVUL5H04698.2;HVUL6H12643.2;HVUL5H04697.2;HVUL1H23814.2;HVUL6H32923.2;HVUL6H08732.2;HVUL6H37721.2;HVUL5H03939.2;HVUL6H12645.2;HVUL6H08731.2;HVUL6H32922.2;HVUL2H15501.2	K08912+K08912+K08912+K08912+K08912+K08912+K08912+K08912+K08909+K08912+K08912+K08912+K08912+K08912+K08909+K08914
Phenylpropanoid biosynthesis	ko00940	73 out of 679 10.7511045655376%	167 out of 2230 7.48878923766816%	0.000114051	HVUL3H35336.2;HVUL1H12629.2;HVUL2H13903.2;HVUL0H00462.2;HVUL1H08320.2;HVUL5H19387.2;HVUL1H52159.2;HVUL3H24160.2;HVUL2H13055.2;HVUL5H23051.2;HVUL7H07288.2;HVUL2H26598.2;HVUL2H50342.2;HVUL2H26074.2;HVUL1H27755.2;HVUL6H38877.2;HVUL2H30417.2;HVUL4H18896.2;HVUL7H42504.2;HVUL3H06083.2;HVUL2H17279.2;HVUL2H10518.2;HVUL7H09665.2;HVUL6H09947.2;HVUL1H16764.2;HVUL6H12960.2;HVUL2H02614.2;HVUL6H30143.2;HVUL1H1…	K14325+K00430+K02184+K14416+K14948+K00430+K13412+K00430+K04499+K01188+K04499+K13172+K00430+K14416+K00430+K00430+K00430+K00430+K00430+K00430+K10775+K14416+K00430+K01904+K00430+K00430+K09753+K01904+K00430+K01188+K13172+K16296+K00430+K11714+K13065+K00430+K07374+K00430+K00430+K01256+K09755+K13412+K14325+K00588+K00430+K00487+K13412+K09756+K00430+K00430+K00430+K01188+K09753+K13065+K10775+K13412+K13172+…
Metabolic pathways	ko01100	305 out of 679 44.9189985272459%	879 out of 2230 39.4170403587444%	0.000270846	HVUL3H51403.2;HVUL3H35336.2;HVUL3H02932.2;HVUL1H23813.2;HVUL7H23458.2;HVUL6H25825.2;HVUL1H12629.2;HVUL4H37986.2;HVUL2H26486.2;HVUL2H21113.2;HVUL4H02323.2;HVUL1H24392.2;HVUL2H13903.2;HVUL0H04974.2;HVUL3H42334.2;HVUL0H00462.2;HVUL2H38852.2;HVUL4H35402.2;HVUL1H05360.2;HVUL5H36602.2;HVUL6H12644.2;HVUL2H11393.2;HVUL7H29030.2;HVUL1H08320.2;HVUL5H33463.2;HVUL4H21040.2;HVUL1H41881.2;HVUL3H32270.2;HVUL4H0…	K01100+K14325+K00423+K08912+K02641+K02437+K00430+K00128+K00161+K00864+K06997+K01184+K02184+K00133+K00891+K14416+K01602+K01657+K16818+K01602+K08912+K00605+K03405+K14948+K05933+K13210+K01184+K00953+K05298+K03953+K01184+K01919+K09835+K08912+K03017+K00430+K13412+K00454+K05298+K01601+K00430+K01602+K04499+K08912+K03841+K02641+K11426+K07437+K08912+K10536+K01188+K07748+K08901+K01602+K03043+K05933+K14484+…
Circadian rhythm - plant	ko04712	23 out of 679 3.38733431516937%	43 out of 2230 1.92825112107623%	0.00123626	HVUL5H02709.2;HVUL3H31197.2;HVUL4H54822.2;HVUL7H42896.2;HVUL2H18497.2;HVUL7H01687.2;HVUL7H33294.2;HVUL2H12983.2;HVUL1H28709.2;HVUL7H38182.2;HVUL3H09488.2;HVUL2H09378.2;HVUL7H12747.2;HVUL0H06912.2;HVUL4H53302.2;HVUL1H34234.2;HVUL1H40517.2;HVUL6H09726.2;HVUL0H15117.2;HVUL5H27515.2;HVUL0H10914.2;HVUL6H46586.2;HVUL2H03927.2	K12130+K12124+K12130+K06627+K00660+K16222+K12135+K12133+K12135+K12133+K12126+K00660+K13171+K00660+K12116+K16223+K12126+K12127+K12129+K12135+K16223+K12129+K16223
Monoterpenoid biosynthesis	ko00902	7 out of 679 1.03092783505155%	8 out of 2230 0.358744394618834%	0.00139715	HVUL6H16050.2;HVUL6H05179.2;HVUL6H13356.2;HVUL2H31036.2;HVUL6H16051.2;HVUL7H35265.2;HVUL2H06604.2	K15086+K15086+K15086+K15095+K15086+K18108+K15095
Plant-pathogen interaction	ko04626	108 out of 679 15.9057437407953%	282 out of 2230 12.6457399103139%	0.00159031	HVUL3H35336.2;HVUL6H20013.2;HVUL2H21113.2;HVUL4H02323.2;HVUL4H51396.2;HVUL5H38434.2;HVUL3H38911.2;HVUL7H06717.2;HVUL7H21382.2;HVUL7H21490.2;HVUL3H47421.2;HVUL3H09822.2;HVUL2H12860.2;HVUL1H52159.2;HVUL7H38175.2;HVUL4H44071.2;HVUL5H36394.2;HVUL7H22576.2;HVUL1H14088.2;HVUL2H30445.2;HVUL5H06590.2;HVUL0H26112.2;HVUL4H19726.2;HVUL3H53252.2;HVUL3H07559.2;HVUL5H22700.2;HVUL5H00499.2;HVUL2H08436.2;HVUL5H0…	K14325+K13412+K00864+K06997+K02183+K13412+K13420+K04371+K13456+K00924+K09422+K13412+K03283+K13412+K01373+K09422+K04371+K13172+K13424+K01373+K13412+K13412+K13412+K13172+K13412+K13412+K13449+K03013+K13412+K05391+K14325+K05391+K07119+K14306+K12605+K13428+K13412+K13420+K13412+K05391+K02184+K11267+K02183+K13412+K13412+K13412+K09422+K03013+K13412+K13412+K12448+K16224+K13412+K13412+K13412+K00876+K13448+…
Plant hormone signal transduction	ko04075	42 out of 679 6.18556701030928%	93 out of 2230 4.17040358744395%	0.00159129	HVUL3H10030.2;HVUL5H28877.2;HVUL7H01217.2;HVUL7H48900.2;HVUL5H04353.2;HVUL3H01445.2;HVUL2H39827.2;HVUL4H38292.2;HVUL5H47789.2;HVUL5H02793.2;HVUL5H21635.2;HVUL5H00499.2;HVUL6H09387.2;HVUL4H28905.2;HVUL1H05324.2;HVUL2H22263.2;HVUL7H02212.2;HVUL0H09702.2;HVUL2H30409.2;HVUL3H09488.2;HVUL4H06403.2;HVUL1H52934.2;HVUL1H32247.2;HVUL2H01522.2;HVUL7H30036.2;HVUL1H08544.2;HVUL1H13394.2;HVUL2H40169.2;HVUL0H0…	K14498+K14488+K08235+K08235+K03575+K14493+K14498+K14496+K14484+K16189+K14492+K13449+K14491+K17535+K14490+K14493+K14493+K13946+K14493+K12126+K13463+K14488+K14493+K14498+K14488+K13422+K13418+K14494+K14486+K14490+K13415+K14498+K14498+K14432+K12126+K14484+K04371+K12741+K00737+K13415+K14488+K04733
mRNA surveillance pathway	ko03015	79 out of 679 11.6347569955817%	197 out of 2230 8.83408071748879%	0.00161498	HVUL3H35336.2;HVUL1H12629.2;HVUL0H00462.2;HVUL3H34864.2;HVUL3H03171.2;HVUL7H24730.2;HVUL5H32721.2;HVUL1H34231.2;HVUL0H28934.2;HVUL7H34630.2;HVUL3H51730.2;HVUL5H49798.2;HVUL4H48365.2;HVUL2H26074.2;HVUL5H06590.2;HVUL0H26112.2;HVUL2H20176.2;HVUL3H07559.2;HVUL1H39468.2;HVUL3H03170.2;HVUL3H15609.2;HVUL5H03720.2;HVUL0H28935.2;HVUL7H01687.2;HVUL1H08935.2;HVUL6H17635.2;HVUL4H45506.2;HVUL2H10518.2;HVUL7H0…	K14325+K00430+K14416+K14319+K13171+K15692+K13126+K14325+K14325+K13171+K13172+K13648+K06627+K14416+K13412+K13412+K10572+K13412+K14325+K06269+K14325+K13412+K14325+K16222+K14411+K14325+K09528+K14416+K00430+K13171+K13412+K02184+K14325+K13412+K13171+K14325+K13171+K03267+K14416+K13412+K14325+K01256+K14325+K00430+K13171+K13171+K07870+K13412+K00430+K13171+K13171+K14376+K13412+K13412+K14325+K13172+K14317+…
Pyrimidine metabolism	ko00240	27 out of 679 3.97643593519882%	57 out of 2230 2.55605381165919%	0.00484838	HVUL4H02323.2;HVUL5H41834.2;HVUL2H18881.2;HVUL2H30907.2;HVUL2H17573.2;HVUL2H26598.2;HVUL3H56326.2;HVUL0H26112.2;HVUL2H20080.2;HVUL3H12726.2;HVUL3H14367.2;HVUL6H34668.2;HVUL2H08436.2;HVUL4H15891.2;HVUL3H16383.2;HVUL2H59603.2;HVUL7H44630.2;HVUL5H27846.2;HVUL0H01543.2;HVUL3H33071.2;HVUL3H57697.2;HVUL1H06802.2;HVUL6H19063.2;HVUL1H11683.2;HVUL4H35401.2;HVUL7H27332.2;HVUL7H49488.2	K06997+K03017+K11426+K14641+K03043+K13172+K05674+K13412+K02335+K03046+K09903+K00876+K03013+K00876+K01115+K00962+K00943+K03013+K00876+K14641+K01937+K03021+K00876+K03006+K06182+K02866+K10808
Biosynthesis of secondary metabolites	ko01110	202 out of 679 29.7496318114875%	585 out of 2230 26.2331838565022%	0.00753324	HVUL3H35336.2;HVUL6H25825.2;HVUL1H12629.2;HVUL4H37986.2;HVUL2H26486.2;HVUL2H13903.2;HVUL0H04974.2;HVUL3H42334.2;HVUL5H04353.2;HVUL0H00462.2;HVUL4H35402.2;HVUL1H05360.2;HVUL6H16050.2;HVUL2H11393.2;HVUL7H29030.2;HVUL6H05179.2;HVUL1H08320.2;HVUL5H33463.2;HVUL4H21040.2;HVUL3H32270.2;HVUL5H19819.2;HVUL2H49706.2;HVUL5H19387.2;HVUL1H52159.2;HVUL6H35134.2;HVUL5H20948.2;HVUL3H24160.2;HVUL2H13055.2;HVUL3H3…	K14325+K02437+K00430+K00128+K00161+K02184+K00133+K00891+K03575+K14416+K01657+K16818+K15086+K00605+K03405+K15086+K14948+K05933+K13210+K00953+K09835+K13225+K00430+K13412+K10528+K00454+K00430+K04499+K03841+K04371+K07437+K01188+K16911+K05933+K00145+K12502+K03841+K04499+K01757+K13172+K00826+K02291+K01609+K01723+K17623+K00764+K01068+K00430+K14416+K00430+K10572+K15086+K16911+K01953+K00430+K00430+K13030+…
Starch and sucrose metabolism	ko00500	36 out of 679 5.3019145802651%	84 out of 2230 3.76681614349776%	0.00953775	HVUL1H24392.2;HVUL1H41881.2;HVUL7H28664.2;HVUL5H23051.2;HVUL1H24394.2;HVUL4H42295.2;HVUL5H49798.2;HVUL2H03373.2;HVUL6H39613.2;HVUL6H25419.2;HVUL5H29106.2;HVUL5H24151.2;HVUL3H18631.2;HVUL5H03546.2;HVUL4H39102.2;HVUL2H03127.2;HVUL5H46140.2;HVUL6H42097.2;HVUL2H03756.2;HVUL2H16172.2;HVUL4H28070.2;HVUL2H22717.2;HVUL3H09270.2;HVUL6H12339.2;HVUL6H02140.2;HVUL6H13943.2;HVUL2H01186.2;HVUL4H26283.2;HVUL1H4…	K01184+K01184+K01184+K01188+K01184+K15920+K13648+K01176+K01184+K13030+K01179+K01193+K01188+K00688+K16055+K00705+K01087+K01051+K01193+K00770+K01193+K00700+K01188+K16055+K01193+K14317+K00847+K01179+K01184+K00847+K01176+K00679+K01184+K01184+K01184+K00696
Photosynthesis	ko00195	11 out of 679 1.620029455081%	19 out of 2230 0.852017937219731%	0.0115594	HVUL7H23458.2;HVUL6H15824.2;HVUL7H02106.2;HVUL6H32761.2;HVUL2H48318.2;HVUL4H17799.2;HVUL2H26260.2;HVUL2H43878.2;HVUL1H59462.2;HVUL2H28705.2;HVUL2H28445.2	K02641+K02641+K02638+K08901+K02717+K02639+K08901+K03541+K02717+K14332+K08906
Flavonoid biosynthesis	ko00941	13 out of 679 1.91458026509573%	26 out of 2230 1.16591928251121%	0.0280258	HVUL2H18497.2;HVUL1H18436.2;HVUL2H09378.2;HVUL5H26055.2;HVUL0H06912.2;HVUL5H24670.2;HVUL7H49219.2;HVUL2H16277.2;HVUL1H11389.2;HVUL1H58987.2;HVUL5H04542.2;HVUL7H01416.2;HVUL1H07822.2	K00660+K11714+K00660+K13065+K00660+K01859+K00588+K00487+K05280+K13065+K01859+K13065+K00224
Glyoxylate and dicarboxylate metabolism	ko00630	16 out of 679 2.35640648011782%	35 out of 2230 1.5695067264574%	0.0396708	HVUL6H25825.2;HVUL2H38852.2;HVUL5H36602.2;HVUL2H11393.2;HVUL6H30108.2;HVUL2H31184.2;HVUL5H15714.2;HVUL3H20924.2;HVUL2H31183.2;HVUL2H01025.2;HVUL2H46752.2;HVUL6H40959.2;HVUL1H15041.2;HVUL2H10373.2;HVUL5H03175.2;HVUL0H21654.2	K02437+K01602+K01602+K00605+K01601+K01602+K01602+K01455+K01602+K01602+K01915+K00122+K07870+K15919+K00600+K02437
RNA transport	ko03013	94 out of 679 13.8438880706922%	268 out of 2230 12.0179372197309%	0.047247	HVUL3H35336.2;HVUL1H12629.2;HVUL3H34864.2;HVUL3H03171.2;HVUL5H32240.2;HVUL7H24730.2;HVUL5H32721.2;HVUL2H07445.2;HVUL1H34231.2;HVUL0H28934.2;HVUL1H36758.2;HVUL7H34630.2;HVUL3H51730.2;HVUL5H32241.2;HVUL5H49798.2;HVUL6H08841.2;HVUL4H48365.2;HVUL5H06590.2;HVUL0H26112.2;HVUL2H20176.2;HVUL2H03669.2;HVUL5H32763.2;HVUL3H07559.2;HVUL5H22700.2;HVUL3H18867.2;HVUL1H39468.2;HVUL3H15609.2;HVUL5H03720.2;HVUL0H2…	K14325+K00430+K14319+K13171+K14306+K15692+K13126+K09566+K14325+K14325+K14306+K13171+K13172+K14306+K13648+K03262+K06627+K13412+K13412+K10572+K13172+K09291+K13412+K13412+K07562+K14325+K14325+K13412+K14325+K16222+K14325+K09528+K14306+K00430+K13171+K03539+K03231+K13412+K03231+K02184+K14325+K14306+K13412+K17046+K13171+K14325+K13412+K13171+K13412+K14325+K01256+K14325+K00430+K17686+K13171+K13171+K14306+…

## Sheet: Z13.yellow.enrichment
#Kegg_pathway	ko_id	Cluter_frequency	Genome_frequency	P-value	gene_ID	KO_ID
Ribosome	ko03010	162 out of 394 41.1167512690355%	197 out of 2230 8.83408071748879%	7.13e-100	HVUL7H09094.2;HVUL7H40151.2;HVUL3H17781.2;HVUL6H40705.2;HVUL3H22942.2;HVUL5H15901.2;HVUL7H48434.2;HVUL5H32464.2;HVUL7H25654.2;HVUL2H29281.2;HVUL5H22970.2;HVUL1H28426.2;HVUL2H24234.2;HVUL7H12545.2;HVUL2H05703.2;HVUL7H16385.2;HVUL0H03543.2;HVUL6H17797.2;HVUL6H00578.2;HVUL1H29985.2;HVUL7H49658.2;HVUL1H53950.2;HVUL5H22968.2;HVUL6H06725.2;HVUL2H25222.2;HVUL2H52460.2;HVUL2H13979.2;HVUL3H08229.2;HVUL0H0…	K02884+K02891+K02984+K02870+K02979+K02925+K02915+K02896+K02921+K02875+K02912+K02887+K02998+K02901+K02943+K02929+K02955+K02984+K02873+K02882+K02880+K02980+K02912+K02983+K02985+K02918+K02991+K02940+K02981+K02997+K02937+K02927+K02943+K02903+K02925+K02947+K02969+K02922+K02905+K02985+K02942+K02958+K02993+K02949+K02966+K02962+K02910+K02975+K02958+K02969+K02870+K02908+K02973+K02880+K02891+K02917+K02987+…
Aminoacyl-tRNA biosynthesis	ko00970	14 out of 394 3.55329949238579%	20 out of 2230 0.896860986547085%	3.25e-07	HVUL4H25018.2;HVUL7H55922.2;HVUL3H42482.2;HVUL2H03410.2;HVUL5H30607.2;HVUL3H37961.2;HVUL3H18448.2;HVUL1H17393.2;HVUL2H52768.2;HVUL4H54015.2;HVUL1H14530.2;HVUL7H11412.2;HVUL3H48376.2;HVUL5H49949.2	K01875+K01866+K01872+K01869+K01889+K01873+K01868+K01893+K01876+K04460+K01887+K01870+K01869+K01867
Ribosome biogenesis in eukaryotes	ko03008	17 out of 394 4.31472081218274%	41 out of 2230 1.83856502242152%	0.000272422	HVUL1H03020.2;HVUL2H22219.2;HVUL6H09727.2;HVUL2H26551.2;HVUL7H39800.2;HVUL2H12264.2;HVUL7H03162.2;HVUL7H14845.2;HVUL5H11816.2;HVUL1H12954.2;HVUL6H29905.2;HVUL4H38756.2;HVUL0H18875.2;HVUL4H30526.2;HVUL1H31784.2;HVUL5H09951.2;HVUL5H04065.2	K07562+K14565+K11130+K14564+K07936+K14538+K14566+K06943+K13098+K03115+K11129+K12845+K14563+K14569+K14564+K14546+K14561
