# Supplementary material for: Gene coexpression network analysis combined with metabonomics reveals the resistance responses to powdery mildew in Tibetan hulless barley
Source: Sci Rep. 2018 Oct 8;8:14928. doi: 10.1038/s41598-018-33113-7 (PMC6175840; doi:10.1038/s41598-018-33113-7)
Supplement: Supplementary file 7 — Table S6 [file 41598_2018_33113_MOESM7_ESM.xls]

GeneID		TF family	G7-0h_1	G7-0h_2	G7-0h_3	G7-168h_1	G7-168h_2	G7-168h_3	G7-36h_1	G7-36h_2	G7-36h_3	G7-6h_1	G7-6h_2	G7-6h_3	G7-72h_1	G7-72h_2	G7-72h_3	Z13-0h_1	Z13-0h_2	Z13-0h_3	Z13-168h_1	Z13-168h_2	Z13-168h_3	Z13-36h_1	Z13-36h_2	Z13-36h_3	Z13-6h_1	Z13-6h_2	Z13-6h_3	Z13-72h_1	Z13-72h_2	Z13-72h_3
HVUL0H01113.2	HVUL0H01113.2	MYB	0.487644	0.42804	0.617139	0.544532	0.509034	0.351193	4.67255	3.19773	4.66712	3.79023	2.9215	3.85501	6.86619	5.60478	6.10169	0.712	0.660686	0.559739	1.66839	1.50015	2.40782	4.0073	4.89296	5.42823	2.80667	2.54079	2.95914	6.21829	5.93605	4.68364
HVUL0H02690.2	HVUL0H02690.2	GeBP	11.0886	13.4405	10.2573	3.35097	7.31736	5.10262	12.6639	12.1643	14.466	8.55449	8.76451	7.40851	12.2331	11.6114	11.0672	15.2661	12.7733	12.762	14.9671	14.5014	14.4469	11.4103	19.6968	17.8885	11.4166	11.4656	12.4197	13.2514	17.6336	13.7345
HVUL0H08584.2	HVUL0H08584.2	HSF	8.33086	8.68457	6.1108	3.46334	5.58109	4.67551	3.91161	4.89107	4.66139	2.91501	3.68716	2.81327	5.38727	4.73957	5.44458	7.79024	7.73485	6.62726	7.44168	5.26872	9.31891	4.26682	6.54064	5.53577	3.69514	4.85464	3.38479	4.51372	5.02808	3.00805
HVUL0H09020.2	HVUL0H09020.2	C2H2	38.7626	35.2126	21.319	11.7005	18.8744	17.8062	7.12761	8.41858	11.0789	6.48833	3.95066	2.84239	8.59311	4.68733	5.05648	27.8197	35.4666	32.4181	5.90883	8.74941	3.91978	4.68605	17.2505	16.0119	5.1216	4.6002	6.86405	9.37858	10.0081	7.85383
HVUL0H13198.2	HVUL0H13198.2	CO-like	16.3165	19.5831	15.3539	11.0385	11.2025	9.79796	3.4869	3.79531	4.4347	5.03107	8.08434	6.42934	5.22578	6.03117	5.13375	16.7082	14.5908	13.2916	6.59824	11.8817	8.86901	3.80489	5.97053	4.3147	7.48413	7.80068	6.43053	4.25748	3.20443	3.54643
HVUL0H13454.2	HVUL0H13454.2	C3H	2.87208	2.27659	1.382	2.1044	2.87514	3.84905	5.2887	6.01347	5.07107	6.44228	5.66978	6.28911	6.14839	4.71672	5.01984	3.36951	2.79921	2.65084	12.0511	11.9766	7.97315	4.82442	7.2573	5.78274	7.40795	7.57029	9.36646	6.59957	6.15573	5.15539
HVUL0H15117.2	HVUL0H15117.2	CO-like	10.088	5.93798	5.61006	7.80498	6.75909	8.81849	18.1744	10.6046	10.0545	12.9365	24.1627	10.4323	15.6821	19.5403	11.9527	7.36214	13.4307	8.74155	2.52819	7.61983	7.70187	9.34951	21.2171	14.7583	7.18126	7.68471	18.927	10.5818	5.51079	10.5765
HVUL0H15602.2	HVUL0H15602.2	bZIP	4.17045	4.03651	3.41426	2.47327	2.39429	2.51189	1.05845	1.67481	0.968497	1.28771	1.75986	2.04817	1.72446	1.73368	1.76299	2.47359	3.90092	2.24857	2.85687	3.52402	3.21992	1.52466	2.18618	1.16072	1.56286	2.61558	1.75058	1.39954	1.23269	1.18927
HVUL0H16244.2	HVUL0H16244.2	bZIP	2.09604	1.99082	1.40702	1.09363	1.43794	1.44908	4.73959	5.31978	4.19181	1.29592	2.18314	1.36889	4.29431	4.62569	4.4863	1.3503	2.51543	1.73444	2.54695	1.48265	3.27057	3.63284	4.59527	4.68687	1.68847	2.49127	1.28572	4.81736	4.31874	3.69767
HVUL0H16448.2	HVUL0H16448.2	CO-like	3.4229	3.15596	2.29962	4.96553	4.37426	5.4834	6.51706	8.864	5.13657	4.06776	7.5171	5.70059	6.8241	8.79794	6.24887	6.36301	4.40169	5.15704	0.944289	3.87136	2.6773	7.07456	9.13691	8.20318	5.02719	2.8702	5.37868	4.69581	2.86318	6.08819
HVUL0H19449.2	HVUL0H19449.2	ARF	0.296076	0.161408	0.296541	0.388731	0.172675	0.203552	1.29233	1.03836	1.43692	1.43746	1.52354	1.43251	1.89455	1.17825	1.64013	0.15804	0.293754	0.246423	0.309105	0.434424	0.447148	1.07782	1.15216	0.813484	0.821334	1.02803	0.888306	0.923089	0.814298	0.879316
HVUL0H33228.2	HVUL0H33228.2	NF-YB	0.197946	0.5628	0.119688	0.039346	0.198256	0.233152	1.88549	1.62932	1.0653	0.596134	1.45485	0.366172	1.86908	1.985	1.49338	0.667811	0.952121	0.970464	0.180993	0.428132	0.505186	2.61011	5.31448	3.87742	0.632348	1.32383	1.38372	0.640696	1.0144	1.15379
HVUL1H01380.2	HVUL1H01380.2	MYB	31.1072	39.4321	42.1851	23.063	22.5476	18.9479	15.3651	10.1108	8.52663	19.461	20.4319	15.1603	16.1239	18.9	18.5137	38.7162	32.6366	27.304	14.1541	17.6259	12.8149	9.43245	10.2822	5.6241	18.1052	14.5262	17.8166	8.83496	9.10744	8.54544
HVUL1H01569.2	HVUL1H01569.2	ARF	12.6726	13.1001	12.0287	10.6806	11.5981	9.97712	4.97446	6.40239	5.71917	4.92411	6.66055	5.74192	7.32798	6.97735	7.08273	9.21898	9.1293	7.0411	19.4177	13.6257	16.4605	4.64942	8.48004	6.29614	6.86044	9.29974	7.631	6.64667	6.96029	7.19807
HVUL1H02310.2	HVUL1H02310.2	C2H2	4.81884	3.94545	3.52447	3.01182	1.28448	1.44929	5.71219	2.83824	2.05272	9.94583	13.7035	4.4316	8.05674	10.676	7.36886	3.35427	5.48451	2.73284	0.621802	1.55458	1.0465	3.26065	2.3231	1.35676	3.37477	3.4251	7.42847	3.81302	1.99199	3.74794
HVUL1H03043.2	HVUL1H03043.2	ERF	0.291077	0.261394	0.333026	0.347805	0.987249	0.534306	13.7858	13.6796	15.0977	13.8955	12.3924	13.4918	23.527	21.076	20.194	0.296935	0.376416	0.327555	3.1366	1.5404	5.48572	16.7232	19.6882	17.4799	12.7633	13.5907	11.6911	21.7056	20.0903	19.3773
HVUL1H03164.2	HVUL1H03164.2	NAC	3.36068	4.69751	4.71273	7.73093	11.5002	11.6335	10.9417	8.01367	11.9689	20.2605	17.2195	18.7384	29.3447	26.8013	23.1518	1.29982	1.20806	1.02679	13.9098	8.68964	13.5454	14.0146	20.6079	13.2202	12.4514	15.0007	11.1272	20.7226	20.8864	17.379
HVUL1H03309.2	HVUL1H03309.2	MYB	0.140903	0.170273	0.254132	0.138835	0.169068	0.177923	6.16801	7.62338	6.13059	1.76909	2.2216	1.7378	9.59514	8.93441	8.76576	0.180589	0.321138	0.0889591	1.10758	0.421389	1.45522	8.0749	9.77758	7.21455	1.27455	1.50045	1.58761	6.62536	5.34577	4.85917
HVUL1H03995.2	HVUL1H03995.2	NAC	10.2147	13.1243	9.63593	11.0348	10.1793	10.0529	4.48278	4.21808	4.36842	9.08892	13.224	11.0281	6.50212	6.02839	6.07839	7.40895	6.01716	5.25243	12.3516	9.79278	9.44372	2.39601	2.3211	2.14337	5.96897	6.094	6.12145	3.31982	3.18821	3.45957
HVUL1H07932.2	HVUL1H07932.2	WRKY	13.8123	13.9355	11.8033	9.44576	10.9079	8.52897	6.09644	6.328	5.29198	7.55104	8.208	6.37335	8.76903	8.21183	9.27804	12.0544	14.0214	10.8925	8.91046	8.76115	7.95403	4.06642	6.02165	3.8374	6.05264	8.28996	7.3707	5.20395	5.26374	4.22795
HVUL1H08352.2	HVUL1H08352.2	CO-like	21.9887	25.0415	29.4632	12.7294	15.2725	9.9335	15.1288	12.4158	9.43517	17.7756	20.2281	11.5282	19.2397	20.8199	23.6584	20.0882	19.8941	13.447	6.52418	7.99823	5.58019	8.0166	10.0371	6.64445	9.07762	11.3357	13.7279	10.7298	8.61373	10.8314
HVUL1H08356.2	HVUL1H08356.2	CO-like	0.490153	0.338909	0.296447	0.301433	0.316446	0.277254	1.64546	2.01695	1.70765	0.752048	1.23811	0.895771	1.6201	1.85797	1.95527	0.492809	0.507052	0.461139	0.790588	0.59866	1.15151	1.72269	1.58657	1.49523	0.67959	0.69666	1.12761	1.17705	1.01153	1.22169
HVUL1H08544.2	HVUL1H08544.2	bHLH	28.9969	18.3472	15.5941	28.0952	25.2798	28.2217	28.7209	28.5468	30.8964	27.7435	48.2567	24.8119	43.4404	50.5718	45.488	8.37169	6.39728	1.28518	11.3162	12.7207	8.46096	22.2519	8.37932	12.9668	14.2924	7.40506	16.0866	19.1222	9.97755	10.8174
HVUL1H08749.2	HVUL1H08749.2	B3	9.83672	15.8101	18.1742	4.2287	7.67114	7.1713	13.9387	7.16165	6.69444	20.0922	19.5008	12.1928	26.8112	34.745	22.8275	15.0927	10.5499	9.38579	5.90437	13.2643	7.92865	12.6823	7.97419	6.76293	16.4078	11.2298	15.3833	13.4594	12.5074	15.9427
HVUL1H10645.2	HVUL1H10645.2	C3H	0.755913	2.62664	3.12343	0.471434	0.401093	0.0749664	0.0792936	0.17238	0.199688	0.0922716	0.286442	0.249749	0.252795	0.138261	0.0612281	0	0.0319793	0.0487311	0.017578	0	0	0.0153265	0.0454812	0.0149601	0.0153383	0.0465145	0.03134	0.0155999	0.0317993	0.0305988
HVUL1H12951.2	HVUL1H12951.2	BES1	6.65084	7.41593	7.47266	10.0213	14.7445	12.8939	12.8904	10.9684	10.6525	19.605	22.898	19.6317	16.0802	15.2786	12.8524	4.81895	3.81528	3.11875	13.5915	12.0183	9.69554	11.5639	12.206	11.1458	19.9882	22.1164	19.7345	9.49904	8.09012	11.2509
HVUL1H13833.2	HVUL1H13833.2	LSD	2.72383	3.99395	3.2456	5.07135	7.339	5.0586	0.964388	1.19881	1.55192	2.15697	2.32534	2.63304	2.18517	1.49171	1.92189	1.01475	1.4585	1.29044	4.75872	2.97553	1.33141	0.315694	0.877424	0.719053	1.91068	5.29218	2.25919	0.703897	0.84225	0.540174
HVUL1H14088.2	HVUL1H14088.2	WRKY	55.0525	50.5464	57.3204	69.4036	50.6548	50.6098	16.6165	8.15263	13.5063	33.5498	54.2203	50.2632	7.01417	10.3572	10.8644	19.7318	30.4286	21.7376	23.0517	40.8763	22.9207	7.89041	4.08574	6.82687	41.1029	41.7649	55.2653	10.7459	5.36848	12.0387
HVUL1H16590.2	HVUL1H16590.2	MYB	0.814066	0.830709	0.328362	0.650318	0.570412	0.639974	2.21367	2.53649	2.18598	2.05564	0.260419	0.506731	2.49198	1.14945	0.890672	1.5488	0.430027	1.67714	5.7567	2.62357	6.65299	3.76977	4.29386	3.39028	2.20925	2.16895	2.20982	3.83483	6.02647	3.21404
HVUL1H16648.2	HVUL1H16648.2	bZIP	0.340183	0.388108	0.367471	0.419654	0.599175	0.515618	1.53107	2.10655	1.96999	1.41396	1.98674	1.36005	2.4417	2.50563	1.89807	0.613545	0.519869	0.661544	1.8876	1.08526	1.04805	2.15888	3.58189	2.81122	1.62199	2.11261	1.83388	2.72251	2.71478	2.46038
HVUL1H19184.2	HVUL1H19184.2	G2-like	0.0273192	0	0	0	0	0	0.507372	0.00931194	0.800957	0	0	0.195063	0.0280161	0	0	0	0	0	0.221766	0.0195876	0.204621	0	0	0	0.0980005	3.31614	0.0279196	6.52008	0	0.0272818
HVUL1H23859.2	HVUL1H23859.2	CPP	9.99357	10.5168	9.41789	8.41833	9.23778	10.4957	8.40134	8.59027	10.3957	6.39625	6.86541	6.1157	9.60934	8.07722	8.11793	8.95416	6.8135	6.50417	31.5743	16.7961	48.2859	7.60957	9.59417	9.18555	8.30094	9.11825	8.0479	9.36422	9.80888	9.07546
HVUL1H23974.2	HVUL1H23974.2	Trihelix	26.7929	21.1442	20.7558	19.182	18.8269	18.2954	26.4349	30.231	24.5572	25.0322	26.9724	25.758	33.6778	29.939	32.3583	13.9319	15.0618	10.2578	33.6195	24.7358	31.4923	25.6561	31.8626	26.884	24.6664	31.709	25.2469	24.8364	25.421	25.1184
HVUL1H24391.2	HVUL1H24391.2	MYB_related	14.1517	19.3416	14.2158	6.51202	5.1625	12.3708	22.0607	13.8214	10.8921	2.77566	2.11811	1.77594	24.1558	21.369	23.4327	60.1837	42.3402	52.8099	15.2783	15.9896	16.0871	3.74216	4.17236	2.19212	3.57251	3.19536	2.28161	1.31701	1.28879	1.32278
HVUL1H24392.2	HVUL1H24392.2	MYB_related	0.776096	0.176988	0.322838	0.129881	0	0	4.65035	1.53147	0.583194	1.83884	10.4467	0.71082	1.8445	3.2073	1.88881	0.0288774	3.32292	0.431555	0.0166833	0	0.143109	3.92732	0.331012	0.298205	0.0727858	0.514971	7.35978	0.710756	0.0754739	1.75641
HVUL1H24394.2	HVUL1H24394.2	MYB_related	0.510339	0.502449	0.478344	0.427464	0.314793	0.621391	0.691091	0.814176	0.789043	1.03764	1.28368	1.21579	1.10039	0.907031	1.07728	0.246011	0.426943	0.285177	3.35061	2.30403	3.47827	0.765155	1.25985	0.831822	1.15419	1.37293	1.07838	1.24064	1.37791	0.934391
HVUL1H24550.2	HVUL1H24550.2	NAC	8.74873	12.9304	9.63741	6.24741	5.42145	4.04841	6.81624	6.50801	4.83107	4.25221	7.07513	3.47607	5.88854	9.96132	7.36575	5.92134	6.09031	4.9919	4.66868	3.26221	5.10811	6.20546	7.28327	5.75292	2.07813	3.11564	3.54276	3.83562	5.68033	7.05878
HVUL1H25489.2	HVUL1H25489.2	HSF	8.48759	13.0913	9.72391	1.58021	4.90896	4.29322	3.75126	4.15884	5.3122	2.12485	2.64036	3.57359	4.25987	2.92062	3.66984	30.7558	17.4107	19.9001	4.97272	6.38109	2.88363	3.87894	5.92798	4.18157	4.47496	4.38758	3.1014	2.65422	4.72348	3.31601
HVUL1H26069.2	HVUL1H26069.2	C2H2	15.6716	14.8453	13.9544	4.96448	5.40857	7.13486	3.32174	2.42383	2.42769	2.48685	1.877	1.54473	2.41725	3.33946	2.78105	18.8983	14.0575	13.291	7.70346	5.84205	9.44551	1.70389	2.22737	1.81081	2.43212	2.55166	2.46364	1.84795	1.2065	1.38802
HVUL1H28709.2	HVUL1H28709.2	CO-like	0.333892	2.00174	0.606967	1.96501	4.07208	2.00482	3.06511	3.25304	6.15184	1.63041	3.81638	4.06529	7.86997	3.62395	3.22133	1.025	0.314922	0.527515	2.66709	2.57137	1.33589	2.42953	2.75419	1.83254	4.28423	2.985	2.09418	2.95145	4.41795	3.60757
HVUL1H33825.2	HVUL1H33825.2	bHLH	3.0427	3.88511	3.96612	6.60974	11.1125	10.2459	15.1059	10.5152	15.1981	18.3838	11.6968	17.4362	16.4545	11.7632	13.3611	7.23932	4.29921	6.96881	21.9265	23.5011	25.8325	12.6481	14.9145	15.4836	22.3905	21.264	20.9758	14.049	14.8363	14.8288
HVUL1H36755.2	HVUL1H36755.2	NAC	0.424876	1.04705	0.361563	0.87806	1.43349	1.29802	2.43141	0.914725	2.98169	3.37266	3.20975	4.59586	1.81576	1.55264	1.55965	0.366192	0.142867	0.189677	5.16426	1.18908	1.09457	0.611417	0.741566	0.597409	2.50072	4.91344	0.785705	3.49052	1.92882	1.06099
HVUL1H36962.2	HVUL1H36962.2	AP2	0.169839	0.270808	0.283633	0.334698	1.06139	1.37478	3.40325	3.00273	2.90284	2.32705	2.74212	3.36248	2.92764	3.24038	3.11752	0.37675	0.278591	0.312756	2.04771	3.56767	1.60005	2.9942	3.24125	3.0881	3.74227	2.57358	3.33316	2.06088	2.74314	2.30026
HVUL1H39468.2	HVUL1H39468.2	bHLH	0.837119	1.03083	1.19646	2.18537	2.07729	2.26006	7.17147	8.89772	8.78297	4.04899	3.21442	3.52944	7.38283	5.55758	5.96816	1.34543	1.78358	1.42016	10.2275	6.81017	9.20345	7.31581	7.95233	7.09568	5.59508	6.26357	4.37772	6.41157	6.0713	4.98144
HVUL1H40084.2	HVUL1H40084.2	GRAS	8.12805	10.5945	8.74658	8.78303	10.8105	15.7266	3.79623	2.81003	3.82433	9.27764	7.74213	10.8454	3.91692	3.69386	5.15776	10.6967	8.63414	7.1855	6.69731	12.251	5.97017	2.84595	2.87908	1.70166	9.67996	9.27082	8.2441	1.99209	2.52446	2.57921
HVUL1H40305.2	HVUL1H40305.2	ERF	1.50527	1.10046	0.916631	1.00756	3.36514	2.57287	2.75123	2.69553	3.73294	2.35207	1.46565	2.5837	4.23822	3.29624	3.4751	1.45729	0.950286	0.967861	2.08	1.88937	1.68342	2.48032	3.60388	4.27772	1.53652	1.70001	1.43639	3.1516	2.51445	1.5445
HVUL1H40517.2	HVUL1H40517.2	bHLH	0.377038	0.666572	0.28399	0.419351	0.542276	0.965354	2.40426	3.02977	4.97672	0.259072	0.269038	0.503472	3.40606	1.81136	1.47336	1.04802	0.759467	0.672691	3.79063	3.08586	4.76489	3.49463	4.32624	4.15933	0.985529	0.973744	0.889323	1.69216	2.20613	2.53596
HVUL1H41297.2	HVUL1H41297.2	NF-YB	1.37896	1.45237	3.3111	1.56385	0.66707	0.467767	0.690956	0.932642	1.09034	0.621966	1.25476	0.932596	0.879072	0.334564	0.377801	1.74979	4.18827	2.03562	0.163072	0.77379	0.677215	0.951739	0.884338	0.968461	0.903186	1.5938	2.84649	1.00991	0.535198	1.00737
HVUL1H41877.2	HVUL1H41877.2	MYB_related	0.194293	0.539908	0.4879	0.600427	0.729016	0.971543	1.17664	1.28919	1.20976	1.01972	1.13494	1.23606	1.79268	1.94	1.73544	0.264079	0.252562	0.616487	0.360235	0.938828	0.307071	1.54727	2.40799	1.9314	0.725609	1.0283	1.33818	1.47382	1.49891	1.21053
HVUL1H41878.2	HVUL1H41878.2	MYB_related	4.87934	1.40376	2.1273	0.54232	0	0.0357006	1.05473	2.80582	0.979879	2.48393	2.86125	0.298844	4.48362	3.4297	2.85554	1.3719	0.532468	0.697451	0.208039	0.825895	0.566969	0.290795	1.99875	2.71908	0.0726562	0.22113	0.373776	0.294644	0.112048	0.949946
HVUL1H41881.2	HVUL1H41881.2	MYB_related	1.31143	4.49823	1.70086	0.936177	1.87783	2.20814	2.75027	2.04499	1.30261	1.60921	0.800696	0.776933	1.05912	0.756887	1.49347	4.04803	2.08419	2.65373	1.5983	1.82752	1.3411	1.60864	2.01156	1.3616	1.41591	1.15597	1.27686	0.471949	0.853694	0.568944
HVUL1H44718.2	HVUL1H44718.2	ERF	0.0472062	0	0.0952693	0	0.0472978	0	0.244915	0	0.988105	0	0.0498147	0	0.193921	0	0.1875	0.0469405	0.296934	0.101006	0	0	0	0.0944707	0.508234	1.41907	0.0943715	0.191735	0.389649	2.48226	2.07682	0
HVUL1H44903.2	HVUL1H44903.2	MYB	8.57541	4.97549	6.08029	3.41042	4.6695	3.30065	4.00261	4.24899	4.02221	2.27695	4.72523	2.36041	4.67256	2.72918	2.58536	4.54649	5.48081	4.86154	12.9251	6.33223	18.5734	3.21821	4.05054	4.27399	2.57164	3.5205	2.32289	4.01801	4.82631	3.43588
HVUL1H46573.2	HVUL1H46573.2	MYB	19.0417	17.7402	16.2799	3.37297	3.493	2.401	3.22706	4.25547	3.58906	1.39717	2.03523	1.33908	2.54848	3.29337	3.04822	17.1276	16.1364	15.4141	6.56595	3.15394	15.2153	2.05844	2.98633	3.08696	1.61382	2.42341	1.91237	3.38883	2.98453	2.28715
HVUL1H47481.2	HVUL1H47481.2	GATA	4.61081	4.86826	3.49987	1.84087	2.58825	3.41061	0.393011	0.965525	0.363472	0.186116	0	0.190349	0.381321	0	0.552435	6.91669	8.13709	5.74363	1.03111	2.94161	2.62746	0.375968	0.904903	0.713157	0.374073	0.579278	0.195811	0.736247	0.373743	0
HVUL1H49095.2	HVUL1H49095.2	HSF	0.685005	1.00704	0.965643	2.14107	2.88076	4.53	1.6998	2.31994	2.4235	3.39976	4.12061	2.77245	2.98695	3.22431	3.02608	0.74673	0.750772	0.728149	4.46123	4.62012	4.55179	2.93894	2.586	3.82003	4.13429	4.08788	3.8985	3.08348	3.40976	2.71209
HVUL2H01030.2	HVUL2H01030.2	B3	4.39047	5.53798	3.64303	2.84607	4.14668	5.9411	17.1796	24.2893	14.9469	9.93909	11.5029	10.1521	27.1317	17.3125	25.2563	6.13675	3.8634	4.41444	10.8121	19.3011	10.5503	16.5356	24.3543	15.8746	10.4321	12.0795	11.3461	7.39495	10.9906	8.08306
HVUL2H01457.2	HVUL2H01457.2	NAC	12.7696	10.5156	8.91141	16.9396	19.3662	20.93	5.07175	3.43567	6.48698	7.9742	9.5535	11.0959	7.87139	5.84149	8.04052	9.05703	9.21293	13.7988	28.016	22.7286	21.2564	3.35556	4.66665	4.98841	8.99808	10.9487	14.4697	9.36613	5.28778	6.13549
HVUL2H01831.2	HVUL2H01831.2	EIL	4.17596	4.60127	3.04583	4.11015	5.87626	7.51677	1.30328	0.998438	1.07637	3.71943	4.86437	6.57197	3.25054	1.91166	2.4301	2.81952	3.42144	1.99165	6.08858	9.21341	4.99272	0.754602	1.51747	0.453866	4.27381	4.84558	4.21202	1.60224	1.18177	1.40841
HVUL2H03130.2	HVUL2H03130.2	NAC	3.5622	4.12372	2.76297	0.808822	3.0886	7.10883	9.11481	9.50598	10.7097	2.61738	3.65935	5.35439	13.3718	9.88779	9.06261	5.41851	9.73108	4.1326	13.8598	24.0161	25.4047	8.74278	12.6975	8.93963	10.4995	7.77541	5.32538	5.99153	6.72232	6.52048
HVUL2H05428.2	HVUL2H05428.2	bZIP	1.06524	0.781038	1.09733	0.79075	0.906141	0.988403	2.39009	2.91272	3.15769	1.41206	2.60425	1.16752	3.55008	3.32632	1.98229	0.81656	0.970176	0.987028	2.52296	1.37434	3.40968	2.94422	2.875	3.20265	1.30013	1.20902	2.01329	2.45126	2.71061	2.28622
HVUL2H07117.2	HVUL2H07117.2	Dof	1.50658	2.12795	1.19124	0.598149	1.20031	3.1797	4.83741	7.49725	7.07989	2.69604	1.92881	5.55353	14.9233	10.4252	14.0921	1.21644	1.30598	3.02521	3.33913	10.0329	2.55206	2.13399	6.21494	3.18489	3.03073	4.10765	3.8328	0.892672	5.777	2.40834
HVUL2H07173.2	HVUL2H07173.2	bHLH	18.9032	19.5159	19.726	3.69949	7.14653	4.32712	12.5947	11.9456	17.7333	33.3762	39.0164	36.3703	31.4211	17.4009	15.2728	12.4316	10.6339	9.2663	4.96029	5.80545	5.76709	8.68534	13.0636	15.7564	28.932	35.0254	24.3579	27.1267	22.7304	39.0896
HVUL2H08436.2	HVUL2H08436.2	B3	3.46213	2.79662	2.2455	0.359415	0.586824	1.25507	2.27623	1.85641	1.36329	0.614755	2.23875	1.53852	2.92073	2.79099	2.32773	5.27642	4.88453	3.25441	3.95232	3.72465	13.9965	1.22394	1.56166	1.02899	0.862562	1.40896	2.05508	1.27081	0.860922	1.25514
HVUL2H08482.2	HVUL2H08482.2	NF-YB	1.34866	2.47416	1.57953	4.57533	3.19029	8.28725	0.392658	0.72558	0.806509	1.25016	2.5705	0.892606	1.2191	0.488507	0.482394	2.36448	2.66348	3.06823	5.98132	6.79923	10.0124	1.6213	1.53059	1.09903	2.21377	2.08585	2.28911	2.18181	1.32259	1.03584
HVUL2H09901.2	HVUL2H09901.2	GRAS	4.9015	3.78117	3.96332	2.76008	3.01879	3.35354	2.25204	2.35178	2.27955	2.02218	2.97763	1.93269	1.90945	1.7371	2.41191	6.14004	4.66887	4.61775	3.55668	3.49413	3.54749	1.81296	2.38712	1.82672	2.43887	2.07979	2.6605	1.78206	1.75161	1.93375
HVUL2H11772.2	HVUL2H11772.2	DBB	3.3698	4.28864	4.29682	2.05444	2.84662	2.03037	4.07859	3.30142	3.47969	3.01294	4.0526	3.00597	3.33414	4.59596	3.42393	4.95324	5.68831	5.97183	1.02094	1.80093	3.2253	4.21917	4.5343	3.06941	3.32173	2.18126	4.04812	2.58713	2.3714	2.40863
HVUL2H12983.2	HVUL2H12983.2	MYB_related	4.09929	5.57765	3.29204	3.41072	4.55932	6.78944	3.40661	3.7042	5.36229	7.35544	10.0228	4.33004	7.09851	6.73105	7.16512	2.42811	1.76175	1.31389	24.7748	5.76984	34.5866	3.05179	4.00395	4.92677	3.1243	4.2691	7.91121	4.82624	4.4696	4.99372
HVUL2H15470.2	HVUL2H15470.2	S1Fa-like	1.95009	2.61201	1.81663	2.21559	3.38701	3.81256	2.10171	2.31828	3.3721	1.57887	1.52387	1.75674	2.67651	2.0645	2.0209	4.39893	2.09102	2.55358	12.0163	10.6479	6.828	2.5147	2.05409	3.67136	3.087	2.48979	3.05016	3.97392	3.03551	2.5222
HVUL2H17570.2	HVUL2H17570.2	C3H	3.43933	3.40516	3.11461	5.84265	6.22957	5.32541	2.38536	3.11769	3.11251	2.58281	2.68089	2.5596	2.67273	2.60223	2.47625	2.99837	2.3828	2.49414	8.97441	5.59467	7.60186	2.81837	3.70811	2.83405	3.13312	3.30651	3.04779	4.20593	2.79896	2.50714
HVUL2H18160.2	HVUL2H18160.2	NAC	4.03899	4.57113	6.00951	4.18933	4.34723	8.76571	5.85774	7.51919	6.80062	4.53239	8.36388	7.73531	7.40422	7.45849	5.67592	4.08885	3.36263	4.31079	13.3172	12.7881	16.2372	4.56872	8.19463	6.37303	7.87437	8.73232	7.76505	8.39521	6.66016	4.82725
HVUL2H21989.2	HVUL2H21989.2	WRKY	3.09684	2.78695	2.81896	2.55994	2.68705	2.80897	2.14473	3.69495	3.73592	2.15253	2.56254	1.62528	3.32362	2.94713	2.47317	3.10895	2.86812	2.84025	9.99276	6.00088	19.4405	2.60101	4.03764	3.54303	2.36124	3.19498	3.06099	3.67049	3.90726	2.58051
HVUL2H22125.2	HVUL2H22125.2	WRKY	1.46592	1.08162	1.7857	1.36112	2.43259	2.53833	2.46806	1.46273	2.11663	1.73036	1.38943	1.5144	2.80436	1.32178	2.46091	1.96228	0.848758	0.920902	3.17879	4.11675	6.41633	1.316	2.12744	1.17672	1.71948	1.49048	1.51487	1.329	2.01565	1.02116
HVUL2H24951.2	HVUL2H24951.2	WRKY	4.32847	2.18669	0.72082	0.718522	0.727933	0.693206	0.763522	1.48064	1.41537	0	1.83631	0	0	0	2.17396	2.1649	2.75341	3.18135	2.46197	1.51189	0	2.91096	2.84252	2.09881	0.723394	0.7523	0	0.714102	2.66042	0.713595
HVUL2H28788.2	HVUL2H28788.2	MYB_related	2.20374	3.32194	3.59656	2.72553	2.63202	2.67626	3.08575	3.39081	4.26959	2.86502	4.49482	4.0224	3.88385	5.0875	2.50826	1.69143	2.67355	1.7199	4.2844	4.42198	4.35303	2.75928	4.8142	2.84692	5.71429	5.62725	3.19943	5.70019	3.50704	3.6046
HVUL2H32276.2	HVUL2H32276.2	HD-ZIP	0.0374837	0	0	0.0372343	0.0375459	0.0367716	0.698199	0.770732	0.74724	0.451384	0.275127	0.500225	0.807862	0.526002	1.04192	0	0	0	0.342734	0.0405082	0.477808	1.53467	2.68207	2.14496	0.897745	0.721201	0.885456	1.59252	1.88359	0.865591
HVUL2H33131.2	HVUL2H33131.2	C2H2	1.66175	3.03852	2.95165	0.572026	1.43548	1.29798	0.77483	0.474497	0.970753	0.750798	0.425175	0.355869	0.706056	0.230575	0.854159	2.15952	0.843625	0.431131	1.11338	0.934509	0.409437	0.919408	0.280241	0.111158	1.30261	0.816558	1.00931	0.579144	0.526378	0.289755
HVUL2H33748.2	HVUL2H33748.2	G2-like	11.6649	17.4134	15.8921	4.45577	6.48916	5.49687	6.03657	7.85507	9.23345	3.93746	3.6073	4.10025	6.01858	7.35767	6.98834	20.4137	17.0724	18.1031	5.80573	9.03855	5.42197	5.81956	9.17178	10.3395	5.47667	7.95178	7.16765	6.4874	5.69987	6.94022
HVUL2H37485.2	HVUL2H37485.2	WRKY	6.4188	5.16982	4.52023	4.92229	6.9401	7.71931	10.1081	9.3874	9.06757	9.38227	12.3222	12.9592	8.15838	8.95449	7.84169	5.37167	5.75931	5.28433	16.2024	16.6773	12.4189	10.2576	9.35801	11.1954	11.5837	13.7825	20.8127	11.6293	12.5716	10.0568
HVUL2H38459.2	HVUL2H38459.2	FAR1	0.294354	0.960469	0.41614	0.117528	0.235973	0.289831	2.57241	2.49937	2.28757	0.118696	0.499414	0.243774	1.08847	1.59907	1.17009	0.586873	0.18577	0.126644	0.0672575	0.255983	0.0841651	0.885672	0.287789	1.59884	0	0.179875	0	0.773517	1.20144	0.833754
HVUL2H38818.2	HVUL2H38818.2	ARR-B	2.01335	4.05004	2.008	4.03646	1.99341	7.76076	0	0	1.97581	1.99968	2.1183	3.06703	1.05496	0	1.03096	3.96855	6.41468	1.07905	2.33836	3.16456	0	0	0	0	1.00058	2.07658	0	0	0	0
HVUL2H40169.2	HVUL2H40169.2	GRAS	0.619983	0.899854	0.969223	0.834991	1.01124	1.09722	2.66863	1.77898	1.9381	2.34449	1.37536	1.76649	3.10643	2.41209	2.50357	1.4786	0.540225	0.74274	2.39033	2.37232	2.40869	2.31021	2.19732	1.79307	2.6149	1.75732	1.46604	1.38574	1.59348	1.20497
HVUL2H50893.2	HVUL2H50893.2	ERF	1.98842	2.8844	2.57744	1.6714	2.79461	2.548	1.6948	0.973812	1.38441	1.71801	1.1032	1.36335	1.59474	1.41173	1.36586	3.61895	2.60716	2.73584	2.53446	3.66801	1.72697	1.49148	1.46241	1.17312	2.54312	2.08125	1.62303	0.942062	1.17556	0.730234
HVUL2H51937.2	HVUL2H51937.2	ARR-B	17.186	14.93	17.9338	16.9802	17.9035	17.7074	27.0547	27.8685	25.9858	23.9428	30.1729	27.6842	29.0326	29.6933	30.4302	10.2222	9.34639	9.48151	14.2509	13.1694	16.9211	22.5366	26.6784	22.3944	19.3246	26.3318	22.5455	23.055	18.9706	22.7684
HVUL2H52299.2	HVUL2H52299.2	ARR-B	0.208291	0.421298	0	0	0	0	0	0	1.02214	0	0	0	0	0	0	0	0	0.231834	1.15946	0	11.2215	0.423585	0.408501	0.60299	0	0.217812	0	0	0.840177	0.627335
HVUL2H57592.2	HVUL2H57592.2	BES1	0.10494	0.214319	0.105781	0.104828	0.210562	0.102933	0	0	0.104136	0	0	0	0.107885	0	0	0.422857	0.222796	0.11466	2.61824	0.56692	9.45659	0.212253	0.20486	0.508379	0	0.108216	0.110325	0.105559	0.425095	0.636107
HVUL3H01928.2	HVUL3H01928.2	bZIP	0	0	0	0.0695253	0	0.957951	0	0	0.899557	0.0701621	0.0739513	0	0	0	0	0	0	0	1.42947	0.93527	9.24139	0	0	0.0673927	0	0	0	0.210751	0	0
HVUL3H05530.2	HVUL3H05530.2	MYB_related	1.97728	1.17255	0.593223	1.38897	1.63126	2.60095	2.18265	2.53317	2.67997	2.78831	2.91264	3.22833	3.21685	2.84613	3.09496	1.22789	0.867853	0.796139	8.60036	6.64047	4.77031	2.1896	2.70273	3.34086	3.44861	3.65293	3.77795	3.11289	2.81212	2.27072
HVUL3H06057.2	HVUL3H06057.2	DBB	12.7848	26.2853	17.3369	10.4027	20.0179	25.6682	12.2082	10.5008	10.661	9.89693	6.5091	8.85405	9.692	6.40303	9.64785	37.3939	20.9871	20.3224	30.4762	27.3707	22.4859	10.7775	11.9665	8.9938	19.9384	15.4116	10.6785	7.43371	9.91879	6.32102
HVUL3H06978.2	HVUL3H06978.2	MYB_related	16.2436	16.3958	14.2575	11.0122	11.3184	10.3963	4.30108	3.78868	3.98245	5.05654	5.87776	5.67715	5.3134	4.82288	5.54707	14.1652	15.271	11.6061	9.79334	10.5112	8.39553	3.18602	3.16718	2.23081	6.84509	8.51909	6.74788	3.61046	3.37505	2.95665
HVUL3H09488.2	HVUL3H09488.2	bHLH	0.23175	0.196056	0.272473	0.115129	0.038686	0.0758083	8.91582	10.2105	11.8563	3.10112	5.43083	4.68181	12.6059	14.3671	11.7337	0.191589	0.242251	0.164599	1.2802	1.12738	1.80634	12.1143	18.2072	16.2208	3.08421	3.83435	7.10452	12.2293	11.5635	12.6102
HVUL3H11276.2	HVUL3H11276.2	MYB	29.4658	32.1454	29.0654	27.9998	16.1653	15.4001	14.0419	15.4862	9.91377	11.8041	20.6889	14.6448	14.6587	18.1298	16.4695	26.0031	28.1649	23.9734	14.3043	17.265	17.5128	14.6202	15.0393	10.718	14.8179	18.8337	16.0798	11.8467	7.81533	11.4156
HVUL3H11515.2	HVUL3H11515.2	ERF	1.23098	1.4566	1.18437	6.09094	4.61301	8.38915	1.6479	1.84682	1.95722	1.86013	2.50591	2.00214	1.98734	2.14574	2.78133	0.699371	0.626911	0.582306	12.854	6.89739	9.91027	1.38244	2.80196	1.93049	1.56562	1.92861	2.24711	2.27829	2.90847	1.51601
HVUL3H12464.2	HVUL3H12464.2	C3H	0.704438	0.692122	0.471012	0.891124	1.22845	1.45874	1.37516	1.21275	1.475	1.71201	2.14697	1.94072	1.73943	1.27809	1.18295	0.713036	0.630923	0.552281	5.00323	2.99649	5.10521	0.897778	1.91645	1.73413	2.04831	2.08957	2.05765	1.51609	2.02797	1.4532
HVUL3H14367.2	HVUL3H14367.2	Trihelix	3.97356	4.43378	3.32583	3.41952	4.76736	5.33404	4.86648	3.81883	5.01711	3.41529	3.52464	3.25973	4.54636	4.35176	4.29309	4.57302	2.86325	3.68782	13.5816	10.0217	9.3715	4.58522	5.24372	5.42001	5.5528	5.69321	5.30248	4.53769	5.85362	3.83639
HVUL3H18869.2	HVUL3H18869.2	WRKY	5.8895	4.13654	4.11163	3.35708	5.19394	6.04027	6.56106	5.63206	5.56919	5.26507	5.54873	6.27715	6.19181	5.98148	4.87921	4.24356	3.99756	3.2476	14.0673	12.9474	8.31249	4.62129	5.53612	7.30912	6.21403	7.0958	7.69262	7.09257	7.3148	5.92291
HVUL3H21335.2	HVUL3H21335.2	ARR-B	0.613583	0.459715	0.394263	0.63595	1.17998	1.65163	1.06754	1.56649	1.5979	1.52147	1.46097	2.03806	1.82085	1.36316	1.42059	0.636216	0.342485	0.381077	3.51381	3.36367	2.04421	1.14111	1.9635	1.86135	1.92415	1.88188	2.55735	1.79778	1.89704	1.31088
HVUL3H21712.2	HVUL3H21712.2	NAC	2.91916	2.66171	1.84703	2.73309	3.48651	3.83066	2.85122	2.93736	3.59525	2.93159	3.2698	3.07718	3.06915	2.6896	3.01175	2.34862	1.92304	2.18879	9.1525	7.86047	7.82887	2.72853	3.56077	3.65863	4.22391	4.53504	4.82075	3.48269	4.00121	3.21283
HVUL3H22326.2	HVUL3H22326.2	B3	3.79784	3.64511	2.93977	3.90242	4.62104	5.10743	3.72339	4.30548	4.06055	3.50288	3.54867	3.9069	4.05723	3.92001	3.90841	3.18221	2.67295	2.80157	12.8225	9.26516	9.99573	3.80409	4.85082	4.53872	4.83284	5.69313	5.2578	4.51409	4.901	3.96861
HVUL3H23066.2	HVUL3H23066.2	NAC	4.39725	7.71501	4.0551	3.25724	7.5396	17.0703	0.578376	0.459667	0.631464	0.934844	1.56278	2.48624	1.83565	0.8217	1.96067	14.5604	8.05949	7.33958	5.91983	18.1598	4.01103	0.334882	0.584412	0.180714	3.42101	3.39589	2.75534	0.0753885	0.305733	0.448903
HVUL3H24267.2	HVUL3H24267.2	G2-like	26.8236	38.1371	35.2048	19.339	19.9335	20.8959	25.3304	26.5103	25.0161	8.07438	15.0481	11.5606	20.0979	22.5323	23.1479	39.8468	40.0118	39.2457	23.4849	21.4727	28.919	23.5353	26.2352	23.0233	15.039	17.0743	16.9079	20.1244	18.427	19.4224
HVUL3H26980.2	HVUL3H26980.2	GATA	0.956999	1.20587	0.822514	2.54531	3.86256	6.49886	6.31004	4.98681	6.99425	6.25546	5.25983	6.0934	7.45738	5.17601	5.62981	0.87678	0.372199	0.666341	11.8811	9.68905	9.51083	7.42219	9.25169	6.89415	6.23769	6.47891	5.97643	8.22605	8.99694	6.70097
HVUL3H27212.2	HVUL3H27212.2	C3H	0.56744	0.86859	0.54969	0.521564	0.959028	0.419135	45.8999	47.534	46.5952	11.5431	9.07075	8.65618	61.8315	49.7881	52.3092	0.444316	0.203121	0.309689	2.03015	1.02698	4.46698	41.211	47.1449	40.1333	8.15772	9.29538	8.06649	40.2293	31.5317	31.3955
HVUL3H29223.2	HVUL3H29223.2	BES1	10.3058	11.4599	10.7435	4.7308	8.54813	9.4723	4.41241	3.07887	3.72231	12.1687	10.077	14.2068	6.26144	7.31248	8.70697	8.35993	8.66534	3.43712	5.94385	11.9447	2.49761	3.29359	4.93846	1.90836	13.3393	11.2969	12.8544	2.59764	3.11538	3.47511
HVUL3H29224.2	HVUL3H29224.2	Nin-like	1.24515	1.37481	0.92228	0.83639	0.11003	1.86732	4.09187	3.95115	3.72304	0.367407	1.38147	0.713952	2.70576	3.92681	3.19924	1.3799	0.841632	1.36407	1.50657	1.62188	1.24424	2.85175	2.90767	2.30858	0.584627	0.630198	1.31588	0.703801	1.23958	1.47007
HVUL3H32142.2	HVUL3H32142.2	ARF	0.112175	0.0567495	0.0281937	0.0277708	0.0280678	0.0274062	2.43109	2.95491	2.06796	0.729769	1.63553	0.457912	4.63062	4.59764	3.72972	0.0832448	0.146022	0.0594364	0.38418	0.0905167	0.592395	2.51465	3.27467	2.80143	0.251534	0.11322	0.716771	2.75142	1.96	1.98923
HVUL3H32803.2	HVUL3H32803.2	B3	2.42197	6.55709	3.6402	2.00735	10.8949	22.516	18.5851	16.3672	18.7785	2.59381	4.61264	5.84255	13.7505	7.67242	9.68232	12.8517	4.81166	4.12393	6.70853	27.1977	6.2341	8.96829	12.0703	8.46227	9.59613	8.58718	5.30482	3.75861	5.78995	4.52044
HVUL3H37959.2	HVUL3H37959.2	MYB	1.0739	1.27083	1.00956	1.38591	2.25835	2.38307	7.66402	7.12882	7.55672	2.86355	1.53708	1.68856	6.52173	4.62638	7.24911	0.780711	0.635535	0.495052	3.80442	2.28054	1.2663	5.60945	8.31701	9.05757	4.14241	3.18778	2.60074	4.12781	4.47316	4.15701
HVUL3H38622.2	HVUL3H38622.2	WRKY	0.511251	0.288929	0.246267	0.0605863	0.102283	0.0597576	6.23232	7.81177	5.35688	0.0204187	0.0847007	0.0830484	2.93386	3.44683	3.61229	0.969341	1.04056	0.906669	0.163236	0.0876593	1.08901	1.34242	1.84778	1.38825	0.0203516	0.102943	0.0833023	0.785903	0.336853	0.264425
HVUL3H40039.2	HVUL3H40039.2	M-type_MADS	0.593051	0.474669	0.451489	0.868403	0.531871	1.73297	4.23208	4.29127	3.17747	1.49056	1.84224	1.0381	5.17616	5.85349	6.79841	1.67615	1.57146	0.885082	1.37584	3.41871	1.37559	5.0239	6.32664	3.96643	2.76782	2.77947	3.4987	3.10225	2.5685	2.31881
HVUL3H42394.2	HVUL3H42394.2	ARF	0.0990428	0.250242	0.12437	0.12245	0.520287	0.219511	0.970034	0.836987	1.73136	0.946903	0.874562	0.857203	1.81343	1.13743	1.10583	0.024478	0	0.0261946	0.310786	0.638259	0.278365	0.714867	1.67708	1.01097	0.591868	0.524251	0.662171	1.37738	1.07453	1.19061
HVUL3H44122.2	HVUL3H44122.2	ARF	4.13032	6.28696	5.02321	6.44994	12.9197	16.0208	5.73704	5.14192	6.54941	7.31397	9.04562	7.71156	10.9919	7.8065	9.19554	7.57704	4.59476	4.90455	22.7603	17.2351	21.709	6.42637	6.4291	5.06779	10.2047	10.3718	9.6137	5.28416	4.83489	4.27106
HVUL3H45948.2	HVUL3H45948.2	bHLH	36.3982	45.315	36.1162	26.047	59.0094	86.319	29.9353	31.1759	28.2312	22.9417	34.8371	34.6121	43.0566	31.1445	43.8346	111.588	81.9982	80.0818	55.3306	103.846	42.778	28.6304	33.5337	28.8403	57.2397	53.866	47.0268	18.7206	29.9898	24.7898
HVUL3H47364.2	HVUL3H47364.2	bZIP	1.50582	1.15035	0.921317	0.473865	1.53094	1.85936	0.714992	0.85339	0.959205	1.79745	0.99788	0.892671	0.827759	0.863659	0.648768	2.71079	1.47674	2.10385	30.6762	23.1857	14.1209	1.2377	1.66723	2.4531	2.08486	2.83867	2.36915	2.27941	1.61651	1.04549
HVUL3H47421.2	HVUL3H47421.2	MYB_related	70.2623	96.3844	69.5034	44.9295	73.3653	95.5377	2.7408	1.49102	3.02244	29.4316	18.2922	25.0667	4.1657	1.19329	5.79829	100.482	50.1756	51.2718	45.1488	68.2807	32.4394	2.2969	3.13373	2.37256	50.4607	38.3825	28.9451	3.83187	6.42075	5.38818
HVUL3H48469.2	HVUL3H48469.2	NAC	40.9684	40.3884	41.8932	17.6802	19.8397	18.398	1.3222	1.03321	1.58813	3.98271	3.93503	4.22503	1.91711	1.60046	1.94389	48.8233	45.2198	44.7232	18.7793	15.9415	18.8412	1.18413	1.87183	1.45671	7.55135	7.5319	5.67863	2.0717	2.65607	2.24812
HVUL3H51616.2	HVUL3H51616.2	WRKY	0.494984	0	0.491294	2.94934	5.91335	6.18918	19.6007	8.71254	13.6107	40.719	24.1616	34.3415	22.6216	17.2993	21.7745	1.49684	1.60098	1.66456	3.8805	8.26991	6.25414	23.0831	17.0722	9.51008	33.2546	29.6857	31.3242	19.0401	20.1309	27.135
HVUL3H55044.2	HVUL3H55044.2	Dof	1.2628	1.17614	0.895464	0.734699	1.13968	1.08737	2.29745	1.64338	1.20874	1.65869	1.9549	1.36144	2.71627	3.0414	2.89974	0.856731	0.669595	0.838226	0.565065	1.30311	1.18305	1.57764	3.03818	1.68094	1.70162	2.19686	1.49098	2.02851	1.73173	1.7036
HVUL3H56596.2	HVUL3H56596.2	GATA	5.04516	5.7036	3.36143	2.02952	3.86566	6.28257	2.72345	2.13161	2.23737	2.20407	3.05233	3.12829	3.72572	2.65712	3.47616	8.28801	5.51291	5.00064	6.27273	11.2536	6.82379	1.87404	2.48728	1.68012	4.73543	3.79332	2.49925	2.00235	2.58801	2.02452
HVUL3H59391.2	HVUL3H59391.2	MYB_related	0.227739	0.0774673	0.153118	0	0.0759886	0.671483	0.792235	1.81269	0.830778	0.229858	0.0808294	0.236184	1.32609	0.688403	0.754224	0.227636	0.240239	0.246354	0.346501	2.14308	0.870104	1.22072	2.6693	1.91188	0.381012	0.31048	0.474673	0.306428	0.693558	0.384132
HVUL4H01373.2	HVUL4H01373.2	FAR1	15.7232	16.3313	16.9612	5.05265	5.19714	5.73812	0.818138	0.335536	0.617883	1.10302	1.1233	1.39651	0.536352	0.463908	0.904224	18.8338	14.0469	14.7888	4.35452	3.38463	5.02282	0.250618	0.285652	0.24442	1.90974	1.85362	1.4405	0.647019	0.558995	0.616692
HVUL4H01635.2	HVUL4H01635.2	NAC	2.407	2.96377	2.30135	0.162609	0.275053	0.253801	0.254378	0.29314	0.232797	0.0548161	0.0566813	0.0139013	0.183093	0.150588	0.231997	4.85411	3.88949	4.74631	0.752076	0.323138	0.748484	0.218557	0.310948	0.186732	0.164053	0.0552639	0.125633	0.15299	0.25526	0.190784
HVUL4H06419.2	HVUL4H06419.2	NAC	0.0633722	0.0320982	0.1913	0.314149	0.317209	0.961375	2.02964	3.37733	1.83152	1.30161	2.31595	1.55572	2.79538	3.36117	3.23949	0.1569	0.13217	0.134554	0.32572	1.22957	0.626139	1.86411	1.80256	1.47504	1.95889	1.95319	1.59022	0.576907	0.618225	1.36403
HVUL4H07060.2	HVUL4H07060.2	Nin-like	3.16956	2.77323	2.78466	1.99238	2.67558	2.20798	6.05492	7.09545	6.65691	3.76978	5.06989	3.40841	6.42899	6.72093	5.90788	2.93227	3.22141	2.90499	3.6176	3.09814	5.61249	6.14695	7.08984	7.10017	3.72138	4.30841	4.54273	7.06967	6.90683	6.5922
HVUL4H07828.2	HVUL4H07828.2	HB-other	3.84196	5.0888	4.59539	3.77278	7.78813	5.22837	8.311	7.76073	10.5855	7.45807	8.07944	8.74419	9.79492	9.85317	9.62476	7.41163	6.55796	9.24203	7.1476	5.10553	8.98685	6.13016	7.71883	6.08154	6.4943	7.06912	6.8313	5.5752	7.52577	6.7219
HVUL4H07829.2	HVUL4H07829.2	HB-other	1.22282	2.44661	1.78003	0.518372	1.92276	3.19063	4.70852	5.22431	4.59956	1.14784	1.71129	1.06737	4.47755	3.01566	3.39316	5.3538	2.31028	2.77234	2.99002	4.50343	3.05142	5.01882	5.75658	4.30803	3.40529	3.64855	2.34345	1.1863	2.10461	1.69226
HVUL4H08145.2	HVUL4H08145.2	MYB	10.1915	21.4805	16.18	2.6047	4.3603	7.56693	9.97844	11.5018	12.262	1.452	2.48837	3.28218	6.0219	5.33905	1.16118	33.5648	34.6915	35.4834	3.55928	7.28747	10.6945	10.3306	11.7511	10.9201	7.63195	5.81508	8.97222	10.9443	8.2325	9.33264
HVUL4H08346.2	HVUL4H08346.2	MIKC_MADS	0.137745	0.27933	0.17338	0.205032	0.586183	0.236177	6.19557	5.47849	6.31477	7.49251	5.36847	5.75215	8.65635	9.45007	7.24737	0.784948	0.61111	0.329477	1.45584	2.86151	1.36332	10.7549	13.4051	12.6245	8.27883	6.897	8.19302	9.68388	13.3238	11.3223
HVUL4H16418.2	HVUL4H16418.2	HSF	4.04796	3.79382	3.73813	1.61764	3.41372	6.31896	0	1.358	2.07801	1.1451	2.43957	1.17127	4.17867	0.659186	0.485497	7.22468	4.17046	5.57002	7.477	11.4033	12.9333	0.329916	1.74591	3.13671	3.2811	2.53546	1.20251	2.59093	0.819795	0.652048
HVUL4H17063.2	HVUL4H17063.2	ARR-B	0	0.686728	0	0	0	0	2.88496	1.39481	3.33467	0.67391	0	0	1.41155	0	0	0	0	0	0	0	0	0.687219	3.33895	1.97553	0	0.709071	0	0	0.697365	0.670702
HVUL4H18822.2	HVUL4H18822.2	ARR-B	29.5672	19.0964	11.5297	12.9933	18.4822	18.9421	34.6805	37.5474	33.5281	31.887	29.4505	23.2034	49.4028	40.7607	39.6837	25.1879	30.6706	22.7183	31.8911	37.6166	27.6869	33.8937	36.4552	37.1085	30.6521	34.9619	38.5159	37.8138	33.5426	27.8974
HVUL4H21454.2	HVUL4H21454.2	TALE	0	0	0	0	0.0446567	0.219109	2.03347	1.37876	1.37723	1.16493	1.22102	2.61846	5.03595	2.10384	1.68183	0.310004	0.0933799	0	0.305672	2.36698	0.316793	2.13982	3.01132	1.77195	3.78502	2.93959	2.11262	1.62281	2.14457	2.24565
HVUL4H21876.2	HVUL4H21876.2	Dof	0.294656	0.261628	0.148429	0.0731573	0.0368902	0.0361218	0.419187	0.151412	0.367127	0.517377	1.08089	0.188987	0.566986	0.959781	0.438795	5.51513	10.0433	8.15444	2.44131	4.37714	0.573665	1.02965	0.902618	0.535843	2.94012	3.02036	3.66833	0.89415	1.09561	0.665412
HVUL4H23256.2	HVUL4H23256.2	bZIP	0.850245	0.838844	0.667441	1.19601	1.09951	1.40308	0.817815	0.827543	1.96962	0.926735	0.802646	1.05807	0.972812	0.871105	0.996575	1.14934	0.66098	0.818674	6.31838	3.38184	6.26041	0.900417	1.5603	1.32644	1.54717	1.13438	1.44551	1.65024	1.71334	1.15407
HVUL4H26116.2	HVUL4H26116.2	WRKY	0.0696284	0.141206	0.14024	0.138201	0.244025	0.238803	0.395995	0.0714811	0.416346	0.139643	0.218609	0.0713664	0.28577	0	0.103684	0.241537	0.0363463	0.0370175	2.86411	1.24006	10.6839	0.0694816	0.034135	0.101291	0.173646	0.176101	0	0.140867	0.392975	0.0698114
HVUL4H27492.2	HVUL4H27492.2	C2H2	8.04924	10.9251	5.80625	7.43216	9.1566	12.2161	11.8424	14.7262	12.4788	4.51571	7.70701	4.57624	17.5327	13.7077	14.6746	9.35354	6.94	5.3407	33.4023	26.2522	40.8406	7.46924	17.278	10.5058	7.03193	11.5922	6.52876	6.17692	8.27336	7.0405
HVUL4H27863.2	HVUL4H27863.2	WRKY	2.98825	3.10278	2.27101	2.53027	2.90397	3.93096	2.50597	2.37112	2.61504	1.96125	2.67609	2.19002	2.77813	2.59779	2.22411	3.39435	3.61408	3.29111	8.05745	6.56776	14.4557	2.5268	2.87164	3.64318	3.63296	3.43934	4.84947	3.00056	2.922	2.76136
HVUL4H27864.2	HVUL4H27864.2	WRKY	1.06817	1.08794	0.919566	1.52466	2.59969	1.63778	1.61582	1.11805	1.9585	2.4646	3.60886	3.78612	1.10172	1.55179	1.52329	0.772241	0.490266	0.507521	3.43481	2.93269	2.83245	0.931101	1.93965	1.62526	1.69926	0.954499	2.10164	0.45832	1.23569	1.07537
HVUL4H30367.2	HVUL4H30367.2	bHLH	7.28646	8.44164	8.23751	6.18296	7.75618	13.9444	11.6571	8.60955	11.2108	9.26325	15.4177	11.6335	11.8309	8.00288	7.80225	5.75705	5.04277	3.47981	19.7276	12.9926	17.4783	14.2257	11.2398	7.48483	11.4524	13.6359	13.6898	5.63312	6.89102	9.80969
HVUL4H30683.2	HVUL4H30683.2	MYB_related	7.68431	13.0003	9.22437	4.53632	7.25752	6.17858	3.47877	2.7953	3.03857	3.62569	2.38197	3.31252	3.67609	3.02343	4.65955	11.0725	6.72014	6.32769	8.77437	7.38657	5.63331	3.18911	4.31944	2.71395	5.20389	4.45015	3.03605	2.14251	3.24262	1.56842
HVUL4H35620.2	HVUL4H35620.2	GRAS	14.3352	20.1268	14.2567	9.62879	16.2529	13.4125	3.48727	2.46436	3.03435	7.12286	6.40967	7.4478	4.11131	4.06349	4.77933	30.8683	16.5112	13.5655	8.62567	11.4576	6.27422	3.71184	3.47722	2.66911	10.5897	8.56507	6.62647	3.59509	4.55804	3.62526
HVUL4H37184.2	HVUL4H37184.2	LBD	5.33335	5.97414	6.0606	4.16765	4.80519	4.54377	2.72237	2.89327	2.75132	3.08008	4.94524	2.88771	2.51018	2.9195	3.2697	5.96488	4.31796	3.76296	7.30961	7.77661	5.97683	2.5337	2.61565	2.4645	2.84654	3.10665	3.50187	2.06266	2.38417	2.54358
HVUL4H37366.2	HVUL4H37366.2	bHLH	0.539413	0.709255	0.460833	0.266978	0.269918	0.184424	2.55988	2.28865	2.28431	0.188898	0.954225	0.550085	2.07433	1.61717	1.4187	1.09384	0.926495	1.02836	0.492582	0.580026	0.341598	1.71935	3.22917	2.74652	0.510594	0.272129	0.688963	1.09123	1.6359	1.18485
HVUL4H37513.2	HVUL4H37513.2	CO-like	1.04145	1.68519	1.03577	1.03726	3.53337	1.81343	3.77455	3.04399	3.27085	1.8837	2.45162	3.64527	4.28876	5.30112	3.73354	3.58773	0.671699	2.31834	4.17407	3.30057	1.77182	4.65943	4.28926	2.21096	5.25838	3.48499	3.08911	1.44822	2.31049	3.5549
HVUL4H40510.2	HVUL4H40510.2	MYB_related	2.16706	2.46229	2.11506	2.86563	2.49833	2.41121	3.73255	4.78113	4.0899	4.08036	5.45586	4.40307	4.61449	5.71905	5.70358	1.69134	1.884	1.60431	3.11308	2.76195	4.35964	2.81635	4.15369	3.69376	2.65239	4.0163	3.29744	3.42077	3.43827	3.71645
HVUL4H40992.2	HVUL4H40992.2	C3H	4.85995	5.148	4.68635	5.15106	4.80734	5.52806	2.87473	3.22768	4.07817	3.47074	4.55948	4.14866	3.49793	3.75071	3.35676	4.13423	3.81855	3.37382	10.1884	6.23887	11.5297	3.00176	3.45797	3.28012	3.37078	3.58613	4.62083	3.47834	3.35898	3.15243
HVUL4H42499.2	HVUL4H42499.2	TALE	8.17671	12.4212	15.4729	7.30828	8.96777	5.89778	13.6185	11.595	15.0987	12.1058	10.451	9.3997	16.0168	9.50339	11.982	6.66675	4.50946	7.15318	7.03808	6.07647	6.55992	7.48933	8.98836	7.86137	11.7231	13.2876	12.566	6.94649	6.46467	6.14145
HVUL4H42571.2	HVUL4H42571.2	CO-like	32.2064	38.2727	31.8216	15.276	18.7143	26.9947	7.35525	3.78757	5.58338	16.2882	12.3847	14.8771	9.39269	12.607	13.7078	30.6993	26.9729	17.6963	12.8629	21.3532	11.9833	6.08617	5.74405	3.17094	16.1866	16.066	14.17	5.57888	5.03575	4.87226
HVUL4H44071.2	HVUL4H44071.2	MYB_related	3.16285	1.57714	1.84514	2.38915	0.704113	1.03742	6.01036	5.54427	4.12579	4.25494	7.47626	3.35137	5.77681	9.56037	7.05344	1.40378	4.37097	1.89713	1.52478	1.45031	4.12485	6.91945	5.2877	5.65281	2.46704	3.3018	4.6085	5.60933	3.07338	5.48042
HVUL4H49362.2	HVUL4H49362.2	NAC	0.235484	0.660323	0.178346	0.822698	1.06188	1.50712	2.38866	1.76785	2.58084	1.4837	1.74795	1.58453	2.17694	2.36899	1.69664	0.586873	0.371541	0.443255	2.55579	3.26378	1.00998	2.06657	2.82033	1.59884	1.41511	1.79875	1.95303	0.89252	0.901082	1.25063
HVUL4H50861.2	HVUL4H50861.2	C2H2	2.824	2.64449	3.17277	3.48686	3.19061	2.34264	3.22083	3.86809	3.13933	5.12104	6.22025	5.3106	5.94392	6.56618	5.49895	1.83068	1.73947	1.54088	4.75814	5.66946	5.58534	3.867	5.28808	3.54632	3.61195	5.53296	5.87149	4.32132	3.41668	4.54044
HVUL4H51168.2	HVUL4H51168.2	HB-other	0.760762	1.04302	0.567563	0.404405	0.917052	2.18414	1.38539	1.27105	1.72907	1.09037	1.04957	1.14792	1.67894	1.26419	1.14207	1.40586	0.587227	0.782109	3.58072	5.76665	2.89586	1.72637	1.95435	1.49446	1.22279	1.64914	1.2906	1.12445	1.42613	0.814443
HVUL4H52043.2	HVUL4H52043.2	NF-YC	0.95048	1.33451	2.03442	1.54422	2.62239	2.21183	4.49827	1.73524	2.58722	5.52898	2.54758	3.93187	2.80886	2.28676	2.13175	3.11708	1.2666	1.56755	4.30346	2.68588	6.1252	5.89828	3.01594	1.83963	2.99553	4.18018	4.26195	4.53278	5.28934	2.63988
HVUL4H54016.2	HVUL4H54016.2	GRAS	2.18078	0.401894	1.58266	2.37011	1.58453	2.88283	1.47772	2.69311	1.94843	3.39219	3.39834	3.46979	3.67729	2.01767	2.17319	1.8064	1.06605	1.10115	5.30213	7.98443	3.37656	2.61972	3.88569	3.44756	3.40985	2.4858	5.67576	2.56149	3.20104	1.5924
HVUL4H54822.2	HVUL4H54822.2	ARR-B	3.62461	13.4546	5.99772	3.66459	6.01901	10.5831	7.49242	13.6528	5.94161	3.61872	2.53982	4.96238	6.38829	1.2643	6.14703	34.6827	17.9124	11.5666	15.5598	15.2649	33.8438	3.51345	3.59114	4.71521	11.9104	9.87342	9.89946	2.39027	1.24719	3.60578
HVUL4H55780.2	HVUL4H55780.2	MYB	2.18742	3.97246	2.98853	1.77733	1.88054	2.6584	0.405181	0.315573	0.167672	0.701701	0.730149	0.858584	0.402662	0.532653	0.417506	4.7172	3.06647	2.79351	3.80979	3.0474	4.5022	0.335286	0.577883	0.407976	0.978188	0.820843	0.802783	0.453842	0.605293	0.224139
HVUL4H58521.2	HVUL4H58521.2	C3H	8.00791	8.1869	7.1605	7.74106	7.67899	8.30771	3.60837	3.30062	4.23127	4.62913	5.96899	4.35036	4.47774	3.54986	4.10828	6.49304	6.27052	6.08117	10.3986	6.84387	9.30459	3.78638	3.49239	3.48521	5.55525	5.29834	6.17143	5.14038	4.2692	3.62836
HVUL4H58649.2	HVUL4H58649.2	bZIP	3.49653	6.19417	2.99754	2.10076	4.46465	5.70284	5.86822	7.27107	4.9196	3.08512	4.65323	4.45069	9.20085	8.23553	8.56452	8.62431	5.5261	4.76885	8.37822	11.8498	3.95762	7.7669	13.5522	6.64401	7.32817	8.41888	6.08275	2.47093	3.38224	3.62529
HVUL5H02709.2	HVUL5H02709.2	ARR-B	3.87394	5.27427	4.814	4.01037	5.44251	6.32032	3.2723	3.50845	3.06603	1.96166	2.07885	2.40445	3.72395	3.27888	4.3812	9.53155	5.10521	4.27204	5.40603	6.24856	4.25715	2.09976	5.04752	2.24994	4.82486	4.29494	3.00739	1.94604	2.61681	1.17335
HVUL5H02793.2	HVUL5H02793.2	bHLH	2.37945	2.67175	2.14787	1.67405	2.27449	1.81516	3.88133	4.57593	4.85498	2.50048	1.96553	2.28493	4.65847	3.86396	4.112	2.47411	2.07147	1.93874	2.57626	2.10744	2.66225	4.38797	6.20742	5.24874	2.62463	3.13795	2.6263	4.48157	4.51636	2.65439
HVUL5H05089.2	HVUL5H05089.2	B3	0.177744	0.300008	0.177799	0.503141	0.582679	0.564559	0.729018	1.19342	1.0826	1.19465	1.52162	1.99443	1.70748	1.44626	1.7666	0.118946	0.264471	0.164013	2.0009	1.87101	1.46933	0.698009	1.30581	1.1168	1.18576	1.75098	1.62885	1.03512	1.24604	0.926267
HVUL5H06473.2	HVUL5H06473.2	ZF-HD	4.20465	2.43732	3.46336	2.20429	3.35494	3.547	5.72688	5.52336	6.25466	5.98093	6.54793	5.57459	7.78158	7.34586	7.43952	3.13721	4.09682	3.10342	2.99229	5.57963	3.30908	6.01379	6.99397	5.85084	5.22453	4.86284	8.45208	5.48579	5.66464	7.07183
HVUL5H12078.2	HVUL5H12078.2	HSF	8.1057	11.2344	7.38684	4.9471	7.14089	15.2404	5.78771	8.40502	5.18235	5.5683	6.31086	2.5526	8.18969	8.55986	5.57924	21.0657	14.857	9.73706	5.53021	12.299	4.38795	6.6124	6.11491	2.09487	8.45992	6.53614	6.27746	2.45765	1.2589	2.4867
HVUL5H12103.2	HVUL5H12103.2	HD-ZIP	0.173191	0.176884	0.349554	0.51873	0.520163	0.340483	0.906968	0.179948	0.774978	2.01156	1.01721	0.988853	1.33521	0.349612	1.03446	0.260617	0.0916452	0.28244	1.87447	2.16322	1.86117	1.22207	1.3532	0.503524	2.09175	1.33378	1.71978	1.13474	0.965242	1.05248
HVUL5H13368.2	HVUL5H13368.2	C3H	2.68446	4.77588	2.97121	3.80402	5.46172	12.2574	0	0.0899738	0.344434	0.349836	0.184948	0.179791	0.445069	0	0.0862052	2.95366	1.8329	1.60049	7.49789	6.39561	7.44468	0	0.169149	0	0.610094	0.355675	0.633604	0.698303	0.350997	0.350828
HVUL5H14311.2	HVUL5H14311.2	bHLH	0.889891	1.047	0.788734	0.636018	0.748547	1.53518	2.35625	2.9976	3.61852	0.535533	2.01278	1.27748	2.3374	3.06689	2.01411	1.23501	1.33823	1.36308	2.07452	1.96012	3.62601	2.48688	3.69906	3.41766	0.60367	0.684363	1.35144	0.828152	0.766901	1.71364
HVUL5H16059.2	HVUL5H16059.2	CO-like	2.79662	3.41354	3.04246	20.4811	14.2	18.0693	0.984649	0.808428	1.0215	3.72648	3.36153	3.72191	1.26614	1.23294	2.54416	2.25704	3.48862	1.69993	4.43995	7.42849	2.8793	0.927762	0.938109	0.813655	4.24656	3.78125	3.49385	1.06067	0.839209	0.650126
HVUL5H17870.2	HVUL5H17870.2	GeBP	0	0	0.0391607	0.115839	0.0778473	0.266975	2.65496	2.75829	3.09845	0.156013	0.203921	0.159697	3.9486	3.03916	3.31792	0.0771097	0.20313	0.165627	0.0444144	0.0420157	0.716027	1.90205	2.28501	1.80901	0.0775808	0.0393689	0.079876	0.235857	0.119519	0.585616
HVUL5H19602.2	HVUL5H19602.2	bZIP	0.212875	0.238956	0.285055	4.70036	3.43146	5.72166	0.195013	0.265503	0.282753	0.732856	0.540118	0.55351	0.581922	0.566699	0.915481	0.0467534	0.0245911	0.0250085	9.14775	5.23022	5.11508	0.353127	0.278652	0.367019	0.518163	0.786691	0.796173	0.382755	0.340664	0.235699
HVUL5H21535.2	HVUL5H21535.2	bZIP	0.732223	0.720296	0.394041	3.94699	2.41134	4.70882	0.77166	0.853806	0.782542	1.17592	1.49496	1.2127	1.06115	1.33481	1.38228	0.33486	0.389077	0.376555	5.80172	3.86071	4.12259	0.69235	1.05273	0.831319	1.1547	1.31139	1.32591	0.830779	0.791051	0.691728
HVUL5H21635.2	HVUL5H21635.2	ARR-B	0.121525	0.183949	0.162598	1.76005	1.39796	3.19572	0.145965	0.123778	0.121038	0.44488	0.335508	0.349528	0.477363	0.403977	0.341688	0.0800006	0.0841238	0.106892	4.80382	2.32219	4.68269	0.221584	0.218819	0.216064	0.463586	0.367022	0.391857	0.59402	0.312788	0.221576
HVUL5H22969.2	HVUL5H22969.2	bHLH	0.688336	0.657579	0.218014	0.554085	0.670333	0.934168	0.596373	0.442274	0.667453	0.740989	0.524255	0.367231	0.538168	0.306901	0.647087	1.17988	0.225526	0.40108	2.87012	1.20205	9.80903	0.468183	0.81859	0.84319	0.684726	0.473782	0.552744	0.970874	0.858274	0.665723
HVUL5H23437.2	HVUL5H23437.2	C2H2	0.724379	1.5694	0.675879	0.793564	1.26856	2.34919	1.73431	1.7446	2.93852	0.465764	0.511068	0.711795	2.09559	0.542742	1.02702	1.43268	0.780688	1.42403	4.72413	4.97682	6.73082	1.93222	2.56464	3.31192	0.953598	1.46122	1.3474	1.2037	1.78238	1.44555
HVUL5H25360.2	HVUL5H25360.2	ARF	1.73831	4.08409	2.63402	0.635292	2.24816	2.95173	1.79329	2.59713	1.4656	0.668899	0.83472	1.11799	1.83739	2.35168	2.36224	7.30088	3.98074	3.14366	2.1368	5.63586	1.7686	1.70477	2.51963	1.89338	2.37146	1.61888	2.40442	0.973821	1.0173	0.800932
HVUL5H26313.2	HVUL5H26313.2	NAC	2.75061	3.03747	2.27418	2.72695	2.89047	2.03907	4.79275	4.64141	3.80652	4.29134	6.10811	4.24581	5.61836	7.78429	5.81317	2.02311	2.72223	1.53822	2.35509	1.87701	1.78012	4.02973	4.32186	3.17978	3.18297	3.0614	4.48325	3.37864	2.61062	3.57578
HVUL5H26827.2	HVUL5H26827.2	bZIP	5.32284	4.92641	4.35307	3.11138	2.82055	3.15604	6.00649	5.75236	7.27965	3.35221	3.22372	3.22544	3.61483	4.66352	5.8005	6.97101	4.47419	6.24716	2.05055	3.15211	2.15504	5.27759	5.88355	10.1165	2.2265	1.44811	2.2156	2.42469	8.33982	4.4687
HVUL5H27515.2	HVUL5H27515.2	CO-like	7.88904	8.74686	9.30602	6.18766	7.96278	6.8366	6.11408	6.06571	7.12072	5.73457	6.51877	6.12092	7.16378	5.30714	5.32746	7.97403	8.566	7.62252	20.239	15.6186	23.8776	7.96423	11.8912	12.6367	9.73704	12.4509	11.726	9.48423	11.1209	7.60873
HVUL5H27731.2	HVUL5H27731.2	ERF	0	0.117628	0.317943	0.184365	0.253126	0.174888	0.34424	0	0.741955	0	0.542981	1.0604	0.317695	0.520246	0.640768	0.675894	0.352894	1.76238	11.8875	4.76668	30.9814	1.49358	1.87536	3.91545	2.18629	0.950882	0.741593	0	1.54116	0.709796
HVUL5H27846.2	HVUL5H27846.2	WRKY	39.7653	39.6783	31.5207	77.2398	47.3122	86.1915	7.9247	7.39255	7.85149	10.0956	8.11198	7.32909	7.64903	7.00662	9.08517	27.3051	22.3349	15.8788	113.727	67.7427	72.2684	7.94588	8.04868	8.63222	10.5534	10.7274	10.551	11.0776	8.02717	6.69455
HVUL5H27848.2	HVUL5H27848.2	bZIP	1.22113	2.86669	1.80758	2.88146	1.60528	8.16307	0.0394958	0.117728	0.532486	0.229777	0.28022	0.391896	0.0783332	0.0382541	0.416719	0.984158	0.558372	0.690992	7.32731	5.77485	5.08231	0.0381123	0.224396	0.0740233	0.304685	0.231903	0.509656	0.386019	0.117385	0.076652
HVUL5H28266.2	HVUL5H28266.2	bHLH	1.7301	2.18612	1.32921	2.96283	3.13446	2.91431	1.12054	1.62529	1.80305	7.40763	6.50292	6.58221	2.87731	2.07707	2.78634	1.56824	0.957657	1.25189	3.10059	2.77431	1.77099	1.90859	2.33411	3.75138	6.79337	6.58893	4.38812	2.57548	2.75689	2.58617
HVUL5H28981.2	HVUL5H28981.2	C2H2	0.758389	1.78469	2.4156	5.24178	13.6808	18.9039	21.8496	20.414	17.5542	24.0554	35.8772	37.6794	34.3314	26.6452	23.1895	1.512	2.0861	0.941153	31.5342	36.3444	25.4335	20.3616	21.9628	14.4286	38.0321	36.0578	34.9475	12.0274	13.813	17.6448
HVUL5H32467.2	HVUL5H32467.2	NAC	5.60525	4.78991	6.88068	15.4759	13.494	16.7056	3.85048	3.07975	5.76523	7.52359	14.2884	13.8293	4.40215	5.86489	5.07305	3.9994	3.67653	4.00273	15.9444	14.5446	9.32789	3.60472	3.28313	3.3563	9.03942	9.23856	10.7079	4.09942	5.57305	4.22303
HVUL5H34041.2	HVUL5H34041.2	G2-like	43.4845	47.9211	44.0391	33.1412	34.9254	31.0821	19.7424	25.037	21.1681	19.2312	29.2972	23.4684	22.593	25.5154	24.1599	32.01	45.7243	28.2159	31.738	26.2193	27.2231	15.5281	20.7636	16.4417	17.8533	21.0238	28.7055	19.6818	17.3106	18.9592
HVUL5H34179.2	HVUL5H34179.2	C3H	0.343442	0.309912	0.269214	0.113742	0.0382208	0.187226	1.54034	2.00138	3.37955	0.153185	0.320251	0.235138	1.175	0.994607	0.75767	0.454227	0.279186	0.609699	1.7446	1.9387	2.32489	0.533572	1.23418	1.14736	0.342771	0.309205	0.27443	0.386019	1.13473	0.95815
HVUL5H36394.2	HVUL5H36394.2	bZIP	0.485838	0.607584	0.441406	3.3846	4.25897	4.1287	1.26349	1.15648	1.42888	1.13285	1.20021	0.870639	1.04345	0.8775	1.10207	0.77731	0.745497	0.513552	6.8883	4.69572	9.6457	1.31237	1.04486	1.27889	1.19783	1.37549	1.8402	1.07633	1.78525	1.03712
HVUL5H36433.2	HVUL5H36433.2	bZIP	2.05913	4.35094	3.56888	1.12457	1.48282	1.21807	2.12047	2.33292	1.52704	1.55087	1.77804	1.43522	1.81013	2.27972	2.63837	6.56835	3.68107	3.92729	1.25802	1.06237	1.2396	2.30409	1.83725	1.56348	2.48066	2.16136	1.72263	1.23728	0.789341	1.20244
HVUL5H36534.2	HVUL5H36534.2	DBB	3.98772	8.35842	4.65437	4.08829	8.10663	10.4992	2.31431	1.7501	4.26959	5.94226	3.59586	3.2614	5.39423	3.0737	3.65787	10.1486	5.01291	5.733	11.187	13.0392	14.2599	5.41244	6.04336	4.67709	8.3598	5.3026	4.96463	4.43348	2.86939	1.37823
HVUL5H37225.2	HVUL5H37225.2	MYB	2.7405	2.46161	2.32832	3.18928	3.19681	3.483	2.93972	2.72629	3.02267	3.21202	4.0127	3.74658	3.57643	3.15523	3.30556	2.33059	2.01748	1.55442	6.96264	5.55094	7.34645	2.69481	2.69383	2.89204	4.17912	4.68195	4.52576	3.61336	3.08894	2.75465
HVUL5H38722.2	HVUL5H38722.2	MYB_related	2.46267	2.90178	2.01485	3.1327	3.76419	4.22437	1.83255	2.20951	2.13517	1.9139	2.03416	3.15346	2.71126	2.77645	2.89658	2.2982	1.73007	1.30135	13.8379	11.2298	6.14462	1.95145	2.39558	2.36619	2.81512	3.21657	2.85964	2.79048	2.4636	1.43081
HVUL5H38723.2	HVUL5H38723.2	MYB_related	0	0	0	0	0	0.0221531	0	0.0231736	0.0452662	0	0	0	0.023289	0	0	0.0224502	0.023614	0	1.81423	0.950709	7.14267	0	0	0	0	0	0	0	0	0
HVUL5H40100.2	HVUL5H40100.2	ERF	0.0998221	0.17656	0.150425	0.123422	0.249709	0.0730678	0.231567	0.331298	0.1989	0.0499059	0.207429	0.0254136	0.409376	0.124614	0.0743027	0.271391	0.155749	0.184823	1.9364	2.57339	3.22679	0.273302	0.269457	0.50825	0.32313	0.176137	0.0509445	0.55529	0.692981	0.273748
HVUL5H42528.2	HVUL5H42528.2	Dof	8.91949	9.37235	8.64973	6.59648	7.22154	7.11174	6.63103	6.79376	8.84471	5.52168	6.05787	5.4168	8.07059	6.36185	5.94517	5.55387	5.48208	5.70589	14.4077	10.706	15.1715	4.94589	8.33223	6.58868	4.53065	7.97251	5.90364	5.64643	6.75205	4.25852
HVUL5H43427.2	HVUL5H43427.2	G2-like	9.17549	10.1331	21.8582	15.0668	19.4179	10.7365	10.2123	11.0164	17.2181	6.47282	13.4534	12.3416	12.8058	8.15952	9.45202	10.8919	13.9643	13.0048	20.7105	35.9808	11.6417	8.55093	18.7747	16.979	17.3196	30.2934	34.7521	11.9614	14.4857	9.87183
HVUL5H43428.2	HVUL5H43428.2	G2-like	6.40513	8.37991	9.91735	4.54487	10.241	7.65889	10.504	15.3044	19.3218	5.07557	6.91775	10.4103	11.1296	8.86375	12.1017	7.03041	9.99345	8.52979	8.57768	19.5846	7.44958	8.17784	24.7842	21.8423	8.79411	17.138	19.5291	9.05686	13.7832	9.56182
HVUL5H44995.2	HVUL5H44995.2	MYB_related	721.885	742.517	705.712	471.897	574.287	457.343	371.895	391.46	366.035	287.292	267.886	205.246	396.135	420.2	365.476	313.707	314.022	304.224	97.8662	109.508	112.017	245.827	214.274	161.405	222.43	328.745	322.166	245.549	155.907	183.139
HVUL5H46138.2	HVUL5H46138.2	ERF	5.07103	5.26496	5.18924	2.88298	2.09939	1.87754	1.71387	2.37632	2.23324	1.50897	1.68426	1.64242	3.01999	2.80108	3.35401	1.83636	1.83342	1.28032	3.74411	2.16217	7.95844	0.8743	1.53124	0.953679	1.51622	2.25093	1.47377	1.00476	1.01479	0.850872
HVUL5H46979.2	HVUL5H46979.2	C2H2	28.7445	29.5616	23.6184	8.65199	11.177	8.09163	0.181991	0.14792	0.20764	2.17996	2.01508	1.97735	0.608529	0.18667	0.983015	26.9355	24.2133	20.277	9.12016	4.97004	7.9436	0.124207	0.112815	0.151708	3.0045	3.34872	2.12404	0.400739	0.365889	0.175334
HVUL5H47789.2	HVUL5H47789.2	ARF	158.684	162.984	142.178	44.8724	46.2554	39.4646	1.49479	1.22423	1.83447	5.02872	4.71277	5.59362	2.67741	1.33968	4.57103	131.978	129.116	102.534	25.8554	21.2784	26.6454	1.02253	1.14003	1.07613	7.42052	8.6179	6.03194	1.63302	1.9427	1.88069
HVUL5H49059.2	HVUL5H49059.2	bZIP	8.58621	6.71216	5.90768	3.80743	4.14741	2.80478	1.64873	2.68628	1.83527	2.14103	3.94628	2.29278	3.55535	2.9505	3.52158	4.93004	9.69967	6.94276	4.73051	2.91269	4.65067	1.83466	3.53531	1.62868	1.75427	3.60758	2.7401	1.80822	1.08595	1.83907
HVUL5H49109.2	HVUL5H49109.2	ARF	0	1.23269	0.725784	3.99621	0.326791	0.776971	1.11486	0.76154	0.558901	4.78069	2.26991	1.86353	0.252308	0.836565	1.21393	6.42696	1.05046	3.11225	0	0.511972	1.36194	2.24527	1.51504	0.295148	0	0.511591	0.730861	1.20767	0	1.04388
HVUL5H49678.2	HVUL5H49678.2	NAC	0	1.1916	0.235181	3.88539	0.628797	1.7593	2.7052	0.98817	1.08231	4.32793	7.43106	6.46476	0.981008	1.3507	0.471803	6.48698	1.73344	4.3883	1.58384	0	4.37985	1.90595	3.18968	0.856337	2.15184	0.746675	1.05394	2.81674	0.718353	2.78306
HVUL5H50182.2	HVUL5H50182.2	MYB	0.134817	0	0	1.48193	0.202567	0.364944	1.96705	2.23443	1.81148	1.76823	5.30179	2.65492	2.49348	6.18234	2.54514	0	0.35521	0.218165	0.357986	1.36729	0.874082	2.91102	3.35969	5.35812	1.21676	1.85708	5.25833	2.24653	1.71551	3.61737
HVUL5H53170.2	HVUL5H53170.2	C2H2	1.86889	0.592573	0	1.69447	2.83408	4.35097	2.58605	5.81866	5.62806	1.64894	3.89497	3.72528	7.70846	5.77734	7.14793	6.68176	6.21354	3.12387	4.14166	4.941	11.894	6.56803	5.95664	4.64584	2.96875	3.9511	2.28004	3.00498	2.40982	2.88745
HVUL5H53930.2	HVUL5H53930.2	ZF-HD	0	2.31664	2.66121	19.2463	11.1773	33.4568	3.80987	1.42789	3.05653	8.06687	20.9155	11.3434	4.81678	9.05938	9.98889	1.11236	1.01295	0	0.339184	2.48109	6.52174	4.33189	2.68402	2.34931	0.351466	0.511591	0	3.84595	0.615316	0.830653
HVUL6H04294.2	HVUL6H04294.2	MYB	0.729822	0.386107	0	5.44705	1.24192	6.02222	1.90493	0.856732	0.764132	4.91027	7.25639	5.67168	0.481678	1.57554	1.66481	10.0112	1.35059	3.27176	1.01755	2.89461	4.51505	3.33222	4.9846	0	2.1088	1.02318	0.259264	1.70931	0.615316	3.32261
HVUL6H04651.2	HVUL6H04651.2	ARR-B	8.27417	8.85035	9.94388	4.68008	3.4655	3.50021	2.42339	1.77207	1.75435	4.08317	6.17824	4.52527	2.22688	1.9953	1.89294	8.53798	6.78658	6.90715	2.11066	2.6534	2.15044	0.701793	0.949959	0.96753	2.36901	2.54794	3.27185	1.06841	0.542666	1.78947
HVUL6H05273.2	HVUL6H05273.2	GATA	1.88173	2.93521	4.19402	2.47414	1.98611	2.82055	10.0738	7.52401	10.2273	5.80488	5.50546	7.18105	4.58181	3.69914	5.22686	9.77361	4.61952	6.58657	3.25985	2.89476	0.850088	7.20468	11.2127	12.1816	6.48696	7.03463	7.48388	3.88414	7.81888	9.91663
HVUL6H06089.2	HVUL6H06089.2	MYB	14.4951	29.6047	40.5479	28.3499	50.8871	60.7841	62.5671	53.1938	91.1372	36.0093	49.9571	60.1462	53.2736	53.5438	46.4764	79.6835	49.6903	80.3172	25.7079	31.7921	15.9407	79.8502	99.3224	122.856	56.7101	66.4772	69.9723	66.5427	97.7546	63.9203
HVUL6H07325.2	HVUL6H07325.2	HSF	0	0	0.0187597	0	0.0748216	0	15.7805	13.8172	13.1865	0.037325	0.0193392	0.0189646	14.5237	12.8815	15.1432	0.0184596	0.0194076	0.0197243	0.0852797	0	0.89006	3.4212	4.22539	3.79048	0.0186055	0.0376342	0.0570841	1.41845	0.828211	0.929119
HVUL6H08236.2	HVUL6H08236.2	bZIP	2.28328	1.8614	2.10185	1.8744	2.17439	1.46943	6.79838	8.33311	6.29079	1.73424	2.38055	1.70281	6.23641	7.62957	6.3557	1.83344	2.17219	1.23911	3.24059	2.45766	4.11437	7.345	9.26772	7.32444	2.31124	2.58443	2.68671	7.42938	6.34136	7.59931
HVUL6H09387.2	HVUL6H09387.2	ARR-B	0.422249	0.431057	0.766582	0.590068	0.253567	1.07905	3.53652	3.33287	2.18287	0.511854	1.26153	0.788814	2.08285	3.92082	2.43696	1.01583	0.535682	0.458603	1.25146	3.21213	1.08938	2.04169	3.05127	2.45437	0.339802	0.77978	0.705979	1.4476	0.8561	1.11185
HVUL6H09726.2	HVUL6H09726.2	ARR-B	11.6193	19.4731	21.5519	4.234	7.02524	3.41061	17.2925	19.8898	30.3499	12.842	9.70982	13.1341	8.96104	6.39358	4.78777	24.3019	15.8772	22.9745	12.7857	15.6886	5.25491	24.8139	26.9661	41.3631	11.2222	18.73	16.644	35.5239	57.9302	34.8942
HVUL6H13328.2	HVUL6H13328.2	CO-like	9.3137	11.4138	9.2758	6.79091	7.78613	11.56	6.54781	8.26756	6.09189	4.29717	9.4264	4.81351	6.96031	9.16122	6.25849	13.3133	10.014	11.5884	7.05571	8.97135	8.13328	5.77682	7.09438	7.91523	3.73413	5.66057	7.0159	4.56474	5.65264	6.60164
HVUL6H16958.2	HVUL6H16958.2	bZIP	1.64565	1.55424	1.23332	0.273407	0.173246	0.168498	0.8909	0.422764	0.569258	0.0518366	0	0.0350998	0.479117	0.293421	0.584423	2.10237	1.88657	1.53361	0.15795	0.148265	1.1871	0.0172172	0.0170195	0.0671952	0.103375	0.0696859	0.0352253	0	0.017846	0
HVUL6H17912.2	HVUL6H17912.2	C2H2	6.5605	7.48808	9.17269	2.56757	4.46018	5.25334	9.77241	10.7846	16.8155	3.15799	4.05403	6.57661	8.03746	7.95739	11.3071	4.84571	5.20642	3.85947	12.2636	16.8245	11.3394	7.07961	15.319	9.99672	4.87093	9.42069	7.73446	9.80916	16.926	10.1598
HVUL6H18267.2	HVUL6H18267.2	AP2	27.721	38.3031	83.3851	41.8704	31.5081	29.1954	105.133	68.1001	113.867	85.075	86.1528	99.3429	54.4078	35.5684	38.0788	36.4931	25.1401	29.5774	2.33739	10.3464	5.52947	71.3362	55.9345	99.3107	72.7375	83.4169	73.1427	69.6284	55.0335	62.3157
HVUL6H18328.2	HVUL6H18328.2	WRKY	0	0	0.470363	0.235579	0.236566	0	1.26315	1.97634	0.69685	1.73363	1.26818	2.43471	0	0.480887	0.707704	3.12336	3.06113	4.49809	0	0.249228	1.00677	2.40703	5.13035	4.3461	3.10821	1.24446	2.77286	6.33766	2.87341	6.17023
HVUL6H21553.2	HVUL6H21553.2	ERF	32.4534	36.3815	39.7742	34.8462	76.5549	38.8956	34.3809	21.9387	26.9491	44.3313	28.9778	61.3689	34.1273	24.2139	26.0009	51.6589	24.3602	29.3722	12.4585	21.8717	5.10391	17.8704	12.9637	23.3559	45.1124	35.5386	42.4723	53.2272	52.7268	32.66
HVUL6H24560.2	HVUL6H24560.2	WRKY	9.26695	10.8356	11.5707	14.3892	10.7554	18.8537	2.1624	1.88084	3.09389	2.73158	2.40014	2.10229	2.15606	2.42313	2.2251	9.26438	7.2342	6.8907	15.9587	15.943	15.5597	2.66689	2.28345	2.98071	4.17363	4.13633	4.05062	2.6591	2.73635	2.26406
HVUL6H24966.2	HVUL6H24966.2	DBB	7.82879	12.0058	8.80262	3.03699	4.52174	5.7835	5.87635	7.70666	7.5487	2.81268	3.31905	2.39075	10.1629	6.53103	7.37381	8.37583	4.75418	6.58703	16.8096	10.776	18.5554	6.17939	12.4208	7.02722	2.47031	3.83292	2.95283	4.12502	5.3036	4.64012
HVUL6H31900.2	HVUL6H31900.2	MYB_related	10.0085	12.7118	9.5157	1.7043	5.85551	4.62554	5.00266	4.51917	11.288	1.60758	0.687234	1.28828	4.05889	2.15052	4.41182	11.6075	7.67703	7.41754	6.18821	4.32087	8.16128	6.05814	9.98905	8.51088	2.401	2.63454	1.93568	6.32346	10.5211	6.13353
HVUL6H33239.2	HVUL6H33239.2	B3	0.884998	0.960818	1.19998	1.6636	3.07365	4.82901	4.09649	2.58843	3.64908	3.19287	2.31287	4.19422	2.6494	1.9962	2.87933	1.5665	0.380312	0.567312	9.41265	9.55155	17.7184	3.71324	3.4224	2.95552	4.15194	2.72818	2.11459	1.87402	2.68855	1.77426
HVUL6H33693.2	HVUL6H33693.2	MYB	1.70963	3.56488	2.27921	2.56938	3.99181	4.13708	5.99574	5.80139	8.26718	3.65962	3.6507	3.48327	7.53272	5.69861	6.09588	4.41882	2.24692	2.91719	16.5518	8.41421	42.0654	7.51109	7.96242	9.13655	7.04633	6.09247	4.34873	5.80302	8.99417	6.18519
HVUL6H35846.2	HVUL6H35846.2	DBB	0.354121	0.774266	0.512715	0.59987	0.701371	1.74547	2.44428	1.15323	3.27072	0.54656	0.70728	0.32577	1.11487	0.96533	1.30155	1.46646	0.730629	0.716682	8.28873	4.76421	36.2237	1.683	1.468	1.79636	1.3069	1.02982	0.594978	0.289903	1.09613	1.02935
HVUL6H36297.2	HVUL6H36297.2	WRKY	0.901532	0.690868	1.42794	0.567968	0.9296	1.28116	3.29792	1.95551	3.4572	0.738103	0.511841	0.752387	1.14866	0.382255	1.03033	1.02699	0.68261	0.549853	3.71111	3.08505	10.4211	2.14991	2.62733	2.04014	1.00723	0.8546	0.614231	1.65801	2.58365	2.1007
HVUL6H36815.2	HVUL6H36815.2	ERF	2.87144	6.79019	3.58788	4.25545	4.98968	9.88966	10.4378	9.30829	9.43898	3.57254	2.72523	3.98708	7.00866	5.05525	5.24185	7.87983	4.54528	4.90851	18.3614	13.954	39.6769	8.4604	10.1629	9.31447	7.70255	6.27303	4.29582	4.97426	7.42029	5.48834
HVUL6H37785.2	HVUL6H37785.2	bZIP	1.9051	2.74171	2.00993	0.864549	1.64718	4.42628	6.07669	4.31874	4.90819	1.83664	0.739792	0.988853	3.29351	1.57325	3.01718	6.77605	3.11594	4.61318	5.22879	3.47997	2.2334	6.19766	5.58193	6.96542	4.70644	3.64567	6.0645	6.98303	7.63418	6.3149
HVUL6H39613.2	HVUL6H39613.2	MYB_related	0	0	0	3.84188	0	4.30408	0.683843	0	0	0	0	0.650928	0	0	0	0	0	0	4.32879	4.70143	0	0.647049	0	0	0	0	1.33804	0	0.656207	0
HVUL6H40538.2	HVUL6H40538.2	NAC	3.08121	2.4137	2.24529	2.58212	1.68845	2.29541	2.02903	2.01989	2.22126	1.85346	2.34796	1.79541	3.58222	2.74774	2.563	4.95798	3.56546	3.31393	11.1708	7.31704	10.2661	4.91338	7.00173	5.43341	4.09925	6.31525	5.74122	6.91178	6.74793	4.59336
HVUL6H42664.2	HVUL6H42664.2	ERF	0.444209	0.435	0.304449	0.214017	0.416758	0.615963	0.508782	0.405307	0.479297	0.512226	0.434292	0.268285	1.07132	0.0543025	0.414539	1.20923	0.348347	0.223641	4.71796	5.63532	10.2152	0.752417	0.443455	0.568257	1.56691	0.628511	0.269383	0.62021	0.918566	0.669472
HVUL6H46586.2	HVUL6H46586.2	CO-like	0.456609	0.729657	0.389023	0.518338	1.00922	1.06386	0.880685	0.659164	1.06206	1.84989	0.539272	1.20052	1.4804	0.299963	0.953892	0.648351	0.289559	0.260594	2.88536	2.08013	6.45217	0.671088	1.54625	0.941292	1.15395	0.937987	0.201046	0.896897	0.86257	0.523873
HVUL6H49267.2	HVUL6H49267.2	C3H	0.0294774	0.179031	0.118581	0.0584107	0.38357	0.749459	0.273902	0.422462	1.67439	0.147566	0.0614613	0.120443	0.393032	0.294803	0.497378	0.496005	0.153569	0.593941	1.58197	0.634744	8.35163	0.940101	1.7352	3.60222	0.205686	0.23813	0.301586	1.16282	1.93839	0.82528
HVUL6H52629.2	HVUL6H52629.2	bZIP	0.037932	0.154023	0	0.376842	0.265952	0.223312	0.196291	0.078009	0.151227	0.0380655	0.0795703	0	0.350383	0	0.11297	0.601979	0.277493	0.403989	5.54969	2.66503	16.4439	0.340942	0.483297	0.331112	0.113569	0.153666	0.0779328	0.268597	0.816826	0.457102
HVUL6H58105.2	HVUL6H58105.2	G2-like	6.23216	5.98284	5.85914	5.42716	4.33001	5.57616	4.21286	5.38835	7.49889	2.80576	3.30221	3.05131	5.06825	4.32738	4.41917	6.42092	5.8826	5.37359	14.6606	10.4298	17.1951	5.57714	5.66858	6.76345	4.42822	4.10331	3.94283	7.97536	6.50282	5.21458
HVUL7H01642.2	HVUL7H01642.2	bHLH	0.179199	0.723851	0.404812	0.287772	0.268919	0.589602	0.184612	0.182738	0.293639	0.290932	0.348425	0.0910865	0.114796	0.0447065	0.0444595	1.26148	0.372442	0.260357	4.79768	2.93814	8.74913	0.203384	0.395898	0.499639	0.557502	0.496468	0.228339	0.339817	0.691519	0.65475
HVUL7H01687.2	HVUL7H01687.2	Dof	0.425598	0.546094	0.224895	0.504538	0.352336	0.436742	0.392301	0.406367	1.27723	0.402829	0.511024	0.341574	1.16319	0.268239	0.664039	1.98004	0.661958	0.867322	8.5433	3.60113	12.3021	0.980699	1.29767	1.34105	1.115	1.08275	0.662183	1.17721	2.28073	1.45624
HVUL7H03712.2	HVUL7H03712.2	bHLH	0.0190383	0	0.0572972	0.0375837	0.114256	0.0741306	0.333083	0.155026	1.23245	0.133004	0.0787697	0.0772418	0.565686	0.208773	0.207814	0.0751747	0.0395191	0.0401658	2.82165	1.50864	14.3406	0.283945	0.504936	0.609276	0.359893	0.249056	0.213114	0.500588	0.980305	0.889274
HVUL7H04426.2	HVUL7H04426.2	Whirly	5.29096	4.61407	4.47724	4.89198	4.2409	5.69062	3.65869	3.87346	4.49112	3.49134	3.55234	3.45611	3.23924	3.68539	3.63117	4.47521	4.3646	4.11977	14.4631	8.0605	17.0265	3.7758	4.23837	4.15419	4.44157	4.87371	4.17583	4.47523	4.47485	3.05049
HVUL7H05630.2	HVUL7H05630.2	bZIP	0.421713	0.286754	0.141934	1.05404	1.05617	1.72903	0.366485	0.291804	1.04893	0.425494	0.523338	1.01998	0.505471	0.424905	0.279344	0.210567	0.222253	0.303542	3.77182	2.67163	3.01818	0.494246	0.892728	0.953486	0.775354	0.502448	0.658357	0.639037	0.92916	0.782916
HVUL7H06762.2	HVUL7H06762.2	G2-like	3.62354	3.36746	2.71002	3.17505	4.11946	4.04007	4.21901	4.01907	4.2889	4.26707	5.15675	4.50269	5.73361	5.22966	4.64722	2.52484	2.19491	2.29816	7.62322	5.54877	7.61713	4.73687	5.04016	5.22784	4.55467	5.29947	5.74387	5.02667	4.66142	4.37135
HVUL7H09130.2	HVUL7H09130.2	C2H2	0.172848	0.0874664	0.231738	0.4851	0.201839	0.4506	2.58713	2.18157	3.58839	1.21121	2.46569	1.85312	3.04326	2.07396	2.05867	0.19957	0.300089	0.183239	0.493368	0.527096	0.324714	2.58361	3.78758	3.26894	1.43569	1.51236	1.56157	2.70988	2.66435	2.07315
HVUL7H12169.2	HVUL7H12169.2	GRAS	4.94085	1.15687	1.69856	1.66978	0.432491	0.684788	4.43	3.92322	1.98326	4.10304	9.01516	3.75655	5.38432	7.2241	5.30862	1.00944	2.92196	1.13649	1.91868	1.69994	6.20168	4.70095	3.46994	3.10215	1.7984	2.44523	5.28542	2.41737	1.16265	4.58445
HVUL7H12747.2	HVUL7H12747.2	CO-like	0.157856	0.26813	0.106257	0.20996	0.263748	0.621695	0.65635	0.38095	1.1537	0.636029	0.670227	0.543766	0.378264	0.529308	0.261424	0	0.0552572	0.169287	3.00865	2.1718	9.68688	0.368865	0.411919	0.867784	0.526559	0.428229	0.707758	0.585226	0.376391	0.744438
HVUL7H13444.2	HVUL7H13444.2	bZIP	10.6865	19.9438	24.3847	13.4981	19.3938	21.164	49.297	47.4914	41.4897	18.1341	35.1781	29.51	43.4118	58.6378	46.4176	30.287	24.0844	25.3932	8.04394	20.4986	12.326	36.2076	41.9142	39.2657	31.6247	34.0851	27.6056	22.16	25.6295	29.9609
HVUL7H13517.2	HVUL7H13517.2	WRKY	8.4363	7.66702	5.02552	3.26806	3.15459	3.29787	3.23659	4.02884	2.68209	3.4806	4.48253	3.72905	4.6609	4.53218	4.77301	4.93695	4.57835	3.83986	5.42553	3.23462	4.93551	2.52011	4.5168	2.98959	2.3701	3.80945	2.83731	2.80617	2.93378	2.83365
HVUL7H14499.2	HVUL7H14499.2	WRKY	2.05191	1.60742	1.61027	0.456576	0.546302	0.509946	0.634989	0.313344	0.461871	0.677309	0.741693	0.395099	0.675477	0.338321	0.695623	2.5897	1.98406	1.61357	1.45574	1.02221	3.54588	0.388836	0.375157	0.349957	0.460901	0.486227	0.543219	0.302347	0.404293	0.407827
HVUL7H14842.2	HVUL7H14842.2	MYB	5.60447	5.24323	4.32021	3.913	5.61853	7.87555	9.21134	8.05758	9.54887	7.69437	5.5489	5.63253	10.6786	8.405	8.70689	7.04972	6.04264	6.22532	22.9534	16.2661	21.8774	11.8881	11.3692	11.5145	10.3482	11.9686	13.4298	12.7254	14.8982	10.3962
HVUL7H16433.2	HVUL7H16433.2	NAC	50.9262	52.6242	50.0984	27.1541	36.403	31.3404	20.8274	16.7876	17.3032	21.3382	22.435	17.4248	21.0489	20.5996	21.0624	43.6029	37.4451	36.8448	40.9312	33.0666	42.1228	16.9885	23.691	21.4445	19.5373	24.5349	22.2321	22.9874	25.1057	17.605
HVUL7H18353.2	HVUL7H18353.2	NAC	1.02439	1.76573	1.16904	1.43041	4.39506	5.41328	10.9844	8.07677	9.65631	4.22366	3.68497	4.93822	10.2305	6.96772	9.09592	1.45695	0.939946	0.968212	9.23104	13.1079	8.39109	6.03871	7.31671	5.58305	6.55933	5.87278	3.73601	3.74999	5.91032	3.82678
HVUL7H22244.2	HVUL7H22244.2	bZIP	2.71581	3.97002	2.62158	1.68198	4.53357	5.67724	5.86858	5.32111	4.50202	3.45116	4.83098	5.08725	7.91367	6.76084	7.0228	6.07905	4.33828	3.39772	3.54091	7.00236	2.29553	4.85576	5.53315	3.49158	6.594	5.41625	4.53638	1.88873	2.69961	2.33569
HVUL7H23223.2	HVUL7H23223.2	C3H	4.21787	2.45968	2.85661	2.0258	4.50961	3.55064	9.14212	12.153	9.77249	6.19192	5.68085	5.20043	12.4779	12.0562	11.5534	2.00118	0.977437	1.93719	3.60238	3.07947	5.38234	8.03713	10.2452	8.71872	3.60035	4.54331	5.18859	8.26377	7.26434	7.73571
HVUL7H23329.2	HVUL7H23329.2	GATA	1.17722	2.21187	1.88281	1.16822	0.90142	1.52669	1.14567	1.03071	0.89715	0.902673	1.63039	1.10004	0.994716	0.936348	0.893684	3.53447	3.47006	2.7977	1.58252	1.30791	2.15423	1.00194	0.814788	0.90667	1.45066	1.01575	1.10084	0.770536	0.95939	0.659516
HVUL7H25195.2	HVUL7H25195.2	HB-other	9.50472	5.93205	5.77669	9.87337	4.78878	7.98592	14.2651	10.4895	8.83178	14.6279	24.5599	10.1793	11.8099	18.5654	14.3371	3.4171	5.37796	2.93207	2.90194	5.61898	4.82423	8.56849	7.20839	6.03308	6.17261	6.72904	12.8011	6.7436	4.07148	8.54212
HVUL7H25972.2	HVUL7H25972.2	ARF	3.66547	2.65717	2.86839	2.25189	2.41332	2.74754	1.06279	0.970413	0.721683	1.04005	0.374262	0.902009	0.504362	0.983059	1.73509	0.521465	0.062255	0.0643861	0.253443	0.202361	0.303724	0.0150833	0.112199	0.122205	0.0226486	0.117308	0.082568	0.0627051	0.0892634	0.299213
HVUL7H28396.2	HVUL7H28396.2	bHLH	2.76035	6.42717	2.57486	0.272781	1.99095	2.3998	4.11361	5.89281	8.00875	2.03524	0.782888	1.21989	6.25722	4.62166	3.18566	6.07107	4.96811	6.53225	2.22908	1.28527	1.42559	7.52786	8.47374	13.1175	5.15044	2.6241	2.20433	4.88146	10.8934	5.41656
HVUL7H28664.2	HVUL7H28664.2	MYB_related	2.30347	1.87073	2.43728	0.877305	1.69186	1.88359	0.913939	0.789705	0.994823	0.770573	0.281957	0.630881	0.472829	0.346395	0.38113	4.60811	2.60827	3.39435	1.62349	0.954507	1.08801	1.45711	1.01587	1.8245	2.22243	1.74994	2.80068	2.56316	1.88944	1.3111
HVUL7H29849.2	HVUL7H29849.2	B3	5.52294	5.17511	4.04467	3.07608	2.82341	3.50466	0.961974	0.922154	1.38878	1.89942	1.92109	1.94176	1.82056	1.24962	1.65965	4.94015	3.13674	3.39204	5.03959	2.72583	3.00115	0.79946	1.37344	1.36161	2.01157	2.33332	1.63817	1.54478	1.36266	1.1944
HVUL7H31656.2	HVUL7H31656.2	NAC	6.61129	8.70738	6.0198	2.70444	2.92368	3.10239	2.42286	3.41629	3.14011	1.43483	1.45552	1.59615	3.26915	2.78818	3.60966	0.00780291	0.11471	0	0.703746	0.0168796	2.29214	0.00786265	0	0.00768692	0.133803	0.166888	0.0160432	0.160299	0.00818385	0.0313107
HVUL7H32214.2	HVUL7H32214.2	bHLH	0.552911	0.685818	0.493236	0.862606	1.06717	0.912693	2.51658	2.59574	2.53531	1.93381	2.49747	2.20106	3.9706	2.93307	3.73721	0.355133	0.201514	0.232848	2.39906	1.46226	2.25704	2.36438	3.64284	2.64916	1.82369	2.22615	1.7421	2.3511	2.72127	2.15399
HVUL7H33294.2	HVUL7H33294.2	CO-like	4.05723	4.58737	2.05953	2.86689	2.18729	3.0835	1.82524	1.4081	1.14333	2.18697	1.25117	2.2694	1.37279	2.1024	2.54872	5.62143	5.39403	5.25928	5.48871	4.67164	4.57608	2.18847	3.40481	3.20594	3.40279	3.62809	3.39562	2.51464	2.78023	3.02828
HVUL7H33660.2	HVUL7H33660.2	MYB	1.6292	2.43687	1.2532	0.60442	3.26051	2.9731	4.4926	3.90877	4.03014	1.14557	2.92776	2.8738	4.40215	4.58938	4.41289	4.4803	1.58904	2.20907	5.91982	8.0686	8.54498	2.68894	3.82804	2.54281	2.73858	2.82378	2.51606	1.39035	1.74331	1.98065
HVUL7H34405.2	HVUL7H34405.2	TALE	1.39134	1.27643	0.776673	0.892287	1.08291	1.73579	2.49781	2.76406	3.77373	1.08233	1.90187	1.65399	2.0078	2.05912	1.99455	2.26763	1.98393	1.8818	6.46919	6.17465	7.71754	2.3605	3.36352	2.82368	1.5144	2.18285	2.02594	1.7461	2.35808	1.8252
HVUL7H34786.2	HVUL7H34786.2	ARF	0.82885	1.30754	0.539791	0.272201	0.74588	1.1404	3.0233	2.84612	4.1536	0.578087	0.469679	0.488686	1.66917	0.879982	1.20616	3.20029	1.11615	2.63064	4.46921	2.77347	10.5634	2.75762	3.50319	3.79109	1.81247	1.31826	1.45813	2.03944	3.66038	2.2584
HVUL7H35655.2	HVUL7H35655.2	MYB_related	0.408267	0.359585	0.281153	0.389518	0.38268	0.780275	2.42439	2.3553	3.54376	0.927664	0.577916	0.67008	3.0567	1.10444	1.93674	0.817307	0.18495	0.415895	4.59197	2.39668	12.9518	2.73628	3.73754	3.30335	2.06665	1.72952	1.50126	2.24474	3.74981	2.18558
HVUL7H36582.2	HVUL7H36582.2	MYB_related	1.24076	2.00486	0.453007	0.691146	0.94792	1.73752	3.41654	3.26696	3.66292	1.10444	1.05284	1.12387	3.30658	2.11625	1.38805	2.45185	0.82056	1.2158	2.98499	1.52471	6.17307	2.46927	3.1675	4.50686	2.13364	1.84101	1.17291	3.3539	2.99458	2.49371
HVUL7H38141.2	HVUL7H38141.2	bZIP	0.0465052	0.035027	0.0348789	0.0456882	0.255616	0.174409	0.935451	1.04557	1.11071	0.745281	0.452464	0.730518	1.37382	1.44302	1.07259	0.0800644	0.0300187	0.121831	0.787084	0.500763	0.637544	1.50994	1.40699	1.44303	1.23468	1.22876	0.881413	1.66914	1.48303	1.41036
HVUL7H38182.2	HVUL7H38182.2	MYB_related	0.203799	0.571045	0.102862	0.406546	0.20431	0.451464	0.264694	0.421311	2.4888	0.205183	0.377109	0.157921	0.209384	0	0.151864	0.456457	0.106949	0.218432	4.48582	2.15775	11.4111	0.918396	0.698111	1.13662	0.254881	0.518119	0.631989	1.23647	2.91713	0.977863
HVUL7H40919.2	HVUL7H40919.2	B3	0.470799	0.827704	0.533253	0.77572	0.691961	0.757549	1.39846	1.75706	1.6468	1.38355	1.38383	1.2956	2.12524	1.57481	1.87505	0.442858	0.314753	0.232293	1.4891	1.13458	1.81789	1.71641	1.94795	1.71197	1.54642	1.42932	1.55454	1.764	1.72297	1.75598
HVUL7H42896.2	HVUL7H42896.2	DBB	0.426783	0.413788	0.314598	0.139845	0.351723	0.500372	0.31481	0.393782	1.4382	0.25314	0.1382	0.150715	0.314126	0.252902	0.0891338	1.32645	0.619018	0.824523	1.95137	0.757127	10.2704	0.801979	1.0385	1.60456	0.512913	0.517846	0.71204	1.17338	1.75484	1.09395
HVUL7H49008.2	HVUL7H49008.2	LSD	0.566474	0.384414	0.61925	0.470345	0.520276	0.696436	0.832711	0.341055	0.941052	0.332412	0.547961	0.53584	0.193921	0.758981	0.468749	0.422465	0.346423	0.555531	3.50697	1.99692	7.86303	0.897472	0.970264	1.28174	0.613415	0.575204	1.46118	0.906978	1.06256	1.19024
HVUL7H52955.2	HVUL7H52955.2	NAC	0.102541	0.150608	0.110484	0.131833	0.10249	0.106972	0.0323594	0.0319176	0.368972	0.101977	0.0566351	0.119113	0.0807164	0.0470217	0.0547755	0.15528	0.146748	0.190305	2.49573	0.621426	5.95391	0.258175	0.240519	0.17592	0.352421	0.245129	0.20752	0.326978	0.537452	0.48289
HVUL7H55184.2	HVUL7H55184.2	HSF	4.89843	5.99078	3.0811	1.02492	3.8677	5.72134	8.81264	5.09243	3.02954	5.6928	4.41912	5.02141	7.20229	7.06867	7.45514	10.4638	6.12803	3.17328	4.30373	6.75851	4.0174	5.75641	7.86965	4.47265	5.72317	4.06257	2.74335	2.04348	3.12442	2.32741
HVUL7H58993.2	HVUL7H58993.2	NAC	1.29394	1.03896	0.372849	0.646487	0.648295	0.998577	1.06576	1.05678	0.918239	0.747007	1.48099	1.24593	1.13986	1.67983	1.19691	0.464261	1.07718	0.704548	3.36361	3.00584	7.54395	0.46655	0.902409	0.71639	0.186199	0.665363	1.16189	0.186244	0.280827	0.280659
HVUL6H18267.2	HVUL6H18267.2	AP2	0.487644	0.42804	0.617139	0.544532	0.509034	0.351193	4.67255	3.19773	4.66712	3.79023	2.9215	3.85501	6.86619	5.60478	6.10169	0.712	0.660686	0.559739	1.66839	1.50015	2.40782	4.0073	4.89296	5.42823	2.80667	2.54079	2.95914	6.21829	5.93605	4.68364
