# Supplementary material for: Gene coexpression network analysis combined with metabonomics reveals the resistance responses to powdery mildew in Tibetan hulless barley
Source: Sci Rep. 2018 Oct 8;8:14928. doi: 10.1038/s41598-018-33113-7 (PMC6175840; doi:10.1038/s41598-018-33113-7)
Supplement: Supplementary file 8 — Table S7 [file 41598_2018_33113_MOESM8_ESM.xlsx]

## Sheet: sheet1
Index	Compounds	Class	Q1 (Da)	Q3 (Da)	Retention time (min)	Mcwmix01	Z13-0h_1	Z13-0h_2	Z13-0h_3	Z13-6h_1	Z13-6h_2	Z13-6h_3	Z13-36h_1	Z13-36h_2	Z13-36h_3	Z13-72h_1	Z13-72h_2	Z13-72h_3	Z13-168h_1	Z13-168h_2	Z13-168h_3	Mcwmix02	G7-0h_1	G7-0h_2	G7-0h_3	G7-6h_1	G7-6h_2	G7-6h_3	G7-36h_1	G7-36h_2	G7-36h_3	G7-72h_1	G7-72h_2	G7-72h_3	G7-168h_1	G7-168h_2	G7-168h_3	Mcwmix03
HVL0001	Spermidine	Phenolamides	146.2	72.2	0.56	2160000	3730000	2860000	4690000	2660000	6400000	1250000	1620000	1920000	1750000	1240000	1900000	3580000	2570000	3800000	5780000	2220000	2010000	1250000	1500000	1410000	2240000	1540000	1110000	1200000	1910000	1990000	915000	1130000	1660000	1790000	1720000	2470000
HVL0002	Spermine	Phenolamides	203	83	0.54	12100000	12000000	11200000	11000000	11000000	11900000	12100000	10800000	11700000	11400000	11200000	11700000	11000000	11800000	11200000	9560000	11300000	10500000	11400000	10400000	11300000	10800000	10100000	10400000	10100000	9430000	10100000	9770000	10400000	11900000	10100000	11300000	11000000
HVL0003	Mannitol 1-phosphate	Carbohydrates				21500000	17700000	16700000	18300000	15700000	18800000	20900000	21400000	18800000	15900000	19100000	19700000	16600000	22000000	17100000	18000000	17900000	15600000	19200000	21300000	15600000	18300000	15100000	20400000	20900000	15500000	22500000	19600000	20900000	21000000	16800000	23500000	23200000
HVL0004	5-Methylcytosine	Nucleotide and its derivates	126.1	109	1.22	23000	19300	23800	20700	20500	22600	27200	23400	25100	24000	30200	27400	23300	26800	24300	22500	27800	23500	23800	26600	23700	28400	23000	26400	25100	18200	24500	25000	26500	31800	22400	26100	22400
HVL0005	unknown	unknown				55200000	52900000	50200000	51700000	51800000	49800000	51200000	47400000	51600000	49900000	46100000	51000000	51300000	48600000	46400000	44200000	46700000	49700000	50600000	46400000	52200000	48500000	48300000	44200000	43200000	46200000	44800000	42700000	43100000	49700000	44400000	46100000	47500000
HVL0006	N-Tigloylglycine	Amino acid derivatives				48300	48800	48100	49100	55400	29700	60600	48300	59900	61300	53500	65300	59300	55800	68500	46300	67100	58100	35300	56500	34400	77300	44400	64400	64900	47500	25400	62600	68800	94500	65500	73300	59500
HVL0007	5-Ethyl-2'-deoxyuridine	Nucleotide and its derivates				28300	19100	20700	11400	14600	21300	21900	21700	11900	16200	25700	20500	15700	22600	20100	15300	20900	13700	21400	18400	14300	20100	11300	24500	20200	11900	17100	17000	16000	21500	15000	21900	16200
HVL0008	D-3-Methylhistidine	Amino acid derivatives				301000	230000	212000	260000	261000	203000	241000	244000	295000	274000	214000	314000	287000	243000	245000	224000	223000	257000	275000	223000	268000	253000	225000	239000	203000	205000	211000	184000	197000	245000	242000	226000	235000
HVL0009	N6-Methyl-2'-deoxyadenosine	Nucleotide and its derivates				115000	115000	118000	149000	160000	118000	139000	123000	192000	182000	115000	157000	193000	144000	163000	81300	162000	161000	94300	127000	184000	216000	152000	130000	168000	107000	116000	127000	165000	218000	160000	191000	122000
HVL0010	Glucosamine	Carbohydrates				667000	815000	558000	725000	839000	502000	476000	495000	694000	619000	417000	478000	638000	501000	495000	442000	409000	681000	649000	400000	726000	396000	505000	384000	363000	614000	360000	356000	342000	364000	455000	403000	436000
HVL0011	Biotin	Vitamine related	245.1	227	3.21	365000	260000	226000	278000	274000	224000	326000	307000	331000	318000	293000	416000	333000	363000	275000	227000	267000	295000	325000	320000	328000	383000	255000	318000	260000	231000	305000	268000	305000	374000	268000	317000	330000
HVL0012	unknown	unknown				116000	118000	107000	132000	123000	101000	104000	95600	156000	154000	117000	149000	154000	112000	142000	86900	129000	131000	94900	99200	131000	138000	119000	107000	122000	97000	98600	98700	117000	186000	135000	151000	99700
HVL0013	unknown	unknown				15600000	8970000	7560000	9240000	10800000	7400000	10800000	10900000	9180000	9780000	9160000	11800000	9430000	9960000	7290000	8610000	7320000	8340000	10500000	8690000	9530000	6670000	5900000	9580000	7830000	10200000	8830000	7820000	8090000	8790000	7680000	8270000	10500000
HVL0014	Agmatine	Phenolamides	131.1	114.1	0.64	43500	17900	17600	13700	29600	37800	134000	11700	12700	10400	20200	8610	15800	59300	77100	45000	55000	101000	161000	93000	48000	21600	48000	92200	74800	73500	21100	74300	36600	10100	40600	20600	58700
HVL0015	unknown	unknown				59800000	56300000	55600000	59100000	57700000	58200000	57800000	56700000	60800000	60400000	57300000	63900000	63000000	59800000	62500000	57400000	59000000	56700000	55700000	57300000	57300000	59900000	58000000	58700000	58400000	54700000	60400000	57200000	59600000	60700000	59600000	62300000	60100000
HVL0016	Nicotinamide-hexoside	Vitamine related				90600	73300	67200	74000	70300	70800	80600	79100	90400	91400	87800	109000	83900	92800	82500	67800	81200	79200	75500	86500	84800	95400	75900	84800	80600	62600	75800	71600	90700	110000	76800	104000	79900
HVL0017	2-Picolate	Organic acid and its derivatives				42800000	49000000	46300000	45400000	41900000	47000000	46500000	45100000	50600000	47000000	46300000	49300000	47400000	47000000	48300000	41100000	49500000	45100000	42400000	45800000	43300000	53600000	49400000	47200000	46200000	37100000	47200000	44400000	48200000	53100000	46700000	50400000	45400000
HVL0018	4-methylumbelliferyl phenylphosphonate	Coumarins and its derivatives				305000	739000	1210000	233000	452000	164000	402000	541000	208000	208000	400000	120000	140000	148000	169000	310000	256000	353000	499000	277000	308000	51100	499000	297000	219000	838000	234000	510000	169000	62200	299000	87900	278000
HVL0019	2'-Deoxyinosine-5'-monophosphate	Nucleotide and its derivates	333.1	137.1	0.72	222000	744000	1160000	416000	613000	350000	262000	759000	99400	212000	385000	34600	37900	108000	60000	892000	219000	511000	892000	354000	205000	72200	482000	187000	169000	1680000	162000	589000	148000	34400	271000	88500	201000
HVL0020	L-Glutamine	Amino acids	147.1	84	0.75	114000	180000	128000	160000	89900	108000	95900	85600	99000	90100	109000	57000	102000	250000	216000	125000	112000	125000	181000	129000	94900	57800	106000	78200	74100	86400	126000	113000	138000	44700	114000	85100	132000
HVL0021	Ornithine	Amino acids				50300	87600	45000	50600	88900	99700	83200	42400	29000	27500	33000	20700	33800	81100	75700	42100	47900	50200	55200	35900	60400	36900	78500	83300	27200	46800	31300	39000	20200	25300	28000	29900	47600
HVL0022	N,N-Dimethylglycine	Amino acid derivatives				141000	169000	119000	110000	148000	51300	188000	109000	161000	125000	293000	77800	205000	168000	44900	233000	132000	104000	207000	208000	109000	131000	97000	126000	95800	94400	65300	186000	113000	152000	206000	194000	137000
HVL0023	NAMN	Vitamine related				185000	195000	197000	230000	236000	298000	137000	296000	215000	226000	227000	95200	90800	172000	86500	197000	222000	241000	212000	253000	190000	177000	163000	236000	226000	290000	206000	259000	202000	162000	234000	245000	220000
HVL0024	L-(-)-Threonine	Amino acids				718000	545000	471000	469000	639000	682000	767000	652000	630000	587000	715000	605000	598000	1430000	973000	397000	708000	657000	996000	584000	865000	521000	964000	711000	896000	705000	1060000	905000	947000	636000	704000	566000	716000
HVL0025	L-Homocitrulline	Amino acids	190.1	127	0.78	6400	5860	8320	4430	13200	2600	6130	6580	8730	8110	14100	9450	5790	21300	17900	9420	11700	5790	6330	5170	9780	10000	6280	6940	8010	9130	5830	11800	6980	13200	9520	5890	4990
HVL0026	2-Aminoisobutyric acid	Organic acid and its derivatives	104	58	0.76	4050000	3800000	4120000	3770000	3760000	1870000	3810000	3100000	3860000	3750000	5680000	3180000	5530000	4220000	2060000	5410000	4060000	3650000	4550000	4830000	3660000	3760000	3170000	3510000	3210000	3740000	2460000	3510000	3690000	5350000	5100000	4810000	3870000
HVL0027	L-Arginine	Amino acids				907000	1140000	744000	967000	1200000	1200000	447000	596000	623000	542000	750000	724000	850000	1880000	1470000	822000	883000	647000	1820000	587000	1110000	548000	1460000	547000	632000	320000	989000	582000	1010000	754000	727000	536000	854000
HVL0028	L-Histidine	Amino acids	156.1	110	0.67	873000	414000	540000	637000	458000	714000	520000	323000	234000	282000	373000	507000	700000	3070000	2310000	1070000	948000	1640000	1480000	971000	981000	685000	1780000	791000	463000	1360000	1050000	822000	733000	288000	297000	282000	740000
HVL0029	Choline	Cholines	104.1	60.1	0.78	1400000	1430000	1460000	1430000	1300000	652000	1430000	1190000	1300000	1340000	1870000	1050000	1900000	1380000	732000	1840000	1380000	1330000	1820000	1800000	1400000	1310000	1050000	1200000	1130000	1290000	780000	1380000	1370000	1910000	1950000	1720000	1440000
HVL0030	sn-Glycero-3-phosphocholine	Cholines				729000	761000	542000	582000	1170000	1620000	1220000	1400000	1260000	1180000	1050000	398000	417000	652000	601000	383000	856000	434000	541000	472000	1470000	894000	1390000	862000	526000	673000	511000	798000	1400000	578000	610000	509000	809000
HVL0031	Trigonelline	Alkaloids	138	94	0.8	548000	538000	572000	421000	509000	329000	468000	710000	458000	394000	539000	634000	711000	1350000	1450000	647000	619000	688000	846000	608000	545000	609000	615000	675000	708000	464000	402000	391000	424000	280000	402000	344000	601000
HVL0032	Nicotianamine	Vitamine related				29700	18300	19800	29700	37100	42700	17100	48600	41600	26700	45700	34800	35100	42200	27000	9260	35500	15200	15600	16700	43800	28400	36000	39700	58100	42600	32800	28600	39600	37200	57200	50600	44000
HVL0033	L-Alanine	Amino acids	90	44	0.76	1560000	703000	674000	513000	2480000	2150000	1270000	1160000	1270000	974000	1540000	1500000	922000	1460000	1290000	1050000	1470000	1160000	1400000	935000	3300000	2090000	2800000	996000	1630000	1050000	2040000	1450000	1760000	2370000	2210000	2050000	1610000
HVL0034	L-Proline	Amino acids	116.1	70.1	0.79	1660000	1340000	1030000	1240000	1260000	1230000	1210000	1600000	2180000	1420000	1950000	1780000	2290000	7280000	3000000	1510000	1780000	1120000	1420000	1090000	1500000	1160000	1330000	1200000	1940000	995000	1460000	1130000	1590000	2310000	1640000	2210000	1710000
HVL0035	L-Lysine	Amino acids				24500000	15700000	8140000	7120000	31500000	25500000	22600000	28300000	29700000	24700000	27900000	27100000	21500000	33600000	25000000	14000000	23400000	14600000	21500000	9280000	29300000	22700000	27300000	23600000	33100000	20300000	29300000	25300000	30400000	33100000	29700000	26200000	23500000
HVL0036	Aspartic acid O-rutinoside	Amino acid derivatives				22000	2310	1820	597	15200	19000	18800	26600	48000	44600	60000	24500	40200	110000	35600	10900	22500	4330	1070	3540	20500	9430	19800	25800	31300	12800	18300	21200	30800	43400	17300	20100	28300
HVL0037	O-Phosphocholine	Cholines	184	125	0.77	313000	449000	385000	370000	320000	356000	205000	518000	668000	509000	520000	263000	327000	191000	198000	161000	322000	228000	301000	267000	126000	150000	86800	236000	347000	173000	278000	192000	406000	166000	200000	215000	319000
HVL0038	unknown	unknown				95800	30500	28300	23300	123000	88800	85000	128000	156000	125000	108000	124000	95300	101000	99500	82400	116000	42400	27600	34900	123000	93700	109000	133000	118000	79000	126000	161000	150000	120000	92900	95200	51500
HVL0039	L-Asparagine	Amino acids	133.1	74	0.75	60300	53200	39200	21700	11500	17000	108000	31400	9260	5930	14800	13500	45100	41000	46300	13300	47500	81200	174000	68300	47600	40200	124000	67400	52400	17600	169000	89100	96600	10700	5390	14500	35200
HVL0040	Acetylcholine	Cholines	147.1	87.2	0.77	45700	36200	31100	34500	39000	36800	40200	89300	45900	53500	71600	85200	55600	265000	123000	34100	55800	55500	61400	50900	94500	51100	56000	67900	70300	59600	66100	52300	99600	96800	64700	50700	61700
HVL0041	Betaine	Alkaloids	118.1	59	0.81	23500000	35300000	23300000	25800000	17400000	24100000	41500000	26400000	23300000	15600000	23800000	19300000	21900000	18700000	18800000	11500000	23300000	24800000	31900000	26600000	20100000	20600000	22600000	20200000	19400000	21300000	25800000	25200000	26600000	16600000	20500000	18900000	23300000
HVL0042	Crotonoside	Nucleotide and its derivates				679000	416000	561000	519000	785000	397000	567000	843000	869000	712000	1070000	679000	755000	1040000	391000	469000	762000	674000	734000	642000	878000	850000	797000	662000	577000	554000	594000	687000	786000	679000	888000	848000	687000
HVL0043	5-Methoxyflavanone	Flavonoids				15800000	14200000	12200000	11000000	15600000	6240000	17400000	14400000	16000000	16300000	22100000	13400000	14400000	22600000	9590000	10700000	15300000	16400000	17700000	17700000	19900000	16500000	18000000	14200000	14400000	13400000	14300000	18600000	20300000	20400000	19700000	19400000	15100000
HVL0044	unknown	unknown				37100	28900	29100	35000	29300	34900	26100	31400	21100	42700	41100	33800	36400	31500	44500	29700	29800	16300	30300	15400	19400	35100	24300	36300	38000	28700	33500	31100	33800	22000	23800	22200	28900
HVL0045	unknown	unknown				12200	1750	1330	638	1360	1460	1120	5470	5140	2590	7370	5720	3670	83800	80400	18500	11100	2500	1730	2010	6150	4040	2720	2540	2580	1180	6640	1420	12100	3150	6370	6820	8510
HVL0046	Serotonin	Tryptamines and its derivatives	177	160	1.66	24300	11200	7980	6540	27600	32400	13000	23500	16900	13100	16500	16700	17700	25200	27700	14800	19800	11600	6250	4700	24000	25600	39200	20500	19800	12700	20400	39900	9340	25800	32100	22900	58500
HVL0047	Glucose 6-phosphate	Carbohydrates				2070	4790	5550	4400	2780	2860	10300	4390	1390	1920	6630	3910	3190	4280	2980	419	5780	8910	9760	9600	8030	8640	2740	6530	5910	8130	6260	8020	8260	5540	8300	9820	4170
HVL0048	Pyridoxine	Vitamine related	170.1	134.1	1.22	19100	14200	11000	5820	21300	19500	32000	21100	21900	24800	31300	16500	17400	24000	14900	11400	18400	7070	9510	10100	12000	8520	12000	12600	8910	7450	11500	8440	10500	7110	9930	7400	13200
HVL0049	g-Guanidinobutyrate	Organic acid and its derivatives				135000	56600	44200	36900	60400	62600	57600	58400	58400	88300	102000	113000	79000	187000	166000	60500	79000	64200	72400	56400	78900	70600	81900	98900	84200	78800	79800	79400	109000	71600	73100	84800	85800
HVL0050	L-Methionine	Amino acids	150	61	1.18	332000	281000	268000	200000	467000	411000	292000	296000	293000	328000	340000	362000	271000	496000	386000	239000	319000	267000	229000	158000	421000	242000	396000	304000	295000	281000	275000	271000	241000	306000	354000	276000	327000
HVL0051	DL-Methionine	Amino acids				482000	341000	365000	279000	620000	623000	420000	456000	432000	488000	529000	531000	380000	693000	496000	340000	485000	356000	326000	292000	592000	327000	630000	396000	454000	408000	404000	424000	365000	480000	471000	383000	454000
HVL0052	S-(5'-Adenosyl)-L-methionine	Amino acid derivatives	399.2	250	0.71	621000	451000	550000	586000	663000	833000	434000	479000	450000	513000	489000	632000	697000	1280000	1110000	772000	638000	687000	592000	573000	691000	600000	683000	537000	570000	598000	519000	480000	373000	780000	755000	708000	575000
HVL0053	unknown	unknown				37600	18700	14500	22800	29500	22300	17700	40400	50600	57400	45200	53000	35500	59400	75000	13900	35700	16500	22900	22600	32100	34700	15100	38800	77500	24800	35200	30300	52900	31800	29600	30100	28100
HVL0054	N-Benzoyltryptamine	Tryptamines and its derivatives				323000	130000	138000	108000	247000	107000	323000	257000	198000	285000	510000	267000	224000	442000	161000	262000	328000	265000	410000	366000	388000	390000	372000	400000	291000	365000	246000	459000	398000	442000	506000	576000	329000
HVL0055	Nicotinate ribonucleoside	Vitamine related				1500000	1070000	1060000	804000	1190000	588000	1440000	1560000	1400000	1450000	2000000	1320000	1180000	2560000	1870000	1200000	1450000	1390000	1530000	1480000	1820000	1500000	1630000	1600000	1690000	1330000	1490000	1660000	2230000	2050000	2010000	1860000	1460000
HVL0056	L-Isoleucine	Amino acids	132	86	1.23	2900000	1240000	1350000	1320000	2270000	2970000	2350000	1640000	1430000	1560000	1830000	1820000	2040000	10300000	5040000	2340000	2560000	2480000	4970000	2010000	3960000	2120000	4850000	2180000	2540000	2630000	3730000	3980000	3730000	1960000	2450000	1670000	2680000
HVL0057	N-Acetyl-L-leucine	Amino acid derivatives	174.1	86	3.49	87000	61800	89900	74200	83800	71400	87900	115000	137000	122000	136000	94400	120000	306000	133000	98100	113000	122000	132000	125000	91000	75900	103000	107000	115000	68100	143000	121000	157000	85800	84400	70800	112000
HVL0058	Lysine butyrate	Amino acid derivatives				3850000	5140000	2890000	3350000	1970000	3810000	17100000	5750000	4660000	1550000	4520000	2760000	2460000	3330000	2460000	434000	3230000	3930000	5990000	4890000	2530000	2660000	3350000	3180000	3220000	3080000	5490000	3650000	6430000	2020000	3240000	2810000	3320000
HVL0059	beta-Nicotinamide adenine dinucleotide	Nucleotide and its derivates				6420	3800	4280	2760	4490	6830	4340	7520	7730	3800	5820	4300	1980	5580	12900	2790	5270	2180	1070	1560	12300	1840	5320	8250	31300	5440	7740	7120	8470	3150	7290	2990	3160
HVL0060	unknown	unknown				116000	39500	49500	16600	41700	32800	68900	92600	55600	78400	92100	66500	34600	293000	413000	20700	84600	26100	38100	25300	43800	58400	84800	49400	73700	92500	83500	38200	151000	51800	42600	72800	101000
HVL0061	unknown	unknown				35100	7300	22800	10400	4180	9190	19400	19300	14000	14900	16100	40600	15900	34800	31300	14300	23500	53800	40100	59900	37000	31700	39800	45600	83800	26700	90300	71200	108000	70600	43500	37400	33000
HVL0062	Colchicine	Alkaloids				34400	36000	24200	31800	36700	53900	21500	33300	30400	31300	22400	43100	51400	97700	74200	46200	26500	53300	32500	29100	48700	37300	54600	39600	41100	35200	27200	20200	26500	62400	50000	39900	37400
HVL0063	Thiamin	Vitamine related				1220000	469000	542000	291000	941000	423000	1290000	1050000	877000	1220000	2030000	1120000	917000	1610000	559000	1010000	1290000	1240000	1450000	1600000	1420000	1500000	1400000	1480000	1190000	1210000	833000	1780000	1490000	1920000	1990000	2190000	1310000
HVL0064	a-Aminoadipate	Organic acid and its derivatives				161000	125000	68400	109000	212000	83100	129000	99800	88100	148000	154000	196000	225000	1090000	931000	150000	177000	128000	230000	122000	329000	208000	351000	368000	240000	158000	248000	461000	121000	107000	87500	85300	182000
HVL0065	3,4-Dihydroxy-L-phenylalanine	Amino acid derivatives				513000	55800	36000	43900	88000	16500	17100	494000	417000	115000	1060000	618000	935000	5210000	3980000	998000	448000	1420	1530	10100	10100	12400	8880	6030	10000	3620	1920	1730	587	2090	3180	2410	583000
HVL0066	Guanine	Nucleotide and its derivates	152	135	1.19	98100	128000	75400	68900	111000	63100	86400	132000	60000	140000	118000	107000	119000	143000	106000	69200	89300	68600	134000	70500	68200	203000	75900	137000	74300	174000	64100	141000	103000	111000	144000	162000	98200
HVL0067	DL-Pipecolinic acid	Organic acid and its derivatives				9510000	5050000	3680000	7240000	6840000	6560000	10600000	8540000	6840000	5420000	9970000	9730000	10900000	5190000	11500000	13200000	8340000	3160000	6700000	2810000	4770000	3840000	4350000	5990000	4340000	3370000	5420000	3340000	5940000	3740000	4060000	3780000	8640000
HVL0068	Phosphoric acid	Organic acid and its derivatives				427000	930000	682000	502000	615000	372000	704000	1120000	816000	577000	521000	159000	173000	354000	298000	287000	399000	359000	571000	305000	437000	278000	630000	336000	112000	536000	129000	444000	349000	93000	272000	175000	459000
HVL0069	L-Glutamic acid	Amino acids	148.1	84	0.77	45500000	35500000	34900000	28500000	45200000	37400000	37300000	59200000	65200000	60300000	63000000	51200000	33500000	54900000	31900000	21300000	46800000	35400000	34500000	33000000	46900000	37100000	40500000	56100000	64600000	50700000	54900000	50300000	63300000	54700000	54900000	52200000	46000000
HVL0070	L-Aspartic acid	Amino acids	134.1	74	0.77	2590000	1520000	1960000	1650000	1840000	1270000	1480000	4020000	4440000	3960000	4360000	2960000	2060000	2320000	1590000	856000	2580000	1880000	1620000	1800000	2120000	1980000	1800000	4190000	6080000	4010000	3520000	3650000	4380000	2430000	2510000	2460000	2530000
HVL0071	unknown	unknown				149000	135000	108000	127000	122000	111000	187000	184000	196000	151000	315000	167000	182000	436000	269000	126000	171000	72700	71800	95000	132000	104000	117000	132000	184000	101000	152000	122000	135000	137000	143000	137000	149000
HVL0072	unknown	unknown				1100000	784000	874000	683000	1030000	876000	839000	1620000	1610000	1530000	1730000	1310000	792000	1240000	762000	442000	1120000	806000	844000	697000	1140000	800000	936000	1450000	2070000	1240000	1350000	1230000	1700000	1480000	1560000	1440000	1080000
HVL0073	5-Aminolevulinate	Organic acid and its derivatives	132.1	86.1	0.75	3190000	1510000	1510000	1560000	2680000	3550000	2540000	1710000	1650000	1640000	2050000	2020000	2030000	10200000	5470000	2610000	3190000	3090000	6190000	2490000	4950000	2670000	5370000	2360000	3050000	2910000	4310000	4200000	4280000	2460000	2820000	1810000	3180000
HVL0074	beta-Homothreonine	Amino acids				4870000	2920000	3850000	3310000	3620000	2410000	2870000	7940000	8000000	7580000	8250000	5290000	3000000	4360000	3450000	1670000	4850000	3510000	3620000	3410000	4160000	2980000	3750000	8330000	11300000	7520000	6640000	5480000	8380000	5390000	4980000	5130000	4890000
HVL0075	L-Valine	Amino acids	118.1	72.1	0.81	8030000	4550000	4220000	2980000	7720000	8840000	5750000	6810000	7030000	7170000	8630000	7350000	7160000	11900000	10800000	7100000	8180000	8560000	8480000	5600000	10300000	7420000	11300000	8010000	8790000	7440000	10500000	8860000	8110000	7600000	6330000	7810000	8040000
HVL0076	unknown	unknown				66900	17000	16100	10100	63500	38600	40600	25400	53000	58000	42000	74200	58800	44300	42300	21300	49800	22100	8860	19400	43700	93500	43800	61100	56200	31000	33100	34700	57800	89600	42700	74600	55800
HVL0077	L-Serine	Amino acids	106	60	0.75	2820000	1240000	1020000	951000	2840000	2080000	2280000	3690000	3830000	3510000	3520000	2770000	1850000	3460000	2590000	1530000	2620000	2170000	2480000	1600000	3460000	2440000	3010000	3140000	4300000	2310000	4410000	3690000	4270000	3340000	2940000	2980000	2770000
HVL0078	L-Threonine	Amino acids	120	74	0.75	2630000	1120000	1070000	920000	2680000	2060000	2400000	3090000	3020000	3080000	3380000	2500000	1730000	1930000	1530000	948000	2660000	2130000	2070000	1490000	4620000	2700000	4160000	3150000	4750000	2800000	4930000	4130000	4940000	3940000	3880000	2970000	2650000
HVL0079	unknown	unknown				51000	39500	26700	13000	41800	11100	77800	18100	49300	52100	71500	78300	30800	203000	74400	23700	64000	47600	82000	81600	49800	64700	73600	57100	80800	50600	92300	39800	111000	85900	101000	52800	51100
HVL0080	Adenosine monophosphate	Nucleotide and its derivates				148000	187000	296000	233000	213000	460000	12100	170000	195000	143000	83000	132000	53200	258000	376000	322000	122000	98700	13700	14200	37500	36500	60700	52800	158000	113000	55500	36500	36300	43300	42600	47600	119000
HVL0081	beta-Nicotinamide adenine dinucleotide	Nucleotide and its derivates				112000	52000	84500	75600	101000	287000	33700	108000	95900	90200	69500	158000	52600	140000	379000	137000	115000	63800	33000	21300	94400	61600	127000	166000	268000	154000	248000	86900	131000	51200	75900	53500	87700
HVL0082	Cytidine	Nucleotide and its derivates	244.1	112	0.8	1940000	798000	1140000	1010000	1690000	1030000	957000	1610000	1120000	1450000	1870000	1650000	2140000	2720000	2440000	1610000	1950000	1180000	1680000	1490000	1720000	1760000	1630000	1600000	1430000	2070000	1320000	1410000	1550000	1480000	1580000	1560000	1710000
HVL0083	unknown	unknown				71300	12800	14000	18200	36300	22400	30700	54300	78100	41600	108000	61000	75000	126000	60600	24700	37100	68000	92700	45400	56800	106000	56800	79100	122000	47000	102000	65400	167000	76500	40000	83700	73100
HVL0084	unknown	unknown				118000	107000	94300	73400	159000	54300	160000	152000	148000	129000	296000	102000	133000	123000	75300	88600	121000	71200	47600	67700	112000	70500	82700	89600	77300	81400	91500	150000	122000	103000	195000	129000	84400
HVL0085	Piperidine	Alkaloids				1210000	689000	672000	728000	1210000	1590000	1060000	699000	590000	700000	695000	732000	887000	1530000	1280000	1250000	1180000	1280000	2120000	985000	1530000	994000	1840000	908000	938000	1020000	1650000	1560000	1310000	918000	957000	772000	1190000
HVL0086	Nicotinic acid	Vitamine related	124	78	1.19	95600	33200	68700	37600	85400	29000	111000	67600	86700	112000	188000	123000	128000	39600	84100	188000	92200	44700	79200	97800	41900	78900	49700	104000	112000	91500	83000	142000	125000	155000	168000	179000	107000
HVL0087	L-Theanine	Amino acids	175	84	1.21	247000	68600	47600	74200	43500	35500	44500	110000	114000	74400	196000	121000	198000	1560000	1190000	455000	225000	67200	92100	49000	62600	60200	70700	61200	37200	52000	75600	56000	64100	57100	72200	56800	189000
HVL0088	Quinic acid	Phenylpropanoids				28000	27600	33200	32300	11300	7170	20200	28500	23400	20200	40400	28100	20800	19700	15100	2580	13600	6550	23400	37100	12500	26900	17500	28100	20400	11200	14000	10900	22700	27200	18000	25400	15000
HVL0089	Gallic acid O-hexoside	Phenylpropanoids				27400	16300	32200	18200	9760	15600	16500	15300	13400	14800	24300	34500	18300	25100	20900	12000	27800	45200	44700	45500	34400	19300	25300	27300	55500	17500	55200	60300	79500	52600	32200	33300	25500
HVL0090	Pyridoxine O-glucoside	Vitamine related				522000	74600	437000	102000	39600	161000	321000	234000	139000	171000	233000	610000	220000	422000	475000	112000	581000	901000	1130000	998000	581000	418000	616000	752000	1210000	430000	1230000	1160000	1600000	1090000	721000	665000	530000
HVL0091	Inosine 5'-monophosphate	Nucleotide and its derivates	349.1	137.3	1.17	12500	24200	33700	26000	22300	28700	1530	15700	37400	20600	10800	16000	7990	25400	49400	24200	14600	14900	1650	2760	4220	7720	9760	7460	14100	10900	5080	3910	2210	6130	4940	4650	15900
HVL0092	Uracil	Nucleotide and its derivates	113	70	1.19	293000	457000	408000	426000	404000	214000	527000	288000	289000	290000	508000	264000	435000	20600	34100	199000	294000	480000	601000	606000	398000	390000	340000	323000	249000	426000	250000	388000	297000	336000	356000	449000	314000
HVL0093	1-Amino-1-cyclopentanecarboxylic acid	Amino acid derivatives				17100000	9570000	7220000	17300000	15200000	12800000	23700000	18500000	12600000	9900000	19400000	15300000	28900000	61000000	28900000	35700000	17100000	6830000	13500000	4590000	7700000	7340000	8230000	10500000	6680000	5830000	11400000	8840000	12100000	6370000	6150000	6590000	16500000
HVL0094	Caffeoyl tyramine	Tryptamines and its derivatives				30500	8480	16100	17900	18500	22500	37000	18400	20600	24200	33000	21800	50900	132000	184000	65800	46600	16700	64800	26900	23200	21700	22700	49300	36500	25800	17800	62900	66700	13400	31200	13500	49200
HVL0095	L-Tyrosine	Amino acids				15500000	7140000	8160000	8140000	11300000	11600000	9630000	12000000	11000000	9760000	17000000	15900000	19300000	29800000	28800000	22100000	14700000	8320000	8310000	7300000	8980000	9150000	9490000	7390000	7730000	7590000	7270000	7240000	7380000	8400000	9450000	9080000	14000000
HVL0096	Phenylglycine	Amino acid derivatives				953000	967000	539000	1010000	824000	734000	493000	808000	223000	886000	1780000	1050000	1340000	390000	941000	399000	930000	187000	1490000	278000	342000	1860000	209000	1110000	539000	1690000	261000	1290000	664000	721000	1370000	1550000	949000
HVL0097	2'-Deoxyadenosine-5'-monophosphate	Nucleotide and its derivates	332	136	1.27	178000	26000	151000	54800	23500	61500	98700	83100	46400	58600	80400	205000	67600	125000	153000	36100	185000	329000	374000	305000	205000	142000	203000	265000	415000	155000	410000	382000	548000	382000	255000	196000	176000
HVL0098	Guanosine 5'-monophosphate	Nucleotide and its derivates	364.1	152.1	1.21	11800	24000	26900	18700	11900	12400	5180	18400	24900	14400	12000	8700	5830	14800	21100	13500	15400	6190	14900	8750	6240	6660	9020	7100	7250	6890	6290	4710	4450	4110	7110	3890	9930
HVL0099	unknown	unknown				6100	4210	5080	4640	5610	3540	727	5600	2060	3810	7890	5810	3400	1520	7260	3040	6290	1590	11400	1300	2580	10100	1280	13900	7370	10600	6720	12100	11700	9590	10300	13500	5230
HVL0100	S-Adenosyl-L-homocysteine	Amino acid derivatives				547000	366000	451000	419000	875000	984000	832000	483000	461000	468000	508000	496000	422000	591000	519000	503000	569000	554000	492000	453000	1090000	689000	1040000	537000	565000	606000	518000	574000	520000	723000	701000	712000	573000
HVL0101	N-p-Coumaroyl spermidine	Phenolamides				51200	23100	25700	19300	37100	37400	29300	36300	43300	40400	44600	44000	64900	144000	82800	48500	59000	52100	37800	42400	45300	44000	60800	53900	37500	74200	46500	43500	37300	74400	65100	44800	63100
HVL0102	Uridine	Nucleotide and its derivates	245.1	113	1.42	3720000	5140000	4910000	4760000	2920000	2400000	6410000	4060000	3710000	3710000	6670000	3460000	5720000	648000	483000	1910000	2160000	5580000	6080000	7510000	2750000	5380000	4680000	3830000	2630000	3840000	3180000	4440000	3790000	4210000	3300000	4140000	4410000
HVL0103	Adenine	Nucleotide and its derivates	136.1	119	1.21	15200000	14000000	14500000	26700000	27900000	26200000	21200000	18100000	17200000	15000000	22200000	26800000	20600000	31300000	22500000	23100000	26900000	28400000	20900000	18200000	21000000	20800000	18400000	15700000	10100000	26900000	25400000	19200000	17300000	24200000	23300000	22700000	15100000
HVL0104	unknown	unknown				3530000	2010000	2350000	2170000	1870000	2410000	3370000	2050000	2300000	1670000	2690000	2620000	3530000	5920000	10600000	5870000	3190000	2520000	3520000	2420000	2050000	2560000	2800000	3080000	1960000	2250000	2300000	2530000	2290000	1860000	1930000	1830000	3370000
HVL0105	unknown	unknown				152000	28500	21200	25200	24600	25700	28200	68300	90400	44300	141000	106000	74300	828000	1220000	448000	144000	15300	42800	13900	45800	47700	20400	18800	20300	10800	73600	21200	152000	34200	37700	67500	134000
HVL0106	unknown	unknown				6880000	3010000	3340000	3440000	4870000	5070000	4050000	4990000	4980000	4150000	7560000	7140000	8730000	14900000	16800000	10500000	6520000	3570000	3530000	3110000	3870000	3800000	3980000	3040000	3400000	3140000	3300000	2960000	3140000	3490000	3860000	3670000	6270000
HVL0107	D(-)-Threose	Carbohydrates	121	93.1	1.21	295000	131000	148000	170000	136000	219000	234000	178000	415000	133000	432000	437000	535000	1140000	2080000	1050000	549000	158000	302000	180000	163000	164000	186000	272000	182000	166000	160000	200000	177000	133000	137000	143000	591000
HVL0108	unknown	unknown				190000	389000	471000	671000	270000	367000	10900	243000	334000	231000	172000	224000	73500	392000	502000	389000	189000	136000	19100	21900	52500	39900	91700	68300	217000	159000	81000	55700	43900	46800	67300	77400	176000
HVL0109	N-Acetylglutamate	Amino acid derivatives				273000	490000	417000	427000	380000	334000	239000	331000	334000	335000	317000	284000	184000	36900	19800	63800	296000	394000	237000	364000	297000	339000	271000	257000	344000	313000	310000	249000	216000	313000	313000	395000	266000
HVL0110	Nicotinoylcholine	Vitamine related				38500	41400	35600	44900	40400	38800	52900	33800	49600	46200	69600	41400	23700	34000	38500	17700	35800	40700	48900	48200	52100	20500	23100	17800	49200	23500	52400	26700	80000	26800	27600	21000	29500
HVL0111	L-Leucine	Amino acids	132.1	86.2	1.27	60400000	54300000	53800000	56600000	60200000	60600000	57500000	51700000	51800000	54800000	57100000	56000000	60500000	66400000	69700000	65900000	60400000	61100000	58300000	57700000	61000000	59400000	59100000	53800000	56300000	56000000	59900000	60100000	61400000	58100000	57600000	54500000	62200000
HVL0112	Leu-pro	Amino acid derivatives				352000	279000	304000	231000	233000	244000	256000	342000	341000	350000	465000	313000	264000	422000	294000	237000	338000	288000	341000	355000	276000	245000	229000	359000	496000	223000	412000	316000	538000	364000	453000	365000	337000
HVL0113	unknown	unknown				711000	573000	451000	491000	478000	607000	690000	639000	649000	616000	698000	694000	357000	799000	636000	453000	692000	1000000	669000	753000	735000	497000	882000	789000	881000	745000	970000	874000	967000	988000	899000	658000	690000
HVL0114	unknown	unknown				203000	183000	149000	124000	153000	142000	181000	185000	248000	206000	252000	246000	156000	290000	188000	130000	201000	191000	200000	209000	163000	152000	148000	178000	259000	131000	232000	264000	323000	230000	178000	176000	207000
HVL0115	Harmine	Alkaloids				15300	15500	12300	6350	9760	14100	13200	15300	16200	19600	19200	17300	8230	22500	11900	9080	16400	17000	19800	18800	12500	9500	12600	10400	19200	7080	17100	13400	19600	12900	11200	12400	15500
HVL0116	Inosine	Nucleotide and its derivates	269.1	137	0.8	1240000	784000	912000	929000	1010000	1600000	992000	1250000	981000	1290000	733000	1280000	917000	2090000	2630000	1260000	1180000	1210000	1360000	1120000	775000	1160000	1180000	1630000	1910000	1730000	1300000	1050000	1020000	586000	722000	765000	1330000
HVL0117	unknown	unknown				59800	17400	30300	9010	37300	24400	42300	22500	23500	32500	82700	57300	85200	145000	111000	59900	62700	120000	167000	134000	88900	145000	121000	55000	90600	60100	77200	71100	86100	111000	115000	111000	85000
HVL0118	N-methyltyramine	Tryptamines and its derivatives				16500000	15700000	14900000	15100000	18000000	13000000	18100000	15900000	16100000	14700000	18900000	12300000	18800000	20400000	9600000	14900000	15800000	17600000	18300000	17000000	16200000	16900000	16300000	12500000	10200000	15100000	11900000	13900000	14300000	15700000	17000000	17500000	15200000
HVL0119	N-formylmethionine	Amino acid derivatives				903000	235000	44500	131000	61100	48200	126000	607000	895000	923000	1510000	757000	707000	4390000	5650000	2040000	796000	1410	198000	5270	523000	959000	142000	98500	116000	3110	531000	49400	1380000	316000	428000	366000	661000
HVL0120	Xanthosine	Nucleotide and its derivates	285.1	153	1.74	3430000	3540000	3120000	3430000	4130000	2880000	3570000	3750000	3740000	3360000	4490000	2890000	4530000	4700000	2210000	3590000	3640000	4270000	4180000	4260000	4150000	3840000	4160000	2910000	2380000	3680000	2890000	3350000	3360000	3960000	4160000	4020000	3650000
HVL0121	Thymine	Nucleotide and its derivates	127	110	1.48	121000	142000	84300	150000	130000	111000	66300	93600	23800	104000	180000	114000	172000	70200	96000	44900	123000	30300	211000	43500	45500	240000	44300	139000	76200	197000	44100	184000	103000	108000	162000	204000	117000
HVL0122	1,6-Anhydro-beta-D-glucose	Carbohydrates				109000	42600	36100	26800	138000	132000	145000	83500	80200	58500	101000	84100	70500	88400	89400	87100	110000	80500	59000	79200	149000	126000	178000	105000	136000	88600	150000	172000	147000	145000	93900	115000	103000
HVL0123	4-Pyridoxic acid O-hexoside	Vitamine related	346	184.1	1.51	1340000	2190000	1740000	1360000	1280000	1450000	1870000	2190000	2730000	2590000	2910000	2460000	1820000	3390000	1520000	1300000	1460000	612000	658000	890000	446000	321000	352000	760000	1090000	208000	702000	757000	1190000	1480000	807000	1250000	1490000
HVL0124	Nicotinamide	Vitamine related				28000	49200	26700	34700	24000	18900	35800	21200	15800	26700	34500	16800	24900	12600	12800	19300	29100	26800	44300	41000	26600	44700	29700	25100	20600	42800	16900	37700	25300	24400	37300	37100	25100
HVL0125	N-Hydroxy-L-tryptophan	Amino acid derivatives				397000	276000	258000	286000	260000	304000	369000	298000	297000	288000	349000	339000	358000	949000	947000	376000	424000	512000	374000	443000	315000	301000	453000	400000	421000	467000	552000	448000	462000	602000	473000	336000	457000
HVL0126	unknown	unknown				775000	570000	596000	549000	655000	1170000	669000	820000	684000	747000	527000	923000	778000	1400000	1650000	801000	782000	886000	1000000	700000	675000	851000	904000	1170000	1220000	1060000	808000	734000	737000	378000	429000	556000	790000
HVL0127	unknown	unknown				971000	663000	556000	586000	618000	688000	809000	632000	717000	647000	657000	803000	714000	1940000	1910000	901000	952000	1260000	825000	869000	653000	614000	1180000	960000	877000	920000	1080000	1110000	973000	1230000	1100000	779000	933000
HVL0128	unknown	unknown				364000	229000	194000	192000	240000	326000	347000	273000	241000	262000	293000	331000	244000	896000	772000	329000	321000	542000	248000	316000	278000	207000	478000	425000	356000	366000	483000	425000	470000	403000	380000	245000	297000
HVL0129	5-Methylcytidine	Nucleotide and its derivates				23000	8410	6210	8570	8060	7320	10800	13000	15400	8160	22600	21800	26400	160000	103000	42800	15400	9550	7190	5400	4590	2340	3050	6100	4410	5850	5250	8540	8250	8540	9260	8060	22500
HVL0130	unknown	unknown				365000	216000	39000	60100	36700	28900	83300	396000	564000	347000	803000	229000	224000	1010000	827000	613000	448000	932	90000	1950	318000	397000	99700	82200	126000	2260	331000	53300	1350000	322000	501000	290000	458000
HVL0131	N-hexosyl-p-coumaroyl putrescine	Phenolamides				492000	160000	256000	99300	141000	178000	236000	128000	152000	152000	165000	281000	194000	327000	217000	195000	476000	760000	433000	582000	512000	278000	742000	981000	1260000	516000	809000	734000	814000	1790000	1230000	836000	463000
HVL0132	unknown	unknown				522000	588000	421000	421000	298000	213000	416000	305000	254000	298000	311000	235000	230000	170000	486000	260000	496000	841000	1050000	1040000	569000	498000	553000	705000	794000	436000	1130000	1020000	998000	467000	429000	443000	548000
HVL0133	unknown	unknown				23100000	7690000	1730000	4160000	1750000	1520000	4030000	16400000	26900000	25500000	33400000	21300000	19000000	13900000	12800000	35200000	23300000	52000	6430000	137000	29800000	52400000	4880000	3450000	3660000	66000	31300000	1590000	66200000	11700000	25600000	23900000	22000000
HVL0134	L-beta-Homoisoleucine	Amino acids				87200	60200	57000	60400	38100	45200	75000	42600	60300	93800	181000	56900	68400	192000	126000	89000	70700	51100	63800	46700	38400	67600	42500	76300	89000	69300	87300	58400	70800	32500	51100	62400	100000
HVL0135	4-Pyridoxate	Vitamine related				1020000	111000	144000	87800	133000	151000	166000	190000	148000	175000	212000	250000	231000	932000	509000	217000	950000	2080000	1780000	1880000	1090000	549000	1010000	1350000	2550000	815000	1730000	1930000	2580000	2000000	1620000	1550000	919000
HVL0136	unknown	unknown				63100	25800	8630	8250	4030	2420	7290	47300	87700	54600	89000	61400	31600	247000	124000	81300	69800	496	20000	1170	52900	38900	17500	9360	6680	276	63800	6130	128000	35900	42200	42400	43600
HVL0137	unknown	unknown				123000	110000	76200	52500	65800	114000	134000	137000	137000	144000	128000	79300	57100	47200	28100	41100	128000	74000	90800	119000	77700	55900	84500	139000	170000	78100	141000	175000	209000	178000	181000	181000	122000
HVL0138	unknown	unknown				16800	10100	12300	28800	9320	9310	13300	11500	10300	7180	20300	16700	27700	41600	70000	37000	14200	13200	26300	26400	19400	8040	6430	6380	25300	18200	29300	24700	25000	8650	23300	12700	13000
HVL0139	unknown	unknown				4080	4150	2390	4940	1440	2250	4980	2760	3770	3490	4140	2720	2860	3130	6110	5440	2910	5030	6350	4200	4780	5930	1740	2210	7300	2120	10400	3600	5330	7630	9290	13200	6300
HVL0140	unknown	unknown				42500	34200	68400	30100	49000	37100	61800	33000	52600	36400	29600	31600	33700	24600	15000	35400	56200	33200	27400	37600	33400	17700	37500	38100	38900	45700	34500	37800	52900	63600	47600	51800	31300
HVL0141	unknown	unknown				453000	658000	359000	404000	343000	253000	353000	321000	224000	201000	417000	316000	249000	183000	505000	240000	485000	1070000	1080000	953000	662000	564000	762000	623000	612000	350000	1170000	1290000	979000	427000	387000	438000	646000
HVL0142	unknown	unknown				19600000	18100000	12500000	14600000	9600000	8220000	4680000	7660000	28100000	20100000	16300000	17000000	11400000	39200000	25100000	32200000	19500000	10100000	6300000	6160000	16600000	10800000	17800000	10700000	23900000	6830000	21400000	10400000	19700000	40300000	28000000	31600000	19900000
HVL0143	Homocystine	Amino acids				1480000	1500000	922000	1140000	748000	692000	339000	605000	2590000	1620000	1260000	1500000	877000	5310000	2250000	3140000	1590000	792000	535000	479000	1400000	792000	1470000	754000	2120000	576000	1740000	780000	1620000	4690000	2440000	2850000	1600000
HVL0144	N-Caffeoylputrescine	Phenolamides				98300	30700	53300	32900	39000	37000	45700	35600	39800	34700	54800	55400	84800	358000	248000	64100	91400	112000	85700	108000	84000	46200	105000	89100	102000	84600	116000	91100	126000	89400	99900	73300	89600
HVL0145	L-Kynurenine	Amino acid derivatives	209.1	146	1.96	295000	96000	76800	84000	272000	220000	136000	402000	384000	611000	426000	334000	443000	846000	552000	505000	273000	92800	151000	169000	122000	115000	184000	144000	144000	124000	146000	115000	148000	112000	118000	456000	253000
HVL0146	unknown	unknown				7080000	6530000	5270000	5840000	8100000	6070000	8550000	6700000	7660000	7670000	6630000	6810000	7730000	7870000	5500000	5280000	9270000	7530000	6850000	8980000	6350000	8260000	7130000	6370000	5230000	7930000	5220000	6900000	6720000	7420000	6840000	6980000	8000000
HVL0147	p-Coumaric acid-O-rhamnosyl-O-hexoside	Phenylpropanoids				66600	22700	40100	22100	31500	13300	31700	70200	61200	45200	137000	98400	111000	198000	120000	105000	52700	16100	42000	44100	20100	15500	14600	38500	25600	10200	8940	28800	34600	57900	28800	50600	51200
HVL0148	L-Phenylalanine	Amino acids	166	120	1.96	34600000	26700000	25100000	27200000	35100000	34500000	38000000	30000000	31600000	32100000	31400000	27100000	33800000	37900000	33800000	30800000	32200000	29300000	33500000	27300000	26000000	32000000	31300000	17800000	14300000	19200000	19300000	17000000	19700000	29000000	32100000	30200000	33400000
HVL0149	unknown	unknown				116000	21000	20300	17100	16800	19300	23500	18900	23400	16500	20400	17100	16800	21500	30900	18100	111000	224000	234000	276000	164000	60100	181000	184000	224000	162000	220000	208000	232000	225000	221000	212000	89500
HVL0150	Guanine derivative	Nucleotide and its derivates				546000	492000	418000	403000	432000	490000	407000	477000	578000	631000	563000	626000	389000	389000	264000	351000	461000	569000	435000	452000	497000	436000	450000	431000	572000	265000	701000	617000	745000	763000	556000	530000	486000
HVL0151	2'-Deoxyadenosine monohydrate	Nucleotide and its derivates				582000	513000	519000	474000	416000	291000	107000	367000	754000	652000	603000	481000	592000	926000	369000	576000	574000	468000	388000	198000	625000	665000	651000	589000	667000	529000	609000	547000	698000	1060000	947000	978000	522000
HVL0152	Benzamidine	Phenylpropanoids	121	104	1.31	3410000	1980000	1960000	1950000	3190000	4080000	2990000	2410000	2320000	2480000	2820000	2440000	3610000	8920000	8220000	4710000	3270000	2290000	2650000	2120000	2200000	2770000	2690000	1930000	1550000	1790000	1820000	1730000	1830000	2400000	2460000	2490000	3290000
HVL0153	unknown	unknown				112000	42700	71400	59600	93300	127000	64200	89400	80000	104000	101000	89700	162000	146000	180000	159000	122000	125000	82200	103000	100000	89600	102000	74500	94800	68800	65700	68700	62000	79400	113000	95600	71400
HVL0154	6-Methylmercaptopurine	Nucleotide and its derivates	167.1	121.1	1.95	17100000	9950000	9620000	10400000	16000000	19400000	14500000	11500000	11300000	11800000	13200000	11900000	18300000	35800000	34100000	23600000	15500000	10900000	12700000	10000000	9960000	12500000	12500000	8530000	7380000	7930000	8710000	7760000	8450000	11100000	12000000	12400000	15800000
HVL0155	unknown	unknown				578000	532000	392000	375000	722000	704000	617000	589000	599000	603000	566000	679000	311000	438000	275000	310000	536000	683000	461000	564000	669000	383000	540000	518000	635000	644000	758000	773000	785000	969000	809000	529000	576000
HVL0156	unknown	unknown				803000	448000	441000	458000	771000	957000	707000	572000	545000	564000	642000	533000	839000	2360000	2100000	1140000	742000	490000	577000	467000	480000	616000	598000	420000	336000	376000	380000	378000	372000	518000	558000	558000	729000
HVL0157	Adenosine O-ribose	Nucleotide and its derivates	400.2	136.1	1.97	658000	243000	234000	195000	146000	140000	152000	485000	528000	375000	776000	494000	506000	3710000	1350000	1140000	641000	115000	180000	100000	153000	201000	168000	150000	202000	105000	249000	151000	418000	229000	237000	225000	654000
HVL0158	Nicotinic acid-hexoside	Vitamine related				49400	40100	44600	32500	55300	32400	55300	48200	70800	71800	102000	73200	67900	47400	8740	37600	38100	62700	23500	33300	40700	24500	65300	60300	51900	40400	44300	32600	52100	40800	20900	27000	43500
HVL0159	N-Acetylmethionine	Amino acid derivatives				177000	154000	144000	125000	142000	116000	91000	160000	174000	212000	160000	165000	158000	120000	66400	147000	164000	165000	163000	189000	151000	168000	155000	168000	171000	119000	146000	111000	149000	156000	157000	198000	185000
HVL0160	unknown	unknown				57700	81600	68500	62000	52900	54100	51000	59800	43900	70400	43300	36300	25400	14000	11200	29400	56600	24500	49400	47200	54700	47400	35800	48500	59300	47700	40000	73900	47800	47400	55200	73400	49100
HVL0161	unknown	unknown				61300	34500	50500	33600	61300	26700	51300	63100	74300	80000	87700	79600	74000	64400	24100	37700	51500	62500	35600	33900	36300	22400	56300	76200	52400	34100	48400	32500	50300	32400	26300	27400	58400
HVL0162	trans-Zeatin 7-glucoside	Phytohormones				50800	67000	65400	44300	42400	59100	81200	52100	52500	56200	33200	25700	23800	16600	17300	23800	52000	31400	51300	32400	35800	59300	41000	35000	50500	39100	37400	63200	78500	51200	53800	49200	23800
HVL0163	Ferulic acid O-rutinoside	Phenylpropanoids				16900	7990	7290	7490	18500	6040	15200	30900	37300	26800	47600	45500	48900	101000	34900	31800	20400	3670	7140	6660	8360	1200	3410	6800	6960	2380	10400	12000	15200	24700	8650	23000	20600
HVL0164	Folic_Acid	Vitamine related				36200	42400	14300	22800	12700	8280	23400	38800	59400	65900	82800	63300	32400	93600	43200	47500	28700	5680	10900	6810	5590	6920	8410	12300	11500	6560	51800	4210	44200	16700	25900	30900	26200
HVL0165	N-hexosyl-p-coumaroyl agmatine	Phenolamides				3520000	360000	1220000	286000	410000	606000	2230000	615000	518000	988000	1050000	1210000	2130000	3080000	4100000	2150000	3190000	6020000	5670000	5670000	4000000	3530000	6060000	7850000	5290000	4850000	5660000	5970000	3110000	8310000	3410000	4700000	3400000
HVL0166	5-Methoxytryptamine	Tryptamines and its derivatives				32400	46200	34600	45600	13800	8500	37600	37200	64700	72300	55400	23900	48100	86800	53900	18700	36200	7900	35500	20800	10800	13900	10000	13100	9110	12700	7350	38200	19300	24200	26200	11300	35700
HVL0167	DIMBOA glucoside	Terpenoids				241000	418000	296000	308000	284000	312000	299000	237000	379000	319000	486000	391000	529000	1020000	274000	300000	232000	141000	115000	128000	86200	139000	87800	111000	106000	103000	72700	86300	110000	99300	110000	111000	275000
HVL0168	Xanthurenic acid O-hexoside	Amino acid derivatives				6680000	7490000	5470000	5850000	4880000	5470000	3880000	7320000	9190000	8110000	10300000	7950000	6240000	11700000	8660000	6660000	6880000	4640000	4820000	5940000	4690000	4570000	3420000	5400000	6630000	2460000	7260000	6200000	9670000	7080000	5150000	7400000	6940000
HVL0169	Succinyladenosine	Nucleotide and its derivates				558000	619000	483000	378000	665000	797000	1110000	513000	333000	342000	528000	469000	592000	959000	1100000	721000	591000	546000	814000	675000	654000	643000	626000	305000	203000	335000	309000	360000	282000	355000	762000	706000	562000
HVL0170	N-p-coumaroylputrescine iso1	Phenolamides				22800000	13800000	20000000	10400000	9130000	15600000	14500000	6790000	6250000	10600000	6580000	15100000	12000000	9600000	11400000	9410000	25600000	24900000	29400000	29700000	29100000	26800000	28300000	34700000	34200000	34500000	32100000	32600000	27900000	30500000	30300000	19900000	24700000
HVL0171	3-(2-Naphthyl)-D-alanine	Amino acid derivatives				49300	102000	48600	93200	25300	54200	26000	48400	4920	57600	74600	62300	60000	28100	49800	34500	56400	5720	154000	21200	8280	125000	3380	78200	31900	90100	9430	102000	57100	45800	73400	102000	48800
HVL0172	unknown	unknown				1600000	533000	606000	625000	432000	633000	1030000	853000	627000	669000	797000	621000	1080000	8710000	5990000	2550000	1490000	929000	1480000	947000	975000	1490000	1300000	1290000	631000	843000	1170000	909000	1050000	614000	660000	798000	1510000
HVL0173	3, 5, 7-Trihydroxy-6-methoxy-4'-prenyloxyflavone	Flavone				96200	136000	89300	98100	53200	98800	78000	97700	146000	195000	142000	162000	69400	45500	32900	39400	87600	105000	65900	81500	103000	55100	68800	123000	182000	49300	136000	86700	249000	160000	115000	133000	92000
HVL0174	D-Pantothenic acid	Vitamine related	220.2	202.1	2.19	1940000	1630000	2150000	2510000	1500000	2220000	2290000	1690000	1560000	1670000	1330000	1640000	1730000	1780000	1860000	1850000	1850000	1810000	2660000	2170000	1740000	2010000	1900000	1880000	2070000	1790000	1980000	2290000	1930000	516000	772000	696000	1750000
HVL0175	N-hexosylferuloylagmatine	Phenolamides				571000	264000	180000	260000	321000	270000	855000	233000	288000	258000	408000	424000	700000	635000	348000	355000	539000	471000	1020000	635000	367000	655000	626000	871000	696000	621000	1010000	954000	491000	1020000	497000	601000	550000
HVL0176	N2, N2-Dimethyguanosine	Nucleotide and its derivates				135000	145000	148000	152000	96600	165000	193000	117000	136000	147000	124000	128000	223000	303000	362000	186000	132000	162000	138000	166000	85000	121000	98100	127000	116000	107000	119000	117000	122000	82000	82800	90600	147000
HVL0177	Gentiopicrin	Terpenoids				17100	10600	37800	10700	17200	101000	6890	9120	6020	7250	11600	8020	10800	5600	18000	25800	21600	33100	19800	8090	6190	29500	10100	40500	29900	15100	8600	39000	26500	13400	3800	21800	21000
HVL0178	Luteolin-3',7-di-O-glucoside	Flavone				35500	23200	25800	20700	21700	58100	14800	19200	34600	54000	61900	126000	33900	3650	4950	35200	41300	37100	16000	35400	44500	80400	63400	51300	123000	33700	165000	90000	125000	72700	80200	42500	32700
HVL0179	N-p-coumaroyl putrescine	Phenolamides				9170000	2660000	9200000	3070000	2660000	5810000	4440000	1670000	1370000	2840000	1680000	3170000	3500000	3810000	3290000	2770000	8120000	12200000	12600000	10700000	12300000	8810000	14400000	12500000	12300000	10300000	11700000	10100000	9300000	7160000	6460000	3550000	8680000
HVL0180	10-Formyl-THF	Vitamine	474.2	327	2.34	939000	865000	1220000	881000	822000	940000	228000	761000	760000	1060000	772000	844000	681000	638000	714000	792000	865000	1020000	1140000	966000	845000	721000	898000	798000	1030000	709000	943000	1100000	1170000	857000	892000	890000	881000
HVL0181	trans-Zeatin-O-glucoside	Phytohormones				73500	45300	88100	70600	80700	67000	32800	39100	43000	89400	50400	82400	52000	51300	88900	92300	95100	94700	119000	104000	115000	109000	96900	84600	131000	80100	102000	130000	146000	113000	127000	137000	95500
HVL0182	Caffeoylcholine	Cholines				72700	9510	24100	14500	28400	22400	41300	58500	27500	34700	71700	96700	257000	272000	375000	165000	65200	27100	35600	24700	33700	18300	36400	46800	17500	20000	38500	29700	49100	16800	9440	17900	67800
HVL0183	L-Tryptophan	Amino acids	205.1	146	2.36	32600000	8620000	13700000	17400000	25600000	31600000	10500000	10900000	9490000	13800000	14100000	23300000	32800000	31700000	35400000	35200000	33200000	38200000	39600000	34200000	34100000	31600000	40100000	33000000	14100000	37900000	32400000	24600000	15200000	10500000	13100000	11200000	31000000
HVL0184	Brevifolincarboxylic acid	Phenylpropanoids				35100	23700	36100	27300	20600	24800	6300	28300	38800	62100	42000	43500	20600	13500	7220	13600	31300	15100	24600	28700	33200	25600	17300	32000	81300	19300	54800	61700	80800	82200	69500	61100	40900
HVL0185	3-Indolylacetonitrile	Indoles and its derivatives?				59800	9760	30800	24400	37400	55300	11400	15200	7340	20400	19400	33000	49200	81700	122000	64900	54500	132000	97200	72900	70000	65000	141000	52200	22900	74000	58900	38700	28800	27700	24900	17800	50900
HVL0186	Methoxyindoleacetic acid	Indoles and its derivatives?				835000	162000	241000	336000	582000	1050000	189000	197000	174000	284000	260000	503000	855000	1440000	2220000	1130000	822000	2350000	1400000	843000	1040000	803000	2370000	788000	256000	1230000	797000	525000	286000	206000	242000	193000	825000
HVL0187	N',N",N"'-p-coumaroyl-cinnamoyl-caffeoyl spermidine	Phenolamides				285000	148000	141000	134000	288000	93600	295000	85200	92500	154000	287000	103000	392000	164000	105000	914000	267000	271000	436000	532000	224000	387000	230000	162000	120000	230000	120000	560000	210000	489000	611000	605000	258000
HVL0188	N-Coumaroyl agmatine	Phenolamides				6660000	16000000	34700000	14700000	25300000	41800000	51900000	20500000	14800000	25300000	30400000	35100000	4850000	5460000	7670000	42100000	6860000	9540000	2580000	3920000	3060000	5290000	9560000	2730000	7320000	7740000	6430000	5520000	9100000	5200000	37000000	33100000	5300000
HVL0189	Cyanidin 3-O-glucoside	Anthocyanin				101000	55500	76000	42600	56600	146000	46300	45600	104000	129000	166000	351000	79100	11700	22000	95300	102000	93800	43300	68200	120000	224000	175000	127000	359000	94200	473000	283000	350000	205000	221000	141000	107000
HVL0190	Syringic acid-O-Feruloyl-O-Hexoside	Organic acid and its derivatives				25500	7930	19100	4750	19000	10500	12400	10500	8190	17000	9800	23800	9480	7720	5900	8780	19500	24000	19300	24600	38200	16200	24800	16300	36500	18100	47400	56600	54600	33000	38900	41900	25000
HVL0191	N-feruloyl putrescine	Phenolamides				8530000	997000	3550000	1520000	3930000	2630000	4690000	6680000	3890000	3960000	9360000	13000000	24600000	26300000	27000000	18800000	7730000	2340000	4460000	2540000	4200000	2150000	4570000	6620000	2610000	2500000	4380000	3500000	6920000	2210000	1200000	2090000	8310000
HVL0192	N-(9H-Purin-6-ylcarbamoyl)threonine	Amino acid derivatives				622000	1080000	1030000	912000	742000	903000	414000	964000	1230000	1180000	1190000	1000000	761000	1220000	875000	898000	701000	353000	358000	329000	332000	303000	329000	326000	468000	282000	435000	440000	418000	310000	310000	266000	669000
HVL0193	Threonyl carbamoyl adenosine	Nucleotide and its derivates				77300	95300	173000	144000	94100	139000	62500	53900	44700	69400	55200	96000	122000	73800	180000	215000	77600	39300	60100	49300	40200	78400	49800	37900	40200	36900	41400	41000	47600	41800	37900	49800	72100
HVL0194	Trimethylapigenin di-O-hexoside	Flavone				3810	3150	12000	2940	2950	5580	8020	10900	8990	7940	6920	7730	6010	8830	6330	7000	12300	2930	12000	5650	8590	9900	5680	8490	7300	3130	12900	11000	15500	7690	6460	5790	7910
HVL0195	Apigenin C-hexosyl-O-hexosyl-O-hexoside	Flavonoids-C				14100	41000	40000	37300	24700	16900	40800	38700	33200	47300	17500	59900	33900	35100	43100	32500	26100	10200	45600	16800	60300	83500	12200	42900	55200	9370	42000	22900	81200	16800	17100	12400	36500
HVL0196	unknown	unknown				143000	184000	178000	168000	200000	207000	170000	167000	188000	173000	156000	172000	198000	316000	316000	320000	113000	43900	62800	40900	47200	80400	53600	57700	114000	21500	79600	42800	108000	74200	74500	140000	128000
HVL0197	N-p-Coumaroyl putrescine derivative	Phenolamides				32600	13200	16600	5940	10500	11000	14500	12500	9330	8080	15600	18900	15500	23600	20000	9680	37100	71400	47100	39700	38000	28400	62500	60600	168000	21100	92800	79600	139000	102000	87300	59800	36500
HVL0198	unknown	unknown				66500	15700	15700	18900	13700	7100	91800	16500	27900	20300	26400	30400	22300	399000	247000	63900	65800	36500	267000	140000	25100	74200	59200	102000	199000	33700	248000	168000	491000	33000	27500	52800	64800
HVL0199	N-sinapoyl putrescine	Phenolamides				232000	81100	42000	66100	88900	38700	46000	234000	194000	177000	398000	447000	409000	1710000	1630000	546000	254000	51900	124000	97900	237000	67000	165000	403000	185000	155000	241000	139000	366000	204000	69200	274000	273000
HVL0200	unknown	unknown				65400	69500	46100	57900	65900	52600	33200	47800	13800	66300	108000	68800	78900	41600	77200	31000	61200	17000	146000	37100	33300	145000	20600	111000	75400	124000	38600	158000	77700	82100	147000	159000	69200
HVL0201	L-Tryptamine	Tryptamines and its derivatives	161.1	144	2.75	40700000	8960000	21300000	12400000	11000000	11600000	8650000	19300000	25100000	28200000	30400000	19700000	23600000	73300000	14000000	64300000	39500000	5900000	14100000	7100000	15600000	28900000	9230000	17000000	11600000	7550000	15000000	6580000	22000000	17900000	17300000	13000000	39200000
HVL0202	2,5-dihydroxy benzoic acid	Organic acid and its derivatives				92700	87000	62700	94700	69200	53900	49800	110000	122000	137000	156000	145000	102000	173000	28200	64100	86100	93700	115000	86800	81000	130000	79300	125000	162000	30300	171000	84700	225000	225000	165000	251000	77400
HVL0203	N-[Methyl(7H-purin-6-yl)carbamoyl]-L-threonine	Amino acid derivatives				81900	45000	40000	31200	34700	35100	26200	42500	43200	52700	49200	46800	43500	71300	65900	48800	88400	148000	214000	189000	162000	188000	136000	142000	209000	83700	184000	163000	232000	165000	169000	188000	75000
HVL0204	D-beta-Homophenylalanine	Amino acids				647000	301000	481000	362000	374000	492000	321000	423000	341000	456000	436000	487000	559000	1770000	1230000	611000	627000	636000	988000	884000	702000	705000	704000	707000	754000	683000	581000	678000	678000	604000	693000	710000	642000
HVL0205	unknown	unknown				1090000	360000	193000	337000	614000	892000	1250000	387000	305000	336000	526000	597000	1330000	1330000	1150000	578000	1150000	2540000	3640000	2510000	1860000	2840000	2920000	3070000	1700000	1950000	2140000	2020000	1180000	644000	446000	439000	1190000
HVL0206	N-Feruloyl tryptamine	Tryptamines and its derivatives				18600	38000	33400	31200	40100	46000	79800	18500	15200	20900	16600	18100	23200	13500	9800	18400	20300	45100	47700	58600	39900	66600	34700	41200	29200	27800	29500	25800	20100	20000	29400	22500	24000
HVL0207	unknown	unknown				9150	22400	18600	39800	7320	13500	20300	6830	9320	10800	15300	18800	27600	10400	12100	12100	14500	21800	74100	71500	8400	22700	7430	8630	6830	7950	6160	17700	12000	24200	23000	43700	17000
HVL0208	Quisqualic acid	Amino acid derivatives				202000	90800	111000	110000	121000	168000	125000	141000	843000	337000	168000	268000	94400	252000	245000	148000	202000	46900	64100	48400	175000	72700	121000	433000	168000	88600	1010000	99800	122000	78300	63300	587000	201000
HVL0209	N-feruloyl agmatine	Phenolamides				24600000	8610000	5210000	8650000	13900000	21200000	27000000	9210000	7330000	7360000	11400000	13100000	27700000	29100000	25900000	14900000	25300000	30900000	37600000	37600000	30300000	35000000	32500000	34300000	30000000	36000000	31900000	33100000	24700000	16200000	10500000	9670000	26400000
HVL0210	Kynurenic acid	Organic acid and its derivatives	190	144	2.62	36500	15900	11900	18300	27400	36800	20100	30100	253000	104000	31600	68600	14700	75000	34300	48600	58300	9720	9910	6970	50100	10400	23500	151000	42000	22700	352000	32900	28900	20100	25300	171000	56100
HVL0211	trans-Zeatin riboside-O-glucoside	Phytohormones				15700	17700	20500	22100	16200	22700	13000	11700	9280	15100	9110	19100	14800	13700	18700	27700	19400	17600	27200	19900	12600	20300	14300	13500	22600	14800	14200	18300	17400	13900	8290	11800	16700
HVL0212	Gallic acid O-feruloyl-O-hexosyl-O-hexoside	Phenylpropanoids				92300	143000	104000	101000	48500	52200	57500	93700	131000	147000	148000	122000	105000	114000	79900	142000	74000	27300	22800	28800	39700	30200	47300	28600	78300	10800	51900	16100	80500	43200	32700	55200	49500
HVL0213	di-C,C-hexosyl-chrysoeriol	Flavonoids-C				6200	18300	16300	7250	4270	4150	10100	10800	25800	25100	29700	28600	12900	17200	8010	5700	6420	8130	1640	4360	24100	16400	4290	11800	7840	3720	9580	6610	3880	12200	11700	7300	7310
HVL0214	unknown	unknown				134000	181000	220000	227000	167000	190000	127000	148000	184000	185000	170000	237000	197000	156000	168000	153000	151000	85400	116000	109000	108000	149000	106000	97700	230000	62200	149000	136000	210000	156000	132000	192000	148000
HVL0215	Imidazole-4-acetate	Indoles and its derivatives?				277000	391000	467000	431000	332000	338000	344000	350000	394000	372000	446000	335000	370000	326000	317000	366000	339000	170000	193000	208000	152000	263000	190000	183000	361000	165000	248000	225000	327000	237000	314000	363000	284000
HVL0216	unknown	unknown				147000	246000	353000	294000	200000	241000	156000	177000	225000	283000	223000	285000	271000	235000	205000	257000	176000	132000	176000	155000	134000	162000	117000	133000	317000	94800	170000	134000	189000	143000	154000	193000	188000
HVL0217	Sinapoyl malate	Organic acid and its derivatives				19600	6790	4580	3300	7820	5900	3200	10200	11900	11600	7640	5510	8650	3200	4580	6850	15000	11600	11400	12000	11300	14100	11500	15200	33400	6770	21300	20900	25900	28100	21400	27100	8210
HVL0218	4-O-p-Coumaroylquinic acid	Phenylpropanoids				1130000	1660000	3140000	5770000	4110000	4370000	612000	2390000	3240000	1500000	1040000	4090000	558000	2150000	745000	4940000	1040000	81600	48700	53400	257000	262000	283000	109000	142000	483000	110000	36700	55200	181000	200000	277000	1000000
HVL0219	Malvidin 3-O-glucoside (Oenin)	Anthocyanin	493.2	331	2.86	105000	155000	187000	148000	169000	175000	89300	150000	176000	157000	137000	207000	142000	204000	169000	173000	118000	83100	69700	85700	121000	140000	82800	114000	148000	156000	117000	88200	154000	151000	179000	144000	137000
HVL0220	Coumarin	Phenylpropanoids	147.1	103	4.98	7700000	11500000	18300000	25400000	19800000	24500000	4960000	15100000	17100000	12400000	5780000	17200000	3090000	8630000	5160000	23800000	7060000	1100000	662000	583000	1710000	1790000	1290000	1220000	958000	3200000	1070000	658000	552000	1580000	2020000	2550000	6470000
HVL0221	N-Sinapoyl agmatine	Phenolamides				613000	672000	325000	482000	530000	475000	734000	856000	769000	682000	1060000	762000	852000	2020000	1030000	581000	587000	260000	447000	245000	592000	320000	751000	672000	349000	457000	807000	436000	684000	331000	171000	306000	557000
HVL0222	unknown	unknown				112000	68800	156000	160000	78200	97900	88200	111000	75200	111000	93400	104000	54900	105000	69400	129000	112000	195000	132000	184000	112000	63600	180000	108000	94100	46200	77500	250000	47200	84800	80200	144000	103000
HVL0223	N-Feruloyl spermidine	Phenolamides				549000	486000	269000	357000	492000	663000	1160000	249000	230000	181000	327000	292000	408000	317000	122000	205000	574000	1650000	1380000	1640000	661000	765000	955000	871000	694000	1020000	983000	1010000	780000	868000	715000	429000	695000
HVL0224	2',3',4',5,5',6,7-Heptamethoxyflavone (Agehoustin B)	Flavone				10500	10500	8950	9230	8390	11000	10200	8650	10100	11500	14700	17800	14400	29400	13100	11400	8150	4200	4290	3900	4470	3640	3130	4070	6180	4000	4210	5240	7400	5760	6040	4920	9180
HVL0225	C-hexosyl-luteolin O-hexoside	Flavonoids-C	611.2	473.1	2.8	32300000	38700000	46900000	44600000	43700000	41900000	44700000	45500000	39500000	40100000	42100000	42200000	46000000	47900000	38100000	42000000	31300000	33800000	34800000	34800000	34100000	43400000	36000000	34300000	28100000	28900000	33000000	36300000	32200000	26500000	23600000	28200000	32800000
HVL0226	6-Hydroxy-4-methylcoumarin	Coumarins and its derivatives	177	121	4.15	268000	366000	553000	487000	427000	526000	191000	306000	195000	291000	211000	423000	477000	194000	512000	605000	190000	121000	66600	89000	121000	265000	94000	83300	44700	143000	40600	29800	23800	183000	237000	259000	240000
HVL0227	7-Hydroxy-4-methylcoumarin	Coumarins and its derivatives				681000	882000	1450000	1040000	1040000	1150000	408000	727000	484000	619000	436000	893000	985000	433000	1150000	1430000	423000	221000	154000	184000	233000	700000	240000	197000	128000	339000	101000	100000	37100	427000	483000	658000	575000
HVL0228	7-Hydroxyflavone	Flavonoids				19200	38100	20300	37800	17600	52900	52900	18000	42100	30700	23000	19900	12800	18600	3500	31400	15900	3640	9810	7680	6410	5440	3440	4020	9130	2570	15200	6980	9710	9330	2740	6340	15600
HVL0229	Feruloyl quinic acid	Phenylpropanoids				10300000	11500000	26300000	23800000	17300000	23700000	10400000	15800000	8260000	11400000	9650000	14900000	13600000	9170000	26800000	28700000	15400000	3960000	3240000	7420000	6580000	16400000	7860000	6650000	4190000	13100000	1570000	1910000	1420000	9330000	10900000	15800000	14400000
HVL0230	Apigenin C-hexosyl-O-hexosyl-O-hexoside	Flavonoids-C				175000	252000	169000	187000	134000	117000	191000	202000	324000	275000	350000	197000	156000	253000	144000	141000	184000	87700	55900	83900	82000	79700	111000	186000	235000	102000	146000	137000	178000	218000	290000	225000	188000
HVL0231	Eriodictiol C-hexosyl-O-hexoside	Flavonoids-C				1740000	2620000	2460000	2240000	2690000	2880000	1390000	2740000	3290000	2770000	2930000	3140000	2160000	2370000	1930000	2500000	2010000	1040000	757000	793000	1460000	2440000	1460000	1180000	1560000	1780000	1560000	1080000	1250000	1530000	1590000	1470000	1630000
HVL0232	trans-Zeatin riboside (tZR)	Phytohormones				6120	3950	5350	6080	427	2140	3590	4640	3960	4450	4530	4520	8220	4300	4450	12200	6850	4430	20200	12800	4340	7670	570	6520	2310	5170	1520	3050	3660	4770	4130	3990	6610
HVL0233	unknown	unknown				93300	23100	21600	31900	35300	31000	33500	54500	58000	47400	83400	103000	99800	660000	864000	243000	101000	20300	36900	25400	25600	46300	28400	31000	27100	26700	24400	32500	41700	22600	21700	22200	84300
HVL0234	C-hexosyl-luteolin C-pentoside	Flavonoids-C	581.1	515.4	3.02	120000	128000	68400	115000	102000	114000	49100	69700	156000	100000	181000	90800	91400	188000	108000	143000	98900	79700	63400	50600	39600	114000	94200	105000	170000	108000	70900	52600	106000	301000	304000	294000	106000
HVL0235	Tuberonic acid hexoside	Organic acid and its derivatives				611000	663000	661000	748000	520000	679000	783000	560000	417000	452000	363000	339000	487000	147000	251000	424000	717000	1050000	1250000	1150000	902000	1170000	954000	806000	654000	724000	1010000	931000	636000	571000	516000	515000	714000
HVL0236	4beta-Hydroxy-11-O-(2'-pyrolylcarboxy)epilupinine	Alkaloids				51700	68200	55300	97500	29600	33700	74300	34700	31100	26900	85800	23600	104000	136000	36500	70700	48100	53100	130000	139000	26700	63700	45100	59900	18100	41100	28400	38500	21700	71200	61100	76900	64100
HVL0237	N6-Benzyladenine	Nucleotide and its derivates				277000	228000	272000	233000	337000	284000	318000	357000	269000	312000	271000	279000	361000	264000	312000	342000	260000	301000	292000	318000	289000	169000	307000	283000	335000	189000	297000	304000	324000	207000	198000	207000	247000
HVL0238	unknown	unknown				146000	66500	80000	57600	112000	118000	68700	58100	42300	55700	55300	42200	14300	41500	25200	29300	123000	293000	242000	209000	304000	135000	367000	217000	112000	254000	242000	218000	77000	67800	73900	58500	132000
HVL0239	1-Methylnicotinamide	Vitamine related				59900	82600	73300	75900	51700	87800	92200	64500	62300	69900	76300	71800	66900	40100	37800	44400	83300	79600	97500	93700	83700	80700	96300	56900	69300	52900	114000	92200	82900	38100	43500	31400	55000
HVL0240	Ferulic acid O-hexoside	Phenylpropanoids				44500	68400	81100	70100	57900	83700	47100	67900	73100	86100	58700	81200	42700	39000	17300	27600	55500	71800	34200	48400	75500	53400	97400	66800	44000	96800	69100	91100	42000	31100	29800	37800	51700
HVL0241	Tricin di-O-hexoside	Flavone				57800	45100	51700	31600	37800	33300	43300	56100	63000	41900	39800	49000	44100	93200	80700	51200	44500	50600	32900	44100	36300	29600	36900	37500	60900	39600	48600	47200	67600	39900	53400	43900	38200
HVL0242	(-)-Riboflavin	Vitamine related				2880000	2140000	2050000	1850000	2500000	2710000	4550000	3170000	2750000	3580000	3760000	4320000	3530000	2720000	2490000	2330000	2870000	2200000	3500000	4480000	2890000	3210000	2120000	2940000	3300000	1820000	4090000	3770000	4720000	3670000	3300000	3210000	3120000
HVL0243	Vitamin B2	Vitamine related				2620000	2160000	1980000	1870000	2280000	2610000	4380000	3050000	2640000	3390000	3440000	4160000	3210000	2540000	2430000	2090000	2780000	2080000	3080000	4030000	2700000	2960000	1980000	2740000	3100000	1620000	3890000	3610000	4150000	3300000	2920000	3070000	2760000
HVL0244	Apigenin C-hexosyl-O-hexosyl-O-feruloylhexoside	Flavonoids-C				60200	119000	63800	92100	61800	110000	84000	68200	68300	110000	136000	124000	58300	90100	97200	45700	98600	77500	58800	54400	148000	195000	126000	112000	57800	41600	183000	56800	82800	45200	39300	52500	60400
HVL0245	Dimethyl caffeic acid	Phenylpropanoids				27300	21200	23900	20600	8350	19800	19700	18800	26700	31800	21000	21800	11500	21000	10400	9310	29800	28800	34600	38900	25000	10800	18600	28100	33700	15500	32300	32100	44800	54900	31800	38100	25200
HVL0246	Sinapoyl O-hexoside	Phenylpropanoids				1470000	631000	535000	458000	954000	779000	1610000	1670000	1150000	1070000	1250000	1050000	1220000	1590000	1440000	1320000	1220000	1090000	1600000	1720000	1140000	806000	1400000	1440000	2930000	1080000	1290000	830000	2420000	1530000	1350000	1310000	1200000
HVL0247	unknown	unknown				41300	75900	96200	250000	179000	286000	39200	79900	125000	81400	38800	126000	27200	68300	46800	211000	45300	14400	8320	6610	10100	19100	9230	9820	6870	22300	4440	10900	6020	6210	6910	7840	44800
HVL0248	Arabidopyl ketoadipic acid	Organic acid and its derivatives				34100	41300	56700	47600	38300	59200	56100	19600	35100	15100	31700	34300	47700	49800	54000	69700	46800	42200	40400	48200	29000	16100	40700	28600	37800	42900	23900	37600	25500	44000	49100	51500	50400
HVL0249	unknown	unknown				86700	159000	176000	171000	191000	152000	215000	240000	276000	242000	221000	157000	225000	196000	70600	121000	54600	55400	68400	82800	78500	67300	80800	54500	69300	48300	108000	92500	85900	44800	30200	70900	89900
HVL0250	Chinese bittersweet alkaloid II	Alkaloids				5560000	2130000	12100000	10500000	2710000	1400000	6310000	7600000	3080000	7820000	6640000	8070000	1750000	4220000	2600000	6630000	6140000	12500000	4820000	9280000	8630000	1890000	9930000	2910000	4620000	1470000	3840000	18900000	1550000	3350000	6740000	12000000	6560000
HVL0251	unknown	unknown				70800	16000	15100	13000	10600	11800	41400	27500	65900	53500	71300	101000	54300	250000	14000	90400	65700	56100	134000	56500	49000	80200	86700	65300	55600	19500	153000	106000	161000	24800	7910	76300	72700
HVL0252	Rosinidin O-hexoside	Anthocyanin				200000	76200	167000	205000	222000	290000	252000	203000	124000	79300	204000	152000	211000	168000	32600	179000	119000	219000	206000	156000	185000	259000	182000	160000	203000	257000	234000	204000	201000	119000	169000	149000	76000
HVL0253	Caffeoyl shikimic acid	Phenylpropanoids				26000	14900	14800	12900	72600	162000	5240	8160	6530	8320	6060	18000	31400	6260	79900	130000	33800	7920	6920	3570	20800	53700	24900	8540	4220	24600	3720	3980	3780	15300	14600	24100	28000
HVL0254	Kaempferol 3-O-glucoside-2'-O-rhamnoside	Flavonol				55700	2970	2630	2100	1790	1420	898	7170	4370	2500	2160	3150	2300	4700	1750	2890	51100	49600	22200	25400	40000	6670	58300	73300	191000	82100	68100	38800	98200	253000	369000	226000	49400
HVL0255	C-hexosyl-apigenin C-pentoside	Flavonoids-C	565.1	433.3	3.23	1970000	1660000	995000	1520000	1220000	1440000	1470000	1050000	1440000	1140000	1770000	998000	1360000	1880000	1900000	2260000	1930000	2100000	2000000	2120000	1280000	1960000	2080000	2500000	3300000	2230000	2250000	1840000	2320000	4190000	5670000	4770000	1980000
HVL0256	Syringetin O-hexoside	Flavone				311000	522000	495000	461000	502000	525000	659000	505000	604000	589000	569000	672000	543000	544000	479000	503000	282000	103000	113000	118000	81700	52100	67400	72200	89500	65900	68200	64800	67200	137000	115000	125000	277000
HVL0257	di-C,C-hexosyl-luteolin	Flavonoids-C				62500	38900	32700	34900	35600	44700	18200	32100	55000	39900	40100	39700	29200	29800	18800	32200	52700	59700	49100	42800	34500	33700	35300	71800	138000	54200	35500	60800	79900	152000	112000	128000	53100
HVL0258	Chrysoeriol C-hexosyl-O-rutinoside	Flavonoids-C				3120	6470	4050	5380	4510	5380	7260	7750	9470	8560	10200	5250	5230	5170	3380	4640	4860	3370	813	2240	1990	3120	3110	2860	5740	3000	3970	4980	2620	8340	9340	4740	5630
HVL0259	Eriodictyol C-hexoside	Flavonoids-C				167000	182000	121000	119000	332000	266000	102000	276000	341000	369000	200000	246000	95600	97000	40500	107000	168000	76300	34800	41100	124000	100000	88700	133000	185000	282000	106000	90900	94100	255000	283000	206000	155000
HVL0260	Luteolin 6-C-glucoside	Flavonoids-C				7420000	9280000	5920000	5760000	15000000	12400000	4840000	14500000	16200000	16400000	9740000	10000000	4790000	5510000	2470000	5310000	6640000	3470000	1450000	1860000	5190000	4030000	4710000	5420000	8210000	12700000	4760000	4020000	4920000	10900000	12100000	9130000	6480000
HVL0261	Chrysoeriol C-hexosyl-O-hexoside	Flavonoids-C				388000	598000	552000	580000	585000	639000	378000	542000	899000	678000	863000	678000	526000	642000	471000	573000	375000	336000	211000	217000	253000	550000	290000	305000	319000	305000	285000	251000	324000	342000	362000	267000	357000
HVL0262	N', N''-di-p-coumaroylspermidine	Phenolamides				35200	34100	98900	56400	41200	36900	36400	36300	35400	25100	57600	38400	37300	105000	57300	32600	38200	17700	46500	34100	20100	20600	25900	23800	21500	23700	57900	33700	46900	21100	20400	56900	43900
HVL0263	C-hexosyl-hesperetin O-hexoside	Flavonoids-C				253000	484000	436000	400000	465000	484000	282000	382000	650000	479000	589000	597000	395000	491000	277000	515000	304000	263000	157000	158000	224000	366000	246000	213000	253000	262000	220000	204000	280000	282000	271000	242000	282000
HVL0264	unknown	unknown				6580	11300	13300	10100	9590	19700	11800	9140	5590	6450	8840	8280	6650	2660	1450	5100	10300	8700	10700	7610	7140	8040	7180	7740	6210	8510	6480	6840	4840	9830	8950	9290	7320
HVL0265	di-C,C-hexosyl-apigenin	Flavonoids-C				46500	38000	16700	30500	30400	24600	20900	27700	43200	20900	55400	22800	30800	45300	27000	43000	33300	22400	23200	21000	28800	40400	32200	24400	34000	41100	19900	22900	33600	65100	69400	64700	24500
HVL0266	C-hexosyl-apigenin O-hexoside	Flavonoids-C				62200000	84200000	87900000	66900000	82400000	84400000	82700000	68300000	70900000	71400000	82500000	83700000	80400000	78800000	67600000	66800000	60800000	61900000	59800000	62500000	57800000	75300000	58200000	55100000	57400000	57400000	55500000	61000000	57700000	55000000	54300000	54100000	61800000
HVL0267	Chrysoeriol 5-O-hexoside	Flavone	463.1	301	3.96	31800	43000	48100	42100	34000	52300	21400	44600	47500	29900	57900	58500	29700	28100	30900	79400	25400	17000	21800	19000	25100	31500	21600	27100	40500	29000	19500	13200	30700	31500	29400	25400	16400
HVL0268	Xanthohumol	Flavonoids	355.2	178.5	8.24	46300	111000	118000	80100	90700	119000	160000	87300	74500	81100	72900	74900	108000	59900	84900	108000	57400	49200	49300	65800	40300	103000	48600	39900	33500	38100	32000	47900	41000	24200	33200	36600	42400
HVL0269	Isorhamnetin C-hexoside	Flavonoids-C				5380	4500	5860	4650	5490	2890	2720	6030	8120	12300	6440	5890	7570	19600	4170	6420	4520	1560	2360	931	2120	11300	2980	2470	2090	3020	3310	1520	3350	5600	1360	1470	2890
HVL0270	C-hexosyl-apigenin O-pentoside	Flavonoids-C	565.1	433.3	3.45	50400000	542000	1500000	930000	2070000	504000	821000	10500000	566000	1890000	664000	833000	1720000	728000	1700000	872000	54000000	56800000	55400000	43900000	59600000	41400000	61500000	57200000	62800000	60900000	59200000	57000000	59900000	61200000	62500000	60000000	53300000
HVL0271	Quercetin O-hexoside	Flavonol				19600	43500	25200	27600	31100	31000	32100	26800	30800	41200	46100	48400	13100	28500	17900	17100	22800	18200	30900	38200	28500	24000	17100	22000	28700	24400	38200	23700	38500	21800	26700	22000	27500
HVL0272	Sinapic acid	Phenylpropanoids	225.1	147	3.89	526000	333000	179000	210000	237000	304000	311000	231000	35300	193000	142000	89900	169000	106000	107000	322000	510000	767000	1430000	1230000	1110000	323000	793000	607000	404000	887000	1220000	1010000	594000	341000	574000	314000	489000
HVL0273	Limocitrin O-hexoside	Flavone				323000	538000	679000	583000	563000	602000	789000	501000	590000	636000	583000	694000	719000	629000	547000	580000	305000	115000	107000	130000	86700	66000	76600	86800	94100	78300	79700	83400	85100	142000	120000	132000	319000
HVL0274	unknown	unknown				222000	146000	244000	288000	181000	193000	183000	187000	152000	206000	176000	191000	119000	224000	238000	294000	224000	384000	317000	358000	208000	177000	384000	260000	155000	97400	160000	399000	80900	147000	148000	218000	240000
HVL0275	Tricin di-O-hexoside	Flavone				191000	285000	257000	280000	254000	505000	399000	207000	133000	162000	172000	236000	439000	152000	261000	359000	220000	180000	245000	166000	149000	201000	163000	153000	126000	210000	199000	235000	131000	159000	139000	168000	186000
HVL0276	C-hexosyl-chrysoeriol O-hexoside	Flavonoids-C	625.2	607.1	3.49	11500000	16800000	15500000	15200000	15200000	17900000	10500000	15500000	22800000	17400000	19500000	17700000	14000000	15600000	12000000	16700000	11600000	8450000	5170000	5590000	8000000	14800000	9210000	8320000	8310000	8560000	8170000	7350000	9170000	9430000	9470000	6770000	10900000
HVL0277	unknown	unknown				18000	85000	66100	59200	80000	97700	88400	41100	45000	51500	39600	45100	80600	22300	28300	56600	29900	15200	21000	21500	23500	46700	22100	19200	12500	20700	21300	25100	10900	8000	11400	5740	40600
HVL0278	5-Hydroxyindole-3-acetic acid	Indoles and its derivatives?	192.1	146	2.95	188000	44200	105000	59400	74600	58800	23200	90100	84000	68000	184000	140000	259000	1470000	2290000	772000	173000	11100	9080	8860	17000	64600	11100	13500	21800	26200	14000	12200	16400	13600	19400	15000	157000
HVL0279	di-C,C-hexosyl-apigenin	Flavonoids-C				16300000	46800	197000	81900	243000	47500	60300	1650000	91600	224000	95900	102000	171000	121000	219000	117000	15800000	13400000	7620000	6230000	16000000	2840000	20800000	22600000	33300000	22700000	23700000	13300000	27800000	37500000	46600000	36100000	15100000
HVL0280	C-hexosyl-apigenin O-rhamnoside	Flavonoids-C				8810	7270	7720	2730	8590	8980	6780	6730	6920	8620	4200	16300	6740	2960	4270	4720	21700	30100	40400	9810	25600	8850	29000	10700	8070	25800	41500	29300	45600	36600	45700	46400	21000
HVL0281	C-rhamnosyl-acacetin O-p-coumaroylhexoside	Flavonoids-C	739.1	431.3	3.58	8360	3230	2150	2690	3840	3200	2340	4540	4720	616	3670	8390	3580	4680	859	1530	4020	3240	1820	4280	6250	7220	5400	12500	8120	10600	8870	7560	4490	8790	7530	10800	2580
HVL0282	Luteolin O-rutinoside	Flavone				182000	246000	157000	127000	150000	131000	153000	214000	345000	323000	450000	191000	123000	287000	129000	144000	193000	101000	106000	93100	83100	92600	67000	150000	300000	101000	125000	129000	224000	261000	260000	264000	164000
HVL0283	C-hexosyl-apigenin C-pentoside	Flavonoids-C	565.1	433.3	3.23	139000	302000	172000	257000	205000	297000	229000	184000	268000	212000	288000	190000	235000	306000	266000	390000	150000	132000	100000	62100	134000	251000	174000	86700	88000	167000	190000	164000	99900	100000	143000	99200	127000
HVL0284	C-hexosyl-apigenin O-hexoside	Flavonoids-C				22700000	12400000	12600000	12300000	11100000	13700000	10100000	11600000	12500000	12700000	10700000	11800000	9840000	8670000	8420000	11100000	21900000	35600000	31100000	35400000	15500000	11200000	18900000	26300000	31500000	17200000	14500000	25200000	25600000	27800000	20000000	30500000	20000000
HVL0285	C-hexosyl-luteolin O-p-coumaroylhexoside	Flavonoids-C	757.2	147.1	3.6	45800	48300	40500	35700	50900	36400	23700	56300	80400	73400	33800	71200	38600	40900	17400	20100	65000	83700	44000	49300	77300	91200	86500	60800	66000	113000	70500	57700	55300	114000	104000	46600	67000
HVL0286	Melatonin	Tryptamines and its derivatives	233	159	4.35	57400	67500	84400	74600	91000	83700	94200	53200	46600	71100	69400	69100	61300	41500	53600	52200	91800	99000	108000	63700	112000	48800	108000	79400	40200	118000	69100	66400	46200	51900	81300	69200	80200
HVL0287	Isopropyl citrate	Organic acid and its derivatives				41100	46100	63400	35300	46200	44600	57600	33400	32100	40600	43800	51800	44100	25900	27800	28200	50900	65000	63800	44500	63800	25600	61100	42400	48500	69200	39500	55200	24000	36700	45400	30400	45600
HVL0288	C-hexosyl-apigenin O-caffeoylhexoside	Flavonoids-C	757.3	163.2	3.61	12600	8940	9130	6940	8670	7200	11200	8950	12500	13700	15000	15500	11900	5920	11000	9750	9330	18100	11100	14500	9210	23100	6490	20900	7070	10300	13300	15700	12800	9790	6240	17200	11300
HVL0289	Chryso-obtusin-O-hexoside	Flavonoids				4480	9190	9470	7350	7570	7020	11800	6430	8280	8740	21800	19900	9050	8900	11300	7870	2900	1590	1500	8030	3260	8460	1550	6720	3570	5510	3540	3170	3400	4580	5750	4240	6280
HVL0290	Picolinamide	Alkaloids				79300	80300	117000	107000	66400	95200	78100	59900	76400	78400	67400	82900	93600	159000	120000	167000	112000	140000	114000	101000	102000	116000	122000	103000	105000	131000	114000	117000	117000	86200	86700	86600	88500
HVL0291	Naringenin C-hexoside	Flavonoids-C				390000	514000	442000	470000	566000	726000	325000	687000	504000	575000	538000	508000	370000	268000	318000	385000	420000	232000	301000	161000	369000	512000	403000	330000	350000	712000	365000	463000	293000	281000	372000	343000	421000
HVL0292	unknown	unknown				197000	552000	222000	307000	257000	530000	603000	180000	519000	404000	421000	214000	162000	137000	13800	125000	177000	67700	57100	72100	55500	45200	42100	59000	68100	44900	96700	108000	98600	122000	95100	66700	177000
HVL0293	6-Fluoro-DL-tryptophan	Amino acid derivatives				70400	189000	76700	66200	63700	182000	172000	55800	155000	112000	124000	68200	40800	41600	6850	48200	53900	28800	15900	22700	23500	8400	13300	18700	23100	13000	31300	22700	35600	31100	29800	20900	47800
HVL0294	Apigenin C-hexoside	Flavonoids-C				16400000	19200000	15200000	18100000	24300000	27800000	13300000	25900000	21400000	21800000	17900000	19000000	14100000	11300000	12700000	14600000	16300000	8850000	12500000	7600000	15200000	20500000	14700000	12000000	13200000	25200000	14000000	16300000	10100000	10300000	13100000	11500000	16500000
HVL0295	Luteolin C-hexosyl-O-hexoside	Flavonoids-C				14700	23900	14500	14200	11100	16500	11300	15800	25000	16400	14900	27400	12300	9650	13900	15400	11600	13700	7580	8690	9090	7060	9000	6890	7880	9520	8680	9960	16900	16700	11400	7180	12000
HVL0296	N-feruloyl cadaverine	Phenolamides				14900	13500	10100	4430	5100	6780	5270	1860	1140	1030	3780	2580	6560	220000	15500	10500	8220	3870	4880	3000	3790	5620	4620	4840	3670	5180	5060	5050	3060	2620	8310	5990	17000
HVL0297	Isohemiphloin	Flavonoids				41800	44000	80400	53100	45100	48200	42700	51600	36600	38200	20000	52000	35000	20300	26300	38800	27700	89300	49200	54900	62600	47900	40200	25800	28400	53100	42400	40000	29800	28200	19100	21800	32800
HVL0298	N-hexosyl-p-coumaroyl serotonin	Tryptamines and its derivatives				37800	15900	74200	3950	22700	13500	18400	11900	21300	32000	13000	7980	22300	64500	55700	20400	31900	46600	24400	31800	14300	17200	27700	62800	59000	32500	13200	8870	34200	21000	43900	10300	31000
HVL0299	9alpha-Hydroxyfraxinellone	Phenylpropanoids				4360	19200	4830	11300	13500	20000	9220	10600	9210	18400	27600	13800	10600	9180	26300	26600	15100	10400	7390	9120	9810	11000	3980	6110	11600	4410	8040	9000	11000	9270	8930	9060	7640
HVL0300	Apigenin C-hexosyl-O-hexosyl-O-Salicylic acid	Flavonoids-C	715.1	415.6	3.7	28800	48100	40500	38400	39400	30100	34500	46800	63500	60300	50400	31700	31000	44800	30900	33100	43400	24000	17300	42300	46300	63800	37800	17100	27800	48000	41400	30800	30300	26000	30200	19400	36900
HVL0301	Quercetin 3-O-galactoside (Hyperin)	Flavone				25200	29500	33800	17900	39300	31000	16300	39500	39600	34400	34100	49200	25400	37100	25500	34100	26200	12000	5280	6060	17700	45300	8140	15500	16300	18400	11800	15300	10300	19600	22200	29100	21900
HVL0302	O-methylapigenin C-hexoside	Flavonoids-C				5320	20900	14900	12000	12300	10200	5330	15500	3780	15400	16500	7180	7160	7770	10800	3280	11900	6810	14200	1590	7860	15300	5040	5240	6330	18700	1880	16600	3350	946	6620	6780	5900
HVL0303	Hesperetin C-hexoside	Flavonoids-C				16500	19000	31600	26700	31600	29600	9380	24900	31700	31700	29200	31000	30900	40300	42800	33700	18600	14200	8540	4040	11700	41700	14100	14200	16500	15400	16700	6930	10200	18400	24100	27200	26200
HVL0304	Quercetin O-rutinoside	Flavonol				14700	20200	19400	12500	11500	16100	23200	22600	27000	22900	41400	9220	8190	16100	7280	7160	10200	10400	11300	10100	8950	8870	7340	16800	20500	6930	17000	11300	21700	26800	44500	32400	15800
HVL0305	Chrysoeriol C-hexoside	Flavonoids-C	463.1	331.2	4.58	11600000	15400000	11500000	12500000	16400000	17400000	8170000	17700000	27700000	20100000	17200000	17700000	10800000	15200000	6320000	16000000	12000000	6340000	3090000	3480000	7610000	10000000	6400000	7500000	10100000	12600000	8150000	6370000	7690000	11500000	13500000	9050000	10700000
HVL0306	Quercetin-3-O-glucoside (Isoquercitrin)	Flavonol				23600	44200	33200	24900	37600	35200	16900	37800	53300	45600	33900	41300	35200	51600	26200	35200	28300	9830	8850	8590	14800	41600	14600	20900	16900	18100	24200	15600	16600	14800	18400	17000	16200
HVL0307	Luteolin 7-O-glucoside	Flavone	449	287.1	3.76	2050000	1560000	1220000	1050000	2180000	2000000	758000	1640000	2410000	2230000	1870000	1930000	894000	775000	358000	818000	2080000	1720000	808000	940000	2170000	1420000	1800000	2010000	3360000	3800000	2280000	1460000	2320000	5160000	5890000	4060000	1890000
HVL0308	Eriodictyol 7-O-glucoside	Flavonoids				72700	53800	56500	38100	73800	63600	37600	61100	77500	54100	52200	71600	46700	48200	32700	50000	70000	49900	26400	38700	66800	38100	51200	68300	101000	134000	52100	34000	68200	155000	172000	118000	50400
HVL0309	p-Coumaric acid	Phenylpropanoids	165	119	3.71	26400	15200	22700	29800	40400	17100	19200	6320	23800	19500	17500	7110	22600	21100	25700	44200	20800	20700	34600	17300	13800	12300	15100	4840	5610	17800	11400	4840	10300	9400	26200	23000	20400
HVL0310	Selgin O-hexoside	Flavone				78000	120000	94400	83300	87100	104000	47400	57200	112000	77300	77100	93800	64500	62600	60200	96900	72800	48000	25400	30700	53800	36500	48900	51000	59100	60800	60000	21600	72100	81600	109000	106000	48800
HVL0311	Tricin 4'-O-(β-guaiacylglyceryl) ether 5-O-hexosyl-O-hexoside	Flavonoe-lignan				97500	151000	165000	118000	116000	270000	142000	76900	102000	110000	135000	77500	114000	47600	59800	75900	171000	129000	119000	87400	148000	83600	89000	136000	163000	107000	169000	112000	105000	145000	186000	116000	163000
HVL0312	Chrysoeriol O-hexosyl-O-rhamnosyl-O-hexoside	Flavone				12300000	9570000	9790000	6600000	9820000	7460000	7090000	9470000	10900000	10600000	8120000	9270000	8720000	7210000	5360000	4690000	10000000	14000000	14900000	16700000	15300000	10300000	10200000	16700000	13500000	16700000	14600000	14100000	16400000	14000000	14300000	12600000	8730000
HVL0313	C-hexosyl-chrysoeriol O-p-coumaroylhexoside	Flavonoids-C				12000	12900	5690	3160	16400	8050	5010	13100	12200	12000	5420	6550	10100	6450	1200	4090	12100	16800	8120	11900	8290	18600	9400	17000	18500	23700	4720	15500	16800	48900	33900	23500	12700
HVL0314	Apigenin 5-O-glucoside	Flavone	433.1	271	3.73	1320000	1300000	1120000	1270000	1810000	2140000	922000	1810000	1520000	1520000	1470000	1130000	1060000	786000	764000	972000	1250000	922000	1080000	740000	1190000	1580000	1270000	1090000	1150000	1900000	978000	1430000	812000	930000	1090000	1180000	1140000
HVL0315	C-hexosyl-chrysoeriol O-feruloylhexoside	Flavonoids-C				632000	348000	362000	383000	311000	547000	483000	313000	430000	520000	497000	488000	165000	138000	79100	210000	740000	1000000	641000	394000	812000	1000000	788000	1030000	1270000	791000	850000	749000	1040000	1790000	1420000	1420000	909000
HVL0316	N6-Isopentenyladenine (iP)	Phytohormones	204.3	136	3.82	7820	7310	15100	13700	3320	7360	6980	11000	12900	7410	15800	13900	13600	30700	18800	23800	14500	4690	12800	5060	6580	13200	6920	9970	6510	15600	10700	11500	21200	14300	15200	19300	14500
HVL0317	Quercetin 3-O-glucoside	Flavonol				14600	8890	16700	14800	16400	11100	8300	15900	26100	20400	11900	15700	11100	11600	6050	11100	10000	5390	1540	4020	7840	15500	5770	10900	5630	13700	7680	5140	10500	6790	9360	8460	11600
HVL0318	5-Methoxy-N,N-dimethyltryptamine	Tryptamines and its derivatives				232000	262000	213000	283000	247000	348000	294000	187000	185000	187000	166000	208000	265000	150000	166000	238000	247000	282000	287000	257000	207000	288000	233000	221000	277000	233000	276000	258000	278000	170000	182000	175000	254000
HVL0319	Isorhamnetin O-hexoside	Flavone				109000	157000	140000	95500	129000	160000	60200	95000	181000	112000	120000	136000	100000	91500	76700	103000	106000	70300	38900	45800	55600	39000	63900	75800	103000	104000	95200	61100	116000	144000	178000	104000	86300
HVL0320	C-hexosyl-luteolin O-pentoside	Flavonoids-C				69400	59500	48700	47100	29800	46900	70600	52300	65200	53600	67400	42800	38400	26000	20300	32100	52000	85600	73800	82200	59600	46600	63300	78100	121000	70700	71600	75200	80000	110000	114000	136000	63400
HVL0321	C-hexosyl-apigenin O-pentoside	Flavonoids-C	565.1	433.3	3.45	3140000	3810000	4230000	3980000	3780000	3760000	3490000	3710000	3480000	3880000	3290000	3670000	3330000	1590000	1670000	2600000	2920000	3620000	3390000	3180000	3630000	4010000	3000000	2870000	2610000	3540000	2910000	3280000	2810000	2160000	2330000	2390000	3120000
HVL0322	Apigenin 7-O-rutinoside	Flavone				2020000	1780000	1810000	1360000	1120000	1290000	2160000	1430000	1730000	1710000	1960000	1380000	1360000	818000	766000	936000	2090000	2600000	2610000	2980000	1740000	1450000	1870000	2580000	3440000	2350000	2590000	2490000	3140000	3250000	4030000	3970000	2000000
HVL0323	Apigenin C-hexosyl-O-feruloylhexoside	Flavonoids-C				21100	18500	7080	5410	11300	3170	10300	11100	11900	15000	10000	15000	2530	8210	855	2870	22700	25900	24800	18700	8170	15300	24500	41800	48200	39600	9320	25800	48200	93200	75100	70600	9970
HVL0324	Apigenin C-pentoside	Flavonoids-C				16000	24500	36300	29100	38200	68800	26200	29200	25600	20200	38100	46800	27300	6220	6540	20900	23400	5300	1880	15600	4600	58000	2810	13300	9950	12100	4810	5210	3900	9700	8670	15900	26800
HVL0325	Apigenin-7-rutinoside (Isorhoifolin)	Flavone				104000	105000	98800	83900	59700	68800	126000	91100	102000	96700	113000	81100	65200	38100	48400	51200	98600	153000	138000	171000	95000	93600	98300	156000	220000	132000	139000	131000	179000	205000	211000	209000	109000
HVL0326	Tricin 4'-O-(β-guaiacylglyceryl) ether O-hexoside	Flavone				61700	98000	74600	67800	108000	64700	113000	98500	94500	82100	122000	95600	81400	40200	22300	15900	44100	72200	67900	75000	61800	37900	105000	52400	152000	109000	77600	51000	68200	131000	212000	99000	56500
HVL0327	3,4,2',4',6'-Pentamethoxychalcone	Flavonoids				15800	8160	7390	4750	9080	5160	22900	6430	6190	1500	4140	14200	2320	1630	5590	1960	6600	20900	24000	19400	6730	19600	9530	14300	7360	17900	22500	23600	27800	16200	19300	21700	21400
HVL0328	unknown	unknown				541000	811000	616000	636000	626000	850000	558000	507000	695000	526000	581000	488000	526000	296000	286000	505000	596000	473000	505000	451000	552000	344000	570000	423000	618000	564000	691000	523000	601000	583000	713000	534000	561000
HVL0329	m-Anisic-acid	Organic acid and its derivatives				247000	275000	289000	334000	251000	333000	197000	196000	268000	188000	300000	212000	364000	213000	325000	320000	299000	291000	413000	303000	233000	383000	289000	262000	204000	292000	341000	248000	202000	192000	237000	264000	230000
HVL0330	Tricin O-rutinoside	Flavone				307000	431000	232000	280000	263000	356000	454000	384000	604000	397000	559000	385000	357000	287000	163000	208000	267000	397000	252000	281000	126000	146000	210000	274000	556000	200000	312000	299000	481000	571000	544000	589000	380000
HVL0331	Chrysoeriol 7-O-rutinoside	Flavone	609.4	301	3.93	1850000	2160000	1620000	1420000	1320000	1470000	2030000	2260000	3360000	2830000	3610000	1850000	1480000	2010000	986000	1230000	2060000	1700000	1440000	1660000	1090000	1180000	1210000	1810000	3050000	1630000	2040000	1820000	3070000	3590000	4210000	3440000	2050000
HVL0332	unknown	unknown				87900	35100	28800	24500	64600	53400	69500	53700	40900	40500	58700	88100	54700	82800	98000	38000	63300	169000	118000	121000	165000	169000	155000	64900	88400	159000	133000	219000	123000	123000	132000	98900	142000
HVL0333	p-Aminobenzoate	Organic acid and its derivatives				17700	30700	27200	32900	23900	44100	19900	48600	30200	20600	35400	20700	25300	51600	67500	47400	24400	15600	49200	14400	25900	28900	12500	34800	28600	42400	22800	47100	26500	51000	56800	41400	36400
HVL0334	Tricin di-O-hexoside	Flavone				184000	469000	235000	231000	376000	377000	336000	322000	592000	425000	439000	286000	203000	138000	86000	164000	178000	72400	48600	58900	56100	59800	49400	73500	102000	69800	98900	86500	122000	127000	101000	94300	187000
HVL0335	Papaverine	Alkaloids				41000	29900	40800	46200	31400	46300	43600	37400	32100	35200	38300	40500	17500	33900	30900	64400	37600	76700	62100	82400	45200	36700	73400	40900	42800	25700	36800	94000	25200	43800	40700	52200	48600
HVL0336	8-Methoxycoumarsabin	Phenylpropanoids				90000	60000	62300	59100	64600	91100	61100	108000	117000	93400	158000	109000	135000	151000	150000	162000	78800	57900	31800	52700	53700	54000	39300	47600	55900	46200	58700	80000	71600	77600	59300	62500	72900
HVL0337	O-methylapigenin C-pentoside	Flavonoids-C				7720	19500	15800	14900	14100	10800	8440	11100	18600	12400	13100	13800	4250	4560	1520	6150	7300	8520	5590	12900	7790	9940	6260	6500	1940	5800	6710	12200	854	9150	6250	8380	4210
HVL0338	Apigenin 7-O-neohesperidoside (Rhoifolin)	Flavone	579.2	271	3.89	3820000	3500000	3430000	2490000	1970000	2410000	3760000	3040000	3540000	3100000	3980000	2610000	2480000	1660000	1240000	1670000	3700000	4670000	4720000	5140000	3130000	2860000	3400000	4390000	6890000	4070000	4780000	4710000	5890000	6540000	6790000	7030000	3790000
HVL0339	Naringenin 7-O-neohesperidoside (Naringin)	Flavonoids	581.2	273	3.92	76200	73400	61500	33700	48400	48600	77800	50300	71500	62100	69900	48600	49100	31200	26800	40200	71700	76800	90200	109000	64300	54600	63000	94700	135000	83800	103000	101000	121000	112000	142000	156000	68900
HVL0340	Syringetin O-hexoside	Flavone				49100	67300	61000	52800	60600	81700	37200	56500	71200	52800	57700	66900	37300	62500	35500	55700	41600	57800	24000	45900	30400	51900	39100	55600	55200	50200	55500	28800	46300	72000	82500	66900	56100
HVL0341	C-hexosyl-chrysoeriol O-feruloylhexoside	Flavonoids-C				2600000	1340000	1070000	726000	801000	902000	1740000	1480000	1110000	1020000	1380000	1200000	906000	793000	903000	611000	2930000	3700000	2590000	1930000	5050000	1850000	3860000	5560000	5280000	4390000	9340000	6480000	7660000	8370000	8600000	2920000	3000000
HVL0342	unknown	unknown				14500	18600	16400	11300	15700	15500	9810	15600	17600	12700	12300	14500	11600	9350	25800	11800	8260	10700	17700	22300	8870	21000	34900	8600	15600	11200	21700	10200	5280	22200	6800	18200	16700
HVL0343	Luteolin 5-O-hexoside	Flavone				659000	542000	479000	331000	778000	681000	297000	610000	796000	732000	636000	607000	375000	261000	126000	285000	589000	482000	277000	266000	548000	444000	478000	552000	1010000	1070000	630000	478000	775000	1210000	1290000	976000	537000
HVL0344	Tricin O-hexosyl-O-pentoside	Flavone				18500	13300	16800	9150	9000	13400	13400	10100	25000	14200	11700	27600	13400	19200	6120	13600	19000	19700	18300	15800	17100	17200	10300	25100	28300	18500	14300	19000	30000	28800	23100	32800	19700
HVL0345	2'-Deoxycytidine-5'-diphosphate	Nucleotide and its derivates				185000	170000	203000	81100	157000	146000	455000	90100	71500	95600	71700	155000	115000	64800	103000	94700	198000	232000	264000	203000	189000	187000	398000	389000	195000	504000	181000	138000	65800	45300	51000	57200	159000
HVL0346	Apigenin 7-O-glucoside	Flavone				4050000	3840000	4410000	3210000	4660000	5810000	2620000	4280000	3300000	3180000	2480000	3350000	2930000	1230000	1280000	2580000	3850000	5600000	4020000	4370000	5450000	5780000	5550000	4150000	4970000	8590000	4290000	2890000	3630000	4020000	4300000	5010000	3860000
HVL0347	Chrysoeriol C-hexosyl-O-sinapoylhexoside	Flavonoids-C				192000	54400	17500	31700	20200	20300	47300	38800	54500	53300	24200	31400	29600	53200	23900	18700	138000	83000	54100	53900	193000	40000	67700	145000	600000	167000	227000	86800	445000	573000	597000	378000	133000
HVL0348	Apo-9-zeaxanthinone	Terpenoids				81400	36300	14000	12700	70500	53600	87800	56200	24000	36400	33000	72600	49700	84000	97400	27100	96900	149000	144000	152000	175000	180000	196000	112000	135000	157000	133000	153000	119000	91600	109000	69400	68400
HVL0349	Arabidopyl shikimic acid	Organic acid and its derivatives	353.1	153	4.14	17900	24000	34500	23500	26900	25400	27600	23500	8860	11800	16600	16600	27900	21400	32300	28200	17400	15600	13000	17200	14000	5800	6510	18000	9650	16900	11000	10900	9160	7030	13300	10500	13300
HVL0350	unknown	unknown				281000	279000	258000	311000	244000	331000	251000	234000	303000	245000	253000	266000	229000	225000	416000	412000	332000	362000	484000	375000	263000	411000	399000	321000	295000	221000	276000	457000	305000	286000	202000	303000	315000
HVL0351	unknown	unknown				20700	66700	43800	25600	19100	53500	32300	29000	78100	54400	37000	37800	23300	24400	15500	19000	22300	9350	7500	11100	3230	46600	1170	5290	5070	3900	5670	4160	7440	9530	6180	9740	21700
HVL0352	Naringenin 7-O-glucoside	Flavonoids				105000	85200	91100	78800	112000	201000	79500	102000	101000	59500	43200	94700	88500	39200	41200	72100	114000	168000	94900	93600	154000	153000	192000	100000	127000	293000	122000	86500	88200	119000	112000	124000	112000
HVL0353	Apigenin 7-O-glucoside (Cosmosiin)	Flavone	433.1	271.1	4.05	3950000	3280000	4370000	2920000	4930000	5740000	2610000	3540000	3170000	2940000	2340000	3040000	2520000	1170000	1210000	2390000	3370000	5440000	3930000	3200000	5170000	5510000	4460000	3820000	5240000	8240000	3540000	3000000	3230000	4430000	4130000	4070000	3380000
HVL0354	C-hexosyl-apigenin O-feruloylhexoside	Flavonoids-C				2950000	472000	463000	152000	457000	529000	519000	204000	555000	356000	382000	395000	376000	373000	357000	114000	1940000	2460000	2740000	1470000	4380000	1360000	4160000	5110000	6700000	4860000	9200000	5320000	5350000	10800000	9420000	3990000	3170000
HVL0355	Hesperidin	Flavonoids				43000	43000	37500	28600	32600	44400	39200	42700	85100	54400	78300	48200	38100	47100	15800	27300	44500	40700	36000	40000	24200	25300	31200	35700	76700	39300	54900	36300	67400	88400	79500	76000	48300
HVL0356	Apigenin C-hexosyl-O-p-coumaroylhexoside	Flavonoids-C				209000	33300	30600	16700	34400	22400	28300	46500	29400	26500	30600	27900	15000	35200	15400	14800	211000	323000	205000	119000	584000	162000	414000	293000	479000	579000	672000	405000	777000	879000	688000	375000	288000
HVL0357	trans-Cinnamaldehyde	Phenylpropanoids	133.1	103	5.83	45100	36200	23000	31100	43000	36700	48100	65500	53300	69700	38100	51800	18000	53600	60400	42700	42600	36100	13300	18500	35100	34500	31300	40000	28900	40000	26900	30800	34300	43600	22600	26100	42700
HVL0358	4-Aminoindole	Indoles and its derivatives?	133.1	105.1	4.2	126000	92600	77400	50400	138000	105000	119000	97200	134000	154000	83400	114000	71600	146000	167000	76300	83500	80100	65500	73900	123000	74700	84700	67300	78600	107000	82800	115000	106000	111000	78500	69100	102000
HVL0359	Chrysoeriol O-hexoside	Flavone				16300000	17300000	16300000	12100000	19700000	18000000	11100000	20600000	24700000	20700000	20800000	21000000	12500000	15000000	8650000	11000000	16100000	15400000	11000000	10500000	15500000	19400000	13100000	15000000	21000000	22200000	15100000	13800000	18700000	22200000	22900000	18500000	16300000
HVL0360	Prunin	Flavonoids				6540	2880	11300	7430	19200	16100	5150	6800	4960	8470	7510	8480	3490	7910	8520	6860	8300	5620	5890	3310	11900	8450	24100	5040	13000	36400	9590	2870	6940	8890	9660	11600	6500
HVL0361	Apigenin C-pentoside	Flavonoids-C				20400	15200	85100	4770	10800	81200	10300	9540	3040	13400	11100	68300	122000	79000	6660	15000	19900	5580	4230	4120	5940	26200	3020	6240	951	21400	3590	1420	2070	1430	3330	4460	27700
HVL0362	Tricin 5-O-hexoside	Flavone				45700000	46700000	44300000	41900000	46000000	53300000	41200000	42500000	48600000	42800000	38800000	46800000	41700000	34000000	30600000	38400000	44000000	47700000	42100000	42100000	37000000	47300000	38100000	42000000	48400000	46500000	42600000	40500000	48100000	50000000	47200000	44300000	42800000
HVL0363	Quercetin-3-beta-O-galactoside	Flavonol				49100	56900	65500	71100	66300	51100	42600	57800	51300	53200	50200	61600	45500	45200	64800	71900	52800	67100	56100	71900	52800	53400	84800	52700	61000	45000	53200	76400	38800	51300	48600	61500	51100
HVL0364	Tricetin	Flavone	303	257	4.38	74500	22200	33500	16500	51200	31300	16000	74800	65800	48200	61200	89300	63800	366000	574000	202000	74500	18100	15500	18300	13900	30200	16800	13800	31200	48000	17900	18700	26200	39500	40200	33100	52000
HVL0365	Tricin-O-hexoside derivative	Flavone				65300	189000	218000	256000	141000	113000	73900	140000	90200	151000	132000	158000	60400	79700	24800	166000	87800	28800	63800	59700	48200	53200	67100	73900	74100	42500	96700	37200	42000	55800	51400	34100	123000
HVL0366	O-methylQuercetin O-hexoside	Flavonol				80400	161000	146000	138000	30300	35800	145000	174000	176000	78300	196000	212000	117000	123000	127000	34900	180000	62200	86200	190000	201000	63800	136000	194000	114000	58400	201000	174000	174000	258000	180000	245000	83200
HVL0367	Tricin 4'-O-syringyl alcohol O-hexoside	Flavone				95100	188000	118000	120000	126000	127000	111000	139000	115000	69100	157000	135000	108000	86400	67400	106000	151000	141000	74600	104000	146000	77900	115000	106000	157000	166000	204000	84300	192000	180000	236000	116000	144000
HVL0368	Tricin 4'-O-(β-guaiacylglyceryl) ether O-hexoside	Flavonoe-lignan				568000	431000	380000	256000	348000	436000	275000	408000	360000	294000	184000	297000	276000	210000	476000	351000	360000	461000	566000	343000	380000	486000	481000	436000	517000	778000	668000	605000	401000	577000	789000	482000	447000
HVL0369	1-methoxyindole-3-carbaldehyde	Indoles and its derivatives?	176.1	133.2	4.26	208000	184000	124000	117000	179000	187000	106000	167000	287000	307000	285000	239000	123000	249000	159000	143000	198000	223000	130000	150000	215000	61500	145000	149000	248000	181000	284000	263000	314000	356000	318000	218000	146000
HVL0370	C-pentosyl-chrysoeriol O-feruloylhexoside	Flavonoids-C				1940000	720000	369000	433000	676000	518000	701000	528000	621000	589000	484000	411000	415000	573000	354000	317000	2960000	4530000	2340000	1320000	5370000	2080000	2550000	3780000	7470000	5490000	6710000	4350000	7910000	8480000	7250000	7250000	2710000
HVL0371	C-hexosyl-luteolin O-sinapic acid	Flavonoids-C	655.2	207.2	4.28	42200	27200	13900	28200	44500	35800	19500	73500	54600	98300	36900	40900	17900	24100	2340	9320	45300	21200	9920	21400	16800	9990	11800	22900	77700	67200	25200	31100	50600	95100	80700	79200	33200
HVL0372	3-Hydroxykynurenine	Amino acid derivatives	225.1	121	3.51	17100	11100	16400	13800	10100	16900	15800	14300	7560	10800	14900	20100	18300	19900	19100	14700	20700	15000	29700	19700	21000	20400	17800	15000	15600	9670	30600	10300	15100	15900	16100	20200	16300
HVL0373	Apigenin C-hexoside-O-sinapoylhexoside	Flavonoids-C				7050	5990	15500	10900	6220	22200	4840	9390	20600	16100	17600	18700	4540	22400	3390	12700	12500	3980	2940	4280	10300	4880	5380	7510	8510	9510	7380	3010	16000	4640	3500	4160	8560
HVL0374	Tricin 4'-O-syringyl alcohol O-hexoside	Flavone				87400	103000	89600	75200	82300	64000	45300	53900	60500	33500	53500	80800	51800	43000	84200	56100	50700	77400	35300	64300	69200	60100	66700	42300	57100	111000	82700	58300	23000	61400	82400	50400	44900
HVL0375	Apigenin O-malonylhexoside	Flavone	519	271	4.36	19600	6740	8800	6360	9540	24400	9830	11500	7750	7620	9300	9070	8540	7280	7900	3840	22300	53000	37400	69500	10100	21800	22700	35100	14400	21300	20400	29700	24000	45300	42700	25900	14000
HVL0376	Polypodine B	Terpenoids				11200	8890	6860	7370	9530	11400	9960	11800	14400	9600	8680	6840	6730	1060	21400	6400	9860	14000	9390	4580	5880	9030	7660	9830	13400	11200	12400	8980	16800	20400	7700	5570	7340
HVL0377	4-Hydroxyquinoline	Alkaloids				1280000	2930000	1710000	2690000	1990000	2030000	6330000	1930000	1840000	1370000	2670000	1190000	1990000	1700000	1040000	1540000	1270000	563000	475000	442000	398000	418000	450000	384000	425000	339000	417000	378000	416000	333000	355000	361000	1310000
HVL0378	Tricin O-malonylhexoside	Flavone				75200	81600	36300	83700	63300	119000	70100	49000	56100	43200	52500	61400	58000	47900	29500	65100	62100	135000	89700	176000	38800	127000	59300	90700	68700	92200	49900	102000	78700	68500	61600	48300	70800
HVL0379	Chrysoeriol O-malonylhexoside	Flavone	549.1	301.4	4.43	24000	22100	10900	11100	14700	20200	15500	20500	27900	25500	19600	25100	9050	24500	19400	18100	22900	25100	22700	30700	7680	19600	17900	29300	23600	8500	17000	29900	24600	26600	24900	22600	20900
HVL0380	2,3-dihydroflavone	Flavone				83300	70900	63700	113000	63900	92300	122000	81200	92400	68600	91900	101000	87900	94100	64200	84000	115000	129000	207000	160000	147000	166000	149000	102000	132000	97300	127000	103000	105000	82600	88800	96200	122000
HVL0381	Luteolin O-sinapoylhexoside	Flavone				77900	9350	2340	2950	8090	3030	4620	7380	8890	5580	6730	4150	4270	8180	541	1540	59300	17200	83800	16200	15700	7720	3260	69900	508000	59400	18700	20100	448000	696000	212000	212000	79700
HVL0382	unknown	unknown				131000	98700	94100	98800	78200	104000	121000	72200	105000	73300	137000	67700	99200	89000	62000	80200	108000	189000	231000	246000	137000	160000	173000	116000	146000	92200	134000	94500	135000	96100	84000	102000	122000
HVL0383	4-Methoxycinnamic acid	Phenylpropanoids				14600	20200	11300	22900	13300	10500	23700	9830	9980	8410	6490	4490	12700	9510	15200	15400	17200	11000	32200	15600	11100	19300	15700	29700	4840	18700	12200	33300	13600	6080	9980	7190	8130
HVL0384	Tricin O-feruloylhexoside O-hexoside	Flavone				14700	5860	714	2380	2040	6370	7150	6290	8650	5730	6660	11200	5870	2890	1970	1410	11300	13900	12700	3810	12200	5220	5240	14300	15500	12300	26200	12300	16400	35800	25200	17800	14300
HVL0385	Coniferylaldehyde	Phenylpropanoids	179.1	147	4.46	94400	67500	85500	87100	61000	63100	60500	73100	42200	63100	45800	50200	54700	11100	49900	37900	63700	62900	100000	75200	96400	84600	106000	90200	77500	85600	111000	93800	46000	36300	70500	66800	80700
HVL0386	Quercetin-3,4'-O-di-beta-glucopyranoside	Flavonol				23800	29700	16900	15500	9920	17500	18100	18500	28400	27100	33100	20500	18100	29600	15600	19200	22200	22200	19400	24200	11600	23000	21200	26200	29000	15700	22800	17000	43800	45600	39200	31400	24500
HVL0387	C-hexosyl-apigenin O-cinnamoylhexoside	Flavonoids-C	725.1	415.6	4.54	3670	8690	9530	8150	6510	3010	3550	15300	16100	11900	16300	13300	8510	10000	9290	6270	10400	5280	8420	10900	13300	15500	10800	14300	11600	20000	14900	15900	10100	10100	11800	8250	9110
HVL0388	N-acetyltryptamine	Tryptamines and its derivatives				66500	8870	6030	8440	9930	11400	26900	8540	8060	9990	32900	6890	15000	227000	156000	50700	57400	27000	12000	3760	35900	22800	19500	16500	8920	19500	7310	10100	14900	541000	422000	167000	49900
HVL0389	unknown	unknown				39400	91600	61300	95300	72100	60100	52900	25900	107000	84300	82000	82900	25600	32700	46800	23600	28500	25300	9650	43000	32200	7980	8460	28000	16900	10300	10400	12300	6510	8850	11600	14200	21200
HVL0390	Indole-3-acetic acid	Phytohormones				14900	17100	31600	27400	23900	22300	10400	15300	18600	13300	9100	19700	30700	14000	25400	33800	32500	18900	21200	17400	8660	17600	18000	10200	16000	32400	8890	12100	7450	11100	11400	10500	12500
HVL0391	C-hexosyl-chrysin O-feruloylhexoside	Flavonoids-C	755.2	177.1	4.58	11500	4010	4110	7010	7150	5270	4700	6200	11000	7640	6550	7240	9760	16100	11900	11800	8620	22400	11100	15400	11900	14300	12300	9370	9560	10600	7960	11800	8680	11800	10500	11100	3120
HVL0392	Selgin O-hexoside derivative	Flavone				78800	86200	62500	106000	74400	177000	58000	37400	40700	40500	20400	52200	253000	31500	57000	102000	65000	105000	79800	108000	36000	152000	60600	74300	47100	84100	43300	49200	40700	64000	72100	65100	64500
HVL0393	unknown	unknown				30600	19700	22300	26600	28900	13400	23200	12800	9370	10300	20700	24300	49200	95100	61400	48200	32800	25300	62000	61900	16100	35200	9510	16800	14000	12900	15700	10100	25600	48000	34000	42400	30400
HVL0394	Edgeworoside C	Phenylpropanoids				12900	20500	15400	21100	15400	40000	3220	10000	8700	6730	7140	13000	51500	6860	13800	17300	14500	13500	18600	15900	5560	26200	13100	17300	7020	14100	5430	4760	5720	11600	11900	12800	14800
HVL0395	Tricin 4'-O-(syringyl alcohol)ether O-hexoside	Flavonoe-lignan				242000	279000	220000	277000	217000	445000	197000	150000	231000	134000	183000	169000	266000	149000	110000	271000	193000	316000	332000	323000	278000	276000	295000	265000	253000	362000	386000	335000	219000	278000	332000	248000	295000
HVL0396	N-feruloyl serotonin	Tryptamines and its derivatives				1500000	455000	327000	299000	194000	23600	31100	1130000	1510000	2070000	2260000	1070000	1630000	11100000	11500000	3890000	1470000	9330	97700	2040	229000	1020000	10800	273000	332000	1050	137000	89100	642000	971000	579000	618000	1280000
HVL0397	N',N"-p-coumaroyl-feruloyl putrescine	Phenolamides				41300	11600	22500	5810	5040	30800	38600	15400	9990	22900	17300	18400	22600	103000	118000	46000	27500	24100	143000	14800	44600	38600	74000	44400	8160	17800	14900	12500	50300	18300	6570	8490	26800
HVL0398	6-Prenylnaringenin	Flavonoids				104000	50400	58000	48400	47800	51200	151000	51500	21400	20500	31200	32200	64900	15800	26100	43600	83900	153000	246000	206000	76700	105000	160000	163000	109000	139000	236000	278000	174000	75300	92900	77800	122000
HVL0399	Tricin 4'-O-(β-guaiacylglyceryl) ether derivative	Flavonoe-lignan				106000	93100	71000	149000	66100	142000	71900	50100	55200	35400	61000	38400	89000	35500	23800	81300	124000	199000	166000	174000	101000	323000	129000	150000	181000	125000	140000	176000	202000	135000	113000	141000	92800
HVL0400	Daidzein O-hexoside	Flavonoids				5220	11400	7880	5070	10900	13800	9160	6230	5800	7070	3810	7960	6830	2710	5020	7070	10200	19100	11800	11700	13800	12600	15800	5460	3500	12500	5590	9580	5650	6420	10200	6210	9160
HVL0401	DL-3,4-Dihydroxymandelic acid	Organic acid and its derivatives				34500	30200	47300	41700	40300	43500	30600	40300	34400	34000	29900	30600	12700	38800	26800	56600	45400	84200	49300	63700	41900	28400	68800	48800	28700	16300	21200	59200	20800	31400	28400	53900	37600
HVL0402	Tricin 4'-O-(β-guaiacylglyceryl) ether O-hexoside	Flavonoe-lignan				1120000	1320000	1210000	2070000	900000	2400000	1080000	637000	587000	435000	817000	872000	1320000	566000	493000	1350000	1790000	2840000	2550000	2340000	1750000	3530000	1770000	2000000	1960000	2530000	1880000	2260000	1480000	1290000	1620000	1590000	1400000
HVL0403	Tricin O-sinapoylhexoside	Flavone				1510000	1820000	651000	614000	750000	925000	1180000	812000	1080000	904000	712000	1150000	1120000	838000	843000	437000	1480000	1160000	2720000	1090000	515000	596000	218000	1550000	4120000	914000	1390000	845000	4790000	3800000	2030000	2450000	1320000
HVL0404	Chrysoeriol O-sinapoylhexoside	Flavone	669	207	4.75	185000	109000	51900	62000	73500	82100	86300	121000	152000	131000	99200	113000	68700	122000	56400	53200	176000	111000	231000	111000	72500	66300	46000	189000	583000	188000	111000	110000	586000	714000	462000	416000	172000
HVL0405	N-feruloyl tyramine	Tryptamines and its derivatives				708000	166000	366000	108000	76100	111000	343000	151000	95900	158000	245000	110000	351000	5970000	2690000	1440000	700000	226000	589000	255000	769000	924000	1100000	1560000	189000	306000	263000	375000	535000	529000	334000	324000	761000
HVL0406	Tricin 4'-O-(β-guaiacylglyceryl) ether O-hexoside	Flavone				920000	1360000	1330000	2270000	952000	2250000	1170000	914000	636000	533000	709000	705000	1670000	437000	523000	1500000	1510000	2680000	2790000	2280000	1640000	3690000	1920000	2450000	2300000	2540000	2390000	2630000	1500000	1200000	1500000	1710000	1470000
HVL0407	Tricin O-rhamnoside	Flavone				15400	11800	19200	11100	17900	18800	5180	12100	14200	12400	7860	16900	5960	7760	6490	6210	12800	18600	15500	14700	11100	8490	14900	16700	14000	18500	12000	14500	18800	17900	17700	16300	6690
HVL0408	Chrysin O-hexoside	Flavone	417.2	255.1	4.67	9850	14200	8850	6510	5940	18900	6400	6770	5990	5430	7730	7450	6770	3430	2620	7660	8870	12500	15400	11100	6950	12900	13700	11400	13100	14800	10100	11400	4450	3760	5630	4190	5760
HVL0409	Tricin O-sinapoylpentoside	Flavone				86300	83300	21400	12300	41900	55100	43500	26400	34000	28500	24600	32900	24700	16500	9770	6570	72600	130000	183000	61500	97100	85300	36600	109000	169000	321000	219000	77700	235000	204000	184000	78500	81800
HVL0410	Tricin O-feruloylhexoside	Flavone				37700	38900	7810	6600	22600	19300	18200	12500	24200	14600	13600	21500	12200	6610	5670	3720	48600	59800	81200	27400	35000	49100	10700	49500	70700	169000	98300	33200	138000	88400	80500	28800	36500
HVL0411	Eriodictyol	Flavonoids	289.1	153	4.85	6890	3510	7520	9340	18200	13900	5250	4490	1900	1200	4370	5990	5910	5920	15300	24200	15000	20600	3210	4990	5250	11700	6240	5100	2290	24400	2530	2990	2540	12800	17700	18900	5130
HVL0412	Luteolin	Flavone	287.1	153	4.91	20400	23500	8940	6500	40400	22300	6600	24500	9390	7930	35100	23100	33600	5440	17500	13600	25700	6620	19500	4280	12400	62300	7520	29000	31700	128000	9640	5680	16100	52400	65100	23100	23000
HVL0413	Hyoscyamine	Alkaloids				692000	556000	600000	590000	599000	980000	538000	455000	648000	625000	538000	621000	479000	510000	1040000	975000	673000	920000	1260000	959000	511000	854000	952000	695000	639000	501000	537000	1190000	640000	635000	471000	613000	734000
HVL0414	unknown	unknown				463000	228000	86800	64200	174000	197000	758000	177000	240000	162000	346000	81500	83400	170000	69400	200000	407000	418000	909000	496000	488000	1480000	634000	284000	217000	191000	376000	330000	652000	121000	183000	231000	387000
HVL0415	Tricin O-Glycerin	Flavone				121000	122000	83500	110000	83000	142000	107000	63100	99700	63500	51700	73800	113000	48800	73700	105000	125000	161000	173000	183000	126000	187000	131000	141000	120000	143000	166000	160000	143000	111000	132000	106000	120000
HVL0416	unknown	unknown				43300	45200	42100	19300	60100	39300	76000	67400	48600	55300	43500	41700	16500	15700	4100	8420	48700	61100	69700	54400	157000	85800	158000	45400	68700	46900	62600	59100	57300	70000	96700	74500	48800
HVL0417	unknown	unknown				115000	82500	179000	131000	130000	117000	76200	94100	75400	89200	81700	134000	303000	614000	337000	298000	142000	82600	152000	116000	67300	132000	106000	84900	61700	85400	62200	45100	73900	128000	129000	118000	150000
HVL0418	unknown	unknown				14900	10600	13900	17600	8930	29000	9370	3070	5820	3530	3960	7690	21200	9010	8150	23100	12500	22100	32300	25400	19900	16900	25600	19000	7520	25700	20700	15700	14500	6230	7150	3730	10200
HVL0419	unknown	unknown				35700	26100	39000	24700	21400	61700	29900	26800	31900	27900	36300	35600	27100	23500	52800	44200	33800	51600	68300	52200	21200	39500	45800	43600	31800	29500	34900	83600	32500	49000	17100	35400	29100
HVL0420	unknown	unknown				13700	10900	12700	8580	10900	18900	4050	3310	14600	8630	8430	8050	5460	3990	21300	18200	13000	23900	11700	7070	8270	18000	12900	5860	15300	5200	10200	23600	11000	10900	8560	11600	11800
HVL0421	unknown	unknown				26400	34900	36700	44300	27000	52800	26000	12600	13400	10200	10100	21900	37400	6750	15000	35500	22600	27000	35800	24900	24500	27700	28700	20900	13200	31200	12800	25200	11200	7940	10600	9070	22100
HVL0422	O-methylChrysoeriol O-hexoside	Flavone				16800	11100	7930	8200	16000	13700	18000	18700	15500	14400	18400	18300	7030	9810	14500	10100	16500	16300	12000	11000	15100	13000	12300	19200	20500	13000	17400	15900	15600	19800	26000	21700	13500
HVL0423	unknown	unknown				93600	84800	27400	119000	19400	19300	142000	17100	31000	46900	114000	11600	149000	48500	5070	8200	99700	128000	396000	377000	112000	144000	125000	62700	25500	43000	36400	40200	31600	114000	118000	107000	98000
HVL0424	Corchorifatty acid B	Lipids-fatty acid				19900	14500	17400	13800	13100	19100	11000	23600	21400	30300	31300	25800	25000	38200	14400	16200	19300	16700	26900	27300	18400	6920	9690	9200	14700	11100	15500	17200	19000	27300	18700	16400	17800
HVL0425	Tricin O-phenylformic acid	Flavone				355000	246000	254000	274000	241000	373000	239000	136000	156000	129000	93400	208000	266000	114000	213000	329000	284000	373000	439000	482000	307000	428000	350000	366000	261000	495000	443000	460000	280000	296000	321000	269000	270000
HVL0426	Cinnamic acid	Phenylpropanoids	149.1	103	5.22	32400	20400	26700	23800	77400	136000	13900	5310	3870	7970	7920	20500	18700	26700	69800	159000	34500	30700	26400	15600	26600	45300	18200	11700	4550	9670	7550	8810	5990	32800	51100	52800	26200
HVL0427	unknown	unknown				10500	1740	7410	6140	2320	8180	2400	4630	2720	5620	3790	1630	3180	5210	6340	6450	6480	5210	9180	7150	4710	5260	5480	6750	11700	7590	7640	7180	7640	14800	6180	7290	7930
HVL0428	Apigenin	Flavone	271.1	153	5.48	332000	454000	337000	272000	509000	576000	286000	349000	130000	267000	446000	485000	516000	235000	481000	236000	361000	191000	526000	185000	272000	823000	184000	359000	238000	1200000	192000	224000	318000	222000	316000	306000	382000
HVL0429	Naringenin	Flavonoids	273.1	153	5.41	35500	34100	55000	67100	62100	92900	42100	17400	6240	10100	16300	32000	67700	30300	58700	112000	47900	67600	73200	86700	51800	76000	73600	20000	24000	70200	36700	58500	31200	26400	58700	31000	54800
HVL0430	unknown	unknown				23800	37300	14200	44700	14000	7220	39600	8570	18200	17600	48600	8150	62500	24000	2260	3600	55400	48700	107000	106000	51800	48800	34900	22600	8950	17300	20200	13700	11500	44100	55800	33600	36700
HVL0431	Tricin 4'-O-(syringyl alcohol)ether	Flavonoe-lignan				5300000	4760000	4040000	4920000	4210000	5380000	4610000	2160000	3700000	2310000	2150000	3060000	4950000	2320000	3900000	5470000	5080000	5770000	7190000	7250000	3990000	6040000	5720000	5530000	4210000	6620000	9280000	6130000	4530000	4010000	4070000	3240000	4180000
HVL0432	unknown	unknown				17000000	10500000	20500000	10400000	5850000	5650000	3460000	7170000	8910000	5410000	12800000	9800000	23400000	51800000	47000000	48100000	16400000	10900000	4450000	5870000	2150000	2640000	2560000	4310000	3090000	3020000	2150000	2460000	2980000	5580000	3990000	4820000	14900000
HVL0433	Tricin	Flavone	331.1	315	5.58	6800000	6500000	4670000	6800000	6680000	13500000	6550000	2590000	2500000	1750000	1810000	4110000	7770000	1680000	3500000	6200000	6670000	8950000	12900000	8480000	8730000	13000000	9070000	7740000	4950000	14100000	7300000	6600000	5900000	4110000	4730000	3800000	6700000
HVL0434	Chrysoeriol	Flavone	301.1	286	5.56	275000	288000	164000	201000	235000	277000	150000	151000	138000	125000	195000	199000	285000	148000	192000	152000	290000	319000	691000	343000	294000	622000	225000	303000	256000	731000	313000	225000	336000	267000	348000	273000	281000
HVL0435	Tricin 4'-O-(β-guaiacylglyceryl) ether	Flavone				20800000	17400000	20400000	18400000	16200000	27700000	21900000	11500000	9860000	8960000	4920000	15100000	18600000	4300000	10700000	17500000	20900000	25000000	25900000	23700000	22300000	26000000	26700000	24400000	19700000	29300000	28700000	27700000	23800000	17500000	17700000	16100000	21800000
HVL0436	18-Nor-4,15-dihydroxyabieta-8,11,13-trien-7-one	Terpenoids				73800	122000	126000	114000	166000	214000	71600	49300	78900	42500	19700	112000	86500	42900	131000	395000	190000	121000	146000	172000	156000	120000	126000	129000	126000	173000	152000	163000	159000	120000	110000	107000	95100
HVL0437	unknown	unknown				885000	342000	263000	162000	199000	98000	525000	857000	245000	513000	1060000	134000	119000	871000	14100	28800	830000	1420000	2160000	1320000	3140000	2360000	3190000	976000	1010000	588000	908000	328000	1630000	415000	525000	1020000	902000
HVL0438	unknown	unknown				36200	70000	14900	81900	22500	10000	73100	10200	26600	19500	20100	5970	80600	10300	1020	4710	57500	90800	251000	223000	40600	98000	53200	22300	1200	15200	5480	18200	11300	37200	36800	28700	45400
HVL0439	Harman	Alkaloids				19300	20400	18900	18500	18800	22800	41000	8480	13500	13700	20200	15700	21500	11400	4750	5350	30800	33500	15600	26800	38000	31600	31100	23400	14100	14700	12600	16100	13900	35800	34700	38800	20000
HVL0440	unknown	unknown				66900	65200	76100	72000	66400	83500	64500	65600	79400	70900	63500	70600	68000	68900	179000	77800	75600	58200	54700	82700	80300	71200	108000	63700	57900	59400	61300	56800	64600	68700	72500	60300	70300
HVL0441	N-p-Coumaroyltryptamine	Tryptamines and its derivatives				7430	15300	7610	3020	2560	1130	1750	3020	4450	8310	6030	5720	1080	33600	38300	17400	11900	5330	4140	4970	12100	11700	3270	3970	8920	2750	5710	9070	5390	12300	13200	3800	8820
HVL0442	N-Cinnamoyl serotonin	Tryptamines and its derivatives				356000	61500	1250000	72000	254000	805000	202000	140000	110000	723000	123000	225000	309000	287000	274000	205000	425000	385000	41000	395000	146000	80300	243000	867000	859000	639000	68300	75000	546000	972000	1040000	402000	415000
HVL0443	unknown	unknown				1180000	286000	211000	128000	405000	326000	2130000	404000	420000	495000	1000000	308000	382000	456000	165000	399000	1180000	1060000	2080000	1270000	2080000	4530000	2230000	1230000	961000	1010000	1110000	932000	2260000	455000	1060000	1020000	1140000
HVL0444	unknown	unknown				416000	321000	352000	373000	365000	545000	380000	308000	390000	352000	300000	382000	270000	302000	534000	468000	428000	506000	632000	516000	346000	464000	535000	411000	377000	356000	333000	674000	421000	383000	409000	397000	427000
HVL0445	unknown	unknown				76900	55200	37800	59200	65100	79700	60000	59400	52900	57300	59600	79000	49000	47900	100000	93900	72000	77700	91900	93000	55300	75200	101000	76400	64700	55600	59700	120000	57100	59600	76900	71400	77900
HVL0446	unknown	unknown				78000	62900	48100	86000	51600	65500	58200	55200	83500	73600	85400	60800	61200	71700	42000	53400	65900	86500	82700	107000	87100	92400	92200	63200	89800	52500	83200	93000	105000	117000	92900	77700	84800
HVL0447	unknown	unknown				2370000	804000	524000	442000	434000	252000	1360000	1590000	631000	578000	2230000	327000	460000	2030000	64500	150000	2280000	4040000	5700000	4550000	7590000	6070000	9090000	2880000	1910000	1300000	2010000	911000	3060000	1120000	1180000	2390000	2190000
HVL0448	Fusaric acid	Organic acid and its derivatives				35500	32000	39800	23900	27200	24700	26900	25900	37000	24200	41600	35600	42700	35700	23600	32400	24200	25100	20700	19200	34500	31300	37300	26100	27700	21400	31300	26200	30600	30300	30800	35400	30500
HVL0449	unknown	unknown				663000	455000	206000	154000	94200	49900	424000	713000	351000	554000	1690000	263000	147000	1600000	35000	19000	1070000	1500000	2650000	2690000	3610000	1420000	2620000	1530000	1660000	618000	1460000	479000	1220000	453000	634000	1440000	975000
HVL0450	unknown	unknown				1800000	1590000	1720000	1700000	1410000	2550000	1780000	1490000	1750000	1700000	1490000	1890000	1320000	1340000	2510000	2130000	2080000	2420000	3130000	2310000	1640000	2100000	2350000	1840000	1810000	1620000	1530000	3190000	1950000	1830000	1810000	1860000	1950000
HVL0451	unknown	unknown				35500	38400	50700	43300	44000	57500	27800	28400	34100	34600	25300	27800	24900	29700	74500	36300	37500	43400	55900	47400	21800	50400	61500	39300	38900	30000	32900	60100	45200	28300	29700	39700	50200
HVL0452	unknown	unknown				12500	16500	7130	12000	12100	11600	7740	20700	15200	16200	17200	14000	15000	22600	15800	22900	12900	12200	8070	9310	14200	9180	13400	11400	13300	11700	18200	15600	16300	13900	13700	11300	12500
HVL0453	unknown	unknown				1060000	881000	686000	791000	690000	763000	857000	871000	1070000	953000	992000	857000	711000	859000	508000	563000	986000	1200000	1280000	1180000	1140000	1160000	1180000	825000	1190000	716000	1230000	1320000	1300000	1410000	1110000	1020000	993000
HVL0454	4-Hydroxysphinganine	Lipids-glycerides	318.3	60.1	6.63	3740000	2910000	3110000	3440000	2830000	5510000	3340000	2700000	3420000	2890000	3010000	3730000	2830000	3070000	5430000	4760000	3940000	4320000	5840000	5180000	2690000	4280000	4240000	3940000	2640000	3080000	2980000	6810000	3380000	3980000	2400000	2680000	3780000
HVL0455	unknown	unknown				34200	7830	8890	7580	14000	13000	22200	17300	3950	6490	13400	8350	20500	34600	60300	22700	31000	33600	172000	50400	30200	14700	32300	105000	12100	32800	94700	69700	58300	13600	3760	2800	46900
HVL0456	unknown	unknown				447000	398000	495000	864000	290000	150000	152000	473000	367000	651000	363000	338000	410000	456000	376000	11100	420000	399000	586000	364000	295000	467000	400000	579000	576000	470000	657000	642000	676000	163000	212000	158000	380000
HVL0457	Geranyl acetate	Phenylpropanoids				700000	559000	718000	213000	465000	744000	1280000	547000	526000	588000	755000	692000	382000	222000	104000	211000	717000	691000	679000	813000	1280000	1010000	1210000	488000	604000	567000	988000	656000	589000	738000	980000	1070000	710000
HVL0458	6-Methylcoumarin	Coumarins and its derivatives	161	105	5.89	127000	66500	138000	38700	71800	131000	200000	106000	81000	80700	104000	106000	60000	25900	16600	30000	85900	78400	115000	154000	206000	193000	186000	74100	121000	99100	176000	119000	73300	127000	202000	131000	125000
HVL0459	unknown	unknown				43700	35600	31100	41500	32900	56000	36700	32500	37300	37900	32500	25900	29900	21500	62800	60800	38200	58700	47200	42100	32700	46500	61600	46500	27000	39900	34300	44100	46900	36100	24600	28900	43800
HVL0460	unknown	unknown				3430000	2780000	2870000	2980000	2770000	4760000	2970000	2310000	3060000	2860000	2850000	3540000	2490000	2700000	4850000	4290000	3670000	4310000	5580000	4820000	2710000	4090000	4050000	3950000	2770000	2740000	2730000	6260000	3290000	3690000	2310000	3000000	3590000
HVL0461	unknown	unknown				43400	38600	39000	27300	35700	68000	35400	39300	39900	27900	44500	51500	42600	60700	50500	59700	51200	38700	60700	75900	27000	61300	56900	59000	21500	27000	44200	94600	35000	69500	31900	35200	48800
HVL0462	unknown	unknown				1150000	573000	444000	333000	459000	295000	397000	863000	633000	681000	826000	347000	165000	1310000	128000	284000	975000	1250000	1470000	585000	3480000	1660000	4730000	1260000	1190000	717000	1280000	442000	3510000	550000	1260000	1850000	1650000
HVL0463	unknown	unknown				42900	37100	38900	37100	44500	57900	21800	20400	46200	28800	28900	24700	34100	30100	76600	71000	57200	90200	57000	63500	31200	72400	41200	24000	49800	24500	35800	116000	39000	51800	22400	36500	54000
HVL0464	Epicatechin O-hexoside	Catechin and itsderivatives				15400000	9260000	17300000	12400000	13100000	13800000	6680000	9480000	11300000	9240000	14600000	12600000	28300000	58200000	51600000	39300000	14900000	5640000	3600000	3980000	3130000	7340000	4040000	4270000	2690000	4130000	2630000	3200000	3130000	6210000	5030000	7010000	14500000
HVL0465	Ayanin	Flavonoids	345.2	177.2	6.15	82800	40200	94000	78200	89900	65700	52100	49600	48800	52500	109000	60000	215000	764000	389000	348000	84800	41700	21500	32700	27000	32900	26800	35400	11400	21800	9420	20900	12900	40100	23900	41200	76300
HVL0466	unknown	unknown				1370000	715000	199000	432000	207000	458000	607000	465000	655000	856000	993000	127000	93200	740000	277000	141000	657000	1870000	266000	833000	4230000	1020000	1730000	535000	1740000	1100000	585000	729000	2780000	193000	219000	527000	291000
HVL0467	Tricin 4'-O-(syringyl alcohol)ether derivative	Flavonoe-lignan				119000	104000	114000	148000	96000	219000	98800	43300	54400	35300	36200	84600	190000	26700	63300	182000	95700	195000	196000	180000	146000	158000	167000	133000	70400	152000	104000	140000	47600	71200	97700	74500	116000
HVL0468	unknown	unknown				47000	22600	58100	44900	47000	45600	14700	22000	30300	30900	41800	44100	92000	258000	222000	137000	45000	13200	4620	8520	6080	22300	15400	8150	6670	7110	8500	7610	7860	13500	14100	19300	28900
HVL0469	unknown	unknown				17300000	10300000	19600000	14200000	14300000	13500000	7910000	10900000	12300000	10500000	17200000	13300000	31000000	65600000	57900000	43900000	16700000	6480000	4170000	4280000	3460000	7590000	4490000	4670000	3000000	4480000	2940000	3470000	3390000	6760000	5580000	7970000	16100000
HVL0470	unknown	unknown				13200	3190	5300	4930	8570	8490	13100	1920	2030	4970	2170	7830	19600	8690	25700	11600	12200	4910	14900	11200	4590	15400	20200	5510	3280	2550	8880	13200	8360	4230	4480	702	5080
HVL0471	unknown	unknown				2450000	1790000	2480000	2370000	1590000	1030000	2930000	913000	876000	672000	541000	1120000	1930000	348000	770000	1810000	2390000	4340000	4780000	5370000	3290000	4500000	3510000	3430000	1710000	4120000	2820000	3580000	1890000	1760000	2000000	1850000	2340000
HVL0472	unknown	unknown				320000	349000	464000	366000	223000	337000	203000	190000	266000	229000	276000	281000	279000	762000	405000	342000	363000	243000	340000	362000	510000	470000	458000	376000	293000	307000	390000	440000	438000	349000	337000	287000	360000
HVL0473	Syringaldehyde	Phenylpropanoids				15400	10000	6470	10200	9120	9040	9430	11900	8940	10800	10300	12000	6920	6900	4000	7560	12000	16700	12200	15300	11400	15700	14300	11100	10900	8660	13600	20700	15500	15200	12700	11400	13200
HVL0474	unknown	unknown				1120000	1630000	1340000	1540000	1220000	1540000	1350000	888000	1230000	1150000	1200000	1120000	1370000	1470000	1420000	1520000	1170000	885000	928000	947000	906000	1210000	996000	921000	890000	862000	975000	1050000	1020000	1280000	1280000	1060000	1130000
HVL0475	unknown	unknown				549000	580000	747000	594000	398000	575000	324000	335000	426000	359000	452000	439000	449000	1220000	636000	542000	602000	403000	550000	576000	832000	726000	763000	580000	500000	473000	605000	675000	670000	543000	508000	432000	549000
HVL0476	4-oxo-9Z,11Z,13E,15E-octadecatetraenoic acid	Lipids-fatty acid				123000	74400	72400	87300	49400	69700	98900	78200	72900	69300	91000	52300	78100	95600	55000	58900	98100	155000	201000	212000	143000	150000	175000	92300	102000	72100	102000	88900	117000	90400	70400	84100	116000
HVL0477	unknown	unknown				12500	10600	16200	16000	9790	17800	18200	9230	2470	6780	2650	10600	37500	27200	71100	31900	8050	6800	12900	12300	5030	14200	20100	3960	756	5220	20700	11500	8480	10100	5040	2560	14600
HVL0478	9,17-Octadecadiene-12,14-diyne-1,11,16-triol	Lipids-fatty acid				37000	17200	22000	21500	17900	23300	26400	22100	24100	24500	32000	20600	20300	32300	15400	16500	37800	47800	84500	87000	85800	111000	70400	41300	36400	31900	41100	29100	52300	28800	32200	24400	43900
HVL0479	unknown	unknown				230000	105000	87500	53800	88800	227000	170000	158000	74300	91300	145000	70200	83300	170000	36600	90700	268000	399000	280000	259000	724000	806000	1420000	271000	342000	228000	284000	212000	423000	105000	125000	165000	224000
HVL0480	unknown	unknown				368000	400000	335000	481000	385000	665000	378000	365000	380000	345000	340000	401000	579000	884000	1080000	1050000	407000	289000	430000	296000	239000	420000	341000	327000	203000	378000	291000	294000	389000	208000	177000	275000	406000
HVL0481	unknown	unknown				410000	471000	368000	523000	415000	704000	401000	395000	430000	393000	341000	446000	648000	964000	1180000	1160000	458000	318000	478000	317000	257000	468000	377000	355000	217000	409000	320000	331000	402000	230000	203000	293000	450000
HVL0482	unknown	unknown				27700	20900	27700	28700	30100	18400	23400	9190	15900	19000	12400	21000	26700	17100	21400	26100	28700	36800	39800	31600	20300	34800	30000	31200	15800	48000	24300	25600	9410	20800	28200	19100	21400
HVL0483	unknown	unknown				88400	79500	83700	102000	83400	140000	74400	70300	86400	76200	72400	68400	74300	73500	139000	146000	102000	135000	154000	139000	80300	125000	139000	95300	87900	82500	80000	160000	88900	73500	55700	79700	94100
HVL0484	unknown	unknown				126000	104000	103000	123000	94700	208000	124000	112000	129000	107000	106000	164000	112000	117000	180000	126000	132000	143000	186000	189000	84300	136000	134000	148000	99300	108000	117000	258000	120000	156000	83100	113000	131000
HVL0485	unknown	unknown				246000	227000	281000	233000	295000	304000	232000	214000	202000	258000	233000	284000	170000	184000	316000	294000	295000	350000	392000	235000	250000	196000	302000	332000	221000	254000	231000	350000	184000	249000	180000	357000	223000
HVL0486	unknown	unknown				17900	20200	18200	26100	20400	40200	17100	16000	19600	17100	17800	36100	29700	38300	62600	70000	24300	14500	45900	20700	19800	23400	36400	21000	17300	46100	27600	26000	29800	12600	10100	17300	29600
HVL0487	LysoPC 16:2	Lipids-glycerophospholipid				197000	170000	192000	100000	195000	296000	120000	209000	156000	204000	161000	97600	98200	394000	245000	668000	194000	222000	150000	125000	252000	308000	359000	235000	206000	157000	204000	160000	295000	41600	77900	125000	208000
HVL0488	unknown	unknown				181000	77100	500000	7610	211000	1090000	6200	3840	40700	1050	26700	8130	82400	3650	359000	536000	195000	607000	222000	25400	8400	234000	5600	87500	472000	56400	68400	1050000	352000	202000	2910	380000	185000
HVL0489	unknown	unknown				647000	234000	238000	158000	332000	335000	961000	464000	253000	310000	547000	193000	274000	527000	262000	764000	874000	1850000	3420000	2150000	1340000	3260000	3390000	1210000	464000	530000	410000	396000	764000	267000	333000	417000	885000
HVL0490	unknown	unknown				222000	230000	214000	255000	278000	352000	228000	183000	169000	223000	182000	189000	166000	216000	201000	233000	194000	295000	203000	299000	155000	176000	318000	245000	189000	188000	221000	322000	159000	142000	152000	260000	266000
HVL0491	unknown	unknown				492000	229000	157000	87200	201000	149000	721000	204000	179000	225000	288000	65600	75100	236000	65800	267000	550000	985000	2240000	1160000	975000	2770000	1560000	548000	316000	488000	423000	324000	508000	109000	219000	222000	748000
HVL0492	unknown	unknown				44700	22200	12700	14500	24500	9320	83400	9130	14300	24100	19800	5550	28100	31700	4010	6290	51900	130000	166000	238000	62600	121000	88800	20300	13100	32600	15300	30300	14800	25000	36200	28100	53800
HVL0493	LysoPC 14:0 (2n isomer)	Lipids-glycerophospholipid	468.3	184	7.43	108000	75400	103000	108000	114000	147000	129000	81700	87300	79800	103000	100000	152000	219000	133000	200000	110000	89000	93300	94400	103000	111000	85700	69600	77700	68700	82100	91300	84900	78300	78500	70600	102000
HVL0494	Tangeretin	Flavone	373.1	343	7.32	6360	5240	4550	7590	4610	5410	3900	3300	4800	5990	2650	5340	6910	9130	8780	7860	5680	12600	5040	4150	13100	9270	10500	4910	4570	3070	4200	9670	4690	7150	5560	5570	8790
HVL0495	unknown	unknown				15300	9620	10900	13200	7060	16300	17800	12800	14500	13000	21100	18600	19400	19500	22200	21700	15900	16400	21700	23500	7910	24300	10700	14800	9110	9550	14500	30700	11400	34000	8450	12200	13800
HVL0496	Apo-13-zeaxanthinone	Terpenoids				704000	187000	69200	121000	51000	24700	1110000	264000	154000	276000	816000	101000	303000	388000	7910	9830	932000	1350000	3940000	2600000	1930000	1650000	1360000	1030000	763000	493000	677000	365000	700000	500000	430000	440000	905000
HVL0497	unknown	unknown				758000	145000	206000	118000	81000	139000	286000	406000	287000	419000	640000	171000	80700	201000	130000	453000	364000	635000	375000	299000	831000	471000	645000	1130000	1470000	328000	1430000	764000	1470000	177000	289000	413000	1050000
HVL0498	Daphnoretin	Coumarins and its derivatives				306000	117000	122000	62700	106000	87500	192000	259000	177000	246000	247000	161000	67200	234000	70800	277000	367000	362000	232000	243000	442000	406000	523000	562000	599000	450000	638000	556000	688000	183000	267000	337000	314000
HVL0499	unknown	unknown				20400000	12300000	13800000	11100000	17400000	24000000	12700000	13800000	10900000	13100000	9850000	9430000	9220000	19700000	15300000	27100000	17700000	24800000	24500000	24600000	24000000	27300000	26800000	19300000	13600000	18600000	18600000	20300000	22300000	6740000	11000000	17000000	19800000
HVL0500	5,14,15-trihydroxy-6,8,10,12-Eicosatetraenoic acid	Lipids-fatty acid				1510000	222000	471000	281000	780000	487000	1110000	1140000	393000	632000	1460000	1190000	590000	898000	690000	1610000	1510000	1740000	1000000	1250000	2830000	2710000	2070000	4210000	4240000	3880000	3690000	2500000	3590000	1540000	1910000	2060000	1660000
HVL0501	unknown	unknown				15400	13200	20800	14100	16800	23400	18100	10800	12600	12500	15200	13200	29900	30200	20500	41600	19000	16100	21400	18300	16400	19600	17000	8440	9360	14000	10700	15600	13900	14100	11200	12000	16500
HVL0502	unknown	unknown				120000	106000	122000	103000	116000	217000	119000	117000	154000	129000	104000	141000	109000	122000	215000	184000	140000	196000	183000	156000	137000	147000	210000	139000	115000	114000	115000	210000	125000	125000	151000	133000	153000
HVL0503	LysoPC 14:0	Lipids-glycerophospholipid	468.1	184.4	7.57	125000	94800	117000	114000	95000	165000	138000	82700	73000	99100	106000	107000	126000	242000	164000	234000	122000	91800	105000	111000	123000	129000	97000	74300	71800	56900	91000	121000	110000	91000	81100	80500	118000
HVL0504	unknown	unknown				51900	30600	36400	42100	52900	85700	52600	53700	59200	46400	44100	49000	47900	54600	103000	78300	40500	84300	83800	69800	48700	66400	72300	44200	54500	46700	45600	88700	58500	56100	62100	53500	64300
HVL0505	unknown	unknown				642000	350000	682000	620000	810000	720000	552000	602000	335000	546000	728000	524000	749000	1390000	683000	1860000	600000	881000	632000	351000	604000	1740000	2150000	1110000	780000	1390000	889000	1330000	2040000	568000	1170000	1070000	1050000
HVL0506	unknown	unknown				148000	112000	143000	158000	167000	216000	186000	101000	120000	122000	146000	148000	215000	347000	215000	304000	151000	121000	141000	146000	158000	165000	137000	98500	106000	90300	114000	124000	127000	111000	104000	103000	148000
HVL0507	LysoPC 16:1 (2n isomer)	Lipids-glycerophospholipid	494.3	184.2	7.71	643000	468000	482000	253000	402000	545000	350000	639000	378000	448000	549000	284000	376000	1260000	780000	1760000	715000	1060000	1290000	719000	1170000	1270000	1630000	674000	568000	503000	672000	622000	1020000	138000	200000	346000	642000
HVL0508	unknown	unknown				8880	3380	2470	3670	5290	11000	6090	7640	3520	5330	14100	9500	11100	4960	4900	7640	7640	5690	7630	3770	4810	15200	9220	13100	13500	29300	16500	14700	22100	13100	14600	11700	8520
HVL0509	Diosgenin	Terpenoids				703000	549000	505000	1040000	409000	1670000	925000	823000	1020000	664000	751000	976000	955000	1220000	1600000	1800000	1020000	2130000	991000	2510000	720000	1680000	1340000	1640000	541000	830000	1010000	2280000	731000	958000	585000	736000	1160000
HVL0510	unknown	unknown				22200	20800	19800	12100	26600	31100	52700	16600	24800	33100	50800	58400	71600	40600	39500	57500	60300	71500	134000	63900	67000	113000	38600	40900	51500	35900	43700	28700	77700	79900	89600	58600	48100
HVL0511	Cucurbic acid	Vitamine related				194000	213000	252000	220000	228000	291000	197000	189000	213000	184000	165000	216000	232000	241000	359000	255000	193000	154000	81200	127000	99800	161000	142000	146000	173000	163000	185000	157000	167000	217000	255000	176000	193000
HVL0512	unknown	unknown				42900	71100	55900	67400	65300	68200	50800	49700	68800	60400	46300	53700	77200	82300	105000	76900	60100	40300	23100	33300	29500	41800	33000	36200	43900	37900	57400	44200	42100	55800	66000	46000	43200
HVL0513	Cafestol	Terpenoids				8970	4880	6970	2130	5510	14600	7340	7510	4620	5970	6190	5520	4530	6350	6110	12400	11600	18000	13400	9290	15100	13500	13800	14600	18300	11300	15900	22200	11700	6010	9760	11300	9580
HVL0514	unknown	unknown				4310000	1750000	1180000	1060000	2330000	2290000	3700000	2530000	2040000	2960000	2360000	2770000	3500000	3970000	3900000	8160000	4510000	2870000	4870000	3800000	7480000	9140000	10400000	7340000	4340000	6640000	5350000	6980000	3960000	2250000	3030000	3810000	3110000
HVL0515	unknown	unknown				3890000	1030000	1270000	609000	1510000	1910000	1840000	1840000	1250000	1710000	1460000	831000	633000	1390000	1030000	2990000	2700000	3250000	3050000	2410000	3570000	4020000	3170000	3930000	3630000	3210000	3330000	6280000	3590000	821000	1700000	2210000	4390000
HVL0516	unknown	unknown				210000	217000	258000	225000	232000	299000	207000	186000	221000	197000	189000	222000	249000	258000	366000	251000	216000	179000	127000	156000	140000	180000	160000	164000	195000	173000	197000	158000	185000	233000	260000	189000	205000
HVL0517	unknown	unknown				55300	31100	35700	40800	65800	53700	58200	66900	42000	47100	54300	51100	90900	84200	91600	189000	73900	96800	92300	82600	93700	119000	129000	92500	60200	107000	81300	96700	68000	65500	91000	66600	81200
HVL0518	14,15-Dehydrocrepenynic acid	Lipids-fatty acid				1730000	483000	433000	333000	423000	303000	1440000	1100000	567000	840000	1130000	463000	657000	1360000	160000	279000	2220000	3430000	4050000	4040000	6780000	3680000	5560000	2400000	2760000	2440000	2760000	1360000	2280000	1740000	2210000	1850000	2070000
HVL0519	unknown	unknown				128000	63800	66000	20700	44000	42500	115000	153000	88400	140000	113000	114000	38500	109000	42700	122000	218000	137000	147000	103000	213000	140000	176000	126000	227000	189000	215000	309000	275000	145000	160000	206000	193000
HVL0520	Stearidonic Acid	Lipids-fatty acid				974000	248000	265000	180000	223000	174000	796000	651000	318000	457000	685000	257000	242000	647000	127000	172000	1270000	1900000	2250000	2310000	3820000	2310000	3400000	1490000	1620000	1470000	1530000	668000	1140000	1130000	1060000	1170000	1120000
HVL0521	Orotidine 5'-monophosphate	Nucleotide and its derivates				4830	4580	3040	5880	4780	9660	4620	4080	6170	2940	4640	3070	5790	9780	10400	9640	4410	6900	6940	17400	5690	8380	7580	7360	3270	5560	4290	6900	4460	6360	2880	5540	6960
HVL0522	unknown	unknown				94300	24100	47100	21200	36900	30600	50000	74100	27900	31700	93100	56800	34700	59600	44100	82000	118000	137000	76900	75000	182000	127000	230000	218000	300000	253000	270000	176000	257000	86400	148000	146000	141000
HVL0523	unknown	unknown				65600	30300	18600	18000	27000	12900	67000	67100	31800	35700	66500	21800	45200	111000	20600	28500	125000	218000	249000	259000	363000	251000	322000	150000	148000	151000	159000	64500	130000	110000	135000	128000	127000
HVL0524	LysoPC 16:0 (2n isomer)	Lipids-glycerophospholipid	496.3	184	8.49	15600000	12600000	14000000	15100000	14900000	19300000	15600000	9710000	11600000	11400000	13900000	11800000	20700000	23400000	17300000	29100000	13000000	12600000	13700000	13100000	13400000	13300000	14300000	9330000	9450000	10100000	11200000	12100000	10900000	12300000	13900000	13800000	14500000
HVL0525	unknown	unknown				77100	64500	62300	70200	68200	169000	62400	81300	110000	82900	97200	60200	105000	81900	227000	191000	108000	146000	128000	107000	74600	116000	159000	104000	90200	90800	79500	161000	61300	102000	80900	78700	100000
HVL0526	γ-Linolenic Acid methyl ester	Lipids-fatty acid				3910000	1070000	442000	654000	327000	105000	10000000	1450000	989000	1710000	2730000	743000	1010000	2620000	37100	59600	5520000	13100000	15700000	15800000	11800000	11500000	11000000	7760000	3400000	3440000	3950000	3110000	4670000	2730000	2620000	3320000	5010000
HVL0527	unknown	unknown				108000	81100	66600	102000	115000	136000	136000	87200	74800	80300	115000	68300	201000	232000	165000	631000	111000	134000	139000	97300	142000	164000	169000	109000	84900	118000	106000	153000	74000	85000	129000	136000	133000
HVL0528	LysoPC 18:3	Lipids-glycerophospholipid				653000	634000	810000	649000	517000	926000	857000	531000	598000	609000	938000	692000	1630000	1620000	992000	2350000	726000	731000	735000	740000	677000	879000	683000	586000	519000	528000	555000	609000	480000	675000	830000	786000	788000
HVL0529	unknown	unknown				1700000	1340000	1510000	1570000	1890000	2200000	2110000	1330000	1620000	1480000	2020000	1450000	3260000	3770000	2450000	10800000	2260000	2200000	2240000	2190000	2230000	2550000	2650000	1680000	1360000	1830000	1660000	2470000	1560000	1730000	1910000	2240000	2210000
HVL0530	unknown	unknown				11700	6090	11900	12200	17300	24800	7510	13800	11800	12300	16100	21400	19200	22000	46400	16400	24800	26300	22500	20100	14800	33600	20600	20800	23800	36900	26700	32100	23300	29200	21700	28500	22700
HVL0531	LysoPC 16:0	Lipids-glycerophospholipid	496.3	184.2	8.65	15700000	10900000	16500000	16900000	18000000	16600000	14600000	8210000	10600000	12100000	12200000	14100000	18900000	22000000	14900000	39200000	18900000	14500000	11200000	15000000	12800000	15900000	14100000	9580000	8480000	9770000	9270000	11100000	10900000	11800000	15800000	18500000	17400000
HVL0532	LysoPC 18:1 (2n isomer)	Lipids-glycerophospholipid	522.4	184	8.76	31600000	7860000	8240000	5240000	14600000	12800000	26800000	13300000	6600000	10500000	9920000	4600000	5910000	15000000	6590000	28200000	29400000	67600000	9770000	27900000	23500000	8090000	7120000	37400000	23400000	29200000	34000000	25400000	65500000	9240000	18600000	21200000	27800000
HVL0533	unknown	unknown				569000	100000	102000	98900	192000	263000	442000	176000	110000	189000	160000	103000	155000	341000	193000	736000	688000	1760000	3070000	1580000	1300000	2130000	1910000	884000	284000	486000	768000	1270000	1000000	122000	189000	295000	637000
HVL0534	Etamiphylline	Alkaloids				96400	20900	17800	40700	47000	28200	118000	56400	31700	32300	95200	34000	102000	461000	220000	76600	118000	295000	223000	286000	419000	404000	456000	173000	63300	95200	114000	71700	106000	69500	86500	79100	161000
HVL0535	Punicic acid	Lipids-fatty acid				774000	184000	155000	210000	302000	261000	898000	372000	277000	268000	780000	255000	1320000	3640000	1320000	598000	959000	1880000	2050000	1750000	2530000	2280000	2800000	982000	521000	702000	1250000	617000	874000	479000	695000	582000	1360000
HVL0536	unknown	unknown				144000	171000	182000	220000	177000	299000	126000	171000	163000	151000	133000	187000	143000	155000	326000	192000	174000	251000	229000	234000	131000	201000	218000	144000	183000	188000	121000	250000	158000	144000	164000	172000	175000
HVL0537	9-Hydroxy-(10E,12Z,15Z)-octadecatrienoic acid	Lipids-fatty acid				646000	143000	91400	168000	134000	140000	995000	311000	148000	238000	620000	146000	419000	490000	98200	274000	1010000	2450000	3670000	3720000	2450000	2730000	2520000	1460000	746000	819000	1050000	612000	831000	464000	518000	509000	1050000
HVL0538	unknown	unknown				29500	41800	7600	75300	38100	7450	6460	29400	24400	19400	21300	22300	30500	9720	4830	10500	50000	43900	34100	33300	41400	32400	25000	209000	143000	297000	411000	53800	17700	8730	3930	2920	56100
HVL0539	unknown	unknown				59100	34400	35000	40100	24800	46700	45100	34900	43500	45000	44400	35100	35600	38100	28900	42200	45500	98100	84500	80200	89800	70600	84600	51800	59200	44100	79500	54800	77600	66300	42800	47100	56300
HVL0540	LysoPC 20:2 (2n isomer)	Lipids-glycerophospholipid				272000	93100	115000	54800	131000	162000	314000	182000	76200	107000	126000	37400	50000	86800	35000	315000	314000	489000	645000	376000	760000	717000	1180000	492000	219000	249000	208000	289000	254000	51900	69000	118000	288000
HVL0541	unknown	unknown				38200	32500	41700	59400	45500	56400	39800	16500	48900	44500	46900	13000	53800	61100	86800	65700	60200	53900	47700	69300	36600	48800	52800	50600	44300	42900	40700	73200	45000	20000	8500	43700	52900
HVL0542	unknown	unknown				61000	51400	55800	96800	66500	144000	53100	62000	58600	47400	47500	52200	62800	82300	124000	134000	68400	103000	116000	169000	57900	98000	97400	80400	68200	61300	69300	139000	65300	65000	51200	75400	73500
HVL0543	unknown	unknown				337000	54600	44300	85300	69400	70700	511000	168000	79900	132000	255000	69900	211000	255000	49500	144000	628000	1280000	1730000	1950000	1160000	1420000	1170000	740000	370000	401000	534000	285000	410000	240000	266000	253000	503000
HVL0544	LysoPC 20:2	Lipids-glycerophospholipid				85900	79900	111000	107000	144000	139000	98500	71400	64600	77600	91300	89300	148000	218000	204000	444000	125000	92400	125000	149000	99800	128000	76100	114000	99200	116000	62700	75200	44200	57600	93500	107000	111000
HVL0545	unknown	unknown				2550	1390	1640	827	5580	1330	7570	8030	9570	7700	16300	6840	9710	12200	5230	2330	8600	845	1240	907	3370	2940	3240	2360	3970	8740	3160	1630	7830	5670	7120	3380	6350
HVL0546	LysoPC 18:0 (2n isomer)	Lipids-glycerophospholipid	524.1	184	8.94	76700	32300	33600	38700	57000	95100	65000	35500	19100	25600	29800	35900	51400	71800	68100	244000	68900	92600	160000	95100	111000	281000	257000	67600	22600	56900	34000	55200	28300	20000	26900	31500	66700
HVL0547	unknown	unknown				175000	149000	173000	159000	118000	157000	121000	119000	204000	115000	280000	166000	115000	178000	468000	197000	302000	358000	233000	171000	195000	508000	243000	171000	122000	103000	308000	253000	122000	182000	107000	365000	260000
HVL0548	LysoPC 18:0	Lipids-glycerophospholipid	524.4	184	9.57	415000	311000	281000	331000	429000	530000	493000	148000	242000	214000	320000	243000	580000	606000	712000	2040000	476000	689000	622000	583000	513000	519000	656000	359000	279000	476000	419000	727000	415000	297000	357000	415000	454000
HVL0549	LysoPC 20:1 (2n isomer)	Lipids-glycerophospholipid	550.4	184	9.81	117000	27900	36800	9720	25400	52200	94400	43700	18800	23500	33700	22200	17800	17100	12700	75000	141000	281000	447000	328000	375000	315000	424000	239000	84700	109000	131000	137000	128000	18200	24500	56200	103000
HVL0550	unknown	unknown				60500	40400	43200	52500	47000	31600	109000	38700	35300	47000	93900	60700	130000	122000	84400	250000	128000	142000	214000	220000	170000	301000	231000	136000	112000	143000	104000	116000	120000	132000	140000	142000	145000
HVL0551	unknown	unknown				7500	2570	3270	4640	4490	6890	6400	4600	5990	3970	6410	6900	8920	21500	13200	19800	10000	7640	5170	5850	10100	10300	10000	10400	13800	12000	12100	9430	10300	9090	7740	9710	9360
HVL0552	unknown	unknown				136000	102000	94200	92500	103000	116000	211000	135000	218000	201000	329000	253000	302000	246000	166000	183000	259000	323000	506000	422000	363000	500000	356000	342000	314000	325000	393000	322000	411000	317000	326000	312000	327000
HVL0553	unknown	unknown				16500	5980	7070	3990	7960	9420	26100	13300	9170	12700	10100	13100	13000	14600	13400	51800	21900	43400	32400	28800	28600	46900	43000	28900	25400	27100	33000	34300	33900	9680	15800	24300	26100
HVL0554	unknown	unknown				878000	278000	264000	128000	275000	228000	1010000	754000	384000	570000	828000	545000	264000	584000	307000	904000	1310000	1820000	1700000	1480000	2120000	1980000	2500000	1970000	1950000	2060000	2080000	2150000	1910000	643000	1080000	1070000	1380000
HVL0555	unknown	unknown				5280	5250	3350	7550	4100	6590	9520	8370	4640	4320	8990	10100	8200	15700	12800	16000	13200	7360	15500	12100	10100	12800	10500	5130	8120	11100	10900	20900	14200	15100	8980	9100	12800
HVL0556	Linoleic?acid	Lipids-fatty acid				96000	30500	26000	11200	27900	25600	108000	91500	41800	64000	86600	59700	27900	65800	34300	123000	144000	199000	196000	170000	243000	246000	280000	224000	222000	264000	247000	279000	232000	83200	118000	116000	159000
HVL0557	unknown	unknown				1690	983	408	473	2210	1700	5890	8880	6190	9320	25900	16400	23100	29300	22500	16900	34300	10800	35400	8770	38100	90600	21000	65700	64600	118000	51800	57500	103000	29300	57900	47800	53500
HVL0558	unknown	unknown				34000	15600	14400	41600	8250	18800	20800	49800	77600	115000	35200	25400	43700	91500	42000	218000	92700	141000	309000	185000	208000	104000	204000	323000	177000	176000	389000	92400	53900	93800	30900	104000	162000
HVL0559	unknown	unknown				7630	818	1080	673	1930	2650	9840	4530	4090	4560	5060	4370	5750	9840	8530	54900	31400	103000	77400	79400	90800	101000	123000	58900	40900	57400	102000	67100	65300	11000	15200	21900	42900
HVL0560	Kinetin riboside	Phytohormones				3630	5000	5040	3730	5620	1930	2290	7730	6080	5100	7150	4380	3280	8400	2960	1780	4900	4760	1930	1900	3840	4600	3680	1950	6930	4500	3510	3620	5920	5430	7080	4870	4480
HVL0561	Salicylic acid O-hexoside	Phytohormones				920000	2290000	1300000	1530000	1240000	1590000	1480000	1270000	1830000	1590000	2130000	1210000	1160000	843000	1300000	1180000	834000	364000	317000	343000	266000	219000	278000	286000	285000	251000	304000	303000	313000	354000	315000	314000	906000
HVL0562	Salicylic acid-O-caffeic acid	Phytohormones				853000	635000	817000	683000	674000	899000	517000	500000	433000	423000	614000	545000	606000	505000	403000	481000	793000	1570000	1290000	1180000	1190000	979000	1500000	1120000	962000	1350000	1030000	1130000	722000	868000	951000	803000	871000
HVL0563	Salicylic acid O-hexoside	Phytohormones				216000	178000	66400	108000	78400	65000	136000	212000	178000	199000	306000	249000	168000	602000	92500	142000	228000	59500	295000	137000	225000	271000	135000	315000	158000	75600	578000	161000	600000	172000	124000	365000	220000
HVL0564	Salicylic acid (SA)	Phytohormones				164000	176000	119000	160000	141000	207000	90600	162000	150000	197000	205000	117000	170000	106000	70600	63800	166000	49300	218000	70900	166000	1230000	82300	281000	117000	84700	166000	114000	331000	79000	111000	188000	195000
HVL0565	(+)-cis,trans-Abscisic acid (ABA)	Phytohormones				7350	4050	3610	2600	4050	4540	41100	3920	1580	3780	3950	1860	2580	9060	10400	7290	9970	6280	6130	5880	8560	14000	11400	7780	8100	6540	6030	12400	9090	5930	20300	11700	7070
HVL0566	(+)-Jasmonic acid (JA)	Phytohormones	211	133.1	5.63	15500	2870	3110	3030	8000	14000	14800	3850	2220	4070	4810	6060	8470	22800	7050	12300	12600	44300	29100	44200	37400	23400	32600	53700	7070	8250	25800	8720	8350	9550	6430	9560	13100
HVL0567	Methyl jasmonate	Phytohormones	225.1	151	7.23	21600	15200	15600	17300	12300	15500	17600	14500	11900	15400	16100	14100	20200	15800	14600	15900	15400	21900	30700	28200	14300	16600	15800	18200	23100	13200	15300	14500	12800	13700	13700	14400	19200
HVL0568	trans-Cinnamic acid	Phenylpropanoids				207000	140000	177000	140000	439000	719000	102000	49100	22100	38500	62100	132000	148000	221000	502000	892000	195000	229000	174000	99700	169000	259000	176000	61000	20800	71600	45200	33300	33700	196000	330000	372000	200000
