# Supplementary material for: Gene coexpression network analysis combined with metabonomics reveals the resistance responses to powdery mildew in Tibetan hulless barley
Source: Sci Rep. 2018 Oct 8;8:14928. doi: 10.1038/s41598-018-33113-7 (PMC6175840; doi:10.1038/s41598-018-33113-7)
Supplement: Supplementary file 9 — Table S8 [file 41598_2018_33113_MOESM9_ESM.xlsx]

## Sheet: Sheet1
Pathway	DEGs annotation in term	DEGs with KEGG annotation	Genes annotation in term	All genes with KEGG annotation	P-value	Enrichment factor	Pathway ID
Metabolic pathways	138	431	5810	25633	6.332e-06	1.41262	ko01100
Glyoxylate and dicarboxylate metabolism	9	431	112	25633	0.0001879	4.77911	ko00630
Phenylpropanoid biosynthesis	44	431	1480	25633	0.0002452	1.76813	ko00940
Biosynthesis of secondary metabolites	93	431	3891	25633	0.0002895	1.42149	ko01110
Monoterpenoid biosynthesis	4	431	22	25633	0.0008262	10.8133	ko00902
alpha-Linolenic acid metabolism	8	431	129	25633	0.002051	3.68827	ko00592
Photosynthesis - antenna proteins	4	431	33	25633	0.003163	7.20889	ko00196
Starch and sucrose metabolism	24	431	781	25633	0.004258	1.82761	ko00500
Pentose and glucuronate interconversions	12	431	322	25633	0.01018	2.2164	ko00040
Flavonoid biosynthesis	7	431	156	25633	0.01906	2.66867	ko00941
Carbon fixation in photosynthetic organisms	6	431	121	25633	0.01917	2.94909	ko00710
Cysteine and methionine metabolism	9	431	239	25633	0.02287	2.23958	ko00270
Sesquiterpenoid and triterpenoid biosynthesis	5	431	111	25633	0.04376	2.67898	ko00909
