# Supplementary material for: Gene coexpression network analysis combined with metabonomics reveals the resistance responses to powdery mildew in Tibetan hulless barley
Source: Sci Rep. 2018 Oct 8;8:14928. doi: 10.1038/s41598-018-33113-7 (PMC6175840; doi:10.1038/s41598-018-33113-7)
Supplement: Supplementary file 10 — Table S9 [file 41598_2018_33113_MOESM10_ESM.xls]

## Sheet: Sheet1
geneName	metaboliteName	Pearson Correlation Coefficient (PCC)	P-value of PCC
HVUL2H26486.2	HVL0033	-0.807	7.18e-08
HVUL2H49844.2	HVL0033	0.8	1.115e-07
HVUL1H29639.2	HVL0035	0.851	2.5e-09
HVUL2H02222.2	HVL0035	0.808	6.67e-08
HVUL2H21119.2	HVL0035	0.801	1.038e-07
HVUL2H31746.2	HVL0035	0.848	3.4e-09
HVUL3H03649.2	HVL0035	0.834	1.02e-08
HVUL3H20924.2	HVL0035	0.819	3.21e-08
HVUL4H49750.2	HVL0035	0.841	6.1e-09
HVUL5H05089.2	HVL0035	0.814	4.44e-08
HVUL5H23051.2	HVL0035	0.847	3.7e-09
HVUL5H28672.2	HVL0035	0.802	9.79e-08
HVUL6H33630.2	HVL0035	0.814	4.53e-08
HVUL6H43996.2	HVL0035	0.803	9.4e-08
HVUL7H02333.2	HVL0035	0.844	4.7e-09
HVUL7H48057.2	HVL0035	0.821	2.79e-08
MSTRG.10984	HVL0035	0.833	1.1e-08
HVUL0H00155.2	HVL0036	0.831	1.26e-08
HVUL1H08998.2	HVL0036	0.845	4.4e-09
HVUL1H14530.2	HVL0036	0.801	1.069e-07
HVUL1H24020.2	HVL0036	0.852	2.4e-09
HVUL1H29639.2	HVL0036	0.88	1e-10
HVUL1H52548.2	HVL0036	0.843	5.2e-09
HVUL2H02222.2	HVL0036	0.833	1.09e-08
HVUL2H07443.2	HVL0036	0.837	8.1e-09
HVUL2H11841.2	HVL0036	0.832	1.23e-08
HVUL2H15808.2	HVL0036	0.81	6.02e-08
HVUL2H19960.2	HVL0036	0.809	6.47e-08
HVUL2H21119.2	HVL0036	0.838	7.6e-09
HVUL2H22717.2	HVL0036	0.85	2.8e-09
HVUL2H22718.2	HVL0036	0.861	1e-09
HVUL2H25222.2	HVL0036	0.81	5.89e-08
HVUL2H28493.2	HVL0036	0.821	2.81e-08
HVUL2H31746.2	HVL0036	0.837	8.3e-09
HVUL2H31871.2	HVL0036	0.813	4.92e-08
HVUL2H48110.2	HVL0036	0.83	1.44e-08
HVUL3H01701.2	HVL0036	0.853	2.1e-09
HVUL3H03322.2	HVL0036	0.813	4.87e-08
HVUL3H10227.2	HVL0036	-0.838	7.3e-09
HVUL3H16383.2	HVL0036	0.809	6.16e-08
HVUL3H18765.2	HVL0036	0.822	2.63e-08
HVUL3H19281.2	HVL0036	0.915	0
HVUL3H20924.2	HVL0036	0.827	1.74e-08
HVUL3H36908.2	HVL0036	0.807	7.39e-08
HVUL3H51730.2	HVL0036	0.83	1.42e-08
HVUL4H03474.2	HVL0036	0.83	1.46e-08
HVUL4H04952.2	HVL0036	0.82	2.98e-08
HVUL4H07474.2	HVL0036	0.842	5.4e-09
HVUL4H16668.2	HVL0036	0.8	1.109e-07
HVUL4H17201.2	HVL0036	0.818	3.34e-08
HVUL4H29960.2	HVL0036	0.835	9.3e-09
HVUL4H32725.2	HVL0036	0.852	2.3e-09
HVUL4H37301.2	HVL0036	0.849	3.1e-09
HVUL4H44340.2	HVL0036	0.89	0
HVUL4H49750.2	HVL0036	0.832	1.21e-08
HVUL5H02483.2	HVL0036	-0.85	2.9e-09
HVUL5H03202.2	HVL0036	0.846	3.9e-09
HVUL5H07927.2	HVL0036	0.854	2e-09
HVUL5H08069.2	HVL0036	0.811	5.63e-08
HVUL5H18054.2	HVL0036	0.822	2.59e-08
HVUL5H23051.2	HVL0036	0.854	1.9e-09
HVUL5H26096.2	HVL0036	0.841	5.9e-09
HVUL5H26371.2	HVL0036	0.807	7.26e-08
HVUL6H02224.2	HVL0036	0.863	8e-10
HVUL6H05729.2	HVL0036	0.834	1.06e-08
HVUL6H11925.2	HVL0036	0.816	3.95e-08
HVUL6H15570.2	HVL0036	0.828	1.64e-08
HVUL6H33630.2	HVL0036	0.82	2.84e-08
HVUL6H56412.2	HVL0036	0.832	1.21e-08
HVUL7H02333.2	HVL0036	0.83	1.4e-08
HVUL7H03162.2	HVL0036	-0.808	6.59e-08
HVUL7H08155.2	HVL0036	0.803	9.5e-08
HVUL7H11280.2	HVL0036	0.813	4.83e-08
HVUL7H17447.2	HVL0036	0.824	2.13e-08
HVUL7H23329.2	HVL0036	0.804	8.98e-08
HVUL7H26199.2	HVL0036	0.8	1.115e-07
HVUL7H40080.2	HVL0036	0.82	2.96e-08
HVUL7H40151.2	HVL0036	0.823	2.42e-08
HVUL7H40389.2	HVL0036	0.835	9.5e-09
HVUL7H48057.2	HVL0036	0.895	0
MSTRG.10984	HVL0036	0.817	3.52e-08
MSTRG.14911	HVL0036	0.871	4e-10
lcl|Taestivum_Traes_4BL_D48F5C1B6.1	HVL0036	0.827	1.71e-08
lcl|Taestivum_Traes_7AL_4C6804665.1	HVL0036	0.827	1.77e-08
HVUL1H24392.2	HVL0047	-0.804	8.95e-08
HVUL4H13181.2	HVL0047	0.851	2.6e-09
HVUL4H45236.2	HVL0047	-0.828	1.69e-08
HVUL6H18926.2	HVL0047	0.801	1.042e-07
HVUL2H20368.2	HVL0048	0.8	1.113e-07
HVUL0H09210.2	HVL0065	0.837	8.5e-09
HVUL0H10217.2	HVL0065	0.817	3.53e-08
HVUL0H10240.2	HVL0065	0.815	4.08e-08
HVUL1H03225.2	HVL0065	0.861	1e-09
HVUL1H10690.2	HVL0065	0.868	5e-10
HVUL2H03240.2	HVL0065	-0.839	7.2e-09
HVUL3H00629.2	HVL0065	-0.83	1.39e-08
HVUL3H32380.2	HVL0065	0.863	9e-10
HVUL3H34478.2	HVL0065	0.834	1.06e-08
HVUL3H47421.2	HVL0065	-0.808	6.66e-08
HVUL3H53245.2	HVL0065	0.84	6.7e-09
HVUL4H33897.2	HVL0065	0.854	1.9e-09
HVUL4H41760.2	HVL0065	0.812	5.17e-08
HVUL5H06258.2	HVL0065	0.838	7.6e-09
HVUL5H11228.2	HVL0065	0.837	8.5e-09
HVUL5H12521.2	HVL0065	0.817	3.67e-08
HVUL5H16019.2	HVL0065	0.812	5.27e-08
HVUL5H42840.2	HVL0065	0.887	1e-10
HVUL5H42841.2	HVL0065	0.842	5.6e-09
HVUL6H07129.2	HVL0065	0.814	4.36e-08
HVUL6H16713.2	HVL0065	0.806	7.79e-08
HVUL7H22337.2	HVL0065	0.833	1.11e-08
HVUL7H41439.2	HVL0065	0.887	1e-10
HVUL7H47872.2	HVL0065	-0.801	1.081e-07
HVUL7H48759.2	HVL0065	0.807	7.37e-08
MSTRG.14213	HVL0065	0.822	2.53e-08
MSTRG.14948	HVL0065	-0.842	5.6e-09
MSTRG.16934	HVL0065	-0.823	2.29e-08
MSTRG.7472	HVL0065	0.867	6e-10
MSTRG.7884	HVL0065	0.831	1.36e-08
lcl|Taestivum_Traes_3DL_30CF35BB3.3	HVL0065	-0.805	8.39e-08
lcl|Taestivum_Traes_3DS_CF98F192C.1	HVL0065	-0.826	1.85e-08
lcl|Taestivum_Traes_5BS_2983EE249.4	HVL0065	0.825	1.99e-08
lcl|Taestivum_Traes_5DL_1D11F7E68.1	HVL0065	0.823	2.46e-08
lcl|Taestivum_Traes_6AL_B393E6BCC.4	HVL0065	0.844	4.6e-09
lcl|Taestivum_Traes_7BL_537EA1748.1	HVL0065	-0.832	1.2e-08
lcl|Taestivum_Traes_7BL_9852B0C85.1	HVL0065	-0.846	3.9e-09
lcl|Taestivum_Traes_7BL_AD93089B3.1	HVL0065	-0.846	3.9e-09
lcl|Taestivum_Traes_7BL_FAF92E64F.1	HVL0065	-0.851	2.6e-09
HVUL1H17067.2	HVL0070	-0.807	7.06e-08
HVUL2H10791.2	HVL0070	-0.812	5.01e-08
HVUL2H45417.2	HVL0070	-0.834	1.06e-08
HVUL3H06208.2	HVL0070	-0.806	7.58e-08
HVUL3H27484.2	HVL0070	-0.83	1.37e-08
HVUL3H38224.2	HVL0070	-0.82	2.99e-08
HVUL3H52391.2	HVL0070	-0.816	4.03e-08
HVUL3H54555.2	HVL0070	-0.806	7.59e-08
HVUL4H04766.2	HVL0070	-0.806	7.44e-08
HVUL6H03725.2	HVL0070	-0.807	7.16e-08
HVUL6H37029.2	HVL0070	-0.829	1.55e-08
HVUL6H41798.2	HVL0070	-0.806	7.56e-08
HVUL6H54152.2	HVL0070	-0.814	4.58e-08
HVUL1H14530.2	HVL0075	0.824	2.19e-08
HVUL1H36758.2	HVL0075	0.803	9.26e-08
HVUL2H20626.2	HVL0075	0.826	1.88e-08
HVUL3H03322.2	HVL0075	0.819	3.08e-08
HVUL3H14647.2	HVL0075	0.811	5.64e-08
HVUL3H39985.2	HVL0075	0.838	7.3e-09
HVUL4H04952.2	HVL0075	0.827	1.81e-08
HVUL4H08159.2	HVL0075	0.827	1.81e-08
HVUL4H08490.2	HVL0075	0.858	1.4e-09
HVUL4H57050.2	HVL0075	0.801	1.065e-07
HVUL5H23218.2	HVL0075	0.85	2.8e-09
HVUL5H26371.2	HVL0075	0.818	3.31e-08
HVUL5H32763.2	HVL0075	0.841	5.9e-09
HVUL5H49107.2	HVL0075	0.817	3.67e-08
HVUL6H26624.2	HVL0075	0.833	1.13e-08
HVUL7H00901.2	HVL0075	0.803	9.11e-08
HVUL7H01951.2	HVL0075	0.804	8.89e-08
HVUL7H28388.2	HVL0075	0.801	1.04e-07
MSTRG.13275	HVL0075	0.812	5.04e-08
MSTRG.4697	HVL0075	0.806	7.62e-08
MSTRG.6005	HVL0075	0.832	1.25e-08
HVUL5H26237.2	HVL0077	0.818	3.36e-08
HVUL6H43996.2	HVL0077	0.839	6.7e-09
HVUL3H15897.2	HVL0078	-0.823	2.38e-08
HVUL4H42899.2	HVL0078	0.82	2.91e-08
HVUL5H26237.2	HVL0078	0.832	1.25e-08
HVUL6H34553.2	HVL0078	0.804	8.75e-08
HVUL7H06716.2	HVL0078	-0.803	9.34e-08
HVUL7H23301.2	HVL0078	0.832	1.22e-08
HVUL4H31119.2	HVL0087	0.801	1.084e-07
HVUL6H15824.2	HVL0087	-0.846	3.8e-09
HVUL6H38651.2	HVL0087	-0.804	8.62e-08
MSTRG.17246	HVL0087	-0.81	5.84e-08
HVUL0H36332.2	HVL0092	0.82	3.02e-08
HVUL1H12443.2	HVL0092	0.941	0
HVUL2H16919.2	HVL0092	0.819	3.16e-08
HVUL2H25933.2	HVL0092	0.859	1.3e-09
HVUL2H30321.2	HVL0092	0.808	6.9e-08
HVUL2H48728.2	HVL0092	0.802	1.012e-07
HVUL2H50970.2	HVL0092	0.822	2.56e-08
HVUL3H09822.2	HVL0092	0.853	2.1e-09
HVUL3H16356.2	HVL0092	-0.908	0
HVUL3H27160.2	HVL0092	0.836	8.9e-09
HVUL4H10062.2	HVL0092	0.858	1.4e-09
HVUL4H18320.2	HVL0092	0.902	0
HVUL4H22255.2	HVL0092	0.806	7.59e-08
HVUL5H14370.2	HVL0092	0.821	2.8e-08
HVUL5H32721.2	HVL0092	0.83	1.37e-08
HVUL5H46988.2	HVL0092	-0.832	1.22e-08
HVUL6H04553.2	HVL0092	0.829	1.49e-08
HVUL6H07463.2	HVL0092	0.812	5.11e-08
HVUL6H20827.2	HVL0092	0.82	2.92e-08
HVUL7H09267.2	HVL0092	0.81	5.69e-08
HVUL7H25294.2	HVL0092	0.806	7.43e-08
HVUL7H44846.2	HVL0092	-0.832	1.17e-08
MSTRG.8889	HVL0092	0.841	6.1e-09
lcl|Taestivum_Traes_2AL_2DF28AD3D.6	HVL0092	-0.889	1e-10
lcl|Taestivum_Traes_6DS_7A1EB4B66.2	HVL0092	0.812	5.06e-08
HVUL0H14608.2	HVL0095	0.806	7.44e-08
HVUL1H02995.2	HVL0095	0.803	9.2e-08
HVUL1H52100.2	HVL0095	0.822	2.6e-08
HVUL2H11908.2	HVL0095	0.811	5.59e-08
HVUL2H57269.2	HVL0095	0.81	5.73e-08
HVUL3H01878.2	HVL0095	0.814	4.39e-08
HVUL3H23380.2	HVL0095	0.805	8.38e-08
HVUL3H32180.2	HVL0095	0.83	1.46e-08
HVUL3H34478.2	HVL0095	0.812	4.97e-08
HVUL3H40386.2	HVL0095	0.854	2e-09
HVUL3H42486.2	HVL0095	0.802	9.7e-08
HVUL3H44078.2	HVL0095	-0.845	4.1e-09
HVUL3H47421.2	HVL0095	-0.835	9.9e-09
HVUL3H51290.2	HVL0095	0.804	8.81e-08
HVUL3H52852.2	HVL0095	0.816	4.02e-08
HVUL3H56365.2	HVL0095	0.834	1.02e-08
HVUL4H08370.2	HVL0095	0.839	7.2e-09
HVUL4H18528.2	HVL0095	0.835	9.8e-09
HVUL4H31119.2	HVL0095	0.888	1e-10
HVUL4H38868.2	HVL0095	0.802	1.024e-07
HVUL4H54452.2	HVL0095	0.813	4.81e-08
HVUL5H03834.2	HVL0095	0.808	6.61e-08
HVUL5H08284.2	HVL0095	0.846	4e-09
HVUL5H15739.2	HVL0095	0.861	1e-09
HVUL6H14634.2	HVL0095	0.813	4.88e-08
HVUL6H15824.2	HVL0095	-0.843	4.9e-09
HVUL6H22209.2	HVL0095	0.809	6.19e-08
HVUL6H23909.2	HVL0095	0.812	5.25e-08
HVUL6H25679.2	HVL0095	0.839	7e-09
HVUL6H38651.2	HVL0095	-0.801	1.05e-07
HVUL7H15213.2	HVL0095	-0.83	1.4e-08
MSTRG.14843	HVL0095	0.851	2.6e-09
lcl|Taestivum_Traes_3DL_30CF35BB3.3	HVL0095	-0.837	7.9e-09
lcl|Taestivum_Traes_5BL_A8CB3ACF6.4	HVL0095	0.824	2.23e-08
HVUL2H03240.2	HVL0097	0.818	3.49e-08
HVUL2H35150.2	HVL0097	0.811	5.5e-08
HVUL1H33881.2	HVL0100	-0.811	5.6e-08
HVUL5H27515.2	HVL0100	-0.808	6.79e-08
HVUL1H12443.2	HVL0102	0.831	1.27e-08
HVUL1H28170.2	HVL0102	0.809	6.11e-08
HVUL1H41297.2	HVL0102	0.813	4.69e-08
HVUL2H25933.2	HVL0102	0.839	6.8e-09
HVUL2H48728.2	HVL0102	0.836	8.9e-09
HVUL3H09822.2	HVL0102	0.805	8.32e-08
HVUL3H27160.2	HVL0102	0.873	3e-10
HVUL4H10062.2	HVL0102	0.838	7.8e-09
HVUL6H07463.2	HVL0102	0.809	6.12e-08
HVUL6H20827.2	HVL0102	0.858	1.3e-09
HVUL6H30108.2	HVL0102	0.801	1.054e-07
HVUL7H04079.2	HVL0102	0.809	6.42e-08
HVUL7H09267.2	HVL0102	0.824	2.24e-08
HVUL7H09879.2	HVL0102	0.836	8.7e-09
lcl|Taestivum_Traes_6DS_7A1EB4B66.2	HVL0102	0.811	5.38e-08
HVUL1H12443.2	HVL0109	0.818	3.35e-08
HVUL1H15020.2	HVL0109	0.816	3.95e-08
HVUL1H28170.2	HVL0109	0.816	4.01e-08
HVUL1H32262.2	HVL0109	0.837	7.9e-09
HVUL1H41297.2	HVL0109	0.874	3e-10
HVUL1H55207.2	HVL0109	0.843	5.1e-09
HVUL2H01560.2	HVL0109	0.911	0
HVUL2H02028.2	HVL0109	0.88	1e-10
HVUL2H10976.2	HVL0109	0.836	9.1e-09
HVUL2H17491.2	HVL0109	0.904	0
HVUL2H25933.2	HVL0109	0.842	5.4e-09
HVUL2H26101.2	HVL0109	0.908	0
HVUL2H48728.2	HVL0109	0.927	0
HVUL3H26785.2	HVL0109	0.854	2e-09
HVUL3H27160.2	HVL0109	0.862	1e-09
HVUL3H43789.2	HVL0109	0.809	6.09e-08
HVUL5H19996.2	HVL0109	0.863	9e-10
HVUL5H32240.2	HVL0109	0.823	2.39e-08
HVUL5H32241.2	HVL0109	0.832	1.19e-08
HVUL5H39818.2	HVL0109	0.811	5.61e-08
HVUL6H07280.2	HVL0109	0.81	5.7e-08
HVUL6H07463.2	HVL0109	0.914	0
HVUL6H15063.2	HVL0109	0.842	5.3e-09
HVUL6H20827.2	HVL0109	0.92	0
HVUL6H47276.2	HVL0109	0.803	9.44e-08
HVUL6H53307.2	HVL0109	0.843	4.9e-09
HVUL7H04079.2	HVL0109	0.923	0
HVUL7H09267.2	HVL0109	0.889	1e-10
HVUL7H09879.2	HVL0109	0.847	3.6e-09
HVUL7H15937.2	HVL0109	0.84	6.2e-09
HVUL7H18173.2	HVL0109	0.835	9.4e-09
HVUL7H44846.2	HVL0109	-0.808	6.5e-08
HVUL7H45386.2	HVL0109	0.851	2.5e-09
HVUL7H50277.2	HVL0109	-0.82	2.94e-08
HVUL7H58004.2	HVL0109	0.869	5e-10
MSTRG.17246	HVL0109	0.871	4e-10
lcl|Taestivum_Traes_1DL_0D7B55EF1.1	HVL0109	0.872	3e-10
lcl|Taestivum_Traes_6DL_437002B39.1	HVL0109	0.808	6.79e-08
HVUL0H08808.2	HVL0122	0.891	0
HVUL1H28613.2	HVL0122	0.811	5.56e-08
HVUL1H29639.2	HVL0122	0.836	9.1e-09
HVUL2H22717.2	HVL0122	0.801	1.088e-07
HVUL2H49844.2	HVL0122	0.803	9.52e-08
HVUL4H48419.2	HVL0122	0.841	6e-09
HVUL5H05089.2	HVL0122	0.881	1e-10
HVUL5H08637.2	HVL0122	0.809	6.26e-08
HVUL5H23051.2	HVL0122	0.864	8e-10
HVUL5H26371.2	HVL0122	0.816	4.02e-08
HVUL6H26624.2	HVL0122	0.854	1.9e-09
HVUL6H43996.2	HVL0122	0.833	1.1e-08
HVUL7H22900.2	HVL0122	0.804	8.96e-08
HVUL7H23329.2	HVL0122	0.805	8.35e-08
HVUL5H16019.2	HVL0123	0.808	6.66e-08
HVUL1H02995.2	HVL0129	0.827	1.81e-08
HVUL2H11908.2	HVL0129	0.826	1.88e-08
HVUL3H37128.2	HVL0129	0.815	4.2e-08
HVUL3H51290.2	HVL0129	0.818	3.49e-08
HVUL4H31119.2	HVL0129	0.801	1.081e-07
HVUL4H36710.2	HVL0129	-0.809	6.2e-08
HVUL4H46062.2	HVL0129	0.822	2.46e-08
HVUL6H11239.2	HVL0129	0.803	9.34e-08
HVUL6H14600.2	HVL0129	-0.806	7.54e-08
HVUL6H15824.2	HVL0129	-0.844	4.5e-09
HVUL6H38651.2	HVL0129	-0.836	9.2e-09
HVUL7H36592.2	HVL0129	-0.803	9.43e-08
MSTRG.10733	HVL0129	-0.812	5.22e-08
HVUL0H09682.2	HVL0131	-0.831	1.29e-08
HVUL1H10690.2	HVL0131	-0.862	1e-09
HVUL1H23926.2	HVL0131	-0.806	7.44e-08
HVUL1H35516.2	HVL0131	-0.859	1.2e-09
HVUL2H03240.2	HVL0131	0.843	5e-09
HVUL2H17943.2	HVL0131	-0.854	1.9e-09
HVUL2H35150.2	HVL0131	0.819	3.16e-08
HVUL3H00629.2	HVL0131	0.813	4.69e-08
HVUL3H21179.2	HVL0131	0.805	8.38e-08
HVUL3H36573.2	HVL0131	-0.819	3.23e-08
HVUL4H21228.2	HVL0131	0.865	7e-10
HVUL4H29307.2	HVL0131	0.82	2.99e-08
HVUL5H00499.2	HVL0131	0.845	4.4e-09
HVUL5H06258.2	HVL0131	-0.811	5.64e-08
HVUL5H16019.2	HVL0131	-0.857	1.5e-09
HVUL6H23659.2	HVL0131	-0.838	7.8e-09
HVUL6H46104.2	HVL0131	0.838	7.5e-09
HVUL6H47608.2	HVL0131	0.88	1e-10
HVUL7H05791.2	HVL0131	-0.862	9e-10
HVUL7H14260.2	HVL0131	0.884	1e-10
HVUL7H15553.2	HVL0131	0.806	7.47e-08
HVUL7H41439.2	HVL0131	-0.812	5.28e-08
HVUL7H48759.2	HVL0131	-0.864	8e-10
HVUL7H51490.2	HVL0131	-0.864	8e-10
MSTRG.14213	HVL0131	-0.865	7e-10
MSTRG.14948	HVL0131	0.861	1.1e-09
MSTRG.16934	HVL0131	0.808	6.75e-08
MSTRG.3128	HVL0131	0.866	7e-10
MSTRG.4929	HVL0131	-0.843	4.9e-09
lcl|Taestivum_Traes_3AS_52C1D8E52.2	HVL0131	-0.803	9.05e-08
lcl|Taestivum_Traes_3DS_CF98F192C.1	HVL0131	0.834	1.07e-08
lcl|Taestivum_Traes_6AL_B393E6BCC.4	HVL0131	-0.883	1e-10
lcl|Taestivum_Traes_7BL_537EA1748.1	HVL0131	0.861	1.1e-09
lcl|Taestivum_Traes_7BL_9852B0C85.1	HVL0131	0.858	1.4e-09
lcl|Taestivum_Traes_7BL_AD93089B3.1	HVL0131	0.873	3e-10
lcl|Taestivum_Traes_7BL_FAF92E64F.1	HVL0131	0.84	6.5e-09
HVUL0H09682.2	HVL0135	-0.803	9.04e-08
HVUL1H10690.2	HVL0135	-0.869	5e-10
HVUL1H35516.2	HVL0135	-0.853	2.2e-09
HVUL2H03240.2	HVL0135	0.841	6e-09
HVUL2H35150.2	HVL0135	0.847	3.7e-09
HVUL3H21179.2	HVL0135	0.829	1.57e-08
HVUL3H48188.2	HVL0135	0.848	3.3e-09
HVUL3H54699.2	HVL0135	0.815	4.24e-08
HVUL4H21228.2	HVL0135	0.92	0
HVUL4H29307.2	HVL0135	0.905	0
HVUL5H00499.2	HVL0135	0.906	0
HVUL5H16019.2	HVL0135	-0.861	1.1e-09
HVUL5H42840.2	HVL0135	-0.813	4.73e-08
HVUL6H12643.2	HVL0135	-0.818	3.33e-08
HVUL6H23659.2	HVL0135	-0.832	1.23e-08
HVUL6H32653.2	HVL0135	0.821	2.71e-08
HVUL6H46104.2	HVL0135	0.818	3.4e-08
HVUL6H47608.2	HVL0135	0.892	0
HVUL7H05791.2	HVL0135	-0.835	9.8e-09
HVUL7H11211.2	HVL0135	0.805	8.1e-08
HVUL7H12719.2	HVL0135	0.829	1.5e-08
HVUL7H14260.2	HVL0135	0.919	0
HVUL7H15553.2	HVL0135	0.875	3e-10
HVUL7H41078.2	HVL0135	0.822	2.47e-08
HVUL7H41439.2	HVL0135	-0.805	8.12e-08
HVUL7H48759.2	HVL0135	-0.889	1e-10
HVUL7H51490.2	HVL0135	-0.872	4e-10
MSTRG.14213	HVL0135	-0.802	9.76e-08
MSTRG.14948	HVL0135	0.864	8e-10
MSTRG.16070	HVL0135	0.805	8.39e-08
MSTRG.3128	HVL0135	0.902	0
MSTRG.4929	HVL0135	-0.801	1.038e-07
MSTRG.5356	HVL0135	0.836	8.7e-09
lcl|Taestivum_Traes_3AS_52C1D8E52.2	HVL0135	-0.85	2.8e-09
lcl|Taestivum_Traes_3DS_C94FEA540.1	HVL0135	-0.811	5.53e-08
lcl|Taestivum_Traes_3DS_CF98F192C.1	HVL0135	0.862	9e-10
lcl|Taestivum_Traes_5DL_1D11F7E68.1	HVL0135	-0.831	1.29e-08
lcl|Taestivum_Traes_6AL_B393E6BCC.4	HVL0135	-0.906	0
lcl|Taestivum_Traes_7BL_537EA1748.1	HVL0135	0.862	9e-10
lcl|Taestivum_Traes_7BL_9852B0C85.1	HVL0135	0.86	1.2e-09
lcl|Taestivum_Traes_7BL_AD93089B3.1	HVL0135	0.872	3e-10
lcl|Taestivum_Traes_7BL_FAF92E64F.1	HVL0135	0.813	4.94e-08
HVUL2H58401.2	HVL0145	0.82	2.95e-08
HVUL4H54452.2	HVL0145	0.801	1.035e-07
HVUL5H15739.2	HVL0145	0.814	4.33e-08
HVUL5H21635.2	HVL0145	-0.81	5.99e-08
HVUL5H28212.2	HVL0145	0.806	7.67e-08
HVUL0H01182.2	HVL0152	0.814	4.33e-08
HVUL0H15878.2	HVL0152	0.832	1.21e-08
HVUL0H21588.2	HVL0152	0.824	2.14e-08
HVUL1H23035.2	HVL0152	0.838	7.9e-09
HVUL1H25153.2	HVL0152	0.859	1.2e-09
HVUL2H09578.2	HVL0152	0.807	7.02e-08
HVUL2H10976.2	HVL0152	-0.824	2.17e-08
HVUL2H23129.2	HVL0152	0.851	2.6e-09
HVUL3H01878.2	HVL0152	0.832	1.25e-08
HVUL3H12099.2	HVL0152	0.837	8.5e-09
HVUL3H25020.2	HVL0152	0.825	2e-08
HVUL3H27166.2	HVL0152	0.811	5.31e-08
HVUL3H32180.2	HVL0152	0.813	4.64e-08
HVUL3H40386.2	HVL0152	0.801	1.028e-07
HVUL3H42228.2	HVL0152	0.802	9.79e-08
HVUL3H42486.2	HVL0152	0.817	3.64e-08
HVUL3H52852.2	HVL0152	0.814	4.35e-08
HVUL3H56648.2	HVL0152	0.824	2.21e-08
HVUL4H08370.2	HVL0152	0.829	1.52e-08
HVUL4H10062.2	HVL0152	-0.83	1.46e-08
HVUL4H18528.2	HVL0152	0.887	1e-10
HVUL4H26154.2	HVL0152	0.804	8.65e-08
HVUL5H08284.2	HVL0152	0.814	4.43e-08
HVUL5H10282.2	HVL0152	0.824	2.14e-08
HVUL6H03921.2	HVL0152	0.851	2.6e-09
HVUL6H08827.2	HVL0152	0.863	9e-10
HVUL6H29567.2	HVL0152	0.823	2.29e-08
HVUL6H40288.2	HVL0152	0.858	1.3e-09
HVUL6H47322.2	HVL0152	0.826	1.86e-08
HVUL0H01182.2	HVL0154	0.829	1.54e-08
HVUL0H01744.2	HVL0154	0.81	5.8e-08
HVUL0H21588.2	HVL0154	0.826	1.94e-08
HVUL1H23035.2	HVL0154	0.858	1.4e-09
HVUL1H25153.2	HVL0154	0.86	1.1e-09
HVUL2H10976.2	HVL0154	-0.805	7.94e-08
HVUL2H23129.2	HVL0154	0.867	6e-10
HVUL2H54250.2	HVL0154	0.813	4.7e-08
HVUL3H01878.2	HVL0154	0.837	8.3e-09
HVUL3H12099.2	HVL0154	0.845	4.3e-09
HVUL3H25020.2	HVL0154	0.818	3.38e-08
HVUL3H27166.2	HVL0154	0.81	6e-08
HVUL3H32180.2	HVL0154	0.807	7.22e-08
HVUL3H33800.2	HVL0154	0.804	8.46e-08
HVUL3H40386.2	HVL0154	0.802	9.7e-08
HVUL3H51290.2	HVL0154	0.81	6.05e-08
HVUL3H52852.2	HVL0154	0.819	3.12e-08
HVUL3H56648.2	HVL0154	0.823	2.43e-08
HVUL4H08370.2	HVL0154	0.836	9.2e-09
HVUL4H10062.2	HVL0154	-0.807	7.02e-08
HVUL4H18528.2	HVL0154	0.883	1e-10
HVUL5H08284.2	HVL0154	0.843	5.1e-09
HVUL5H10282.2	HVL0154	0.822	2.63e-08
HVUL6H03921.2	HVL0154	0.849	3e-09
HVUL6H05787.2	HVL0154	-0.807	6.95e-08
HVUL6H08827.2	HVL0154	0.856	1.7e-09
HVUL6H29567.2	HVL0154	0.832	1.21e-08
HVUL6H40288.2	HVL0154	0.854	1.9e-09
HVUL6H47322.2	HVL0154	0.821	2.68e-08
HVUL7H31316.2	HVL0154	0.8	1.108e-07
HVUL3H47421.2	HVL0157	-0.801	1.042e-07
HVUL5H55526.2	HVL0157	-0.82	2.9e-08
HVUL6H38651.2	HVL0157	-0.803	9.26e-08
lcl|Taestivum_Traes_3DL_30CF35BB3.3	HVL0157	-0.802	1.007e-07
HVUL3H48188.2	HVL0165	0.826	1.95e-08
HVUL3H54699.2	HVL0165	0.816	3.96e-08
HVUL4H21228.2	HVL0165	0.806	7.49e-08
HVUL4H29307.2	HVL0165	0.831	1.28e-08
HVUL5H00499.2	HVL0165	0.803	9.58e-08
HVUL6H00968.2	HVL0165	0.83	1.42e-08
HVUL6H47608.2	HVL0165	0.825	2.03e-08
HVUL7H11211.2	HVL0165	0.815	4.19e-08
HVUL7H12719.2	HVL0165	0.861	1e-09
HVUL7H14260.2	HVL0165	0.836	9.1e-09
MSTRG.3128	HVL0165	0.829	1.53e-08
HVUL0H09682.2	HVL0167	0.807	7.33e-08
HVUL1H02995.2	HVL0167	0.83	1.38e-08
HVUL1H03225.2	HVL0167	0.838	7.5e-09
HVUL1H10690.2	HVL0167	0.881	1e-10
HVUL1H23926.2	HVL0167	0.822	2.56e-08
HVUL1H35516.2	HVL0167	0.869	5e-10
HVUL2H03240.2	HVL0167	-0.904	0
HVUL2H07764.2	HVL0167	0.819	3.08e-08
HVUL2H13246.2	HVL0167	0.852	2.4e-09
HVUL2H17943.2	HVL0167	0.834	1.06e-08
HVUL2H35150.2	HVL0167	-0.836	9.1e-09
HVUL2H55800.2	HVL0167	0.808	6.49e-08
HVUL2H59938.2	HVL0167	0.92	0
HVUL3H00629.2	HVL0167	-0.82	2.97e-08
HVUL3H39618.2	HVL0167	0.853	2.2e-09
HVUL3H53451.2	HVL0167	0.837	8.1e-09
HVUL4H21228.2	HVL0167	-0.841	6.1e-09
HVUL4H33897.2	HVL0167	0.834	1.01e-08
HVUL5H00499.2	HVL0167	-0.841	5.9e-09
HVUL5H05811.2	HVL0167	0.878	2e-10
HVUL5H06258.2	HVL0167	0.892	0
HVUL5H12521.2	HVL0167	0.848	3.4e-09
HVUL5H16019.2	HVL0167	0.925	0
HVUL5H29270.2	HVL0167	-0.815	4.27e-08
HVUL5H42840.2	HVL0167	0.824	2.19e-08
HVUL5H42841.2	HVL0167	0.832	1.18e-08
HVUL5H49431.2	HVL0167	0.802	1.01e-07
HVUL6H23659.2	HVL0167	0.879	2e-10
HVUL6H42965.2	HVL0167	-0.84	6.2e-09
HVUL7H05791.2	HVL0167	0.887	1e-10
HVUL7H14260.2	HVL0167	-0.843	5e-09
HVUL7H33646.2	HVL0167	0.853	2.1e-09
HVUL7H41078.2	HVL0167	-0.807	7.22e-08
HVUL7H41439.2	HVL0167	0.882	1e-10
HVUL7H44055.2	HVL0167	0.822	2.56e-08
HVUL7H48759.2	HVL0167	0.884	1e-10
HVUL7H51490.2	HVL0167	0.904	0
MSTRG.14213	HVL0167	0.878	2e-10
MSTRG.14948	HVL0167	-0.906	0
MSTRG.15375	HVL0167	-0.841	5.8e-09
MSTRG.16070	HVL0167	-0.862	9e-10
MSTRG.16934	HVL0167	-0.846	4e-09
MSTRG.3128	HVL0167	-0.82	2.9e-08
MSTRG.332	HVL0167	0.813	4.86e-08
MSTRG.4929	HVL0167	0.891	0
MSTRG.7472	HVL0167	0.838	7.8e-09
MSTRG.7884	HVL0167	0.91	0
lcl|Taestivum_Traes_2AS_FA1D507C5.1	HVL0167	0.834	1.07e-08
lcl|Taestivum_Traes_3AS_52C1D8E52.2	HVL0167	0.845	4.2e-09
lcl|Taestivum_Traes_3DS_CF98F192C.1	HVL0167	-0.815	4.3e-08
lcl|Taestivum_Traes_5BS_2983EE249.4	HVL0167	0.875	2e-10
lcl|Taestivum_Traes_5DL_1D11F7E68.1	HVL0167	0.874	3e-10
lcl|Taestivum_Traes_6AL_B393E6BCC.4	HVL0167	0.861	1e-09
lcl|Taestivum_Traes_7BL_537EA1748.1	HVL0167	-0.891	0
lcl|Taestivum_Traes_7BL_9852B0C85.1	HVL0167	-0.889	1e-10
lcl|Taestivum_Traes_7BL_AD93089B3.1	HVL0167	-0.918	0
lcl|Taestivum_Traes_7BL_FAF92E64F.1	HVL0167	-0.856	1.6e-09
HVUL0H01744.2	HVL0169	0.804	8.65e-08
HVUL0H21233.2	HVL0169	0.857	1.5e-09
HVUL1H52645.2	HVL0169	0.801	1.073e-07
HVUL2H10791.2	HVL0169	0.811	5.57e-08
HVUL2H14501.2	HVL0169	0.802	1.004e-07
HVUL3H38013.2	HVL0169	0.836	9e-09
HVUL3H38224.2	HVL0169	0.908	0
HVUL3H52391.2	HVL0169	0.832	1.25e-08
HVUL1H03225.2	HVL0170	-0.821	2.82e-08
HVUL1H10690.2	HVL0170	-0.852	2.4e-09
HVUL1H35516.2	HVL0170	-0.835	9.5e-09
HVUL2H03240.2	HVL0170	0.866	7e-10
HVUL2H17943.2	HVL0170	-0.814	4.47e-08
HVUL2H59938.2	HVL0170	-0.803	9.43e-08
HVUL4H21228.2	HVL0170	0.807	7.32e-08
HVUL4H33897.2	HVL0170	-0.802	9.68e-08
HVUL5H06258.2	HVL0170	-0.842	5.6e-09
HVUL5H10383.2	HVL0170	0.814	4.55e-08
HVUL5H16019.2	HVL0170	-0.881	1e-10
HVUL5H29270.2	HVL0170	0.843	5.2e-09
HVUL6H23659.2	HVL0170	-0.859	1.2e-09
HVUL6H46104.2	HVL0170	0.884	1e-10
HVUL7H14260.2	HVL0170	0.817	3.6e-08
HVUL7H41439.2	HVL0170	-0.837	8.3e-09
HVUL7H48759.2	HVL0170	-0.847	3.6e-09
HVUL7H51490.2	HVL0170	-0.874	3e-10
MSTRG.14213	HVL0170	-0.873	3e-10
MSTRG.14948	HVL0170	0.867	6e-10
MSTRG.15375	HVL0170	0.809	6.34e-08
MSTRG.16070	HVL0170	0.814	4.43e-08
MSTRG.16934	HVL0170	0.838	7.7e-09
MSTRG.3128	HVL0170	0.819	3.22e-08
MSTRG.4929	HVL0170	-0.858	1.4e-09
MSTRG.7884	HVL0170	-0.815	4.05e-08
lcl|Taestivum_Traes_3AS_52C1D8E52.2	HVL0170	-0.838	7.4e-09
lcl|Taestivum_Traes_5DL_1D11F7E68.1	HVL0170	-0.827	1.78e-08
lcl|Taestivum_Traes_6AL_B393E6BCC.4	HVL0170	-0.831	1.34e-08
lcl|Taestivum_Traes_7BL_537EA1748.1	HVL0170	0.869	5e-10
lcl|Taestivum_Traes_7BL_9852B0C85.1	HVL0170	0.892	0
lcl|Taestivum_Traes_7BL_AD93089B3.1	HVL0170	0.883	1e-10
lcl|Taestivum_Traes_7BL_FAF92E64F.1	HVL0170	0.887	1e-10
HVUL2H19379.2	HVL0174	0.903	0
HVUL2H52999.2	HVL0174	0.855	1.8e-09
lcl|Taestivum_Traes_6DL_D1C1DBD34.14	HVL0174	0.892	0
HVUL6H04553.2	HVL0178	0.813	4.77e-08
HVUL6H46104.2	HVL0179	0.836	9.1e-09
HVUL7H47872.2	HVL0179	0.803	9.09e-08
MSTRG.14948	HVL0179	0.811	5.36e-08
lcl|Taestivum_Traes_7BL_537EA1748.1	HVL0179	0.8	1.122e-07
lcl|Taestivum_Traes_7BL_9852B0C85.1	HVL0179	0.822	2.5e-08
lcl|Taestivum_Traes_7BL_AD93089B3.1	HVL0179	0.802	9.95e-08
lcl|Taestivum_Traes_7BL_FAF92E64F.1	HVL0179	0.815	4.09e-08
lcl|Taestivum_Traes_3DS_C94FEA540.1	HVL0181	-0.819	3.16e-08
lcl|Taestivum_Traes_3AL_1513C78DC.1	HVL0182	-0.8	1.094e-07
HVUL7H05791.2	HVL0190	-0.803	9.3e-08
HVUL7H22337.2	HVL0190	-0.802	9.71e-08
lcl|Taestivum_Traes_3AL_1513C78DC.1	HVL0191	-0.809	6.14e-08
HVUL0H09682.2	HVL0192	0.873	3e-10
HVUL1H03995.2	HVL0192	0.801	1.041e-07
HVUL1H10690.2	HVL0192	0.87	4e-10
HVUL1H35516.2	HVL0192	0.887	1e-10
HVUL2H03240.2	HVL0192	-0.877	2e-10
HVUL2H17943.2	HVL0192	0.873	3e-10
HVUL2H35150.2	HVL0192	-0.828	1.63e-08
HVUL2H40321.2	HVL0192	-0.8	1.102e-07
HVUL3H00629.2	HVL0192	-0.87	4e-10
HVUL3H36573.2	HVL0192	0.832	1.17e-08
HVUL3H42108.2	HVL0192	0.831	1.28e-08
HVUL4H21228.2	HVL0192	-0.836	9e-09
HVUL5H16019.2	HVL0192	0.917	0
HVUL5H29270.2	HVL0192	-0.803	9.28e-08
HVUL5H57897.2	HVL0192	0.802	1.02e-07
HVUL6H23659.2	HVL0192	0.899	0
HVUL6H46104.2	HVL0192	-0.838	7.8e-09
HVUL7H05791.2	HVL0192	0.843	5.2e-09
HVUL7H14260.2	HVL0192	-0.869	5e-10
HVUL7H15553.2	HVL0192	-0.805	8.07e-08
HVUL7H41078.2	HVL0192	-0.8	1.109e-07
HVUL7H41439.2	HVL0192	0.815	4.12e-08
HVUL7H44055.2	HVL0192	0.817	3.7e-08
HVUL7H48759.2	HVL0192	0.856	1.7e-09
HVUL7H51490.2	HVL0192	0.922	0
MSTRG.14213	HVL0192	0.903	0
MSTRG.14948	HVL0192	-0.903	0
MSTRG.15375	HVL0192	-0.83	1.46e-08
MSTRG.16070	HVL0192	-0.878	2e-10
MSTRG.16934	HVL0192	-0.84	6.4e-09
MSTRG.3128	HVL0192	-0.865	7e-10
MSTRG.3437	HVL0192	0.842	5.6e-09
MSTRG.4929	HVL0192	0.89	0
MSTRG.7884	HVL0192	0.822	2.55e-08
lcl|Taestivum_Traes_3AS_52C1D8E52.2	HVL0192	0.849	3e-09
lcl|Taestivum_Traes_5DL_1D11F7E68.1	HVL0192	0.878	2e-10
lcl|Taestivum_Traes_6AL_B393E6BCC.4	HVL0192	0.885	1e-10
lcl|Taestivum_Traes_7BL_537EA1748.1	HVL0192	-0.858	1.4e-09
lcl|Taestivum_Traes_7BL_9852B0C85.1	HVL0192	-0.879	2e-10
lcl|Taestivum_Traes_7BL_AD93089B3.1	HVL0192	-0.887	1e-10
lcl|Taestivum_Traes_7BL_FAF92E64F.1	HVL0192	-0.867	6e-10
HVUL3H00629.2	HVL0193	-0.822	2.48e-08
HVUL0H09682.2	HVL0197	-0.82	2.87e-08
HVUL1H03225.2	HVL0197	-0.818	3.5e-08
HVUL1H10690.2	HVL0197	-0.858	1.3e-09
HVUL1H23926.2	HVL0197	-0.811	5.66e-08
HVUL1H35516.2	HVL0197	-0.82	2.85e-08
HVUL2H03240.2	HVL0197	0.855	1.8e-09
HVUL2H17943.2	HVL0197	-0.833	1.08e-08
HVUL3H00629.2	HVL0197	0.801	1.028e-07
HVUL4H21228.2	HVL0197	0.849	3.1e-09
HVUL4H29307.2	HVL0197	0.831	1.29e-08
HVUL4H33897.2	HVL0197	-0.804	8.65e-08
HVUL5H00499.2	HVL0197	0.837	8.2e-09
HVUL5H05811.2	HVL0197	-0.808	6.55e-08
HVUL5H06258.2	HVL0197	-0.82	3.01e-08
HVUL5H16019.2	HVL0197	-0.83	1.41e-08
HVUL5H42840.2	HVL0197	-0.823	2.43e-08
HVUL6H46104.2	HVL0197	0.82	2.92e-08
HVUL6H47608.2	HVL0197	0.908	0
HVUL7H05791.2	HVL0197	-0.84	6.6e-09
HVUL7H14260.2	HVL0197	0.877	2e-10
HVUL7H33646.2	HVL0197	-0.807	7.1e-08
HVUL7H41439.2	HVL0197	-0.82	3e-08
HVUL7H48759.2	HVL0197	-0.846	4e-09
HVUL7H51490.2	HVL0197	-0.821	2.68e-08
MSTRG.14948	HVL0197	0.851	2.5e-09
MSTRG.16934	HVL0197	0.811	5.51e-08
MSTRG.3128	HVL0197	0.836	9.2e-09
MSTRG.4929	HVL0197	-0.806	7.47e-08
lcl|Taestivum_Traes_3DS_CF98F192C.1	HVL0197	0.822	2.59e-08
lcl|Taestivum_Traes_6AL_B393E6BCC.4	HVL0197	-0.859	1.2e-09
lcl|Taestivum_Traes_7BL_537EA1748.1	HVL0197	0.839	7.1e-09
lcl|Taestivum_Traes_7BL_9852B0C85.1	HVL0197	0.851	2.5e-09
lcl|Taestivum_Traes_7BL_AD93089B3.1	HVL0197	0.859	1.2e-09
lcl|Taestivum_Traes_7BL_FAF92E64F.1	HVL0197	0.807	7.14e-08
HVUL0H09682.2	HVL0203	-0.818	3.46e-08
HVUL1H03225.2	HVL0203	-0.821	2.65e-08
HVUL1H10690.2	HVL0203	-0.918	0
HVUL1H13394.2	HVL0203	0.837	7.9e-09
HVUL1H35516.2	HVL0203	-0.899	0
HVUL2H03240.2	HVL0203	0.879	2e-10
HVUL2H17943.2	HVL0203	-0.816	3.84e-08
HVUL2H35150.2	HVL0203	0.827	1.8e-08
HVUL2H40321.2	HVL0203	0.802	9.73e-08
HVUL2H54978.2	HVL0203	-0.841	6.1e-09
HVUL2H59938.2	HVL0203	-0.823	2.41e-08
HVUL3H00629.2	HVL0203	0.801	1.037e-07
HVUL3H21179.2	HVL0203	0.821	2.84e-08
HVUL3H48188.2	HVL0203	0.837	8.5e-09
HVUL4H21228.2	HVL0203	0.956	0
HVUL4H29307.2	HVL0203	0.892	0
HVUL4H33897.2	HVL0203	-0.842	5.5e-09
HVUL5H00499.2	HVL0203	0.905	0
HVUL5H06258.2	HVL0203	-0.826	1.85e-08
HVUL5H06764.2	HVL0203	-0.809	6.47e-08
HVUL5H12521.2	HVL0203	-0.814	4.56e-08
HVUL5H16019.2	HVL0203	-0.909	0
HVUL5H29270.2	HVL0203	0.829	1.51e-08
HVUL5H42840.2	HVL0203	-0.83	1.36e-08
HVUL6H12643.2	HVL0203	-0.827	1.82e-08
HVUL6H23659.2	HVL0203	-0.852	2.3e-09
HVUL6H32653.2	HVL0203	0.87	4e-10
HVUL6H46104.2	HVL0203	0.829	1.57e-08
HVUL6H47608.2	HVL0203	0.873	3e-10
HVUL7H05791.2	HVL0203	-0.872	3e-10
HVUL7H14260.2	HVL0203	0.929	0
HVUL7H15553.2	HVL0203	0.856	1.7e-09
HVUL7H33646.2	HVL0203	-0.817	3.55e-08
HVUL7H41078.2	HVL0203	0.853	2.1e-09
HVUL7H41439.2	HVL0203	-0.867	6e-10
HVUL7H48759.2	HVL0203	-0.937	0
HVUL7H51490.2	HVL0203	-0.907	0
MSTRG.14213	HVL0203	-0.832	1.22e-08
MSTRG.14948	HVL0203	0.87	4e-10
MSTRG.15375	HVL0203	0.831	1.31e-08
MSTRG.16070	HVL0203	0.891	0
MSTRG.16934	HVL0203	0.816	3.93e-08
MSTRG.3128	HVL0203	0.919	0
MSTRG.3437	HVL0203	-0.843	5.1e-09
MSTRG.4929	HVL0203	-0.84	6.7e-09
MSTRG.5356	HVL0203	0.822	2.63e-08
MSTRG.7472	HVL0203	-0.805	8.27e-08
MSTRG.7884	HVL0203	-0.815	4.29e-08
lcl|Taestivum_Traes_1BL_A81E91163.1	HVL0203	0.813	4.9e-08
lcl|Taestivum_Traes_3AS_52C1D8E52.2	HVL0203	-0.892	0
lcl|Taestivum_Traes_3DS_C94FEA540.1	HVL0203	-0.873	3e-10
lcl|Taestivum_Traes_3DS_CF98F192C.1	HVL0203	0.845	4.4e-09
lcl|Taestivum_Traes_5BS_2983EE249.4	HVL0203	-0.823	2.38e-08
lcl|Taestivum_Traes_5DL_1D11F7E68.1	HVL0203	-0.892	0
lcl|Taestivum_Traes_6AL_B393E6BCC.4	HVL0203	-0.93	0
lcl|Taestivum_Traes_7BL_537EA1748.1	HVL0203	0.922	0
lcl|Taestivum_Traes_7BL_9852B0C85.1	HVL0203	0.915	0
lcl|Taestivum_Traes_7BL_AD93089B3.1	HVL0203	0.93	0
lcl|Taestivum_Traes_7BL_FAF92E64F.1	HVL0203	0.871	4e-10
HVUL6H12733.2	HVL0204	-0.83	1.43e-08
MSTRG.13278	HVL0212	-0.83	1.39e-08
HVUL4H54106.2	HVL0217	0.806	7.51e-08
HVUL7H33646.2	HVL0217	-0.802	9.96e-08
HVUL0H09210.2	HVL0218	0.801	1.07e-07
HVUL0H10217.2	HVL0218	0.826	1.96e-08
HVUL1H03225.2	HVL0218	0.83	1.39e-08
HVUL1H10690.2	HVL0218	0.886	1e-10
HVUL1H28745.2	HVL0218	0.832	1.19e-08
HVUL1H35516.2	HVL0218	0.8	1.109e-07
HVUL1H38669.2	HVL0218	0.812	4.97e-08
HVUL2H03240.2	HVL0218	-0.865	7e-10
HVUL3H32380.2	HVL0218	0.807	7.19e-08
HVUL4H21228.2	HVL0218	-0.836	8.9e-09
HVUL4H29307.2	HVL0218	-0.84	6.3e-09
HVUL4H33897.2	HVL0218	0.811	5.47e-08
HVUL5H00499.2	HVL0218	-0.828	1.59e-08
HVUL5H06258.2	HVL0218	0.855	1.8e-09
HVUL5H11228.2	HVL0218	0.801	1.07e-07
HVUL5H12521.2	HVL0218	0.84	6.4e-09
HVUL5H16019.2	HVL0218	0.811	5.56e-08
HVUL5H29270.2	HVL0218	-0.812	5.12e-08
HVUL5H42840.2	HVL0218	0.87	4e-10
HVUL5H42841.2	HVL0218	0.872	4e-10
HVUL6H07129.2	HVL0218	0.849	3e-09
HVUL6H47608.2	HVL0218	-0.811	5.54e-08
HVUL7H14260.2	HVL0218	-0.856	1.6e-09
HVUL7H22337.2	HVL0218	0.808	6.51e-08
HVUL7H41078.2	HVL0218	-0.803	9.03e-08
HVUL7H41439.2	HVL0218	0.876	2e-10
HVUL7H48759.2	HVL0218	0.831	1.29e-08
HVUL7H51490.2	HVL0218	0.825	1.99e-08
MSTRG.14948	HVL0218	-0.866	6e-10
MSTRG.15375	HVL0218	-0.824	2.23e-08
MSTRG.16070	HVL0218	-0.831	1.31e-08
MSTRG.16934	HVL0218	-0.802	1.013e-07
MSTRG.3128	HVL0218	-0.816	3.98e-08
MSTRG.3437	HVL0218	0.807	7.17e-08
MSTRG.7472	HVL0218	0.835	9.5e-09
lcl|Taestivum_Traes_3AS_52C1D8E52.2	HVL0218	0.851	2.5e-09
lcl|Taestivum_Traes_3DS_CF98F192C.1	HVL0218	-0.821	2.73e-08
lcl|Taestivum_Traes_5DL_1D11F7E68.1	HVL0218	0.858	1.4e-09
lcl|Taestivum_Traes_6AL_B393E6BCC.4	HVL0218	0.846	4e-09
lcl|Taestivum_Traes_7BL_537EA1748.1	HVL0218	-0.812	5.18e-08
lcl|Taestivum_Traes_7BL_9852B0C85.1	HVL0218	-0.845	4.1e-09
lcl|Taestivum_Traes_7BL_AD93089B3.1	HVL0218	-0.852	2.4e-09
lcl|Taestivum_Traes_7BL_FAF92E64F.1	HVL0218	-0.818	3.48e-08
HVUL0H10217.2	HVL0220	0.807	7.38e-08
HVUL1H03225.2	HVL0220	0.835	9.7e-09
HVUL1H10690.2	HVL0220	0.883	1e-10
HVUL1H13394.2	HVL0220	-0.809	6.4e-08
HVUL1H35516.2	HVL0220	0.817	3.52e-08
HVUL1H38669.2	HVL0220	0.828	1.64e-08
HVUL2H03240.2	HVL0220	-0.885	1e-10
HVUL2H54978.2	HVL0220	0.805	8.07e-08
HVUL3H00629.2	HVL0220	-0.802	1e-07
HVUL3H32380.2	HVL0220	0.8	1.102e-07
HVUL4H21228.2	HVL0220	-0.863	8e-10
HVUL4H29307.2	HVL0220	-0.842	5.3e-09
HVUL4H33897.2	HVL0220	0.804	8.74e-08
HVUL5H00499.2	HVL0220	-0.84	6.7e-09
HVUL5H06258.2	HVL0220	0.855	1.9e-09
HVUL5H12521.2	HVL0220	0.841	6e-09
HVUL5H16019.2	HVL0220	0.844	4.6e-09
HVUL5H29270.2	HVL0220	-0.824	2.19e-08
HVUL5H42840.2	HVL0220	0.859	1.2e-09
HVUL5H42841.2	HVL0220	0.859	1.2e-09
HVUL6H07129.2	HVL0220	0.826	1.97e-08
HVUL6H47608.2	HVL0220	-0.853	2.2e-09
HVUL7H05791.2	HVL0220	0.809	6.38e-08
HVUL7H14260.2	HVL0220	-0.884	1e-10
HVUL7H41078.2	HVL0220	-0.816	3.99e-08
HVUL7H41439.2	HVL0220	0.867	6e-10
HVUL7H48759.2	HVL0220	0.844	4.7e-09
HVUL7H51490.2	HVL0220	0.852	2.4e-09
MSTRG.14948	HVL0220	-0.879	2e-10
MSTRG.15375	HVL0220	-0.828	1.61e-08
MSTRG.16070	HVL0220	-0.858	1.4e-09
MSTRG.16934	HVL0220	-0.82	2.95e-08
MSTRG.3128	HVL0220	-0.828	1.62e-08
MSTRG.3437	HVL0220	0.805	8.41e-08
MSTRG.7472	HVL0220	0.817	3.63e-08
lcl|Taestivum_Traes_3AS_52C1D8E52.2	HVL0220	0.857	1.5e-09
lcl|Taestivum_Traes_3DS_CF98F192C.1	HVL0220	-0.814	4.43e-08
lcl|Taestivum_Traes_5BS_2983EE249.4	HVL0220	0.813	4.92e-08
lcl|Taestivum_Traes_5DL_1D11F7E68.1	HVL0220	0.867	6e-10
lcl|Taestivum_Traes_6AL_B393E6BCC.4	HVL0220	0.848	3.2e-09
lcl|Taestivum_Traes_7BL_537EA1748.1	HVL0220	-0.829	1.57e-08
lcl|Taestivum_Traes_7BL_9852B0C85.1	HVL0220	-0.866	6e-10
lcl|Taestivum_Traes_7BL_AD93089B3.1	HVL0220	-0.869	5e-10
lcl|Taestivum_Traes_7BL_FAF92E64F.1	HVL0220	-0.837	7.9e-09
HVUL3H00629.2	HVL0223	0.811	5.5e-08
HVUL1H02995.2	HVL0224	0.86	1.1e-09
HVUL1H10690.2	HVL0224	0.837	8e-09
HVUL1H35516.2	HVL0224	0.831	1.32e-08
HVUL1H38669.2	HVL0224	0.812	5.22e-08
HVUL2H03240.2	HVL0224	-0.851	2.5e-09
HVUL2H59938.2	HVL0224	0.87	4e-10
HVUL3H42108.2	HVL0224	0.836	8.7e-09
HVUL5H06258.2	HVL0224	0.811	5.59e-08
HVUL5H12521.2	HVL0224	0.829	1.47e-08
HVUL5H16019.2	HVL0224	0.881	1e-10
HVUL5H29270.2	HVL0224	-0.84	6.3e-09
HVUL5H49431.2	HVL0224	0.818	3.43e-08
HVUL6H23659.2	HVL0224	0.847	3.6e-09
HVUL6H42965.2	HVL0224	-0.855	1.9e-09
HVUL7H41439.2	HVL0224	0.813	4.92e-08
HVUL7H44055.2	HVL0224	0.884	1e-10
HVUL7H48759.2	HVL0224	0.826	1.96e-08
HVUL7H51490.2	HVL0224	0.874	3e-10
MSTRG.14213	HVL0224	0.811	5.35e-08
MSTRG.14948	HVL0224	-0.88	1e-10
MSTRG.15375	HVL0224	-0.839	7.2e-09
MSTRG.16070	HVL0224	-0.848	3.3e-09
MSTRG.16934	HVL0224	-0.804	8.7e-08
MSTRG.4929	HVL0224	0.839	7e-09
MSTRG.7884	HVL0224	0.886	1e-10
lcl|Taestivum_Traes_3AS_52C1D8E52.2	HVL0224	0.819	3.16e-08
lcl|Taestivum_Traes_5DL_1D11F7E68.1	HVL0224	0.867	6e-10
lcl|Taestivum_Traes_7BL_537EA1748.1	HVL0224	-0.852	2.3e-09
lcl|Taestivum_Traes_7BL_9852B0C85.1	HVL0224	-0.864	8e-10
lcl|Taestivum_Traes_7BL_AD93089B3.1	HVL0224	-0.875	3e-10
lcl|Taestivum_Traes_7BL_FAF92E64F.1	HVL0224	-0.84	6.5e-09
HVUL1H23926.2	HVL0226	0.838	7.8e-09
HVUL3H15706.2	HVL0226	0.849	3e-09
HVUL5H42841.2	HVL0226	0.848	3.2e-09
HVUL6H07129.2	HVL0226	0.809	6.47e-08
HVUL3H15706.2	HVL0227	0.8	1.102e-07
HVUL5H42841.2	HVL0227	0.814	4.38e-08
HVUL6H07129.2	HVL0227	0.81	5.76e-08
HVUL1H10690.2	HVL0231	0.813	4.73e-08
HVUL1H28745.2	HVL0231	0.822	2.47e-08
HVUL6H10065.2	HVL0231	0.834	1.03e-08
MSTRG.3437	HVL0231	0.822	2.46e-08
lcl|Taestivum_Traes_3AS_52C1D8E52.2	HVL0231	0.813	4.87e-08
HVUL0H36332.2	HVL0235	0.815	4.06e-08
HVUL1H06198.2	HVL0235	0.808	6.91e-08
HVUL2H30321.2	HVL0235	0.809	6.43e-08
HVUL2H38308.2	HVL0235	-0.801	1.076e-07
HVUL2H38853.2	HVL0235	0.805	8.38e-08
HVUL2H38855.2	HVL0235	0.805	8.38e-08
HVUL3H51290.2	HVL0235	-0.808	6.89e-08
HVUL4H06486.2	HVL0235	0.806	7.53e-08
HVUL4H22255.2	HVL0235	0.821	2.77e-08
HVUL4H36710.2	HVL0235	0.878	2e-10
HVUL4H55513.2	HVL0235	0.842	5.7e-09
HVUL5H32721.2	HVL0235	0.801	1.089e-07
HVUL6H14600.2	HVL0235	0.836	9.1e-09
HVUL6H15824.2	HVL0235	0.85	2.9e-09
HVUL6H38651.2	HVL0235	0.867	6e-10
HVUL6H42965.2	HVL0235	0.852	2.4e-09
HVUL7H36592.2	HVL0235	0.844	4.8e-09
MSTRG.10733	HVL0235	0.804	8.86e-08
lcl|Taestivum_Traes_3B_1C96B968F.4	HVL0235	0.83	1.42e-08
HVUL5H49059.2	HVL0239	0.831	1.34e-08
HVUL7H56300.2	HVL0239	0.83	1.36e-08
MSTRG.8234	HVL0239	0.811	5.36e-08
HVUL0H09682.2	HVL0254	-0.845	4.3e-09
HVUL1H03225.2	HVL0254	-0.838	7.8e-09
HVUL1H10690.2	HVL0254	-0.894	0
HVUL1H16499.2	HVL0254	-0.824	2.21e-08
HVUL1H23926.2	HVL0254	-0.805	8.16e-08
HVUL1H35516.2	HVL0254	-0.903	0
HVUL2H03240.2	HVL0254	0.862	9e-10
HVUL2H17943.2	HVL0254	-0.902	0
HVUL2H59938.2	HVL0254	-0.83	1.46e-08
HVUL3H00629.2	HVL0254	0.842	5.4e-09
HVUL3H36573.2	HVL0254	-0.835	9.4e-09
HVUL3H39618.2	HVL0254	-0.808	6.86e-08
HVUL4H21228.2	HVL0254	0.898	0
HVUL4H29307.2	HVL0254	0.826	1.97e-08
HVUL4H33897.2	HVL0254	-0.877	2e-10
HVUL5H00499.2	HVL0254	0.885	1e-10
HVUL5H03899.2	HVL0254	-0.8	1.096e-07
HVUL5H05811.2	HVL0254	-0.84	6.2e-09
HVUL5H06258.2	HVL0254	-0.826	1.92e-08
HVUL5H06764.2	HVL0254	-0.81	5.99e-08
HVUL5H16019.2	HVL0254	-0.901	0
HVUL5H42840.2	HVL0254	-0.816	4.01e-08
HVUL6H23659.2	HVL0254	-0.893	0
HVUL6H47608.2	HVL0254	0.805	8.06e-08
HVUL7H05791.2	HVL0254	-0.872	3e-10
HVUL7H08470.2	HVL0254	-0.806	7.55e-08
HVUL7H14260.2	HVL0254	0.858	1.3e-09
HVUL7H15553.2	HVL0254	0.828	1.63e-08
HVUL7H33646.2	HVL0254	-0.857	1.6e-09
HVUL7H41439.2	HVL0254	-0.881	1e-10
HVUL7H48759.2	HVL0254	-0.938	0
HVUL7H51490.2	HVL0254	-0.903	0
MSTRG.14213	HVL0254	-0.88	2e-10
MSTRG.14948	HVL0254	0.875	3e-10
MSTRG.3128	HVL0254	0.842	5.7e-09
MSTRG.3437	HVL0254	-0.812	5.2e-08
MSTRG.4929	HVL0254	-0.857	1.5e-09
MSTRG.7472	HVL0254	-0.812	5.03e-08
MSTRG.7884	HVL0254	-0.858	1.4e-09
lcl|Taestivum_Traes_2AS_FA1D507C5.1	HVL0254	-0.882	1e-10
lcl|Taestivum_Traes_3AS_52C1D8E52.2	HVL0254	-0.841	5.7e-09
lcl|Taestivum_Traes_3DS_C94FEA540.1	HVL0254	-0.841	6e-09
lcl|Taestivum_Traes_5BS_2983EE249.4	HVL0254	-0.864	8e-10
lcl|Taestivum_Traes_5DL_1D11F7E68.1	HVL0254	-0.833	1.14e-08
lcl|Taestivum_Traes_6AL_B393E6BCC.4	HVL0254	-0.922	0
lcl|Taestivum_Traes_7BL_537EA1748.1	HVL0254	0.898	0
lcl|Taestivum_Traes_7BL_9852B0C85.1	HVL0254	0.908	0
lcl|Taestivum_Traes_7BL_AD93089B3.1	HVL0254	0.916	0
lcl|Taestivum_Traes_7BL_FAF92E64F.1	HVL0254	0.883	1e-10
HVUL0H09682.2	HVL0256	0.847	3.5e-09
HVUL1H02995.2	HVL0256	0.827	1.82e-08
HVUL1H03225.2	HVL0256	0.821	2.68e-08
HVUL1H10690.2	HVL0256	0.902	0
HVUL1H13394.2	HVL0256	-0.801	1.075e-07
HVUL1H22426.2	HVL0256	-0.818	3.48e-08
HVUL1H23926.2	HVL0256	0.864	8e-10
HVUL1H35516.2	HVL0256	0.874	3e-10
HVUL1H38669.2	HVL0256	0.828	1.7e-08
HVUL2H03240.2	HVL0256	-0.924	0
HVUL2H07764.2	HVL0256	0.83	1.37e-08
HVUL2H13246.2	HVL0256	0.833	1.12e-08
HVUL2H17943.2	HVL0256	0.863	9e-10
HVUL2H35150.2	HVL0256	-0.855	1.8e-09
HVUL2H54978.2	HVL0256	0.842	5.6e-09
HVUL2H55800.2	HVL0256	0.841	6.2e-09
HVUL2H59938.2	HVL0256	0.87	4e-10
HVUL3H00629.2	HVL0256	-0.85	2.9e-09
HVUL3H39618.2	HVL0256	0.844	4.8e-09
HVUL3H53451.2	HVL0256	0.815	4.15e-08
HVUL4H01232.2	HVL0256	0.848	3.2e-09
HVUL4H21228.2	HVL0256	-0.927	0
HVUL4H26989.2	HVL0256	0.814	4.44e-08
HVUL4H29307.2	HVL0256	-0.803	9.08e-08
HVUL4H33897.2	HVL0256	0.811	5.64e-08
HVUL4H48342.2	HVL0256	0.807	7.32e-08
HVUL4H54106.2	HVL0256	-0.804	8.84e-08
HVUL5H00499.2	HVL0256	-0.881	1e-10
HVUL5H01666.2	HVL0256	0.802	1.008e-07
HVUL5H05811.2	HVL0256	0.865	7e-10
HVUL5H06258.2	HVL0256	0.912	0
HVUL5H06764.2	HVL0256	0.816	3.77e-08
HVUL5H11346.2	HVL0256	0.849	3.1e-09
HVUL5H12521.2	HVL0256	0.852	2.3e-09
HVUL5H16019.2	HVL0256	0.968	0
HVUL5H29270.2	HVL0256	-0.866	6e-10
HVUL5H42840.2	HVL0256	0.872	3e-10
HVUL5H42841.2	HVL0256	0.882	1e-10
HVUL5H49431.2	HVL0256	0.849	2.9e-09
HVUL6H11239.2	HVL0256	0.801	1.042e-07
HVUL6H12643.2	HVL0256	0.809	6.35e-08
HVUL6H12798.2	HVL0256	0.8	1.095e-07
HVUL6H23659.2	HVL0256	0.918	0
HVUL6H32653.2	HVL0256	-0.86	1.1e-09
HVUL6H46104.2	HVL0256	-0.85	2.8e-09
HVUL6H47608.2	HVL0256	-0.829	1.55e-08
HVUL7H05791.2	HVL0256	0.844	4.6e-09
HVUL7H14260.2	HVL0256	-0.908	0
HVUL7H15553.2	HVL0256	-0.807	7.22e-08
HVUL7H33646.2	HVL0256	0.853	2.1e-09
HVUL7H41078.2	HVL0256	-0.852	2.2e-09
HVUL7H41439.2	HVL0256	0.886	1e-10
HVUL7H44055.2	HVL0256	0.864	7e-10
HVUL7H48759.2	HVL0256	0.92	0
HVUL7H51490.2	HVL0256	0.937	0
MSTRG.14213	HVL0256	0.868	5e-10
MSTRG.14948	HVL0256	-0.941	0
MSTRG.15375	HVL0256	-0.859	1.3e-09
MSTRG.16070	HVL0256	-0.947	0
MSTRG.16934	HVL0256	-0.87	4e-10
MSTRG.3128	HVL0256	-0.895	0
MSTRG.332	HVL0256	0.846	3.8e-09
MSTRG.4929	HVL0256	0.894	0
MSTRG.7472	HVL0256	0.838	7.7e-09
MSTRG.7884	HVL0256	0.921	0
lcl|Taestivum_Traes_1BL_A81E91163.1	HVL0256	-0.835	9.9e-09
lcl|Taestivum_Traes_2AS_FA1D507C5.1	HVL0256	0.801	1.059e-07
lcl|Taestivum_Traes_3AS_52C1D8E52.2	HVL0256	0.865	7e-10
lcl|Taestivum_Traes_3DS_CF98F192C.1	HVL0256	-0.876	2e-10
lcl|Taestivum_Traes_5BS_2983EE249.4	HVL0256	0.896	0
lcl|Taestivum_Traes_5DL_1D11F7E68.1	HVL0256	0.931	0
lcl|Taestivum_Traes_6AL_B393E6BCC.4	HVL0256	0.883	1e-10
lcl|Taestivum_Traes_7BL_537EA1748.1	HVL0256	-0.946	0
lcl|Taestivum_Traes_7BL_9852B0C85.1	HVL0256	-0.951	0
lcl|Taestivum_Traes_7BL_AD93089B3.1	HVL0256	-0.959	0
lcl|Taestivum_Traes_7BL_FAF92E64F.1	HVL0256	-0.925	0
HVUL1H10690.2	HVL0261	0.851	2.5e-09
HVUL1H35516.2	HVL0261	0.824	2.16e-08
HVUL2H03240.2	HVL0261	-0.819	3.09e-08
HVUL5H06258.2	HVL0261	0.81	5.87e-08
HVUL5H16019.2	HVL0261	0.826	1.89e-08
HVUL6H23659.2	HVL0261	0.812	5.24e-08
HVUL7H05791.2	HVL0261	0.802	9.76e-08
HVUL7H41439.2	HVL0261	0.824	2.27e-08
HVUL7H48759.2	HVL0261	0.825	2.11e-08
HVUL7H51490.2	HVL0261	0.856	1.6e-09
MSTRG.14213	HVL0261	0.82	2.87e-08
MSTRG.14948	HVL0261	-0.856	1.7e-09
MSTRG.15375	HVL0261	-0.853	2.2e-09
MSTRG.3437	HVL0261	0.843	4.9e-09
lcl|Taestivum_Traes_3AS_52C1D8E52.2	HVL0261	0.853	2.1e-09
lcl|Taestivum_Traes_5DL_1D11F7E68.1	HVL0261	0.817	3.6e-08
lcl|Taestivum_Traes_6AL_B393E6BCC.4	HVL0261	0.848	3.3e-09
lcl|Taestivum_Traes_7BL_537EA1748.1	HVL0261	-0.805	7.98e-08
lcl|Taestivum_Traes_7BL_9852B0C85.1	HVL0261	-0.836	9.2e-09
lcl|Taestivum_Traes_7BL_AD93089B3.1	HVL0261	-0.829	1.53e-08
lcl|Taestivum_Traes_7BL_FAF92E64F.1	HVL0261	-0.809	6.27e-08
HVUL1H10690.2	HVL0263	0.827	1.74e-08
HVUL1H35516.2	HVL0263	0.801	1.085e-07
HVUL2H03240.2	HVL0263	-0.806	7.88e-08
HVUL5H29270.2	HVL0263	-0.805	8.41e-08
HVUL7H51490.2	HVL0263	0.82	2.9e-08
MSTRG.14948	HVL0263	-0.836	8.7e-09
MSTRG.15375	HVL0263	-0.838	7.5e-09
MSTRG.3437	HVL0263	0.834	1.08e-08
lcl|Taestivum_Traes_3AS_52C1D8E52.2	HVL0263	0.848	3.3e-09
lcl|Taestivum_Traes_5DL_1D11F7E68.1	HVL0263	0.819	3.19e-08
lcl|Taestivum_Traes_6AL_B393E6BCC.4	HVL0263	0.81	5.8e-08
lcl|Taestivum_Traes_7BL_9852B0C85.1	HVL0263	-0.804	8.89e-08
HVUL1H35516.2	HVL0268	0.816	3.98e-08
HVUL4H21228.2	HVL0268	-0.814	4.5e-08
HVUL5H00499.2	HVL0268	-0.825	2.09e-08
HVUL7H05791.2	HVL0268	0.816	3.93e-08
HVUL7H08470.2	HVL0268	0.801	1.066e-07
HVUL7H15553.2	HVL0268	-0.807	7.38e-08
HVUL7H48759.2	HVL0268	0.836	8.9e-09
lcl|Taestivum_Traes_6AL_B393E6BCC.4	HVL0268	0.823	2.32e-08
HVUL0H09682.2	HVL0270	-0.827	1.8e-08
HVUL0H10217.2	HVL0270	-0.812	5.05e-08
HVUL1H02995.2	HVL0270	-0.807	6.97e-08
HVUL1H03225.2	HVL0270	-0.853	2.2e-09
HVUL1H03995.2	HVL0270	-0.807	7.1e-08
HVUL1H10690.2	HVL0270	-0.919	0
HVUL1H16499.2	HVL0270	-0.834	1.07e-08
HVUL1H23926.2	HVL0270	-0.815	4.17e-08
HVUL1H35516.2	HVL0270	-0.921	0
HVUL2H03240.2	HVL0270	0.926	0
HVUL2H13246.2	HVL0270	-0.802	9.73e-08
HVUL2H17943.2	HVL0270	-0.863	9e-10
HVUL2H35150.2	HVL0270	0.83	1.42e-08
HVUL2H54978.2	HVL0270	-0.805	8.28e-08
HVUL2H59938.2	HVL0270	-0.866	6e-10
HVUL3H00629.2	HVL0270	0.867	6e-10
HVUL3H36573.2	HVL0270	-0.806	7.72e-08
HVUL3H39618.2	HVL0270	-0.829	1.49e-08
HVUL3H42108.2	HVL0270	-0.808	6.67e-08
HVUL3H53451.2	HVL0270	-0.802	1.007e-07
HVUL4H21228.2	HVL0270	0.882	1e-10
HVUL4H29307.2	HVL0270	0.806	7.65e-08
HVUL4H33897.2	HVL0270	-0.848	3.3e-09
HVUL4H54106.2	HVL0270	0.814	4.35e-08
HVUL5H00499.2	HVL0270	0.89	0
HVUL5H05811.2	HVL0270	-0.866	7e-10
HVUL5H06258.2	HVL0270	-0.869	5e-10
HVUL5H06764.2	HVL0270	-0.825	1.99e-08
HVUL5H12521.2	HVL0270	-0.852	2.3e-09
HVUL5H16019.2	HVL0270	-0.941	0
HVUL5H29270.2	HVL0270	0.831	1.34e-08
HVUL5H42840.2	HVL0270	-0.857	1.6e-09
HVUL5H42841.2	HVL0270	-0.834	1.07e-08
HVUL5H49431.2	HVL0270	-0.846	4e-09
HVUL6H23659.2	HVL0270	-0.908	0
HVUL7H05791.2	HVL0270	-0.87	4e-10
HVUL7H14260.2	HVL0270	0.887	1e-10
HVUL7H15553.2	HVL0270	0.823	2.38e-08
HVUL7H33646.2	HVL0270	-0.884	1e-10
HVUL7H41439.2	HVL0270	-0.896	0
HVUL7H44055.2	HVL0270	-0.826	1.86e-08
HVUL7H48759.2	HVL0270	-0.933	0
HVUL7H51490.2	HVL0270	-0.937	0
MSTRG.14213	HVL0270	-0.88	2e-10
MSTRG.14948	HVL0270	0.924	0
MSTRG.15375	HVL0270	0.859	1.3e-09
MSTRG.16070	HVL0270	0.896	0
MSTRG.16934	HVL0270	0.835	9.7e-09
MSTRG.3128	HVL0270	0.858	1.4e-09
MSTRG.332	HVL0270	-0.816	3.97e-08
MSTRG.3437	HVL0270	-0.837	8.3e-09
MSTRG.4929	HVL0270	-0.862	1e-09
MSTRG.7472	HVL0270	-0.837	8.3e-09
MSTRG.7884	HVL0270	-0.9	0
lcl|Taestivum_Traes_2AS_FA1D507C5.1	HVL0270	-0.881	1e-10
lcl|Taestivum_Traes_3AS_52C1D8E52.2	HVL0270	-0.888	1e-10
lcl|Taestivum_Traes_3DS_CF98F192C.1	HVL0270	0.828	1.64e-08
lcl|Taestivum_Traes_5BS_2983EE249.4	HVL0270	-0.889	1e-10
lcl|Taestivum_Traes_5DL_1D11F7E68.1	HVL0270	-0.912	0
lcl|Taestivum_Traes_6AL_B393E6BCC.4	HVL0270	-0.913	0
lcl|Taestivum_Traes_7BL_537EA1748.1	HVL0270	0.893	0
lcl|Taestivum_Traes_7BL_9852B0C85.1	HVL0270	0.939	0
lcl|Taestivum_Traes_7BL_AD93089B3.1	HVL0270	0.938	0
lcl|Taestivum_Traes_7BL_FAF92E64F.1	HVL0270	0.883	1e-10
HVUL0H09682.2	HVL0273	0.861	1.1e-09
HVUL1H02995.2	HVL0273	0.831	1.27e-08
HVUL1H03225.2	HVL0273	0.832	1.24e-08
HVUL1H03995.2	HVL0273	0.806	7.61e-08
HVUL1H10690.2	HVL0273	0.912	0
HVUL1H13394.2	HVL0273	-0.819	3.15e-08
HVUL1H22426.2	HVL0273	-0.81	5.81e-08
HVUL1H23926.2	HVL0273	0.858	1.3e-09
HVUL1H35516.2	HVL0273	0.894	0
HVUL1H38669.2	HVL0273	0.817	3.69e-08
HVUL2H03240.2	HVL0273	-0.935	0
HVUL2H07764.2	HVL0273	0.816	3.83e-08
HVUL2H13246.2	HVL0273	0.827	1.8e-08
HVUL2H17943.2	HVL0273	0.879	2e-10
HVUL2H35150.2	HVL0273	-0.86	1.1e-09
HVUL2H54978.2	HVL0273	0.845	4.3e-09
HVUL2H55800.2	HVL0273	0.833	1.13e-08
HVUL2H59938.2	HVL0273	0.887	1e-10
HVUL3H00629.2	HVL0273	-0.867	6e-10
HVUL3H39618.2	HVL0273	0.842	5.7e-09
HVUL3H53451.2	HVL0273	0.821	2.65e-08
HVUL4H01232.2	HVL0273	0.845	4.4e-09
HVUL4H21228.2	HVL0273	-0.946	0
HVUL4H29307.2	HVL0273	-0.817	3.75e-08
HVUL4H33897.2	HVL0273	0.825	2.02e-08
HVUL4H54106.2	HVL0273	-0.8	1.099e-07
HVUL5H00499.2	HVL0273	-0.898	0
HVUL5H01666.2	HVL0273	0.801	1.067e-07
HVUL5H05811.2	HVL0273	0.868	5e-10
HVUL5H06258.2	HVL0273	0.904	0
HVUL5H06764.2	HVL0273	0.826	1.85e-08
HVUL5H11346.2	HVL0273	0.829	1.55e-08
HVUL5H12521.2	HVL0273	0.857	1.6e-09
HVUL5H16019.2	HVL0273	0.979	0
HVUL5H29270.2	HVL0273	-0.88	2e-10
HVUL5H42840.2	HVL0273	0.871	4e-10
HVUL5H42841.2	HVL0273	0.873	3e-10
HVUL5H49431.2	HVL0273	0.859	1.2e-09
HVUL6H12643.2	HVL0273	0.827	1.78e-08
HVUL6H23659.2	HVL0273	0.932	0
HVUL6H32653.2	HVL0273	-0.869	5e-10
HVUL6H46104.2	HVL0273	-0.853	2.2e-09
HVUL6H47608.2	HVL0273	-0.843	5.2e-09
HVUL7H05791.2	HVL0273	0.86	1.1e-09
HVUL7H14260.2	HVL0273	-0.927	0
HVUL7H15553.2	HVL0273	-0.833	1.16e-08
HVUL7H33646.2	HVL0273	0.865	7e-10
HVUL7H41078.2	HVL0273	-0.874	3e-10
HVUL7H41439.2	HVL0273	0.892	0
HVUL7H44055.2	HVL0273	0.874	3e-10
HVUL7H48759.2	HVL0273	0.94	0
HVUL7H51490.2	HVL0273	0.952	0
MSTRG.14213	HVL0273	0.881	1e-10
MSTRG.14948	HVL0273	-0.949	0
MSTRG.15375	HVL0273	-0.88	1e-10
MSTRG.16070	HVL0273	-0.948	0
MSTRG.16934	HVL0273	-0.879	2e-10
MSTRG.3128	HVL0273	-0.911	0
MSTRG.332	HVL0273	0.839	7.1e-09
MSTRG.3437	HVL0273	0.809	6.43e-08
MSTRG.4929	HVL0273	0.912	0
MSTRG.7472	HVL0273	0.837	8.5e-09
MSTRG.7884	HVL0273	0.93	0
lcl|Taestivum_Traes_1BL_A81E91163.1	HVL0273	-0.83	1.39e-08
lcl|Taestivum_Traes_2AS_FA1D507C5.1	HVL0273	0.819	3.24e-08
lcl|Taestivum_Traes_3AS_52C1D8E52.2	HVL0273	0.893	0
lcl|Taestivum_Traes_3DS_CF98F192C.1	HVL0273	-0.877	2e-10
lcl|Taestivum_Traes_5BS_2983EE249.4	HVL0273	0.904	0
lcl|Taestivum_Traes_5DL_1D11F7E68.1	HVL0273	0.932	0
lcl|Taestivum_Traes_6AL_B393E6BCC.4	HVL0273	0.904	0
lcl|Taestivum_Traes_7AL_112C7294C.6	HVL0273	0.801	1.039e-07
lcl|Taestivum_Traes_7BL_537EA1748.1	HVL0273	-0.958	0
lcl|Taestivum_Traes_7BL_9852B0C85.1	HVL0273	-0.958	0
lcl|Taestivum_Traes_7BL_AD93089B3.1	HVL0273	-0.972	0
lcl|Taestivum_Traes_7BL_FAF92E64F.1	HVL0273	-0.929	0
HVUL1H10690.2	HVL0276	0.863	9e-10
HVUL1H35516.2	HVL0276	0.829	1.51e-08
HVUL2H03240.2	HVL0276	-0.815	4.17e-08
HVUL5H16019.2	HVL0276	0.809	6.29e-08
HVUL5H29270.2	HVL0276	-0.812	5.29e-08
HVUL6H10065.2	HVL0276	0.832	1.21e-08
HVUL6H23659.2	HVL0276	0.812	5.15e-08
HVUL7H13961.2	HVL0276	0.81	5.83e-08
HVUL7H41439.2	HVL0276	0.816	4.02e-08
HVUL7H48759.2	HVL0276	0.836	8.6e-09
HVUL7H51490.2	HVL0276	0.854	2e-09
MSTRG.14213	HVL0276	0.806	7.72e-08
MSTRG.14948	HVL0276	-0.854	2e-09
MSTRG.15375	HVL0276	-0.868	5e-10
MSTRG.3437	HVL0276	0.868	5e-10
lcl|Taestivum_Traes_3AS_52C1D8E52.2	HVL0276	0.878	2e-10
lcl|Taestivum_Traes_5DL_1D11F7E68.1	HVL0276	0.809	6.29e-08
lcl|Taestivum_Traes_6AL_B393E6BCC.4	HVL0276	0.87	4e-10
lcl|Taestivum_Traes_7BL_9852B0C85.1	HVL0276	-0.827	1.82e-08
lcl|Taestivum_Traes_7BL_AD93089B3.1	HVL0276	-0.821	2.75e-08
HVUL1H02995.2	HVL0278	0.856	1.7e-09
HVUL1H03225.2	HVL0278	0.847	3.6e-09
HVUL1H10690.2	HVL0278	0.833	1.13e-08
HVUL1H16499.2	HVL0278	0.806	7.78e-08
HVUL1H28745.2	HVL0278	0.813	4.89e-08
HVUL1H29778.2	HVL0278	0.803	9.59e-08
HVUL1H38669.2	HVL0278	0.819	3.16e-08
HVUL2H03240.2	HVL0278	-0.838	7.6e-09
HVUL2H11908.2	HVL0278	0.828	1.65e-08
HVUL3H00629.2	HVL0278	-0.864	8e-10
HVUL3H32380.2	HVL0278	0.811	5.53e-08
HVUL3H34478.2	HVL0278	0.81	5.86e-08
HVUL3H36221.2	HVL0278	0.834	1.01e-08
HVUL3H47421.2	HVL0278	-0.871	4e-10
HVUL3H57469.2	HVL0278	0.8	1.118e-07
HVUL4H10827.2	HVL0278	0.824	2.19e-08
HVUL4H31119.2	HVL0278	0.845	4.2e-09
HVUL4H31240.2	HVL0278	0.802	1.015e-07
HVUL4H33897.2	HVL0278	0.812	4.97e-08
HVUL4H41760.2	HVL0278	0.825	2.07e-08
HVUL5H06258.2	HVL0278	0.802	1.022e-07
HVUL5H08284.2	HVL0278	0.801	1.026e-07
HVUL5H12521.2	HVL0278	0.851	2.5e-09
HVUL6H14634.2	HVL0278	0.805	8.01e-08
HVUL6H16713.2	HVL0278	0.836	8.7e-09
HVUL6H23909.2	HVL0278	0.826	1.9e-08
HVUL6H42965.2	HVL0278	-0.811	5.61e-08
HVUL7H13412.2	HVL0278	0.814	4.46e-08
HVUL7H33646.2	HVL0278	0.8	1.103e-07
HVUL7H34133.2	HVL0278	0.802	1.013e-07
HVUL7H41439.2	HVL0278	0.851	2.6e-09
MSTRG.14843	HVL0278	0.808	6.84e-08
MSTRG.14948	HVL0278	-0.823	2.44e-08
MSTRG.16934	HVL0278	-0.807	7.22e-08
MSTRG.7472	HVL0278	0.82	3.01e-08
MSTRG.7884	HVL0278	0.837	8.1e-09
lcl|Taestivum_Traes_3DL_30CF35BB3.3	HVL0278	-0.862	9e-10
lcl|Taestivum_Traes_5BS_2983EE249.4	HVL0278	0.807	7.03e-08
lcl|Taestivum_Traes_7BL_9852B0C85.1	HVL0278	-0.813	4.66e-08
lcl|Taestivum_Traes_7BL_AD93089B3.1	HVL0278	-0.817	3.72e-08
lcl|Taestivum_Traes_7BL_FAF92E64F.1	HVL0278	-0.833	1.16e-08
HVUL0H09682.2	HVL0279	-0.83	1.42e-08
HVUL0H10217.2	HVL0279	-0.812	4.99e-08
HVUL1H03225.2	HVL0279	-0.845	4.2e-09
HVUL1H03995.2	HVL0279	-0.807	7.39e-08
HVUL1H10690.2	HVL0279	-0.909	0
HVUL1H16499.2	HVL0279	-0.824	2.13e-08
HVUL1H23926.2	HVL0279	-0.825	2.08e-08
HVUL1H35516.2	HVL0279	-0.917	0
HVUL2H03240.2	HVL0279	0.911	0
HVUL2H17943.2	HVL0279	-0.873	3e-10
HVUL2H35150.2	HVL0279	0.839	7.2e-09
HVUL2H59938.2	HVL0279	-0.855	1.7e-09
HVUL3H00629.2	HVL0279	0.858	1.3e-09
HVUL3H36573.2	HVL0279	-0.82	3.03e-08
HVUL3H39618.2	HVL0279	-0.827	1.73e-08
HVUL3H53451.2	HVL0279	-0.817	3.66e-08
HVUL4H21228.2	HVL0279	0.888	1e-10
HVUL4H29307.2	HVL0279	0.828	1.64e-08
HVUL4H33897.2	HVL0279	-0.851	2.5e-09
HVUL4H54106.2	HVL0279	0.802	9.74e-08
HVUL5H00499.2	HVL0279	0.901	0
HVUL5H05811.2	HVL0279	-0.872	4e-10
HVUL5H06258.2	HVL0279	-0.858	1.3e-09
HVUL5H06764.2	HVL0279	-0.83	1.42e-08
HVUL5H12521.2	HVL0279	-0.818	3.47e-08
HVUL5H16019.2	HVL0279	-0.933	0
HVUL5H29270.2	HVL0279	0.801	1.086e-07
HVUL5H42840.2	HVL0279	-0.844	4.6e-09
HVUL5H42841.2	HVL0279	-0.816	3.99e-08
HVUL5H49431.2	HVL0279	-0.818	3.48e-08
HVUL6H23659.2	HVL0279	-0.908	0
HVUL6H47608.2	HVL0279	0.812	5.26e-08
HVUL7H05791.2	HVL0279	-0.881	1e-10
HVUL7H14260.2	HVL0279	0.89	0
HVUL7H15553.2	HVL0279	0.837	8.5e-09
HVUL7H33646.2	HVL0279	-0.881	1e-10
HVUL7H41439.2	HVL0279	-0.884	1e-10
HVUL7H48759.2	HVL0279	-0.939	0
HVUL7H51490.2	HVL0279	-0.928	0
MSTRG.14213	HVL0279	-0.879	2e-10
MSTRG.14948	HVL0279	0.916	0
MSTRG.15375	HVL0279	0.833	1.11e-08
MSTRG.16070	HVL0279	0.864	8e-10
MSTRG.16934	HVL0279	0.825	2.06e-08
MSTRG.3128	HVL0279	0.857	1.6e-09
MSTRG.332	HVL0279	-0.8	1.126e-07
MSTRG.3437	HVL0279	-0.824	2.22e-08
MSTRG.4929	HVL0279	-0.864	8e-10
MSTRG.7472	HVL0279	-0.827	1.74e-08
MSTRG.7884	HVL0279	-0.886	1e-10
lcl|Taestivum_Traes_2AS_FA1D507C5.1	HVL0279	-0.887	1e-10
lcl|Taestivum_Traes_3AS_52C1D8E52.2	HVL0279	-0.871	4e-10
lcl|Taestivum_Traes_3DS_CF98F192C.1	HVL0279	0.826	1.84e-08
lcl|Taestivum_Traes_5BS_2983EE249.4	HVL0279	-0.886	1e-10
lcl|Taestivum_Traes_5DL_1D11F7E68.1	HVL0279	-0.888	1e-10
lcl|Taestivum_Traes_6AL_B393E6BCC.4	HVL0279	-0.918	0
lcl|Taestivum_Traes_7BL_537EA1748.1	HVL0279	0.893	0
lcl|Taestivum_Traes_7BL_9852B0C85.1	HVL0279	0.926	0
lcl|Taestivum_Traes_7BL_AD93089B3.1	HVL0279	0.931	0
lcl|Taestivum_Traes_7BL_FAF92E64F.1	HVL0279	0.869	5e-10
HVUL2H03240.2	HVL0280	0.805	8.26e-08
HVUL7H05791.2	HVL0280	-0.801	1.079e-07
HVUL0H10217.2	HVL0283	0.834	1.04e-08
HVUL1H03225.2	HVL0283	0.817	3.75e-08
HVUL1H10690.2	HVL0283	0.831	1.3e-08
HVUL3H35903.2	HVL0283	0.864	8e-10
HVUL4H33897.2	HVL0283	0.828	1.6e-08
HVUL4H41760.2	HVL0283	0.851	2.6e-09
MSTRG.3437	HVL0283	0.818	3.47e-08
lcl|Taestivum_Traes_5DL_A12BC4EDE.2	HVL0283	0.806	7.44e-08
HVUL0H10217.2	HVL0284	-0.849	2.9e-09
HVUL1H03225.2	HVL0284	-0.844	4.6e-09
HVUL1H10690.2	HVL0284	-0.892	0
HVUL1H16499.2	HVL0284	-0.828	1.63e-08
HVUL1H28745.2	HVL0284	-0.821	2.81e-08
HVUL1H32265.2	HVL0284	-0.816	4.02e-08
HVUL1H35516.2	HVL0284	-0.822	2.58e-08
HVUL2H20443.2	HVL0284	-0.802	1.01e-07
HVUL3H00629.2	HVL0284	0.806	7.88e-08
HVUL3H34478.2	HVL0284	-0.804	8.82e-08
HVUL3H35903.2	HVL0284	-0.845	4.2e-09
HVUL4H31240.2	HVL0284	-0.836	8.6e-09
HVUL4H33897.2	HVL0284	-0.887	1e-10
HVUL4H41760.2	HVL0284	-0.893	0
HVUL5H12521.2	HVL0284	-0.815	4.29e-08
HVUL5H42840.2	HVL0284	-0.854	2e-09
HVUL6H07129.2	HVL0284	-0.817	3.62e-08
HVUL6H16239.2	HVL0284	-0.82	2.99e-08
HVUL7H08471.2	HVL0284	-0.845	4.2e-09
HVUL7H13961.2	HVL0284	-0.841	6e-09
HVUL7H41439.2	HVL0284	-0.857	1.4e-09
HVUL7H48759.2	HVL0284	-0.848	3.4e-09
HVUL7H51490.2	HVL0284	-0.816	3.91e-08
MSTRG.14948	HVL0284	0.802	1.01e-07
MSTRG.3437	HVL0284	-0.815	4.1e-08
MSTRG.7472	HVL0284	-0.837	8.3e-09
lcl|Taestivum_Traes_3AS_52C1D8E52.2	HVL0284	-0.818	3.34e-08
lcl|Taestivum_Traes_6AL_B393E6BCC.4	HVL0284	-0.859	1.2e-09
lcl|Taestivum_Traes_7BL_537EA1748.1	HVL0284	0.805	8.14e-08
lcl|Taestivum_Traes_7BL_9852B0C85.1	HVL0284	0.807	7.39e-08
lcl|Taestivum_Traes_7BL_AD93089B3.1	HVL0284	0.823	2.4e-08
lcl|Taestivum_Traes_7BL_FAF92E64F.1	HVL0284	0.809	6.37e-08
HVUL5H02628.2	HVL0289	0.81	5.77e-08
HVUL5H42840.2	HVL0289	0.816	3.87e-08
MSTRG.7472	HVL0289	0.807	7.27e-08
HVUL6H10065.2	HVL0306	0.801	1.084e-07
HVUL7H08471.2	HVL0306	0.824	2.13e-08
HVUL7H13961.2	HVL0306	0.813	4.82e-08
MSTRG.3437	HVL0306	0.809	6.42e-08
HVUL1H03225.2	HVL0312	-0.835	9.6e-09
HVUL1H06165.2	HVL0312	-0.83	1.45e-08
HVUL1H10690.2	HVL0312	-0.808	6.74e-08
HVUL2H03240.2	HVL0312	0.859	1.3e-09
HVUL3H00629.2	HVL0312	0.869	5e-10
HVUL3H02242.2	HVL0312	-0.802	9.8e-08
HVUL3H26995.2	HVL0312	-0.811	5.56e-08
HVUL3H32380.2	HVL0312	-0.806	7.56e-08
HVUL4H10827.2	HVL0312	-0.802	9.94e-08
HVUL4H11260.2	HVL0312	-0.809	6.23e-08
HVUL4H33897.2	HVL0312	-0.826	1.92e-08
HVUL5H03899.2	HVL0312	-0.832	1.24e-08
HVUL5H08284.2	HVL0312	-0.829	1.56e-08
HVUL5H29270.2	HVL0312	0.805	8.31e-08
HVUL6H07129.2	HVL0312	-0.801	1.051e-07
HVUL6H23909.2	HVL0312	-0.832	1.17e-08
HVUL7H33646.2	HVL0312	-0.858	1.4e-09
HVUL7H41439.2	HVL0312	-0.824	2.22e-08
HVUL7H48759.2	HVL0312	-0.82	2.94e-08
HVUL7H51490.2	HVL0312	-0.809	6.07e-08
MSTRG.14948	HVL0312	0.813	4.91e-08
MSTRG.16934	HVL0312	0.823	2.32e-08
MSTRG.7884	HVL0312	-0.852	2.4e-09
lcl|Taestivum_Traes_2AS_FA1D507C5.1	HVL0312	-0.859	1.2e-09
lcl|Taestivum_Traes_4AS_9F2EB8DFD.1	HVL0312	-0.81	5.77e-08
lcl|Taestivum_Traes_5BS_2983EE249.4	HVL0312	-0.875	2e-10
lcl|Taestivum_Traes_7BL_9852B0C85.1	HVL0312	0.841	6.2e-09
lcl|Taestivum_Traes_7BL_AD93089B3.1	HVL0312	0.822	2.49e-08
lcl|Taestivum_Traes_7BL_FAF92E64F.1	HVL0312	0.81	5.93e-08
HVUL4H11260.2	HVL0315	-0.835	9.4e-09
HVUL7H33646.2	HVL0315	-0.818	3.4e-08
HVUL3H47421.2	HVL0320	0.822	2.53e-08
HVUL4H33897.2	HVL0320	-0.801	1.053e-07
lcl|Taestivum_Traes_3DL_30CF35BB3.3	HVL0320	0.826	1.93e-08
HVUL3H42334.2	HVL0321	0.829	1.52e-08
lcl|Taestivum_Traes_3DL_B9F4CD18D.2	HVL0321	0.8	1.123e-07
HVUL1H03225.2	HVL0322	-0.836	9e-09
HVUL3H47421.2	HVL0322	0.852	2.3e-09
HVUL4H33897.2	HVL0322	-0.866	6e-10
HVUL4H41760.2	HVL0322	-0.836	8.6e-09
HVUL6H07129.2	HVL0322	-0.806	7.52e-08
HVUL6H23909.2	HVL0322	-0.806	7.67e-08
HVUL7H33646.2	HVL0322	-0.809	6.25e-08
HVUL7H41439.2	HVL0322	-0.822	2.56e-08
lcl|Taestivum_Traes_2AS_FA1D507C5.1	HVL0322	-0.824	2.28e-08
lcl|Taestivum_Traes_3DL_30CF35BB3.3	HVL0322	0.866	7e-10
HVUL1H03225.2	HVL0325	-0.821	2.82e-08
HVUL3H02242.2	HVL0325	-0.806	7.67e-08
HVUL3H35339.2	HVL0325	-0.813	4.96e-08
HVUL3H47421.2	HVL0325	0.851	2.6e-09
HVUL4H33897.2	HVL0325	-0.858	1.3e-09
HVUL4H41760.2	HVL0325	-0.831	1.32e-08
HVUL6H07129.2	HVL0325	-0.806	7.77e-08
HVUL7H33646.2	HVL0325	-0.812	5.11e-08
lcl|Taestivum_Traes_2AS_FA1D507C5.1	HVL0325	-0.824	2.15e-08
lcl|Taestivum_Traes_3DL_30CF35BB3.3	HVL0325	0.869	5e-10
HVUL5H39411.2	HVL0326	-0.805	8.05e-08
HVUL7H45386.2	HVL0326	0.801	1.055e-07
HVUL1H35516.2	HVL0334	0.801	1.055e-07
HVUL2H35150.2	HVL0334	-0.813	4.65e-08
HVUL3H48188.2	HVL0334	-0.821	2.78e-08
HVUL4H21228.2	HVL0334	-0.834	1.08e-08
HVUL5H16019.2	HVL0334	0.839	7e-09
HVUL6H23659.2	HVL0334	0.803	9.2e-08
HVUL6H46104.2	HVL0334	-0.812	5.04e-08
HVUL7H48759.2	HVL0334	0.817	3.53e-08
HVUL7H51490.2	HVL0334	0.838	7.5e-09
MSTRG.14948	HVL0334	-0.811	5.5e-08
MSTRG.15375	HVL0334	-0.801	1.038e-07
MSTRG.3128	HVL0334	-0.82	2.84e-08
lcl|Taestivum_Traes_3AS_52C1D8E52.2	HVL0334	0.824	2.24e-08
lcl|Taestivum_Traes_5DL_1D11F7E68.1	HVL0334	0.803	9.18e-08
lcl|Taestivum_Traes_6AL_B393E6BCC.4	HVL0334	0.807	7.25e-08
lcl|Taestivum_Traes_7BL_537EA1748.1	HVL0334	-0.821	2.68e-08
lcl|Taestivum_Traes_7BL_9852B0C85.1	HVL0334	-0.816	3.93e-08
lcl|Taestivum_Traes_7BL_AD93089B3.1	HVL0334	-0.816	3.87e-08
HVUL3H37128.2	HVL0336	0.807	7.21e-08
HVUL6H10512.2	HVL0336	0.805	8.32e-08
HVUL1H03225.2	HVL0338	-0.801	1.033e-07
HVUL3H35339.2	HVL0338	-0.806	7.44e-08
HVUL3H47421.2	HVL0338	0.834	1.03e-08
HVUL4H33897.2	HVL0338	-0.849	3e-09
HVUL4H41760.2	HVL0338	-0.82	3.05e-08
HVUL6H07129.2	HVL0338	-0.803	9.53e-08
HVUL7H33646.2	HVL0338	-0.804	8.9e-08
lcl|Taestivum_Traes_2AS_FA1D507C5.1	HVL0338	-0.814	4.61e-08
lcl|Taestivum_Traes_3DL_30CF35BB3.3	HVL0338	0.842	5.3e-09
HVUL4H33897.2	HVL0339	-0.821	2.83e-08
lcl|Taestivum_Traes_3DL_30CF35BB3.3	HVL0339	0.803	9.09e-08
HVUL0H09682.2	HVL0341	-0.8	1.126e-07
HVUL1H03225.2	HVL0341	-0.84	6.3e-09
HVUL1H10690.2	HVL0341	-0.842	5.5e-09
HVUL1H23926.2	HVL0341	-0.859	1.2e-09
HVUL1H35516.2	HVL0341	-0.824	2.13e-08
HVUL2H03240.2	HVL0341	0.913	0
HVUL2H07764.2	HVL0341	-0.801	1.032e-07
HVUL2H13246.2	HVL0341	-0.825	2.07e-08
HVUL2H17943.2	HVL0341	-0.866	6e-10
HVUL3H00629.2	HVL0341	0.864	8e-10
HVUL3H39618.2	HVL0341	-0.857	1.5e-09
HVUL4H21228.2	HVL0341	0.827	1.81e-08
HVUL4H26989.2	HVL0341	-0.83	1.45e-08
HVUL4H33897.2	HVL0341	-0.822	2.56e-08
HVUL5H00499.2	HVL0341	0.822	2.58e-08
HVUL5H03899.2	HVL0341	-0.823	2.46e-08
HVUL5H05811.2	HVL0341	-0.915	0
HVUL5H06258.2	HVL0341	-0.855	1.7e-09
HVUL5H16019.2	HVL0341	-0.879	2e-10
HVUL5H42840.2	HVL0341	-0.808	6.91e-08
HVUL5H42841.2	HVL0341	-0.812	5.15e-08
HVUL6H12798.2	HVL0341	-0.812	4.99e-08
HVUL6H23659.2	HVL0341	-0.84	6.3e-09
HVUL6H47608.2	HVL0341	0.811	5.62e-08
HVUL7H05791.2	HVL0341	-0.877	2e-10
HVUL7H14260.2	HVL0341	0.848	3.2e-09
HVUL7H33646.2	HVL0341	-0.885	1e-10
HVUL7H41439.2	HVL0341	-0.862	9e-10
HVUL7H48759.2	HVL0341	-0.841	6.1e-09
HVUL7H51490.2	HVL0341	-0.845	4.2e-09
MSTRG.14213	HVL0341	-0.823	2.44e-08
MSTRG.14948	HVL0341	0.88	1e-10
MSTRG.16070	HVL0341	0.802	9.78e-08
MSTRG.16934	HVL0341	0.854	1.9e-09
MSTRG.4929	HVL0341	-0.84	6.7e-09
MSTRG.7884	HVL0341	-0.866	6e-10
lcl|Taestivum_Traes_2AS_FA1D507C5.1	HVL0341	-0.88	1e-10
lcl|Taestivum_Traes_3DS_CF98F192C.1	HVL0341	0.81	5.89e-08
lcl|Taestivum_Traes_5BS_2983EE249.4	HVL0341	-0.885	1e-10
lcl|Taestivum_Traes_5DL_1D11F7E68.1	HVL0341	-0.802	9.67e-08
lcl|Taestivum_Traes_6AL_B393E6BCC.4	HVL0341	-0.833	1.12e-08
lcl|Taestivum_Traes_7AL_112C7294C.6	HVL0341	-0.843	5.3e-09
lcl|Taestivum_Traes_7BL_537EA1748.1	HVL0341	0.847	3.6e-09
lcl|Taestivum_Traes_7BL_9852B0C85.1	HVL0341	0.868	5e-10
lcl|Taestivum_Traes_7BL_AD93089B3.1	HVL0341	0.888	1e-10
lcl|Taestivum_Traes_7BL_FAF92E64F.1	HVL0341	0.849	3.1e-09
HVUL2H17943.2	HVL0347	-0.818	3.34e-08
HVUL5H33679.2	HVL0347	-0.813	4.86e-08
HVUL7H05791.2	HVL0347	-0.802	1.011e-07
lcl|Taestivum_Traes_2AS_FA1D507C5.1	HVL0347	-0.83	1.39e-08
HVUL6H47608.2	HVL0348	0.804	8.78e-08
HVUL7H14260.2	HVL0348	0.848	3.4e-09
MSTRG.5356	HVL0348	0.847	3.6e-09
lcl|Taestivum_Traes_3B_6D2F7F7AB.3	HVL0348	0.814	4.46e-08
HVUL0H09682.2	HVL0354	-0.813	4.74e-08
HVUL1H03225.2	HVL0354	-0.854	2e-09
HVUL1H10690.2	HVL0354	-0.871	4e-10
HVUL1H23926.2	HVL0354	-0.839	7e-09
HVUL1H35516.2	HVL0354	-0.875	3e-10
HVUL2H03240.2	HVL0354	0.938	0
HVUL2H13246.2	HVL0354	-0.813	4.83e-08
HVUL2H17943.2	HVL0354	-0.89	0
HVUL3H00629.2	HVL0354	0.908	0
HVUL3H39618.2	HVL0354	-0.841	5.9e-09
HVUL3H53451.2	HVL0354	-0.807	7.17e-08
HVUL4H21228.2	HVL0354	0.873	3e-10
HVUL4H33897.2	HVL0354	-0.837	8.4e-09
HVUL5H00499.2	HVL0354	0.86	1.2e-09
HVUL5H05811.2	HVL0354	-0.877	2e-10
HVUL5H06258.2	HVL0354	-0.852	2.3e-09
HVUL5H16019.2	HVL0354	-0.917	0
HVUL5H29270.2	HVL0354	0.829	1.53e-08
HVUL5H42840.2	HVL0354	-0.808	6.58e-08
HVUL6H16636.2	HVL0354	0.84	6.3e-09
HVUL6H23659.2	HVL0354	-0.887	1e-10
HVUL6H46104.2	HVL0354	0.832	1.2e-08
HVUL6H47608.2	HVL0354	0.864	7e-10
HVUL7H05791.2	HVL0354	-0.891	0
HVUL7H14260.2	HVL0354	0.917	0
HVUL7H22337.2	HVL0354	-0.8	1.12e-07
HVUL7H33646.2	HVL0354	-0.863	8e-10
HVUL7H41078.2	HVL0354	0.81	5.89e-08
HVUL7H41439.2	HVL0354	-0.863	9e-10
HVUL7H48759.2	HVL0354	-0.893	0
HVUL7H51490.2	HVL0354	-0.898	0
MSTRG.14213	HVL0354	-0.85	2.7e-09
MSTRG.14948	HVL0354	0.922	0
MSTRG.15375	HVL0354	0.807	7.29e-08
MSTRG.16070	HVL0354	0.836	9e-09
MSTRG.16934	HVL0354	0.931	0
MSTRG.3128	HVL0354	0.86	1.1e-09
MSTRG.4929	HVL0354	-0.885	1e-10
MSTRG.7884	HVL0354	-0.871	4e-10
lcl|Taestivum_Traes_2AS_FA1D507C5.1	HVL0354	-0.838	7.4e-09
lcl|Taestivum_Traes_3AS_52C1D8E52.2	HVL0354	-0.844	4.5e-09
lcl|Taestivum_Traes_3DS_CF98F192C.1	HVL0354	0.819	3.26e-08
lcl|Taestivum_Traes_5BS_2983EE249.4	HVL0354	-0.869	5e-10
lcl|Taestivum_Traes_5DL_1D11F7E68.1	HVL0354	-0.845	4.1e-09
lcl|Taestivum_Traes_6AL_B393E6BCC.4	HVL0354	-0.879	2e-10
lcl|Taestivum_Traes_7AL_112C7294C.6	HVL0354	-0.865	7e-10
lcl|Taestivum_Traes_7BL_537EA1748.1	HVL0354	0.892	0
lcl|Taestivum_Traes_7BL_9852B0C85.1	HVL0354	0.916	0
lcl|Taestivum_Traes_7BL_AD93089B3.1	HVL0354	0.915	0
lcl|Taestivum_Traes_7BL_FAF92E64F.1	HVL0354	0.879	2e-10
HVUL0H09682.2	HVL0356	-0.852	2.3e-09
HVUL0H10217.2	HVL0356	-0.801	1.086e-07
HVUL1H03225.2	HVL0356	-0.856	1.7e-09
HVUL1H10690.2	HVL0356	-0.898	0
HVUL1H16499.2	HVL0356	-0.817	3.68e-08
HVUL1H23926.2	HVL0356	-0.846	3.8e-09
HVUL1H35516.2	HVL0356	-0.906	0
HVUL1H50605.2	HVL0356	-0.826	1.84e-08
HVUL2H03240.2	HVL0356	0.935	0
HVUL2H07764.2	HVL0356	-0.815	4.28e-08
HVUL2H13246.2	HVL0356	-0.829	1.49e-08
HVUL2H17943.2	HVL0356	-0.921	0
HVUL2H35150.2	HVL0356	0.823	2.31e-08
HVUL2H54978.2	HVL0356	-0.801	1.065e-07
HVUL2H59938.2	HVL0356	-0.837	8.2e-09
HVUL3H00629.2	HVL0356	0.921	0
HVUL3H36573.2	HVL0356	-0.82	2.88e-08
HVUL3H39618.2	HVL0356	-0.872	4e-10
HVUL3H53451.2	HVL0356	-0.803	9.58e-08
HVUL4H01232.2	HVL0356	-0.801	1.085e-07
HVUL4H11260.2	HVL0356	-0.813	4.88e-08
HVUL4H21228.2	HVL0356	0.903	0
HVUL4H26989.2	HVL0356	-0.802	9.71e-08
HVUL4H29307.2	HVL0356	0.811	5.49e-08
HVUL4H33897.2	HVL0356	-0.853	2.2e-09
HVUL5H00499.2	HVL0356	0.872	4e-10
HVUL5H05811.2	HVL0356	-0.9	0
HVUL5H06258.2	HVL0356	-0.878	2e-10
HVUL5H06764.2	HVL0356	-0.827	1.7e-08
HVUL5H12521.2	HVL0356	-0.824	2.14e-08
HVUL5H16019.2	HVL0356	-0.949	0
HVUL5H29270.2	HVL0356	0.831	1.35e-08
HVUL5H42840.2	HVL0356	-0.857	1.5e-09
HVUL5H42841.2	HVL0356	-0.833	1.09e-08
HVUL5H49431.2	HVL0356	-0.802	1.001e-07
HVUL6H12643.2	HVL0356	-0.817	3.66e-08
HVUL6H12798.2	HVL0356	-0.805	8.02e-08
HVUL6H23659.2	HVL0356	-0.911	0
HVUL6H46104.2	HVL0356	0.818	3.49e-08
HVUL6H47608.2	HVL0356	0.846	3.8e-09
HVUL7H05791.2	HVL0356	-0.905	0
HVUL7H14260.2	HVL0356	0.913	0
HVUL7H15553.2	HVL0356	0.816	4.01e-08
HVUL7H22337.2	HVL0356	-0.817	3.68e-08
HVUL7H33646.2	HVL0356	-0.893	0
HVUL7H41078.2	HVL0356	0.816	4.03e-08
HVUL7H41439.2	HVL0356	-0.891	0
HVUL7H44055.2	HVL0356	-0.811	5.36e-08
HVUL7H48759.2	HVL0356	-0.921	0
HVUL7H51490.2	HVL0356	-0.927	0
MSTRG.14213	HVL0356	-0.906	0
MSTRG.14948	HVL0356	0.926	0
MSTRG.15375	HVL0356	0.829	1.49e-08
MSTRG.16070	HVL0356	0.871	4e-10
MSTRG.16934	HVL0356	0.892	0
MSTRG.3128	HVL0356	0.876	2e-10
MSTRG.3437	HVL0356	-0.811	5.46e-08
MSTRG.4929	HVL0356	-0.899	0
MSTRG.7472	HVL0356	-0.832	1.25e-08
MSTRG.7884	HVL0356	-0.916	0
lcl|Taestivum_Traes_2AS_FA1D507C5.1	HVL0356	-0.903	0
lcl|Taestivum_Traes_3AS_52C1D8E52.2	HVL0356	-0.857	1.5e-09
lcl|Taestivum_Traes_3DS_CF98F192C.1	HVL0356	0.857	1.5e-09
lcl|Taestivum_Traes_5BS_2983EE249.4	HVL0356	-0.909	0
lcl|Taestivum_Traes_5DL_1D11F7E68.1	HVL0356	-0.875	3e-10
lcl|Taestivum_Traes_6AL_B393E6BCC.4	HVL0356	-0.91	0
lcl|Taestivum_Traes_7AL_112C7294C.6	HVL0356	-0.862	9e-10
lcl|Taestivum_Traes_7BL_537EA1748.1	HVL0356	0.934	0
lcl|Taestivum_Traes_7BL_9852B0C85.1	HVL0356	0.946	0
lcl|Taestivum_Traes_7BL_AD93089B3.1	HVL0356	0.954	0
lcl|Taestivum_Traes_7BL_FAF92E64F.1	HVL0356	0.912	0
HVUL1H28148.2	HVL0364	0.801	1.034e-07
HVUL3H51290.2	HVL0364	0.818	3.36e-08
HVUL4H31119.2	HVL0364	0.824	2.14e-08
HVUL6H14634.2	HVL0364	0.815	4.22e-08
HVUL0H09682.2	HVL0370	-0.829	1.58e-08
HVUL1H03225.2	HVL0370	-0.86	1.1e-09
HVUL1H10690.2	HVL0370	-0.901	0
HVUL1H23926.2	HVL0370	-0.856	1.7e-09
HVUL1H35516.2	HVL0370	-0.894	0
HVUL1H50605.2	HVL0370	-0.804	8.59e-08
HVUL2H03240.2	HVL0370	0.922	0
HVUL2H07764.2	HVL0370	-0.824	2.16e-08
HVUL2H13246.2	HVL0370	-0.81	5.73e-08
HVUL2H17943.2	HVL0370	-0.906	0
HVUL2H59938.2	HVL0370	-0.814	4.34e-08
HVUL3H00629.2	HVL0370	0.921	0
HVUL3H36573.2	HVL0370	-0.821	2.82e-08
HVUL3H39618.2	HVL0370	-0.854	2e-09
HVUL4H11260.2	HVL0370	-0.803	9.33e-08
HVUL4H21228.2	HVL0370	0.901	0
HVUL4H26989.2	HVL0370	-0.827	1.82e-08
HVUL4H33897.2	HVL0370	-0.856	1.7e-09
HVUL5H00499.2	HVL0370	0.875	3e-10
HVUL5H05811.2	HVL0370	-0.882	1e-10
HVUL5H06258.2	HVL0370	-0.851	2.5e-09
HVUL5H06764.2	HVL0370	-0.861	1.1e-09
HVUL5H12521.2	HVL0370	-0.806	7.43e-08
HVUL5H16019.2	HVL0370	-0.932	0
HVUL5H29270.2	HVL0370	0.8	1.104e-07
HVUL5H42840.2	HVL0370	-0.846	3.9e-09
HVUL5H42841.2	HVL0370	-0.811	5.43e-08
HVUL6H12798.2	HVL0370	-0.819	3.25e-08
HVUL6H23659.2	HVL0370	-0.904	0
HVUL6H46104.2	HVL0370	0.832	1.22e-08
HVUL6H47608.2	HVL0370	0.835	9.3e-09
HVUL7H05791.2	HVL0370	-0.89	0
HVUL7H14260.2	HVL0370	0.907	0
HVUL7H15553.2	HVL0370	0.814	4.45e-08
HVUL7H22337.2	HVL0370	-0.815	4.31e-08
HVUL7H33646.2	HVL0370	-0.88	2e-10
HVUL7H41078.2	HVL0370	0.85	2.8e-09
HVUL7H41439.2	HVL0370	-0.895	0
HVUL7H48759.2	HVL0370	-0.914	0
HVUL7H51490.2	HVL0370	-0.916	0
MSTRG.14213	HVL0370	-0.894	0
MSTRG.14948	HVL0370	0.912	0
MSTRG.15375	HVL0370	0.804	8.88e-08
MSTRG.16070	HVL0370	0.853	2.2e-09
MSTRG.16934	HVL0370	0.878	2e-10
MSTRG.3128	HVL0370	0.874	3e-10
MSTRG.4929	HVL0370	-0.888	1e-10
MSTRG.7472	HVL0370	-0.805	7.91e-08
MSTRG.7884	HVL0370	-0.909	0
lcl|Taestivum_Traes_2AS_FA1D507C5.1	HVL0370	-0.891	0
lcl|Taestivum_Traes_3AS_52C1D8E52.2	HVL0370	-0.844	4.7e-09
lcl|Taestivum_Traes_3DS_CF98F192C.1	HVL0370	0.863	8e-10
lcl|Taestivum_Traes_5BS_2983EE249.4	HVL0370	-0.897	0
lcl|Taestivum_Traes_5DL_1D11F7E68.1	HVL0370	-0.879	2e-10
lcl|Taestivum_Traes_6AL_B393E6BCC.4	HVL0370	-0.917	0
lcl|Taestivum_Traes_7AL_112C7294C.6	HVL0370	-0.841	6e-09
lcl|Taestivum_Traes_7BL_537EA1748.1	HVL0370	0.915	0
lcl|Taestivum_Traes_7BL_9852B0C85.1	HVL0370	0.93	0
lcl|Taestivum_Traes_7BL_AD93089B3.1	HVL0370	0.932	0
lcl|Taestivum_Traes_7BL_FAF92E64F.1	HVL0370	0.907	0
HVUL0H10217.2	HVL0375	-0.803	9.33e-08
HVUL1H10690.2	HVL0375	-0.834	1.08e-08
HVUL1H35516.2	HVL0375	-0.824	2.21e-08
HVUL2H03240.2	HVL0375	0.83	1.37e-08
HVUL3H00629.2	HVL0375	0.869	5e-10
HVUL4H41760.2	HVL0375	-0.82	2.93e-08
HVUL5H29270.2	HVL0375	0.805	8.4e-08
HVUL7H48759.2	HVL0375	-0.803	9.24e-08
HVUL7H51490.2	HVL0375	-0.803	9.17e-08
MSTRG.14948	HVL0375	0.846	3.8e-09
MSTRG.16934	HVL0375	0.837	8.2e-09
lcl|Taestivum_Traes_6AL_B393E6BCC.4	HVL0375	-0.813	4.9e-08
lcl|Taestivum_Traes_7BL_9852B0C85.1	HVL0375	0.803	9.06e-08
HVUL0H09682.2	HVL0377	0.82	3.03e-08
HVUL1H03225.2	HVL0377	0.801	1.039e-07
HVUL1H10690.2	HVL0377	0.896	0
HVUL1H23926.2	HVL0377	0.807	6.98e-08
HVUL1H35516.2	HVL0377	0.915	0
HVUL2H03240.2	HVL0377	-0.884	1e-10
HVUL2H17943.2	HVL0377	0.836	8.9e-09
HVUL2H35150.2	HVL0377	-0.865	7e-10
HVUL2H40321.2	HVL0377	-0.815	4.06e-08
HVUL2H59938.2	HVL0377	0.898	0
HVUL3H00629.2	HVL0377	-0.815	4.23e-08
HVUL3H36573.2	HVL0377	0.821	2.82e-08
HVUL4H21228.2	HVL0377	-0.937	0
HVUL4H29307.2	HVL0377	-0.843	5.1e-09
HVUL4H33897.2	HVL0377	0.832	1.24e-08
HVUL5H00499.2	HVL0377	-0.915	0
HVUL5H05811.2	HVL0377	0.803	9.33e-08
HVUL5H06258.2	HVL0377	0.841	5.8e-09
HVUL5H12521.2	HVL0377	0.801	1.091e-07
HVUL5H16019.2	HVL0377	0.942	0
HVUL5H29270.2	HVL0377	-0.819	3.08e-08
HVUL5H42840.2	HVL0377	0.802	1.005e-07
HVUL6H12643.2	HVL0377	0.805	8.23e-08
HVUL6H23659.2	HVL0377	0.915	0
HVUL6H32653.2	HVL0377	-0.867	6e-10
HVUL6H46104.2	HVL0377	-0.812	5.25e-08
HVUL6H47608.2	HVL0377	-0.828	1.59e-08
HVUL7H05791.2	HVL0377	0.88	2e-10
HVUL7H08470.2	HVL0377	0.801	1.074e-07
HVUL7H14260.2	HVL0377	-0.917	0
HVUL7H15553.2	HVL0377	-0.885	1e-10
HVUL7H33646.2	HVL0377	0.829	1.57e-08
HVUL7H41078.2	HVL0377	-0.822	2.47e-08
HVUL7H41439.2	HVL0377	0.857	1.5e-09
HVUL7H48759.2	HVL0377	0.954	0
HVUL7H51490.2	HVL0377	0.938	0
MSTRG.14213	HVL0377	0.884	1e-10
MSTRG.14948	HVL0377	-0.889	1e-10
MSTRG.15375	HVL0377	-0.838	7.9e-09
MSTRG.16070	HVL0377	-0.877	2e-10
MSTRG.16934	HVL0377	-0.828	1.58e-08
MSTRG.3128	HVL0377	-0.915	0
MSTRG.3437	HVL0377	0.82	2.92e-08
MSTRG.4929	HVL0377	0.88	1e-10
MSTRG.7884	HVL0377	0.843	5e-09
lcl|Taestivum_Traes_2AS_FA1D507C5.1	HVL0377	0.8	1.094e-07
lcl|Taestivum_Traes_3AS_52C1D8E52.2	HVL0377	0.871	4e-10
lcl|Taestivum_Traes_3DS_C94FEA540.1	HVL0377	0.906	0
lcl|Taestivum_Traes_3DS_CF98F192C.1	HVL0377	-0.833	1.09e-08
lcl|Taestivum_Traes_5BS_2983EE249.4	HVL0377	0.832	1.22e-08
lcl|Taestivum_Traes_5DL_1D11F7E68.1	HVL0377	0.872	4e-10
lcl|Taestivum_Traes_6AL_B393E6BCC.4	HVL0377	0.921	0
lcl|Taestivum_Traes_7BL_537EA1748.1	HVL0377	-0.922	0
lcl|Taestivum_Traes_7BL_9852B0C85.1	HVL0377	-0.916	0
lcl|Taestivum_Traes_7BL_AD93089B3.1	HVL0377	-0.934	0
lcl|Taestivum_Traes_7BL_FAF92E64F.1	HVL0377	-0.868	5e-10
HVUL3H00629.2	HVL0381	0.805	7.97e-08
lcl|Taestivum_Traes_2AS_FA1D507C5.1	HVL0381	-0.819	3.14e-08
lcl|Taestivum_Traes_4AS_9F2EB8DFD.1	HVL0381	-0.801	1.079e-07
HVUL0H02355.2	HVL0385	0.818	3.47e-08
HVUL0H36332.2	HVL0385	0.838	7.9e-09
HVUL1H19507.2	HVL0385	0.821	2.78e-08
HVUL2H14623.2	HVL0385	0.801	1.055e-07
HVUL2H30321.2	HVL0385	0.812	5.04e-08
HVUL2H50970.2	HVL0385	0.826	1.97e-08
HVUL3H19812.2	HVL0385	-0.828	1.61e-08
HVUL3H31560.2	HVL0385	0.802	9.84e-08
HVUL4H25261.2	HVL0385	0.83	1.45e-08
HVUL4H43562.2	HVL0385	0.828	1.62e-08
HVUL4H45506.2	HVL0385	0.807	7.3e-08
HVUL5H14370.2	HVL0385	0.817	3.74e-08
HVUL5H21151.2	HVL0385	0.827	1.72e-08
HVUL5H30670.2	HVL0385	0.815	4.15e-08
HVUL6H57774.2	HVL0385	0.836	9.2e-09
HVUL7H13058.2	HVL0385	0.834	1.07e-08
HVUL7H17250.2	HVL0385	0.81	6.03e-08
HVUL7H20552.2	HVL0385	0.839	7.1e-09
HVUL7H28664.2	HVL0385	0.824	2.28e-08
HVUL7H29256.2	HVL0385	0.822	2.55e-08
HVUL7H37847.2	HVL0385	0.829	1.55e-08
HVUL7H41469.2	HVL0385	0.801	1.076e-07
lcl|Taestivum_Traes_1DS_F8A1978DE.1	HVL0385	0.88	2e-10
lcl|Taestivum_Traes_3AL_6324CE5F4.6	HVL0385	0.819	3.22e-08
HVUL5H06258.2	HVL0398	-0.808	6.5e-08
HVUL5H42841.2	HVL0398	-0.81	5.94e-08
HVUL6H42965.2	HVL0398	0.809	6.41e-08
HVUL7H41439.2	HVL0398	-0.804	8.54e-08
MSTRG.14948	HVL0398	0.829	1.49e-08
HVUL5H12521.2	HVL0399	-0.804	8.7e-08
lcl|Taestivum_Traes_7BL_FAF92E64F.1	HVL0399	0.809	6.13e-08
HVUL2H03240.2	HVL0409	0.838	7.3e-09
HVUL3H00629.2	HVL0409	0.865	7e-10
MSTRG.16934	HVL0409	0.823	2.45e-08
MSTRG.7884	HVL0409	-0.805	8.33e-08
lcl|Taestivum_Traes_5BS_2983EE249.4	HVL0409	-0.811	5.31e-08
lcl|Taestivum_Traes_7AL_112C7294C.6	HVL0409	-0.816	3.83e-08
HVUL3H00629.2	HVL0410	0.808	6.8e-08
HVUL0H01744.2	HVL0426	0.8	1.11e-07
HVUL1H25959.2	HVL0426	0.846	4e-09
HVUL2H10791.2	HVL0426	0.803	9.54e-08
HVUL2H44538.2	HVL0426	0.81	6.04e-08
HVUL3H06433.2	HVL0426	0.806	7.88e-08
HVUL3H37991.2	HVL0426	0.811	5.35e-08
HVUL3H52391.2	HVL0426	0.814	4.53e-08
HVUL5H15989.2	HVL0426	0.808	6.51e-08
HVUL6H03725.2	HVL0426	0.841	5.8e-09
HVUL6H40544.2	HVL0426	0.843	5.2e-09
HVUL6H41798.2	HVL0426	0.847	3.6e-09
HVUL6H54152.2	HVL0426	0.831	1.29e-08
HVUL0H01182.2	HVL0464	0.817	3.62e-08
HVUL1H02995.2	HVL0464	0.872	3e-10
HVUL1H03225.2	HVL0464	0.846	3.8e-09
HVUL1H38669.2	HVL0464	0.808	6.64e-08
HVUL1H54366.2	HVL0464	0.821	2.79e-08
HVUL2H03240.2	HVL0464	-0.869	5e-10
HVUL2H11908.2	HVL0464	0.842	5.5e-09
HVUL2H13246.2	HVL0464	0.84	6.4e-09
HVUL3H00629.2	HVL0464	-0.833	1.08e-08
HVUL3H26995.2	HVL0464	0.801	1.075e-07
HVUL3H32380.2	HVL0464	0.821	2.73e-08
HVUL3H51290.2	HVL0464	0.81	5.71e-08
HVUL4H08370.2	HVL0464	0.81	5.76e-08
HVUL4H11260.2	HVL0464	0.804	8.89e-08
HVUL4H33897.2	HVL0464	0.803	9.03e-08
HVUL5H05811.2	HVL0464	0.84	6.6e-09
HVUL5H06258.2	HVL0464	0.815	4.28e-08
HVUL5H08284.2	HVL0464	0.842	5.6e-09
HVUL5H12521.2	HVL0464	0.828	1.69e-08
HVUL5H16019.2	HVL0464	0.809	6.37e-08
HVUL5H28248.2	HVL0464	0.819	3.1e-08
HVUL5H42841.2	HVL0464	0.816	4.02e-08
HVUL6H07129.2	HVL0464	0.809	6.13e-08
HVUL6H11239.2	HVL0464	0.817	3.71e-08
HVUL6H42965.2	HVL0464	-0.805	8.23e-08
HVUL7H15213.2	HVL0464	-0.815	4.19e-08
HVUL7H33646.2	HVL0464	0.841	6.1e-09
HVUL7H36592.2	HVL0464	-0.829	1.5e-08
HVUL7H41439.2	HVL0464	0.838	7.6e-09
MSTRG.14948	HVL0464	-0.822	2.49e-08
MSTRG.16934	HVL0464	-0.82	3.01e-08
MSTRG.7884	HVL0464	0.887	1e-10
lcl|Taestivum_Traes_2AS_FA1D507C5.1	HVL0464	0.823	2.39e-08
lcl|Taestivum_Traes_2DL_08ED30064.2	HVL0464	0.821	2.75e-08
lcl|Taestivum_Traes_5BS_2983EE249.4	HVL0464	0.884	1e-10
lcl|Taestivum_Traes_7AL_112C7294C.6	HVL0464	0.804	8.54e-08
lcl|Taestivum_Traes_7BL_9852B0C85.1	HVL0464	-0.812	4.97e-08
lcl|Taestivum_Traes_7BL_AD93089B3.1	HVL0464	-0.833	1.1e-08
lcl|Taestivum_Traes_7BL_FAF92E64F.1	HVL0464	-0.82	2.86e-08
HVUL0H01182.2	HVL0465	0.843	5.2e-09
HVUL1H02995.2	HVL0465	0.83	1.36e-08
HVUL1H03225.2	HVL0465	0.819	3.08e-08
HVUL1H53875.2	HVL0465	0.808	6.74e-08
HVUL2H03240.2	HVL0465	-0.821	2.81e-08
HVUL2H11908.2	HVL0465	0.838	7.8e-09
HVUL3H32380.2	HVL0465	0.804	8.86e-08
HVUL4H08370.2	HVL0465	0.813	4.83e-08
HVUL5H03899.2	HVL0465	0.806	7.57e-08
HVUL5H05811.2	HVL0465	0.807	7e-08
HVUL5H08284.2	HVL0465	0.824	2.19e-08
HVUL6H07129.2	HVL0465	0.803	9.11e-08
HVUL6H11239.2	HVL0465	0.807	7.06e-08
HVUL7H06716.2	HVL0465	0.815	4.3e-08
HVUL7H15213.2	HVL0465	-0.838	7.6e-09
HVUL7H36592.2	HVL0465	-0.814	4.51e-08
MSTRG.7884	HVL0465	0.836	9.1e-09
lcl|Taestivum_Traes_2DL_08ED30064.2	HVL0465	0.862	9e-10
lcl|Taestivum_Traes_5BS_2983EE249.4	HVL0465	0.854	2e-09
lcl|Taestivum_Traes_7AL_112C7294C.6	HVL0465	0.802	1.021e-07
HVUL4H00838.2	HVL0478	-0.843	5.1e-09
MSTRG.16070	HVL0478	0.817	3.6e-08
HVUL3H40386.2	HVL0493	0.812	5.05e-08
HVUL5H03899.2	HVL0493	0.802	9.8e-08
HVUL2H35150.2	HVL0500	0.809	6.37e-08
HVUL3H54699.2	HVL0500	0.829	1.47e-08
HVUL6H47608.2	HVL0500	0.807	7.19e-08
HVUL7H14260.2	HVL0500	0.807	7.19e-08
HVUL1H22426.2	HVL0513	0.808	6.71e-08
HVUL6H47608.2	HVL0513	0.807	7.17e-08
HVUL7H11211.2	HVL0513	0.816	3.82e-08
HVUL7H12719.2	HVL0513	0.843	4.9e-09
HVUL2H03240.2	HVL0518	0.843	4.8e-09
HVUL3H00629.2	HVL0518	0.827	1.81e-08
HVUL5H16019.2	HVL0518	-0.829	1.51e-08
HVUL6H12643.2	HVL0518	-0.815	4.22e-08
HVUL7H14260.2	HVL0518	0.816	3.9e-08
HVUL7H51490.2	HVL0518	-0.821	2.73e-08
MSTRG.14948	HVL0518	0.815	4.08e-08
MSTRG.16070	HVL0518	0.825	2.05e-08
lcl|Taestivum_Traes_7BL_9852B0C85.1	HVL0518	0.83	1.45e-08
lcl|Taestivum_Traes_7BL_AD93089B3.1	HVL0518	0.833	1.15e-08
lcl|Taestivum_Traes_7BL_FAF92E64F.1	HVL0518	0.837	8.4e-09
HVUL2H03240.2	HVL0520	0.854	1.9e-09
HVUL2H17943.2	HVL0520	-0.808	6.85e-08
HVUL3H00629.2	HVL0520	0.821	2.7e-08
HVUL4H21228.2	HVL0520	0.814	4.53e-08
HVUL5H16019.2	HVL0520	-0.849	3e-09
HVUL5H29270.2	HVL0520	0.809	6.24e-08
HVUL6H12643.2	HVL0520	-0.819	3.11e-08
HVUL6H23659.2	HVL0520	-0.806	7.57e-08
HVUL7H14260.2	HVL0520	0.836	9.1e-09
HVUL7H51490.2	HVL0520	-0.845	4.3e-09
MSTRG.14948	HVL0520	0.83	1.37e-08
MSTRG.16070	HVL0520	0.843	5.2e-09
MSTRG.16934	HVL0520	0.804	8.55e-08
lcl|Taestivum_Traes_3AS_52C1D8E52.2	HVL0520	-0.809	6.14e-08
lcl|Taestivum_Traes_7BL_537EA1748.1	HVL0520	0.809	6.21e-08
lcl|Taestivum_Traes_7BL_9852B0C85.1	HVL0520	0.838	7.6e-09
lcl|Taestivum_Traes_7BL_AD93089B3.1	HVL0520	0.855	1.8e-09
lcl|Taestivum_Traes_7BL_FAF92E64F.1	HVL0520	0.833	1.11e-08
HVUL0H01182.2	HVL0528	0.801	1.061e-07
MSTRG.16070	HVL0537	0.802	9.95e-08
HVUL1H22426.2	HVL0549	0.813	4.74e-08
HVUL3H21179.2	HVL0556	0.809	6.13e-08
HVUL4H21228.2	HVL0556	0.822	2.51e-08
HVUL4H29307.2	HVL0556	0.842	5.4e-09
HVUL6H00968.2	HVL0556	0.805	8.35e-08
HVUL6H32653.2	HVL0556	0.805	7.98e-08
HVUL6H47608.2	HVL0556	0.84	6.5e-09
HVUL7H11211.2	HVL0556	0.835	9.5e-09
HVUL7H12719.2	HVL0556	0.852	2.3e-09
HVUL7H14260.2	HVL0556	0.853	2.2e-09
MSTRG.3128	HVL0556	0.827	1.75e-08
MSTRG.5356	HVL0556	0.869	5e-10
HVUL0H09682.2	HVL0561	0.874	3e-10
HVUL1H03225.2	HVL0561	0.803	9.13e-08
HVUL1H03995.2	HVL0561	0.814	4.56e-08
HVUL1H10690.2	HVL0561	0.91	0
HVUL1H13394.2	HVL0561	-0.814	4.44e-08
HVUL1H23926.2	HVL0561	0.825	1.99e-08
HVUL1H35516.2	HVL0561	0.909	0
HVUL2H03240.2	HVL0561	-0.916	0
HVUL2H17943.2	HVL0561	0.889	1e-10
HVUL2H35150.2	HVL0561	-0.899	0
HVUL2H40321.2	HVL0561	-0.82	2.87e-08
HVUL2H54978.2	HVL0561	0.824	2.18e-08
HVUL2H59938.2	HVL0561	0.846	3.9e-09
HVUL3H00629.2	HVL0561	-0.86	1.1e-09
HVUL3H39618.2	HVL0561	0.82	3.01e-08
HVUL3H53451.2	HVL0561	0.81	6.03e-08
HVUL4H01232.2	HVL0561	0.825	2e-08
HVUL4H21228.2	HVL0561	-0.938	0
HVUL4H29307.2	HVL0561	-0.824	2.16e-08
HVUL4H33897.2	HVL0561	0.801	1.05e-07
HVUL5H00499.2	HVL0561	-0.906	0
HVUL5H05811.2	HVL0561	0.824	2.14e-08
HVUL5H06258.2	HVL0561	0.865	7e-10
HVUL5H06764.2	HVL0561	0.811	5.44e-08
HVUL5H12521.2	HVL0561	0.818	3.29e-08
HVUL5H16019.2	HVL0561	0.974	0
HVUL5H29270.2	HVL0561	-0.862	1e-09
HVUL5H42840.2	HVL0561	0.836	9e-09
HVUL5H42841.2	HVL0561	0.813	4.68e-08
HVUL5H49431.2	HVL0561	0.829	1.47e-08
HVUL6H12643.2	HVL0561	0.826	1.91e-08
HVUL6H23659.2	HVL0561	0.937	0
HVUL6H32653.2	HVL0561	-0.886	1e-10
HVUL6H46104.2	HVL0561	-0.866	6e-10
HVUL6H47608.2	HVL0561	-0.855	1.8e-09
HVUL7H05791.2	HVL0561	0.866	6e-10
HVUL7H14260.2	HVL0561	-0.931	0
HVUL7H15553.2	HVL0561	-0.863	9e-10
HVUL7H33646.2	HVL0561	0.827	1.77e-08
HVUL7H41078.2	HVL0561	-0.84	6.3e-09
HVUL7H41439.2	HVL0561	0.864	8e-10
HVUL7H44055.2	HVL0561	0.838	7.7e-09
HVUL7H48759.2	HVL0561	0.941	0
HVUL7H51490.2	HVL0561	0.96	0
MSTRG.14213	HVL0561	0.906	0
MSTRG.14948	HVL0561	-0.939	0
MSTRG.15375	HVL0561	-0.872	4e-10
MSTRG.16070	HVL0561	-0.936	0
MSTRG.16934	HVL0561	-0.86	1.1e-09
MSTRG.3128	HVL0561	-0.921	0
MSTRG.3437	HVL0561	0.834	1.01e-08
MSTRG.4929	HVL0561	0.902	0
MSTRG.7884	HVL0561	0.871	4e-10
lcl|Taestivum_Traes_1BL_A81E91163.1	HVL0561	-0.828	1.58e-08
lcl|Taestivum_Traes_3AS_52C1D8E52.2	HVL0561	0.901	0
lcl|Taestivum_Traes_3DS_C94FEA540.1	HVL0561	0.801	1.077e-07
lcl|Taestivum_Traes_3DS_CF98F192C.1	HVL0561	-0.861	1.1e-09
lcl|Taestivum_Traes_5BS_2983EE249.4	HVL0561	0.847	3.5e-09
lcl|Taestivum_Traes_5DL_1D11F7E68.1	HVL0561	0.921	0
lcl|Taestivum_Traes_6AL_B393E6BCC.4	HVL0561	0.924	0
lcl|Taestivum_Traes_7BL_537EA1748.1	HVL0561	-0.939	0
lcl|Taestivum_Traes_7BL_9852B0C85.1	HVL0561	-0.953	0
lcl|Taestivum_Traes_7BL_AD93089B3.1	HVL0561	-0.954	0
lcl|Taestivum_Traes_7BL_FAF92E64F.1	HVL0561	-0.925	0
HVUL1H16499.2	HVL0562	-0.821	2.77e-08
HVUL5H16019.2	HVL0562	-0.822	2.59e-08
HVUL5H29270.2	HVL0562	0.817	3.58e-08
HVUL5H49431.2	HVL0562	-0.82	3.02e-08
HVUL6H23659.2	HVL0562	-0.804	8.9e-08
HVUL6H46104.2	HVL0562	0.822	2.48e-08
HVUL7H44055.2	HVL0562	-0.813	4.71e-08
HVUL7H48759.2	HVL0562	-0.802	1.017e-07
HVUL7H51490.2	HVL0562	-0.821	2.74e-08
MSTRG.14948	HVL0562	0.861	1.1e-09
MSTRG.15375	HVL0562	0.8	1.108e-07
MSTRG.4929	HVL0562	-0.806	7.9e-08
MSTRG.7884	HVL0562	-0.816	4.01e-08
lcl|Taestivum_Traes_3AS_52C1D8E52.2	HVL0562	-0.8	1.097e-07
lcl|Taestivum_Traes_7BL_537EA1748.1	HVL0562	0.821	2.68e-08
[truncated: 29 more rows]
