# Supplementary material for: Gene coexpression network analysis combined with metabonomics reveals the resistance responses to powdery mildew in Tibetan hulless barley
Source: Sci Rep. 2018 Oct 8;8:14928. doi: 10.1038/s41598-018-33113-7 (PMC6175840; doi:10.1038/s41598-018-33113-7)
Supplement: Supplementary file 11 — Dataset 1 [file 41598_2018_33113_MOESM11_ESM.zip]

Archive with 11 entries (9 files):
- sample_G7/
- sample_G7/resultVisANTInput-black_all.txt
- sample_G7/resultVisANTInput-blue_all.txt
- sample_G7/resultVisANTInput-brown_all.txt
- sample_G7/resultVisANTInput-pink_all.txt
- sample_G7/resultVisANTInput-yellow_all.txt
- sample_Z13/
- sample_Z13/resultVisANTInput-blue_all.txt
- sample_Z13/resultVisANTInput-green_all.txt
- sample_Z13/resultVisANTInput-turquoise_all.txt
- sample_Z13/resultVisANTInput-yellow_all.txt
