# Supplementary material for: Gene coexpression network analysis combined with metabonomics reveals the resistance responses to powdery mildew in Tibetan hulless barley
Source: Sci Rep. 2018 Oct 8;8:14928. doi: 10.1038/s41598-018-33113-7 (PMC6175840; doi:10.1038/s41598-018-33113-7)
Supplement: Supplementary file 11 — Dataset 1 [file 41598_2018_33113_MOESM11_ESM.zip › sample_G7/resultVisANTInput-black_all.txt]

HVUL0H00628.2 HVUL0H01965.2 0.325571103154874
HVUL0H00628.2 HVUL0H02364.2 0.153317736688682
HVUL0H00628.2 HVUL0H04104.2 0.39593550199588
HVUL0H00628.2 HVUL0H04249.2 0.189310837247672
HVUL0H00628.2 HVUL0H07860.2 0.404890804816434
HVUL0H00628.2 HVUL0H09401.2 0.262791457057314
HVUL0H00628.2 HVUL0H11990.2 0.24707498445061
HVUL0H00628.2 HVUL0H29764.2 0.274715052240949
HVUL0H00628.2 HVUL0H54436.2 0.251543345187008
HVUL0H00628.2 HVUL1H03981.2 0.0973277369519934
HVUL0H00628.2 HVUL1H04081.2 0.199382194220273
HVUL0H00628.2 HVUL1H12282.2 0.0885390304290413
HVUL0H00628.2 HVUL1H12808.2 0.314300426657912
HVUL0H00628.2 HVUL1H14240.2 0.359436498625491
HVUL0H00628.2 HVUL1H14266.2 0.231255178349609
HVUL0H00628.2 HVUL1H17124.2 0.018761721595834
HVUL0H00628.2 HVUL1H22163.2 0.356431460752486
HVUL0H00628.2 HVUL1H23035.2 0.107896792685401
HVUL0H00628.2 HVUL1H25489.2 0.309324234455553
HVUL0H00628.2 HVUL1H26069.2 0.199608026513688
HVUL0H00628.2 HVUL1H28709.2 0.191250881840998
HVUL0H00628.2 HVUL1H33925.2 0.0737493392420584
HVUL0H00628.2 HVUL1H33976.2 0.0324975381817556
HVUL0H00628.2 HVUL1H34913.2 0.0962849041670638
HVUL0H00628.2 HVUL1H41394.2 0.114380628127176
HVUL0H00628.2 HVUL1H45526.2 0.360246259921245
HVUL0H00628.2 HVUL1H45867.2 0.362292314709054
HVUL0H00628.2 HVUL1H55813.2 0.272158817207255
HVUL0H00628.2 HVUL2H01381.2 0.0890324551594901
HVUL0H00628.2 HVUL2H04161.2 0.377424114193314
HVUL0H00628.2 HVUL2H05721.2 0.0462237788651367
HVUL0H00628.2 HVUL2H08514.2 0.101705181418553
HVUL0H00628.2 HVUL2H10517.2 0.0874640922323306
HVUL0H00628.2 HVUL2H11978.2 0.277418148943633
HVUL0H00628.2 HVUL2H15461.2 0.0653253343829566
HVUL0H00628.2 HVUL2H17727.2 0.0655221006563226
HVUL0H00628.2 HVUL2H18160.2 0.29183012332983
HVUL0H00628.2 HVUL2H20180.2 0.178707335289837
HVUL0H00628.2 HVUL2H25830.2 0.0755815534250218
HVUL0H00628.2 HVUL2H26684.2 0.197053226403461
HVUL0H00628.2 HVUL2H27981.2 0.0834973786845465
HVUL0H00628.2 HVUL2H30600.2 0.0787101574513343
HVUL0H00628.2 HVUL2H32028.2 0.391885026472142
HVUL0H00628.2 HVUL2H32276.2 0.20913331756871
HVUL0H00628.2 HVUL2H36784.2 0.139423059967273
HVUL0H00628.2 HVUL2H39551.2 0.286178691232265
HVUL0H00628.2 HVUL2H39769.2 0.293479013118296
HVUL0H00628.2 HVUL2H43878.2 0.238929912228726
HVUL0H00628.2 HVUL2H45313.2 0.234612775853527
HVUL0H00628.2 HVUL2H46502.2 0.185718335042341
HVUL0H00628.2 HVUL2H52294.2 0.181005690058401
HVUL0H00628.2 HVUL2H53921.2 0.206643783488687
HVUL0H00628.2 HVUL2H57724.2 0.210545127851281
HVUL0H00628.2 HVUL3H01333.2 0.177570560459389
HVUL0H00628.2 HVUL3H03522.2 0.337989337665557
HVUL0H00628.2 HVUL3H05759.2 0.186882834114115
HVUL0H00628.2 HVUL3H10629.2 0.407606955064999
HVUL0H00628.2 HVUL3H11276.2 0.193435337221323
HVUL0H00628.2 HVUL3H11562.2 0.323897940429491
HVUL0H00628.2 HVUL3H13621.2 0.301701073370292
HVUL0H00628.2 HVUL3H18870.2 0.167124627906542
HVUL0H00628.2 HVUL3H18918.2 0.385859878323631
HVUL0H00628.2 HVUL3H18920.2 0.404544462230221
HVUL0H00628.2 HVUL3H22749.2 0.0570310669292547
HVUL0H00628.2 HVUL3H24185.2 0.342979525770832
HVUL0H00628.2 HVUL3H25334.2 0.358555588168612
HVUL0H00628.2 HVUL3H26931.2 0.103578382803719
HVUL0H00628.2 HVUL3H27507.2 0.258525551016838
HVUL0H00628.2 HVUL3H32521.2 0.23054970009342
HVUL0H00628.2 HVUL3H34000.2 0.207943699360868
HVUL0H00628.2 HVUL3H34747.2 0.201382835127373
HVUL0H00628.2 HVUL3H35287.2 0.199704585830175
HVUL0H00628.2 HVUL3H35941.2 0.178476741201635
HVUL0H00628.2 HVUL3H38013.2 0.193467501468565
HVUL0H00628.2 HVUL3H38027.2 0.327332406317388
HVUL0H00628.2 HVUL3H44356.2 0.152429227247496
HVUL0H00628.2 HVUL3H52204.2 0.0665324428135551
HVUL0H00628.2 HVUL4H03600.2 0.301217497455849
HVUL0H00628.2 HVUL4H06404.2 0.225109108124144
HVUL0H00628.2 HVUL4H13284.2 0.359882258958824
HVUL0H00628.2 HVUL4H13286.2 0.27142139190104
HVUL0H00628.2 HVUL4H14392.2 0.208823466859735
HVUL0H00628.2 HVUL4H16418.2 0.231903089685767
HVUL0H00628.2 HVUL4H20452.2 0.312738944025563
HVUL0H00628.2 HVUL4H21602.2 0.345580554071901
HVUL0H00628.2 HVUL4H22246.2 0.243484148843323
HVUL0H00628.2 HVUL4H26853.2 0.269748013015739
HVUL0H00628.2 HVUL4H27778.2 0.324967809623991
HVUL0H00628.2 HVUL4H33125.2 0.115995545745187
HVUL0H00628.2 HVUL4H36703.2 0.189504211406536
HVUL0H00628.2 HVUL4H37625.2 0.0398600682888689
HVUL0H00628.2 HVUL4H43148.2 0.343196143128821
HVUL0H00628.2 HVUL4H44590.2 0.110785642776115
HVUL0H00628.2 HVUL4H51396.2 0.235581217694862
HVUL0H00628.2 HVUL5H02438.2 0.366167418723627
HVUL0H00628.2 HVUL5H04523.2 0.149626187077231
HVUL0H00628.2 HVUL5H05352.2 0.238732976484695
HVUL0H00628.2 HVUL5H08767.2 0.357324243769632
HVUL0H00628.2 HVUL5H10282.2 0.224155651490571
HVUL0H00628.2 HVUL5H11816.2 0.143255235856161
HVUL0H00628.2 HVUL5H12501.2 0.25137890246095
HVUL0H00628.2 HVUL5H13368.2 0.344557358946922
HVUL0H00628.2 HVUL5H14862.2 0.347818753430302
HVUL0H00628.2 HVUL5H14921.2 0.0793260869815658
HVUL0H00628.2 HVUL5H15390.2 0.262613532790767
HVUL0H00628.2 HVUL5H16059.2 0.101886553233135
HVUL0H00628.2 HVUL5H18137.2 0.250276975716306
HVUL0H00628.2 HVUL5H18948.2 0.133291815741223
HVUL0H00628.2 HVUL5H19611.2 0.175107506775401
HVUL0H00628.2 HVUL5H22689.2 0.118841017518009
HVUL0H00628.2 HVUL5H27375.2 0.0945236511513698
HVUL0H00628.2 HVUL5H31425.2 0.385208678366964
HVUL0H00628.2 HVUL5H31765.2 0.386902459228302
HVUL0H00628.2 HVUL5H32753.2 0.16470802734707
HVUL0H00628.2 HVUL5H32754.2 0.210357371266928
HVUL0H00628.2 HVUL5H32755.2 0.145118688193869
HVUL0H00628.2 HVUL5H32756.2 0.180537610722296
HVUL0H00628.2 HVUL5H32757.2 0.253388791912101
HVUL0H00628.2 HVUL5H34045.2 0.235738238901546
HVUL0H00628.2 HVUL5H38722.2 0.214183597406572
HVUL0H00628.2 HVUL5H40892.2 0.223779055493068
HVUL0H00628.2 HVUL5H53048.2 0.238307856117108
HVUL0H00628.2 HVUL5H53168.2 0.369238569170235
HVUL0H00628.2 HVUL6H01283.2 0.124325484346902
HVUL0H00628.2 HVUL6H01808.2 0.133440967246551
HVUL0H00628.2 HVUL6H05290.2 0.254653454387796
HVUL0H00628.2 HVUL6H07325.2 0.325143290677466
HVUL0H00628.2 HVUL6H08236.2 0.323773361130869
HVUL0H00628.2 HVUL6H10264.2 0.362195825722955
HVUL0H00628.2 HVUL6H11443.2 0.161615021378458
HVUL0H00628.2 HVUL6H16050.2 0.0771459179929048
HVUL0H00628.2 HVUL6H16679.2 0.282153131576525
HVUL0H00628.2 HVUL6H17634.2 0.314258790463304
HVUL0H00628.2 HVUL6H17910.2 0.23827915404949
HVUL0H00628.2 HVUL6H19844.2 0.366249643859615
HVUL0H00628.2 HVUL6H20311.2 0.339134587910117
HVUL0H00628.2 HVUL6H23114.2 0.156124334092825
HVUL0H00628.2 HVUL6H24129.2 0.0989162518620828
HVUL0H00628.2 HVUL6H28080.2 0.300952799844228
HVUL0H00628.2 HVUL6H29857.2 0.335726852669093
HVUL0H00628.2 HVUL6H30043.2 0.166912610360746
HVUL0H00628.2 HVUL6H30069.2 0.412120067138559
HVUL0H00628.2 HVUL6H32675.2 0.280343193623872
HVUL0H00628.2 HVUL6H33693.2 0.11456439912099
HVUL0H00628.2 HVUL6H37516.2 0.108388248496209
HVUL0H00628.2 HVUL6H37718.2 0.034666865068808
HVUL0H00628.2 HVUL6H43965.2 0.0298316900597791
HVUL0H00628.2 HVUL6H58886.2 0.213124835190032
HVUL0H00628.2 HVUL7H06468.2 0.0742376302227862
HVUL0H00628.2 HVUL7H10028.2 0.20598837207525
HVUL0H00628.2 HVUL7H10689.2 0.257958681334189
HVUL0H00628.2 HVUL7H11665.2 0.229954033497635
HVUL0H00628.2 HVUL7H14842.2 0.278644513467022
HVUL0H00628.2 HVUL7H15679.2 0.0496821167387929
HVUL0H00628.2 HVUL7H18684.2 0.0658087445998284
HVUL0H00628.2 HVUL7H28679.2 0.309568935701658
HVUL0H00628.2 HVUL7H32287.2 0.0566128979958112
HVUL0H00628.2 HVUL7H37354.2 0.243007885629441
HVUL0H00628.2 HVUL7H39800.2 0.121261887636935
HVUL0H00628.2 HVUL7H41147.2 0.14168977429966
HVUL0H00628.2 HVUL7H44050.2 0.352812526805919
HVUL0H00628.2 HVUL7H53934.2 0.210467201886444
HVUL0H00628.2 HVUL7H55184.2 0.36964898657152
HVUL0H01965.2 HVUL0H02364.2 0.248055995187708
HVUL0H01965.2 HVUL0H04104.2 0.386330676522376
HVUL0H01965.2 HVUL0H04249.2 0.129073942982798
HVUL0H01965.2 HVUL0H07860.2 0.415247772364783
HVUL0H01965.2 HVUL0H09401.2 0.281515364062659
HVUL0H01965.2 HVUL0H11990.2 0.255233758087196
HVUL0H01965.2 HVUL0H29764.2 0.387047979316517
HVUL0H01965.2 HVUL0H54436.2 0.24130518860809
HVUL0H01965.2 HVUL1H03981.2 0.132580550562342
HVUL0H01965.2 HVUL1H04081.2 0.27023856503765
HVUL0H01965.2 HVUL1H12282.2 0.145341667783572
HVUL0H01965.2 HVUL1H12808.2 0.388489473784484
HVUL0H01965.2 HVUL1H14240.2 0.348265683405194
HVUL0H01965.2 HVUL1H14266.2 0.299306106988827
HVUL0H01965.2 HVUL1H17124.2 0.0326745010639202
HVUL0H01965.2 HVUL1H22163.2 0.337132769170223
HVUL0H01965.2 HVUL1H23035.2 0.0805184463105992
HVUL0H01965.2 HVUL1H25489.2 0.275293205658716
HVUL0H01965.2 HVUL1H26069.2 0.212202383698482
HVUL0H01965.2 HVUL1H28709.2 0.282812832957431
HVUL0H01965.2 HVUL1H33925.2 0.0967458765810568
HVUL0H01965.2 HVUL1H33976.2 0.0549298293444609
HVUL0H01965.2 HVUL1H34913.2 0.13076892571106
HVUL0H01965.2 HVUL1H41394.2 0.147531652004017
HVUL0H01965.2 HVUL1H45526.2 0.392738690678847
HVUL0H01965.2 HVUL1H45867.2 0.423795021656914
HVUL0H01965.2 HVUL1H55813.2 0.254741695513069
HVUL0H01965.2 HVUL2H01381.2 0.134613489852491
HVUL0H01965.2 HVUL2H04161.2 0.354994983984255
HVUL0H01965.2 HVUL2H05721.2 0.0557904505984232
HVUL0H01965.2 HVUL2H08514.2 0.146928316860602
HVUL0H01965.2 HVUL2H10517.2 0.101333250891015
HVUL0H01965.2 HVUL2H11978.2 0.295022751957951
HVUL0H01965.2 HVUL2H15461.2 0.0918766390775825
HVUL0H01965.2 HVUL2H17727.2 0.0906747843962105
HVUL0H01965.2 HVUL2H18160.2 0.198699565450956
HVUL0H01965.2 HVUL2H20180.2 0.194023820992349
HVUL0H01965.2 HVUL2H25830.2 0.0775081008063712
HVUL0H01965.2 HVUL2H26684.2 0.247701225656433
HVUL0H01965.2 HVUL2H27981.2 0.150830328951279
HVUL0H01965.2 HVUL2H30600.2 0.105257397678047
HVUL0H01965.2 HVUL2H32028.2 0.36483918773485
HVUL0H01965.2 HVUL2H32276.2 0.286084237280814
HVUL0H01965.2 HVUL2H36784.2 0.211983769974957
HVUL0H01965.2 HVUL2H39551.2 0.335076654200605
HVUL0H01965.2 HVUL2H39769.2 0.248169078218784
HVUL0H01965.2 HVUL2H43878.2 0.320735593879545
HVUL0H01965.2 HVUL2H45313.2 0.227063234730061
HVUL0H01965.2 HVUL2H46502.2 0.270109790963
HVUL0H01965.2 HVUL2H52294.2 0.182488543069354
HVUL0H01965.2 HVUL2H53921.2 0.250621464344003
HVUL0H01965.2 HVUL2H57724.2 0.291727390135615
HVUL0H01965.2 HVUL3H01333.2 0.158881527504641
HVUL0H01965.2 HVUL3H03522.2 0.416980668049098
HVUL0H01965.2 HVUL3H05759.2 0.27003782353016
HVUL0H01965.2 HVUL3H10629.2 0.403179558167528
HVUL0H01965.2 HVUL3H11276.2 0.195395778198098
HVUL0H01965.2 HVUL3H11562.2 0.386023494804165
HVUL0H01965.2 HVUL3H13621.2 0.364346914665055
HVUL0H01965.2 HVUL3H18870.2 0.220662539608956
HVUL0H01965.2 HVUL3H18918.2 0.407788140876837
HVUL0H01965.2 HVUL3H18920.2 0.400836052192278
HVUL0H01965.2 HVUL3H22749.2 0.0950207476793162
HVUL0H01965.2 HVUL3H24185.2 0.399088710265727
HVUL0H01965.2 HVUL3H25334.2 0.399478563731138
HVUL0H01965.2 HVUL3H26931.2 0.157715538269807
HVUL0H01965.2 HVUL3H27507.2 0.345541553198397
HVUL0H01965.2 HVUL3H32521.2 0.311892888417428
HVUL0H01965.2 HVUL3H34000.2 0.289274019838496
HVUL0H01965.2 HVUL3H34747.2 0.180558359559597
HVUL0H01965.2 HVUL3H35287.2 0.202533566847405
HVUL0H01965.2 HVUL3H35941.2 0.256887408921365
HVUL0H01965.2 HVUL3H38013.2 0.267566619659725
HVUL0H01965.2 HVUL3H38027.2 0.382960918666883
HVUL0H01965.2 HVUL3H44356.2 0.156249537248535
HVUL0H01965.2 HVUL3H52204.2 0.0833534532621072
HVUL0H01965.2 HVUL4H03600.2 0.273625336047191
HVUL0H01965.2 HVUL4H06404.2 0.221347097316653
HVUL0H01965.2 HVUL4H13284.2 0.439933894973793
HVUL0H01965.2 HVUL4H13286.2 0.24402833748793
HVUL0H01965.2 HVUL4H14392.2 0.30134596246981
HVUL0H01965.2 HVUL4H16418.2 0.195691132280978
HVUL0H01965.2 HVUL4H20452.2 0.318713249939391
HVUL0H01965.2 HVUL4H21602.2 0.40406603563769
HVUL0H01965.2 HVUL4H22246.2 0.313809119409655
HVUL0H01965.2 HVUL4H26853.2 0.255125870538941
HVUL0H01965.2 HVUL4H27778.2 0.424841413723665
HVUL0H01965.2 HVUL4H33125.2 0.110272884231811
HVUL0H01965.2 HVUL4H36703.2 0.259410151277982
HVUL0H01965.2 HVUL4H37625.2 0.0439251871084501
HVUL0H01965.2 HVUL4H43148.2 0.424973645323265
HVUL0H01965.2 HVUL4H44590.2 0.179179989698041
HVUL0H01965.2 HVUL4H51396.2 0.307238447324502
HVUL0H01965.2 HVUL5H02438.2 0.346299984244295
HVUL0H01965.2 HVUL5H04523.2 0.17865732922342
HVUL0H01965.2 HVUL5H05352.2 0.298375541147577
HVUL0H01965.2 HVUL5H08767.2 0.421174718779434
HVUL0H01965.2 HVUL5H10282.2 0.264777581758994
HVUL0H01965.2 HVUL5H11816.2 0.158914672942105
HVUL0H01965.2 HVUL5H12501.2 0.279631907136041
HVUL0H01965.2 HVUL5H13368.2 0.309716470598982
HVUL0H01965.2 HVUL5H14862.2 0.432086487601854
HVUL0H01965.2 HVUL5H14921.2 0.0675336717089457
HVUL0H01965.2 HVUL5H15390.2 0.255848308097617
HVUL0H01965.2 HVUL5H16059.2 0.147590449755079
HVUL0H01965.2 HVUL5H18137.2 0.326098135441434
HVUL0H01965.2 HVUL5H18948.2 0.172356002277767
HVUL0H01965.2 HVUL5H19611.2 0.228339756173205
HVUL0H01965.2 HVUL5H22689.2 0.194361034335452
HVUL0H01965.2 HVUL5H27375.2 0.106530651590501
HVUL0H01965.2 HVUL5H31425.2 0.36856580189109
HVUL0H01965.2 HVUL5H31765.2 0.401767770016493
HVUL0H01965.2 HVUL5H32753.2 0.147422807839175
HVUL0H01965.2 HVUL5H32754.2 0.223750483608659
HVUL0H01965.2 HVUL5H32755.2 0.216723851637614
HVUL0H01965.2 HVUL5H32756.2 0.200845790304311
HVUL0H01965.2 HVUL5H32757.2 0.34590568770222
HVUL0H01965.2 HVUL5H34045.2 0.215704698849925
HVUL0H01965.2 HVUL5H38722.2 0.17709248181593
HVUL0H01965.2 HVUL5H40892.2 0.221277119820454
HVUL0H01965.2 HVUL5H53048.2 0.262834540256546
HVUL0H01965.2 HVUL5H53168.2 0.396897922418207
HVUL0H01965.2 HVUL6H01283.2 0.16802771726557
HVUL0H01965.2 HVUL6H01808.2 0.117034418174438
HVUL0H01965.2 HVUL6H05290.2 0.254261289822928
HVUL0H01965.2 HVUL6H07325.2 0.263285323153262
HVUL0H01965.2 HVUL6H08236.2 0.334161453690052
HVUL0H01965.2 HVUL6H10264.2 0.376159181599955
HVUL0H01965.2 HVUL6H11443.2 0.136467362999355
HVUL0H01965.2 HVUL6H16050.2 0.111955293105189
HVUL0H01965.2 HVUL6H16679.2 0.346384019549186
HVUL0H01965.2 HVUL6H17634.2 0.303881829490448
HVUL0H01965.2 HVUL6H17910.2 0.310448423147701
HVUL0H01965.2 HVUL6H19844.2 0.410223893785979
HVUL0H01965.2 HVUL6H20311.2 0.391589427362784
HVUL0H01965.2 HVUL6H23114.2 0.205142790394123
HVUL0H01965.2 HVUL6H24129.2 0.119722772501579
HVUL0H01965.2 HVUL6H28080.2 0.277290972230346
HVUL0H01965.2 HVUL6H29857.2 0.329538335791916
HVUL0H01965.2 HVUL6H30043.2 0.244269004218863
HVUL0H01965.2 HVUL6H30069.2 0.383985046165727
HVUL0H01965.2 HVUL6H32675.2 0.354917395454558
HVUL0H01965.2 HVUL6H33693.2 0.0953102089752233
HVUL0H01965.2 HVUL6H37516.2 0.0989229949992237
HVUL0H01965.2 HVUL6H37718.2 0.0537683635569458
HVUL0H01965.2 HVUL6H43965.2 0.0645127902365824
HVUL0H01965.2 HVUL6H58886.2 0.246175676519394
HVUL0H01965.2 HVUL7H06468.2 0.13483499168034
HVUL0H01965.2 HVUL7H10028.2 0.314364645310098
HVUL0H01965.2 HVUL7H10689.2 0.312948191419004
HVUL0H01965.2 HVUL7H11665.2 0.299937730491486
HVUL0H01965.2 HVUL7H14842.2 0.320705229918709
HVUL0H01965.2 HVUL7H15679.2 0.0428628815804884
HVUL0H01965.2 HVUL7H18684.2 0.108627840364408
HVUL0H01965.2 HVUL7H28679.2 0.415464111285812
HVUL0H01965.2 HVUL7H32287.2 0.0882648831077702
HVUL0H01965.2 HVUL7H37354.2 0.226201490830141
HVUL0H01965.2 HVUL7H39800.2 0.131702187437742
HVUL0H01965.2 HVUL7H41147.2 0.213817078839353
HVUL0H01965.2 HVUL7H44050.2 0.331581861463124
HVUL0H01965.2 HVUL7H53934.2 0.292164274052866
HVUL0H01965.2 HVUL7H55184.2 0.368436325830926
HVUL0H02364.2 HVUL0H04104.2 0.170701366042461
HVUL0H02364.2 HVUL0H04249.2 0.100037436701027
HVUL0H02364.2 HVUL0H07860.2 0.221049754440531
HVUL0H02364.2 HVUL0H09401.2 0.231753499500414
HVUL0H02364.2 HVUL0H11990.2 0.210606608598914
HVUL0H02364.2 HVUL0H29764.2 0.218621871597217
HVUL0H02364.2 HVUL0H54436.2 0.207997971670273
HVUL0H02364.2 HVUL1H03981.2 0.142521949249961
HVUL0H02364.2 HVUL1H04081.2 0.25717168802358
HVUL0H02364.2 HVUL1H12282.2 0.10888593011891
HVUL0H02364.2 HVUL1H12808.2 0.231851243124745
HVUL0H02364.2 HVUL1H14240.2 0.180916802326876
HVUL0H02364.2 HVUL1H14266.2 0.17161831705423
HVUL0H02364.2 HVUL1H17124.2 0.02568523553842
HVUL0H02364.2 HVUL1H22163.2 0.225411045514296
HVUL0H02364.2 HVUL1H23035.2 0.0910609689335526
HVUL0H02364.2 HVUL1H25489.2 0.208808111876267
HVUL0H02364.2 HVUL1H26069.2 0.133743328102441
HVUL0H02364.2 HVUL1H28709.2 0.193466644453934
HVUL0H02364.2 HVUL1H33925.2 0.0647011275059961
HVUL0H02364.2 HVUL1H33976.2 0.0867889012176667
HVUL0H02364.2 HVUL1H34913.2 0.0993947066264248
HVUL0H02364.2 HVUL1H41394.2 0.143973674720443
HVUL0H02364.2 HVUL1H45526.2 0.248067172333197
HVUL0H02364.2 HVUL1H45867.2 0.256913729087081
HVUL0H02364.2 HVUL1H55813.2 0.212344934077709
HVUL0H02364.2 HVUL2H01381.2 0.0712630942086837
HVUL0H02364.2 HVUL2H04161.2 0.217075527124649
HVUL0H02364.2 HVUL2H05721.2 0.0682646733321049
HVUL0H02364.2 HVUL2H08514.2 0.117475539512743
HVUL0H02364.2 HVUL2H10517.2 0.0715153706125767
HVUL0H02364.2 HVUL2H11978.2 0.242354064015252
HVUL0H02364.2 HVUL2H15461.2 0.086759221588159
HVUL0H02364.2 HVUL2H17727.2 0.0554723069287774
HVUL0H02364.2 HVUL2H18160.2 0.107490321898912
HVUL0H02364.2 HVUL2H20180.2 0.161213469019446
HVUL0H02364.2 HVUL2H25830.2 0.102665000020356
HVUL0H02364.2 HVUL2H26684.2 0.134143813406302
HVUL0H02364.2 HVUL2H27981.2 0.189232072326089
HVUL0H02364.2 HVUL2H30600.2 0.126797839243643
HVUL0H02364.2 HVUL2H32028.2 0.206423396108248
HVUL0H02364.2 HVUL2H32276.2 0.20319388976462
HVUL0H02364.2 HVUL2H36784.2 0.156535856520817
HVUL0H02364.2 HVUL2H39551.2 0.254261843512925
HVUL0H02364.2 HVUL2H39769.2 0.174618124992208
HVUL0H02364.2 HVUL2H43878.2 0.191574704265353
HVUL0H02364.2 HVUL2H45313.2 0.214775019344862
HVUL0H02364.2 HVUL2H46502.2 0.210112582443264
HVUL0H02364.2 HVUL2H52294.2 0.138039843475104
HVUL0H02364.2 HVUL2H53921.2 0.153924284650105
HVUL0H02364.2 HVUL2H57724.2 0.202031998999928
HVUL0H02364.2 HVUL3H01333.2 0.127294733585864
HVUL0H02364.2 HVUL3H03522.2 0.20520980370272
HVUL0H02364.2 HVUL3H05759.2 0.174335481178218
HVUL0H02364.2 HVUL3H10629.2 0.183441006962254
HVUL0H02364.2 HVUL3H11276.2 0.19708057525924
HVUL0H02364.2 HVUL3H11562.2 0.17210826943458
HVUL0H02364.2 HVUL3H13621.2 0.157711687103135
HVUL0H02364.2 HVUL3H18870.2 0.239526205020371
HVUL0H02364.2 HVUL3H18918.2 0.177864917042348
HVUL0H02364.2 HVUL3H18920.2 0.179984661396456
HVUL0H02364.2 HVUL3H22749.2 0.0924189244172862
HVUL0H02364.2 HVUL3H24185.2 0.172858908787909
HVUL0H02364.2 HVUL3H25334.2 0.199427575402567
HVUL0H02364.2 HVUL3H26931.2 0.0884358282028291
HVUL0H02364.2 HVUL3H27507.2 0.166342101930898
HVUL0H02364.2 HVUL3H32521.2 0.188405815645712
HVUL0H02364.2 HVUL3H34000.2 0.221038549967906
HVUL0H02364.2 HVUL3H34747.2 0.170715936144648
HVUL0H02364.2 HVUL3H35287.2 0.191909042874447
HVUL0H02364.2 HVUL3H35941.2 0.207781017031255
HVUL0H02364.2 HVUL3H38013.2 0.200868234989222
HVUL0H02364.2 HVUL3H38027.2 0.166300442979125
HVUL0H02364.2 HVUL3H44356.2 0.181712704698364
HVUL0H02364.2 HVUL3H52204.2 0.03773380654785
HVUL0H02364.2 HVUL4H03600.2 0.197659408019887
HVUL0H02364.2 HVUL4H06404.2 0.189182035191041
HVUL0H02364.2 HVUL4H13284.2 0.225509659678447
HVUL0H02364.2 HVUL4H13286.2 0.200325091908345
HVUL0H02364.2 HVUL4H14392.2 0.216751508878817
HVUL0H02364.2 HVUL4H16418.2 0.180227711250548
HVUL0H02364.2 HVUL4H20452.2 0.155153588592812
HVUL0H02364.2 HVUL4H21602.2 0.24147367275742
HVUL0H02364.2 HVUL4H22246.2 0.22974404042764
HVUL0H02364.2 HVUL4H26853.2 0.217739049684587
HVUL0H02364.2 HVUL4H27778.2 0.225644723782189
HVUL0H02364.2 HVUL4H33125.2 0.131302997462828
HVUL0H02364.2 HVUL4H36703.2 0.15444550300062
HVUL0H02364.2 HVUL4H37625.2 0.0750556895880836
HVUL0H02364.2 HVUL4H43148.2 0.204767404962209
HVUL0H02364.2 HVUL4H44590.2 0.1180892052953
HVUL0H02364.2 HVUL4H51396.2 0.215580383514997
HVUL0H02364.2 HVUL5H02438.2 0.199458260466775
HVUL0H02364.2 HVUL5H04523.2 0.0745637663435519
HVUL0H02364.2 HVUL5H05352.2 0.16416247133948
HVUL0H02364.2 HVUL5H08767.2 0.193688219429003
HVUL0H02364.2 HVUL5H10282.2 0.241020968141028
HVUL0H02364.2 HVUL5H11816.2 0.0788688644510781
HVUL0H02364.2 HVUL5H12501.2 0.196089965839368
HVUL0H02364.2 HVUL5H13368.2 0.200569589812683
HVUL0H02364.2 HVUL5H14862.2 0.245934754031688
HVUL0H02364.2 HVUL5H14921.2 0.0635949839130279
HVUL0H02364.2 HVUL5H15390.2 0.215691845019969
HVUL0H02364.2 HVUL5H16059.2 0.114899581019154
HVUL0H02364.2 HVUL5H18137.2 0.199843917674623
HVUL0H02364.2 HVUL5H18948.2 0.152780985705396
HVUL0H02364.2 HVUL5H19611.2 0.157873106678302
HVUL0H02364.2 HVUL5H22689.2 0.231297340987222
HVUL0H02364.2 HVUL5H27375.2 0.0534536227393541
HVUL0H02364.2 HVUL5H31425.2 0.16318192195944
HVUL0H02364.2 HVUL5H31765.2 0.179788716848237
HVUL0H02364.2 HVUL5H32753.2 0.166313318193718
HVUL0H02364.2 HVUL5H32754.2 0.223451716282236
HVUL0H02364.2 HVUL5H32755.2 0.230835145889204
HVUL0H02364.2 HVUL5H32756.2 0.215536440479545
HVUL0H02364.2 HVUL5H32757.2 0.27780191325731
HVUL0H02364.2 HVUL5H34045.2 0.146664465510735
HVUL0H02364.2 HVUL5H38722.2 0.101845748905781
HVUL0H02364.2 HVUL5H40892.2 0.214152796192898
HVUL0H02364.2 HVUL5H53048.2 0.193938162322072
HVUL0H02364.2 HVUL5H53168.2 0.184917295112535
HVUL0H02364.2 HVUL6H01283.2 0.187664118117392
HVUL0H02364.2 HVUL6H01808.2 0.0951758393109354
HVUL0H02364.2 HVUL6H05290.2 0.211629343533891
HVUL0H02364.2 HVUL6H07325.2 0.172767062666551
HVUL0H02364.2 HVUL6H08236.2 0.206357840570398
HVUL0H02364.2 HVUL6H10264.2 0.235678004529392
HVUL0H02364.2 HVUL6H11443.2 0.154422621201318
HVUL0H02364.2 HVUL6H16050.2 0.103316092075075
HVUL0H02364.2 HVUL6H16679.2 0.203036818733732
HVUL0H02364.2 HVUL6H17634.2 0.216811120109367
HVUL0H02364.2 HVUL6H17910.2 0.235901156418529
HVUL0H02364.2 HVUL6H19844.2 0.243532213965614
HVUL0H02364.2 HVUL6H20311.2 0.167743475467085
HVUL0H02364.2 HVUL6H23114.2 0.167504170561267
HVUL0H02364.2 HVUL6H24129.2 0.0641077359205127
HVUL0H02364.2 HVUL6H28080.2 0.211617530699609
HVUL0H02364.2 HVUL6H29857.2 0.200818472408768
HVUL0H02364.2 HVUL6H30043.2 0.14737720729022
HVUL0H02364.2 HVUL6H30069.2 0.188351843059988
HVUL0H02364.2 HVUL6H32675.2 0.234379383839824
HVUL0H02364.2 HVUL6H33693.2 0.0897490162803972
HVUL0H02364.2 HVUL6H37516.2 0.113947370841343
HVUL0H02364.2 HVUL6H37718.2 0.0652716705693777
HVUL0H02364.2 HVUL6H43965.2 0.119443539120931
HVUL0H02364.2 HVUL6H58886.2 0.200738195550502
HVUL0H02364.2 HVUL7H06468.2 0.184181556412684
HVUL0H02364.2 HVUL7H10028.2 0.247140190928413
HVUL0H02364.2 HVUL7H10689.2 0.243861863342883
HVUL0H02364.2 HVUL7H11665.2 0.259690609428339
HVUL0H02364.2 HVUL7H14842.2 0.180646122656384
HVUL0H02364.2 HVUL7H15679.2 0.0486364636378451
HVUL0H02364.2 HVUL7H18684.2 0.0682586330743505
HVUL0H02364.2 HVUL7H28679.2 0.258214708000727
HVUL0H02364.2 HVUL7H32287.2 0.0717438293352051
HVUL0H02364.2 HVUL7H37354.2 0.206008758879239
HVUL0H02364.2 HVUL7H39800.2 0.1495852558884
HVUL0H02364.2 HVUL7H41147.2 0.150658914018172
HVUL0H02364.2 HVUL7H44050.2 0.198950331415845
HVUL0H02364.2 HVUL7H53934.2 0.152849049935842
HVUL0H02364.2 HVUL7H55184.2 0.229610389517037
HVUL0H04104.2 HVUL0H04249.2 0.153635006643682
HVUL0H04104.2 HVUL0H07860.2 0.431093216764748
HVUL0H04104.2 HVUL0H09401.2 0.246407142270196
HVUL0H04104.2 HVUL0H11990.2 0.230265066826452
HVUL0H04104.2 HVUL0H29764.2 0.343295334211045
HVUL0H04104.2 HVUL0H54436.2 0.218893102876373
HVUL0H04104.2 HVUL1H03981.2 0.100480616652512
HVUL0H04104.2 HVUL1H04081.2 0.204773446825415
HVUL0H04104.2 HVUL1H12282.2 0.114108309041834
HVUL0H04104.2 HVUL1H12808.2 0.358361698238613
HVUL0H04104.2 HVUL1H14240.2 0.376798625914994
HVUL0H04104.2 HVUL1H14266.2 0.282879871071075
HVUL0H04104.2 HVUL1H17124.2 0.0249844050128146
HVUL0H04104.2 HVUL1H22163.2 0.337385939820327
HVUL0H04104.2 HVUL1H23035.2 0.0787902239523371
HVUL0H04104.2 HVUL1H25489.2 0.272890355246005
HVUL0H04104.2 HVUL1H26069.2 0.215408060668488
HVUL0H04104.2 HVUL1H28709.2 0.229473801288407
HVUL0H04104.2 HVUL1H33925.2 0.0878222118354599
HVUL0H04104.2 HVUL1H33976.2 0.0347673139911523
HVUL0H04104.2 HVUL1H34913.2 0.115477296907097
HVUL0H04104.2 HVUL1H41394.2 0.116990093346201
HVUL0H04104.2 HVUL1H45526.2 0.373465294379844
HVUL0H04104.2 HVUL1H45867.2 0.395644189642904
HVUL0H04104.2 HVUL1H55813.2 0.236675661721351
HVUL0H04104.2 HVUL2H01381.2 0.122155669972268
HVUL0H04104.2 HVUL2H04161.2 0.368431609839843
HVUL0H04104.2 HVUL2H05721.2 0.043225084768544
HVUL0H04104.2 HVUL2H08514.2 0.119190330331788
HVUL0H04104.2 HVUL2H10517.2 0.0958498538420378
HVUL0H04104.2 HVUL2H11978.2 0.258903709224285
HVUL0H04104.2 HVUL2H15461.2 0.075313792663292
HVUL0H04104.2 HVUL2H17727.2 0.0828936619499147
HVUL0H04104.2 HVUL2H18160.2 0.263256772939087
HVUL0H04104.2 HVUL2H20180.2 0.174744352157614
HVUL0H04104.2 HVUL2H25830.2 0.0605665024899042
HVUL0H04104.2 HVUL2H26684.2 0.239070305749282
HVUL0H04104.2 HVUL2H27981.2 0.0951127780977369
HVUL0H04104.2 HVUL2H30600.2 0.0802641505150403
HVUL0H04104.2 HVUL2H32028.2 0.390734809822791
HVUL0H04104.2 HVUL2H32276.2 0.23477989014561
HVUL0H04104.2 HVUL2H36784.2 0.173947116330128
HVUL0H04104.2 HVUL2H39551.2 0.292324574773612
HVUL0H04104.2 HVUL2H39769.2 0.2659843665053
HVUL0H04104.2 HVUL2H43878.2 0.285980991702665
HVUL0H04104.2 HVUL2H45313.2 0.200335143316241
HVUL0H04104.2 HVUL2H46502.2 0.211861661583647
HVUL0H04104.2 HVUL2H52294.2 0.183016099919378
HVUL0H04104.2 HVUL2H53921.2 0.23910483400527
HVUL0H04104.2 HVUL2H57724.2 0.241000630347795
HVUL0H04104.2 HVUL3H01333.2 0.162235489965627
HVUL0H04104.2 HVUL3H03522.2 0.410840127033994
HVUL0H04104.2 HVUL3H05759.2 0.226524695056034
HVUL0H04104.2 HVUL3H10629.2 0.450736049374282
HVUL0H04104.2 HVUL3H11276.2 0.166112442369861
HVUL0H04104.2 HVUL3H11562.2 0.398035978499638
HVUL0H04104.2 HVUL3H13621.2 0.378736991225371
HVUL0H04104.2 HVUL3H18870.2 0.157629706450193
HVUL0H04104.2 HVUL3H18918.2 0.447833698350099
HVUL0H04104.2 HVUL3H18920.2 0.45056766572394
HVUL0H04104.2 HVUL3H22749.2 0.0698819088886631
HVUL0H04104.2 HVUL3H24185.2 0.420928795055403
HVUL0H04104.2 HVUL3H25334.2 0.414761851993935
HVUL0H04104.2 HVUL3H26931.2 0.140472903405602
HVUL0H04104.2 HVUL3H27507.2 0.333726957429454
HVUL0H04104.2 HVUL3H32521.2 0.280053510909375
HVUL0H04104.2 HVUL3H34000.2 0.232866132452546
HVUL0H04104.2 HVUL3H34747.2 0.164593076550897
HVUL0H04104.2 HVUL3H35287.2 0.172140373937633
HVUL0H04104.2 HVUL3H35941.2 0.206774613956368
HVUL0H04104.2 HVUL3H38013.2 0.220852145403201
HVUL0H04104.2 HVUL3H38027.2 0.40379699218454
HVUL0H04104.2 HVUL3H44356.2 0.124472167681677
HVUL0H04104.2 HVUL3H52204.2 0.0889756134791897
HVUL0H04104.2 HVUL4H03600.2 0.274862436444239
HVUL0H04104.2 HVUL4H06404.2 0.199232741361074
HVUL0H04104.2 HVUL4H13284.2 0.427986067527053
HVUL0H04104.2 HVUL4H13286.2 0.234995791612453
HVUL0H04104.2 HVUL4H14392.2 0.241120295960334
HVUL0H04104.2 HVUL4H16418.2 0.187007216565418
HVUL0H04104.2 HVUL4H20452.2 0.348764704768289
HVUL0H04104.2 HVUL4H21602.2 0.382134341956367
HVUL0H04104.2 HVUL4H22246.2 0.272705118306388
HVUL0H04104.2 HVUL4H26853.2 0.233775985546036
HVUL0H04104.2 HVUL4H27778.2 0.397435492028307
HVUL0H04104.2 HVUL4H33125.2 0.0947057999334032
HVUL0H04104.2 HVUL4H36703.2 0.237352454095586
HVUL0H04104.2 HVUL4H37625.2 0.0310756121588877
HVUL0H04104.2 HVUL4H43148.2 0.418436429882932
HVUL0H04104.2 HVUL4H44590.2 0.148339419173367
HVUL0H04104.2 HVUL4H51396.2 0.267301192494332
HVUL0H04104.2 HVUL5H02438.2 0.369956144621278
HVUL0H04104.2 HVUL5H04523.2 0.192326224159852
HVUL0H04104.2 HVUL5H05352.2 0.28817361556034
HVUL0H04104.2 HVUL5H08767.2 0.431479228671027
HVUL0H04104.2 HVUL5H10282.2 0.215247423761632
HVUL0H04104.2 HVUL5H11816.2 0.176742175272838
HVUL0H04104.2 HVUL5H12501.2 0.264215536260209
HVUL0H04104.2 HVUL5H13368.2 0.323448562227007
HVUL0H04104.2 HVUL5H14862.2 0.401205106803387
HVUL0H04104.2 HVUL5H14921.2 0.0683064615767806
HVUL0H04104.2 HVUL5H15390.2 0.231832883062254
HVUL0H04104.2 HVUL5H16059.2 0.121963837754915
HVUL0H04104.2 HVUL5H18137.2 0.296241774180905
HVUL0H04104.2 HVUL5H18948.2 0.140651075490438
HVUL0H04104.2 HVUL5H19611.2 0.203743002959147
HVUL0H04104.2 HVUL5H22689.2 0.126378821065002
HVUL0H04104.2 HVUL5H27375.2 0.11173798954572
HVUL0H04104.2 HVUL5H31425.2 0.425179112032541
HVUL0H04104.2 HVUL5H31765.2 0.443620001427762
HVUL0H04104.2 HVUL5H32753.2 0.126264212924119
HVUL0H04104.2 HVUL5H32754.2 0.186186205234692
HVUL0H04104.2 HVUL5H32755.2 0.149097848284398
HVUL0H04104.2 HVUL5H32756.2 0.1569321115738
HVUL0H04104.2 HVUL5H32757.2 0.273804275204992
HVUL0H04104.2 HVUL5H34045.2 0.231605924808605
HVUL0H04104.2 HVUL5H38722.2 0.211162539375212
HVUL0H04104.2 HVUL5H40892.2 0.190631920565245
HVUL0H04104.2 HVUL5H53048.2 0.246936804874306
HVUL0H04104.2 HVUL5H53168.2 0.42256103831942
HVUL0H04104.2 HVUL6H01283.2 0.126452085930047
HVUL0H04104.2 HVUL6H01808.2 0.12323907177208
HVUL0H04104.2 HVUL6H05290.2 0.23313370270363
HVUL0H04104.2 HVUL6H07325.2 0.290926861803762
HVUL0H04104.2 HVUL6H08236.2 0.331564896255453
HVUL0H04104.2 HVUL6H10264.2 0.367725000878102
HVUL0H04104.2 HVUL6H11443.2 0.121843372194623
HVUL0H04104.2 HVUL6H16050.2 0.0893050886863953
HVUL0H04104.2 HVUL6H16679.2 0.320993455345991
HVUL0H04104.2 HVUL6H17634.2 0.294354850270469
HVUL0H04104.2 HVUL6H17910.2 0.26224585580437
HVUL0H04104.2 HVUL6H19844.2 0.392376243964055
HVUL0H04104.2 HVUL6H20311.2 0.416716202919839
HVUL0H04104.2 HVUL6H23114.2 0.169744436227177
HVUL0H04104.2 HVUL6H24129.2 0.121369675669198
HVUL0H04104.2 HVUL6H28080.2 0.269047087789224
HVUL0H04104.2 HVUL6H29857.2 0.339596317700895
HVUL0H04104.2 HVUL6H30043.2 0.214258701579841
HVUL0H04104.2 HVUL6H30069.2 0.432456685105968
HVUL0H04104.2 HVUL6H32675.2 0.314776561550117
HVUL0H04104.2 HVUL6H33693.2 0.100720433926553
HVUL0H04104.2 HVUL6H37516.2 0.088254789009847
HVUL0H04104.2 HVUL6H37718.2 0.0384305061885586
HVUL0H04104.2 HVUL6H43965.2 0.0327885578667802
HVUL0H04104.2 HVUL6H58886.2 0.211786152110746
HVUL0H04104.2 HVUL7H06468.2 0.0817133807038395
HVUL0H04104.2 HVUL7H10028.2 0.244009424209064
HVUL0H04104.2 HVUL7H10689.2 0.261656590521917
HVUL0H04104.2 HVUL7H11665.2 0.239175355985557
HVUL0H04104.2 HVUL7H14842.2 0.312737230698616
HVUL0H04104.2 HVUL7H15679.2 0.0426283291609396
HVUL0H04104.2 HVUL7H18684.2 0.0910663417517114
HVUL0H04104.2 HVUL7H28679.2 0.363516775108334
HVUL0H04104.2 HVUL7H32287.2 0.0719803192321382
HVUL0H04104.2 HVUL7H37354.2 0.204312901182235
HVUL0H04104.2 HVUL7H39800.2 0.108050437791358
HVUL0H04104.2 HVUL7H41147.2 0.170873800804748
HVUL0H04104.2 HVUL7H44050.2 0.352237787915417
HVUL0H04104.2 HVUL7H53934.2 0.273418123229883
HVUL0H04104.2 HVUL7H55184.2 0.36795896816994
HVUL0H04249.2 HVUL0H07860.2 0.195391134585104
HVUL0H04249.2 HVUL0H09401.2 0.195394719751549
HVUL0H04249.2 HVUL0H11990.2 0.206958957744219
HVUL0H04249.2 HVUL0H29764.2 0.0882853835108499
HVUL0H04249.2 HVUL0H54436.2 0.214158386917477
HVUL0H04249.2 HVUL1H03981.2 0.094276009781101
HVUL0H04249.2 HVUL1H04081.2 0.139085480604353
HVUL0H04249.2 HVUL1H12282.2 0.0437099467178721
HVUL0H04249.2 HVUL1H12808.2 0.145497512857258
HVUL0H04249.2 HVUL1H14240.2 0.173579103064907
HVUL0H04249.2 HVUL1H14266.2 0.0800827826008953
HVUL0H04249.2 HVUL1H17124.2 0.00705793692736076
HVUL0H04249.2 HVUL1H22163.2 0.245397930449703
HVUL0H04249.2 HVUL1H23035.2 0.150808144402662
HVUL0H04249.2 HVUL1H25489.2 0.261986770486684
HVUL0H04249.2 HVUL1H26069.2 0.0894948507855883
HVUL0H04249.2 HVUL1H28709.2 0.0640370615301735
HVUL0H04249.2 HVUL1H33925.2 0.0275621118479637
HVUL0H04249.2 HVUL1H33976.2 0.0433867827497741
HVUL0H04249.2 HVUL1H34913.2 0.0659620333077605
HVUL0H04249.2 HVUL1H41394.2 0.10297615518582
HVUL0H04249.2 HVUL1H45526.2 0.201725452239818
HVUL0H04249.2 HVUL1H45867.2 0.178857185923203
HVUL0H04249.2 HVUL1H55813.2 0.230020285809154
HVUL0H04249.2 HVUL2H01381.2 0.0296333307227196
HVUL0H04249.2 HVUL2H04161.2 0.234143556602385
HVUL0H04249.2 HVUL2H05721.2 0.0710577141494028
HVUL0H04249.2 HVUL2H08514.2 0.0505942145174618
HVUL0H04249.2 HVUL2H10517.2 0.0503431048531468
HVUL0H04249.2 HVUL2H11978.2 0.209375426725909
HVUL0H04249.2 HVUL2H15461.2 0.0635196608374516
HVUL0H04249.2 HVUL2H17727.2 0.0262617352257666
HVUL0H04249.2 HVUL2H18160.2 0.201652064533977
HVUL0H04249.2 HVUL2H20180.2 0.136760223590958
HVUL0H04249.2 HVUL2H25830.2 0.108641999143616
HVUL0H04249.2 HVUL2H26684.2 0.0626332144381168
HVUL0H04249.2 HVUL2H27981.2 0.0559790182738678
HVUL0H04249.2 HVUL2H30600.2 0.0841453580023906
HVUL0H04249.2 HVUL2H32028.2 0.218442382992873
HVUL0H04249.2 HVUL2H32276.2 0.0841282333980206
HVUL0H04249.2 HVUL2H36784.2 0.0678567887262533
HVUL0H04249.2 HVUL2H39551.2 0.185844307675147
HVUL0H04249.2 HVUL2H39769.2 0.256633099120211
HVUL0H04249.2 HVUL2H43878.2 0.0820732935295978
HVUL0H04249.2 HVUL2H45313.2 0.242951150036505
HVUL0H04249.2 HVUL2H46502.2 0.0787939850108459
HVUL0H04249.2 HVUL2H52294.2 0.16982770705429
HVUL0H04249.2 HVUL2H53921.2 0.0770358927278082
HVUL0H04249.2 HVUL2H57724.2 0.0810521800262582
HVUL0H04249.2 HVUL3H01333.2 0.184912764177682
HVUL0H04249.2 HVUL3H03522.2 0.117730428510543
HVUL0H04249.2 HVUL3H05759.2 0.056955194180916
HVUL0H04249.2 HVUL3H10629.2 0.16240149441125
HVUL0H04249.2 HVUL3H11276.2 0.214768493424022
HVUL0H04249.2 HVUL3H11562.2 0.104098139927763
HVUL0H04249.2 HVUL3H13621.2 0.0857026895090157
HVUL0H04249.2 HVUL3H18870.2 0.135710645131508
HVUL0H04249.2 HVUL3H18918.2 0.130735153638242
HVUL0H04249.2 HVUL3H18920.2 0.156162883718235
HVUL0H04249.2 HVUL3H22749.2 0.0274051293384616
HVUL0H04249.2 HVUL3H24185.2 0.101886208324539
HVUL0H04249.2 HVUL3H25334.2 0.148059492692991
HVUL0H04249.2 HVUL3H26931.2 0.0307858862418145
HVUL0H04249.2 HVUL3H27507.2 0.0705413418637469
HVUL0H04249.2 HVUL3H32521.2 0.103317553857024
HVUL0H04249.2 HVUL3H34000.2 0.0936840494206138
HVUL0H04249.2 HVUL3H34747.2 0.188381073490671
HVUL0H04249.2 HVUL3H35287.2 0.165975167377953
HVUL0H04249.2 HVUL3H35941.2 0.114507232311063
HVUL0H04249.2 HVUL3H38013.2 0.0865955546485473
HVUL0H04249.2 HVUL3H38027.2 0.0975148838489859
HVUL0H04249.2 HVUL3H44356.2 0.166002365895089
HVUL0H04249.2 HVUL3H52204.2 0.0200109139486646
HVUL0H04249.2 HVUL4H03600.2 0.221482696135958
HVUL0H04249.2 HVUL4H06404.2 0.172340864900352
HVUL0H04249.2 HVUL4H13284.2 0.132329796509748
HVUL0H04249.2 HVUL4H13286.2 0.235239899470949
HVUL0H04249.2 HVUL4H14392.2 0.0811848449632312
HVUL0H04249.2 HVUL4H16418.2 0.239964999066741
HVUL0H04249.2 HVUL4H20452.2 0.112218797323573
HVUL0H04249.2 HVUL4H21602.2 0.16215205420197
HVUL0H04249.2 HVUL4H22246.2 0.13523478591717
HVUL0H04249.2 HVUL4H26853.2 0.233776197001531
HVUL0H04249.2 HVUL4H27778.2 0.111222782737533
HVUL0H04249.2 HVUL4H33125.2 0.164135715509316
HVUL0H04249.2 HVUL4H36703.2 0.0686442737793296
HVUL0H04249.2 HVUL4H37625.2 0.0747325713215947
HVUL0H04249.2 HVUL4H43148.2 0.114233357013042
HVUL0H04249.2 HVUL4H44590.2 0.0454347726423969
HVUL0H04249.2 HVUL4H51396.2 0.111843374224762
HVUL0H04249.2 HVUL5H02438.2 0.222512664938272
HVUL0H04249.2 HVUL5H04523.2 0.0428849098989608
HVUL0H04249.2 HVUL5H05352.2 0.101466878883392
HVUL0H04249.2 HVUL5H08767.2 0.115396955358964
HVUL0H04249.2 HVUL5H10282.2 0.178460278303779
HVUL0H04249.2 HVUL5H11816.2 0.0635362162697485
HVUL0H04249.2 HVUL5H12501.2 0.181013201179692
HVUL0H04249.2 HVUL5H13368.2 0.254765314535395
HVUL0H04249.2 HVUL5H14862.2 0.14935183085569
HVUL0H04249.2 HVUL5H14921.2 0.119029508437657
HVUL0H04249.2 HVUL5H15390.2 0.214194574860106
HVUL0H04249.2 HVUL5H16059.2 0.0651233052980293
HVUL0H04249.2 HVUL5H18137.2 0.0987094702331634
HVUL0H04249.2 HVUL5H18948.2 0.0823024022125735
HVUL0H04249.2 HVUL5H19611.2 0.107716469797832
HVUL0H04249.2 HVUL5H22689.2 0.0839382396251224
HVUL0H04249.2 HVUL5H27375.2 0.0496254041592504
HVUL0H04249.2 HVUL5H31425.2 0.156930201101284
HVUL0H04249.2 HVUL5H31765.2 0.141066123033169
HVUL0H04249.2 HVUL5H32753.2 0.192073465286408
HVUL0H04249.2 HVUL5H32754.2 0.1998468861964
HVUL0H04249.2 HVUL5H32755.2 0.093224409765858
HVUL0H04249.2 HVUL5H32756.2 0.163976378670626
HVUL0H04249.2 HVUL5H32757.2 0.143186309311806
HVUL0H04249.2 HVUL5H34045.2 0.206494335511806
HVUL0H04249.2 HVUL5H38722.2 0.181637944934438
HVUL0H04249.2 HVUL5H40892.2 0.223244003218115
HVUL0H04249.2 HVUL5H53048.2 0.180363060322969
HVUL0H04249.2 HVUL5H53168.2 0.14165103736145
HVUL0H04249.2 HVUL6H01283.2 0.117842169806699
HVUL0H04249.2 HVUL6H01808.2 0.166744480290523
HVUL0H04249.2 HVUL6H05290.2 0.217652269094331
HVUL0H04249.2 HVUL6H07325.2 0.268009080265879
HVUL0H04249.2 HVUL6H08236.2 0.174589715381111
HVUL0H04249.2 HVUL6H10264.2 0.209323650169814
HVUL0H04249.2 HVUL6H11443.2 0.219465511174672
HVUL0H04249.2 HVUL6H16050.2 0.062151619532782
HVUL0H04249.2 HVUL6H16679.2 0.104266078727834
HVUL0H04249.2 HVUL6H17634.2 0.212649921583549
HVUL0H04249.2 HVUL6H17910.2 0.14016594218432
HVUL0H04249.2 HVUL6H19844.2 0.177744464674565
HVUL0H04249.2 HVUL6H20311.2 0.0991768430480351
HVUL0H04249.2 HVUL6H23114.2 0.101446183867308
HVUL0H04249.2 HVUL6H24129.2 0.0378812931298707
HVUL0H04249.2 HVUL6H28080.2 0.252232191511921
HVUL0H04249.2 HVUL6H29857.2 0.226963002879464
HVUL0H04249.2 HVUL6H30043.2 0.0492486913778093
HVUL0H04249.2 HVUL6H30069.2 0.194084427406768
HVUL0H04249.2 HVUL6H32675.2 0.152178674073495
HVUL0H04249.2 HVUL6H33693.2 0.16155295488199
HVUL0H04249.2 HVUL6H37516.2 0.131300859382192
HVUL0H04249.2 HVUL6H37718.2 0.0246240073419655
HVUL0H04249.2 HVUL6H43965.2 0.0231619358978448
HVUL0H04249.2 HVUL6H58886.2 0.139394215351946
HVUL0H04249.2 HVUL7H06468.2 0.0565577813015499
HVUL0H04249.2 HVUL7H10028.2 0.0939080396340773
HVUL0H04249.2 HVUL7H10689.2 0.151623281409218
HVUL0H04249.2 HVUL7H11665.2 0.161340561393772
HVUL0H04249.2 HVUL7H14842.2 0.100995645356379
HVUL0H04249.2 HVUL7H15679.2 0.0833006156364825
HVUL0H04249.2 HVUL7H18684.2 0.0240886129346197
HVUL0H04249.2 HVUL7H28679.2 0.129817424063972
HVUL0H04249.2 HVUL7H32287.2 0.0431939019629215
HVUL0H04249.2 HVUL7H37354.2 0.226469922788538
HVUL0H04249.2 HVUL7H39800.2 0.155198568830339
HVUL0H04249.2 HVUL7H41147.2 0.0422672767722305
HVUL0H04249.2 HVUL7H44050.2 0.230181170344158
HVUL0H04249.2 HVUL7H53934.2 0.0678328231810305
HVUL0H04249.2 HVUL7H55184.2 0.230634474284234
HVUL0H07860.2 HVUL0H09401.2 0.343286592728517
HVUL0H07860.2 HVUL0H11990.2 0.305912421349173
HVUL0H07860.2 HVUL0H29764.2 0.351619054794756
HVUL0H07860.2 HVUL0H54436.2 0.319482397144401
HVUL0H07860.2 HVUL1H03981.2 0.12715896460463
HVUL0H07860.2 HVUL1H04081.2 0.278785225557345
HVUL0H07860.2 HVUL1H12282.2 0.114675664147113
HVUL0H07860.2 HVUL1H12808.2 0.390034156588795
HVUL0H07860.2 HVUL1H14240.2 0.403795785181786
HVUL0H07860.2 HVUL1H14266.2 0.280727604476105
HVUL0H07860.2 HVUL1H17124.2 0.0235686999118828
HVUL0H07860.2 HVUL1H22163.2 0.428528080779362
HVUL0H07860.2 HVUL1H23035.2 0.124893118486394
HVUL0H07860.2 HVUL1H25489.2 0.369414991438068
HVUL0H07860.2 HVUL1H26069.2 0.232002701459387
HVUL0H07860.2 HVUL1H28709.2 0.261650934847859
HVUL0H07860.2 HVUL1H33925.2 0.0857242790337352
HVUL0H07860.2 HVUL1H33976.2 0.0448433690285403
HVUL0H07860.2 HVUL1H34913.2 0.114148038549304
HVUL0H07860.2 HVUL1H41394.2 0.14631375713802
HVUL0H07860.2 HVUL1H45526.2 0.448057852470708
HVUL0H07860.2 HVUL1H45867.2 0.456739662921683
HVUL0H07860.2 HVUL1H55813.2 0.33920361458131
HVUL0H07860.2 HVUL2H01381.2 0.1053501230014
HVUL0H07860.2 HVUL2H04161.2 0.445439082121839
HVUL0H07860.2 HVUL2H05721.2 0.0571668671886661
HVUL0H07860.2 HVUL2H08514.2 0.12909371401326
HVUL0H07860.2 HVUL2H10517.2 0.0982744224828152
HVUL0H07860.2 HVUL2H11978.2 0.36175207801069
HVUL0H07860.2 HVUL2H15461.2 0.0802396759838631
HVUL0H07860.2 HVUL2H17727.2 0.0744266034204784
HVUL0H07860.2 HVUL2H18160.2 0.282425304802137
HVUL0H07860.2 HVUL2H20180.2 0.21616989339602
HVUL0H07860.2 HVUL2H25830.2 0.0931743448423647
HVUL0H07860.2 HVUL2H26684.2 0.229949361066202
HVUL0H07860.2 HVUL2H27981.2 0.121166899423523
HVUL0H07860.2 HVUL2H30600.2 0.102315205435612
HVUL0H07860.2 HVUL2H32028.2 0.452073174809927
HVUL0H07860.2 HVUL2H32276.2 0.285908822563441
HVUL0H07860.2 HVUL2H36784.2 0.176879791345562
HVUL0H07860.2 HVUL2H39551.2 0.372327033159017
HVUL0H07860.2 HVUL2H39769.2 0.333690829038512
HVUL0H07860.2 HVUL2H43878.2 0.302294812273364
HVUL0H07860.2 HVUL2H45313.2 0.296445992188692
HVUL0H07860.2 HVUL2H46502.2 0.258393339488152
HVUL0H07860.2 HVUL2H52294.2 0.205671099662414
HVUL0H07860.2 HVUL2H53921.2 0.249431735850188
HVUL0H07860.2 HVUL2H57724.2 0.286092562511736
HVUL0H07860.2 HVUL3H01333.2 0.198863587403306
HVUL0H07860.2 HVUL3H03522.2 0.404897758151413
HVUL0H07860.2 HVUL3H05759.2 0.248495598594076
HVUL0H07860.2 HVUL3H10629.2 0.452404054184541
HVUL0H07860.2 HVUL3H11276.2 0.243292266747452
HVUL0H07860.2 HVUL3H11562.2 0.372438042970507
HVUL0H07860.2 HVUL3H13621.2 0.342832521892454
HVUL0H07860.2 HVUL3H18870.2 0.239619436204726
HVUL0H07860.2 HVUL3H18918.2 0.430842736293665
HVUL0H07860.2 HVUL3H18920.2 0.446972442431231
HVUL0H07860.2 HVUL3H22749.2 0.0745894783395783
HVUL0H07860.2 HVUL3H24185.2 0.390694996659235
HVUL0H07860.2 HVUL3H25334.2 0.415827259759005
HVUL0H07860.2 HVUL3H26931.2 0.123830216132707
HVUL0H07860.2 HVUL3H27507.2 0.306979279442548
HVUL0H07860.2 HVUL3H32521.2 0.284826599961167
HVUL0H07860.2 HVUL3H34000.2 0.284401508531224
HVUL0H07860.2 HVUL3H34747.2 0.250802759713318
HVUL0H07860.2 HVUL3H35287.2 0.26227375907258
HVUL0H07860.2 HVUL3H35941.2 0.234768628995935
HVUL0H07860.2 HVUL3H38013.2 0.260760635974371
HVUL0H07860.2 HVUL3H38027.2 0.371202133045457
HVUL0H07860.2 HVUL3H44356.2 0.202855077861124
HVUL0H07860.2 HVUL3H52204.2 0.0688299059515144
HVUL0H07860.2 HVUL4H03600.2 0.359777706994612
HVUL0H07860.2 HVUL4H06404.2 0.288564500566221
HVUL0H07860.2 HVUL4H13284.2 0.438202288181923
HVUL0H07860.2 HVUL4H13286.2 0.331761904969947
HVUL0H07860.2 HVUL4H14392.2 0.289565435308299
HVUL0H07860.2 HVUL4H16418.2 0.281263867901502
HVUL0H07860.2 HVUL4H20452.2 0.348421205238111
HVUL0H07860.2 HVUL4H21602.2 0.431247872153271
HVUL0H07860.2 HVUL4H22246.2 0.311905876841107
HVUL0H07860.2 HVUL4H26853.2 0.338873409658557
HVUL0H07860.2 HVUL4H27778.2 0.404006470116225
HVUL0H07860.2 HVUL4H33125.2 0.141726366850904
HVUL0H07860.2 HVUL4H36703.2 0.226929174905222
HVUL0H07860.2 HVUL4H37625.2 0.050887592039024
HVUL0H07860.2 HVUL4H43148.2 0.411519081795381
HVUL0H07860.2 HVUL4H44590.2 0.140602844280004
HVUL0H07860.2 HVUL4H51396.2 0.307510662454648
HVUL0H07860.2 HVUL5H02438.2 0.421706593924137
HVUL0H07860.2 HVUL5H04523.2 0.158160385795623
HVUL0H07860.2 HVUL5H05352.2 0.282469932144444
HVUL0H07860.2 HVUL5H08767.2 0.417527632309297
HVUL0H07860.2 HVUL5H10282.2 0.298342847046257
HVUL0H07860.2 HVUL5H11816.2 0.149891480324213
HVUL0H07860.2 HVUL5H12501.2 0.301388543374549
HVUL0H07860.2 HVUL5H13368.2 0.398127143175902
HVUL0H07860.2 HVUL5H14862.2 0.436207980925663
HVUL0H07860.2 HVUL5H14921.2 0.0857777167710701
HVUL0H07860.2 HVUL5H15390.2 0.334040426576574
HVUL0H07860.2 HVUL5H16059.2 0.125833068454036
HVUL0H07860.2 HVUL5H18137.2 0.315628892391209
HVUL0H07860.2 HVUL5H18948.2 0.16850473038275
HVUL0H07860.2 HVUL5H19611.2 0.212611764385283
HVUL0H07860.2 HVUL5H22689.2 0.174053332911209
HVUL0H07860.2 HVUL5H27375.2 0.101004847551325
HVUL0H07860.2 HVUL5H31425.2 0.415313581289741
HVUL0H07860.2 HVUL5H31765.2 0.431078386900302
HVUL0H07860.2 HVUL5H32753.2 0.20910268882585
HVUL0H07860.2 HVUL5H32754.2 0.275630678326492
HVUL0H07860.2 HVUL5H32755.2 0.213881274594492
HVUL0H07860.2 HVUL5H32756.2 0.245500814938504
HVUL0H07860.2 HVUL5H32757.2 0.350476301672467
HVUL0H07860.2 HVUL5H34045.2 0.263047987304279
HVUL0H07860.2 HVUL5H38722.2 0.220106059987156
HVUL0H07860.2 HVUL5H40892.2 0.288387189116743
HVUL0H07860.2 HVUL5H53048.2 0.287689483909865
HVUL0H07860.2 HVUL5H53168.2 0.419446173884374
HVUL0H07860.2 HVUL6H01283.2 0.166385556757584
HVUL0H07860.2 HVUL6H01808.2 0.14455656554181
HVUL0H07860.2 HVUL6H05290.2 0.31474261272598
HVUL0H07860.2 HVUL6H07325.2 0.361280284038122
HVUL0H07860.2 HVUL6H08236.2 0.39297049788699
HVUL0H07860.2 HVUL6H10264.2 0.44479607007649
HVUL0H07860.2 HVUL6H11443.2 0.195435622855192
HVUL0H07860.2 HVUL6H16050.2 0.0969841591350661
HVUL0H07860.2 HVUL6H16679.2 0.356536722262301
HVUL0H07860.2 HVUL6H17634.2 0.386685605183147
HVUL0H07860.2 HVUL6H17910.2 0.307797937944656
HVUL0H07860.2 HVUL6H19844.2 0.455934422332279
HVUL0H07860.2 HVUL6H20311.2 0.382844882129729
HVUL0H07860.2 HVUL6H23114.2 0.198578715724217
HVUL0H07860.2 HVUL6H24129.2 0.108100984639527
HVUL0H07860.2 HVUL6H28080.2 0.362069324941938
HVUL0H07860.2 HVUL6H29857.2 0.389880739278984
HVUL0H07860.2 HVUL6H30043.2 0.207562210935531
HVUL0H07860.2 HVUL6H30069.2 0.457258287465752
HVUL0H07860.2 HVUL6H32675.2 0.356404893164529
HVUL0H07860.2 HVUL6H33693.2 0.125687949014059
HVUL0H07860.2 HVUL6H37516.2 0.133007192211447
HVUL0H07860.2 HVUL6H37718.2 0.0451532911075891
HVUL0H07860.2 HVUL6H43965.2 0.0463649395466642
HVUL0H07860.2 HVUL6H58886.2 0.28257734033828
HVUL0H07860.2 HVUL7H06468.2 0.109045175581025
HVUL0H07860.2 HVUL7H10028.2 0.282372699050637
HVUL0H07860.2 HVUL7H10689.2 0.34936532048657
HVUL0H07860.2 HVUL7H11665.2 0.30993432032578
HVUL0H07860.2 HVUL7H14842.2 0.339257230342659
HVUL0H07860.2 HVUL7H15679.2 0.0527118474224643
HVUL0H07860.2 HVUL7H18684.2 0.0810989988001731
HVUL0H07860.2 HVUL7H28679.2 0.40330837586685
HVUL0H07860.2 HVUL7H32287.2 0.070461425850172
HVUL0H07860.2 HVUL7H37354.2 0.306793745778593
HVUL0H07860.2 HVUL7H39800.2 0.15100774522437
HVUL0H07860.2 HVUL7H41147.2 0.195007109932105
HVUL0H07860.2 HVUL7H44050.2 0.40420525221855
HVUL0H07860.2 HVUL7H53934.2 0.251419617916748
HVUL0H07860.2 HVUL7H55184.2 0.443691620131835
HVUL0H09401.2 HVUL0H11990.2 0.311716567123005
HVUL0H09401.2 HVUL0H29764.2 0.227426795183759
HVUL0H09401.2 HVUL0H54436.2 0.402859853227694
HVUL0H09401.2 HVUL1H03981.2 0.130677108571045
HVUL0H09401.2 HVUL1H04081.2 0.328904141132884
HVUL0H09401.2 HVUL1H12282.2 0.0652609818234788
HVUL0H09401.2 HVUL1H12808.2 0.268569571611782
HVUL0H09401.2 HVUL1H14240.2 0.280979937525798
HVUL0H09401.2 HVUL1H14266.2 0.191803095324472
HVUL0H09401.2 HVUL1H17124.2 0.0161494539503693
HVUL0H09401.2 HVUL1H22163.2 0.40238173104424
HVUL0H09401.2 HVUL1H23035.2 0.203067297213901
HVUL0H09401.2 HVUL1H25489.2 0.385435717885689
HVUL0H09401.2 HVUL1H26069.2 0.210395623227318
HVUL0H09401.2 HVUL1H28709.2 0.246450702081178
HVUL0H09401.2 HVUL1H33925.2 0.059430979696189
HVUL0H09401.2 HVUL1H33976.2 0.0545575203557517
HVUL0H09401.2 HVUL1H34913.2 0.0715269413741792
HVUL0H09401.2 HVUL1H41394.2 0.139136499496877
HVUL0H09401.2 HVUL1H45526.2 0.378394174212723
HVUL0H09401.2 HVUL1H45867.2 0.359201207106355
HVUL0H09401.2 HVUL1H55813.2 0.403997115545805
HVUL0H09401.2 HVUL2H01381.2 0.0413771467067468
HVUL0H09401.2 HVUL2H04161.2 0.388055527097967
HVUL0H09401.2 HVUL2H05721.2 0.0609084066471406
HVUL0H09401.2 HVUL2H08514.2 0.0981207000946284
HVUL0H09401.2 HVUL2H10517.2 0.0624877404539192
HVUL0H09401.2 HVUL2H11978.2 0.418637154114627
HVUL0H09401.2 HVUL2H15461.2 0.0599477706443962
HVUL0H09401.2 HVUL2H17727.2 0.0350329870982726
HVUL0H09401.2 HVUL2H18160.2 0.212762940967978
HVUL0H09401.2 HVUL2H20180.2 0.207478373167267
HVUL0H09401.2 HVUL2H25830.2 0.121971100236637
HVUL0H09401.2 HVUL2H26684.2 0.140926654298536
HVUL0H09401.2 HVUL2H27981.2 0.123103053607402
HVUL0H09401.2 HVUL2H30600.2 0.128978024912307
HVUL0H09401.2 HVUL2H32028.2 0.364248683276571
HVUL0H09401.2 HVUL2H32276.2 0.296316507697177
HVUL0H09401.2 HVUL2H36784.2 0.114263433011593
HVUL0H09401.2 HVUL2H39551.2 0.368202907841764
HVUL0H09401.2 HVUL2H39769.2 0.320884815172573
HVUL0H09401.2 HVUL2H43878.2 0.224141669626342
HVUL0H09401.2 HVUL2H45313.2 0.362172406389343
HVUL0H09401.2 HVUL2H46502.2 0.27225838862195
HVUL0H09401.2 HVUL2H52294.2 0.16827497966544
HVUL0H09401.2 HVUL2H53921.2 0.202636950456354
HVUL0H09401.2 HVUL2H57724.2 0.284081124612066
HVUL0H09401.2 HVUL3H01333.2 0.188462811234602
HVUL0H09401.2 HVUL3H03522.2 0.226209993445462
HVUL0H09401.2 HVUL3H05759.2 0.219064935094166
HVUL0H09401.2 HVUL3H10629.2 0.270095586923737
HVUL0H09401.2 HVUL3H11276.2 0.284215469580277
HVUL0H09401.2 HVUL3H11562.2 0.183464802494292
HVUL0H09401.2 HVUL3H13621.2 0.159877897724964
HVUL0H09401.2 HVUL3H18870.2 0.33484405736986
HVUL0H09401.2 HVUL3H18918.2 0.235152818774167
HVUL0H09401.2 HVUL3H18920.2 0.262577960571945
HVUL0H09401.2 HVUL3H22749.2 0.0635536823052204
HVUL0H09401.2 HVUL3H24185.2 0.195526101992556
HVUL0H09401.2 HVUL3H25334.2 0.249011604202901
HVUL0H09401.2 HVUL3H26931.2 0.0558964063227581
HVUL0H09401.2 HVUL3H27507.2 0.151531009973616
HVUL0H09401.2 HVUL3H32521.2 0.169140763422503
HVUL0H09401.2 HVUL3H34000.2 0.288852811169908
HVUL0H09401.2 HVUL3H34747.2 0.347733917190185
HVUL0H09401.2 HVUL3H35287.2 0.369323445253067
HVUL0H09401.2 HVUL3H35941.2 0.186318890998405
HVUL0H09401.2 HVUL3H38013.2 0.268340414859095
HVUL0H09401.2 HVUL3H38027.2 0.180314653899776
HVUL0H09401.2 HVUL3H44356.2 0.320113915728354
HVUL0H09401.2 HVUL3H52204.2 0.0238035901506379
HVUL0H09401.2 HVUL4H03600.2 0.378765879927081
HVUL0H09401.2 HVUL4H06404.2 0.378516198869797
HVUL0H09401.2 HVUL4H13284.2 0.26918222592761
HVUL0H09401.2 HVUL4H13286.2 0.392971729319532
HVUL0H09401.2 HVUL4H14392.2 0.290624005184975
HVUL0H09401.2 HVUL4H16418.2 0.366907368168352
HVUL0H09401.2 HVUL4H20452.2 0.232341757244694
HVUL0H09401.2 HVUL4H21602.2 0.33776450681553
HVUL0H09401.2 HVUL4H22246.2 0.263836508796627
HVUL0H09401.2 HVUL4H26853.2 0.408559293098994
HVUL0H09401.2 HVUL4H27778.2 0.248613294665251
HVUL0H09401.2 HVUL4H33125.2 0.194062154551456
HVUL0H09401.2 HVUL4H36703.2 0.126512789428294
HVUL0H09401.2 HVUL4H37625.2 0.079781944576155
HVUL0H09401.2 HVUL4H43148.2 0.228157054088018
HVUL0H09401.2 HVUL4H44590.2 0.0707284773728042
HVUL0H09401.2 HVUL4H51396.2 0.283277518326183
HVUL0H09401.2 HVUL5H02438.2 0.33169546982435
HVUL0H09401.2 HVUL5H04523.2 0.0587341501090382
HVUL0H09401.2 HVUL5H05352.2 0.157945413113893
HVUL0H09401.2 HVUL5H08767.2 0.227100544322028
HVUL0H09401.2 HVUL5H10282.2 0.342762199044767
HVUL0H09401.2 HVUL5H11816.2 0.0706306945480089
HVUL0H09401.2 HVUL5H12501.2 0.234172100258853
HVUL0H09401.2 HVUL5H13368.2 0.346272594292232
HVUL0H09401.2 HVUL5H14862.2 0.299513300883254
HVUL0H09401.2 HVUL5H14921.2 0.0835375908060923
HVUL0H09401.2 HVUL5H15390.2 0.40894032327005
HVUL0H09401.2 HVUL5H16059.2 0.0799301086404478
HVUL0H09401.2 HVUL5H18137.2 0.244620191542396
HVUL0H09401.2 HVUL5H18948.2 0.154309581647101
HVUL0H09401.2 HVUL5H19611.2 0.137948900576118
HVUL0H09401.2 HVUL5H22689.2 0.20821468367559
HVUL0H09401.2 HVUL5H27375.2 0.0447915873916663
HVUL0H09401.2 HVUL5H31425.2 0.236234894461746
HVUL0H09401.2 HVUL5H31765.2 0.242685211302317
HVUL0H09401.2 HVUL5H32753.2 0.323173910907732
HVUL0H09401.2 HVUL5H32754.2 0.359275404292059
HVUL0H09401.2 HVUL5H32755.2 0.289143466569251
HVUL0H09401.2 HVUL5H32756.2 0.355892168754431
HVUL0H09401.2 HVUL5H32757.2 0.353466432843185
HVUL0H09401.2 HVUL5H34045.2 0.220377305269611
HVUL0H09401.2 HVUL5H38722.2 0.152588743591015
HVUL0H09401.2 HVUL5H40892.2 0.376211011407984
HVUL0H09401.2 HVUL5H53048.2 0.24517563102294
HVUL0H09401.2 HVUL5H53168.2 0.241565838361244
HVUL0H09401.2 HVUL6H01283.2 0.196627334459478
HVUL0H09401.2 HVUL6H01808.2 0.125448374687599
HVUL0H09401.2 HVUL6H05290.2 0.335708238971932
HVUL0H09401.2 HVUL6H07325.2 0.325123725464135
HVUL0H09401.2 HVUL6H08236.2 0.352524561292283
HVUL0H09401.2 HVUL6H10264.2 0.39008101321886
HVUL0H09401.2 HVUL6H11443.2 0.269611726908713
HVUL0H09401.2 HVUL6H16050.2 0.0754253559317773
HVUL0H09401.2 HVUL6H16679.2 0.294337679868233
HVUL0H09401.2 HVUL6H17634.2 0.407007600761907
HVUL0H09401.2 HVUL6H17910.2 0.262809592546926
HVUL0H09401.2 HVUL6H19844.2 0.370097680514053
HVUL0H09401.2 HVUL6H20311.2 0.187093040903264
HVUL0H09401.2 HVUL6H23114.2 0.165940714285336
HVUL0H09401.2 HVUL6H24129.2 0.0508431143772059
HVUL0H09401.2 HVUL6H28080.2 0.370210251791221
HVUL0H09401.2 HVUL6H29857.2 0.298717862074023
HVUL0H09401.2 HVUL6H30043.2 0.130540948009605
HVUL0H09401.2 HVUL6H30069.2 0.306999869844206
HVUL0H09401.2 HVUL6H32675.2 0.266842162372402
HVUL0H09401.2 HVUL6H33693.2 0.143160627678813
HVUL0H09401.2 HVUL6H37516.2 0.215463854994735
HVUL0H09401.2 HVUL6H37718.2 0.0558881022757243
HVUL0H09401.2 HVUL6H43965.2 0.0615300722800474
HVUL0H09401.2 HVUL6H58886.2 0.34309606868253
HVUL0H09401.2 HVUL7H06468.2 0.120741163379904
HVUL0H09401.2 HVUL7H10028.2 0.24497003027595
HVUL0H09401.2 HVUL7H10689.2 0.393300877737988
HVUL0H09401.2 HVUL7H11665.2 0.313362192158603
HVUL0H09401.2 HVUL7H14842.2 0.274015633775569
HVUL0H09401.2 HVUL7H15679.2 0.0574603558318587
HVUL0H09401.2 HVUL7H18684.2 0.0354678952928877
HVUL0H09401.2 HVUL7H28679.2 0.299190589769953
HVUL0H09401.2 HVUL7H32287.2 0.0417822576424755
HVUL0H09401.2 HVUL7H37354.2 0.397164233493958
HVUL0H09401.2 HVUL7H39800.2 0.178673568138991
HVUL0H09401.2 HVUL7H41147.2 0.199439895041443
HVUL0H09401.2 HVUL7H44050.2 0.319093471566746
HVUL0H09401.2 HVUL7H53934.2 0.121197039041199
HVUL0H09401.2 HVUL7H55184.2 0.372415860002742
HVUL0H11990.2 HVUL0H29764.2 0.198622777102165
HVUL0H11990.2 HVUL0H54436.2 0.319338542588488
HVUL0H11990.2 HVUL1H03981.2 0.140104686533028
HVUL0H11990.2 HVUL1H04081.2 0.255667861977772
HVUL0H11990.2 HVUL1H12282.2 0.0857739217799797
HVUL0H11990.2 HVUL1H12808.2 0.258577349922949
HVUL0H11990.2 HVUL1H14240.2 0.264122361532838
HVUL0H11990.2 HVUL1H14266.2 0.157390954539459
HVUL0H11990.2 HVUL1H17124.2 0.0181761049874046
HVUL0H11990.2 HVUL1H22163.2 0.354224189481117
HVUL0H11990.2 HVUL1H23035.2 0.16268983454682
HVUL0H11990.2 HVUL1H25489.2 0.353668149667607
HVUL0H11990.2 HVUL1H26069.2 0.146848238093738
HVUL0H11990.2 HVUL1H28709.2 0.161154645410154
HVUL0H11990.2 HVUL1H33925.2 0.0584195787707046
HVUL0H11990.2 HVUL1H33976.2 0.0614364067028815
HVUL0H11990.2 HVUL1H34913.2 0.0885333927795268
HVUL0H11990.2 HVUL1H41394.2 0.156152930774968
HVUL0H11990.2 HVUL1H45526.2 0.328136669891719
HVUL0H11990.2 HVUL1H45867.2 0.308628907509941
HVUL0H11990.2 HVUL1H55813.2 0.337799569429922
HVUL0H11990.2 HVUL2H01381.2 0.0588178919944234
HVUL0H11990.2 HVUL2H04161.2 0.33601965634864
HVUL0H11990.2 HVUL2H05721.2 0.0792956499975653
HVUL0H11990.2 HVUL2H08514.2 0.106145485211852
HVUL0H11990.2 HVUL2H10517.2 0.0809787482062535
HVUL0H11990.2 HVUL2H11978.2 0.331755852308273
HVUL0H11990.2 HVUL2H15461.2 0.0758729592830654
HVUL0H11990.2 HVUL2H17727.2 0.0489811960530718
HVUL0H11990.2 HVUL2H18160.2 0.212511084671643
HVUL0H11990.2 HVUL2H20180.2 0.20613393241695
HVUL0H11990.2 HVUL2H25830.2 0.142008546324272
HVUL0H11990.2 HVUL2H26684.2 0.130277673042036
HVUL0H11990.2 HVUL2H27981.2 0.132497946166445
HVUL0H11990.2 HVUL2H30600.2 0.113137040885469
HVUL0H11990.2 HVUL2H32028.2 0.318594694955321
HVUL0H11990.2 HVUL2H32276.2 0.192509411063885
HVUL0H11990.2 HVUL2H36784.2 0.125581743995967
HVUL0H11990.2 HVUL2H39551.2 0.304340602289136
HVUL0H11990.2 HVUL2H39769.2 0.294319983403516
HVUL0H11990.2 HVUL2H43878.2 0.182931758579326
HVUL0H11990.2 HVUL2H45313.2 0.332778415335446
HVUL0H11990.2 HVUL2H46502.2 0.183039933062185
HVUL0H11990.2 HVUL2H52294.2 0.176634802713057
HVUL0H11990.2 HVUL2H53921.2 0.147513894474515
HVUL0H11990.2 HVUL2H57724.2 0.186583802916794
HVUL0H11990.2 HVUL3H01333.2 0.196973048162434
HVUL0H11990.2 HVUL3H03522.2 0.219319987595562
HVUL0H11990.2 HVUL3H05759.2 0.145123864117039
HVUL0H11990.2 HVUL3H10629.2 0.252043648491173
HVUL0H11990.2 HVUL3H11276.2 0.292601645504739
HVUL0H11990.2 HVUL3H11562.2 0.189747038358611
HVUL0H11990.2 HVUL3H13621.2 0.166233607597039
HVUL0H11990.2 HVUL3H18870.2 0.256343895543438
HVUL0H11990.2 HVUL3H18918.2 0.220926382132559
HVUL0H11990.2 HVUL3H18920.2 0.242993172411039
HVUL0H11990.2 HVUL3H22749.2 0.0645390038012515
HVUL0H11990.2 HVUL3H24185.2 0.189987248813015
HVUL0H11990.2 HVUL3H25334.2 0.23395749891019
HVUL0H11990.2 HVUL3H26931.2 0.0718089622651049
HVUL0H11990.2 HVUL3H27507.2 0.154114812034411
HVUL0H11990.2 HVUL3H32521.2 0.185621075587319
HVUL0H11990.2 HVUL3H34000.2 0.204879199495742
HVUL0H11990.2 HVUL3H34747.2 0.273774737014739
HVUL0H11990.2 HVUL3H35287.2 0.269729325075875
HVUL0H11990.2 HVUL3H35941.2 0.191770285213302
HVUL0H11990.2 HVUL3H38013.2 0.178318695826759
HVUL0H11990.2 HVUL3H38027.2 0.181219473981981
HVUL0H11990.2 HVUL3H44356.2 0.24805101175007
HVUL0H11990.2 HVUL3H52204.2 0.0329412108885748
HVUL0H11990.2 HVUL4H03600.2 0.312854989350886
HVUL0H11990.2 HVUL4H06404.2 0.273088378964101
HVUL0H11990.2 HVUL4H13284.2 0.245512677048807
HVUL0H11990.2 HVUL4H13286.2 0.325483826384381
HVUL0H11990.2 HVUL4H14392.2 0.192484471566709
HVUL0H11990.2 HVUL4H16418.2 0.313542289362866
HVUL0H11990.2 HVUL4H20452.2 0.189585732424194
HVUL0H11990.2 HVUL4H21602.2 0.279507799538997
HVUL0H11990.2 HVUL4H22246.2 0.22918121296042
HVUL0H11990.2 HVUL4H26853.2 0.343114599528777
HVUL0H11990.2 HVUL4H27778.2 0.223999532914531
HVUL0H11990.2 HVUL4H33125.2 0.190840861199479
HVUL0H11990.2 HVUL4H36703.2 0.138464189276262
HVUL0H11990.2 HVUL4H37625.2 0.0906515663796855
HVUL0H11990.2 HVUL4H43148.2 0.219758888228608
HVUL0H11990.2 HVUL4H44590.2 0.091817071627519
HVUL0H11990.2 HVUL4H51396.2 0.207701553411084
HVUL0H11990.2 HVUL5H02438.2 0.29827826981587
HVUL0H11990.2 HVUL5H04523.2 0.0763996492554248
HVUL0H11990.2 HVUL5H05352.2 0.171850428366418
HVUL0H11990.2 HVUL5H08767.2 0.215923346915207
HVUL0H11990.2 HVUL5H10282.2 0.293924407328995
HVUL0H11990.2 HVUL5H11816.2 0.080373427493487
HVUL0H11990.2 HVUL5H12501.2 0.239993496757195
HVUL0H11990.2 HVUL5H13368.2 0.334321219209608
HVUL0H11990.2 HVUL5H14862.2 0.273239781817368
HVUL0H11990.2 HVUL5H14921.2 0.104816543028927
HVUL0H11990.2 HVUL5H15390.2 0.32578009274579
HVUL0H11990.2 HVUL5H16059.2 0.103278933741974
HVUL0H11990.2 HVUL5H18137.2 0.190033151337242
HVUL0H11990.2 HVUL5H18948.2 0.155413977200527
HVUL0H11990.2 HVUL5H19611.2 0.15789598274041
HVUL0H11990.2 HVUL5H22689.2 0.18439311433992
HVUL0H11990.2 HVUL5H27375.2 0.0626563762001819
HVUL0H11990.2 HVUL5H31425.2 0.229236087527744
HVUL0H11990.2 HVUL5H31765.2 0.225852549815335
HVUL0H11990.2 HVUL5H32753.2 0.266657174798059
HVUL0H11990.2 HVUL5H32754.2 0.296551900347095
HVUL0H11990.2 HVUL5H32755.2 0.205223315595878
HVUL0H11990.2 HVUL5H32756.2 0.272023031551768
HVUL0H11990.2 HVUL5H32757.2 0.280870506657728
HVUL0H11990.2 HVUL5H34045.2 0.212539600187221
HVUL0H11990.2 HVUL5H38722.2 0.164110078661842
HVUL0H11990.2 HVUL5H40892.2 0.321325854255948
HVUL0H11990.2 HVUL5H53048.2 0.238166136516086
HVUL0H11990.2 HVUL5H53168.2 0.233419039761869
HVUL0H11990.2 HVUL6H01283.2 0.176162954368876
HVUL0H11990.2 HVUL6H01808.2 0.146573861012009
HVUL0H11990.2 HVUL6H05290.2 0.308286076105133
HVUL0H11990.2 HVUL6H07325.2 0.318424157864903
HVUL0H11990.2 HVUL6H08236.2 0.277624861353707
HVUL0H11990.2 HVUL6H10264.2 0.326990838852445
HVUL0H11990.2 HVUL6H11443.2 0.270336557806075
HVUL0H11990.2 HVUL6H16050.2 0.0921777679495571
HVUL0H11990.2 HVUL6H16679.2 0.214050211312887
HVUL0H11990.2 HVUL6H17634.2 0.324203146872234
HVUL0H11990.2 HVUL6H17910.2 0.242174305538175
HVUL0H11990.2 HVUL6H19844.2 0.306698854773361
HVUL0H11990.2 HVUL6H20311.2 0.184329904423391
HVUL0H11990.2 HVUL6H23114.2 0.176108947704049
HVUL0H11990.2 HVUL6H24129.2 0.0641806438094922
HVUL0H11990.2 HVUL6H28080.2 0.34873243400619
HVUL0H11990.2 HVUL6H29857.2 0.293537781167934
HVUL0H11990.2 HVUL6H30043.2 0.119601491388628
HVUL0H11990.2 HVUL6H30069.2 0.280807055191882
HVUL0H11990.2 HVUL6H32675.2 0.258865888420839
HVUL0H11990.2 HVUL6H33693.2 0.132662536073311
HVUL0H11990.2 HVUL6H37516.2 0.157787389147046
HVUL0H11990.2 HVUL6H37718.2 0.0475659336133532
HVUL0H11990.2 HVUL6H43965.2 0.0655247209208701
HVUL0H11990.2 HVUL6H58886.2 0.23347421597957
HVUL0H11990.2 HVUL7H06468.2 0.129626336151272
HVUL0H11990.2 HVUL7H10028.2 0.205812313860125
HVUL0H11990.2 HVUL7H10689.2 0.28209152631316
HVUL0H11990.2 HVUL7H11665.2 0.278640192052622
HVUL0H11990.2 HVUL7H14842.2 0.197732373389462
HVUL0H11990.2 HVUL7H15679.2 0.0667436974270335
HVUL0H11990.2 HVUL7H18684.2 0.0505343552129066
HVUL0H11990.2 HVUL7H28679.2 0.258853707274793
HVUL0H11990.2 HVUL7H32287.2 0.0560579028189452
HVUL0H11990.2 HVUL7H37354.2 0.327858353598244
HVUL0H11990.2 HVUL7H39800.2 0.189996927238741
HVUL0H11990.2 HVUL7H41147.2 0.117177663109595
HVUL0H11990.2 HVUL7H44050.2 0.297572533531315
HVUL0H11990.2 HVUL7H53934.2 0.135411300876203
HVUL0H11990.2 HVUL7H55184.2 0.340021217507057
HVUL0H29764.2 HVUL0H54436.2 0.18523852197229
HVUL0H29764.2 HVUL1H03981.2 0.110929261983698
HVUL0H29764.2 HVUL1H04081.2 0.228184380568022
HVUL0H29764.2 HVUL1H12282.2 0.138623668620426
HVUL0H29764.2 HVUL1H12808.2 0.341750934694361
HVUL0H29764.2 HVUL1H14240.2 0.30103173586602
HVUL0H29764.2 HVUL1H14266.2 0.292776709051885
HVUL0H29764.2 HVUL1H17124.2 0.0382925189901594
HVUL0H29764.2 HVUL1H22163.2 0.262626417915171
HVUL0H29764.2 HVUL1H23035.2 0.0569017359483235
HVUL0H29764.2 HVUL1H25489.2 0.203728255402132
HVUL0H29764.2 HVUL1H26069.2 0.203985645866764
HVUL0H29764.2 HVUL1H28709.2 0.287816955007095
HVUL0H29764.2 HVUL1H33925.2 0.105616648223521
HVUL0H29764.2 HVUL1H33976.2 0.0453436963191781
HVUL0H29764.2 HVUL1H34913.2 0.114528572428968
HVUL0H29764.2 HVUL1H41394.2 0.123752062940718
HVUL0H29764.2 HVUL1H45526.2 0.326365984862791
HVUL0H29764.2 HVUL1H45867.2 0.361933575409426
HVUL0H29764.2 HVUL1H55813.2 0.193176798279012
HVUL0H29764.2 HVUL2H01381.2 0.133740290995853
HVUL0H29764.2 HVUL2H04161.2 0.283709474342519
HVUL0H29764.2 HVUL2H05721.2 0.0420068932236176
HVUL0H29764.2 HVUL2H08514.2 0.144550142864203
HVUL0H29764.2 HVUL2H10517.2 0.0917815095469818
HVUL0H29764.2 HVUL2H11978.2 0.233643944427692
HVUL0H29764.2 HVUL2H15461.2 0.0766726266472045
HVUL0H29764.2 HVUL2H17727.2 0.0906903315477228
HVUL0H29764.2 HVUL2H18160.2 0.155267213008265
HVUL0H29764.2 HVUL2H20180.2 0.161550135078847
HVUL0H29764.2 HVUL2H25830.2 0.0576624566711331
HVUL0H29764.2 HVUL2H26684.2 0.254507985745379
HVUL0H29764.2 HVUL2H27981.2 0.137159195809444
HVUL0H29764.2 HVUL2H30600.2 0.085833256086434
HVUL0H29764.2 HVUL2H32028.2 0.298978148801913
HVUL0H29764.2 HVUL2H32276.2 0.279416439308957
HVUL0H29764.2 HVUL2H36784.2 0.202012437303409
HVUL0H29764.2 HVUL2H39551.2 0.278070599043851
HVUL0H29764.2 HVUL2H39769.2 0.185260495910606
HVUL0H29764.2 HVUL2H43878.2 0.315004374354498
HVUL0H29764.2 HVUL2H45313.2 0.163279311190023
HVUL0H29764.2 HVUL2H46502.2 0.26287450213488
HVUL0H29764.2 HVUL2H52294.2 0.140075707027517
HVUL0H29764.2 HVUL2H53921.2 0.245923119590375
HVUL0H29764.2 HVUL2H57724.2 0.287975058458209
HVUL0H29764.2 HVUL3H01333.2 0.124345767229281
HVUL0H29764.2 HVUL3H03522.2 0.383203637109509
HVUL0H29764.2 HVUL3H05759.2 0.282118046283324
HVUL0H29764.2 HVUL3H10629.2 0.355312998307041
HVUL0H29764.2 HVUL3H11276.2 0.141932906246268
HVUL0H29764.2 HVUL3H11562.2 0.36179840403935
HVUL0H29764.2 HVUL3H13621.2 0.349675660689418
HVUL0H29764.2 HVUL3H18870.2 0.185377038359293
HVUL0H29764.2 HVUL3H18918.2 0.37314131173364
HVUL0H29764.2 HVUL3H18920.2 0.355877651455598
HVUL0H29764.2 HVUL3H22749.2 0.0940683773529626
HVUL0H29764.2 HVUL3H24185.2 0.377193545036999
HVUL0H29764.2 HVUL3H25334.2 0.353118483991591
HVUL0H29764.2 HVUL3H26931.2 0.163767991902505
HVUL0H29764.2 HVUL3H27507.2 0.340581329781544
HVUL0H29764.2 HVUL3H32521.2 0.283011787524831
HVUL0H29764.2 HVUL3H34000.2 0.274606133072372
HVUL0H29764.2 HVUL3H34747.2 0.138012510716861
HVUL0H29764.2 HVUL3H35287.2 0.162841306554853
HVUL0H29764.2 HVUL3H35941.2 0.221416841387889
HVUL0H29764.2 HVUL3H38013.2 0.253950066036454
HVUL0H29764.2 HVUL3H38027.2 0.362310841188786
HVUL0H29764.2 HVUL3H44356.2 0.118903552561504
HVUL0H29764.2 HVUL3H52204.2 0.0836646143021739
HVUL0H29764.2 HVUL4H03600.2 0.214496935091839
HVUL0H29764.2 HVUL4H06404.2 0.17904203167363
HVUL0H29764.2 HVUL4H13284.2 0.398387565963828
HVUL0H29764.2 HVUL4H13286.2 0.182499828140108
HVUL0H29764.2 HVUL4H14392.2 0.295539473127369
HVUL0H29764.2 HVUL4H16418.2 0.139805745333427
HVUL0H29764.2 HVUL4H20452.2 0.302867960102495
HVUL0H29764.2 HVUL4H21602.2 0.352442931006421
HVUL0H29764.2 HVUL4H22246.2 0.270226373906776
HVUL0H29764.2 HVUL4H26853.2 0.192375263883238
HVUL0H29764.2 HVUL4H27778.2 0.394896521351294
HVUL0H29764.2 HVUL4H33125.2 0.0803788586921952
HVUL0H29764.2 HVUL4H36703.2 0.244622222907646
HVUL0H29764.2 HVUL4H37625.2 0.0324722994161915
HVUL0H29764.2 HVUL4H43148.2 0.39469656097357
HVUL0H29764.2 HVUL4H44590.2 0.17232338538615
HVUL0H29764.2 HVUL4H51396.2 0.281727691969545
HVUL0H29764.2 HVUL5H02438.2 0.281725828464761
HVUL0H29764.2 HVUL5H04523.2 0.177969448029719
HVUL0H29764.2 HVUL5H05352.2 0.273070699864912
HVUL0H29764.2 HVUL5H08767.2 0.390861917288378
HVUL0H29764.2 HVUL5H10282.2 0.211349536526888
HVUL0H29764.2 HVUL5H11816.2 0.14860734863645
HVUL0H29764.2 HVUL5H12501.2 0.223798352528876
HVUL0H29764.2 HVUL5H13368.2 0.237522211140453
HVUL0H29764.2 HVUL5H14862.2 0.382282923036506
HVUL0H29764.2 HVUL5H14921.2 0.0490138141804381
HVUL0H29764.2 HVUL5H15390.2 0.199066150248496
HVUL0H29764.2 HVUL5H16059.2 0.133886843260501
HVUL0H29764.2 HVUL5H18137.2 0.311928626109014
HVUL0H29764.2 HVUL5H18948.2 0.157967687965041
HVUL0H29764.2 HVUL5H19611.2 0.198715071839124
HVUL0H29764.2 HVUL5H22689.2 0.173293977221266
HVUL0H29764.2 HVUL5H27375.2 0.0981399329664975
HVUL0H29764.2 HVUL5H31425.2 0.325927176815096
HVUL0H29764.2 HVUL5H31765.2 0.361752795596308
HVUL0H29764.2 HVUL5H32753.2 0.106260562452429
HVUL0H29764.2 HVUL5H32754.2 0.169705743141194
HVUL0H29764.2 HVUL5H32755.2 0.195776178888319
HVUL0H29764.2 HVUL5H32756.2 0.158858918850011
HVUL0H29764.2 HVUL5H32757.2 0.300657891618534
HVUL0H29764.2 HVUL5H34045.2 0.16751082261516
HVUL0H29764.2 HVUL5H38722.2 0.14102698866242
HVUL0H29764.2 HVUL5H40892.2 0.163242114678562
HVUL0H29764.2 HVUL5H53048.2 0.209736747791063
HVUL0H29764.2 HVUL5H53168.2 0.357705641137509
HVUL0H29764.2 HVUL6H01283.2 0.136851055686904
HVUL0H29764.2 HVUL6H01808.2 0.082606741560027
HVUL0H29764.2 HVUL6H05290.2 0.194441340730599
HVUL0H29764.2 HVUL6H07325.2 0.194830828580535
HVUL0H29764.2 HVUL6H08236.2 0.288481673180477
HVUL0H29764.2 HVUL6H10264.2 0.309626747581849
HVUL0H29764.2 HVUL6H11443.2 0.0920607872749015
HVUL0H29764.2 HVUL6H16050.2 0.0952308697583274
HVUL0H29764.2 HVUL6H16679.2 0.329999616535031
HVUL0H29764.2 HVUL6H17634.2 0.243773565682218
HVUL0H29764.2 HVUL6H17910.2 0.265239103793454
HVUL0H29764.2 HVUL6H19844.2 0.353297089587446
HVUL0H29764.2 HVUL6H20311.2 0.370112285088284
HVUL0H29764.2 HVUL6H23114.2 0.18411835179981
HVUL0H29764.2 HVUL6H24129.2 0.115057913074372
HVUL0H29764.2 HVUL6H28080.2 0.207792306690766
HVUL0H29764.2 HVUL6H29857.2 0.261471258855001
HVUL0H29764.2 HVUL6H30043.2 0.252030952988428
HVUL0H29764.2 HVUL6H30069.2 0.325212699901308
HVUL0H29764.2 HVUL6H32675.2 0.307121285761864
HVUL0H29764.2 HVUL6H33693.2 0.0702382667741564
HVUL0H29764.2 HVUL6H37516.2 0.0756217107700887
HVUL0H29764.2 HVUL6H37718.2 0.0565353052739143
HVUL0H29764.2 HVUL6H43965.2 0.060618118850472
HVUL0H29764.2 HVUL6H58886.2 0.213594084128863
HVUL0H29764.2 HVUL7H06468.2 0.12082214164632
HVUL0H29764.2 HVUL7H10028.2 0.294079962007258
HVUL0H29764.2 HVUL7H10689.2 0.270803480686302
HVUL0H29764.2 HVUL7H11665.2 0.245763520132825
HVUL0H29764.2 HVUL7H14842.2 0.308680954769668
HVUL0H29764.2 HVUL7H15679.2 0.0307250203385186
HVUL0H29764.2 HVUL7H18684.2 0.10746738300244
HVUL0H29764.2 HVUL7H28679.2 0.374169182213935
HVUL0H29764.2 HVUL7H32287.2 0.0775595188744651
HVUL0H29764.2 HVUL7H37354.2 0.168525023403053
HVUL0H29764.2 HVUL7H39800.2 0.0956177266206846
HVUL0H29764.2 HVUL7H41147.2 0.229518389015015
HVUL0H29764.2 HVUL7H44050.2 0.262983649995811
HVUL0H29764.2 HVUL7H53934.2 0.282465385796262
HVUL0H29764.2 HVUL7H55184.2 0.294681242078708
HVUL0H54436.2 HVUL1H03981.2 0.122613768625802
HVUL0H54436.2 HVUL1H04081.2 0.307308122993328
HVUL0H54436.2 HVUL1H12282.2 0.0531484778002457
HVUL0H54436.2 HVUL1H12808.2 0.239248327096272
HVUL0H54436.2 HVUL1H14240.2 0.267942674184056
HVUL0H54436.2 HVUL1H14266.2 0.156958441743282
HVUL0H54436.2 HVUL1H17124.2 0.0128454171709282
HVUL0H54436.2 HVUL1H22163.2 0.406030353834272
HVUL0H54436.2 HVUL1H23035.2 0.230668503070123
HVUL0H54436.2 HVUL1H25489.2 0.406398847354827
HVUL0H54436.2 HVUL1H26069.2 0.189395161696211
HVUL0H54436.2 HVUL1H28709.2 0.20650918951062
HVUL0H54436.2 HVUL1H33925.2 0.0508592394140479
HVUL0H54436.2 HVUL1H33976.2 0.0494013636151867
HVUL0H54436.2 HVUL1H34913.2 0.0607932239557359
HVUL0H54436.2 HVUL1H41394.2 0.133129920201134
HVUL0H54436.2 HVUL1H45526.2 0.358046676906208
HVUL0H54436.2 HVUL1H45867.2 0.326970375714372
HVUL0H54436.2 HVUL1H55813.2 0.425782733257983
HVUL0H54436.2 HVUL2H01381.2 0.0315893426090189
HVUL0H54436.2 HVUL2H04161.2 0.382698812661837
HVUL0H54436.2 HVUL2H05721.2 0.0615847040550897
HVUL0H54436.2 HVUL2H08514.2 0.086427106842042
HVUL0H54436.2 HVUL2H10517.2 0.0584207778899488
HVUL0H54436.2 HVUL2H11978.2 0.41901054520393
HVUL0H54436.2 HVUL2H15461.2 0.0528360525655597
HVUL0H54436.2 HVUL2H17727.2 0.0292853988891456
HVUL0H54436.2 HVUL2H18160.2 0.223012030324851
HVUL0H54436.2 HVUL2H20180.2 0.205211229231706
HVUL0H54436.2 HVUL2H25830.2 0.135134476762646
HVUL0H54436.2 HVUL2H26684.2 0.118509636203313
HVUL0H54436.2 HVUL2H27981.2 0.109649868877589
HVUL0H54436.2 HVUL2H30600.2 0.120707798172273
HVUL0H54436.2 HVUL2H32028.2 0.355494862705931
HVUL0H54436.2 HVUL2H32276.2 0.261258047691807
HVUL0H54436.2 HVUL2H36784.2 0.0937294502525699
HVUL0H54436.2 HVUL2H39551.2 0.348938034037044
HVUL0H54436.2 HVUL2H39769.2 0.328448230572747
HVUL0H54436.2 HVUL2H43878.2 0.191868447514643
HVUL0H54436.2 HVUL2H45313.2 0.385143744320445
HVUL0H54436.2 HVUL2H46502.2 0.235195268369769
HVUL0H54436.2 HVUL2H52294.2 0.160394250982419
HVUL0H54436.2 HVUL2H53921.2 0.173192709961182
HVUL0H54436.2 HVUL2H57724.2 0.246264917162606
HVUL0H54436.2 HVUL3H01333.2 0.191964479344565
HVUL0H54436.2 HVUL3H03522.2 0.188445774130636
HVUL0H54436.2 HVUL3H05759.2 0.181692325843277
HVUL0H54436.2 HVUL3H10629.2 0.243681855678098
HVUL0H54436.2 HVUL3H11276.2 0.303687721373881
HVUL0H54436.2 HVUL3H11562.2 0.151916551511634
HVUL0H54436.2 HVUL3H13621.2 0.129441144393991
HVUL0H54436.2 HVUL3H18870.2 0.330267663632877
HVUL0H54436.2 HVUL3H18918.2 0.203178225664857
HVUL0H54436.2 HVUL3H18920.2 0.23475649148122
HVUL0H54436.2 HVUL3H22749.2 0.0531633607799797
HVUL0H54436.2 HVUL3H24185.2 0.1605533724989
HVUL0H54436.2 HVUL3H25334.2 0.214582373904429
HVUL0H54436.2 HVUL3H26931.2 0.0431835903655409
HVUL0H54436.2 HVUL3H27507.2 0.119739403481061
HVUL0H54436.2 HVUL3H32521.2 0.143270936592128
HVUL0H54436.2 HVUL3H34000.2 0.253121401248019
HVUL0H54436.2 HVUL3H34747.2 0.376405332934784
HVUL0H54436.2 HVUL3H35287.2 0.385019849452433
HVUL0H54436.2 HVUL3H35941.2 0.162372946995234
HVUL0H54436.2 HVUL3H38013.2 0.231578732381499
HVUL0H54436.2 HVUL3H38027.2 0.147514996965552
HVUL0H54436.2 HVUL3H44356.2 0.340474923645848
HVUL0H54436.2 HVUL3H52204.2 0.0180368777259682
HVUL0H54436.2 HVUL4H03600.2 0.388751043161429
HVUL0H54436.2 HVUL4H06404.2 0.390005470090688
HVUL0H54436.2 HVUL4H13284.2 0.228462804834981
HVUL0H54436.2 HVUL4H13286.2 0.413919265657667
HVUL0H54436.2 HVUL4H14392.2 0.250530736984522
HVUL0H54436.2 HVUL4H16418.2 0.401463180981959
HVUL0H54436.2 HVUL4H20452.2 0.205492909260171
HVUL0H54436.2 HVUL4H21602.2 0.302613671747438
HVUL0H54436.2 HVUL4H22246.2 0.233283856410907
HVUL0H54436.2 HVUL4H26853.2 0.430740161000587
HVUL0H54436.2 HVUL4H27778.2 0.205883365338746
HVUL0H54436.2 HVUL4H33125.2 0.209639338711087
HVUL0H54436.2 HVUL4H36703.2 0.104357962606413
HVUL0H54436.2 HVUL4H37625.2 0.0877229049647229
HVUL0H54436.2 HVUL4H43148.2 0.19040721642691
HVUL0H54436.2 HVUL4H44590.2 0.0548203859752557
HVUL0H54436.2 HVUL4H51396.2 0.245018864873878
HVUL0H54436.2 HVUL5H02438.2 0.317295847408077
HVUL0H54436.2 HVUL5H04523.2 0.0468409339365878
HVUL0H54436.2 HVUL5H05352.2 0.132680035700704
HVUL0H54436.2 HVUL5H08767.2 0.190523059353496
HVUL0H54436.2 HVUL5H10282.2 0.339991091016249
HVUL0H54436.2 HVUL5H11816.2 0.0567908515701331
HVUL0H54436.2 HVUL5H12501.2 0.219129726770317
HVUL0H54436.2 HVUL5H13368.2 0.353293105262411
HVUL0H54436.2 HVUL5H14862.2 0.262656725936549
HVUL0H54436.2 HVUL5H14921.2 0.0884050509110644
HVUL0H54436.2 HVUL5H15390.2 0.424840374870895
HVUL0H54436.2 HVUL5H16059.2 0.0693793471749565
HVUL0H54436.2 HVUL5H18137.2 0.205821075702141
HVUL0H54436.2 HVUL5H18948.2 0.145946812104226
HVUL0H54436.2 HVUL5H19611.2 0.120464376655664
HVUL0H54436.2 HVUL5H22689.2 0.191141621420029
HVUL0H54436.2 HVUL5H27375.2 0.0391815752559196
HVUL0H54436.2 HVUL5H31425.2 0.212832162229939
HVUL0H54436.2 HVUL5H31765.2 0.210935800723486
HVUL0H54436.2 HVUL5H32753.2 0.358615595371778
HVUL0H54436.2 HVUL5H32754.2 0.369856341855786
HVUL0H54436.2 HVUL5H32755.2 0.268816894669383
HVUL0H54436.2 HVUL5H32756.2 0.367210782662187
HVUL0H54436.2 HVUL5H32757.2 0.321896504418471
HVUL0H54436.2 HVUL5H34045.2 0.212196814420229
HVUL0H54436.2 HVUL5H38722.2 0.146966514964656
HVUL0H54436.2 HVUL5H40892.2 0.3980174059265
HVUL0H54436.2 HVUL5H53048.2 0.231870926960098
HVUL0H54436.2 HVUL5H53168.2 0.213051985799798
HVUL0H54436.2 HVUL6H01283.2 0.185021822433913
HVUL0H54436.2 HVUL6H01808.2 0.128245912796227
HVUL0H54436.2 HVUL6H05290.2 0.343064931407623
HVUL0H54436.2 HVUL6H07325.2 0.341293207563936
HVUL0H54436.2 HVUL6H08236.2 0.333320095805758
HVUL0H54436.2 HVUL6H10264.2 0.373673494581432
HVUL0H54436.2 HVUL6H11443.2 0.306799412099545
HVUL0H54436.2 HVUL6H16050.2 0.0666470508072829
HVUL0H54436.2 HVUL6H16679.2 0.258100547784368
HVUL0H54436.2 HVUL6H17634.2 0.410468729963175
HVUL0H54436.2 HVUL6H17910.2 0.238449890315045
HVUL0H54436.2 HVUL6H19844.2 0.341774061373214
HVUL0H54436.2 HVUL6H20311.2 0.153382265453511
HVUL0H54436.2 HVUL6H23114.2 0.153497536077558
HVUL0H54436.2 HVUL6H24129.2 0.0420956190693159
HVUL0H54436.2 HVUL6H28080.2 0.388877896577397
HVUL0H54436.2 HVUL6H29857.2 0.287657164277122
HVUL0H54436.2 HVUL6H30043.2 0.1038952086435
HVUL0H54436.2 HVUL6H30069.2 0.288591416566459
HVUL0H54436.2 HVUL6H32675.2 0.239164177289419
HVUL0H54436.2 HVUL6H33693.2 0.146173517764491
HVUL0H54436.2 HVUL6H37516.2 0.22960820803612
HVUL0H54436.2 HVUL6H37718.2 0.0504314515944974
HVUL0H54436.2 HVUL6H43965.2 0.0547708023296268
HVUL0H54436.2 HVUL6H58886.2 0.325086086858109
HVUL0H54436.2 HVUL7H06468.2 0.109957183732547
HVUL0H54436.2 HVUL7H10028.2 0.20817711699265
HVUL0H54436.2 HVUL7H10689.2 0.372350788500498
HVUL0H54436.2 HVUL7H11665.2 0.294877207322946
HVUL0H54436.2 HVUL7H14842.2 0.241868538233295
HVUL0H54436.2 HVUL7H15679.2 0.0611723732740397
HVUL0H54436.2 HVUL7H18684.2 0.0269630454676193
HVUL0H54436.2 HVUL7H28679.2 0.25767356112615
HVUL0H54436.2 HVUL7H32287.2 0.0339805800475823
HVUL0H54436.2 HVUL7H37354.2 0.424204187263651
HVUL0H54436.2 HVUL7H39800.2 0.185612403002306
HVUL0H54436.2 HVUL7H41147.2 0.165125223135055
HVUL0H54436.2 HVUL7H44050.2 0.308910307833843
HVUL0H54436.2 HVUL7H53934.2 0.0954420028895769
HVUL0H54436.2 HVUL7H55184.2 0.364770119362314
HVUL1H03981.2 HVUL1H04081.2 0.141472746342978
HVUL1H03981.2 HVUL1H12282.2 0.0800585804593311
HVUL1H03981.2 HVUL1H12808.2 0.130519963851261
HVUL1H03981.2 HVUL1H14240.2 0.102501815516912
HVUL1H03981.2 HVUL1H14266.2 0.0864141162619138
HVUL1H03981.2 HVUL1H17124.2 0.0368492762774539
HVUL1H03981.2 HVUL1H22163.2 0.137599447500775
HVUL1H03981.2 HVUL1H23035.2 0.066437093795737
HVUL1H03981.2 HVUL1H25489.2 0.13404932886318
HVUL1H03981.2 HVUL1H26069.2 0.076959502455698
HVUL1H03981.2 HVUL1H28709.2 0.0842525706254127
HVUL1H03981.2 HVUL1H33925.2 0.059454614143028
HVUL1H03981.2 HVUL1H33976.2 0.0863815665187651
HVUL1H03981.2 HVUL1H34913.2 0.087975889615133
HVUL1H03981.2 HVUL1H41394.2 0.174683748889613
HVUL1H03981.2 HVUL1H45526.2 0.145539119036449
HVUL1H03981.2 HVUL1H45867.2 0.143423442653393
HVUL1H03981.2 HVUL1H55813.2 0.127015629062811
HVUL1H03981.2 HVUL2H01381.2 0.0480367550536192
HVUL1H03981.2 HVUL2H04161.2 0.133001815270168
HVUL1H03981.2 HVUL2H05721.2 0.134443547063578
HVUL1H03981.2 HVUL2H08514.2 0.100319194051944
HVUL1H03981.2 HVUL2H10517.2 0.0758229251493857
HVUL1H03981.2 HVUL2H11978.2 0.139528574553227
HVUL1H03981.2 HVUL2H15461.2 0.0846813719188988
HVUL1H03981.2 HVUL2H17727.2 0.029994688197911
HVUL1H03981.2 HVUL2H18160.2 0.0799388169553922
HVUL1H03981.2 HVUL2H20180.2 0.153775427783315
HVUL1H03981.2 HVUL2H25830.2 0.0923830823182281
HVUL1H03981.2 HVUL2H26684.2 0.0820840182953695
HVUL1H03981.2 HVUL2H27981.2 0.115651150862234
HVUL1H03981.2 HVUL2H30600.2 0.108620135195233
HVUL1H03981.2 HVUL2H32028.2 0.123215590552722
HVUL1H03981.2 HVUL2H32276.2 0.0920373013916851
HVUL1H03981.2 HVUL2H36784.2 0.0969368538431628
HVUL1H03981.2 HVUL2H39551.2 0.146639866887745
HVUL1H03981.2 HVUL2H39769.2 0.127081935329981
HVUL1H03981.2 HVUL2H43878.2 0.0930163874189007
HVUL1H03981.2 HVUL2H45313.2 0.149488607877774
HVUL1H03981.2 HVUL2H46502.2 0.0989686037003257
HVUL1H03981.2 HVUL2H52294.2 0.11752218405378
HVUL1H03981.2 HVUL2H53921.2 0.075686293275173
HVUL1H03981.2 HVUL2H57724.2 0.0928929260479789
HVUL1H03981.2 HVUL3H01333.2 0.128044526387569
HVUL1H03981.2 HVUL3H03522.2 0.120360147690921
HVUL1H03981.2 HVUL3H05759.2 0.0786029348604823
HVUL1H03981.2 HVUL3H10629.2 0.107110238541004
HVUL1H03981.2 HVUL3H11276.2 0.148000867543777
HVUL1H03981.2 HVUL3H11562.2 0.0947282012295417
HVUL1H03981.2 HVUL3H13621.2 0.0858161156811581
HVUL1H03981.2 HVUL3H18870.2 0.126613557692757
HVUL1H03981.2 HVUL3H18918.2 0.0984702106515114
HVUL1H03981.2 HVUL3H18920.2 0.103223362452975
HVUL1H03981.2 HVUL3H22749.2 0.0771088990089406
HVUL1H03981.2 HVUL3H24185.2 0.0945750064540008
HVUL1H03981.2 HVUL3H25334.2 0.117750400159866
HVUL1H03981.2 HVUL3H26931.2 0.0600067042554413
HVUL1H03981.2 HVUL3H27507.2 0.0885837943447509
HVUL1H03981.2 HVUL3H32521.2 0.116283781288405
HVUL1H03981.2 HVUL3H34000.2 0.116369555206071
HVUL1H03981.2 HVUL3H34747.2 0.09951405035018
HVUL1H03981.2 HVUL3H35287.2 0.102280775761034
HVUL1H03981.2 HVUL3H35941.2 0.163722477520223
HVUL1H03981.2 HVUL3H38013.2 0.099989132146698
HVUL1H03981.2 HVUL3H38027.2 0.0969718578725892
HVUL1H03981.2 HVUL3H44356.2 0.106301679543819
HVUL1H03981.2 HVUL3H52204.2 0.0231401537698919
HVUL1H03981.2 HVUL4H03600.2 0.11731321178708
HVUL1H03981.2 HVUL4H06404.2 0.102549884056949
HVUL1H03981.2 HVUL4H13284.2 0.1224087185179
HVUL1H03981.2 HVUL4H13286.2 0.127994222610661
HVUL1H03981.2 HVUL4H14392.2 0.0976788011771371
HVUL1H03981.2 HVUL4H16418.2 0.116515061336416
HVUL1H03981.2 HVUL4H20452.2 0.0836936354390594
HVUL1H03981.2 HVUL4H21602.2 0.132542457283734
HVUL1H03981.2 HVUL4H22246.2 0.142998140204589
HVUL1H03981.2 HVUL4H26853.2 0.131324745360541
HVUL1H03981.2 HVUL4H27778.2 0.118502756102325
HVUL1H03981.2 HVUL4H33125.2 0.0977356715306138
HVUL1H03981.2 HVUL4H36703.2 0.0905676133479723
HVUL1H03981.2 HVUL4H37625.2 0.0549669768949824
HVUL1H03981.2 HVUL4H43148.2 0.112307072586904
HVUL1H03981.2 HVUL4H44590.2 0.0814027256811364
HVUL1H03981.2 HVUL4H51396.2 0.116825959510534
HVUL1H03981.2 HVUL5H02438.2 0.129026826138666
HVUL1H03981.2 HVUL5H04523.2 0.0413936974819626
HVUL1H03981.2 HVUL5H05352.2 0.127821401301825
HVUL1H03981.2 HVUL5H08767.2 0.105452647992295
HVUL1H03981.2 HVUL5H10282.2 0.155986724879769
HVUL1H03981.2 HVUL5H11816.2 0.0618883143661281
HVUL1H03981.2 HVUL5H12501.2 0.144739043840229
HVUL1H03981.2 HVUL5H13368.2 0.131170112062687
HVUL1H03981.2 HVUL5H14862.2 0.132547259449537
HVUL1H03981.2 HVUL5H14921.2 0.117657015548521
HVUL1H03981.2 HVUL5H15390.2 0.123754168802205
HVUL1H03981.2 HVUL5H16059.2 0.0774977112212711
HVUL1H03981.2 HVUL5H18137.2 0.0991428116014583
HVUL1H03981.2 HVUL5H18948.2 0.117697085720071
HVUL1H03981.2 HVUL5H19611.2 0.116027721277911
HVUL1H03981.2 HVUL5H22689.2 0.135106757541135
HVUL1H03981.2 HVUL5H27375.2 0.0376773411436933
HVUL1H03981.2 HVUL5H31425.2 0.104024851618796
HVUL1H03981.2 HVUL5H31765.2 0.102276913801509
HVUL1H03981.2 HVUL5H32753.2 0.101520581841824
HVUL1H03981.2 HVUL5H32754.2 0.136470401385798
HVUL1H03981.2 HVUL5H32755.2 0.109332045207121
HVUL1H03981.2 HVUL5H32756.2 0.116348881641169
HVUL1H03981.2 HVUL5H32757.2 0.144591565223517
HVUL1H03981.2 HVUL5H34045.2 0.117254252500869
HVUL1H03981.2 HVUL5H38722.2 0.0796611904636658
HVUL1H03981.2 HVUL5H40892.2 0.138598851940425
HVUL1H03981.2 HVUL5H53048.2 0.143474557545151
HVUL1H03981.2 HVUL5H53168.2 0.100782148879212
HVUL1H03981.2 HVUL6H01283.2 0.132976453620372
HVUL1H03981.2 HVUL6H01808.2 0.097729105143848
HVUL1H03981.2 HVUL6H05290.2 0.157493563233493
HVUL1H03981.2 HVUL6H07325.2 0.118335040306084
HVUL1H03981.2 HVUL6H08236.2 0.115457488687118
HVUL1H03981.2 HVUL6H10264.2 0.138889831950505
HVUL1H03981.2 HVUL6H11443.2 0.111321316401655
HVUL1H03981.2 HVUL6H16050.2 0.120093913864503
HVUL1H03981.2 HVUL6H16679.2 0.09890158357915
HVUL1H03981.2 HVUL6H17634.2 0.122847618434839
HVUL1H03981.2 HVUL6H17910.2 0.152946027581981
HVUL1H03981.2 HVUL6H19844.2 0.133170176376607
HVUL1H03981.2 HVUL6H20311.2 0.0915493368005413
HVUL1H03981.2 HVUL6H23114.2 0.145995481294012
HVUL1H03981.2 HVUL6H24129.2 0.064110773126834
HVUL1H03981.2 HVUL6H28080.2 0.135895194123508
HVUL1H03981.2 HVUL6H29857.2 0.132125241039045
HVUL1H03981.2 HVUL6H30043.2 0.0890946091906993
HVUL1H03981.2 HVUL6H30069.2 0.112601502936027
HVUL1H03981.2 HVUL6H32675.2 0.159755962665671
HVUL1H03981.2 HVUL6H33693.2 0.0786604182787232
HVUL1H03981.2 HVUL6H37516.2 0.0762913916452729
HVUL1H03981.2 HVUL6H37718.2 0.0381766268700392
HVUL1H03981.2 HVUL6H43965.2 0.0676135721266981
HVUL1H03981.2 HVUL6H58886.2 0.108414386227697
HVUL1H03981.2 HVUL7H06468.2 0.110992686575846
HVUL1H03981.2 HVUL7H10028.2 0.132219980398601
HVUL1H03981.2 HVUL7H10689.2 0.124188135391224
HVUL1H03981.2 HVUL7H11665.2 0.170235852739093
HVUL1H03981.2 HVUL7H14842.2 0.0890163883875803
HVUL1H03981.2 HVUL7H15679.2 0.0466944902009376
HVUL1H03981.2 HVUL7H18684.2 0.0500486037813031
HVUL1H03981.2 HVUL7H28679.2 0.135052740111807
HVUL1H03981.2 HVUL7H32287.2 0.0620786710429009
HVUL1H03981.2 HVUL7H37354.2 0.124527972752463
HVUL1H03981.2 HVUL7H39800.2 0.159707357738409
HVUL1H03981.2 HVUL7H41147.2 0.0676250190726085
HVUL1H03981.2 HVUL7H44050.2 0.130573345806478
HVUL1H03981.2 HVUL7H53934.2 0.0854471725371055
HVUL1H03981.2 HVUL7H55184.2 0.1374563740302
HVUL1H04081.2 HVUL1H12282.2 0.0764456363134299
HVUL1H04081.2 HVUL1H12808.2 0.25042115265004
HVUL1H04081.2 HVUL1H14240.2 0.221258143369341
HVUL1H04081.2 HVUL1H14266.2 0.19577675656326
HVUL1H04081.2 HVUL1H17124.2 0.0189376572750662
HVUL1H04081.2 HVUL1H22163.2 0.307407152985925
HVUL1H04081.2 HVUL1H23035.2 0.14941512129021
HVUL1H04081.2 HVUL1H25489.2 0.286621813609828
HVUL1H04081.2 HVUL1H26069.2 0.188949629258292
HVUL1H04081.2 HVUL1H28709.2 0.243373171313588
HVUL1H04081.2 HVUL1H33925.2 0.0575462095842994
HVUL1H04081.2 HVUL1H33976.2 0.0785053472275037
HVUL1H04081.2 HVUL1H34913.2 0.0865825731409033
HVUL1H04081.2 HVUL1H41394.2 0.139497699102935
HVUL1H04081.2 HVUL1H45526.2 0.314456365789074
HVUL1H04081.2 HVUL1H45867.2 0.315891569182304
HVUL1H04081.2 HVUL1H55813.2 0.30347756483329
HVUL1H04081.2 HVUL2H01381.2 0.0483615596559233
HVUL1H04081.2 HVUL2H04161.2 0.298199556773452
HVUL1H04081.2 HVUL2H05721.2 0.0647676157320171
HVUL1H04081.2 HVUL2H08514.2 0.100394292189082
HVUL1H04081.2 HVUL2H10517.2 0.0581956039399096
HVUL1H04081.2 HVUL2H11978.2 0.34024719577161
HVUL1H04081.2 HVUL2H15461.2 0.0755589744711357
HVUL1H04081.2 HVUL2H17727.2 0.0378462083140805
HVUL1H04081.2 HVUL2H18160.2 0.147781837310372
HVUL1H04081.2 HVUL2H20180.2 0.182978463901583
HVUL1H04081.2 HVUL2H25830.2 0.102885542160952
HVUL1H04081.2 HVUL2H26684.2 0.132653575311332
HVUL1H04081.2 HVUL2H27981.2 0.149083866799556
HVUL1H04081.2 HVUL2H30600.2 0.154929436828074
HVUL1H04081.2 HVUL2H32028.2 0.278428541671319
HVUL1H04081.2 HVUL2H32276.2 0.271977953638152
HVUL1H04081.2 HVUL2H36784.2 0.131519433026996
HVUL1H04081.2 HVUL2H39551.2 0.32557628879316
HVUL1H04081.2 HVUL2H39769.2 0.245528006927137
HVUL1H04081.2 HVUL2H43878.2 0.215066284405822
HVUL1H04081.2 HVUL2H45313.2 0.287329025796605
HVUL1H04081.2 HVUL2H46502.2 0.270160407928031
HVUL1H04081.2 HVUL2H52294.2 0.163790580567214
HVUL1H04081.2 HVUL2H53921.2 0.196390084134765
HVUL1H04081.2 HVUL2H57724.2 0.265703714867257
HVUL1H04081.2 HVUL3H01333.2 0.152883884378953
HVUL1H04081.2 HVUL3H03522.2 0.214516279943615
HVUL1H04081.2 HVUL3H05759.2 0.213716352277895
HVUL1H04081.2 HVUL3H10629.2 0.220256031228824
HVUL1H04081.2 HVUL3H11276.2 0.231908534802082
HVUL1H04081.2 HVUL3H11562.2 0.170982804092814
HVUL1H04081.2 HVUL3H13621.2 0.152821437122363
HVUL1H04081.2 HVUL3H18870.2 0.306315907685424
HVUL1H04081.2 HVUL3H18918.2 0.201856437358398
HVUL1H04081.2 HVUL3H18920.2 0.216272403914099
HVUL1H04081.2 HVUL3H22749.2 0.0799850558746018
HVUL1H04081.2 HVUL3H24185.2 0.180883373449043
HVUL1H04081.2 HVUL3H25334.2 0.228772683684151
HVUL1H04081.2 HVUL3H26931.2 0.0632740678482295
HVUL1H04081.2 HVUL3H27507.2 0.154103455447366
HVUL1H04081.2 HVUL3H32521.2 0.173998442201306
HVUL1H04081.2 HVUL3H34000.2 0.278592978580142
HVUL1H04081.2 HVUL3H34747.2 0.25690747912018
HVUL1H04081.2 HVUL3H35287.2 0.287580179435106
HVUL1H04081.2 HVUL3H35941.2 0.206192566150307
HVUL1H04081.2 HVUL3H38013.2 0.272255778571997
HVUL1H04081.2 HVUL3H38027.2 0.168540164268194
HVUL1H04081.2 HVUL3H44356.2 0.264648140150412
HVUL1H04081.2 HVUL3H52204.2 0.027216718694342
HVUL1H04081.2 HVUL4H03600.2 0.286404814418652
HVUL1H04081.2 HVUL4H06404.2 0.291400076786071
HVUL1H04081.2 HVUL4H13284.2 0.251288904263932
HVUL1H04081.2 HVUL4H13286.2 0.296094052116827
HVUL1H04081.2 HVUL4H14392.2 0.279133658009515
HVUL1H04081.2 HVUL4H16418.2 0.268666040802831
HVUL1H04081.2 HVUL4H20452.2 0.194053007479854
HVUL1H04081.2 HVUL4H21602.2 0.30246108972666
HVUL1H04081.2 HVUL4H22246.2 0.272326952158267
HVUL1H04081.2 HVUL4H26853.2 0.309199600440775
HVUL1H04081.2 HVUL4H27778.2 0.242973487381509
HVUL1H04081.2 HVUL4H33125.2 0.16290937800746
HVUL1H04081.2 HVUL4H36703.2 0.137993506581803
HVUL1H04081.2 HVUL4H37625.2 0.0740555155054804
HVUL1H04081.2 HVUL4H43148.2 0.213638752703603
HVUL1H04081.2 HVUL4H44590.2 0.0851613525968246
HVUL1H04081.2 HVUL4H51396.2 0.281942058599899
HVUL1H04081.2 HVUL5H02438.2 0.264777704314188
HVUL1H04081.2 HVUL5H04523.2 0.0585268095200559
HVUL1H04081.2 HVUL5H05352.2 0.155934340063202
HVUL1H04081.2 HVUL5H08767.2 0.208387655987993
HVUL1H04081.2 HVUL5H10282.2 0.304465263979463
HVUL1H04081.2 HVUL5H11816.2 0.0762943192941683
HVUL1H04081.2 HVUL5H12501.2 0.220867314721372
HVUL1H04081.2 HVUL5H13368.2 0.261070789633116
HVUL1H04081.2 HVUL5H14862.2 0.275590990224076
HVUL1H04081.2 HVUL5H14921.2 0.0697605390440289
HVUL1H04081.2 HVUL5H15390.2 0.312892729493942
HVUL1H04081.2 HVUL5H16059.2 0.090772277936873
HVUL1H04081.2 HVUL5H18137.2 0.239991139253356
HVUL1H04081.2 HVUL5H18948.2 0.146387198702116
HVUL1H04081.2 HVUL5H19611.2 0.146674553999491
HVUL1H04081.2 HVUL5H22689.2 0.229140078361732
HVUL1H04081.2 HVUL5H27375.2 0.0417498146447276
HVUL1H04081.2 HVUL5H31425.2 0.19178474878208
HVUL1H04081.2 HVUL5H31765.2 0.209859910068814
HVUL1H04081.2 HVUL5H32753.2 0.244529364439752
HVUL1H04081.2 HVUL5H32754.2 0.305969186737824
HVUL1H04081.2 HVUL5H32755.2 0.287300507166899
HVUL1H04081.2 HVUL5H32756.2 0.299944847105907
HVUL1H04081.2 HVUL5H32757.2 0.338088695503222
HVUL1H04081.2 HVUL5H34045.2 0.191482933476283
HVUL1H04081.2 HVUL5H38722.2 0.124372785880878
HVUL1H04081.2 HVUL5H40892.2 0.298555635425908
HVUL1H04081.2 HVUL5H53048.2 0.232103814128737
HVUL1H04081.2 HVUL5H53168.2 0.206608732296584
HVUL1H04081.2 HVUL6H01283.2 0.218643329977753
HVUL1H04081.2 HVUL6H01808.2 0.112274541924615
HVUL1H04081.2 HVUL6H05290.2 0.272293608643777
HVUL1H04081.2 HVUL6H07325.2 0.235111884201866
HVUL1H04081.2 HVUL6H08236.2 0.285215164248511
HVUL1H04081.2 HVUL6H10264.2 0.316367963819481
HVUL1H04081.2 HVUL6H11443.2 0.202283258918737
HVUL1H04081.2 HVUL6H16050.2 0.0924114364130968
HVUL1H04081.2 HVUL6H16679.2 0.261807988441867
HVUL1H04081.2 HVUL6H17634.2 0.312440197114777
HVUL1H04081.2 HVUL6H17910.2 0.263930196397773
HVUL1H04081.2 HVUL6H19844.2 0.311754074824621
HVUL1H04081.2 HVUL6H20311.2 0.173780026240233
HVUL1H04081.2 HVUL6H23114.2 0.159580712956636
HVUL1H04081.2 HVUL6H24129.2 0.0512099871430707
HVUL1H04081.2 HVUL6H28080.2 0.278886785891474
HVUL1H04081.2 HVUL6H29857.2 0.246511039157868
HVUL1H04081.2 HVUL6H30043.2 0.13892958819655
HVUL1H04081.2 HVUL6H30069.2 0.240766822985427
HVUL1H04081.2 HVUL6H32675.2 0.251753818678229
HVUL1H04081.2 HVUL6H33693.2 0.126590037467457
HVUL1H04081.2 HVUL6H37516.2 0.183299008343223
HVUL1H04081.2 HVUL6H37718.2 0.0646808858379196
HVUL1H04081.2 HVUL6H43965.2 0.0829841571618757
HVUL1H04081.2 HVUL6H58886.2 0.29955132233555
HVUL1H04081.2 HVUL7H06468.2 0.145636460291836
HVUL1H04081.2 HVUL7H10028.2 0.262059089329984
HVUL1H04081.2 HVUL7H10689.2 0.339542290994654
HVUL1H04081.2 HVUL7H11665.2 0.304931765827171
HVUL1H04081.2 HVUL7H14842.2 0.237446427477089
HVUL1H04081.2 HVUL7H15679.2 0.0560191105638295
HVUL1H04081.2 HVUL7H18684.2 0.0443623463641958
HVUL1H04081.2 HVUL7H28679.2 0.290777090127099
HVUL1H04081.2 HVUL7H32287.2 0.0551347453993035
HVUL1H04081.2 HVUL7H37354.2 0.299451170687758
HVUL1H04081.2 HVUL7H39800.2 0.171527754238991
HVUL1H04081.2 HVUL7H41147.2 0.197697219623417
HVUL1H04081.2 HVUL7H44050.2 0.2589450571568
HVUL1H04081.2 HVUL7H53934.2 0.130489395004947
HVUL1H04081.2 HVUL7H55184.2 0.295746231795657
HVUL1H12282.2 HVUL1H12808.2 0.139699802636456
HVUL1H12282.2 HVUL1H14240.2 0.101691936027853
HVUL1H12282.2 HVUL1H14266.2 0.0942554359297566
HVUL1H12282.2 HVUL1H17124.2 0.0346449350268036
HVUL1H12282.2 HVUL1H22163.2 0.0866632056367707
HVUL1H12282.2 HVUL1H23035.2 0.017672752975796
HVUL1H12282.2 HVUL1H25489.2 0.0740391780664032
HVUL1H12282.2 HVUL1H26069.2 0.0469049218245647
HVUL1H12282.2 HVUL1H28709.2 0.065647629807698
HVUL1H12282.2 HVUL1H33925.2 0.0665355860999316
HVUL1H12282.2 HVUL1H33976.2 0.0429130832101641
HVUL1H12282.2 HVUL1H34913.2 0.108481491070712
HVUL1H12282.2 HVUL1H41394.2 0.0941889423463448
HVUL1H12282.2 HVUL1H45526.2 0.110402380051671
HVUL1H12282.2 HVUL1H45867.2 0.121562365590094
HVUL1H12282.2 HVUL1H55813.2 0.0602556514673695
HVUL1H12282.2 HVUL2H01381.2 0.154438940642576
HVUL1H12282.2 HVUL2H04161.2 0.0885993423449879
HVUL1H12282.2 HVUL2H05721.2 0.0470028557667968
HVUL1H12282.2 HVUL2H08514.2 0.105873032021994
HVUL1H12282.2 HVUL2H10517.2 0.0963397485298298
HVUL1H12282.2 HVUL2H11978.2 0.0700047602813942
HVUL1H12282.2 HVUL2H15461.2 0.079016618686989
HVUL1H12282.2 HVUL2H17727.2 0.0944751070536604
HVUL1H12282.2 HVUL2H18160.2 0.0556349209763766
HVUL1H12282.2 HVUL2H20180.2 0.0788752674132352
HVUL1H12282.2 HVUL2H25830.2 0.0508144492055991
HVUL1H12282.2 HVUL2H26684.2 0.106371832965162
HVUL1H12282.2 HVUL2H27981.2 0.100103459353288
HVUL1H12282.2 HVUL2H30600.2 0.0379786955238404
HVUL1H12282.2 HVUL2H32028.2 0.0918118081541214
HVUL1H12282.2 HVUL2H32276.2 0.0604829317843549
HVUL1H12282.2 HVUL2H36784.2 0.154135457024601
HVUL1H12282.2 HVUL2H39551.2 0.0961164360929031
HVUL1H12282.2 HVUL2H39769.2 0.0679535081176138
HVUL1H12282.2 HVUL2H43878.2 0.0953687065942498
HVUL1H12282.2 HVUL2H45313.2 0.066470360766693
HVUL1H12282.2 HVUL2H46502.2 0.0632784985305486
HVUL1H12282.2 HVUL2H52294.2 0.0731619551669699
HVUL1H12282.2 HVUL2H53921.2 0.0616382684459385
HVUL1H12282.2 HVUL2H57724.2 0.0636720385171728
HVUL1H12282.2 HVUL3H01333.2 0.0715091004204785
HVUL1H12282.2 HVUL3H03522.2 0.158283018462762
HVUL1H12282.2 HVUL3H05759.2 0.0660913690601462
HVUL1H12282.2 HVUL3H10629.2 0.118827616921227
HVUL1H12282.2 HVUL3H11276.2 0.078181875220462
HVUL1H12282.2 HVUL3H11562.2 0.158167470016704
HVUL1H12282.2 HVUL3H13621.2 0.150491046368584
HVUL1H12282.2 HVUL3H18870.2 0.0592454619036092
HVUL1H12282.2 HVUL3H18918.2 0.126496671891815
HVUL1H12282.2 HVUL3H18920.2 0.116367893499819
HVUL1H12282.2 HVUL3H22749.2 0.0520758456086498
HVUL1H12282.2 HVUL3H24185.2 0.141102606220174
HVUL1H12282.2 HVUL3H25334.2 0.130990122552621
HVUL1H12282.2 HVUL3H26931.2 0.144696306614085
HVUL1H12282.2 HVUL3H27507.2 0.159090530064645
HVUL1H12282.2 HVUL3H32521.2 0.166473372733851
HVUL1H12282.2 HVUL3H34000.2 0.0748623798916374
HVUL1H12282.2 HVUL3H34747.2 0.0391753784492003
HVUL1H12282.2 HVUL3H35287.2 0.0412100028420903
HVUL1H12282.2 HVUL3H35941.2 0.131349530602207
HVUL1H12282.2 HVUL3H38013.2 0.0601306858855681
HVUL1H12282.2 HVUL3H38027.2 0.148144050475635
HVUL1H12282.2 HVUL3H44356.2 0.0358864370428767
HVUL1H12282.2 HVUL3H52204.2 0.0798356592168777
HVUL1H12282.2 HVUL4H03600.2 0.0634856761649623
HVUL1H12282.2 HVUL4H06404.2 0.0429006438688129
HVUL1H12282.2 HVUL4H13284.2 0.1435558922294
HVUL1H12282.2 HVUL4H13286.2 0.0559041236608589
HVUL1H12282.2 HVUL4H14392.2 0.0686352723852439
HVUL1H12282.2 HVUL4H16418.2 0.0459822093164184
HVUL1H12282.2 HVUL4H20452.2 0.0818695465922114
HVUL1H12282.2 HVUL4H21602.2 0.110852348723436
HVUL1H12282.2 HVUL4H22246.2 0.0996623612603521
HVUL1H12282.2 HVUL4H26853.2 0.0619900145319205
HVUL1H12282.2 HVUL4H27778.2 0.144064793231458
HVUL1H12282.2 HVUL4H33125.2 0.0409642951428072
HVUL1H12282.2 HVUL4H36703.2 0.125840265961883
HVUL1H12282.2 HVUL4H37625.2 0.0279768944428831
HVUL1H12282.2 HVUL4H43148.2 0.155596701189555
HVUL1H12282.2 HVUL4H44590.2 0.179091018439083
HVUL1H12282.2 HVUL4H51396.2 0.0777077465354999
HVUL1H12282.2 HVUL5H02438.2 0.0950209596916189
HVUL1H12282.2 HVUL5H04523.2 0.124095113312314
HVUL1H12282.2 HVUL5H05352.2 0.161726906990874
HVUL1H12282.2 HVUL5H08767.2 0.141191429907617
HVUL1H12282.2 HVUL5H10282.2 0.0772548352532247
HVUL1H12282.2 HVUL5H11816.2 0.0833662527142326
HVUL1H12282.2 HVUL5H12501.2 0.11115457338896
HVUL1H12282.2 HVUL5H13368.2 0.0927073329022728
HVUL1H12282.2 HVUL5H14862.2 0.143486420876665
HVUL1H12282.2 HVUL5H14921.2 0.0457826761812652
HVUL1H12282.2 HVUL5H15390.2 0.0578552890198911
HVUL1H12282.2 HVUL5H16059.2 0.122322607473237
HVUL1H12282.2 HVUL5H18137.2 0.0933742602043782
HVUL1H12282.2 HVUL5H18948.2 0.0898757057106561
HVUL1H12282.2 HVUL5H19611.2 0.141139766489399
HVUL1H12282.2 HVUL5H22689.2 0.0865724536877183
HVUL1H12282.2 HVUL5H27375.2 0.107301520428985
HVUL1H12282.2 HVUL5H31425.2 0.118332684147194
HVUL1H12282.2 HVUL5H31765.2 0.121171350185999
HVUL1H12282.2 HVUL5H32753.2 0.034788194846365
HVUL1H12282.2 HVUL5H32754.2 0.0591398904087221
HVUL1H12282.2 HVUL5H32755.2 0.0564601613870764
HVUL1H12282.2 HVUL5H32756.2 0.0478372362223715
HVUL1H12282.2 HVUL5H32757.2 0.099222032165721
HVUL1H12282.2 HVUL5H34045.2 0.0702997044824413
HVUL1H12282.2 HVUL5H38722.2 0.0674221388258553
HVUL1H12282.2 HVUL5H40892.2 0.0568985848245978
HVUL1H12282.2 HVUL5H53048.2 0.0927410566682692
HVUL1H12282.2 HVUL5H53168.2 0.128986598369319
HVUL1H12282.2 HVUL6H01283.2 0.0643573795582755
HVUL1H12282.2 HVUL6H01808.2 0.0530789135512529
HVUL1H12282.2 HVUL6H05290.2 0.0790433430389794
HVUL1H12282.2 HVUL6H07325.2 0.0747777305435224
HVUL1H12282.2 HVUL6H08236.2 0.0774347232045396
HVUL1H12282.2 HVUL6H10264.2 0.0942430763505506
HVUL1H12282.2 HVUL6H11443.2 0.0449309112740204
HVUL1H12282.2 HVUL6H16050.2 0.0729260868009409
HVUL1H12282.2 HVUL6H16679.2 0.0808002485367919
HVUL1H12282.2 HVUL6H17634.2 0.0677050183883895
HVUL1H12282.2 HVUL6H17910.2 0.110195843648867
HVUL1H12282.2 HVUL6H19844.2 0.106373325317825
HVUL1H12282.2 HVUL6H20311.2 0.140059853640716
HVUL1H12282.2 HVUL6H23114.2 0.124247096278646
HVUL1H12282.2 HVUL6H24129.2 0.114771957581071
HVUL1H12282.2 HVUL6H28080.2 0.0807347726382667
HVUL1H12282.2 HVUL6H29857.2 0.109513354272363
HVUL1H12282.2 HVUL6H30043.2 0.10744938941687
HVUL1H12282.2 HVUL6H30069.2 0.104427721083265
HVUL1H12282.2 HVUL6H32675.2 0.147874331195471
HVUL1H12282.2 HVUL6H33693.2 0.0317846262996315
HVUL1H12282.2 HVUL6H37516.2 0.0212783197684115
HVUL1H12282.2 HVUL6H37718.2 0.0262550665320601
HVUL1H12282.2 HVUL6H43965.2 0.0511769172008134
HVUL1H12282.2 HVUL6H58886.2 0.0503942722821769
HVUL1H12282.2 HVUL7H06468.2 0.0904632207313107
HVUL1H12282.2 HVUL7H10028.2 0.1193457775215
HVUL1H12282.2 HVUL7H10689.2 0.0686303655011801
HVUL1H12282.2 HVUL7H11665.2 0.0990722346482341
HVUL1H12282.2 HVUL7H14842.2 0.0725465109687579
HVUL1H12282.2 HVUL7H15679.2 0.0241239441178942
HVUL1H12282.2 HVUL7H18684.2 0.151180007060758
HVUL1H12282.2 HVUL7H28679.2 0.13326857221604
HVUL1H12282.2 HVUL7H32287.2 0.106792338364916
HVUL1H12282.2 HVUL7H37354.2 0.0529109415261052
HVUL1H12282.2 HVUL7H39800.2 0.0603909454263107
HVUL1H12282.2 HVUL7H41147.2 0.0451787689435155
HVUL1H12282.2 HVUL7H44050.2 0.0970662919397498
HVUL1H12282.2 HVUL7H53934.2 0.176731711131908
HVUL1H12282.2 HVUL7H55184.2 0.103610415545192
HVUL1H12808.2 HVUL1H14240.2 0.332918112588117
HVUL1H12808.2 HVUL1H14266.2 0.264524721664651
HVUL1H12808.2 HVUL1H17124.2 0.0272922201557147
HVUL1H12808.2 HVUL1H22163.2 0.333054735088639
HVUL1H12808.2 HVUL1H23035.2 0.0865855390193026
HVUL1H12808.2 HVUL1H25489.2 0.283972785082907
HVUL1H12808.2 HVUL1H26069.2 0.189723114031496
HVUL1H12808.2 HVUL1H28709.2 0.238757792942608
HVUL1H12808.2 HVUL1H33925.2 0.0835851718075823
HVUL1H12808.2 HVUL1H33976.2 0.0575409362195526
HVUL1H12808.2 HVUL1H34913.2 0.133437919855793
HVUL1H12808.2 HVUL1H41394.2 0.145065766103847
HVUL1H12808.2 HVUL1H45526.2 0.370582122050218
HVUL1H12808.2 HVUL1H45867.2 0.392136610482542
HVUL1H12808.2 HVUL1H55813.2 0.255792632927291
HVUL1H12808.2 HVUL2H01381.2 0.12943289939976
HVUL1H12808.2 HVUL2H04161.2 0.344834957720007
HVUL1H12808.2 HVUL2H05721.2 0.0591765923227112
HVUL1H12808.2 HVUL2H08514.2 0.132334123790692
HVUL1H12808.2 HVUL2H10517.2 0.097516290134862
HVUL1H12808.2 HVUL2H11978.2 0.284320222654449
HVUL1H12808.2 HVUL2H15461.2 0.0966111610156683
HVUL1H12808.2 HVUL2H17727.2 0.0906311148955389
HVUL1H12808.2 HVUL2H18160.2 0.205994727687882
HVUL1H12808.2 HVUL2H20180.2 0.18842144406285
HVUL1H12808.2 HVUL2H25830.2 0.0843068897868312
HVUL1H12808.2 HVUL2H26684.2 0.220194507478356
HVUL1H12808.2 HVUL2H27981.2 0.142031958361133
HVUL1H12808.2 HVUL2H30600.2 0.104843795281216
HVUL1H12808.2 HVUL2H32028.2 0.351056782931481
HVUL1H12808.2 HVUL2H32276.2 0.244177628205132
HVUL1H12808.2 HVUL2H36784.2 0.20201725216299
HVUL1H12808.2 HVUL2H39551.2 0.315656409027481
HVUL1H12808.2 HVUL2H39769.2 0.255038475747357
HVUL1H12808.2 HVUL2H43878.2 0.282663359853738
HVUL1H12808.2 HVUL2H45313.2 0.236931796460697
HVUL1H12808.2 HVUL2H46502.2 0.232219823232156
HVUL1H12808.2 HVUL2H52294.2 0.190518121352701
HVUL1H12808.2 HVUL2H53921.2 0.220188913277443
HVUL1H12808.2 HVUL2H57724.2 0.249148201888063
HVUL1H12808.2 HVUL3H01333.2 0.165759939936654
HVUL1H12808.2 HVUL3H03522.2 0.377499269643514
HVUL1H12808.2 HVUL3H05759.2 0.226953982170736
HVUL1H12808.2 HVUL3H10629.2 0.37477299381072
HVUL1H12808.2 HVUL3H11276.2 0.207351628717106
HVUL1H12808.2 HVUL3H11562.2 0.354003594091674
HVUL1H12808.2 HVUL3H13621.2 0.330109339258918
HVUL1H12808.2 HVUL3H18870.2 0.207235829467426
HVUL1H12808.2 HVUL3H18918.2 0.372009985849647
HVUL1H12808.2 HVUL3H18920.2 0.370998648704918
HVUL1H12808.2 HVUL3H22749.2 0.0848948682277908
HVUL1H12808.2 HVUL3H24185.2 0.358975916658083
HVUL1H12808.2 HVUL3H25334.2 0.368914976571884
HVUL1H12808.2 HVUL3H26931.2 0.146332563646501
HVUL1H12808.2 HVUL3H27507.2 0.309858238571842
HVUL1H12808.2 HVUL3H32521.2 0.295728218287058
HVUL1H12808.2 HVUL3H34000.2 0.250565819125039
HVUL1H12808.2 HVUL3H34747.2 0.18175654545701
HVUL1H12808.2 HVUL3H35287.2 0.195063194967948
HVUL1H12808.2 HVUL3H35941.2 0.247507288738829
HVUL1H12808.2 HVUL3H38013.2 0.232900595352767
HVUL1H12808.2 HVUL3H38027.2 0.345112422031154
HVUL1H12808.2 HVUL3H44356.2 0.1573450431128
HVUL1H12808.2 HVUL3H52204.2 0.080556128471723
HVUL1H12808.2 HVUL4H03600.2 0.269220790111667
HVUL1H12808.2 HVUL4H06404.2 0.21180355611452
HVUL1H12808.2 HVUL4H13284.2 0.397906612960431
HVUL1H12808.2 HVUL4H13286.2 0.246273334347485
HVUL1H12808.2 HVUL4H14392.2 0.257000239564282
HVUL1H12808.2 HVUL4H16418.2 0.205466675967568
HVUL1H12808.2 HVUL4H20452.2 0.287612566443944
HVUL1H12808.2 HVUL4H21602.2 0.369325257120558
HVUL1H12808.2 HVUL4H22246.2 0.293548174312036
HVUL1H12808.2 HVUL4H26853.2 0.256921639842927
HVUL1H12808.2 HVUL4H27778.2 0.380234714600112
HVUL1H12808.2 HVUL4H33125.2 0.119675795042538
HVUL1H12808.2 HVUL4H36703.2 0.240805103263536
HVUL1H12808.2 HVUL4H37625.2 0.0490905873069079
HVUL1H12808.2 HVUL4H43148.2 0.384502829785302
HVUL1H12808.2 HVUL4H44590.2 0.17026183822228
HVUL1H12808.2 HVUL4H51396.2 0.273142989138866
HVUL1H12808.2 HVUL5H02438.2 0.336257457995462
HVUL1H12808.2 HVUL5H04523.2 0.170577154825665
HVUL1H12808.2 HVUL5H05352.2 0.276640028340092
HVUL1H12808.2 HVUL5H08767.2 0.380461913552513
HVUL1H12808.2 HVUL5H10282.2 0.257022649743337
HVUL1H12808.2 HVUL5H11816.2 0.149807098600702
HVUL1H12808.2 HVUL5H12501.2 0.280773716782325
HVUL1H12808.2 HVUL5H13368.2 0.315736457414737
HVUL1H12808.2 HVUL5H14862.2 0.397131017455725
HVUL1H12808.2 HVUL5H14921.2 0.0742550254207223
HVUL1H12808.2 HVUL5H15390.2 0.252281263381007
HVUL1H12808.2 HVUL5H16059.2 0.151837607260705
HVUL1H12808.2 HVUL5H18137.2 0.289215295884521
HVUL1H12808.2 HVUL5H18948.2 0.160303005169483
HVUL1H12808.2 HVUL5H19611.2 0.228331893944287
HVUL1H12808.2 HVUL5H22689.2 0.17903101848638
HVUL1H12808.2 HVUL5H27375.2 0.108930228589432
HVUL1H12808.2 HVUL5H31425.2 0.344940703699201
HVUL1H12808.2 HVUL5H31765.2 0.368795713763365
HVUL1H12808.2 HVUL5H32753.2 0.153931817301316
HVUL1H12808.2 HVUL5H32754.2 0.222740355261692
HVUL1H12808.2 HVUL5H32755.2 0.192773790392604
HVUL1H12808.2 HVUL5H32756.2 0.19414834825915
HVUL1H12808.2 HVUL5H32757.2 0.315441915491778
HVUL1H12808.2 HVUL5H34045.2 0.219892303725051
HVUL1H12808.2 HVUL5H38722.2 0.18511637205046
HVUL1H12808.2 HVUL5H40892.2 0.226010844975043
HVUL1H12808.2 HVUL5H53048.2 0.26122964635788
HVUL1H12808.2 HVUL5H53168.2 0.368918741346214
HVUL1H12808.2 HVUL6H01283.2 0.166745961101412
HVUL1H12808.2 HVUL6H01808.2 0.131605159543057
HVUL1H12808.2 HVUL6H05290.2 0.253994361625746
HVUL1H12808.2 HVUL6H07325.2 0.276672866140199
HVUL1H12808.2 HVUL6H08236.2 0.310735898513054
HVUL1H12808.2 HVUL6H10264.2 0.356837516398553
HVUL1H12808.2 HVUL6H11443.2 0.153099916104731
HVUL1H12808.2 HVUL6H16050.2 0.111018949430207
HVUL1H12808.2 HVUL6H16679.2 0.302028807118375
HVUL1H12808.2 HVUL6H17634.2 0.293131386445899
HVUL1H12808.2 HVUL6H17910.2 0.295692469306133
HVUL1H12808.2 HVUL6H19844.2 0.378305742646221
HVUL1H12808.2 HVUL6H20311.2 0.352869080771017
HVUL1H12808.2 HVUL6H23114.2 0.193571485451956
HVUL1H12808.2 HVUL6H24129.2 0.109760663366142
HVUL1H12808.2 HVUL6H28080.2 0.285791434324921
HVUL1H12808.2 HVUL6H29857.2 0.329179715742865
HVUL1H12808.2 HVUL6H30043.2 0.213057469889772
HVUL1H12808.2 HVUL6H30069.2 0.364492497534328
HVUL1H12808.2 HVUL6H32675.2 0.334122256377152
HVUL1H12808.2 HVUL6H33693.2 0.102139040946424
HVUL1H12808.2 HVUL6H37516.2 0.100217574208035
HVUL1H12808.2 HVUL6H37718.2 0.051758447664225
HVUL1H12808.2 HVUL6H43965.2 0.0595881669267095
HVUL1H12808.2 HVUL6H58886.2 0.224539868344076
HVUL1H12808.2 HVUL7H06468.2 0.12834007066369
HVUL1H12808.2 HVUL7H10028.2 0.282054520331375
HVUL1H12808.2 HVUL7H10689.2 0.284223056766922
HVUL1H12808.2 HVUL7H11665.2 0.287032651029914
HVUL1H12808.2 HVUL7H14842.2 0.280686673616362
HVUL1H12808.2 HVUL7H15679.2 0.0505118485638734
HVUL1H12808.2 HVUL7H18684.2 0.103697597368624
HVUL1H12808.2 HVUL7H28679.2 0.374976320516671
HVUL1H12808.2 HVUL7H32287.2 0.0916798896826631
HVUL1H12808.2 HVUL7H37354.2 0.229659536607506
HVUL1H12808.2 HVUL7H39800.2 0.14053277574293
HVUL1H12808.2 HVUL7H41147.2 0.174365431030192
HVUL1H12808.2 HVUL7H44050.2 0.327489794791627
HVUL1H12808.2 HVUL7H53934.2 0.2705215835579
HVUL1H12808.2 HVUL7H55184.2 0.36051497749828
HVUL1H14240.2 HVUL1H14266.2 0.241985356121628
HVUL1H14240.2 HVUL1H17124.2 0.0211983783149879
HVUL1H14240.2 HVUL1H22163.2 0.361752673344449
HVUL1H14240.2 HVUL1H23035.2 0.109644006648525
HVUL1H14240.2 HVUL1H25489.2 0.3172108561435
HVUL1H14240.2 HVUL1H26069.2 0.197078749327167
HVUL1H14240.2 HVUL1H28709.2 0.217574663406303
HVUL1H14240.2 HVUL1H33925.2 0.0799555629093722
HVUL1H14240.2 HVUL1H33976.2 0.035454405823115
HVUL1H14240.2 HVUL1H34913.2 0.0970094765645128
HVUL1H14240.2 HVUL1H41394.2 0.12176560001701
HVUL1H14240.2 HVUL1H45526.2 0.372122769414259
HVUL1H14240.2 HVUL1H45867.2 0.375687954876813
HVUL1H14240.2 HVUL1H55813.2 0.288492893923064
HVUL1H14240.2 HVUL2H01381.2 0.100024527587682
HVUL1H14240.2 HVUL2H04161.2 0.37484950050759
HVUL1H14240.2 HVUL2H05721.2 0.0462316689145625
HVUL1H14240.2 HVUL2H08514.2 0.116018969489323
HVUL1H14240.2 HVUL2H10517.2 0.0917072682109379
HVUL1H14240.2 HVUL2H11978.2 0.295871596350023
HVUL1H14240.2 HVUL2H15461.2 0.0655684273914955
HVUL1H14240.2 HVUL2H17727.2 0.0762473227075806
HVUL1H14240.2 HVUL2H18160.2 0.26118147728084
HVUL1H14240.2 HVUL2H20180.2 0.186418541613039
HVUL1H14240.2 HVUL2H25830.2 0.0848666318184784
HVUL1H14240.2 HVUL2H26684.2 0.21034615311678
HVUL1H14240.2 HVUL2H27981.2 0.104760430224509
HVUL1H14240.2 HVUL2H30600.2 0.0790870195768514
HVUL1H14240.2 HVUL2H32028.2 0.386184282356486
HVUL1H14240.2 HVUL2H32276.2 0.235549784831319
HVUL1H14240.2 HVUL2H36784.2 0.154161358312572
HVUL1H14240.2 HVUL2H39551.2 0.302271107107969
HVUL1H14240.2 HVUL2H39769.2 0.280901406451953
HVUL1H14240.2 HVUL2H43878.2 0.264282035124959
HVUL1H14240.2 HVUL2H45313.2 0.248708686729331
HVUL1H14240.2 HVUL2H46502.2 0.211551878239618
HVUL1H14240.2 HVUL2H52294.2 0.167813258064842
HVUL1H14240.2 HVUL2H53921.2 0.213888414654944
HVUL1H14240.2 HVUL2H57724.2 0.235932432774799
HVUL1H14240.2 HVUL3H01333.2 0.172531374539
HVUL1H14240.2 HVUL3H03522.2 0.346823257464105
HVUL1H14240.2 HVUL3H05759.2 0.210595930457699
HVUL1H14240.2 HVUL3H10629.2 0.39485816483215
HVUL1H14240.2 HVUL3H11276.2 0.209530278047909
HVUL1H14240.2 HVUL3H11562.2 0.332376288786595
HVUL1H14240.2 HVUL3H13621.2 0.310101426723079
HVUL1H14240.2 HVUL3H18870.2 0.196534980305106
HVUL1H14240.2 HVUL3H18918.2 0.378978694504985
HVUL1H14240.2 HVUL3H18920.2 0.390307922620434
HVUL1H14240.2 HVUL3H22749.2 0.0647034715571318
HVUL1H14240.2 HVUL3H24185.2 0.345543562332946
HVUL1H14240.2 HVUL3H25334.2 0.35179970474086
HVUL1H14240.2 HVUL3H26931.2 0.119439820005978
HVUL1H14240.2 HVUL3H27507.2 0.276264814074894
HVUL1H14240.2 HVUL3H32521.2 0.248897795115418
HVUL1H14240.2 HVUL3H34000.2 0.231714436125098
HVUL1H14240.2 HVUL3H34747.2 0.217745240397269
HVUL1H14240.2 HVUL3H35287.2 0.221317335760236
HVUL1H14240.2 HVUL3H35941.2 0.189075486293893
HVUL1H14240.2 HVUL3H38013.2 0.208302893676833
HVUL1H14240.2 HVUL3H38027.2 0.329113594655552
HVUL1H14240.2 HVUL3H44356.2 0.17014080734246
HVUL1H14240.2 HVUL3H52204.2 0.0687290867063556
HVUL1H14240.2 HVUL4H03600.2 0.306307379321991
HVUL1H14240.2 HVUL4H06404.2 0.24179915766601
HVUL1H14240.2 HVUL4H13284.2 0.370246848941027
HVUL1H14240.2 HVUL4H13286.2 0.279250981674309
HVUL1H14240.2 HVUL4H14392.2 0.236907065807444
HVUL1H14240.2 HVUL4H16418.2 0.241911174332602
HVUL1H14240.2 HVUL4H20452.2 0.3073744025545
HVUL1H14240.2 HVUL4H21602.2 0.353882237874463
HVUL1H14240.2 HVUL4H22246.2 0.25076646470655
HVUL1H14240.2 HVUL4H26853.2 0.286920559525625
HVUL1H14240.2 HVUL4H27778.2 0.341727413224903
HVUL1H14240.2 HVUL4H33125.2 0.122921352954059
HVUL1H14240.2 HVUL4H36703.2 0.204675428293036
HVUL1H14240.2 HVUL4H37625.2 0.0467460481536783
HVUL1H14240.2 HVUL4H43148.2 0.356772926541725
HVUL1H14240.2 HVUL4H44590.2 0.125547599217153
HVUL1H14240.2 HVUL4H51396.2 0.246761078023824
HVUL1H14240.2 HVUL5H02438.2 0.35490789430623
HVUL1H14240.2 HVUL5H04523.2 0.15715551979477
HVUL1H14240.2 HVUL5H05352.2 0.243713077047018
HVUL1H14240.2 HVUL5H08767.2 0.364048168771353
HVUL1H14240.2 HVUL5H10282.2 0.243606284511215
HVUL1H14240.2 HVUL5H11816.2 0.133419656400734
HVUL1H14240.2 HVUL5H12501.2 0.248186038619198
HVUL1H14240.2 HVUL5H13368.2 0.343810918361933
HVUL1H14240.2 HVUL5H14862.2 0.366108537463068
HVUL1H14240.2 HVUL5H14921.2 0.0741885159064572
HVUL1H14240.2 HVUL5H15390.2 0.280770179007255
HVUL1H14240.2 HVUL5H16059.2 0.115218202538268
HVUL1H14240.2 HVUL5H18137.2 0.264423940584098
HVUL1H14240.2 HVUL5H18948.2 0.149997357965226
HVUL1H14240.2 HVUL5H19611.2 0.18165555650831
HVUL1H14240.2 HVUL5H22689.2 0.143569378902575
HVUL1H14240.2 HVUL5H27375.2 0.0978531569768074
HVUL1H14240.2 HVUL5H31425.2 0.366523641376072
HVUL1H14240.2 HVUL5H31765.2 0.374655562184036
HVUL1H14240.2 HVUL5H32753.2 0.182041037616372
HVUL1H14240.2 HVUL5H32754.2 0.225974538260738
HVUL1H14240.2 HVUL5H32755.2 0.174358474290104
HVUL1H14240.2 HVUL5H32756.2 0.204418181430761
HVUL1H14240.2 HVUL5H32757.2 0.28240247366267
HVUL1H14240.2 HVUL5H34045.2 0.217014645984367
HVUL1H14240.2 HVUL5H38722.2 0.193735157370731
HVUL1H14240.2 HVUL5H40892.2 0.24062115587954
HVUL1H14240.2 HVUL5H53048.2 0.234960556458317
HVUL1H14240.2 HVUL5H53168.2 0.370320331979774
HVUL1H14240.2 HVUL6H01283.2 0.13164112634813
HVUL1H14240.2 HVUL6H01808.2 0.121116651774799
HVUL1H14240.2 HVUL6H05290.2 0.26318761096833
HVUL1H14240.2 HVUL6H07325.2 0.316465018710225
HVUL1H14240.2 HVUL6H08236.2 0.329346567853833
HVUL1H14240.2 HVUL6H10264.2 0.368054867828059
HVUL1H14240.2 HVUL6H11443.2 0.175229295779832
HVUL1H14240.2 HVUL6H16050.2 0.0794645655332181
HVUL1H14240.2 HVUL6H16679.2 0.299432133966328
HVUL1H14240.2 HVUL6H17634.2 0.324402979546224
HVUL1H14240.2 HVUL6H17910.2 0.250977169756389
HVUL1H14240.2 HVUL6H19844.2 0.378585492327305
HVUL1H14240.2 HVUL6H20311.2 0.340314682079789
HVUL1H14240.2 HVUL6H23114.2 0.170757384396198
HVUL1H14240.2 HVUL6H24129.2 0.0982149450615339
HVUL1H14240.2 HVUL6H28080.2 0.312673765733542
HVUL1H14240.2 HVUL6H29857.2 0.329313437831427
HVUL1H14240.2 HVUL6H30043.2 0.183828913932038
HVUL1H14240.2 HVUL6H30069.2 0.396045325679672
HVUL1H14240.2 HVUL6H32675.2 0.295802578961698
HVUL1H14240.2 HVUL6H33693.2 0.103470082298827
HVUL1H14240.2 HVUL6H37516.2 0.110441341478417
HVUL1H14240.2 HVUL6H37718.2 0.0418667623570847
HVUL1H14240.2 HVUL6H43965.2 0.0412574390255099
HVUL1H14240.2 HVUL6H58886.2 0.226150318141318
HVUL1H14240.2 HVUL7H06468.2 0.0946101785258462
HVUL1H14240.2 HVUL7H10028.2 0.231376519304686
HVUL1H14240.2 HVUL7H10689.2 0.282608941614584
HVUL1H14240.2 HVUL7H11665.2 0.248197649005528
HVUL1H14240.2 HVUL7H14842.2 0.288901982080764
HVUL1H14240.2 HVUL7H15679.2 0.0463798308081472
HVUL1H14240.2 HVUL7H18684.2 0.0750160313754893
HVUL1H14240.2 HVUL7H28679.2 0.333548403004563
HVUL1H14240.2 HVUL7H32287.2 0.0583486551364959
HVUL1H14240.2 HVUL7H37354.2 0.260259107056096
HVUL1H14240.2 HVUL7H39800.2 0.123853567702646
HVUL1H14240.2 HVUL7H41147.2 0.162725458536184
HVUL1H14240.2 HVUL7H44050.2 0.339774629120215
HVUL1H14240.2 HVUL7H53934.2 0.226017481611551
HVUL1H14240.2 HVUL7H55184.2 0.375215754642106
HVUL1H14266.2 HVUL1H17124.2 0.0254457256571847
HVUL1H14266.2 HVUL1H22163.2 0.211696406399574
HVUL1H14266.2 HVUL1H23035.2 0.0586050161769963
HVUL1H14266.2 HVUL1H25489.2 0.164860818906092
HVUL1H14266.2 HVUL1H26069.2 0.193119007402297
HVUL1H14266.2 HVUL1H28709.2 0.244657982561332
HVUL1H14266.2 HVUL1H33925.2 0.0754608529800713
HVUL1H14266.2 HVUL1H33976.2 0.0416378981849691
HVUL1H14266.2 HVUL1H34913.2 0.0940708214472659
HVUL1H14266.2 HVUL1H41394.2 0.0894372790642997
HVUL1H14266.2 HVUL1H45526.2 0.257445357470577
HVUL1H14266.2 HVUL1H45867.2 0.287167441475934
HVUL1H14266.2 HVUL1H55813.2 0.158782716812413
HVUL1H14266.2 HVUL2H01381.2 0.0947928165486356
HVUL1H14266.2 HVUL2H04161.2 0.23201581141782
HVUL1H14266.2 HVUL2H05721.2 0.0311564357049438
HVUL1H14266.2 HVUL2H08514.2 0.1007905014941
HVUL1H14266.2 HVUL2H10517.2 0.0629195963156932
HVUL1H14266.2 HVUL2H11978.2 0.194157895540216
HVUL1H14266.2 HVUL2H15461.2 0.0647512721917037
HVUL1H14266.2 HVUL2H17727.2 0.067680124478784
HVUL1H14266.2 HVUL2H18160.2 0.135837815004116
HVUL1H14266.2 HVUL2H20180.2 0.125740878669957
HVUL1H14266.2 HVUL2H25830.2 0.0418442623694293
HVUL1H14266.2 HVUL2H26684.2 0.194795125828606
HVUL1H14266.2 HVUL2H27981.2 0.0984551252676043
HVUL1H14266.2 HVUL2H30600.2 0.0908100284002469
HVUL1H14266.2 HVUL2H32028.2 0.243093207484954
HVUL1H14266.2 HVUL2H32276.2 0.234273201018431
HVUL1H14266.2 HVUL2H36784.2 0.156714229307762
HVUL1H14266.2 HVUL2H39551.2 0.229129520665666
HVUL1H14266.2 HVUL2H39769.2 0.162252898494324
HVUL1H14266.2 HVUL2H43878.2 0.254464169878363
HVUL1H14266.2 HVUL2H45313.2 0.133155070339405
HVUL1H14266.2 HVUL2H46502.2 0.227178091050955
HVUL1H14266.2 HVUL2H52294.2 0.129142083354812
HVUL1H14266.2 HVUL2H53921.2 0.227596364469623
HVUL1H14266.2 HVUL2H57724.2 0.242623069688816
HVUL1H14266.2 HVUL3H01333.2 0.104162442048946
HVUL1H14266.2 HVUL3H03522.2 0.296101307708588
HVUL1H14266.2 HVUL3H05759.2 0.235361462429853
HVUL1H14266.2 HVUL3H10629.2 0.285175438757845
HVUL1H14266.2 HVUL3H11276.2 0.108647596183766
HVUL1H14266.2 HVUL3H11562.2 0.280610592310321
HVUL1H14266.2 HVUL3H13621.2 0.27308262094475
HVUL1H14266.2 HVUL3H18870.2 0.153248761292388
HVUL1H14266.2 HVUL3H18918.2 0.298612086275544
HVUL1H14266.2 HVUL3H18920.2 0.288717417030913
HVUL1H14266.2 HVUL3H22749.2 0.0763714032068486
HVUL1H14266.2 HVUL3H24185.2 0.299054047765213
HVUL1H14266.2 HVUL3H25334.2 0.290647906356847
HVUL1H14266.2 HVUL3H26931.2 0.117374367003971
HVUL1H14266.2 HVUL3H27507.2 0.261233680570433
HVUL1H14266.2 HVUL3H32521.2 0.215403033088746
HVUL1H14266.2 HVUL3H34000.2 0.227468450140671
HVUL1H14266.2 HVUL3H34747.2 0.1192406330839
HVUL1H14266.2 HVUL3H35287.2 0.140333151026355
HVUL1H14266.2 HVUL3H35941.2 0.174448230157295
HVUL1H14266.2 HVUL3H38013.2 0.234875909397682
HVUL1H14266.2 HVUL3H38027.2 0.283258492799948
HVUL1H14266.2 HVUL3H44356.2 0.107985685695554
HVUL1H14266.2 HVUL3H52204.2 0.0685572569015158
HVUL1H14266.2 HVUL4H03600.2 0.182801224386595
HVUL1H14266.2 HVUL4H06404.2 0.156530838163597
HVUL1H14266.2 HVUL4H13284.2 0.314475739472854
HVUL1H14266.2 HVUL4H13286.2 0.155450363120962
HVUL1H14266.2 HVUL4H14392.2 0.247323682632271
HVUL1H14266.2 HVUL4H16418.2 0.120328834967738
HVUL1H14266.2 HVUL4H20452.2 0.254882227376469
HVUL1H14266.2 HVUL4H21602.2 0.289194673441405
HVUL1H14266.2 HVUL4H22246.2 0.233130926315123
HVUL1H14266.2 HVUL4H26853.2 0.15742120194108
HVUL1H14266.2 HVUL4H27778.2 0.31124036790342
HVUL1H14266.2 HVUL4H33125.2 0.0722315982534932
HVUL1H14266.2 HVUL4H36703.2 0.193239528165702
HVUL1H14266.2 HVUL4H37625.2 0.0270170749712212
HVUL1H14266.2 HVUL4H43148.2 0.304014431303911
HVUL1H14266.2 HVUL4H44590.2 0.123479299615907
HVUL1H14266.2 HVUL4H51396.2 0.253852205608786
HVUL1H14266.2 HVUL5H02438.2 0.236686244642494
HVUL1H14266.2 HVUL5H04523.2 0.13848168182163
HVUL1H14266.2 HVUL5H05352.2 0.205636813812248
HVUL1H14266.2 HVUL5H08767.2 0.307058270029018
HVUL1H14266.2 HVUL5H10282.2 0.171555785257182
HVUL1H14266.2 HVUL5H11816.2 0.135214620697006
HVUL1H14266.2 HVUL5H12501.2 0.183675055400298
HVUL1H14266.2 HVUL5H13368.2 0.190363537473253
HVUL1H14266.2 HVUL5H14862.2 0.2971199067072
HVUL1H14266.2 HVUL5H14921.2 0.0387596756829727
HVUL1H14266.2 HVUL5H15390.2 0.165972706973072
HVUL1H14266.2 HVUL5H16059.2 0.102905887130027
HVUL1H14266.2 HVUL5H18137.2 0.272138606455427
HVUL1H14266.2 HVUL5H18948.2 0.114479610131934
HVUL1H14266.2 HVUL5H19611.2 0.15631051290532
HVUL1H14266.2 HVUL5H22689.2 0.133117342463226
HVUL1H14266.2 HVUL5H27375.2 0.0725253343559319
HVUL1H14266.2 HVUL5H31425.2 0.262746001207266
HVUL1H14266.2 HVUL5H31765.2 0.295927151118578
HVUL1H14266.2 HVUL5H32753.2 0.0930149504762889
HVUL1H14266.2 HVUL5H32754.2 0.146927623558668
HVUL1H14266.2 HVUL5H32755.2 0.166426619495433
HVUL1H14266.2 HVUL5H32756.2 0.136290288500266
HVUL1H14266.2 HVUL5H32757.2 0.243043642772456
HVUL1H14266.2 HVUL5H34045.2 0.155792471411088
HVUL1H14266.2 HVUL5H38722.2 0.12930600953324
HVUL1H14266.2 HVUL5H40892.2 0.136511977815331
HVUL1H14266.2 HVUL5H53048.2 0.181678085581599
HVUL1H14266.2 HVUL5H53168.2 0.284230612812367
HVUL1H14266.2 HVUL6H01283.2 0.127712644191049
HVUL1H14266.2 HVUL6H01808.2 0.0749615659639985
HVUL1H14266.2 HVUL6H05290.2 0.155619787510467
HVUL1H14266.2 HVUL6H07325.2 0.161618955356226
HVUL1H14266.2 HVUL6H08236.2 0.243866823983696
HVUL1H14266.2 HVUL6H10264.2 0.252027146578781
HVUL1H14266.2 HVUL6H11443.2 0.0752701695412758
HVUL1H14266.2 HVUL6H16050.2 0.0769261864767318
HVUL1H14266.2 HVUL6H16679.2 0.27208163185115
HVUL1H14266.2 HVUL6H17634.2 0.203095987738859
HVUL1H14266.2 HVUL6H17910.2 0.214195330655568
HVUL1H14266.2 HVUL6H19844.2 0.281865192941717
HVUL1H14266.2 HVUL6H20311.2 0.294047728632609
HVUL1H14266.2 HVUL6H23114.2 0.131448378835718
HVUL1H14266.2 HVUL6H24129.2 0.0828941487333293
HVUL1H14266.2 HVUL6H28080.2 0.164503017823786
HVUL1H14266.2 HVUL6H29857.2 0.214024427369019
HVUL1H14266.2 HVUL6H30043.2 0.195740169877871
HVUL1H14266.2 HVUL6H30069.2 0.265188179586702
HVUL1H14266.2 HVUL6H32675.2 0.233187843308436
HVUL1H14266.2 HVUL6H33693.2 0.0770701825377308
HVUL1H14266.2 HVUL6H37516.2 0.0830512439136896
HVUL1H14266.2 HVUL6H37718.2 0.056112203007004
HVUL1H14266.2 HVUL6H43965.2 0.0437340691590283
HVUL1H14266.2 HVUL6H58886.2 0.196999504189461
HVUL1H14266.2 HVUL7H06468.2 0.0871091741521466
HVUL1H14266.2 HVUL7H10028.2 0.233931945415194
HVUL1H14266.2 HVUL7H10689.2 0.226661092092487
HVUL1H14266.2 HVUL7H11665.2 0.19736687606815
HVUL1H14266.2 HVUL7H14842.2 0.258389823990452
HVUL1H14266.2 HVUL7H15679.2 0.0314664453074887
HVUL1H14266.2 HVUL7H18684.2 0.0743499134259662
HVUL1H14266.2 HVUL7H28679.2 0.295475031468149
HVUL1H14266.2 HVUL7H32287.2 0.0610811396778016
HVUL1H14266.2 HVUL7H37354.2 0.140822820199849
HVUL1H14266.2 HVUL7H39800.2 0.080058679936294
HVUL1H14266.2 HVUL7H41147.2 0.198231375580568
HVUL1H14266.2 HVUL7H44050.2 0.221274580922729
HVUL1H14266.2 HVUL7H53934.2 0.215835779968783
HVUL1H14266.2 HVUL7H55184.2 0.234944629346619
HVUL1H17124.2 HVUL1H22163.2 0.0167918394035735
HVUL1H17124.2 HVUL1H23035.2 0.00457889058177982
HVUL1H17124.2 HVUL1H25489.2 0.0130767884682667
HVUL1H17124.2 HVUL1H26069.2 0.0204446464582575
HVUL1H17124.2 HVUL1H28709.2 0.0277877227356724
HVUL1H17124.2 HVUL1H33925.2 0.0792895254851392
HVUL1H17124.2 HVUL1H33976.2 0.0118757570296442
HVUL1H17124.2 HVUL1H34913.2 0.0171084887502544
HVUL1H17124.2 HVUL1H41394.2 0.0438498795597963
HVUL1H17124.2 HVUL1H45526.2 0.0237109296023791
HVUL1H17124.2 HVUL1H45867.2 0.0256440381168803
HVUL1H17124.2 HVUL1H55813.2 0.0133688697024124
HVUL1H17124.2 HVUL2H01381.2 0.023473982433001
HVUL1H17124.2 HVUL2H04161.2 0.0181730444862109
HVUL1H17124.2 HVUL2H05721.2 0.0267858386486869
HVUL1H17124.2 HVUL2H08514.2 0.0642375327312476
HVUL1H17124.2 HVUL2H10517.2 0.042782229807507
HVUL1H17124.2 HVUL2H11978.2 0.0162031908878764
HVUL1H17124.2 HVUL2H15461.2 0.0140959194928847
HVUL1H17124.2 HVUL2H17727.2 0.015223244149444
HVUL1H17124.2 HVUL2H18160.2 0.0115350846673123
HVUL1H17124.2 HVUL2H20180.2 0.0334521107731507
HVUL1H17124.2 HVUL2H25830.2 0.0182509054328885
HVUL1H17124.2 HVUL2H26684.2 0.049745785235596
HVUL1H17124.2 HVUL2H27981.2 0.0321871851597444
HVUL1H17124.2 HVUL2H30600.2 0.0141236115098324
HVUL1H17124.2 HVUL2H32028.2 0.0194625381003931
HVUL1H17124.2 HVUL2H32276.2 0.0255206580482557
HVUL1H17124.2 HVUL2H36784.2 0.0283672168523403
HVUL1H17124.2 HVUL2H39551.2 0.0208313200881303
HVUL1H17124.2 HVUL2H39769.2 0.0121334138678257
HVUL1H17124.2 HVUL2H43878.2 0.0330844459919095
HVUL1H17124.2 HVUL2H45313.2 0.0133180769293153
HVUL1H17124.2 HVUL2H46502.2 0.0241268375506842
HVUL1H17124.2 HVUL2H52294.2 0.0128012315644065
HVUL1H17124.2 HVUL2H53921.2 0.0204587089299436
HVUL1H17124.2 HVUL2H57724.2 0.027260367932765
HVUL1H17124.2 HVUL3H01333.2 0.0182487379717093
HVUL1H17124.2 HVUL3H03522.2 0.0357270198739279
HVUL1H17124.2 HVUL3H05759.2 0.0322823953836771
HVUL1H17124.2 HVUL3H10629.2 0.0261457741294847
HVUL1H17124.2 HVUL3H11276.2 0.0161995384742119
HVUL1H17124.2 HVUL3H11562.2 0.0310562535952588
HVUL1H17124.2 HVUL3H13621.2 0.0338054777190845
HVUL1H17124.2 HVUL3H18870.2 0.0175511887238939
HVUL1H17124.2 HVUL3H18918.2 0.0293450750431
HVUL1H17124.2 HVUL3H18920.2 0.0257549895443977
HVUL1H17124.2 HVUL3H22749.2 0.0530824462015677
HVUL1H17124.2 HVUL3H24185.2 0.0337830700658548
HVUL1H17124.2 HVUL3H25334.2 0.0260760072859639
HVUL1H17124.2 HVUL3H26931.2 0.0395105438919214
HVUL1H17124.2 HVUL3H27507.2 0.0382549410980896
HVUL1H17124.2 HVUL3H32521.2 0.0282088182437725
HVUL1H17124.2 HVUL3H34000.2 0.0295507157403441
HVUL1H17124.2 HVUL3H34747.2 0.0104096139237162
HVUL1H17124.2 HVUL3H35287.2 0.0120332038213584
HVUL1H17124.2 HVUL3H35941.2 0.0323162820212254
HVUL1H17124.2 HVUL3H38013.2 0.0215480979312493
HVUL1H17124.2 HVUL3H38027.2 0.0367049799137029
HVUL1H17124.2 HVUL3H44356.2 0.00915765773079344
HVUL1H17124.2 HVUL3H52204.2 0.0114394569373611
HVUL1H17124.2 HVUL4H03600.2 0.0134422385097198
HVUL1H17124.2 HVUL4H06404.2 0.012283391268592
HVUL1H17124.2 HVUL4H13284.2 0.031272320713388
HVUL1H17124.2 HVUL4H13286.2 0.0123576539128547
HVUL1H17124.2 HVUL4H14392.2 0.0273074959463192
HVUL1H17124.2 HVUL4H16418.2 0.00917059787661914
HVUL1H17124.2 HVUL4H20452.2 0.0269329389819843
HVUL1H17124.2 HVUL4H21602.2 0.0253960608692669
HVUL1H17124.2 HVUL4H22246.2 0.0240451286698851
HVUL1H17124.2 HVUL4H26853.2 0.0134412378678009
HVUL1H17124.2 HVUL4H27778.2 0.0345983159258446
HVUL1H17124.2 HVUL4H33125.2 0.00858474568879638
HVUL1H17124.2 HVUL4H36703.2 0.030417762204775
HVUL1H17124.2 HVUL4H37625.2 0.0061327836431659
HVUL1H17124.2 HVUL4H43148.2 0.0347707074678714
HVUL1H17124.2 HVUL4H44590.2 0.0306727048319759
HVUL1H17124.2 HVUL4H51396.2 0.0231601319392753
HVUL1H17124.2 HVUL5H02438.2 0.0183120589384215
HVUL1H17124.2 HVUL5H04523.2 0.0202123283192386
HVUL1H17124.2 HVUL5H05352.2 0.0407896312758957
HVUL1H17124.2 HVUL5H08767.2 0.0333199245856827
HVUL1H17124.2 HVUL5H10282.2 0.0213883579030848
HVUL1H17124.2 HVUL5H11816.2 0.0211015140627791
HVUL1H17124.2 HVUL5H12501.2 0.0200727411554129
HVUL1H17124.2 HVUL5H13368.2 0.0153647807361136
HVUL1H17124.2 HVUL5H14862.2 0.0291815280099652
HVUL1H17124.2 HVUL5H14921.2 0.020510294522135
HVUL1H17124.2 HVUL5H15390.2 0.0135692777979616
HVUL1H17124.2 HVUL5H16059.2 0.0168569768720437
HVUL1H17124.2 HVUL5H18137.2 0.0252661932660815
HVUL1H17124.2 HVUL5H18948.2 0.0447700870288612
HVUL1H17124.2 HVUL5H19611.2 0.0217146650452319
HVUL1H17124.2 HVUL5H22689.2 0.0284262852581508
HVUL1H17124.2 HVUL5H27375.2 0.0133109600717534
HVUL1H17124.2 HVUL5H31425.2 0.0270568819045366
HVUL1H17124.2 HVUL5H31765.2 0.0268757937814638
HVUL1H17124.2 HVUL5H32753.2 0.00821690653923813
HVUL1H17124.2 HVUL5H32754.2 0.0125976856462673
HVUL1H17124.2 HVUL5H32755.2 0.0187873712873066
HVUL1H17124.2 HVUL5H32756.2 0.0124271562680674
HVUL1H17124.2 HVUL5H32757.2 0.0242049668650571
HVUL1H17124.2 HVUL5H34045.2 0.012949199844987
HVUL1H17124.2 HVUL5H38722.2 0.0100690434852271
HVUL1H17124.2 HVUL5H40892.2 0.0129194338030517
HVUL1H17124.2 HVUL5H53048.2 0.0187349787385807
HVUL1H17124.2 HVUL5H53168.2 0.0262484962630216
HVUL1H17124.2 HVUL6H01283.2 0.0147017469931509
HVUL1H17124.2 HVUL6H01808.2 0.00921488739138458
HVUL1H17124.2 HVUL6H05290.2 0.0203995753915788
HVUL1H17124.2 HVUL6H07325.2 0.0116824223002542
HVUL1H17124.2 HVUL6H08236.2 0.0204313945772586
HVUL1H17124.2 HVUL6H10264.2 0.0212310720371425
HVUL1H17124.2 HVUL6H11443.2 0.00815793796806814
HVUL1H17124.2 HVUL6H16050.2 0.0354686540740348
HVUL1H17124.2 HVUL6H16679.2 0.0290905864610309
HVUL1H17124.2 HVUL6H17634.2 0.0157679501792611
HVUL1H17124.2 HVUL6H17910.2 0.028071581316062
HVUL1H17124.2 HVUL6H19844.2 0.0253842158639747
HVUL1H17124.2 HVUL6H20311.2 0.0332544357666019
HVUL1H17124.2 HVUL6H23114.2 0.0510004686911023
HVUL1H17124.2 HVUL6H24129.2 0.0559156400289806
HVUL1H17124.2 HVUL6H28080.2 0.0145417253236271
HVUL1H17124.2 HVUL6H29857.2 0.0169645524290578
HVUL1H17124.2 HVUL6H30043.2 0.0611498807128764
HVUL1H17124.2 HVUL6H30069.2 0.0216106592697581
HVUL1H17124.2 HVUL6H32675.2 0.0328877996292695
HVUL1H17124.2 HVUL6H33693.2 0.00574785253645299
HVUL1H17124.2 HVUL6H37516.2 0.00599753063925202
HVUL1H17124.2 HVUL6H37718.2 0.0117839306270886
HVUL1H17124.2 HVUL6H43965.2 0.0215429704218342
HVUL1H17124.2 HVUL6H58886.2 0.0154407857444323
HVUL1H17124.2 HVUL7H06468.2 0.0278628022887363
HVUL1H17124.2 HVUL7H10028.2 0.0330773476787483
HVUL1H17124.2 HVUL7H10689.2 0.0199789221714312
HVUL1H17124.2 HVUL7H11665.2 0.0254585777937086
HVUL1H17124.2 HVUL7H14842.2 0.0269401100247143
HVUL1H17124.2 HVUL7H15679.2 0.00358073743163862
HVUL1H17124.2 HVUL7H18684.2 0.0266217001181056
HVUL1H17124.2 HVUL7H28679.2 0.0304500319899439
HVUL1H17124.2 HVUL7H32287.2 0.0124212926611727
HVUL1H17124.2 HVUL7H37354.2 0.0117995880224476
HVUL1H17124.2 HVUL7H39800.2 0.0174191691615314
HVUL1H17124.2 HVUL7H41147.2 0.0281088999136288
HVUL1H17124.2 HVUL7H44050.2 0.0164581961160583
HVUL1H17124.2 HVUL7H53934.2 0.0310283167373724
HVUL1H17124.2 HVUL7H55184.2 0.0185307571246362
HVUL1H22163.2 HVUL1H23035.2 0.191056589401809
HVUL1H22163.2 HVUL1H25489.2 0.44483466505875
HVUL1H22163.2 HVUL1H26069.2 0.207777614189538
HVUL1H22163.2 HVUL1H28709.2 0.220451977171858
HVUL1H22163.2 HVUL1H33925.2 0.0658669161800893
HVUL1H22163.2 HVUL1H33976.2 0.0512769826301624
HVUL1H22163.2 HVUL1H34913.2 0.094072960911441
HVUL1H22163.2 HVUL1H41394.2 0.155976634048425
HVUL1H22163.2 HVUL1H45526.2 0.438596700638853
HVUL1H22163.2 HVUL1H45867.2 0.417651027589188
HVUL1H22163.2 HVUL1H55813.2 0.425940176890866
HVUL1H22163.2 HVUL2H01381.2 0.0653925372899586
HVUL1H22163.2 HVUL2H04161.2 0.459341139470594
HVUL1H22163.2 HVUL2H05721.2 0.0695533772408671
HVUL1H22163.2 HVUL2H08514.2 0.110186529333089
HVUL1H22163.2 HVUL2H10517.2 0.0849384370261148
HVUL1H22163.2 HVUL2H11978.2 0.425812761414291
HVUL1H22163.2 HVUL2H15461.2 0.0742541899008917
HVUL1H22163.2 HVUL2H17727.2 0.0517978666072023
HVUL1H22163.2 HVUL2H18160.2 0.288613175891393
HVUL1H22163.2 HVUL2H20180.2 0.232328742834276
HVUL1H22163.2 HVUL2H25830.2 0.132831478042607
HVUL1H22163.2 HVUL2H26684.2 0.168669336209838
HVUL1H22163.2 HVUL2H27981.2 0.121303703041101
HVUL1H22163.2 HVUL2H30600.2 0.117352042479832
HVUL1H22163.2 HVUL2H32028.2 0.443702355240909
HVUL1H22163.2 HVUL2H32276.2 0.265208426436218
HVUL1H22163.2 HVUL2H36784.2 0.138798626171747
HVUL1H22163.2 HVUL2H39551.2 0.389534133264829
HVUL1H22163.2 HVUL2H39769.2 0.379001942340656
HVUL1H22163.2 HVUL2H43878.2 0.241652388594476
HVUL1H22163.2 HVUL2H45313.2 0.389106754758091
HVUL1H22163.2 HVUL2H46502.2 0.239160639463408
HVUL1H22163.2 HVUL2H52294.2 0.208953864056072
HVUL1H22163.2 HVUL2H53921.2 0.204566434115233
HVUL1H22163.2 HVUL2H57724.2 0.25695353469902
HVUL1H22163.2 HVUL3H01333.2 0.225121800808171
HVUL1H22163.2 HVUL3H03522.2 0.29881910184043
HVUL1H22163.2 HVUL3H05759.2 0.200699073141459
HVUL1H22163.2 HVUL3H10629.2 0.364713027088902
HVUL1H22163.2 HVUL3H11276.2 0.317899990271691
HVUL1H22163.2 HVUL3H11562.2 0.260506976963077
HVUL1H22163.2 HVUL3H13621.2 0.228609597047439
HVUL1H22163.2 HVUL3H18870.2 0.297984944414414
HVUL1H22163.2 HVUL3H18918.2 0.321313239180532
HVUL1H22163.2 HVUL3H18920.2 0.354607815026355
HVUL1H22163.2 HVUL3H22749.2 0.0626799087657584
HVUL1H22163.2 HVUL3H24185.2 0.269976444917066
HVUL1H22163.2 HVUL3H25334.2 0.326650294059901
HVUL1H22163.2 HVUL3H26931.2 0.0785387293706321
HVUL1H22163.2 HVUL3H27507.2 0.203762943890479
HVUL1H22163.2 HVUL3H32521.2 0.222113426391335
HVUL1H22163.2 HVUL3H34000.2 0.266482255051206
HVUL1H22163.2 HVUL3H34747.2 0.340516854264665
HVUL1H22163.2 HVUL3H35287.2 0.342404893496465
HVUL1H22163.2 HVUL3H35941.2 0.213189418882976
HVUL1H22163.2 HVUL3H38013.2 0.239435908216891
HVUL1H22163.2 HVUL3H38027.2 0.253834300382049
HVUL1H22163.2 HVUL3H44356.2 0.289612976668088
HVUL1H22163.2 HVUL3H52204.2 0.0400089657944862
HVUL1H22163.2 HVUL4H03600.2 0.413549988486981
HVUL1H22163.2 HVUL4H06404.2 0.359459717685353
HVUL1H22163.2 HVUL4H13284.2 0.339485260603369
HVUL1H22163.2 HVUL4H13286.2 0.415721941713477
HVUL1H22163.2 HVUL4H14392.2 0.260998451348795
HVUL1H22163.2 HVUL4H16418.2 0.384235990118113
HVUL1H22163.2 HVUL4H20452.2 0.278372376521592
HVUL1H22163.2 HVUL4H21602.2 0.384630460220285
HVUL1H22163.2 HVUL4H22246.2 0.287047423959825
HVUL1H22163.2 HVUL4H26853.2 0.429526286706584
HVUL1H22163.2 HVUL4H27778.2 0.304759774948288
HVUL1H22163.2 HVUL4H33125.2 0.198651651669962
HVUL1H22163.2 HVUL4H36703.2 0.164680659662471
HVUL1H22163.2 HVUL4H37625.2 0.0782757045686716
HVUL1H22163.2 HVUL4H43148.2 0.301521303189639
HVUL1H22163.2 HVUL4H44590.2 0.0972038920155633
HVUL1H22163.2 HVUL4H51396.2 0.277377328956033
HVUL1H22163.2 HVUL5H02438.2 0.40821623681909
HVUL1H22163.2 HVUL5H04523.2 0.096992849023813
HVUL1H22163.2 HVUL5H05352.2 0.213251771850064
HVUL1H22163.2 HVUL5H08767.2 0.30357530672033
HVUL1H22163.2 HVUL5H10282.2 0.348587810867517
HVUL1H22163.2 HVUL5H11816.2 0.102026827634441
HVUL1H22163.2 HVUL5H12501.2 0.291914730245328
HVUL1H22163.2 HVUL5H13368.2 0.431222444557319
HVUL1H22163.2 HVUL5H14862.2 0.365195278833805
HVUL1H22163.2 HVUL5H14921.2 0.10458485358334
HVUL1H22163.2 HVUL5H15390.2 0.416094942828722
HVUL1H22163.2 HVUL5H16059.2 0.104861790157213
HVUL1H22163.2 HVUL5H18137.2 0.257776486367512
HVUL1H22163.2 HVUL5H18948.2 0.166881277850209
HVUL1H22163.2 HVUL5H19611.2 0.180235559799222
HVUL1H22163.2 HVUL5H22689.2 0.190138016947143
HVUL1H22163.2 HVUL5H27375.2 0.0738494766427944
HVUL1H22163.2 HVUL5H31425.2 0.329349601953369
HVUL1H22163.2 HVUL5H31765.2 0.328658563863907
HVUL1H22163.2 HVUL5H32753.2 0.310623983947841
HVUL1H22163.2 HVUL5H32754.2 0.354278497279248
HVUL1H22163.2 HVUL5H32755.2 0.241421185937214
HVUL1H22163.2 HVUL5H32756.2 0.325768252235318
HVUL1H22163.2 HVUL5H32757.2 0.351976488637054
HVUL1H22163.2 HVUL5H34045.2 0.268963156585795
HVUL1H22163.2 HVUL5H38722.2 0.209890234570171
HVUL1H22163.2 HVUL5H40892.2 0.382864267900337
HVUL1H22163.2 HVUL5H53048.2 0.288745827396588
HVUL1H22163.2 HVUL5H53168.2 0.327214801887527
HVUL1H22163.2 HVUL6H01283.2 0.189136127012581
HVUL1H22163.2 HVUL6H01808.2 0.163220251970572
HVUL1H22163.2 HVUL6H05290.2 0.370985280039503
HVUL1H22163.2 HVUL6H07325.2 0.408885803679527
HVUL1H22163.2 HVUL6H08236.2 0.385187812850557
HVUL1H22163.2 HVUL6H10264.2 0.445496199888517
HVUL1H22163.2 HVUL6H11443.2 0.291439655660193
HVUL1H22163.2 HVUL6H16050.2 0.0888198971500976
HVUL1H22163.2 HVUL6H16679.2 0.30437443508808
HVUL1H22163.2 HVUL6H17634.2 0.435386577440794
HVUL1H22163.2 HVUL6H17910.2 0.292730510833604
HVUL1H22163.2 HVUL6H19844.2 0.423466331484391
HVUL1H22163.2 HVUL6H20311.2 0.262099567527263
HVUL1H22163.2 HVUL6H23114.2 0.190304434872765
HVUL1H22163.2 HVUL6H24129.2 0.0749233197412993
HVUL1H22163.2 HVUL6H28080.2 0.431060097145603
HVUL1H22163.2 HVUL6H29857.2 0.38240253419933
HVUL1H22163.2 HVUL6H30043.2 0.147312846714794
HVUL1H22163.2 HVUL6H30069.2 0.402272097786396
HVUL1H22163.2 HVUL6H32675.2 0.319564115640487
HVUL1H22163.2 HVUL6H33693.2 0.153735918483703
HVUL1H22163.2 HVUL6H37516.2 0.188201820576877
HVUL1H22163.2 HVUL6H37718.2 0.0458572675288226
HVUL1H22163.2 HVUL6H43965.2 0.0512291648585082
HVUL1H22163.2 HVUL6H58886.2 0.311369364215859
HVUL1H22163.2 HVUL7H06468.2 0.115865941651462
HVUL1H22163.2 HVUL7H10028.2 0.248609279556052
HVUL1H22163.2 HVUL7H10689.2 0.374942902557302
HVUL1H22163.2 HVUL7H11665.2 0.328607239645541
HVUL1H22163.2 HVUL7H14842.2 0.287337029062242
HVUL1H22163.2 HVUL7H15679.2 0.0671118356937545
HVUL1H22163.2 HVUL7H18684.2 0.0522771270820854
HVUL1H22163.2 HVUL7H28679.2 0.339606003454824
HVUL1H22163.2 HVUL7H32287.2 0.0562269196516944
HVUL1H22163.2 HVUL7H37354.2 0.405776746420664
HVUL1H22163.2 HVUL7H39800.2 0.193875736985355
HVUL1H22163.2 HVUL7H41147.2 0.162765225992782
HVUL1H22163.2 HVUL7H44050.2 0.39920054956283
HVUL1H22163.2 HVUL7H53934.2 0.169156593641058
HVUL1H22163.2 HVUL7H55184.2 0.451208348983929
HVUL1H23035.2 HVUL1H25489.2 0.212195062780991
HVUL1H23035.2 HVUL1H26069.2 0.0954937328817864
HVUL1H23035.2 HVUL1H28709.2 0.0776854828376725
HVUL1H23035.2 HVUL1H33925.2 0.0196941989855033
HVUL1H23035.2 HVUL1H33976.2 0.0338938455932976
HVUL1H23035.2 HVUL1H34913.2 0.027098157485516
HVUL1H23035.2 HVUL1H41394.2 0.0673276670557766
HVUL1H23035.2 HVUL1H45526.2 0.148015924992222
HVUL1H23035.2 HVUL1H45867.2 0.125953649638402
HVUL1H23035.2 HVUL1H55813.2 0.227143975696615
HVUL1H23035.2 HVUL2H01381.2 0.00812986738363849
HVUL1H23035.2 HVUL2H04161.2 0.174039802651649
HVUL1H23035.2 HVUL2H05721.2 0.0406217713089115
HVUL1H23035.2 HVUL2H08514.2 0.034268554047189
HVUL1H23035.2 HVUL2H10517.2 0.0247439007018702
HVUL1H23035.2 HVUL2H11978.2 0.20833097292098
HVUL1H23035.2 HVUL2H15461.2 0.0275412097343338
HVUL1H23035.2 HVUL2H17727.2 0.00973798584991658
HVUL1H23035.2 HVUL2H18160.2 0.123346188191919
HVUL1H23035.2 HVUL2H20180.2 0.104413097706361
HVUL1H23035.2 HVUL2H25830.2 0.0903606121069285
HVUL1H23035.2 HVUL2H26684.2 0.0395260791314627
HVUL1H23035.2 HVUL2H27981.2 0.047198283138072
HVUL1H23035.2 HVUL2H30600.2 0.0852506593048628
HVUL1H23035.2 HVUL2H32028.2 0.155162223890455
HVUL1H23035.2 HVUL2H32276.2 0.105623291845261
HVUL1H23035.2 HVUL2H36784.2 0.034267242070935
HVUL1H23035.2 HVUL2H39551.2 0.159240966266112
HVUL1H23035.2 HVUL2H39769.2 0.183701494217694
HVUL1H23035.2 HVUL2H43878.2 0.0676248069180206
HVUL1H23035.2 HVUL2H45313.2 0.21829031500333
HVUL1H23035.2 HVUL2H46502.2 0.0977976910487393
HVUL1H23035.2 HVUL2H52294.2 0.0909532086089249
HVUL1H23035.2 HVUL2H53921.2 0.0744327677731676
HVUL1H23035.2 HVUL2H57724.2 0.0972888797818814
HVUL1H23035.2 HVUL3H01333.2 0.115888216358921
HVUL1H23035.2 HVUL3H03522.2 0.0581612295947606
HVUL1H23035.2 HVUL3H05759.2 0.0656875678770056
HVUL1H23035.2 HVUL3H10629.2 0.0877347174028227
HVUL1H23035.2 HVUL3H11276.2 0.172517573674448
HVUL1H23035.2 HVUL3H11562.2 0.0445060084864562
HVUL1H23035.2 HVUL3H13621.2 0.0357678589197245
HVUL1H23035.2 HVUL3H18870.2 0.170287502617599
HVUL1H23035.2 HVUL3H18918.2 0.0661080185963287
HVUL1H23035.2 HVUL3H18920.2 0.0837297204868253
HVUL1H23035.2 HVUL3H22749.2 0.0226078665115694
HVUL1H23035.2 HVUL3H24185.2 0.0468262088379006
HVUL1H23035.2 HVUL3H25334.2 0.076070322884558
HVUL1H23035.2 HVUL3H26931.2 0.0114608198593526
HVUL1H23035.2 HVUL3H27507.2 0.0321702834102096
HVUL1H23035.2 HVUL3H32521.2 0.049045699728549
HVUL1H23035.2 HVUL3H34000.2 0.103973755579624
HVUL1H23035.2 HVUL3H34747.2 0.225468398914454
HVUL1H23035.2 HVUL3H35287.2 0.214765652179353
HVUL1H23035.2 HVUL3H35941.2 0.0677557338385791
HVUL1H23035.2 HVUL3H38013.2 0.104481222728319
HVUL1H23035.2 HVUL3H38027.2 0.0424690248599223
HVUL1H23035.2 HVUL3H44356.2 0.218230617399876
HVUL1H23035.2 HVUL3H52204.2 0.00486091038936843
HVUL1H23035.2 HVUL4H03600.2 0.202905973609941
HVUL1H23035.2 HVUL4H06404.2 0.213792989125215
HVUL1H23035.2 HVUL4H13284.2 0.0743680975610464
HVUL1H23035.2 HVUL4H13286.2 0.230382003981276
HVUL1H23035.2 HVUL4H14392.2 0.0976167616177523
HVUL1H23035.2 HVUL4H16418.2 0.24542471794501
HVUL1H23035.2 HVUL4H20452.2 0.0781140018235918
HVUL1H23035.2 HVUL4H21602.2 0.118179025909307
HVUL1H23035.2 HVUL4H22246.2 0.100067873814863
HVUL1H23035.2 HVUL4H26853.2 0.230272315815373
HVUL1H23035.2 HVUL4H27778.2 0.0643345756552917
HVUL1H23035.2 HVUL4H33125.2 0.151110870936671
HVUL1H23035.2 HVUL4H36703.2 0.0336953436249255
HVUL1H23035.2 HVUL4H37625.2 0.0693257354256923
HVUL1H23035.2 HVUL4H43148.2 0.0574356108025461
HVUL1H23035.2 HVUL4H44590.2 0.0162862218665666
HVUL1H23035.2 HVUL4H51396.2 0.106696201409041
HVUL1H23035.2 HVUL5H02438.2 0.143123995608225
HVUL1H23035.2 HVUL5H04523.2 0.0124241283723565
HVUL1H23035.2 HVUL5H05352.2 0.0448634859634315
HVUL1H23035.2 HVUL5H08767.2 0.0580440516398232
HVUL1H23035.2 HVUL5H10282.2 0.170427617821387
HVUL1H23035.2 HVUL5H11816.2 0.0217662389848023
HVUL1H23035.2 HVUL5H12501.2 0.100551220436196
HVUL1H23035.2 HVUL5H13368.2 0.170379870371982
HVUL1H23035.2 HVUL5H14862.2 0.0916737849105913
HVUL1H23035.2 HVUL5H14921.2 0.0625892863828183
HVUL1H23035.2 HVUL5H15390.2 0.224667592068881
HVUL1H23035.2 HVUL5H16059.2 0.0286849873690129
HVUL1H23035.2 HVUL5H18137.2 0.0797695683457995
HVUL1H23035.2 HVUL5H18948.2 0.0660139455365253
HVUL1H23035.2 HVUL5H19611.2 0.0490864498008668
HVUL1H23035.2 HVUL5H22689.2 0.0889814799894229
HVUL1H23035.2 HVUL5H27375.2 0.0141420987503787
HVUL1H23035.2 HVUL5H31425.2 0.0780959181191002
HVUL1H23035.2 HVUL5H31765.2 0.072078597531323
HVUL1H23035.2 HVUL5H32753.2 0.235058598098719
HVUL1H23035.2 HVUL5H32754.2 0.21108975199201
HVUL1H23035.2 HVUL5H32755.2 0.129693959904288
HVUL1H23035.2 HVUL5H32756.2 0.207008009840494
HVUL1H23035.2 HVUL5H32757.2 0.134710027684588
HVUL1H23035.2 HVUL5H34045.2 0.120758057562289
HVUL1H23035.2 HVUL5H38722.2 0.0814148014236406
HVUL1H23035.2 HVUL5H40892.2 0.227258072593451
HVUL1H23035.2 HVUL5H53048.2 0.115037288744699
HVUL1H23035.2 HVUL5H53168.2 0.0729259143203476
HVUL1H23035.2 HVUL6H01283.2 0.10916371049802
HVUL1H23035.2 HVUL6H01808.2 0.0833450144761666
HVUL1H23035.2 HVUL6H05290.2 0.178969502946568
HVUL1H23035.2 HVUL6H07325.2 0.179817079751729
HVUL1H23035.2 HVUL6H08236.2 0.148562863777102
HVUL1H23035.2 HVUL6H10264.2 0.161778664275374
HVUL1H23035.2 HVUL6H11443.2 0.205147124525711
HVUL1H23035.2 HVUL6H16050.2 0.0320318548198036
HVUL1H23035.2 HVUL6H16679.2 0.0973476082247245
HVUL1H23035.2 HVUL6H17634.2 0.201010200868669
HVUL1H23035.2 HVUL6H17910.2 0.100474486844761
HVUL1H23035.2 HVUL6H19844.2 0.134308060631641
HVUL1H23035.2 HVUL6H20311.2 0.0442636870165009
HVUL1H23035.2 HVUL6H23114.2 0.0668560411618093
HVUL1H23035.2 HVUL6H24129.2 0.0138583961880177
HVUL1H23035.2 HVUL6H28080.2 0.198994844438415
HVUL1H23035.2 HVUL6H29857.2 0.130116442369047
HVUL1H23035.2 HVUL6H30043.2 0.0320549435615849
HVUL1H23035.2 HVUL6H30069.2 0.115578659391613
HVUL1H23035.2 HVUL6H32675.2 0.0926355892466172
HVUL1H23035.2 HVUL6H33693.2 0.123284476217369
HVUL1H23035.2 HVUL6H37516.2 0.190349399324627
HVUL1H23035.2 HVUL6H37718.2 0.0324205439039336
HVUL1H23035.2 HVUL6H43965.2 0.0271109230820171
HVUL1H23035.2 HVUL6H58886.2 0.170300616948272
HVUL1H23035.2 HVUL7H06468.2 0.0508725215146392
HVUL1H23035.2 HVUL7H10028.2 0.0785655496358173
HVUL1H23035.2 HVUL7H10689.2 0.168765062912566
HVUL1H23035.2 HVUL7H11665.2 0.134234183837282
HVUL1H23035.2 HVUL7H14842.2 0.0937445716689841
HVUL1H23035.2 HVUL7H15679.2 0.0535042172166063
HVUL1H23035.2 HVUL7H18684.2 0.00738422873688151
HVUL1H23035.2 HVUL7H28679.2 0.0904643130205021
HVUL1H23035.2 HVUL7H32287.2 0.0145394562880097
HVUL1H23035.2 HVUL7H37354.2 0.239119378157816
HVUL1H23035.2 HVUL7H39800.2 0.119416832895753
HVUL1H23035.2 HVUL7H41147.2 0.0645826914316847
HVUL1H23035.2 HVUL7H44050.2 0.143659104031283
HVUL1H23035.2 HVUL7H53934.2 0.0267060760992096
HVUL1H23035.2 HVUL7H55184.2 0.15992070638217
HVUL1H25489.2 HVUL1H26069.2 0.172939396169751
HVUL1H25489.2 HVUL1H28709.2 0.173296317675737
HVUL1H25489.2 HVUL1H33925.2 0.0533871349974758
HVUL1H25489.2 HVUL1H33976.2 0.0528995651047732
HVUL1H25489.2 HVUL1H34913.2 0.082836759489979
HVUL1H25489.2 HVUL1H41394.2 0.152199217115172
HVUL1H25489.2 HVUL1H45526.2 0.392251025973362
HVUL1H25489.2 HVUL1H45867.2 0.359531436766713
HVUL1H25489.2 HVUL1H55813.2 0.428450060083266
HVUL1H25489.2 HVUL2H01381.2 0.05031559355256
HVUL1H25489.2 HVUL2H04161.2 0.422446013963185
HVUL1H25489.2 HVUL2H05721.2 0.0741015553017685
HVUL1H25489.2 HVUL2H08514.2 0.0959519548546469
HVUL1H25489.2 HVUL2H10517.2 0.0774638368324893
HVUL1H25489.2 HVUL2H11978.2 0.410114844058132
HVUL1H25489.2 HVUL2H15461.2 0.0701956781235494
HVUL1H25489.2 HVUL2H17727.2 0.0437172796807361
HVUL1H25489.2 HVUL2H18160.2 0.276291435206909
HVUL1H25489.2 HVUL2H20180.2 0.223923057830787
HVUL1H25489.2 HVUL2H25830.2 0.152497078186698
HVUL1H25489.2 HVUL2H26684.2 0.13204062642706
HVUL1H25489.2 HVUL2H27981.2 0.114481558215713
HVUL1H25489.2 HVUL2H30600.2 0.114938290195825
HVUL1H25489.2 HVUL2H32028.2 0.399637629208173
HVUL1H25489.2 HVUL2H32276.2 0.219036577482375
HVUL1H25489.2 HVUL2H36784.2 0.117679213688902
HVUL1H25489.2 HVUL2H39551.2 0.357986020089423
HVUL1H25489.2 HVUL2H39769.2 0.371507496706357
HVUL1H25489.2 HVUL2H43878.2 0.193156554346309
HVUL1H25489.2 HVUL2H45313.2 0.405942005032657
HVUL1H25489.2 HVUL2H46502.2 0.198861750421548
HVUL1H25489.2 HVUL2H52294.2 0.198958875161799
HVUL1H25489.2 HVUL2H53921.2 0.163747198336973
HVUL1H25489.2 HVUL2H57724.2 0.209034845442391
HVUL1H25489.2 HVUL3H01333.2 0.22780533266213
HVUL1H25489.2 HVUL3H03522.2 0.234149786716358
HVUL1H25489.2 HVUL3H05759.2 0.154611015455259
HVUL1H25489.2 HVUL3H10629.2 0.299687250437971
HVUL1H25489.2 HVUL3H11276.2 0.339369545666898
HVUL1H25489.2 HVUL3H11562.2 0.201319015239748
HVUL1H25489.2 HVUL3H13621.2 0.171691650578126
HVUL1H25489.2 HVUL3H18870.2 0.293536021201597
HVUL1H25489.2 HVUL3H18918.2 0.252859116470122
HVUL1H25489.2 HVUL3H18920.2 0.288386252398268
HVUL1H25489.2 HVUL3H22749.2 0.0532187176559019
HVUL1H25489.2 HVUL3H24185.2 0.204177503172157
HVUL1H25489.2 HVUL3H25334.2 0.264226749158963
HVUL1H25489.2 HVUL3H26931.2 0.0599216803712585
HVUL1H25489.2 HVUL3H27507.2 0.15212629242551
HVUL1H25489.2 HVUL3H32521.2 0.18511509233007
HVUL1H25489.2 HVUL3H34000.2 0.224597392691084
HVUL1H25489.2 HVUL3H34747.2 0.352846336397268
HVUL1H25489.2 HVUL3H35287.2 0.342684286146043
HVUL1H25489.2 HVUL3H35941.2 0.188882645242221
HVUL1H25489.2 HVUL3H38013.2 0.197808521292876
HVUL1H25489.2 HVUL3H38027.2 0.191920463230613
HVUL1H25489.2 HVUL3H44356.2 0.306410906557997
HVUL1H25489.2 HVUL3H52204.2 0.0297388068788969
HVUL1H25489.2 HVUL4H03600.2 0.399652891034865
HVUL1H25489.2 HVUL4H06404.2 0.351185527191544
HVUL1H25489.2 HVUL4H13284.2 0.270372851869129
HVUL1H25489.2 HVUL4H13286.2 0.41704607853855
HVUL1H25489.2 HVUL4H14392.2 0.212936958129224
HVUL1H25489.2 HVUL4H16418.2 0.404742763105706
HVUL1H25489.2 HVUL4H20452.2 0.223165706246359
HVUL1H25489.2 HVUL4H21602.2 0.324941557990099
HVUL1H25489.2 HVUL4H22246.2 0.24867259244436
HVUL1H25489.2 HVUL4H26853.2 0.434082570218953
HVUL1H25489.2 HVUL4H27778.2 0.238539257083486
HVUL1H25489.2 HVUL4H33125.2 0.220386162644954
HVUL1H25489.2 HVUL4H36703.2 0.13163711993513
HVUL1H25489.2 HVUL4H37625.2 0.094487598365888
HVUL1H25489.2 HVUL4H43148.2 0.235383152085889
HVUL1H25489.2 HVUL4H44590.2 0.078273187439562
HVUL1H25489.2 HVUL4H51396.2 0.231255638459945
HVUL1H25489.2 HVUL5H02438.2 0.36702427176656
HVUL1H25489.2 HVUL5H04523.2 0.0733344724453621
HVUL1H25489.2 HVUL5H05352.2 0.173461079236817
HVUL1H25489.2 HVUL5H08767.2 0.235342519282041
HVUL1H25489.2 HVUL5H10282.2 0.338697524873247
HVUL1H25489.2 HVUL5H11816.2 0.079780155389564
HVUL1H25489.2 HVUL5H12501.2 0.268401570801177
HVUL1H25489.2 HVUL5H13368.2 0.416370888892296
HVUL1H25489.2 HVUL5H14862.2 0.303997691874026
HVUL1H25489.2 HVUL5H14921.2 0.112391675222468
HVUL1H25489.2 HVUL5H15390.2 0.413287323529448
HVUL1H25489.2 HVUL5H16059.2 0.0950031551068337
HVUL1H25489.2 HVUL5H18137.2 0.207192276450014
HVUL1H25489.2 HVUL5H18948.2 0.155062880741713
HVUL1H25489.2 HVUL5H19611.2 0.158771953373591
HVUL1H25489.2 HVUL5H22689.2 0.180902064309091
HVUL1H25489.2 HVUL5H27375.2 0.0636141620072885
HVUL1H25489.2 HVUL5H31425.2 0.270684843872955
HVUL1H25489.2 HVUL5H31765.2 0.261261694673631
HVUL1H25489.2 HVUL5H32753.2 0.338167433732703
HVUL1H25489.2 HVUL5H32754.2 0.360004462921184
HVUL1H25489.2 HVUL5H32755.2 0.224510711307134
HVUL1H25489.2 HVUL5H32756.2 0.331381741979481
HVUL1H25489.2 HVUL5H32757.2 0.313777410427682
HVUL1H25489.2 HVUL5H34045.2 0.253546489977646
HVUL1H25489.2 HVUL5H38722.2 0.197131007349745
HVUL1H25489.2 HVUL5H40892.2 0.396049791517061
HVUL1H25489.2 HVUL5H53048.2 0.267937149054799
HVUL1H25489.2 HVUL5H53168.2 0.266548571350066
HVUL1H25489.2 HVUL6H01283.2 0.185316306277517
HVUL1H25489.2 HVUL6H01808.2 0.16736018979386
HVUL1H25489.2 HVUL6H05290.2 0.367559669780499
HVUL1H25489.2 HVUL6H07325.2 0.405503168539552
HVUL1H25489.2 HVUL6H08236.2 0.340320114762096
HVUL1H25489.2 HVUL6H10264.2 0.40035274053005
HVUL1H25489.2 HVUL6H11443.2 0.330354257640633
HVUL1H25489.2 HVUL6H16050.2 0.0814115744146004
HVUL1H25489.2 HVUL6H16679.2 0.245734239469812
HVUL1H25489.2 HVUL6H17634.2 0.412296756233069
HVUL1H25489.2 HVUL6H17910.2 0.260592867873601
HVUL1H25489.2 HVUL6H19844.2 0.365401078377877
HVUL1H25489.2 HVUL6H20311.2 0.197672580609104
HVUL1H25489.2 HVUL6H23114.2 0.175748749068291
HVUL1H25489.2 HVUL6H24129.2 0.0597624887671484
HVUL1H25489.2 HVUL6H28080.2 0.433131478794707
HVUL1H25489.2 HVUL6H29857.2 0.352286558704892
HVUL1H25489.2 HVUL6H30043.2 0.112055745548826
HVUL1H25489.2 HVUL6H30069.2 0.345551634728068
HVUL1H25489.2 HVUL6H32675.2 0.278902146560351
HVUL1H25489.2 HVUL6H33693.2 0.159841728785587
HVUL1H25489.2 HVUL6H37516.2 0.198842383121758
HVUL1H25489.2 HVUL6H37718.2 0.0432934811247866
HVUL1H25489.2 HVUL6H43965.2 0.0504931928275889
HVUL1H25489.2 HVUL6H58886.2 0.283942769065673
HVUL1H25489.2 HVUL7H06468.2 0.112885664624842
HVUL1H25489.2 HVUL7H10028.2 0.210093214627926
HVUL1H25489.2 HVUL7H10689.2 0.338927223228425
HVUL1H25489.2 HVUL7H11665.2 0.306065574325818
HVUL1H25489.2 HVUL7H14842.2 0.231528293594833
HVUL1H25489.2 HVUL7H15679.2 0.0747661937067984
HVUL1H25489.2 HVUL7H18684.2 0.0410631690329554
HVUL1H25489.2 HVUL7H28679.2 0.280477414683533
HVUL1H25489.2 HVUL7H32287.2 0.0495195976776303
HVUL1H25489.2 HVUL7H37354.2 0.417194988145909
HVUL1H25489.2 HVUL7H39800.2 0.206019545964903
HVUL1H25489.2 HVUL7H41147.2 0.12437839788002
HVUL1H25489.2 HVUL7H44050.2 0.365148168383157
HVUL1H25489.2 HVUL7H53934.2 0.130203785854523
HVUL1H25489.2 HVUL7H55184.2 0.416396108509837
HVUL1H26069.2 HVUL1H28709.2 0.229202874700772
HVUL1H26069.2 HVUL1H33925.2 0.0604521255109422
HVUL1H26069.2 HVUL1H33976.2 0.0335119384027265
HVUL1H26069.2 HVUL1H34913.2 0.0579237952374455
HVUL1H26069.2 HVUL1H41394.2 0.0765213641928341
HVUL1H26069.2 HVUL1H45526.2 0.224211430737934
HVUL1H26069.2 HVUL1H45867.2 0.235333944561496
HVUL1H26069.2 HVUL1H55813.2 0.182070902417165
HVUL1H26069.2 HVUL2H01381.2 0.0415762579411642
HVUL1H26069.2 HVUL2H04161.2 0.223425251012989
HVUL1H26069.2 HVUL2H05721.2 0.0292221171960995
HVUL1H26069.2 HVUL2H08514.2 0.0716858443994986
HVUL1H26069.2 HVUL2H10517.2 0.0412730085591125
HVUL1H26069.2 HVUL2H11978.2 0.208993014816144
HVUL1H26069.2 HVUL2H15461.2 0.0411711103961304
HVUL1H26069.2 HVUL2H17727.2 0.0310133192265293
HVUL1H26069.2 HVUL2H18160.2 0.135472442148864
HVUL1H26069.2 HVUL2H20180.2 0.116944865878748
HVUL1H26069.2 HVUL2H25830.2 0.0433414252015977
HVUL1H26069.2 HVUL2H26684.2 0.144318772273564
HVUL1H26069.2 HVUL2H27981.2 0.0693483946012375
HVUL1H26069.2 HVUL2H30600.2 0.0939833558797745
HVUL1H26069.2 HVUL2H32028.2 0.225713013917246
HVUL1H26069.2 HVUL2H32276.2 0.236403086961009
HVUL1H26069.2 HVUL2H36784.2 0.0912459286882148
HVUL1H26069.2 HVUL2H39551.2 0.210425858273703
HVUL1H26069.2 HVUL2H39769.2 0.168235952946111
HVUL1H26069.2 HVUL2H43878.2 0.201395908963082
HVUL1H26069.2 HVUL2H45313.2 0.14800520576437
HVUL1H26069.2 HVUL2H46502.2 0.216943863437125
HVUL1H26069.2 HVUL2H52294.2 0.109272488346183
HVUL1H26069.2 HVUL2H53921.2 0.200251340013085
HVUL1H26069.2 HVUL2H57724.2 0.239606265972848
HVUL1H26069.2 HVUL3H01333.2 0.100456590490078
HVUL1H26069.2 HVUL3H03522.2 0.195232730090901
HVUL1H26069.2 HVUL3H05759.2 0.218316659688167
HVUL1H26069.2 HVUL3H10629.2 0.219170373863857
HVUL1H26069.2 HVUL3H11276.2 0.1090573793997
HVUL1H26069.2 HVUL3H11562.2 0.172817191172887
HVUL1H26069.2 HVUL3H13621.2 0.163710259950116
HVUL1H26069.2 HVUL3H18870.2 0.166926312282125
HVUL1H26069.2 HVUL3H18918.2 0.213980493609946
HVUL1H26069.2 HVUL3H18920.2 0.221151615546432
HVUL1H26069.2 HVUL3H22749.2 0.0566981715136281
HVUL1H26069.2 HVUL3H24185.2 0.194486486081632
HVUL1H26069.2 HVUL3H25334.2 0.208569748158156
HVUL1H26069.2 HVUL3H26931.2 0.0589120643120718
HVUL1H26069.2 HVUL3H27507.2 0.154955917823924
HVUL1H26069.2 HVUL3H32521.2 0.129617465809671
HVUL1H26069.2 HVUL3H34000.2 0.214432050046118
HVUL1H26069.2 HVUL3H34747.2 0.156896388424516
HVUL1H26069.2 HVUL3H35287.2 0.178795443745079
HVUL1H26069.2 HVUL3H35941.2 0.12692085082026
HVUL1H26069.2 HVUL3H38013.2 0.233782856501995
HVUL1H26069.2 HVUL3H38027.2 0.179254658119384
HVUL1H26069.2 HVUL3H44356.2 0.142334851450591
HVUL1H26069.2 HVUL3H52204.2 0.0301362234290498
HVUL1H26069.2 HVUL4H03600.2 0.197526893865315
HVUL1H26069.2 HVUL4H06404.2 0.197133896494202
HVUL1H26069.2 HVUL4H13284.2 0.220894784575567
HVUL1H26069.2 HVUL4H13286.2 0.184231219758716
HVUL1H26069.2 HVUL4H14392.2 0.237258597094762
HVUL1H26069.2 HVUL4H16418.2 0.153193852405658
HVUL1H26069.2 HVUL4H20452.2 0.222014261117082
HVUL1H26069.2 HVUL4H21602.2 0.242350351943059
HVUL1H26069.2 HVUL4H22246.2 0.193767137205984
HVUL1H26069.2 HVUL4H26853.2 0.180326884319852
HVUL1H26069.2 HVUL4H27778.2 0.21471181506635
HVUL1H26069.2 HVUL4H33125.2 0.0821284336349689
HVUL1H26069.2 HVUL4H36703.2 0.114140280448075
HVUL1H26069.2 HVUL4H37625.2 0.0273881610770048
HVUL1H26069.2 HVUL4H43148.2 0.20028785282506
HVUL1H26069.2 HVUL4H44590.2 0.0592642216910585
HVUL1H26069.2 HVUL4H51396.2 0.232080212735309
HVUL1H26069.2 HVUL5H02438.2 0.212646262163381
HVUL1H26069.2 HVUL5H04523.2 0.0677066252709001
HVUL1H26069.2 HVUL5H05352.2 0.129747489958833
HVUL1H26069.2 HVUL5H08767.2 0.207441828950217
HVUL1H26069.2 HVUL5H10282.2 0.174817438091024
HVUL1H26069.2 HVUL5H11816.2 0.0811001705962267
HVUL1H26069.2 HVUL5H12501.2 0.14541997966641
HVUL1H26069.2 HVUL5H13368.2 0.17645610108836
HVUL1H26069.2 HVUL5H14862.2 0.215576762827719
HVUL1H26069.2 HVUL5H14921.2 0.0394410636810067
HVUL1H26069.2 HVUL5H15390.2 0.193260564373124
HVUL1H26069.2 HVUL5H16059.2 0.0572107919823126
HVUL1H26069.2 HVUL5H18137.2 0.221157343806014
HVUL1H26069.2 HVUL5H18948.2 0.0955936220005527
HVUL1H26069.2 HVUL5H19611.2 0.10069381368778
HVUL1H26069.2 HVUL5H22689.2 0.114175414674188
HVUL1H26069.2 HVUL5H27375.2 0.0372351652678214
HVUL1H26069.2 HVUL5H31425.2 0.198382644917181
HVUL1H26069.2 HVUL5H31765.2 0.217805542662477
HVUL1H26069.2 HVUL5H32753.2 0.127669662367208
HVUL1H26069.2 HVUL5H32754.2 0.164381650562094
HVUL1H26069.2 HVUL5H32755.2 0.16822947407029
HVUL1H26069.2 HVUL5H32756.2 0.161392453552997
HVUL1H26069.2 HVUL5H32757.2 0.213644642946831
HVUL1H26069.2 HVUL5H34045.2 0.142250668773561
HVUL1H26069.2 HVUL5H38722.2 0.10536209902711
HVUL1H26069.2 HVUL5H40892.2 0.161155826497077
HVUL1H26069.2 HVUL5H53048.2 0.154205108852248
HVUL1H26069.2 HVUL5H53168.2 0.201502985740682
HVUL1H26069.2 HVUL6H01283.2 0.119714866360893
HVUL1H26069.2 HVUL6H01808.2 0.0678474288996533
HVUL1H26069.2 HVUL6H05290.2 0.158666139517198
HVUL1H26069.2 HVUL6H07325.2 0.160762473653477
HVUL1H26069.2 HVUL6H08236.2 0.238300689789819
HVUL1H26069.2 HVUL6H10264.2 0.236553736708279
HVUL1H26069.2 HVUL6H11443.2 0.092301523402788
HVUL1H26069.2 HVUL6H16050.2 0.0542288152281642
HVUL1H26069.2 HVUL6H16679.2 0.248536518545151
HVUL1H26069.2 HVUL6H17634.2 0.218888483068105
HVUL1H26069.2 HVUL6H17910.2 0.175989534976525
HVUL1H26069.2 HVUL6H19844.2 0.246075992508389
HVUL1H26069.2 HVUL6H20311.2 0.188482930652476
HVUL1H26069.2 HVUL6H23114.2 0.100327706950459
HVUL1H26069.2 HVUL6H24129.2 0.0472411098984082
HVUL1H26069.2 HVUL6H28080.2 0.16580987140255
HVUL1H26069.2 HVUL6H29857.2 0.176645165250236
HVUL1H26069.2 HVUL6H30043.2 0.135809818505045
HVUL1H26069.2 HVUL6H30069.2 0.222074552212138
HVUL1H26069.2 HVUL6H32675.2 0.173392946247332
HVUL1H26069.2 HVUL6H33693.2 0.0852882737928466
HVUL1H26069.2 HVUL6H37516.2 0.122031635548525
HVUL1H26069.2 HVUL6H37718.2 0.0531671081087997
HVUL1H26069.2 HVUL6H43965.2 0.0337688965328685
HVUL1H26069.2 HVUL6H58886.2 0.22449002290536
HVUL1H26069.2 HVUL7H06468.2 0.0635323368826573
HVUL1H26069.2 HVUL7H10028.2 0.180168049456546
HVUL1H26069.2 HVUL7H10689.2 0.237028727701759
HVUL1H26069.2 HVUL7H11665.2 0.176027925188225
HVUL1H26069.2 HVUL7H14842.2 0.243041653118641
HVUL1H26069.2 HVUL7H15679.2 0.0304189774094217
HVUL1H26069.2 HVUL7H18684.2 0.0326987483892212
HVUL1H26069.2 HVUL7H28679.2 0.219266552854292
HVUL1H26069.2 HVUL7H32287.2 0.0323164047038727
HVUL1H26069.2 HVUL7H37354.2 0.171383146977584
HVUL1H26069.2 HVUL7H39800.2 0.0817372054004128
HVUL1H26069.2 HVUL7H41147.2 0.202840942253693
HVUL1H26069.2 HVUL7H44050.2 0.195278860159274
HVUL1H26069.2 HVUL7H53934.2 0.116878611706681
HVUL1H26069.2 HVUL7H55184.2 0.208213741044403
HVUL1H28709.2 HVUL1H33925.2 0.0800783906521638
HVUL1H28709.2 HVUL1H33976.2 0.0366687311702545
HVUL1H28709.2 HVUL1H34913.2 0.0606674002206288
HVUL1H28709.2 HVUL1H41394.2 0.0851808903783544
HVUL1H28709.2 HVUL1H45526.2 0.264209281423986
HVUL1H28709.2 HVUL1H45867.2 0.288376652167472
HVUL1H28709.2 HVUL1H55813.2 0.1967294387894
HVUL1H28709.2 HVUL2H01381.2 0.0553768234822627
HVUL1H28709.2 HVUL2H04161.2 0.235157150400764
HVUL1H28709.2 HVUL2H05721.2 0.0261221141142322
HVUL1H28709.2 HVUL2H08514.2 0.0986972283854748
HVUL1H28709.2 HVUL2H10517.2 0.0475329817627785
HVUL1H28709.2 HVUL2H11978.2 0.242737666637514
HVUL1H28709.2 HVUL2H15461.2 0.0421281945179161
HVUL1H28709.2 HVUL2H17727.2 0.042634018437901
HVUL1H28709.2 HVUL2H18160.2 0.109106002855038
HVUL1H28709.2 HVUL2H20180.2 0.128100758080341
HVUL1H28709.2 HVUL2H25830.2 0.0459109237021399
HVUL1H28709.2 HVUL2H26684.2 0.18989336794868
HVUL1H28709.2 HVUL2H27981.2 0.108934101436715
HVUL1H28709.2 HVUL2H30600.2 0.0921868236174941
HVUL1H28709.2 HVUL2H32028.2 0.239406291039196
HVUL1H28709.2 HVUL2H32276.2 0.342886628881575
HVUL1H28709.2 HVUL2H36784.2 0.121565834206265
HVUL1H28709.2 HVUL2H39551.2 0.252217498300126
HVUL1H28709.2 HVUL2H39769.2 0.150889587661606
HVUL1H28709.2 HVUL2H43878.2 0.281449707149472
HVUL1H28709.2 HVUL2H45313.2 0.151081552991208
HVUL1H28709.2 HVUL2H46502.2 0.312867320811028
HVUL1H28709.2 HVUL2H52294.2 0.0958692300139941
HVUL1H28709.2 HVUL2H53921.2 0.249154684123936
HVUL1H28709.2 HVUL2H57724.2 0.345304277551464
HVUL1H28709.2 HVUL3H01333.2 0.0883523134100603
HVUL1H28709.2 HVUL3H03522.2 0.243429363432096
HVUL1H28709.2 HVUL3H05759.2 0.322455326133259
HVUL1H28709.2 HVUL3H10629.2 0.239889600131746
HVUL1H28709.2 HVUL3H11276.2 0.11394557696826
HVUL1H28709.2 HVUL3H11562.2 0.21220040555839
HVUL1H28709.2 HVUL3H13621.2 0.204294764339433
HVUL1H28709.2 HVUL3H18870.2 0.225462272932333
HVUL1H28709.2 HVUL3H18918.2 0.24671206076256
HVUL1H28709.2 HVUL3H18920.2 0.242180772049369
HVUL1H28709.2 HVUL3H22749.2 0.0780164612799694
HVUL1H28709.2 HVUL3H24185.2 0.237155928299604
HVUL1H28709.2 HVUL3H25334.2 0.235377048628976
HVUL1H28709.2 HVUL3H26931.2 0.0825493661394626
HVUL1H28709.2 HVUL3H27507.2 0.208238819599791
HVUL1H28709.2 HVUL3H32521.2 0.164844484956376
HVUL1H28709.2 HVUL3H34000.2 0.30187577653665
HVUL1H28709.2 HVUL3H34747.2 0.167158123769832
HVUL1H28709.2 HVUL3H35287.2 0.211140546263259
HVUL1H28709.2 HVUL3H35941.2 0.152493556107687
HVUL1H28709.2 HVUL3H38013.2 0.303423743570995
HVUL1H28709.2 HVUL3H38027.2 0.217128899306025
HVUL1H28709.2 HVUL3H44356.2 0.15656177825437
HVUL1H28709.2 HVUL3H52204.2 0.0354197437914931
HVUL1H28709.2 HVUL4H03600.2 0.205645861884967
HVUL1H28709.2 HVUL4H06404.2 0.225356817493879
HVUL1H28709.2 HVUL4H13284.2 0.277580255233311
HVUL1H28709.2 HVUL4H13286.2 0.186653826379063
HVUL1H28709.2 HVUL4H14392.2 0.349894304146938
HVUL1H28709.2 HVUL4H16418.2 0.14780679054667
HVUL1H28709.2 HVUL4H20452.2 0.257744669151508
HVUL1H28709.2 HVUL4H21602.2 0.29448407087198
HVUL1H28709.2 HVUL4H22246.2 0.228928203066849
HVUL1H28709.2 HVUL4H26853.2 0.195064777342858
HVUL1H28709.2 HVUL4H27778.2 0.28332642819346
HVUL1H28709.2 HVUL4H33125.2 0.0783438988177027
HVUL1H28709.2 HVUL4H36703.2 0.149730910403929
HVUL1H28709.2 HVUL4H37625.2 0.0298598476455932
HVUL1H28709.2 HVUL4H43148.2 0.25565748587587
HVUL1H28709.2 HVUL4H44590.2 0.0814869519443862
HVUL1H28709.2 HVUL4H51396.2 0.288522339758586
HVUL1H28709.2 HVUL5H02438.2 0.215329883439204
HVUL1H28709.2 HVUL5H04523.2 0.082041776539951
HVUL1H28709.2 HVUL5H05352.2 0.153245001183446
HVUL1H28709.2 HVUL5H08767.2 0.256779325801949
HVUL1H28709.2 HVUL5H10282.2 0.20769897303642
HVUL1H28709.2 HVUL5H11816.2 0.0806239293504735
HVUL1H28709.2 HVUL5H12501.2 0.150554723194126
HVUL1H28709.2 HVUL5H13368.2 0.174692379119921
HVUL1H28709.2 HVUL5H14862.2 0.275781868925635
HVUL1H28709.2 HVUL5H14921.2 0.0293529791088468
HVUL1H28709.2 HVUL5H15390.2 0.216158483902691
HVUL1H28709.2 HVUL5H16059.2 0.0713889415948239
HVUL1H28709.2 HVUL5H18137.2 0.285608866628196
HVUL1H28709.2 HVUL5H18948.2 0.125994696074539
HVUL1H28709.2 HVUL5H19611.2 0.113804298493663
HVUL1H28709.2 HVUL5H22689.2 0.169708074309443
HVUL1H28709.2 HVUL5H27375.2 0.0409231841633074
HVUL1H28709.2 HVUL5H31425.2 0.207397615792366
HVUL1H28709.2 HVUL5H31765.2 0.242853540613319
HVUL1H28709.2 HVUL5H32753.2 0.131491738457362
HVUL1H28709.2 HVUL5H32754.2 0.180625962609876
HVUL1H28709.2 HVUL5H32755.2 0.246974160275341
HVUL1H28709.2 HVUL5H32756.2 0.196125961483473
HVUL1H28709.2 HVUL5H32757.2 0.291468323959362
HVUL1H28709.2 HVUL5H34045.2 0.123794182719748
HVUL1H28709.2 HVUL5H38722.2 0.0874147931096962
HVUL1H28709.2 HVUL5H40892.2 0.171717905587362
HVUL1H28709.2 HVUL5H53048.2 0.156413034977258
HVUL1H28709.2 HVUL5H53168.2 0.234844135444414
HVUL1H28709.2 HVUL6H01283.2 0.132232239522969
HVUL1H28709.2 HVUL6H01808.2 0.0519201323941332
HVUL1H28709.2 HVUL6H05290.2 0.166983176997945
HVUL1H28709.2 HVUL6H07325.2 0.14517444982388
HVUL1H28709.2 HVUL6H08236.2 0.274190372569547
HVUL1H28709.2 HVUL6H10264.2 0.267855860880758
HVUL1H28709.2 HVUL6H11443.2 0.0867250436276234
HVUL1H28709.2 HVUL6H16050.2 0.0594121317108615
HVUL1H28709.2 HVUL6H16679.2 0.332841354823017
HVUL1H28709.2 HVUL6H17634.2 0.243574561219087
HVUL1H28709.2 HVUL6H17910.2 0.214503464706632
HVUL1H28709.2 HVUL6H19844.2 0.30068724066722
HVUL1H28709.2 HVUL6H20311.2 0.228355198219449
HVUL1H28709.2 HVUL6H23114.2 0.125201168315203
HVUL1H28709.2 HVUL6H24129.2 0.0545864280730884
HVUL1H28709.2 HVUL6H28080.2 0.170912672963182
HVUL1H28709.2 HVUL6H29857.2 0.17833339924181
HVUL1H28709.2 HVUL6H30043.2 0.192190945712463
HVUL1H28709.2 HVUL6H30069.2 0.232172793776658
HVUL1H28709.2 HVUL6H32675.2 0.211751129289982
HVUL1H28709.2 HVUL6H33693.2 0.0639643551860953
HVUL1H28709.2 HVUL6H37516.2 0.108554096051769
HVUL1H28709.2 HVUL6H37718.2 0.0673742251735249
HVUL1H28709.2 HVUL6H43965.2 0.0586024318774781
HVUL1H28709.2 HVUL6H58886.2 0.266158154271231
HVUL1H28709.2 HVUL7H06468.2 0.0998584916185662
HVUL1H28709.2 HVUL7H10028.2 0.25734659334737
HVUL1H28709.2 HVUL7H10689.2 0.309191624938616
HVUL1H28709.2 HVUL7H11665.2 0.216653485056248
HVUL1H28709.2 HVUL7H14842.2 0.313931761666973
HVUL1H28709.2 HVUL7H15679.2 0.0227554361264839
HVUL1H28709.2 HVUL7H18684.2 0.0450032356670447
HVUL1H28709.2 HVUL7H28679.2 0.29504983874381
HVUL1H28709.2 HVUL7H32287.2 0.0358314260425347
HVUL1H28709.2 HVUL7H37354.2 0.182643830432298
HVUL1H28709.2 HVUL7H39800.2 0.0765601390760692
HVUL1H28709.2 HVUL7H41147.2 0.305453551233019
HVUL1H28709.2 HVUL7H44050.2 0.192363250649197
HVUL1H28709.2 HVUL7H53934.2 0.153945786516523
HVUL1H28709.2 HVUL7H55184.2 0.226884126339615
HVUL1H33925.2 HVUL1H33976.2 0.0163385170577099
HVUL1H33925.2 HVUL1H34913.2 0.0343657557921874
HVUL1H33925.2 HVUL1H41394.2 0.0753613501943185
HVUL1H33925.2 HVUL1H45526.2 0.0821399182233812
HVUL1H33925.2 HVUL1H45867.2 0.0859181705382979
HVUL1H33925.2 HVUL1H55813.2 0.0538657191209803
HVUL1H33925.2 HVUL2H01381.2 0.0492126571751181
HVUL1H33925.2 HVUL2H04161.2 0.0703411039090356
HVUL1H33925.2 HVUL2H05721.2 0.0330922540949263
HVUL1H33925.2 HVUL2H08514.2 0.119345708264411
HVUL1H33925.2 HVUL2H10517.2 0.0793608911726704
HVUL1H33925.2 HVUL2H11978.2 0.0595683360688125
HVUL1H33925.2 HVUL2H15461.2 0.0235824408604612
HVUL1H33925.2 HVUL2H17727.2 0.033853331303984
HVUL1H33925.2 HVUL2H18160.2 0.0494455717724054
HVUL1H33925.2 HVUL2H20180.2 0.0760169528723959
HVUL1H33925.2 HVUL2H25830.2 0.0389964767225838
HVUL1H33925.2 HVUL2H26684.2 0.116918571528429
HVUL1H33925.2 HVUL2H27981.2 0.0642084024440691
HVUL1H33925.2 HVUL2H30600.2 0.0235496835409813
HVUL1H33925.2 HVUL2H32028.2 0.0757686110523781
HVUL1H33925.2 HVUL2H32276.2 0.07906091567799
HVUL1H33925.2 HVUL2H36784.2 0.0654799157370434
HVUL1H33925.2 HVUL2H39551.2 0.0697501852581281
HVUL1H33925.2 HVUL2H39769.2 0.0473009159976359
HVUL1H33925.2 HVUL2H43878.2 0.0939056495644365
HVUL1H33925.2 HVUL2H45313.2 0.0459390770822804
HVUL1H33925.2 HVUL2H46502.2 0.0708589876930343
HVUL1H33925.2 HVUL2H52294.2 0.032986440990994
HVUL1H33925.2 HVUL2H53921.2 0.0647709272991604
HVUL1H33925.2 HVUL2H57724.2 0.0803404876325991
HVUL1H33925.2 HVUL3H01333.2 0.0482940152501671
HVUL1H33925.2 HVUL3H03522.2 0.103490363843413
HVUL1H33925.2 HVUL3H05759.2 0.088202147747473
HVUL1H33925.2 HVUL3H10629.2 0.0922019068351248
HVUL1H33925.2 HVUL3H11276.2 0.0482839239453105
HVUL1H33925.2 HVUL3H11562.2 0.0950258514935045
HVUL1H33925.2 HVUL3H13621.2 0.0976349557276751
HVUL1H33925.2 HVUL3H18870.2 0.0548772272662172
HVUL1H33925.2 HVUL3H18918.2 0.0976481010294378
HVUL1H33925.2 HVUL3H18920.2 0.0911315229762972
HVUL1H33925.2 HVUL3H22749.2 0.0546813677163983
HVUL1H33925.2 HVUL3H24185.2 0.101653269090942
HVUL1H33925.2 HVUL3H25334.2 0.0835656561151927
HVUL1H33925.2 HVUL3H26931.2 0.0797115602685886
HVUL1H33925.2 HVUL3H27507.2 0.103437644391573
HVUL1H33925.2 HVUL3H32521.2 0.0769596891194933
HVUL1H33925.2 HVUL3H34000.2 0.0837529114611683
HVUL1H33925.2 HVUL3H34747.2 0.0439400180081669
HVUL1H33925.2 HVUL3H35287.2 0.0483444247791023
HVUL1H33925.2 HVUL3H35941.2 0.0667437894458704
HVUL1H33925.2 HVUL3H38013.2 0.0614796866869697
HVUL1H33925.2 HVUL3H38027.2 0.10481002936272
HVUL1H33925.2 HVUL3H44356.2 0.0342669465313159
HVUL1H33925.2 HVUL3H52204.2 0.0268964599778907
HVUL1H33925.2 HVUL4H03600.2 0.0566962902617896
HVUL1H33925.2 HVUL4H06404.2 0.0501312966265708
HVUL1H33925.2 HVUL4H13284.2 0.0972153600086299
HVUL1H33925.2 HVUL4H13286.2 0.049558579461078
HVUL1H33925.2 HVUL4H14392.2 0.0809506623816422
HVUL1H33925.2 HVUL4H16418.2 0.0398066284232446
HVUL1H33925.2 HVUL4H20452.2 0.088249347788637
HVUL1H33925.2 HVUL4H21602.2 0.0840454974020207
HVUL1H33925.2 HVUL4H22246.2 0.0635799034864679
HVUL1H33925.2 HVUL4H26853.2 0.0535285671637163
HVUL1H33925.2 HVUL4H27778.2 0.0998272541193968
HVUL1H33925.2 HVUL4H33125.2 0.0264874368560861
HVUL1H33925.2 HVUL4H36703.2 0.0743262280648156
HVUL1H33925.2 HVUL4H37625.2 0.014950139709775
HVUL1H33925.2 HVUL4H43148.2 0.10392682496417
HVUL1H33925.2 HVUL4H44590.2 0.063691738483469
HVUL1H33925.2 HVUL4H51396.2 0.0669896163194699
HVUL1H33925.2 HVUL5H02438.2 0.0676987626033107
HVUL1H33925.2 HVUL5H04523.2 0.0552757844645786
HVUL1H33925.2 HVUL5H05352.2 0.0968576761198473
HVUL1H33925.2 HVUL5H08767.2 0.101279933602432
HVUL1H33925.2 HVUL5H10282.2 0.0612288422459266
HVUL1H33925.2 HVUL5H11816.2 0.0453541877941494
HVUL1H33925.2 HVUL5H12501.2 0.0546246598112342
HVUL1H33925.2 HVUL5H13368.2 0.0602594640036619
HVUL1H33925.2 HVUL5H14862.2 0.0922852282216788
HVUL1H33925.2 HVUL5H14921.2 0.0327530397720327
HVUL1H33925.2 HVUL5H15390.2 0.0542978337088867
HVUL1H33925.2 HVUL5H16059.2 0.0381123882494469
HVUL1H33925.2 HVUL5H18137.2 0.0768869618619499
HVUL1H33925.2 HVUL5H18948.2 0.0985355306566559
HVUL1H33925.2 HVUL5H19611.2 0.0528044668104569
HVUL1H33925.2 HVUL5H22689.2 0.0681087802375624
HVUL1H33925.2 HVUL5H27375.2 0.0325822968836991
HVUL1H33925.2 HVUL5H31425.2 0.0912642589160672
HVUL1H33925.2 HVUL5H31765.2 0.0905817413457978
HVUL1H33925.2 HVUL5H32753.2 0.0344590358862195
HVUL1H33925.2 HVUL5H32754.2 0.0449264617054802
HVUL1H33925.2 HVUL5H32755.2 0.0574672021837303
HVUL1H33925.2 HVUL5H32756.2 0.0463189524439197
HVUL1H33925.2 HVUL5H32757.2 0.0748928977497225
HVUL1H33925.2 HVUL5H34045.2 0.0404193002896894
HVUL1H33925.2 HVUL5H38722.2 0.0354510042129375
HVUL1H33925.2 HVUL5H40892.2 0.0457157861523693
HVUL1H33925.2 HVUL5H53048.2 0.0514884746214337
HVUL1H33925.2 HVUL5H53168.2 0.0899565554897793
HVUL1H33925.2 HVUL6H01283.2 0.0347363633967755
HVUL1H33925.2 HVUL6H01808.2 0.022026522428702
HVUL1H33925.2 HVUL6H05290.2 0.0624281547303911
HVUL1H33925.2 HVUL6H07325.2 0.0498477576228178
HVUL1H33925.2 HVUL6H08236.2 0.0733247894761844
HVUL1H33925.2 HVUL6H10264.2 0.0753186903185759
HVUL1H33925.2 HVUL6H11443.2 0.030952139429679
HVUL1H33925.2 HVUL6H16050.2 0.0398448470152876
HVUL1H33925.2 HVUL6H16679.2 0.0911891306101927
HVUL1H33925.2 HVUL6H17634.2 0.0631555648128303
HVUL1H33925.2 HVUL6H17910.2 0.0697584928447448
HVUL1H33925.2 HVUL6H19844.2 0.0870104851620962
HVUL1H33925.2 HVUL6H20311.2 0.0997306339036095
HVUL1H33925.2 HVUL6H23114.2 0.103790370241158
HVUL1H33925.2 HVUL6H24129.2 0.0900589507346092
HVUL1H33925.2 HVUL6H28080.2 0.0562336295522985
HVUL1H33925.2 HVUL6H29857.2 0.0606428076239881
HVUL1H33925.2 HVUL6H30043.2 0.110916390841302
HVUL1H33925.2 HVUL6H30069.2 0.0819771249036286
HVUL1H33925.2 HVUL6H32675.2 0.0901493306164048
HVUL1H33925.2 HVUL6H33693.2 0.0184609614032885
HVUL1H33925.2 HVUL6H37516.2 0.021760122931616
HVUL1H33925.2 HVUL6H37718.2 0.0227639204061781
HVUL1H33925.2 HVUL6H43965.2 0.0382435277693469
HVUL1H33925.2 HVUL6H58886.2 0.0529842196157129
HVUL1H33925.2 HVUL7H06468.2 0.0563395660004765
HVUL1H33925.2 HVUL7H10028.2 0.0860453596961882
HVUL1H33925.2 HVUL7H10689.2 0.068789263660177
HVUL1H33925.2 HVUL7H11665.2 0.0654840245968323
HVUL1H33925.2 HVUL7H14842.2 0.0876209033171017
HVUL1H33925.2 HVUL7H15679.2 0.00900886932829771
HVUL1H33925.2 HVUL7H18684.2 0.0501479783574755
HVUL1H33925.2 HVUL7H28679.2 0.091495027366349
HVUL1H33925.2 HVUL7H32287.2 0.0226833752676371
HVUL1H33925.2 HVUL7H37354.2 0.0477774220567354
HVUL1H33925.2 HVUL7H39800.2 0.0355359848568073
HVUL1H33925.2 HVUL7H41147.2 0.0758949871550075
HVUL1H33925.2 HVUL7H44050.2 0.0618289511775385
HVUL1H33925.2 HVUL7H53934.2 0.0814041408518408
HVUL1H33925.2 HVUL7H55184.2 0.0701311668258931
HVUL1H33976.2 HVUL1H34913.2 0.0732559537074942
HVUL1H33976.2 HVUL1H41394.2 0.0714276762839652
HVUL1H33976.2 HVUL1H45526.2 0.0547920441702936
HVUL1H33976.2 HVUL1H45867.2 0.0574433467802337
HVUL1H33976.2 HVUL1H55813.2 0.0492891332556925
HVUL1H33976.2 HVUL2H01381.2 0.028244796613309
HVUL1H33976.2 HVUL2H04161.2 0.0480778880775392
HVUL1H33976.2 HVUL2H05721.2 0.0656809215868583
HVUL1H33976.2 HVUL2H08514.2 0.0345798069642537
HVUL1H33976.2 HVUL2H10517.2 0.0249151307957953
HVUL1H33976.2 HVUL2H11978.2 0.0589661565289379
HVUL1H33976.2 HVUL2H15461.2 0.0787822794739372
HVUL1H33976.2 HVUL2H17727.2 0.0198840029023903
HVUL1H33976.2 HVUL2H18160.2 0.0272927580041109
HVUL1H33976.2 HVUL2H20180.2 0.055268272284088
HVUL1H33976.2 HVUL2H25830.2 0.0449842656556126
HVUL1H33976.2 HVUL2H26684.2 0.0270653703865719
HVUL1H33976.2 HVUL2H27981.2 0.0738792168693647
HVUL1H33976.2 HVUL2H30600.2 0.10679701502505
HVUL1H33976.2 HVUL2H32028.2 0.0422698924121011
HVUL1H33976.2 HVUL2H32276.2 0.0369600229376973
HVUL1H33976.2 HVUL2H36784.2 0.0602787348226439
HVUL1H33976.2 HVUL2H39551.2 0.0654396845494569
HVUL1H33976.2 HVUL2H39769.2 0.0550208700810246
HVUL1H33976.2 HVUL2H43878.2 0.0372928596957307
HVUL1H33976.2 HVUL2H45313.2 0.0683676359619689
HVUL1H33976.2 HVUL2H46502.2 0.0475337087830064
HVUL1H33976.2 HVUL2H52294.2 0.0836241628079992
HVUL1H33976.2 HVUL2H53921.2 0.0356138447511302
HVUL1H33976.2 HVUL2H57724.2 0.0382294936788738
HVUL1H33976.2 HVUL3H01333.2 0.0545301527622498
HVUL1H33976.2 HVUL3H03522.2 0.0454531025678039
HVUL1H33976.2 HVUL3H05759.2 0.0314702176924102
HVUL1H33976.2 HVUL3H10629.2 0.035218543692204
HVUL1H33976.2 HVUL3H11276.2 0.0681356390706515
HVUL1H33976.2 HVUL3H11562.2 0.0365618633532866
HVUL1H33976.2 HVUL3H13621.2 0.0321948043638684
HVUL1H33976.2 HVUL3H18870.2 0.0642423366038625
HVUL1H33976.2 HVUL3H18918.2 0.0329601829509846
HVUL1H33976.2 HVUL3H18920.2 0.0345439799693558
HVUL1H33976.2 HVUL3H22749.2 0.0459274476236226
HVUL1H33976.2 HVUL3H24185.2 0.0335326659389535
HVUL1H33976.2 HVUL3H25334.2 0.0495927205094763
HVUL1H33976.2 HVUL3H26931.2 0.0284234348831891
HVUL1H33976.2 HVUL3H27507.2 0.0351939267458351
HVUL1H33976.2 HVUL3H32521.2 0.0596966529271965
HVUL1H33976.2 HVUL3H34000.2 0.0488883604406627
HVUL1H33976.2 HVUL3H34747.2 0.0394522711301802
HVUL1H33976.2 HVUL3H35287.2 0.0422748126599395
HVUL1H33976.2 HVUL3H35941.2 0.0926341497467491
HVUL1H33976.2 HVUL3H38013.2 0.0527778165121702
HVUL1H33976.2 HVUL3H38027.2 0.0337436562389827
HVUL1H33976.2 HVUL3H44356.2 0.0573541529391691
HVUL1H33976.2 HVUL3H52204.2 0.0163898064670638
HVUL1H33976.2 HVUL4H03600.2 0.0447663626359012
HVUL1H33976.2 HVUL4H06404.2 0.0409637097825961
HVUL1H33976.2 HVUL4H13284.2 0.0480265106669015
HVUL1H33976.2 HVUL4H13286.2 0.0513515497425049
HVUL1H33976.2 HVUL4H14392.2 0.0417554171373203
HVUL1H33976.2 HVUL4H16418.2 0.049388653501787
HVUL1H33976.2 HVUL4H20452.2 0.0281353407071025
HVUL1H33976.2 HVUL4H21602.2 0.054362947428784
HVUL1H33976.2 HVUL4H22246.2 0.0813507004143186
HVUL1H33976.2 HVUL4H26853.2 0.0520872423240276
HVUL1H33976.2 HVUL4H27778.2 0.0482910960748563
HVUL1H33976.2 HVUL4H33125.2 0.0627002717068469
HVUL1H33976.2 HVUL4H36703.2 0.0463807994144503
HVUL1H33976.2 HVUL4H37625.2 0.0499358601651747
HVUL1H33976.2 HVUL4H43148.2 0.0419742749219789
HVUL1H33976.2 HVUL4H44590.2 0.0478656070712044
HVUL1H33976.2 HVUL4H51396.2 0.059958547656026
HVUL1H33976.2 HVUL5H02438.2 0.0512171981066985
HVUL1H33976.2 HVUL5H04523.2 0.0200400208972924
HVUL1H33976.2 HVUL5H05352.2 0.0500442539010271
HVUL1H33976.2 HVUL5H08767.2 0.0381968031928082
HVUL1H33976.2 HVUL5H10282.2 0.0716158618043974
HVUL1H33976.2 HVUL5H11816.2 0.0387080587751946
HVUL1H33976.2 HVUL5H12501.2 0.0796636068168471
HVUL1H33976.2 HVUL5H13368.2 0.0502899275889153
HVUL1H33976.2 HVUL5H14862.2 0.0542011294726612
HVUL1H33976.2 HVUL5H14921.2 0.0487741811941895
HVUL1H33976.2 HVUL5H15390.2 0.0495190150264529
HVUL1H33976.2 HVUL5H16059.2 0.0628954818994868
HVUL1H33976.2 HVUL5H18137.2 0.0466235395007769
HVUL1H33976.2 HVUL5H18948.2 0.0440251339356908
HVUL1H33976.2 HVUL5H19611.2 0.0748082686621208
HVUL1H33976.2 HVUL5H22689.2 0.0756248677573693
HVUL1H33976.2 HVUL5H27375.2 0.020648444872976
HVUL1H33976.2 HVUL5H31425.2 0.0334749114330051
HVUL1H33976.2 HVUL5H31765.2 0.0368038109011188
HVUL1H33976.2 HVUL5H32753.2 0.0464293596976846
HVUL1H33976.2 HVUL5H32754.2 0.0699755524089019
HVUL1H33976.2 HVUL5H32755.2 0.0584393855921591
HVUL1H33976.2 HVUL5H32756.2 0.0559266474274366
HVUL1H33976.2 HVUL5H32757.2 0.0690373601084549
HVUL1H33976.2 HVUL5H34045.2 0.0669768316982075
HVUL1H33976.2 HVUL5H38722.2 0.0449374263312066
HVUL1H33976.2 HVUL5H40892.2 0.0628384855728932
HVUL1H33976.2 HVUL5H53048.2 0.0797381225304368
HVUL1H33976.2 HVUL5H53168.2 0.0362473351245792
HVUL1H33976.2 HVUL6H01283.2 0.110423095223342
HVUL1H33976.2 HVUL6H01808.2 0.0701232343947563
HVUL1H33976.2 HVUL6H05290.2 0.0618568858632828
HVUL1H33976.2 HVUL6H07325.2 0.0462834360275695
HVUL1H33976.2 HVUL6H08236.2 0.043431162648139
HVUL1H33976.2 HVUL6H10264.2 0.0527532546979155
HVUL1H33976.2 HVUL6H11443.2 0.0549395885284471
HVUL1H33976.2 HVUL6H16050.2 0.0804337024558367
HVUL1H33976.2 HVUL6H16679.2 0.0359006249968946
HVUL1H33976.2 HVUL6H17634.2 0.0459130831068037
HVUL1H33976.2 HVUL6H17910.2 0.0786727177607067
HVUL1H33976.2 HVUL6H19844.2 0.0493805415185547
HVUL1H33976.2 HVUL6H20311.2 0.0326514055450953
HVUL1H33976.2 HVUL6H23114.2 0.0542105502028872
HVUL1H33976.2 HVUL6H24129.2 0.0211594844297277
HVUL1H33976.2 HVUL6H28080.2 0.0536836050029919
HVUL1H33976.2 HVUL6H29857.2 0.0593478959791282
HVUL1H33976.2 HVUL6H30043.2 0.034655515913822
HVUL1H33976.2 HVUL6H30069.2 0.0380222835072474
HVUL1H33976.2 HVUL6H32675.2 0.0670287212611674
HVUL1H33976.2 HVUL6H33693.2 0.0624362641067468
HVUL1H33976.2 HVUL6H37516.2 0.0490667134475254
HVUL1H33976.2 HVUL6H37718.2 0.0381213025709852
HVUL1H33976.2 HVUL6H43965.2 0.0559747920420282
HVUL1H33976.2 HVUL6H58886.2 0.0513443863530233
HVUL1H33976.2 HVUL7H06468.2 0.075360856111457
HVUL1H33976.2 HVUL7H10028.2 0.0662167111119895
HVUL1H33976.2 HVUL7H10689.2 0.0523054759669475
HVUL1H33976.2 HVUL7H11665.2 0.0864002755186472
HVUL1H33976.2 HVUL7H14842.2 0.0313503306986716
HVUL1H33976.2 HVUL7H15679.2 0.0599747664135891
HVUL1H33976.2 HVUL7H18684.2 0.0298625029365331
HVUL1H33976.2 HVUL7H28679.2 0.0588306891097279
HVUL1H33976.2 HVUL7H32287.2 0.0602990973688718
HVUL1H33976.2 HVUL7H37354.2 0.0511362796272822
HVUL1H33976.2 HVUL7H39800.2 0.0946709043579806
HVUL1H33976.2 HVUL7H41147.2 0.0276951820271017
HVUL1H33976.2 HVUL7H44050.2 0.056087909544046
HVUL1H33976.2 HVUL7H53934.2 0.0426550703573171
HVUL1H33976.2 HVUL7H55184.2 0.0536688743054467
HVUL1H34913.2 HVUL1H41394.2 0.0841644984826012
HVUL1H34913.2 HVUL1H45526.2 0.108978194597907
HVUL1H34913.2 HVUL1H45867.2 0.122078571815157
HVUL1H34913.2 HVUL1H55813.2 0.0652157869687656
HVUL1H34913.2 HVUL2H01381.2 0.119582319858211
HVUL1H34913.2 HVUL2H04161.2 0.0979373717859658
HVUL1H34913.2 HVUL2H05721.2 0.0563306358876582
HVUL1H34913.2 HVUL2H08514.2 0.0602347548505753
HVUL1H34913.2 HVUL2H10517.2 0.0535018826123018
HVUL1H34913.2 HVUL2H11978.2 0.0775767550614997
HVUL1H34913.2 HVUL2H15461.2 0.114677609617564
HVUL1H34913.2 HVUL2H17727.2 0.0580403578480833
HVUL1H34913.2 HVUL2H18160.2 0.0667568251633552
HVUL1H34913.2 HVUL2H20180.2 0.0729409312115357
HVUL1H34913.2 HVUL2H25830.2 0.0380055318354304
HVUL1H34913.2 HVUL2H26684.2 0.0774511071959888
HVUL1H34913.2 HVUL2H27981.2 0.0723183912464445
HVUL1H34913.2 HVUL2H30600.2 0.0786547925442112
HVUL1H34913.2 HVUL2H32028.2 0.0967809998758804
HVUL1H34913.2 HVUL2H32276.2 0.0561339161762042
HVUL1H34913.2 HVUL2H36784.2 0.130042385804143
HVUL1H34913.2 HVUL2H39551.2 0.102044815600223
HVUL1H34913.2 HVUL2H39769.2 0.0920687857502349
HVUL1H34913.2 HVUL2H43878.2 0.0826951523731499
HVUL1H34913.2 HVUL2H45313.2 0.0798741534990836
HVUL1H34913.2 HVUL2H46502.2 0.0618882940285327
HVUL1H34913.2 HVUL2H52294.2 0.131955853784989
HVUL1H34913.2 HVUL2H53921.2 0.0661561029982808
HVUL1H34913.2 HVUL2H57724.2 0.060201027038372
HVUL1H34913.2 HVUL3H01333.2 0.0813792699036588
HVUL1H34913.2 HVUL3H03522.2 0.138628494619018
HVUL1H34913.2 HVUL3H05759.2 0.0574478178426593
HVUL1H34913.2 HVUL3H10629.2 0.113747737838508
HVUL1H34913.2 HVUL3H11276.2 0.0790315013591306
HVUL1H34913.2 HVUL3H11562.2 0.135885340902199
HVUL1H34913.2 HVUL3H13621.2 0.125726810649295
HVUL1H34913.2 HVUL3H18870.2 0.0588131368125384
HVUL1H34913.2 HVUL3H18918.2 0.115684803797079
HVUL1H34913.2 HVUL3H18920.2 0.113167016547114
HVUL1H34913.2 HVUL3H22749.2 0.0441474769516334
HVUL1H34913.2 HVUL3H24185.2 0.122958249299915
HVUL1H34913.2 HVUL3H25334.2 0.139025081207856
HVUL1H34913.2 HVUL3H26931.2 0.100149950511491
HVUL1H34913.2 HVUL3H27507.2 0.124833404140553
HVUL1H34913.2 HVUL3H32521.2 0.151153416831445
HVUL1H34913.2 HVUL3H34000.2 0.0683723528577535
HVUL1H34913.2 HVUL3H34747.2 0.042463479000021
HVUL1H34913.2 HVUL3H35287.2 0.0435759201797065
HVUL1H34913.2 HVUL3H35941.2 0.148988313531046
HVUL1H34913.2 HVUL3H38013.2 0.073021963169221
HVUL1H34913.2 HVUL3H38027.2 0.125187080182136
HVUL1H34913.2 HVUL3H44356.2 0.0448617279920046
HVUL1H34913.2 HVUL3H52204.2 0.0793461852487279
HVUL1H34913.2 HVUL4H03600.2 0.0715079268813954
HVUL1H34913.2 HVUL4H06404.2 0.0480680925636058
HVUL1H34913.2 HVUL4H13284.2 0.133415650131664
HVUL1H34913.2 HVUL4H13286.2 0.0677622513722262
HVUL1H34913.2 HVUL4H14392.2 0.0636874257952422
HVUL1H34913.2 HVUL4H16418.2 0.0563454247299006
HVUL1H34913.2 HVUL4H20452.2 0.07890833793882
HVUL1H34913.2 HVUL4H21602.2 0.116354570943879
HVUL1H34913.2 HVUL4H22246.2 0.127234141691673
HVUL1H34913.2 HVUL4H26853.2 0.0670550223103136
HVUL1H34913.2 HVUL4H27778.2 0.130034772275511
HVUL1H34913.2 HVUL4H33125.2 0.0545786544628493
HVUL1H34913.2 HVUL4H36703.2 0.114242896801347
HVUL1H34913.2 HVUL4H37625.2 0.0274042837885906
HVUL1H34913.2 HVUL4H43148.2 0.133551773799659
HVUL1H34913.2 HVUL4H44590.2 0.135151292749169
HVUL1H34913.2 HVUL4H51396.2 0.0920099339585424
HVUL1H34913.2 HVUL5H02438.2 0.11152136944466
HVUL1H34913.2 HVUL5H04523.2 0.0986399383267087
HVUL1H34913.2 HVUL5H05352.2 0.13560096424713
HVUL1H34913.2 HVUL5H08767.2 0.125794221049803
HVUL1H34913.2 HVUL5H10282.2 0.0874823129135275
HVUL1H34913.2 HVUL5H11816.2 0.107279738598129
HVUL1H34913.2 HVUL5H12501.2 0.147636932551265
HVUL1H34913.2 HVUL5H13368.2 0.100746529625052
HVUL1H34913.2 HVUL5H14862.2 0.132862824027534
HVUL1H34913.2 HVUL5H14921.2 0.0556597971864461
HVUL1H34913.2 HVUL5H15390.2 0.0630458930448324
HVUL1H34913.2 HVUL5H16059.2 0.125847106124482
HVUL1H34913.2 HVUL5H18137.2 0.0949661377546308
HVUL1H34913.2 HVUL5H18948.2 0.0612153139137741
HVUL1H34913.2 HVUL5H19611.2 0.167965818663773
HVUL1H34913.2 HVUL5H22689.2 0.0704305118990795
HVUL1H34913.2 HVUL5H27375.2 0.080140877989649
HVUL1H34913.2 HVUL5H31425.2 0.112525043810365
HVUL1H34913.2 HVUL5H31765.2 0.120940380905817
HVUL1H34913.2 HVUL5H32753.2 0.0393618646899446
HVUL1H34913.2 HVUL5H32754.2 0.0732533041156495
HVUL1H34913.2 HVUL5H32755.2 0.0522685672703587
HVUL1H34913.2 HVUL5H32756.2 0.0506007593802852
HVUL1H34913.2 HVUL5H32757.2 0.0977541940675154
HVUL1H34913.2 HVUL5H34045.2 0.113690736305282
HVUL1H34913.2 HVUL5H38722.2 0.0984432770456061
HVUL1H34913.2 HVUL5H40892.2 0.0682405578987621
HVUL1H34913.2 HVUL5H53048.2 0.132112107741774
HVUL1H34913.2 HVUL5H53168.2 0.118202158621665
HVUL1H34913.2 HVUL6H01283.2 0.100819632537995
HVUL1H34913.2 HVUL6H01808.2 0.105486094305601
HVUL1H34913.2 HVUL6H05290.2 0.08452057722617
HVUL1H34913.2 HVUL6H07325.2 0.0898135041965563
HVUL1H34913.2 HVUL6H08236.2 0.0831712580847969
HVUL1H34913.2 HVUL6H10264.2 0.103051660713699
HVUL1H34913.2 HVUL6H11443.2 0.0507362862160931
HVUL1H34913.2 HVUL6H16050.2 0.0933466088616396
HVUL1H34913.2 HVUL6H16679.2 0.0755816036927897
HVUL1H34913.2 HVUL6H17634.2 0.0739720198713404
HVUL1H34913.2 HVUL6H17910.2 0.12817403762438
HVUL1H34913.2 HVUL6H19844.2 0.105822048733319
HVUL1H34913.2 HVUL6H20311.2 0.122296092590691
HVUL1H34913.2 HVUL6H23114.2 0.0879272199594743
HVUL1H34913.2 HVUL6H24129.2 0.0686317592488934
HVUL1H34913.2 HVUL6H28080.2 0.0857410423643553
HVUL1H34913.2 HVUL6H29857.2 0.12964732838229
HVUL1H34913.2 HVUL6H30043.2 0.0792458490515526
HVUL1H34913.2 HVUL6H30069.2 0.10777894881533
HVUL1H34913.2 HVUL6H32675.2 0.13810507026548
HVUL1H34913.2 HVUL6H33693.2 0.0667863242603973
HVUL1H34913.2 HVUL6H37516.2 0.0380702173509505
HVUL1H34913.2 HVUL6H37718.2 0.0332148383734279
HVUL1H34913.2 HVUL6H43965.2 0.0319571240250665
HVUL1H34913.2 HVUL6H58886.2 0.0623214422957149
HVUL1H34913.2 HVUL7H06468.2 0.0660624915537679
HVUL1H34913.2 HVUL7H10028.2 0.105628924500295
HVUL1H34913.2 HVUL7H10689.2 0.0717149186516968
HVUL1H34913.2 HVUL7H11665.2 0.113397040310115
HVUL1H34913.2 HVUL7H14842.2 0.0688033701633809
HVUL1H34913.2 HVUL7H15679.2 0.0583227363160089
HVUL1H34913.2 HVUL7H18684.2 0.111797436552464
HVUL1H34913.2 HVUL7H28679.2 0.123941849493281
HVUL1H34913.2 HVUL7H32287.2 0.147846653548519
HVUL1H34913.2 HVUL7H37354.2 0.059389305178145
HVUL1H34913.2 HVUL7H39800.2 0.0894436714421082
HVUL1H34913.2 HVUL7H41147.2 0.0404412968422243
HVUL1H34913.2 HVUL7H44050.2 0.120696620436257
HVUL1H34913.2 HVUL7H53934.2 0.146373252022846
HVUL1H34913.2 HVUL7H55184.2 0.110480995237449
HVUL1H41394.2 HVUL1H45526.2 0.16337758129764
HVUL1H41394.2 HVUL1H45867.2 0.158071304986432
HVUL1H41394.2 HVUL1H55813.2 0.141803497892064
HVUL1H41394.2 HVUL2H01381.2 0.056551410889916
HVUL1H41394.2 HVUL2H04161.2 0.150184582078536
HVUL1H41394.2 HVUL2H05721.2 0.139065934910328
HVUL1H41394.2 HVUL2H08514.2 0.122399432362486
HVUL1H41394.2 HVUL2H10517.2 0.0968971128069405
HVUL1H41394.2 HVUL2H11978.2 0.149307125133704
HVUL1H41394.2 HVUL2H15461.2 0.0787968302068442
HVUL1H41394.2 HVUL2H17727.2 0.0367324508129311
HVUL1H41394.2 HVUL2H18160.2 0.0947857959233993
HVUL1H41394.2 HVUL2H20180.2 0.170473236399507
HVUL1H41394.2 HVUL2H25830.2 0.10607684354983
HVUL1H41394.2 HVUL2H26684.2 0.0981351795495256
HVUL1H41394.2 HVUL2H27981.2 0.121508271030267
HVUL1H41394.2 HVUL2H30600.2 0.0898796052488774
HVUL1H41394.2 HVUL2H32028.2 0.14191983333767
HVUL1H41394.2 HVUL2H32276.2 0.0949933752381798
HVUL1H41394.2 HVUL2H36784.2 0.10402336312402
HVUL1H41394.2 HVUL2H39551.2 0.155501299464981
HVUL1H41394.2 HVUL2H39769.2 0.137050086062478
HVUL1H41394.2 HVUL2H43878.2 0.102315518644406
HVUL1H41394.2 HVUL2H45313.2 0.161478331617879
HVUL1H41394.2 HVUL2H46502.2 0.0977071626996935
HVUL1H41394.2 HVUL2H52294.2 0.111049677494874
HVUL1H41394.2 HVUL2H53921.2 0.0759563792254786
HVUL1H41394.2 HVUL2H57724.2 0.0951113111182272
HVUL1H41394.2 HVUL3H01333.2 0.139530984667558
HVUL1H41394.2 HVUL3H03522.2 0.138652356162266
HVUL1H41394.2 HVUL3H05759.2 0.081576612637428
HVUL1H41394.2 HVUL3H10629.2 0.12685988534725
HVUL1H41394.2 HVUL3H11276.2 0.164345215153256
HVUL1H41394.2 HVUL3H11562.2 0.112430601793298
HVUL1H41394.2 HVUL3H13621.2 0.102575666463318
HVUL1H41394.2 HVUL3H18870.2 0.129359347778412
HVUL1H41394.2 HVUL3H18918.2 0.116834703229296
HVUL1H41394.2 HVUL3H18920.2 0.121462743251499
HVUL1H41394.2 HVUL3H22749.2 0.0768100605856349
HVUL1H41394.2 HVUL3H24185.2 0.111678280756184
HVUL1H41394.2 HVUL3H25334.2 0.129672650203349
HVUL1H41394.2 HVUL3H26931.2 0.0728010372601515
HVUL1H41394.2 HVUL3H27507.2 0.104490343052413
HVUL1H41394.2 HVUL3H32521.2 0.128779505581596
HVUL1H41394.2 HVUL3H34000.2 0.120434769538668
HVUL1H41394.2 HVUL3H34747.2 0.109467626937353
HVUL1H41394.2 HVUL3H35287.2 0.109273162238366
HVUL1H41394.2 HVUL3H35941.2 0.166019973200399
HVUL1H41394.2 HVUL3H38013.2 0.0940747218973155
HVUL1H41394.2 HVUL3H38027.2 0.115572786271569
HVUL1H41394.2 HVUL3H44356.2 0.107306537859332
HVUL1H41394.2 HVUL3H52204.2 0.0262111627453093
HVUL1H41394.2 HVUL4H03600.2 0.130371143254815
HVUL1H41394.2 HVUL4H06404.2 0.109345527343173
HVUL1H41394.2 HVUL4H13284.2 0.137914970976412
HVUL1H41394.2 HVUL4H13286.2 0.139575187379518
HVUL1H41394.2 HVUL4H14392.2 0.0996184984945154
HVUL1H41394.2 HVUL4H16418.2 0.127817589084001
HVUL1H41394.2 HVUL4H20452.2 0.0950424475767295
HVUL1H41394.2 HVUL4H21602.2 0.1430930294824
HVUL1H41394.2 HVUL4H22246.2 0.140372622651553
HVUL1H41394.2 HVUL4H26853.2 0.145990908656392
HVUL1H41394.2 HVUL4H27778.2 0.131976524667451
HVUL1H41394.2 HVUL4H33125.2 0.0996684410090624
HVUL1H41394.2 HVUL4H36703.2 0.0993848406438877
HVUL1H41394.2 HVUL4H37625.2 0.0564082951658435
HVUL1H41394.2 HVUL4H43148.2 0.130768567815645
HVUL1H41394.2 HVUL4H44590.2 0.0921373846541066
HVUL1H41394.2 HVUL4H51396.2 0.1138476584982
HVUL1H41394.2 HVUL5H02438.2 0.142474352743887
HVUL1H41394.2 HVUL5H04523.2 0.0514545861427123
HVUL1H41394.2 HVUL5H05352.2 0.146834703740539
HVUL1H41394.2 HVUL5H08767.2 0.12287712865706
HVUL1H41394.2 HVUL5H10282.2 0.163547058316213
HVUL1H41394.2 HVUL5H11816.2 0.0632458755749479
HVUL1H41394.2 HVUL5H12501.2 0.148687732286633
HVUL1H41394.2 HVUL5H13368.2 0.151110464933109
HVUL1H41394.2 HVUL5H14862.2 0.148665823700661
HVUL1H41394.2 HVUL5H14921.2 0.127296649260959
HVUL1H41394.2 HVUL5H15390.2 0.13557099039715
HVUL1H41394.2 HVUL5H16059.2 0.0802192743024226
HVUL1H41394.2 HVUL5H18137.2 0.102007286658506
HVUL1H41394.2 HVUL5H18948.2 0.137419067874881
HVUL1H41394.2 HVUL5H19611.2 0.118931721850232
HVUL1H41394.2 HVUL5H22689.2 0.138980675610719
HVUL1H41394.2 HVUL5H27375.2 0.0462779507123521
HVUL1H41394.2 HVUL5H31425.2 0.124054972627279
HVUL1H41394.2 HVUL5H31765.2 0.117882853294857
HVUL1H41394.2 HVUL5H32753.2 0.109485007971038
HVUL1H41394.2 HVUL5H32754.2 0.140221783899836
HVUL1H41394.2 HVUL5H32755.2 0.108168902421819
HVUL1H41394.2 HVUL5H32756.2 0.120983245057629
HVUL1H41394.2 HVUL5H32757.2 0.150269200167356
HVUL1H41394.2 HVUL5H34045.2 0.11675368307642
HVUL1H41394.2 HVUL5H38722.2 0.0837612284420053
HVUL1H41394.2 HVUL5H40892.2 0.147890230911881
HVUL1H41394.2 HVUL5H53048.2 0.144082521276798
HVUL1H41394.2 HVUL5H53168.2 0.119160964386193
HVUL1H41394.2 HVUL6H01283.2 0.118757705361782
HVUL1H41394.2 HVUL6H01808.2 0.0943373618706902
HVUL1H41394.2 HVUL6H05290.2 0.173897048752953
HVUL1H41394.2 HVUL6H07325.2 0.13605310535066
HVUL1H41394.2 HVUL6H08236.2 0.126028023691709
HVUL1H41394.2 HVUL6H10264.2 0.153307554131592
HVUL1H41394.2 HVUL6H11443.2 0.124070095393987
HVUL1H41394.2 HVUL6H16050.2 0.116633318455169
HVUL1H41394.2 HVUL6H16679.2 0.10736325046725
HVUL1H41394.2 HVUL6H17634.2 0.13603025985546
HVUL1H41394.2 HVUL6H17910.2 0.156281738687452
HVUL1H41394.2 HVUL6H19844.2 0.148557194241992
HVUL1H41394.2 HVUL6H20311.2 0.108385321216576
HVUL1H41394.2 HVUL6H23114.2 0.168115512543875
HVUL1H41394.2 HVUL6H24129.2 0.0814118814578902
HVUL1H41394.2 HVUL6H28080.2 0.155554672475211
HVUL1H41394.2 HVUL6H29857.2 0.145294299616221
HVUL1H41394.2 HVUL6H30043.2 0.100286632002794
HVUL1H41394.2 HVUL6H30069.2 0.131493880305221
HVUL1H41394.2 HVUL6H32675.2 0.176567795496272
HVUL1H41394.2 HVUL6H33693.2 0.0712086517480029
HVUL1H41394.2 HVUL6H37516.2 0.0702068879733118
HVUL1H41394.2 HVUL6H37718.2 0.0337199062708416
HVUL1H41394.2 HVUL6H43965.2 0.0674107019168726
HVUL1H41394.2 HVUL6H58886.2 0.1068778703226
HVUL1H41394.2 HVUL7H06468.2 0.115167581616016
HVUL1H41394.2 HVUL7H10028.2 0.137417855180234
HVUL1H41394.2 HVUL7H10689.2 0.129778943430424
HVUL1H41394.2 HVUL7H11665.2 0.174156202081001
HVUL1H41394.2 HVUL7H14842.2 0.0970550228434508
HVUL1H41394.2 HVUL7H15679.2 0.0408404581554954
HVUL1H41394.2 HVUL7H18684.2 0.0585335997104372
HVUL1H41394.2 HVUL7H28679.2 0.146487347231471
HVUL1H41394.2 HVUL7H32287.2 0.0582101570149254
HVUL1H41394.2 HVUL7H37354.2 0.136725077699334
HVUL1H41394.2 HVUL7H39800.2 0.159819819045142
HVUL1H41394.2 HVUL7H41147.2 0.0669483429333434
HVUL1H41394.2 HVUL7H44050.2 0.142555760470639
HVUL1H41394.2 HVUL7H53934.2 0.0978561093473141
HVUL1H41394.2 HVUL7H55184.2 0.15568689014364
HVUL1H45526.2 HVUL1H45867.2 0.447279936138448
HVUL1H45526.2 HVUL1H55813.2 0.374596990874741
HVUL1H45526.2 HVUL2H01381.2 0.0889837104524271
HVUL1H45526.2 HVUL2H04161.2 0.44236775841053
HVUL1H45526.2 HVUL2H05721.2 0.0683699130705268
HVUL1H45526.2 HVUL2H08514.2 0.131679390379469
HVUL1H45526.2 HVUL2H10517.2 0.0947036879497745
HVUL1H45526.2 HVUL2H11978.2 0.398268910016446
HVUL1H45526.2 HVUL2H15461.2 0.082083886469402
HVUL1H45526.2 HVUL2H17727.2 0.0645063828023832
HVUL1H45526.2 HVUL2H18160.2 0.260105914918598
HVUL1H45526.2 HVUL2H20180.2 0.230701323943595
HVUL1H45526.2 HVUL2H25830.2 0.112590853598494
HVUL1H45526.2 HVUL2H26684.2 0.207409160108598
HVUL1H45526.2 HVUL2H27981.2 0.13894164412626
HVUL1H45526.2 HVUL2H30600.2 0.118003043167168
HVUL1H45526.2 HVUL2H32028.2 0.436003185619393
HVUL1H45526.2 HVUL2H32276.2 0.297778915254625
HVUL1H45526.2 HVUL2H36784.2 0.170285305464731
HVUL1H45526.2 HVUL2H39551.2 0.392815714976764
HVUL1H45526.2 HVUL2H39769.2 0.341615951210317
HVUL1H45526.2 HVUL2H43878.2 0.286519514912189
HVUL1H45526.2 HVUL2H45313.2 0.336926107290203
HVUL1H45526.2 HVUL2H46502.2 0.273793943094095
HVUL1H45526.2 HVUL2H52294.2 0.204224202115348
HVUL1H45526.2 HVUL2H53921.2 0.236564150281087
HVUL1H45526.2 HVUL2H57724.2 0.294038006611158
HVUL1H45526.2 HVUL3H01333.2 0.207681054290687
HVUL1H45526.2 HVUL3H03522.2 0.36028129174825
HVUL1H45526.2 HVUL3H05759.2 0.245170593496264
HVUL1H45526.2 HVUL3H10629.2 0.398796843422839
HVUL1H45526.2 HVUL3H11276.2 0.277485156910544
HVUL1H45526.2 HVUL3H11562.2 0.317482547794543
HVUL1H45526.2 HVUL3H13621.2 0.287065908546024
HVUL1H45526.2 HVUL3H18870.2 0.285712429478928
HVUL1H45526.2 HVUL3H18918.2 0.370843898778132
HVUL1H45526.2 HVUL3H18920.2 0.391157928206925
HVUL1H45526.2 HVUL3H22749.2 0.0783447090617863
HVUL1H45526.2 HVUL3H24185.2 0.331346403611873
HVUL1H45526.2 HVUL3H25334.2 0.37187878799683
HVUL1H45526.2 HVUL3H26931.2 0.107612832800627
HVUL1H45526.2 HVUL3H27507.2 0.263914288042763
HVUL1H45526.2 HVUL3H32521.2 0.263942918475307
HVUL1H45526.2 HVUL3H34000.2 0.300850713640831
HVUL1H45526.2 HVUL3H34747.2 0.287772075232027
HVUL1H45526.2 HVUL3H35287.2 0.303422888606404
HVUL1H45526.2 HVUL3H35941.2 0.241950312539486
HVUL1H45526.2 HVUL3H38013.2 0.270670951480351
HVUL1H45526.2 HVUL3H38027.2 0.314049637251886
HVUL1H45526.2 HVUL3H44356.2 0.246710026580772
HVUL1H45526.2 HVUL3H52204.2 0.0535211201997103
HVUL1H45526.2 HVUL4H03600.2 0.376833539295497
HVUL1H45526.2 HVUL4H06404.2 0.323452579077907
HVUL1H45526.2 HVUL4H13284.2 0.398108883722624
HVUL1H45526.2 HVUL4H13286.2 0.363856386113899
HVUL1H45526.2 HVUL4H14392.2 0.300759985737459
HVUL1H45526.2 HVUL4H16418.2 0.318585276945155
HVUL1H45526.2 HVUL4H20452.2 0.311202123013172
HVUL1H45526.2 HVUL4H21602.2 0.418218723739053
HVUL1H45526.2 HVUL4H22246.2 0.314802091178354
HVUL1H45526.2 HVUL4H26853.2 0.3770419603488
HVUL1H45526.2 HVUL4H27778.2 0.368555178642696
HVUL1H45526.2 HVUL4H33125.2 0.166499726682418
HVUL1H45526.2 HVUL4H36703.2 0.204142365870382
HVUL1H45526.2 HVUL4H37625.2 0.0647010674808814
HVUL1H45526.2 HVUL4H43148.2 0.363977996714337
HVUL1H45526.2 HVUL4H44590.2 0.129017572140429
HVUL1H45526.2 HVUL4H51396.2 0.311328434141317
HVUL1H45526.2 HVUL5H02438.2 0.405555500874574
HVUL1H45526.2 HVUL5H04523.2 0.12504859449308
HVUL1H45526.2 HVUL5H05352.2 0.256833361307171
HVUL1H45526.2 HVUL5H08767.2 0.363779953848855
HVUL1H45526.2 HVUL5H10282.2 0.3340918713476
HVUL1H45526.2 HVUL5H11816.2 0.124848212597166
HVUL1H45526.2 HVUL5H12501.2 0.298601329376129
HVUL1H45526.2 HVUL5H13368.2 0.398878692605441
HVUL1H45526.2 HVUL5H14862.2 0.41242295624501
HVUL1H45526.2 HVUL5H14921.2 0.0938355887040396
HVUL1H45526.2 HVUL5H15390.2 0.371390472616318
HVUL1H45526.2 HVUL5H16059.2 0.121208228425286
HVUL1H45526.2 HVUL5H18137.2 0.301672608685905
HVUL1H45526.2 HVUL5H18948.2 0.179194390565703
HVUL1H45526.2 HVUL5H19611.2 0.203304760922388
HVUL1H45526.2 HVUL5H22689.2 0.205347721517324
HVUL1H45526.2 HVUL5H27375.2 0.0854544183826455
HVUL1H45526.2 HVUL5H31425.2 0.360879267438761
HVUL1H45526.2 HVUL5H31765.2 0.373725257922365
HVUL1H45526.2 HVUL5H32753.2 0.251885529475278
HVUL1H45526.2 HVUL5H32754.2 0.317811380230688
HVUL1H45526.2 HVUL5H32755.2 0.25142397695434
HVUL1H45526.2 HVUL5H32756.2 0.29215756910884
HVUL1H45526.2 HVUL5H32757.2 0.375627533693252
HVUL1H45526.2 HVUL5H34045.2 0.258416652574676
HVUL1H45526.2 HVUL5H38722.2 0.202162922063133
HVUL1H45526.2 HVUL5H40892.2 0.332396321760252
HVUL1H45526.2 HVUL5H53048.2 0.290703817210025
HVUL1H45526.2 HVUL5H53168.2 0.368833647186708
HVUL1H45526.2 HVUL6H01283.2 0.189958490846908
HVUL1H45526.2 HVUL6H01808.2 0.146566389318185
HVUL1H45526.2 HVUL6H05290.2 0.342408579216369
HVUL1H45526.2 HVUL6H07325.2 0.362507140807411
HVUL1H45526.2 HVUL6H08236.2 0.390498634091212
HVUL1H45526.2 HVUL6H10264.2 0.445189877338052
HVUL1H45526.2 HVUL6H11443.2 0.230857484209333
HVUL1H45526.2 HVUL6H16050.2 0.101178895574422
HVUL1H45526.2 HVUL6H16679.2 0.344873572486849
HVUL1H45526.2 HVUL6H17634.2 0.406253240490896
HVUL1H45526.2 HVUL6H17910.2 0.315461900419772
HVUL1H45526.2 HVUL6H19844.2 0.446389622280121
HVUL1H45526.2 HVUL6H20311.2 0.322361461950131
HVUL1H45526.2 HVUL6H23114.2 0.208035177242855
HVUL1H45526.2 HVUL6H24129.2 0.094391080167169
HVUL1H45526.2 HVUL6H28080.2 0.384035451320434
HVUL1H45526.2 HVUL6H29857.2 0.377447476612456
HVUL1H45526.2 HVUL6H30043.2 0.191782389823956
HVUL1H45526.2 HVUL6H30069.2 0.415923690897726
HVUL1H45526.2 HVUL6H32675.2 0.352746806372408
HVUL1H45526.2 HVUL6H33693.2 0.133885847019455
HVUL1H45526.2 HVUL6H37516.2 0.157572610195933
HVUL1H45526.2 HVUL6H37718.2 0.0502939382392067
HVUL1H45526.2 HVUL6H43965.2 0.0592736456822739
HVUL1H45526.2 HVUL6H58886.2 0.30915463682913
HVUL1H45526.2 HVUL7H06468.2 0.128806881161766
HVUL1H45526.2 HVUL7H10028.2 0.291741911925486
HVUL1H45526.2 HVUL7H10689.2 0.37872730877953
HVUL1H45526.2 HVUL7H11665.2 0.337252115186561
HVUL1H45526.2 HVUL7H14842.2 0.322642946470275
HVUL1H45526.2 HVUL7H15679.2 0.0567706323858854
HVUL1H45526.2 HVUL7H18684.2 0.0719025256389326
HVUL1H45526.2 HVUL7H28679.2 0.391446678913923
HVUL1H45526.2 HVUL7H32287.2 0.0678452471288886
HVUL1H45526.2 HVUL7H37354.2 0.348614563696681
HVUL1H45526.2 HVUL7H39800.2 0.175577336880546
HVUL1H45526.2 HVUL7H41147.2 0.200257480436167
HVUL1H45526.2 HVUL7H44050.2 0.390718911709104
HVUL1H45526.2 HVUL7H53934.2 0.218076790205606
HVUL1H45526.2 HVUL7H55184.2 0.440312288891726
HVUL1H45867.2 HVUL1H55813.2 0.34070756790941
HVUL1H45867.2 HVUL2H01381.2 0.104504955908093
HVUL1H45867.2 HVUL2H04161.2 0.429513440236939
HVUL1H45867.2 HVUL2H05721.2 0.063487976375319
HVUL1H45867.2 HVUL2H08514.2 0.135133842714201
HVUL1H45867.2 HVUL2H10517.2 0.0945087616033174
HVUL1H45867.2 HVUL2H11978.2 0.377113203305478
HVUL1H45867.2 HVUL2H15461.2 0.0895934985412895
HVUL1H45867.2 HVUL2H17727.2 0.07198066108107
HVUL1H45867.2 HVUL2H18160.2 0.244239859590727
HVUL1H45867.2 HVUL2H20180.2 0.220167166458155
HVUL1H45867.2 HVUL2H25830.2 0.0971574171284139
HVUL1H45867.2 HVUL2H26684.2 0.225533477631742
HVUL1H45867.2 HVUL2H27981.2 0.142951356273031
HVUL1H45867.2 HVUL2H30600.2 0.122961645150614
HVUL1H45867.2 HVUL2H32028.2 0.428291310852501
HVUL1H45867.2 HVUL2H32276.2 0.311645871794809
HVUL1H45867.2 HVUL2H36784.2 0.188953679966354
HVUL1H45867.2 HVUL2H39551.2 0.391246230729037
HVUL1H45867.2 HVUL2H39769.2 0.320911061153756
HVUL1H45867.2 HVUL2H43878.2 0.311232887792821
HVUL1H45867.2 HVUL2H45313.2 0.304961097354591
HVUL1H45867.2 HVUL2H46502.2 0.289018141630238
HVUL1H45867.2 HVUL2H52294.2 0.209549773112703
HVUL1H45867.2 HVUL2H53921.2 0.256503708808497
HVUL1H45867.2 HVUL2H57724.2 0.31170080265692
HVUL1H45867.2 HVUL3H01333.2 0.193473381687991
HVUL1H45867.2 HVUL3H03522.2 0.3953166732443
HVUL1H45867.2 HVUL3H05759.2 0.268554319106937
HVUL1H45867.2 HVUL3H10629.2 0.417421874594154
HVUL1H45867.2 HVUL3H11276.2 0.249900924527731
HVUL1H45867.2 HVUL3H11562.2 0.352307509240423
HVUL1H45867.2 HVUL3H13621.2 0.322881548789301
HVUL1H45867.2 HVUL3H18870.2 0.272205600491182
HVUL1H45867.2 HVUL3H18918.2 0.399749245568956
HVUL1H45867.2 HVUL3H18920.2 0.412193411072236
HVUL1H45867.2 HVUL3H22749.2 0.0845857347767177
HVUL1H45867.2 HVUL3H24185.2 0.36829636343606
HVUL1H45867.2 HVUL3H25334.2 0.40211624722632
HVUL1H45867.2 HVUL3H26931.2 0.123643062778346
HVUL1H45867.2 HVUL3H27507.2 0.299711205201231
HVUL1H45867.2 HVUL3H32521.2 0.288416930689538
HVUL1H45867.2 HVUL3H34000.2 0.312278964525099
HVUL1H45867.2 HVUL3H34747.2 0.254422300978768
HVUL1H45867.2 HVUL3H35287.2 0.275827041035353
HVUL1H45867.2 HVUL3H35941.2 0.258439020469847
HVUL1H45867.2 HVUL3H38013.2 0.292014009450958
HVUL1H45867.2 HVUL3H38027.2 0.349228053928543
HVUL1H45867.2 HVUL3H44356.2 0.220545042017623
HVUL1H45867.2 HVUL3H52204.2 0.0641591049541164
HVUL1H45867.2 HVUL4H03600.2 0.352600085216287
HVUL1H45867.2 HVUL4H06404.2 0.298365786792197
HVUL1H45867.2 HVUL4H13284.2 0.432845235789736
HVUL1H45867.2 HVUL4H13286.2 0.331743506484082
HVUL1H45867.2 HVUL4H14392.2 0.320017269710666
HVUL1H45867.2 HVUL4H16418.2 0.280195215019747
HVUL1H45867.2 HVUL4H20452.2 0.32852126824884
HVUL1H45867.2 HVUL4H21602.2 0.437618112637393
HVUL1H45867.2 HVUL4H22246.2 0.33562420284609
HVUL1H45867.2 HVUL4H26853.2 0.342369347301269
HVUL1H45867.2 HVUL4H27778.2 0.406876943265833
HVUL1H45867.2 HVUL4H33125.2 0.148262575994792
HVUL1H45867.2 HVUL4H36703.2 0.228612283219693
HVUL1H45867.2 HVUL4H37625.2 0.0560531668856083
HVUL1H45867.2 HVUL4H43148.2 0.40014134495804
HVUL1H45867.2 HVUL4H44590.2 0.146897613777381
HVUL1H45867.2 HVUL4H51396.2 0.332946249313014
HVUL1H45867.2 HVUL5H02438.2 0.403491602964675
HVUL1H45867.2 HVUL5H04523.2 0.143720743865796
HVUL1H45867.2 HVUL5H05352.2 0.277958019493385
HVUL1H45867.2 HVUL5H08767.2 0.39954684605805
HVUL1H45867.2 HVUL5H10282.2 0.322047639042568
HVUL1H45867.2 HVUL5H11816.2 0.142869179251728
HVUL1H45867.2 HVUL5H12501.2 0.307018582328548
HVUL1H45867.2 HVUL5H13368.2 0.378198931719874
HVUL1H45867.2 HVUL5H14862.2 0.438766631772021
HVUL1H45867.2 HVUL5H14921.2 0.0837894290339489
HVUL1H45867.2 HVUL5H15390.2 0.340882671270745
HVUL1H45867.2 HVUL5H16059.2 0.132155024286386
HVUL1H45867.2 HVUL5H18137.2 0.329374415513957
HVUL1H45867.2 HVUL5H18948.2 0.176106690670677
HVUL1H45867.2 HVUL5H19611.2 0.220380706168793
HVUL1H45867.2 HVUL5H22689.2 0.205838026303619
HVUL1H45867.2 HVUL5H27375.2 0.0924670885019064
HVUL1H45867.2 HVUL5H31425.2 0.37756065656366
HVUL1H45867.2 HVUL5H31765.2 0.402010789161556
HVUL1H45867.2 HVUL5H32753.2 0.216751216640992
HVUL1H45867.2 HVUL5H32754.2 0.295537201797639
HVUL1H45867.2 HVUL5H32755.2 0.249869373490839
HVUL1H45867.2 HVUL5H32756.2 0.267673096398529
HVUL1H45867.2 HVUL5H32757.2 0.384363301024717
HVUL1H45867.2 HVUL5H34045.2 0.257820011630332
HVUL1H45867.2 HVUL5H38722.2 0.201506653341104
HVUL1H45867.2 HVUL5H40892.2 0.300913644522733
HVUL1H45867.2 HVUL5H53048.2 0.297331535372246
HVUL1H45867.2 HVUL5H53168.2 0.393087921665453
HVUL1H45867.2 HVUL6H01283.2 0.193966987452413
HVUL1H45867.2 HVUL6H01808.2 0.142834719746767
HVUL1H45867.2 HVUL6H05290.2 0.319215272321667
HVUL1H45867.2 HVUL6H07325.2 0.33608128443742
HVUL1H45867.2 HVUL6H08236.2 0.389587849308567
HVUL1H45867.2 HVUL6H10264.2 0.442015932010587
HVUL1H45867.2 HVUL6H11443.2 0.195998979183486
HVUL1H45867.2 HVUL6H16050.2 0.107889014790736
HVUL1H45867.2 HVUL6H16679.2 0.36511391902968
HVUL1H45867.2 HVUL6H17634.2 0.385270527103464
HVUL1H45867.2 HVUL6H17910.2 0.330381679892142
HVUL1H45867.2 HVUL6H19844.2 0.455820385661673
HVUL1H45867.2 HVUL6H20311.2 0.359126604702234
HVUL1H45867.2 HVUL6H23114.2 0.207584207200749
HVUL1H45867.2 HVUL6H24129.2 0.102335078124611
HVUL1H45867.2 HVUL6H28080.2 0.353722203664514
HVUL1H45867.2 HVUL6H29857.2 0.376594636824392
HVUL1H45867.2 HVUL6H30043.2 0.214615560653782
HVUL1H45867.2 HVUL6H30069.2 0.422616024278416
HVUL1H45867.2 HVUL6H32675.2 0.366755641196099
HVUL1H45867.2 HVUL6H33693.2 0.127370523191662
HVUL1H45867.2 HVUL6H37516.2 0.143933873321646
HVUL1H45867.2 HVUL6H37718.2 0.0534140824350381
HVUL1H45867.2 HVUL6H43965.2 0.059654081841677
HVUL1H45867.2 HVUL6H58886.2 0.305947804313542
HVUL1H45867.2 HVUL7H06468.2 0.130447253073564
HVUL1H45867.2 HVUL7H10028.2 0.313595495923095
HVUL1H45867.2 HVUL7H10689.2 0.375332457774274
HVUL1H45867.2 HVUL7H11665.2 0.340054995166457
HVUL1H45867.2 HVUL7H14842.2 0.33987582355715
HVUL1H45867.2 HVUL7H15679.2 0.054168403979947
HVUL1H45867.2 HVUL7H18684.2 0.0839623084468647
HVUL1H45867.2 HVUL7H28679.2 0.420255213971913
HVUL1H45867.2 HVUL7H32287.2 0.0783448299771059
HVUL1H45867.2 HVUL7H37354.2 0.312431568622406
HVUL1H45867.2 HVUL7H39800.2 0.164458437240307
HVUL1H45867.2 HVUL7H41147.2 0.218225405091617
HVUL1H45867.2 HVUL7H44050.2 0.388244884285139
HVUL1H45867.2 HVUL7H53934.2 0.249516456234572
HVUL1H45867.2 HVUL7H55184.2 0.431701834647748
HVUL1H55813.2 HVUL2H01381.2 0.036887783059055
HVUL1H55813.2 HVUL2H04161.2 0.400770521110706
HVUL1H55813.2 HVUL2H05721.2 0.065766166880979
HVUL1H55813.2 HVUL2H08514.2 0.0933384142648039
HVUL1H55813.2 HVUL2H10517.2 0.0669000920675183
HVUL1H55813.2 HVUL2H11978.2 0.423559356349603
HVUL1H55813.2 HVUL2H15461.2 0.0560944897372169
HVUL1H55813.2 HVUL2H17727.2 0.0342193176315877
HVUL1H55813.2 HVUL2H18160.2 0.243273913646819
HVUL1H55813.2 HVUL2H20180.2 0.216621187691367
HVUL1H55813.2 HVUL2H25830.2 0.146772992478995
HVUL1H55813.2 HVUL2H26684.2 0.125348726696928
HVUL1H55813.2 HVUL2H27981.2 0.115736562078043
HVUL1H55813.2 HVUL2H30600.2 0.114939537079581
HVUL1H55813.2 HVUL2H32028.2 0.37512062585677
HVUL1H55813.2 HVUL2H32276.2 0.250638463114625
HVUL1H55813.2 HVUL2H36784.2 0.101180199462527
HVUL1H55813.2 HVUL2H39551.2 0.355916230380476
HVUL1H55813.2 HVUL2H39769.2 0.343665907288784
HVUL1H55813.2 HVUL2H43878.2 0.195278835004514
HVUL1H55813.2 HVUL2H45313.2 0.399807374102445
HVUL1H55813.2 HVUL2H46502.2 0.225280836659914
HVUL1H55813.2 HVUL2H52294.2 0.167780635320428
HVUL1H55813.2 HVUL2H53921.2 0.169711595436255
HVUL1H55813.2 HVUL2H57724.2 0.236135424825037
HVUL1H55813.2 HVUL3H01333.2 0.204583432320693
HVUL1H55813.2 HVUL3H03522.2 0.203964529593196
HVUL1H55813.2 HVUL3H05759.2 0.174343997032342
HVUL1H55813.2 HVUL3H10629.2 0.263778634425362
HVUL1H55813.2 HVUL3H11276.2 0.323505048568284
HVUL1H55813.2 HVUL3H11562.2 0.168152950060828
HVUL1H55813.2 HVUL3H13621.2 0.143651650990093
HVUL1H55813.2 HVUL3H18870.2 0.325875587906074
HVUL1H55813.2 HVUL3H18918.2 0.220590859040676
HVUL1H55813.2 HVUL3H18920.2 0.253591579620159
HVUL1H55813.2 HVUL3H22749.2 0.0544033162003485
HVUL1H55813.2 HVUL3H24185.2 0.175247632344852
HVUL1H55813.2 HVUL3H25334.2 0.229303448964757
HVUL1H55813.2 HVUL3H26931.2 0.0490086295242972
HVUL1H55813.2 HVUL3H27507.2 0.131159900658845
HVUL1H55813.2 HVUL3H32521.2 0.156881032872282
HVUL1H55813.2 HVUL3H34000.2 0.247620514950321
HVUL1H55813.2 HVUL3H34747.2 0.379537645140597
HVUL1H55813.2 HVUL3H35287.2 0.380875895260492
HVUL1H55813.2 HVUL3H35941.2 0.169434275777624
HVUL1H55813.2 HVUL3H38013.2 0.217935398042799
HVUL1H55813.2 HVUL3H38027.2 0.162431512406996
HVUL1H55813.2 HVUL3H44356.2 0.33570080580567
HVUL1H55813.2 HVUL3H52204.2 0.0211760270251844
HVUL1H55813.2 HVUL4H03600.2 0.399840478818597
HVUL1H55813.2 HVUL4H06404.2 0.385277321208794
HVUL1H55813.2 HVUL4H13284.2 0.243122291287216
HVUL1H55813.2 HVUL4H13286.2 0.423052967991063
HVUL1H55813.2 HVUL4H14392.2 0.240667446405055
HVUL1H55813.2 HVUL4H16418.2 0.411972245417052
HVUL1H55813.2 HVUL4H20452.2 0.212977809236748
HVUL1H55813.2 HVUL4H21602.2 0.311328378177614
HVUL1H55813.2 HVUL4H22246.2 0.236204158656155
HVUL1H55813.2 HVUL4H26853.2 0.442798996976614
HVUL1H55813.2 HVUL4H27778.2 0.217455170994461
HVUL1H55813.2 HVUL4H33125.2 0.216394640825609
HVUL1H55813.2 HVUL4H36703.2 0.11394031858678
HVUL1H55813.2 HVUL4H37625.2 0.0928710728623903
HVUL1H55813.2 HVUL4H43148.2 0.206197534936758
HVUL1H55813.2 HVUL4H44590.2 0.0620319007695297
HVUL1H55813.2 HVUL4H51396.2 0.238439210115025
HVUL1H55813.2 HVUL5H02438.2 0.334201419132737
HVUL1H55813.2 HVUL5H04523.2 0.0549827812069807
HVUL1H55813.2 HVUL5H05352.2 0.145923131780664
HVUL1H55813.2 HVUL5H08767.2 0.206141691805345
HVUL1H55813.2 HVUL5H10282.2 0.345345984872676
HVUL1H55813.2 HVUL5H11816.2 0.0617772000800089
HVUL1H55813.2 HVUL5H12501.2 0.23268207697536
HVUL1H55813.2 HVUL5H13368.2 0.379187942179786
HVUL1H55813.2 HVUL5H14862.2 0.278446195763844
HVUL1H55813.2 HVUL5H14921.2 0.0962621574718323
HVUL1H55813.2 HVUL5H15390.2 0.430970812449337
HVUL1H55813.2 HVUL5H16059.2 0.076759650031169
HVUL1H55813.2 HVUL5H18137.2 0.205547340362241
HVUL1H55813.2 HVUL5H18948.2 0.155097205444049
HVUL1H55813.2 HVUL5H19611.2 0.130358539505723
HVUL1H55813.2 HVUL5H22689.2 0.194048495553236
HVUL1H55813.2 HVUL5H27375.2 0.0461852740359001
HVUL1H55813.2 HVUL5H31425.2 0.232612742712054
HVUL1H55813.2 HVUL5H31765.2 0.227350300214594
HVUL1H55813.2 HVUL5H32753.2 0.362348011266339
HVUL1H55813.2 HVUL5H32754.2 0.372666631679281
HVUL1H55813.2 HVUL5H32755.2 0.260313358587281
HVUL1H55813.2 HVUL5H32756.2 0.364788135040207
HVUL1H55813.2 HVUL5H32757.2 0.323887669901584
HVUL1H55813.2 HVUL5H34045.2 0.221005441480883
HVUL1H55813.2 HVUL5H38722.2 0.15956350357706
HVUL1H55813.2 HVUL5H40892.2 0.405678887797637
HVUL1H55813.2 HVUL5H53048.2 0.241059614701991
HVUL1H55813.2 HVUL5H53168.2 0.23194874918865
HVUL1H55813.2 HVUL6H01283.2 0.182975974759086
HVUL1H55813.2 HVUL6H01808.2 0.137238924781834
HVUL1H55813.2 HVUL6H05290.2 0.358149007997987
HVUL1H55813.2 HVUL6H07325.2 0.36677754736918
HVUL1H55813.2 HVUL6H08236.2 0.339078768938411
HVUL1H55813.2 HVUL6H10264.2 0.386565707073346
HVUL1H55813.2 HVUL6H11443.2 0.324092717677727
HVUL1H55813.2 HVUL6H16050.2 0.0702887716406019
HVUL1H55813.2 HVUL6H16679.2 0.257102510907882
HVUL1H55813.2 HVUL6H17634.2 0.419064490619846
HVUL1H55813.2 HVUL6H17910.2 0.245902743550983
HVUL1H55813.2 HVUL6H19844.2 0.353888990911224
HVUL1H55813.2 HVUL6H20311.2 0.168249212683491
HVUL1H55813.2 HVUL6H23114.2 0.165050196439713
HVUL1H55813.2 HVUL6H24129.2 0.0484042082400722
HVUL1H55813.2 HVUL6H28080.2 0.412357830883674
HVUL1H55813.2 HVUL6H29857.2 0.30844927639797
HVUL1H55813.2 HVUL6H30043.2 0.108309625110187
HVUL1H55813.2 HVUL6H30069.2 0.309730563474423
HVUL1H55813.2 HVUL6H32675.2 0.253881817989357
HVUL1H55813.2 HVUL6H33693.2 0.14638375959343
HVUL1H55813.2 HVUL6H37516.2 0.218251146112126
HVUL1H55813.2 HVUL6H37718.2 0.047832891982943
HVUL1H55813.2 HVUL6H43965.2 0.0567379328577209
HVUL1H55813.2 HVUL6H58886.2 0.311776074469717
HVUL1H55813.2 HVUL7H06468.2 0.115568353907303
HVUL1H55813.2 HVUL7H10028.2 0.211304024130101
HVUL1H55813.2 HVUL7H10689.2 0.366748995505807
HVUL1H55813.2 HVUL7H11665.2 0.301193919695876
HVUL1H55813.2 HVUL7H14842.2 0.241240793210857
HVUL1H55813.2 HVUL7H15679.2 0.0639433443105715
HVUL1H55813.2 HVUL7H18684.2 0.0311807913726772
HVUL1H55813.2 HVUL7H28679.2 0.26753441062994
HVUL1H55813.2 HVUL7H32287.2 0.0368693821778032
HVUL1H55813.2 HVUL7H37354.2 0.432674926346748
HVUL1H55813.2 HVUL7H39800.2 0.193103921372972
HVUL1H55813.2 HVUL7H41147.2 0.152597388203012
HVUL1H55813.2 HVUL7H44050.2 0.3272896930864
HVUL1H55813.2 HVUL7H53934.2 0.106142972715418
HVUL1H55813.2 HVUL7H55184.2 0.386525442172126
HVUL2H01381.2 HVUL2H04161.2 0.07146161247145
HVUL2H01381.2 HVUL2H05721.2 0.0251701436312754
HVUL2H01381.2 HVUL2H08514.2 0.0765348531610864
HVUL2H01381.2 HVUL2H10517.2 0.0773928266439215
HVUL2H01381.2 HVUL2H11978.2 0.0445926888721857
HVUL2H01381.2 HVUL2H15461.2 0.0667081627065242
HVUL2H01381.2 HVUL2H17727.2 0.10334059672647
HVUL2H01381.2 HVUL2H18160.2 0.0499215601147932
HVUL2H01381.2 HVUL2H20180.2 0.0504011175258426
HVUL2H01381.2 HVUL2H25830.2 0.0220183605230087
HVUL2H01381.2 HVUL2H26684.2 0.104569008108058
HVUL2H01381.2 HVUL2H27981.2 0.0623521946138215
HVUL2H01381.2 HVUL2H30600.2 0.0243488014986052
HVUL2H01381.2 HVUL2H32028.2 0.0791071306020314
HVUL2H01381.2 HVUL2H32276.2 0.0469002401871369
HVUL2H01381.2 HVUL2H36784.2 0.136897143646541
HVUL2H01381.2 HVUL2H39551.2 0.0690501614200783
HVUL2H01381.2 HVUL2H39769.2 0.0496213278404599
HVUL2H01381.2 HVUL2H43878.2 0.0905274962024011
HVUL2H01381.2 HVUL2H45313.2 0.0377411795896959
HVUL2H01381.2 HVUL2H46502.2 0.0484082459237067
HVUL2H01381.2 HVUL2H52294.2 0.0625545495058261
HVUL2H01381.2 HVUL2H53921.2 0.05764980054381
HVUL2H01381.2 HVUL2H57724.2 0.0509357573099439
HVUL2H01381.2 HVUL3H01333.2 0.048973663521149
HVUL2H01381.2 HVUL3H03522.2 0.161870696475108
HVUL2H01381.2 HVUL3H05759.2 0.0578692395898822
HVUL2H01381.2 HVUL3H10629.2 0.123098065557418
HVUL2H01381.2 HVUL3H11276.2 0.0438242690867042
HVUL2H01381.2 HVUL3H11562.2 0.181016776799523
HVUL2H01381.2 HVUL3H13621.2 0.177261666213392
HVUL2H01381.2 HVUL3H18870.2 0.0315247498962529
HVUL2H01381.2 HVUL3H18918.2 0.137643973174949
HVUL2H01381.2 HVUL3H18920.2 0.122505589772827
HVUL2H01381.2 HVUL3H22749.2 0.0352225706738344
HVUL2H01381.2 HVUL3H24185.2 0.158422752690696
HVUL2H01381.2 HVUL3H25334.2 0.133856976380947
HVUL2H01381.2 HVUL3H26931.2 0.172995791315119
HVUL2H01381.2 HVUL3H27507.2 0.180089975641751
HVUL2H01381.2 HVUL3H32521.2 0.168224451501811
HVUL2H01381.2 HVUL3H34000.2 0.0545342065995098
HVUL2H01381.2 HVUL3H34747.2 0.021117521607294
HVUL2H01381.2 HVUL3H35287.2 0.0226094904048994
HVUL2H01381.2 HVUL3H35941.2 0.104658485151965
HVUL2H01381.2 HVUL3H38013.2 0.0480516575169213
HVUL2H01381.2 HVUL3H38027.2 0.164488523324708
HVUL2H01381.2 HVUL3H44356.2 0.0170581049149062
HVUL2H01381.2 HVUL3H52204.2 0.124452704440543
HVUL2H01381.2 HVUL4H03600.2 0.0453846317940053
HVUL2H01381.2 HVUL4H06404.2 0.0259777942967146
HVUL2H01381.2 HVUL4H13284.2 0.143008748996419
HVUL2H01381.2 HVUL4H13286.2 0.0346934653194266
HVUL2H01381.2 HVUL4H14392.2 0.0535493706433945
HVUL2H01381.2 HVUL4H16418.2 0.0254462328619516
HVUL2H01381.2 HVUL4H20452.2 0.0829084802390972
HVUL2H01381.2 HVUL4H21602.2 0.0972433986838265
HVUL2H01381.2 HVUL4H22246.2 0.0826000445102796
HVUL2H01381.2 HVUL4H26853.2 0.0371542296596065
HVUL2H01381.2 HVUL4H27778.2 0.142011349631019
HVUL2H01381.2 HVUL4H33125.2 0.0212321453987585
HVUL2H01381.2 HVUL4H36703.2 0.130439288088523
HVUL2H01381.2 HVUL4H37625.2 0.0119187452877078
HVUL2H01381.2 HVUL4H43148.2 0.163292911539969
HVUL2H01381.2 HVUL4H44590.2 0.182929392037858
HVUL2H01381.2 HVUL4H51396.2 0.0638724996170257
HVUL2H01381.2 HVUL5H02438.2 0.0827451478462079
HVUL2H01381.2 HVUL5H04523.2 0.173721663748151
HVUL2H01381.2 HVUL5H05352.2 0.155022458855377
HVUL2H01381.2 HVUL5H08767.2 0.151923533656875
HVUL2H01381.2 HVUL5H10282.2 0.0476151139053708
HVUL2H01381.2 HVUL5H11816.2 0.096693796390339
HVUL2H01381.2 HVUL5H12501.2 0.0936756998215311
HVUL2H01381.2 HVUL5H13368.2 0.0730621345650848
HVUL2H01381.2 HVUL5H14862.2 0.133336530520677
HVUL2H01381.2 HVUL5H14921.2 0.0275948654491035
HVUL2H01381.2 HVUL5H15390.2 0.0353390031741399
HVUL2H01381.2 HVUL5H16059.2 0.121976482000411
HVUL2H01381.2 HVUL5H18137.2 0.0851647284415697
HVUL2H01381.2 HVUL5H18948.2 0.0600307650034834
HVUL2H01381.2 HVUL5H19611.2 0.141034318971688
HVUL2H01381.2 HVUL5H22689.2 0.0483195010382055
HVUL2H01381.2 HVUL5H27375.2 0.128390769842321
HVUL2H01381.2 HVUL5H31425.2 0.12334678008832
HVUL2H01381.2 HVUL5H31765.2 0.130752146097159
HVUL2H01381.2 HVUL5H32753.2 0.0157214597829387
HVUL2H01381.2 HVUL5H32754.2 0.0334168735603485
HVUL2H01381.2 HVUL5H32755.2 0.0319218051587253
HVUL2H01381.2 HVUL5H32756.2 0.0244353796276477
HVUL2H01381.2 HVUL5H32757.2 0.070898203775686
HVUL2H01381.2 HVUL5H34045.2 0.0581732446670562
HVUL2H01381.2 HVUL5H38722.2 0.0640203374746316
HVUL2H01381.2 HVUL5H40892.2 0.0310512663642977
HVUL2H01381.2 HVUL5H53048.2 0.0751042211064332
HVUL2H01381.2 HVUL5H53168.2 0.136354116628132
HVUL2H01381.2 HVUL6H01283.2 0.0422182104752097
HVUL2H01381.2 HVUL6H01808.2 0.0431022610615492
HVUL2H01381.2 HVUL6H05290.2 0.0491007729097537
HVUL2H01381.2 HVUL6H07325.2 0.0577834642630225
HVUL2H01381.2 HVUL6H08236.2 0.0638409835047093
HVUL2H01381.2 HVUL6H10264.2 0.0759760981003591
HVUL2H01381.2 HVUL6H11443.2 0.0213706997153697
HVUL2H01381.2 HVUL6H16050.2 0.0541713850790163
HVUL2H01381.2 HVUL6H16679.2 0.0719328755405882
HVUL2H01381.2 HVUL6H17634.2 0.048140237032201
HVUL2H01381.2 HVUL6H17910.2 0.0864635143983951
HVUL2H01381.2 HVUL6H19844.2 0.0909199493025734
HVUL2H01381.2 HVUL6H20311.2 0.159280930665734
HVUL2H01381.2 HVUL6H23114.2 0.0857044166214036
HVUL2H01381.2 HVUL6H24129.2 0.106181273044977
HVUL2H01381.2 HVUL6H28080.2 0.0556344587145102
HVUL2H01381.2 HVUL6H29857.2 0.0952641515730999
HVUL2H01381.2 HVUL6H30043.2 0.0962927456963001
HVUL2H01381.2 HVUL6H30069.2 0.10162060335407
HVUL2H01381.2 HVUL6H32675.2 0.124440350920516
HVUL2H01381.2 HVUL6H33693.2 0.0219338115133335
HVUL2H01381.2 HVUL6H37516.2 0.0110650598631414
HVUL2H01381.2 HVUL6H37718.2 0.0206824051914148
HVUL2H01381.2 HVUL6H43965.2 0.0245364317668929
HVUL2H01381.2 HVUL6H58886.2 0.0338982244543814
HVUL2H01381.2 HVUL7H06468.2 0.0529872007395951
HVUL2H01381.2 HVUL7H10028.2 0.091349299865322
HVUL2H01381.2 HVUL7H10689.2 0.0473378872298843
HVUL2H01381.2 HVUL7H11665.2 0.0670351211198193
HVUL2H01381.2 HVUL7H14842.2 0.0665383975308673
HVUL2H01381.2 HVUL7H15679.2 0.0203589462259921
HVUL2H01381.2 HVUL7H18684.2 0.17785965357652
HVUL2H01381.2 HVUL7H28679.2 0.117664155412181
HVUL2H01381.2 HVUL7H32287.2 0.118546713037416
HVUL2H01381.2 HVUL7H37354.2 0.0297044419356793
HVUL2H01381.2 HVUL7H39800.2 0.0345573335896737
HVUL2H01381.2 HVUL7H41147.2 0.0370547219799878
HVUL2H01381.2 HVUL7H44050.2 0.0848090510615432
HVUL2H01381.2 HVUL7H53934.2 0.198091158468636
HVUL2H01381.2 HVUL7H55184.2 0.0857771571985556
HVUL2H04161.2 HVUL2H05721.2 0.0649503410898273
HVUL2H04161.2 HVUL2H08514.2 0.111323976552153
HVUL2H04161.2 HVUL2H10517.2 0.0854073146501696
HVUL2H04161.2 HVUL2H11978.2 0.409034165432103
HVUL2H04161.2 HVUL2H15461.2 0.0744939529184896
HVUL2H04161.2 HVUL2H17727.2 0.0541481419690359
HVUL2H04161.2 HVUL2H18160.2 0.292898473008004
HVUL2H04161.2 HVUL2H20180.2 0.225960885897517
HVUL2H04161.2 HVUL2H25830.2 0.115939632724806
HVUL2H04161.2 HVUL2H26684.2 0.184142479829985
HVUL2H04161.2 HVUL2H27981.2 0.114277574525327
HVUL2H04161.2 HVUL2H30600.2 0.114872895326728
HVUL2H04161.2 HVUL2H32028.2 0.451579245187485
HVUL2H04161.2 HVUL2H32276.2 0.275327678340075
HVUL2H04161.2 HVUL2H36784.2 0.143960845154964
HVUL2H04161.2 HVUL2H39551.2 0.385303648302599
HVUL2H04161.2 HVUL2H39769.2 0.37201104559525
HVUL2H04161.2 HVUL2H43878.2 0.257538869934004
HVUL2H04161.2 HVUL2H45313.2 0.359168769880232
HVUL2H04161.2 HVUL2H46502.2 0.247132156876533
HVUL2H04161.2 HVUL2H52294.2 0.211350042855899
HVUL2H04161.2 HVUL2H53921.2 0.221661835515421
HVUL2H04161.2 HVUL2H57724.2 0.269663907809563
HVUL2H04161.2 HVUL3H01333.2 0.218829621276454
HVUL2H04161.2 HVUL3H03522.2 0.325243538481422
HVUL2H04161.2 HVUL3H05759.2 0.21723131889034
HVUL2H04161.2 HVUL3H10629.2 0.392892116122072
HVUL2H04161.2 HVUL3H11276.2 0.289390534646822
HVUL2H04161.2 HVUL3H11562.2 0.287327236709595
HVUL2H04161.2 HVUL3H13621.2 0.255718663684468
HVUL2H04161.2 HVUL3H18870.2 0.277866419242647
HVUL2H04161.2 HVUL3H18918.2 0.353352607153666
HVUL2H04161.2 HVUL3H18920.2 0.384573580298058
HVUL2H04161.2 HVUL3H22749.2 0.0642268248463237
HVUL2H04161.2 HVUL3H24185.2 0.30156508573354
HVUL2H04161.2 HVUL3H25334.2 0.353500859224562
HVUL2H04161.2 HVUL3H26931.2 0.0857035237250556
HVUL2H04161.2 HVUL3H27507.2 0.226438129414738
HVUL2H04161.2 HVUL3H32521.2 0.232980097271536
HVUL2H04161.2 HVUL3H34000.2 0.273520678491351
HVUL2H04161.2 HVUL3H34747.2 0.314825340331955
HVUL2H04161.2 HVUL3H35287.2 0.320399473340132
HVUL2H04161.2 HVUL3H35941.2 0.216143597266196
HVUL2H04161.2 HVUL3H38013.2 0.251396253863522
HVUL2H04161.2 HVUL3H38027.2 0.283630586726311
HVUL2H04161.2 HVUL3H44356.2 0.263262159024191
HVUL2H04161.2 HVUL3H52204.2 0.0455231936100347
HVUL2H04161.2 HVUL4H03600.2 0.402083177570535
HVUL2H04161.2 HVUL4H06404.2 0.343005540100019
HVUL2H04161.2 HVUL4H13284.2 0.36563021707321
HVUL2H04161.2 HVUL4H13286.2 0.394177003156008
HVUL2H04161.2 HVUL4H14392.2 0.272174064308577
HVUL2H04161.2 HVUL4H16418.2 0.354372110678977
HVUL2H04161.2 HVUL4H20452.2 0.304334659752493
HVUL2H04161.2 HVUL4H21602.2 0.401115766722828
HVUL2H04161.2 HVUL4H22246.2 0.295493384788181
HVUL2H04161.2 HVUL4H26853.2 0.402613935454689
HVUL2H04161.2 HVUL4H27778.2 0.32971793169165
HVUL2H04161.2 HVUL4H33125.2 0.179822434157681
HVUL2H04161.2 HVUL4H36703.2 0.17630188393763
HVUL2H04161.2 HVUL4H37625.2 0.0665224149686254
HVUL2H04161.2 HVUL4H43148.2 0.328443698678465
HVUL2H04161.2 HVUL4H44590.2 0.102850224982967
HVUL2H04161.2 HVUL4H51396.2 0.291210689970665
HVUL2H04161.2 HVUL5H02438.2 0.418685129003046
HVUL2H04161.2 HVUL5H04523.2 0.109075987294215
HVUL2H04161.2 HVUL5H05352.2 0.228718766100952
HVUL2H04161.2 HVUL5H08767.2 0.333411292153148
HVUL2H04161.2 HVUL5H10282.2 0.332396232108964
HVUL2H04161.2 HVUL5H11816.2 0.11539579343345
HVUL2H04161.2 HVUL5H12501.2 0.29487727696672
HVUL2H04161.2 HVUL5H13368.2 0.422312299823652
HVUL2H04161.2 HVUL5H14862.2 0.382277940173859
HVUL2H04161.2 HVUL5H14921.2 0.099360378690072
HVUL2H04161.2 HVUL5H15390.2 0.393529453088935
HVUL2H04161.2 HVUL5H16059.2 0.105747982090905
HVUL2H04161.2 HVUL5H18137.2 0.276718430386485
HVUL2H04161.2 HVUL5H18948.2 0.163089094902696
HVUL2H04161.2 HVUL5H19611.2 0.185938832178089
HVUL2H04161.2 HVUL5H22689.2 0.179192773899311
HVUL2H04161.2 HVUL5H27375.2 0.0783657324211901
HVUL2H04161.2 HVUL5H31425.2 0.356973713659829
HVUL2H04161.2 HVUL5H31765.2 0.360491253015437
HVUL2H04161.2 HVUL5H32753.2 0.27841741443357
HVUL2H04161.2 HVUL5H32754.2 0.330458373314421
HVUL2H04161.2 HVUL5H32755.2 0.231232186296262
HVUL2H04161.2 HVUL5H32756.2 0.300370797533395
HVUL2H04161.2 HVUL5H32757.2 0.349419692093746
HVUL2H04161.2 HVUL5H34045.2 0.273960122175981
HVUL2H04161.2 HVUL5H38722.2 0.217299548982815
HVUL2H04161.2 HVUL5H40892.2 0.353873335586328
HVUL2H04161.2 HVUL5H53048.2 0.2903223038088
HVUL2H04161.2 HVUL5H53168.2 0.352480405330026
HVUL2H04161.2 HVUL6H01283.2 0.1820331609728
HVUL2H04161.2 HVUL6H01808.2 0.159844476404406
HVUL2H04161.2 HVUL6H05290.2 0.354043534970135
HVUL2H04161.2 HVUL6H07325.2 0.397472171323046
HVUL2H04161.2 HVUL6H08236.2 0.394321840813721
HVUL2H04161.2 HVUL6H10264.2 0.449932400205189
HVUL2H04161.2 HVUL6H11443.2 0.257196407676581
HVUL2H04161.2 HVUL6H16050.2 0.0895242038129055
HVUL2H04161.2 HVUL6H16679.2 0.323786928513583
HVUL2H04161.2 HVUL6H17634.2 0.425732160133168
HVUL2H04161.2 HVUL6H17910.2 0.295507435134126
HVUL2H04161.2 HVUL6H19844.2 0.435618236121949
HVUL2H04161.2 HVUL6H20311.2 0.293440966501907
HVUL2H04161.2 HVUL6H23114.2 0.187806135143381
HVUL2H04161.2 HVUL6H24129.2 0.0815749645588971
HVUL2H04161.2 HVUL6H28080.2 0.408611477795195
HVUL2H04161.2 HVUL6H29857.2 0.386569477771058
HVUL2H04161.2 HVUL6H30043.2 0.161127964547961
HVUL2H04161.2 HVUL6H30069.2 0.423456363068583
HVUL2H04161.2 HVUL6H32675.2 0.326353765928069
HVUL2H04161.2 HVUL6H33693.2 0.150472148191519
HVUL2H04161.2 HVUL6H37516.2 0.176088068174098
HVUL2H04161.2 HVUL6H37718.2 0.0453589736775546
HVUL2H04161.2 HVUL6H43965.2 0.046044517699853
HVUL2H04161.2 HVUL6H58886.2 0.310429789234583
HVUL2H04161.2 HVUL7H06468.2 0.107060332997584
HVUL2H04161.2 HVUL7H10028.2 0.254252826824489
HVUL2H04161.2 HVUL7H10689.2 0.371053342772924
HVUL2H04161.2 HVUL7H11665.2 0.320809281702195
HVUL2H04161.2 HVUL7H14842.2 0.308251475337589
HVUL2H04161.2 HVUL7H15679.2 0.0630153394069372
HVUL2H04161.2 HVUL7H18684.2 0.0559490893057425
HVUL2H04161.2 HVUL7H28679.2 0.354509831398872
HVUL2H04161.2 HVUL7H32287.2 0.0582262435198458
HVUL2H04161.2 HVUL7H37354.2 0.376450101262172
HVUL2H04161.2 HVUL7H39800.2 0.179548521858624
HVUL2H04161.2 HVUL7H41147.2 0.176139482537246
HVUL2H04161.2 HVUL7H44050.2 0.405835593493332
HVUL2H04161.2 HVUL7H53934.2 0.185275234838671
HVUL2H04161.2 HVUL7H55184.2 0.450158096614094
HVUL2H05721.2 HVUL2H08514.2 0.0597542270854076
HVUL2H05721.2 HVUL2H10517.2 0.057077971396597
HVUL2H05721.2 HVUL2H11978.2 0.0672086453611302
HVUL2H05721.2 HVUL2H15461.2 0.0659920014552894
HVUL2H05721.2 HVUL2H17727.2 0.0154108014794101
HVUL2H05721.2 HVUL2H18160.2 0.0466203960467079
HVUL2H05721.2 HVUL2H20180.2 0.106102720676754
HVUL2H05721.2 HVUL2H25830.2 0.0733283059666512
HVUL2H05721.2 HVUL2H26684.2 0.0345275790155578
HVUL2H05721.2 HVUL2H27981.2 0.0626424674741228
HVUL2H05721.2 HVUL2H30600.2 0.067949381948414
HVUL2H05721.2 HVUL2H32028.2 0.0580642733711325
HVUL2H05721.2 HVUL2H32276.2 0.0307080846097951
HVUL2H05721.2 HVUL2H36784.2 0.0484434307827719
HVUL2H05721.2 HVUL2H39551.2 0.068837140712042
HVUL2H05721.2 HVUL2H39769.2 0.0728725912840251
HVUL2H05721.2 HVUL2H43878.2 0.0340164302352952
HVUL2H05721.2 HVUL2H45313.2 0.0896077021224596
HVUL2H05721.2 HVUL2H46502.2 0.0341585144202918
HVUL2H05721.2 HVUL2H52294.2 0.0754538704081615
HVUL2H05721.2 HVUL2H53921.2 0.0259203921034722
HVUL2H05721.2 HVUL2H57724.2 0.030749226000267
HVUL2H05721.2 HVUL3H01333.2 0.0927674199589183
HVUL2H05721.2 HVUL3H03522.2 0.0525083271073771
HVUL2H05721.2 HVUL3H05759.2 0.0240421103184717
HVUL2H05721.2 HVUL3H10629.2 0.046742683005587
HVUL2H05721.2 HVUL3H11276.2 0.0963456443656833
HVUL2H05721.2 HVUL3H11562.2 0.0391804658844983
HVUL2H05721.2 HVUL3H13621.2 0.0344603233245413
HVUL2H05721.2 HVUL3H18870.2 0.0584749219539924
HVUL2H05721.2 HVUL3H18918.2 0.0401777898833202
HVUL2H05721.2 HVUL3H18920.2 0.0438984886185267
HVUL2H05721.2 HVUL3H22749.2 0.0464419136253957
HVUL2H05721.2 HVUL3H24185.2 0.037690198400178
HVUL2H05721.2 HVUL3H25334.2 0.0519339910811758
HVUL2H05721.2 HVUL3H26931.2 0.0298098107984458
HVUL2H05721.2 HVUL3H27507.2 0.0348282783873364
HVUL2H05721.2 HVUL3H32521.2 0.0562017355218056
HVUL2H05721.2 HVUL3H34000.2 0.0457232398871105
HVUL2H05721.2 HVUL3H34747.2 0.0508432751883095
HVUL2H05721.2 HVUL3H35287.2 0.0470556336596476
HVUL2H05721.2 HVUL3H35941.2 0.0962005378515115
HVUL2H05721.2 HVUL3H38013.2 0.0356903302251285
HVUL2H05721.2 HVUL3H38027.2 0.0409522966540742
HVUL2H05721.2 HVUL3H44356.2 0.0549822994875923
HVUL2H05721.2 HVUL3H52204.2 0.0117346238708628
HVUL2H05721.2 HVUL4H03600.2 0.0576808663889207
HVUL2H05721.2 HVUL4H06404.2 0.0462732590618277
HVUL2H05721.2 HVUL4H13284.2 0.0506030104441982
HVUL2H05721.2 HVUL4H13286.2 0.0685500071938546
HVUL2H05721.2 HVUL4H14392.2 0.0325623447846563
HVUL2H05721.2 HVUL4H16418.2 0.0658926008856747
HVUL2H05721.2 HVUL4H20452.2 0.0313117526195166
HVUL2H05721.2 HVUL4H21602.2 0.0560773681464213
HVUL2H05721.2 HVUL4H22246.2 0.0681074595031812
HVUL2H05721.2 HVUL4H26853.2 0.0686921086051303
HVUL2H05721.2 HVUL4H27778.2 0.0472386923976588
HVUL2H05721.2 HVUL4H33125.2 0.0638881382242156
HVUL2H05721.2 HVUL4H36703.2 0.0427216395760266
HVUL2H05721.2 HVUL4H37625.2 0.0430260024631361
HVUL2H05721.2 HVUL4H43148.2 0.046407678025484
HVUL2H05721.2 HVUL4H44590.2 0.0438113354266976
HVUL2H05721.2 HVUL4H51396.2 0.0460970398420792
HVUL2H05721.2 HVUL5H02438.2 0.0637759836854471
HVUL2H05721.2 HVUL5H04523.2 0.0182739575106583
HVUL2H05721.2 HVUL5H05352.2 0.0708481978979114
HVUL2H05721.2 HVUL5H08767.2 0.0428609586525123
HVUL2H05721.2 HVUL5H10282.2 0.0837062833674687
HVUL2H05721.2 HVUL5H11816.2 0.0349003998351828
HVUL2H05721.2 HVUL5H12501.2 0.0826138868404147
HVUL2H05721.2 HVUL5H13368.2 0.0713794240826108
HVUL2H05721.2 HVUL5H14862.2 0.0565377859787365
HVUL2H05721.2 HVUL5H14921.2 0.127786474146634
HVUL2H05721.2 HVUL5H15390.2 0.0606052484558464
HVUL2H05721.2 HVUL5H16059.2 0.0436831459223144
HVUL2H05721.2 HVUL5H18137.2 0.0359736140950221
HVUL2H05721.2 HVUL5H18948.2 0.0689211166331988
HVUL2H05721.2 HVUL5H19611.2 0.0644901699294792
HVUL2H05721.2 HVUL5H22689.2 0.0683491899604709
HVUL2H05721.2 HVUL5H27375.2 0.0225876533390493
HVUL2H05721.2 HVUL5H31425.2 0.0483478977216844
HVUL2H05721.2 HVUL5H31765.2 0.0427171106111249
HVUL2H05721.2 HVUL5H32753.2 0.0569325819888246
HVUL2H05721.2 HVUL5H32754.2 0.0723683270337675
HVUL2H05721.2 HVUL5H32755.2 0.0440631946348228
HVUL2H05721.2 HVUL5H32756.2 0.0562357610941912
HVUL2H05721.2 HVUL5H32757.2 0.0620872464872482
HVUL2H05721.2 HVUL5H34045.2 0.0694400442396699
HVUL2H05721.2 HVUL5H38722.2 0.0476885234988906
HVUL2H05721.2 HVUL5H40892.2 0.077428327909051
HVUL2H05721.2 HVUL5H53048.2 0.0822017879640614
HVUL2H05721.2 HVUL5H53168.2 0.0424318570973986
HVUL2H05721.2 HVUL6H01283.2 0.0745397793478744
HVUL2H05721.2 HVUL6H01808.2 0.0768116695119461
HVUL2H05721.2 HVUL6H05290.2 0.0943343043494126
HVUL2H05721.2 HVUL6H07325.2 0.0678514408735173
HVUL2H05721.2 HVUL6H08236.2 0.04898399309399
HVUL2H05721.2 HVUL6H10264.2 0.0647536833643029
HVUL2H05721.2 HVUL6H11443.2 0.075541410500951
HVUL2H05721.2 HVUL6H16050.2 0.0946435196394635
HVUL2H05721.2 HVUL6H16679.2 0.0351637933376256
HVUL2H05721.2 HVUL6H17634.2 0.0573206938099746
HVUL2H05721.2 HVUL6H17910.2 0.0776862824620457
HVUL2H05721.2 HVUL6H19844.2 0.0572123294346518
HVUL2H05721.2 HVUL6H20311.2 0.0365505024513405
HVUL2H05721.2 HVUL6H23114.2 0.0907357743681105
HVUL2H05721.2 HVUL6H24129.2 0.0427850700054888
HVUL2H05721.2 HVUL6H28080.2 0.0754680353807742
HVUL2H05721.2 HVUL6H29857.2 0.0694979168327176
HVUL2H05721.2 HVUL6H30043.2 0.0370018593274574
HVUL2H05721.2 HVUL6H30069.2 0.0514550799371067
HVUL2H05721.2 HVUL6H32675.2 0.0830438814448599
HVUL2H05721.2 HVUL6H33693.2 0.0519207800359564
HVUL2H05721.2 HVUL6H37516.2 0.0409707345506476
HVUL2H05721.2 HVUL6H37718.2 0.0174047461434619
HVUL2H05721.2 HVUL6H43965.2 0.0363067599336791
HVUL2H05721.2 HVUL6H58886.2 0.0445293890064057
HVUL2H05721.2 HVUL7H06468.2 0.0607663372175496
HVUL2H05721.2 HVUL7H10028.2 0.0559434761401612
HVUL2H05721.2 HVUL7H10689.2 0.0510386647865276
HVUL2H05721.2 HVUL7H11665.2 0.0903009068326801
HVUL2H05721.2 HVUL7H14842.2 0.0310252412705746
HVUL2H05721.2 HVUL7H15679.2 0.0376696661363079
HVUL2H05721.2 HVUL7H18684.2 0.0290055631828795
HVUL2H05721.2 HVUL7H28679.2 0.0559230468551594
HVUL2H05721.2 HVUL7H32287.2 0.0408022508839158
HVUL2H05721.2 HVUL7H37354.2 0.0658281834065036
HVUL2H05721.2 HVUL7H39800.2 0.127783759161852
HVUL2H05721.2 HVUL7H41147.2 0.0194862685902361
HVUL2H05721.2 HVUL7H44050.2 0.0671894491288038
HVUL2H05721.2 HVUL7H53934.2 0.0369058989960375
HVUL2H05721.2 HVUL7H55184.2 0.0676469460909647
HVUL2H08514.2 HVUL2H10517.2 0.111238823775909
HVUL2H08514.2 HVUL2H11978.2 0.101814341318188
HVUL2H08514.2 HVUL2H15461.2 0.0449708387435699
HVUL2H08514.2 HVUL2H17727.2 0.0510840451396834
HVUL2H08514.2 HVUL2H18160.2 0.0702223487849309
HVUL2H08514.2 HVUL2H20180.2 0.120123126804574
HVUL2H08514.2 HVUL2H25830.2 0.0704879874480262
HVUL2H08514.2 HVUL2H26684.2 0.135795923453924
HVUL2H08514.2 HVUL2H27981.2 0.115783636746095
HVUL2H08514.2 HVUL2H30600.2 0.0427816171505013
HVUL2H08514.2 HVUL2H32028.2 0.114429879637254
HVUL2H08514.2 HVUL2H32276.2 0.101194393289011
HVUL2H08514.2 HVUL2H36784.2 0.103553319147278
HVUL2H08514.2 HVUL2H39551.2 0.116224004935204
HVUL2H08514.2 HVUL2H39769.2 0.0814750243548308
HVUL2H08514.2 HVUL2H43878.2 0.121871272354735
HVUL2H08514.2 HVUL2H45313.2 0.0898465517482601
HVUL2H08514.2 HVUL2H46502.2 0.0970400348069206
HVUL2H08514.2 HVUL2H52294.2 0.0593386799030733
HVUL2H08514.2 HVUL2H53921.2 0.0815976506225457
HVUL2H08514.2 HVUL2H57724.2 0.101557406344624
HVUL2H08514.2 HVUL3H01333.2 0.0821247071275387
HVUL2H08514.2 HVUL3H03522.2 0.14916573758228
HVUL2H08514.2 HVUL3H05759.2 0.102301087100234
HVUL2H08514.2 HVUL3H10629.2 0.1280303176116
HVUL2H08514.2 HVUL3H11276.2 0.0966669334454872
HVUL2H08514.2 HVUL3H11562.2 0.134283856279988
HVUL2H08514.2 HVUL3H13621.2 0.132587017252506
HVUL2H08514.2 HVUL3H18870.2 0.0951616239183457
HVUL2H08514.2 HVUL3H18918.2 0.131200388326099
HVUL2H08514.2 HVUL3H18920.2 0.124762020650743
HVUL2H08514.2 HVUL3H22749.2 0.0709798789607821
HVUL2H08514.2 HVUL3H24185.2 0.136139600198217
HVUL2H08514.2 HVUL3H25334.2 0.122941942289166
HVUL2H08514.2 HVUL3H26931.2 0.107623990457383
HVUL2H08514.2 HVUL3H27507.2 0.139257333006468
HVUL2H08514.2 HVUL3H32521.2 0.126923492576638
HVUL2H08514.2 HVUL3H34000.2 0.11617514528082
HVUL2H08514.2 HVUL3H34747.2 0.072815172067496
HVUL2H08514.2 HVUL3H35287.2 0.0779853257048341
HVUL2H08514.2 HVUL3H35941.2 0.115221952778235
HVUL2H08514.2 HVUL3H38013.2 0.0841531404565297
HVUL2H08514.2 HVUL3H38027.2 0.140565619947885
HVUL2H08514.2 HVUL3H44356.2 0.0629699447446359
HVUL2H08514.2 HVUL3H52204.2 0.0379557536947445
HVUL2H08514.2 HVUL4H03600.2 0.0921180411376309
HVUL2H08514.2 HVUL4H06404.2 0.0782249318403153
HVUL2H08514.2 HVUL4H13284.2 0.142202277037876
HVUL2H08514.2 HVUL4H13286.2 0.0857462360243854
HVUL2H08514.2 HVUL4H14392.2 0.10563443401017
HVUL2H08514.2 HVUL4H16418.2 0.0727976340451531
HVUL2H08514.2 HVUL4H20452.2 0.106373772894389
HVUL2H08514.2 HVUL4H21602.2 0.126118202243206
HVUL2H08514.2 HVUL4H22246.2 0.103385965054243
HVUL2H08514.2 HVUL4H26853.2 0.0943200678552968
HVUL2H08514.2 HVUL4H27778.2 0.14256380020441
HVUL2H08514.2 HVUL4H33125.2 0.0526454191661419
HVUL2H08514.2 HVUL4H36703.2 0.111255366477898
HVUL2H08514.2 HVUL4H37625.2 0.0328643869246172
HVUL2H08514.2 HVUL4H43148.2 0.147497641801854
HVUL2H08514.2 HVUL4H44590.2 0.104290127368987
HVUL2H08514.2 HVUL4H51396.2 0.0970350344756078
HVUL2H08514.2 HVUL5H02438.2 0.106036251954706
HVUL2H08514.2 HVUL5H04523.2 0.0764764148542685
HVUL2H08514.2 HVUL5H05352.2 0.14331684681598
HVUL2H08514.2 HVUL5H08767.2 0.140047056985924
HVUL2H08514.2 HVUL5H10282.2 0.107569161447964
HVUL2H08514.2 HVUL5H11816.2 0.0618982291579616
HVUL2H08514.2 HVUL5H12501.2 0.0960314716438522
HVUL2H08514.2 HVUL5H13368.2 0.103547038769194
HVUL2H08514.2 HVUL5H14862.2 0.142599000432878
HVUL2H08514.2 HVUL5H14921.2 0.057543498906141
HVUL2H08514.2 HVUL5H15390.2 0.0915077350873296
HVUL2H08514.2 HVUL5H16059.2 0.0699252995132484
HVUL2H08514.2 HVUL5H18137.2 0.104667775069049
HVUL2H08514.2 HVUL5H18948.2 0.141392525367242
HVUL2H08514.2 HVUL5H19611.2 0.0918893461202802
HVUL2H08514.2 HVUL5H22689.2 0.117978593291657
HVUL2H08514.2 HVUL5H27375.2 0.0522139352619828
HVUL2H08514.2 HVUL5H31425.2 0.125000377712067
HVUL2H08514.2 HVUL5H31765.2 0.123688201697484
HVUL2H08514.2 HVUL5H32753.2 0.0641283917560992
HVUL2H08514.2 HVUL5H32754.2 0.0843605856115099
HVUL2H08514.2 HVUL5H32755.2 0.0931640953081611
HVUL2H08514.2 HVUL5H32756.2 0.0825318877218692
HVUL2H08514.2 HVUL5H32757.2 0.123666542174332
HVUL2H08514.2 HVUL5H34045.2 0.0681645091271535
HVUL2H08514.2 HVUL5H38722.2 0.0563010265056468
HVUL2H08514.2 HVUL5H40892.2 0.0856219217961932
HVUL2H08514.2 HVUL5H53048.2 0.0900483315134318
HVUL2H08514.2 HVUL5H53168.2 0.127014174759704
HVUL2H08514.2 HVUL6H01283.2 0.0663540058124913
HVUL2H08514.2 HVUL6H01808.2 0.0423654964470225
HVUL2H08514.2 HVUL6H05290.2 0.110409983820742
HVUL2H08514.2 HVUL6H07325.2 0.0860027640401749
HVUL2H08514.2 HVUL6H08236.2 0.105721931746418
HVUL2H08514.2 HVUL6H10264.2 0.117970282515367
HVUL2H08514.2 HVUL6H11443.2 0.0644618300526108
HVUL2H08514.2 HVUL6H16050.2 0.0672573946862112
HVUL2H08514.2 HVUL6H16679.2 0.116816437319769
HVUL2H08514.2 HVUL6H17634.2 0.0997628845326042
HVUL2H08514.2 HVUL6H17910.2 0.114502019080761
HVUL2H08514.2 HVUL6H19844.2 0.130492570311345
HVUL2H08514.2 HVUL6H20311.2 0.133405573861987
HVUL2H08514.2 HVUL6H23114.2 0.152658233029651
HVUL2H08514.2 HVUL6H24129.2 0.106516570957405
HVUL2H08514.2 HVUL6H28080.2 0.10128692987316
HVUL2H08514.2 HVUL6H29857.2 0.103169853895964
HVUL2H08514.2 HVUL6H30043.2 0.130693974702001
HVUL2H08514.2 HVUL6H30069.2 0.117922227650061
HVUL2H08514.2 HVUL6H32675.2 0.146417903726452
HVUL2H08514.2 HVUL6H33693.2 0.0335201646776191
HVUL2H08514.2 HVUL6H37516.2 0.0370315058479892
HVUL2H08514.2 HVUL6H37718.2 0.0308471657719854
HVUL2H08514.2 HVUL6H43965.2 0.0719663412037429
HVUL2H08514.2 HVUL6H58886.2 0.079357232139194
HVUL2H08514.2 HVUL7H06468.2 0.106478149548913
HVUL2H08514.2 HVUL7H10028.2 0.130126139032154
HVUL2H08514.2 HVUL7H10689.2 0.105256917346264
HVUL2H08514.2 HVUL7H11665.2 0.116532250552103
HVUL2H08514.2 HVUL7H14842.2 0.10737623978047
HVUL2H08514.2 HVUL7H15679.2 0.0179066653217059
HVUL2H08514.2 HVUL7H18684.2 0.0775578635429824
HVUL2H08514.2 HVUL7H28679.2 0.140701535441541
HVUL2H08514.2 HVUL7H32287.2 0.0428338694769539
HVUL2H08514.2 HVUL7H37354.2 0.084990064309963
HVUL2H08514.2 HVUL7H39800.2 0.0719481326519229
HVUL2H08514.2 HVUL7H41147.2 0.0846062192584081
HVUL2H08514.2 HVUL7H44050.2 0.101181348251206
HVUL2H08514.2 HVUL7H53934.2 0.119726992298903
HVUL2H08514.2 HVUL7H55184.2 0.116628572768936
HVUL2H10517.2 HVUL2H11978.2 0.0672134877048902
HVUL2H10517.2 HVUL2H15461.2 0.0377232318921119
HVUL2H10517.2 HVUL2H17727.2 0.0493268421559862
HVUL2H10517.2 HVUL2H18160.2 0.0688489613995898
HVUL2H10517.2 HVUL2H20180.2 0.0912281786853583
HVUL2H10517.2 HVUL2H25830.2 0.0611742751193793
HVUL2H10517.2 HVUL2H26684.2 0.0869469994699311
HVUL2H10517.2 HVUL2H27981.2 0.0803661535751296
HVUL2H10517.2 HVUL2H30600.2 0.0268990831306652
HVUL2H10517.2 HVUL2H32028.2 0.0887423653122256
HVUL2H10517.2 HVUL2H32276.2 0.0498191775324604
HVUL2H10517.2 HVUL2H36784.2 0.0757674182496193
HVUL2H10517.2 HVUL2H39551.2 0.0763021774363727
HVUL2H10517.2 HVUL2H39769.2 0.0674026775581796
HVUL2H10517.2 HVUL2H43878.2 0.0715375093384743
HVUL2H10517.2 HVUL2H45313.2 0.0683340580201465
HVUL2H10517.2 HVUL2H46502.2 0.0482390429385772
HVUL2H10517.2 HVUL2H52294.2 0.0501065071047354
HVUL2H10517.2 HVUL2H53921.2 0.0472016784261751
HVUL2H10517.2 HVUL2H57724.2 0.0503569557500176
HVUL2H10517.2 HVUL3H01333.2 0.0682947817843123
HVUL2H10517.2 HVUL3H03522.2 0.111541512037168
HVUL2H10517.2 HVUL3H05759.2 0.0492685105435332
HVUL2H10517.2 HVUL3H10629.2 0.101950998451191
HVUL2H10517.2 HVUL3H11276.2 0.0780385896489985
HVUL2H10517.2 HVUL3H11562.2 0.106141179427405
HVUL2H10517.2 HVUL3H13621.2 0.103729129738479
HVUL2H10517.2 HVUL3H18870.2 0.0531529095923906
HVUL2H10517.2 HVUL3H18918.2 0.101749627404302
HVUL2H10517.2 HVUL3H18920.2 0.0988784442673311
HVUL2H10517.2 HVUL3H22749.2 0.0456643969568624
HVUL2H10517.2 HVUL3H24185.2 0.103284111487715
HVUL2H10517.2 HVUL3H25334.2 0.0944506072704377
HVUL2H10517.2 HVUL3H26931.2 0.0916816730301371
HVUL2H10517.2 HVUL3H27507.2 0.102182647869082
HVUL2H10517.2 HVUL3H32521.2 0.100048635813351
HVUL2H10517.2 HVUL3H34000.2 0.061891814632473
HVUL2H10517.2 HVUL3H34747.2 0.048179909421887
HVUL2H10517.2 HVUL3H35287.2 0.0464707452638435
HVUL2H10517.2 HVUL3H35941.2 0.0828119753406219
HVUL2H10517.2 HVUL3H38013.2 0.0432648684127299
HVUL2H10517.2 HVUL3H38027.2 0.108806682729483
HVUL2H10517.2 HVUL3H44356.2 0.0389217314963742
HVUL2H10517.2 HVUL3H52204.2 0.0405457180099784
HVUL2H10517.2 HVUL4H03600.2 0.0669535009352074
HVUL2H10517.2 HVUL4H06404.2 0.0478554725659984
HVUL2H10517.2 HVUL4H13284.2 0.102427845855842
HVUL2H10517.2 HVUL4H13286.2 0.0627295696207917
HVUL2H10517.2 HVUL4H14392.2 0.0522349053940884
HVUL2H10517.2 HVUL4H16418.2 0.0551797043956647
HVUL2H10517.2 HVUL4H20452.2 0.0723327567764601
HVUL2H10517.2 HVUL4H21602.2 0.0852806175713349
HVUL2H10517.2 HVUL4H22246.2 0.0687875145256394
HVUL2H10517.2 HVUL4H26853.2 0.067548366590138
HVUL2H10517.2 HVUL4H27778.2 0.0979541199771838
HVUL2H10517.2 HVUL4H33125.2 0.0403683166799712
HVUL2H10517.2 HVUL4H36703.2 0.0858531829812942
HVUL2H10517.2 HVUL4H37625.2 0.0259556363048899
HVUL2H10517.2 HVUL4H43148.2 0.108666443077145
HVUL2H10517.2 HVUL4H44590.2 0.0919552282975491
HVUL2H10517.2 HVUL4H51396.2 0.055924963454248
HVUL2H10517.2 HVUL5H02438.2 0.0835318603884142
HVUL2H10517.2 HVUL5H04523.2 0.0731258077532013
HVUL2H10517.2 HVUL5H05352.2 0.115365158049592
HVUL2H10517.2 HVUL5H08767.2 0.104314065631298
HVUL2H10517.2 HVUL5H10282.2 0.0710674465757573
HVUL2H10517.2 HVUL5H11816.2 0.0530525715839075
HVUL2H10517.2 HVUL5H12501.2 0.0773216290166459
HVUL2H10517.2 HVUL5H13368.2 0.0876961329670563
HVUL2H10517.2 HVUL5H14862.2 0.101680765750515
HVUL2H10517.2 HVUL5H14921.2 0.0587864686796085
HVUL2H10517.2 HVUL5H15390.2 0.0617964870241239
HVUL2H10517.2 HVUL5H16059.2 0.0600143969643999
HVUL2H10517.2 HVUL5H18137.2 0.0625288928767001
HVUL2H10517.2 HVUL5H18948.2 0.105821493785483
HVUL2H10517.2 HVUL5H19611.2 0.0758581014048769
HVUL2H10517.2 HVUL5H22689.2 0.0708332302686686
HVUL2H10517.2 HVUL5H27375.2 0.058916708518285
HVUL2H10517.2 HVUL5H31425.2 0.102872209630879
HVUL2H10517.2 HVUL5H31765.2 0.0967074073678076
HVUL2H10517.2 HVUL5H32753.2 0.0437827841263604
HVUL2H10517.2 HVUL5H32754.2 0.0559594180401082
HVUL2H10517.2 HVUL5H32755.2 0.0464022555317642
HVUL2H10517.2 HVUL5H32756.2 0.0489922646342481
HVUL2H10517.2 HVUL5H32757.2 0.0741799083634987
HVUL2H10517.2 HVUL5H34045.2 0.0563558741930409
HVUL2H10517.2 HVUL5H38722.2 0.0534877417782161
HVUL2H10517.2 HVUL5H40892.2 0.0604957736798165
HVUL2H10517.2 HVUL5H53048.2 0.068397289306969
HVUL2H10517.2 HVUL5H53168.2 0.0998526208520168
HVUL2H10517.2 HVUL6H01283.2 0.0423223167000915
HVUL2H10517.2 HVUL6H01808.2 0.0412193606310611
HVUL2H10517.2 HVUL6H05290.2 0.0835133502085752
HVUL2H10517.2 HVUL6H07325.2 0.0772505127367076
HVUL2H10517.2 HVUL6H08236.2 0.0705872516858667
HVUL2H10517.2 HVUL6H10264.2 0.0843391567496627
HVUL2H10517.2 HVUL6H11443.2 0.0541730055613293
HVUL2H10517.2 HVUL6H16050.2 0.0536395508592936
HVUL2H10517.2 HVUL6H16679.2 0.0672564900166352
HVUL2H10517.2 HVUL6H17634.2 0.0691445321384862
HVUL2H10517.2 HVUL6H17910.2 0.0782478949438139
HVUL2H10517.2 HVUL6H19844.2 0.089588996298203
HVUL2H10517.2 HVUL6H20311.2 0.102920557437302
HVUL2H10517.2 HVUL6H23114.2 0.113583776562265
HVUL2H10517.2 HVUL6H24129.2 0.106911116354721
HVUL2H10517.2 HVUL6H28080.2 0.0816527242389561
HVUL2H10517.2 HVUL6H29857.2 0.0859219421181364
HVUL2H10517.2 HVUL6H30043.2 0.0800300685341917
HVUL2H10517.2 HVUL6H30069.2 0.0953925864030476
HVUL2H10517.2 HVUL6H32675.2 0.106815569575365
HVUL2H10517.2 HVUL6H33693.2 0.0267930937055348
HVUL2H10517.2 HVUL6H37516.2 0.0230245152207806
HVUL2H10517.2 HVUL6H37718.2 0.0168365255374301
HVUL2H10517.2 HVUL6H43965.2 0.0490381962479336
HVUL2H10517.2 HVUL6H58886.2 0.0441245508932772
HVUL2H10517.2 HVUL7H06468.2 0.0732071881432858
HVUL2H10517.2 HVUL7H10028.2 0.076988595658005
HVUL2H10517.2 HVUL7H10689.2 0.060448155188393
HVUL2H10517.2 HVUL7H11665.2 0.0775258367244434
HVUL2H10517.2 HVUL7H14842.2 0.0627056556967079
HVUL2H10517.2 HVUL7H15679.2 0.0172866365471123
HVUL2H10517.2 HVUL7H18684.2 0.0813792122406636
HVUL2H10517.2 HVUL7H28679.2 0.0926277557475563
HVUL2H10517.2 HVUL7H32287.2 0.0409849313863695
HVUL2H10517.2 HVUL7H37354.2 0.0598104221923532
HVUL2H10517.2 HVUL7H39800.2 0.0580872223766566
HVUL2H10517.2 HVUL7H41147.2 0.0360315797103268
HVUL2H10517.2 HVUL7H44050.2 0.0826183491384286
HVUL2H10517.2 HVUL7H53934.2 0.0952464615825874
HVUL2H10517.2 HVUL7H55184.2 0.0911672790809566
HVUL2H11978.2 HVUL2H15461.2 0.0655764035826582
HVUL2H11978.2 HVUL2H17727.2 0.037404328227068
HVUL2H11978.2 HVUL2H18160.2 0.226182533260702
HVUL2H11978.2 HVUL2H20180.2 0.219528546333562
HVUL2H11978.2 HVUL2H25830.2 0.130755799334878
HVUL2H11978.2 HVUL2H26684.2 0.143098434084214
HVUL2H11978.2 HVUL2H27981.2 0.129511799804854
HVUL2H11978.2 HVUL2H30600.2 0.135120950783706
HVUL2H11978.2 HVUL2H32028.2 0.383485169294811
HVUL2H11978.2 HVUL2H32276.2 0.294275975159358
HVUL2H11978.2 HVUL2H36784.2 0.120272849039834
HVUL2H11978.2 HVUL2H39551.2 0.384413238103819
HVUL2H11978.2 HVUL2H39769.2 0.3399010518037
HVUL2H11978.2 HVUL2H43878.2 0.227234746435604
HVUL2H11978.2 HVUL2H45313.2 0.385241807150387
HVUL2H11978.2 HVUL2H46502.2 0.271867639868598
HVUL2H11978.2 HVUL2H52294.2 0.181254487204574
HVUL2H11978.2 HVUL2H53921.2 0.202320327104799
HVUL2H11978.2 HVUL2H57724.2 0.281862152859347
HVUL2H11978.2 HVUL3H01333.2 0.200093101944357
HVUL2H11978.2 HVUL3H03522.2 0.238063452684524
HVUL2H11978.2 HVUL3H05759.2 0.214877270465284
HVUL2H11978.2 HVUL3H10629.2 0.28444380160325
HVUL2H11978.2 HVUL3H11276.2 0.305267694201045
HVUL2H11978.2 HVUL3H11562.2 0.193519936000586
HVUL2H11978.2 HVUL3H13621.2 0.167836117637629
HVUL2H11978.2 HVUL3H18870.2 0.344383547409217
HVUL2H11978.2 HVUL3H18918.2 0.246353543367901
HVUL2H11978.2 HVUL3H18920.2 0.275843792217985
HVUL2H11978.2 HVUL3H22749.2 0.0658708920840042
HVUL2H11978.2 HVUL3H24185.2 0.204303219428959
HVUL2H11978.2 HVUL3H25334.2 0.262451508859815
HVUL2H11978.2 HVUL3H26931.2 0.0586388402242649
HVUL2H11978.2 HVUL3H27507.2 0.15771933936317
HVUL2H11978.2 HVUL3H32521.2 0.180316100362221
HVUL2H11978.2 HVUL3H34000.2 0.291379030212847
HVUL2H11978.2 HVUL3H34747.2 0.359438308660764
HVUL2H11978.2 HVUL3H35287.2 0.378299461488524
HVUL2H11978.2 HVUL3H35941.2 0.198822247801019
HVUL2H11978.2 HVUL3H38013.2 0.268036980654904
HVUL2H11978.2 HVUL3H38027.2 0.189200483815175
HVUL2H11978.2 HVUL3H44356.2 0.330522274343949
HVUL2H11978.2 HVUL3H52204.2 0.0253957995887623
HVUL2H11978.2 HVUL4H03600.2 0.39541399826303
HVUL2H11978.2 HVUL4H06404.2 0.387319709623865
HVUL2H11978.2 HVUL4H13284.2 0.282133407052086
HVUL2H11978.2 HVUL4H13286.2 0.411884757049192
HVUL2H11978.2 HVUL4H14392.2 0.289250036336608
HVUL2H11978.2 HVUL4H16418.2 0.385596475746648
HVUL2H11978.2 HVUL4H20452.2 0.236609957857121
HVUL2H11978.2 HVUL4H21602.2 0.351434446315138
HVUL2H11978.2 HVUL4H22246.2 0.276644523745782
HVUL2H11978.2 HVUL4H26853.2 0.429000224898148
HVUL2H11978.2 HVUL4H27778.2 0.258842925497295
HVUL2H11978.2 HVUL4H33125.2 0.204315918606268
HVUL2H11978.2 HVUL4H36703.2 0.13360580512115
HVUL2H11978.2 HVUL4H37625.2 0.0843847671157394
HVUL2H11978.2 HVUL4H43148.2 0.239426698904857
HVUL2H11978.2 HVUL4H44590.2 0.0757042423740757
HVUL2H11978.2 HVUL4H51396.2 0.287788431051391
HVUL2H11978.2 HVUL5H02438.2 0.349997986555464
HVUL2H11978.2 HVUL5H04523.2 0.0625140117582089
HVUL2H11978.2 HVUL5H05352.2 0.168035943471709
HVUL2H11978.2 HVUL5H08767.2 0.237903203675655
HVUL2H11978.2 HVUL5H10282.2 0.359861144354374
HVUL2H11978.2 HVUL5H11816.2 0.0746484485764965
HVUL2H11978.2 HVUL5H12501.2 0.25185732560095
HVUL2H11978.2 HVUL5H13368.2 0.37038085136149
HVUL2H11978.2 HVUL5H14862.2 0.315018851083311
HVUL2H11978.2 HVUL5H14921.2 0.0909382917271588
HVUL2H11978.2 HVUL5H15390.2 0.425637856471332
HVUL2H11978.2 HVUL5H16059.2 0.0861553716349654
HVUL2H11978.2 HVUL5H18137.2 0.24753664902605
HVUL2H11978.2 HVUL5H18948.2 0.160982881797185
HVUL2H11978.2 HVUL5H19611.2 0.148517709459015
HVUL2H11978.2 HVUL5H22689.2 0.216223785376249
HVUL2H11978.2 HVUL5H27375.2 0.048795735913239
HVUL2H11978.2 HVUL5H31425.2 0.249390380045179
HVUL2H11978.2 HVUL5H31765.2 0.254573563473695
HVUL2H11978.2 HVUL5H32753.2 0.336427287014028
HVUL2H11978.2 HVUL5H32754.2 0.376140026343063
HVUL2H11978.2 HVUL5H32755.2 0.292769830805131
HVUL2H11978.2 HVUL5H32756.2 0.367321966666078
HVUL2H11978.2 HVUL5H32757.2 0.366171986094201
HVUL2H11978.2 HVUL5H34045.2 0.233721072039603
HVUL2H11978.2 HVUL5H38722.2 0.162889391458264
HVUL2H11978.2 HVUL5H40892.2 0.39564573642372
HVUL2H11978.2 HVUL5H53048.2 0.261323602213123
HVUL2H11978.2 HVUL5H53168.2 0.254284487502143
HVUL2H11978.2 HVUL6H01283.2 0.206969325678083
HVUL2H11978.2 HVUL6H01808.2 0.137008695565515
HVUL2H11978.2 HVUL6H05290.2 0.355825312449747
HVUL2H11978.2 HVUL6H07325.2 0.34812258740378
HVUL2H11978.2 HVUL6H08236.2 0.363289977803973
HVUL2H11978.2 HVUL6H10264.2 0.408936079657443
HVUL2H11978.2 HVUL6H11443.2 0.288097962120505
HVUL2H11978.2 HVUL6H16050.2 0.0820955222354364
HVUL2H11978.2 HVUL6H16679.2 0.296888600978283
HVUL2H11978.2 HVUL6H17634.2 0.423536158827312
HVUL2H11978.2 HVUL6H17910.2 0.277595238473221
HVUL2H11978.2 HVUL6H19844.2 0.385988724676383
HVUL2H11978.2 HVUL6H20311.2 0.195850407816292
HVUL2H11978.2 HVUL6H23114.2 0.17535128596657
HVUL2H11978.2 HVUL6H24129.2 0.0541606224411843
HVUL2H11978.2 HVUL6H28080.2 0.394810303014287
HVUL2H11978.2 HVUL6H29857.2 0.319643261184167
HVUL2H11978.2 HVUL6H30043.2 0.132424899432521
HVUL2H11978.2 HVUL6H30069.2 0.323983625166848
HVUL2H11978.2 HVUL6H32675.2 0.282881227993165
HVUL2H11978.2 HVUL6H33693.2 0.149429532910598
HVUL2H11978.2 HVUL6H37516.2 0.218908959633592
HVUL2H11978.2 HVUL6H37718.2 0.0551463981896671
HVUL2H11978.2 HVUL6H43965.2 0.0636544802825471
HVUL2H11978.2 HVUL6H58886.2 0.346551408886177
HVUL2H11978.2 HVUL7H06468.2 0.127014934628371
HVUL2H11978.2 HVUL7H10028.2 0.252456493148272
HVUL2H11978.2 HVUL7H10689.2 0.402062586858142
HVUL2H11978.2 HVUL7H11665.2 0.331053587950316
HVUL2H11978.2 HVUL7H14842.2 0.275416437274597
HVUL2H11978.2 HVUL7H15679.2 0.0620414194535684
HVUL2H11978.2 HVUL7H18684.2 0.0380989187093388
HVUL2H11978.2 HVUL7H28679.2 0.311845666898803
HVUL2H11978.2 HVUL7H32287.2 0.0456385337735453
HVUL2H11978.2 HVUL7H37354.2 0.415702826599401
HVUL2H11978.2 HVUL7H39800.2 0.193080058261021
HVUL2H11978.2 HVUL7H41147.2 0.192596189391826
HVUL2H11978.2 HVUL7H44050.2 0.339255133745543
HVUL2H11978.2 HVUL7H53934.2 0.127977587088723
HVUL2H11978.2 HVUL7H55184.2 0.39553972913764
HVUL2H15461.2 HVUL2H17727.2 0.0403445477091715
HVUL2H15461.2 HVUL2H18160.2 0.0495531772792026
HVUL2H15461.2 HVUL2H20180.2 0.0646361867557948
HVUL2H15461.2 HVUL2H25830.2 0.0407467283672941
HVUL2H15461.2 HVUL2H26684.2 0.0491201150789089
HVUL2H15461.2 HVUL2H27981.2 0.0625814921120658
HVUL2H15461.2 HVUL2H30600.2 0.0822504426832674
HVUL2H15461.2 HVUL2H32028.2 0.0701765214253016
HVUL2H15461.2 HVUL2H32276.2 0.0401250188885838
HVUL2H15461.2 HVUL2H36784.2 0.101336437835883
HVUL2H15461.2 HVUL2H39551.2 0.0831861919056546
HVUL2H15461.2 HVUL2H39769.2 0.0789228250501819
HVUL2H15461.2 HVUL2H43878.2 0.0559265267823438
HVUL2H15461.2 HVUL2H45313.2 0.0752881784921906
HVUL2H15461.2 HVUL2H46502.2 0.0461420126049926
HVUL2H15461.2 HVUL2H52294.2 0.12277555235454
HVUL2H15461.2 HVUL2H53921.2 0.0467524718605591
HVUL2H15461.2 HVUL2H57724.2 0.0426766907912343
HVUL2H15461.2 HVUL3H01333.2 0.0733494629148658
HVUL2H15461.2 HVUL3H03522.2 0.0913024475982989
HVUL2H15461.2 HVUL3H05759.2 0.0383489694183408
HVUL2H15461.2 HVUL3H10629.2 0.0741132541000937
HVUL2H15461.2 HVUL3H11276.2 0.075555846607537
HVUL2H15461.2 HVUL3H11562.2 0.0838669325260683
HVUL2H15461.2 HVUL3H13621.2 0.0754168622911528
HVUL2H15461.2 HVUL3H18870.2 0.0533570761559476
HVUL2H15461.2 HVUL3H18918.2 0.0729324041216908
HVUL2H15461.2 HVUL3H18920.2 0.0732697958102181
HVUL2H15461.2 HVUL3H22749.2 0.042056972808866
HVUL2H15461.2 HVUL3H24185.2 0.0763362692880347
HVUL2H15461.2 HVUL3H25334.2 0.0968719886177736
HVUL2H15461.2 HVUL3H26931.2 0.0557327191907921
HVUL2H15461.2 HVUL3H27507.2 0.0752057326382212
HVUL2H15461.2 HVUL3H32521.2 0.103962046386661
HVUL2H15461.2 HVUL3H34000.2 0.0515518655273808
HVUL2H15461.2 HVUL3H34747.2 0.0379540656652361
HVUL2H15461.2 HVUL3H35287.2 0.0379782891273382
HVUL2H15461.2 HVUL3H35941.2 0.125351287593927
HVUL2H15461.2 HVUL3H38013.2 0.0554427316484983
HVUL2H15461.2 HVUL3H38027.2 0.0779409988357826
HVUL2H15461.2 HVUL3H44356.2 0.0438508505056982
HVUL2H15461.2 HVUL3H52204.2 0.0444245642796001
HVUL2H15461.2 HVUL4H03600.2 0.0573156130781837
HVUL2H15461.2 HVUL4H06404.2 0.0401001667055291
HVUL2H15461.2 HVUL4H13284.2 0.0899945478314569
HVUL2H15461.2 HVUL4H13286.2 0.0588145432406069
HVUL2H15461.2 HVUL4H14392.2 0.0460388983399054
HVUL2H15461.2 HVUL4H16418.2 0.0518648801336648
HVUL2H15461.2 HVUL4H20452.2 0.0503323277750504
HVUL2H15461.2 HVUL4H21602.2 0.0844527742336372
HVUL2H15461.2 HVUL4H22246.2 0.10353251179184
HVUL2H15461.2 HVUL4H26853.2 0.0582946142393333
HVUL2H15461.2 HVUL4H27778.2 0.0880891962458684
HVUL2H15461.2 HVUL4H33125.2 0.0562508633683924
HVUL2H15461.2 HVUL4H36703.2 0.079785900186135
HVUL2H15461.2 HVUL4H37625.2 0.0335400182362646
HVUL2H15461.2 HVUL4H43148.2 0.0861837766530062
HVUL2H15461.2 HVUL4H44590.2 0.090314288706584
HVUL2H15461.2 HVUL4H51396.2 0.0706720399625427
HVUL2H15461.2 HVUL5H02438.2 0.0845036154961234
HVUL2H15461.2 HVUL5H04523.2 0.0543476834783683
HVUL2H15461.2 HVUL5H05352.2 0.0944123728493237
HVUL2H15461.2 HVUL5H08767.2 0.0804886465292953
HVUL2H15461.2 HVUL5H10282.2 0.0780642429286766
HVUL2H15461.2 HVUL5H11816.2 0.0847423246799566
HVUL2H15461.2 HVUL5H12501.2 0.124384751774842
HVUL2H15461.2 HVUL5H13368.2 0.0804661462086168
HVUL2H15461.2 HVUL5H14862.2 0.0932663773875722
HVUL2H15461.2 HVUL5H14921.2 0.0578817078478838
HVUL2H15461.2 HVUL5H15390.2 0.0535869265777606
HVUL2H15461.2 HVUL5H16059.2 0.0956780253060841
HVUL2H15461.2 HVUL5H18137.2 0.0680211837970901
HVUL2H15461.2 HVUL5H18948.2 0.047590883651766
HVUL2H15461.2 HVUL5H19611.2 0.1246162457891
HVUL2H15461.2 HVUL5H22689.2 0.0633988235021004
HVUL2H15461.2 HVUL5H27375.2 0.0546946662280665
HVUL2H15461.2 HVUL5H31425.2 0.0737035706002156
HVUL2H15461.2 HVUL5H31765.2 0.0786240286016572
HVUL2H15461.2 HVUL5H32753.2 0.0390030465744054
HVUL2H15461.2 HVUL5H32754.2 0.0679825775248875
HVUL2H15461.2 HVUL5H32755.2 0.0458559939004743
HVUL2H15461.2 HVUL5H32756.2 0.046929984072913
HVUL2H15461.2 HVUL5H32757.2 0.0786360281821859
HVUL2H15461.2 HVUL5H34045.2 0.101306882692914
HVUL2H15461.2 HVUL5H38722.2 0.0850483959606005
HVUL2H15461.2 HVUL5H40892.2 0.0639292511281
HVUL2H15461.2 HVUL5H53048.2 0.115718729268495
HVUL2H15461.2 HVUL5H53168.2 0.0774306095381281
HVUL2H15461.2 HVUL6H01283.2 0.097004598090344
HVUL2H15461.2 HVUL6H01808.2 0.106983306791907
HVUL2H15461.2 HVUL6H05290.2 0.0743901058526621
HVUL2H15461.2 HVUL6H07325.2 0.0742035812092107
HVUL2H15461.2 HVUL6H08236.2 0.0609515883982292
HVUL2H15461.2 HVUL6H10264.2 0.0783812260687624
HVUL2H15461.2 HVUL6H11443.2 0.0525132637333811
HVUL2H15461.2 HVUL6H16050.2 0.0967079678350873
HVUL2H15461.2 HVUL6H16679.2 0.0511173627419959
HVUL2H15461.2 HVUL6H17634.2 0.0584946364671211
HVUL2H15461.2 HVUL6H17910.2 0.10555392860662
HVUL2H15461.2 HVUL6H19844.2 0.0762966576998567
HVUL2H15461.2 HVUL6H20311.2 0.075605302319142
HVUL2H15461.2 HVUL6H23114.2 0.0710922727090777
HVUL2H15461.2 HVUL6H24129.2 0.0448681012234353
HVUL2H15461.2 HVUL6H28080.2 0.0721562902056503
HVUL2H15461.2 HVUL6H29857.2 0.102633313971329
HVUL2H15461.2 HVUL6H30043.2 0.055462203909885
HVUL2H15461.2 HVUL6H30069.2 0.0736794923031043
HVUL2H15461.2 HVUL6H32675.2 0.1040271361272
HVUL2H15461.2 HVUL6H33693.2 0.0682018878550903
HVUL2H15461.2 HVUL6H37516.2 0.037341500471685
HVUL2H15461.2 HVUL6H37718.2 0.0263988306720738
HVUL2H15461.2 HVUL6H43965.2 0.0294655073917888
HVUL2H15461.2 HVUL6H58886.2 0.0509174954048092
HVUL2H15461.2 HVUL7H06468.2 0.0590371226417021
HVUL2H15461.2 HVUL7H10028.2 0.0826194975092349
HVUL2H15461.2 HVUL7H10689.2 0.056739101789821
HVUL2H15461.2 HVUL7H11665.2 0.099372414596158
HVUL2H15461.2 HVUL7H14842.2 0.0453458121634257
HVUL2H15461.2 HVUL7H15679.2 0.0571611082927431
HVUL2H15461.2 HVUL7H18684.2 0.063147641586988
HVUL2H15461.2 HVUL7H28679.2 0.0897486672679258
HVUL2H15461.2 HVUL7H32287.2 0.111409030888988
HVUL2H15461.2 HVUL7H37354.2 0.0532451409146034
HVUL2H15461.2 HVUL7H39800.2 0.0938826825809112
HVUL2H15461.2 HVUL7H41147.2 0.0272607780229636
HVUL2H15461.2 HVUL7H44050.2 0.0936088470096173
HVUL2H15461.2 HVUL7H53934.2 0.0926735390567466
HVUL2H15461.2 HVUL7H55184.2 0.084468597900563
HVUL2H17727.2 HVUL2H18160.2 0.042832498525429
HVUL2H17727.2 HVUL2H20180.2 0.0381601065927372
HVUL2H17727.2 HVUL2H25830.2 0.0237965228081295
HVUL2H17727.2 HVUL2H26684.2 0.072018030560151
HVUL2H17727.2 HVUL2H27981.2 0.0515401261790382
HVUL2H17727.2 HVUL2H30600.2 0.0166240894860881
HVUL2H17727.2 HVUL2H32028.2 0.0596661552275262
HVUL2H17727.2 HVUL2H32276.2 0.0374359501026265
HVUL2H17727.2 HVUL2H36784.2 0.0952277887279814
HVUL2H17727.2 HVUL2H39551.2 0.0511229538237081
HVUL2H17727.2 HVUL2H39769.2 0.0385910271132391
HVUL2H17727.2 HVUL2H43878.2 0.0673427738960862
HVUL2H17727.2 HVUL2H45313.2 0.0332669577788564
HVUL2H17727.2 HVUL2H46502.2 0.0385655163396041
HVUL2H17727.2 HVUL2H52294.2 0.0386403862981889
HVUL2H17727.2 HVUL2H53921.2 0.0448354317235089
HVUL2H17727.2 HVUL2H57724.2 0.0398473052437878
HVUL2H17727.2 HVUL3H01333.2 0.036292649396408
HVUL2H17727.2 HVUL3H03522.2 0.101681056128458
HVUL2H17727.2 HVUL3H05759.2 0.0437582895255646
HVUL2H17727.2 HVUL3H10629.2 0.0847702179524073
HVUL2H17727.2 HVUL3H11276.2 0.0387790754391133
HVUL2H17727.2 HVUL3H11562.2 0.118152351990445
HVUL2H17727.2 HVUL3H13621.2 0.116614189942225
HVUL2H17727.2 HVUL3H18870.2 0.0293377579157924
HVUL2H17727.2 HVUL3H18918.2 0.093742333786246
HVUL2H17727.2 HVUL3H18920.2 0.0843268609471768
HVUL2H17727.2 HVUL3H22749.2 0.0299805348231077
HVUL2H17727.2 HVUL3H24185.2 0.104550650751145
HVUL2H17727.2 HVUL3H25334.2 0.0857885644220922
HVUL2H17727.2 HVUL3H26931.2 0.101776967460511
HVUL2H17727.2 HVUL3H27507.2 0.11616028647883
HVUL2H17727.2 HVUL3H32521.2 0.106499099601788
HVUL2H17727.2 HVUL3H34000.2 0.0413203026564144
HVUL2H17727.2 HVUL3H34747.2 0.0223871850507111
HVUL2H17727.2 HVUL3H35287.2 0.0229888118236286
HVUL2H17727.2 HVUL3H35941.2 0.0626579031464529
HVUL2H17727.2 HVUL3H38013.2 0.0352561349961937
HVUL2H17727.2 HVUL3H38027.2 0.105860409302643
HVUL2H17727.2 HVUL3H44356.2 0.018360108455277
HVUL2H17727.2 HVUL3H52204.2 0.0782753548183484
HVUL2H17727.2 HVUL4H03600.2 0.0386442809691275
HVUL2H17727.2 HVUL4H06404.2 0.0246941817771164
HVUL2H17727.2 HVUL4H13284.2 0.0936770931494515
HVUL2H17727.2 HVUL4H13286.2 0.0309083834560421
HVUL2H17727.2 HVUL4H14392.2 0.0417592414210702
HVUL2H17727.2 HVUL4H16418.2 0.025669911832402
HVUL2H17727.2 HVUL4H20452.2 0.0612896658309103
HVUL2H17727.2 HVUL4H21602.2 0.066317435397261
HVUL2H17727.2 HVUL4H22246.2 0.0545303991517442
HVUL2H17727.2 HVUL4H26853.2 0.0342480592071115
HVUL2H17727.2 HVUL4H27778.2 0.0938020961551728
HVUL2H17727.2 HVUL4H33125.2 0.0214619713856111
HVUL2H17727.2 HVUL4H36703.2 0.0913252200876847
HVUL2H17727.2 HVUL4H37625.2 0.0163323911205419
HVUL2H17727.2 HVUL4H43148.2 0.106508413386998
HVUL2H17727.2 HVUL4H44590.2 0.105199814569076
HVUL2H17727.2 HVUL4H51396.2 0.0450780524002005
HVUL2H17727.2 HVUL5H02438.2 0.0589737250954004
HVUL2H17727.2 HVUL5H04523.2 0.124949509124344
HVUL2H17727.2 HVUL5H05352.2 0.0904869092164711
HVUL2H17727.2 HVUL5H08767.2 0.101031436221177
HVUL2H17727.2 HVUL5H10282.2 0.0376109955149006
HVUL2H17727.2 HVUL5H11816.2 0.0595890246100092
HVUL2H17727.2 HVUL5H12501.2 0.0600271242408369
HVUL2H17727.2 HVUL5H13368.2 0.057917238428982
HVUL2H17727.2 HVUL5H14862.2 0.0900755465932857
HVUL2H17727.2 HVUL5H14921.2 0.0184300908468412
HVUL2H17727.2 HVUL5H15390.2 0.0324604526822581
HVUL2H17727.2 HVUL5H16059.2 0.089413580970207
HVUL2H17727.2 HVUL5H18137.2 0.0615606570862872
HVUL2H17727.2 HVUL5H18948.2 0.0445478125350009
HVUL2H17727.2 HVUL5H19611.2 0.0820985678532644
HVUL2H17727.2 HVUL5H22689.2 0.0402107137217654
HVUL2H17727.2 HVUL5H27375.2 0.0877783244468215
HVUL2H17727.2 HVUL5H31425.2 0.0837121072525114
HVUL2H17727.2 HVUL5H31765.2 0.0874791191638359
HVUL2H17727.2 HVUL5H32753.2 0.0186075707809631
HVUL2H17727.2 HVUL5H32754.2 0.0292330258307108
HVUL2H17727.2 HVUL5H32755.2 0.0295974627162848
HVUL2H17727.2 HVUL5H32756.2 0.0245683229716669
HVUL2H17727.2 HVUL5H32757.2 0.0535201056879772
HVUL2H17727.2 HVUL5H34045.2 0.0389897221807232
HVUL2H17727.2 HVUL5H38722.2 0.0477636148255089
HVUL2H17727.2 HVUL5H40892.2 0.0287540588253862
HVUL2H17727.2 HVUL5H53048.2 0.0489834997518036
HVUL2H17727.2 HVUL5H53168.2 0.0966457555416991
HVUL2H17727.2 HVUL6H01283.2 0.0302834288713759
HVUL2H17727.2 HVUL6H01808.2 0.0281583789943705
HVUL2H17727.2 HVUL6H05290.2 0.0389811866176782
HVUL2H17727.2 HVUL6H07325.2 0.0485924157101955
HVUL2H17727.2 HVUL6H08236.2 0.049010026749688
HVUL2H17727.2 HVUL6H10264.2 0.0558736154508603
HVUL2H17727.2 HVUL6H11443.2 0.0246869522145467
HVUL2H17727.2 HVUL6H16050.2 0.0347716017079392
HVUL2H17727.2 HVUL6H16679.2 0.0529657512812819
HVUL2H17727.2 HVUL6H17634.2 0.0402942429581102
HVUL2H17727.2 HVUL6H17910.2 0.0586722501843432
HVUL2H17727.2 HVUL6H19844.2 0.0653156075670088
HVUL2H17727.2 HVUL6H20311.2 0.105658999168079
HVUL2H17727.2 HVUL6H23114.2 0.0574702007462476
HVUL2H17727.2 HVUL6H24129.2 0.0582805977748429
HVUL2H17727.2 HVUL6H28080.2 0.0477642071250645
HVUL2H17727.2 HVUL6H29857.2 0.0668190673626125
HVUL2H17727.2 HVUL6H30043.2 0.0685841831416615
HVUL2H17727.2 HVUL6H30069.2 0.0725230765825085
HVUL2H17727.2 HVUL6H32675.2 0.0785838058684788
HVUL2H17727.2 HVUL6H33693.2 0.0165790487116685
HVUL2H17727.2 HVUL6H37516.2 0.0107651878827643
HVUL2H17727.2 HVUL6H37718.2 0.0200792806890751
HVUL2H17727.2 HVUL6H43965.2 0.0264135654409382
HVUL2H17727.2 HVUL6H58886.2 0.0275621130701073
HVUL2H17727.2 HVUL7H06468.2 0.0464158196357657
HVUL2H17727.2 HVUL7H10028.2 0.0651030868936203
HVUL2H17727.2 HVUL7H10689.2 0.038327161255504
HVUL2H17727.2 HVUL7H11665.2 0.0481365619341128
HVUL2H17727.2 HVUL7H14842.2 0.0497562245663787
HVUL2H17727.2 HVUL7H15679.2 0.0151991939604577
HVUL2H17727.2 HVUL7H18684.2 0.0848194857626251
HVUL2H17727.2 HVUL7H28679.2 0.080607514960955
HVUL2H17727.2 HVUL7H32287.2 0.0516186427728301
HVUL2H17727.2 HVUL7H37354.2 0.0288324941449396
HVUL2H17727.2 HVUL7H39800.2 0.0246451435924243
HVUL2H17727.2 HVUL7H41147.2 0.0290161376309517
HVUL2H17727.2 HVUL7H44050.2 0.0588781934508559
HVUL2H17727.2 HVUL7H53934.2 0.123627006495321
HVUL2H17727.2 HVUL7H55184.2 0.0644061714879393
HVUL2H18160.2 HVUL2H20180.2 0.149269111494212
HVUL2H18160.2 HVUL2H25830.2 0.0866803054493011
HVUL2H18160.2 HVUL2H26684.2 0.120165436909931
HVUL2H18160.2 HVUL2H27981.2 0.0601516228216213
HVUL2H18160.2 HVUL2H30600.2 0.0637261519136866
HVUL2H18160.2 HVUL2H32028.2 0.296613320399689
HVUL2H18160.2 HVUL2H32276.2 0.13037755515164
HVUL2H18160.2 HVUL2H36784.2 0.0881136090873009
HVUL2H18160.2 HVUL2H39551.2 0.212860850307097
HVUL2H18160.2 HVUL2H39769.2 0.25778005392151
HVUL2H18160.2 HVUL2H43878.2 0.142676344071814
HVUL2H18160.2 HVUL2H45313.2 0.220617954560172
HVUL2H18160.2 HVUL2H46502.2 0.114553883700471
HVUL2H18160.2 HVUL2H52294.2 0.148242929629793
HVUL2H18160.2 HVUL2H53921.2 0.128626150809823
HVUL2H18160.2 HVUL2H57724.2 0.127863736177841
HVUL2H18160.2 HVUL3H01333.2 0.165775471905203
HVUL2H18160.2 HVUL3H03522.2 0.201362753216335
HVUL2H18160.2 HVUL3H05759.2 0.105301270084203
HVUL2H18160.2 HVUL3H10629.2 0.273272442097754
HVUL2H18160.2 HVUL3H11276.2 0.187751117502924
HVUL2H18160.2 HVUL3H11562.2 0.192343961457109
HVUL2H18160.2 HVUL3H13621.2 0.17435067172208
HVUL2H18160.2 HVUL3H18870.2 0.136749110810775
HVUL2H18160.2 HVUL3H18918.2 0.242720601472755
HVUL2H18160.2 HVUL3H18920.2 0.268464541166915
HVUL2H18160.2 HVUL3H22749.2 0.0369463787046206
HVUL2H18160.2 HVUL3H24185.2 0.201056122442823
HVUL2H18160.2 HVUL3H25334.2 0.228601853112445
HVUL2H18160.2 HVUL3H26931.2 0.0579693121208871
HVUL2H18160.2 HVUL3H27507.2 0.143875338427605
HVUL2H18160.2 HVUL3H32521.2 0.144449162825343
HVUL2H18160.2 HVUL3H34000.2 0.133074485361855
HVUL2H18160.2 HVUL3H34747.2 0.193460159422621
HVUL2H18160.2 HVUL3H35287.2 0.177406837115833
HVUL2H18160.2 HVUL3H35941.2 0.120223665728029
HVUL2H18160.2 HVUL3H38013.2 0.119875655459149
HVUL2H18160.2 HVUL3H38027.2 0.192273793048526
HVUL2H18160.2 HVUL3H44356.2 0.147962429957686
HVUL2H18160.2 HVUL3H52204.2 0.0397485933165375
HVUL2H18160.2 HVUL4H03600.2 0.254955529235878
HVUL2H18160.2 HVUL4H06404.2 0.192797769660853
HVUL2H18160.2 HVUL4H13284.2 0.218214973476734
HVUL2H18160.2 HVUL4H13286.2 0.24412249235267
HVUL2H18160.2 HVUL4H14392.2 0.125934511167686
HVUL2H18160.2 HVUL4H16418.2 0.228717985657519
HVUL2H18160.2 HVUL4H20452.2 0.204329526857567
HVUL2H18160.2 HVUL4H21602.2 0.228436514217556
HVUL2H18160.2 HVUL4H22246.2 0.163065797257182
HVUL2H18160.2 HVUL4H26853.2 0.242359592622913
HVUL2H18160.2 HVUL4H27778.2 0.189586269424331
HVUL2H18160.2 HVUL4H33125.2 0.123538123549974
HVUL2H18160.2 HVUL4H36703.2 0.114576353078575
HVUL2H18160.2 HVUL4H37625.2 0.0488312392324538
HVUL2H18160.2 HVUL4H43148.2 0.202679740650649
HVUL2H18160.2 HVUL4H44590.2 0.0641380884002439
HVUL2H18160.2 HVUL4H51396.2 0.149428637213713
HVUL2H18160.2 HVUL5H02438.2 0.276119879083656
HVUL2H18160.2 HVUL5H04523.2 0.089895837352756
HVUL2H18160.2 HVUL5H05352.2 0.150387681033977
HVUL2H18160.2 HVUL5H08767.2 0.213031349064253
HVUL2H18160.2 HVUL5H10282.2 0.182089659784786
HVUL2H18160.2 HVUL5H11816.2 0.0915001827299564
HVUL2H18160.2 HVUL5H12501.2 0.189711223030196
HVUL2H18160.2 HVUL5H13368.2 0.28861126666972
HVUL2H18160.2 HVUL5H14862.2 0.220724235608778
HVUL2H18160.2 HVUL5H14921.2 0.0856669896273919
HVUL2H18160.2 HVUL5H15390.2 0.228748124698974
HVUL2H18160.2 HVUL5H16059.2 0.0706159810205819
HVUL2H18160.2 HVUL5H18137.2 0.151455251599745
HVUL2H18160.2 HVUL5H18948.2 0.102812514289578
HVUL2H18160.2 HVUL5H19611.2 0.120086521436371
HVUL2H18160.2 HVUL5H22689.2 0.0888646480686879
HVUL2H18160.2 HVUL5H27375.2 0.0666661048028198
HVUL2H18160.2 HVUL5H31425.2 0.262268298695474
HVUL2H18160.2 HVUL5H31765.2 0.247517357451523
HVUL2H18160.2 HVUL5H32753.2 0.172757010993612
HVUL2H18160.2 HVUL5H32754.2 0.188186432450257
HVUL2H18160.2 HVUL5H32755.2 0.106014323039123
HVUL2H18160.2 HVUL5H32756.2 0.162103957641304
HVUL2H18160.2 HVUL5H32757.2 0.173778556405629
HVUL2H18160.2 HVUL5H34045.2 0.194135500035422
HVUL2H18160.2 HVUL5H38722.2 0.181021926030975
HVUL2H18160.2 HVUL5H40892.2 0.207811810406337
HVUL2H18160.2 HVUL5H53048.2 0.182637799624126
HVUL2H18160.2 HVUL5H53168.2 0.238552287521994
HVUL2H18160.2 HVUL6H01283.2 0.0993679051882207
HVUL2H18160.2 HVUL6H01808.2 0.12666785794322
HVUL2H18160.2 HVUL6H05290.2 0.221165917534547
HVUL2H18160.2 HVUL6H07325.2 0.29056322513278
HVUL2H18160.2 HVUL6H08236.2 0.233975587388607
HVUL2H18160.2 HVUL6H10264.2 0.266213074969738
HVUL2H18160.2 HVUL6H11443.2 0.180980372013764
HVUL2H18160.2 HVUL6H16050.2 0.0559517754705487
HVUL2H18160.2 HVUL6H16679.2 0.175060187692919
HVUL2H18160.2 HVUL6H17634.2 0.254238454371557
HVUL2H18160.2 HVUL6H17910.2 0.165333423303298
HVUL2H18160.2 HVUL6H19844.2 0.250458271271891
HVUL2H18160.2 HVUL6H20311.2 0.19926542656762
HVUL2H18160.2 HVUL6H23114.2 0.11663620844762
HVUL2H18160.2 HVUL6H24129.2 0.0654278366227744
HVUL2H18160.2 HVUL6H28080.2 0.266501239756959
HVUL2H18160.2 HVUL6H29857.2 0.259176392777156
HVUL2H18160.2 HVUL6H30043.2 0.0938876563387959
HVUL2H18160.2 HVUL6H30069.2 0.295073264846188
HVUL2H18160.2 HVUL6H32675.2 0.189682501830983
HVUL2H18160.2 HVUL6H33693.2 0.113779683001238
HVUL2H18160.2 HVUL6H37516.2 0.10897478645328
HVUL2H18160.2 HVUL6H37718.2 0.025874821231274
HVUL2H18160.2 HVUL6H43965.2 0.0233285611892567
HVUL2H18160.2 HVUL6H58886.2 0.158595214711946
HVUL2H18160.2 HVUL7H06468.2 0.0564323796109061
HVUL2H18160.2 HVUL7H10028.2 0.128255660295355
HVUL2H18160.2 HVUL7H10689.2 0.186603777449444
HVUL2H18160.2 HVUL7H11665.2 0.170381765538844
HVUL2H18160.2 HVUL7H14842.2 0.176229074500391
HVUL2H18160.2 HVUL7H15679.2 0.0551907330817188
HVUL2H18160.2 HVUL7H18684.2 0.037575641638806
HVUL2H18160.2 HVUL7H28679.2 0.190921110830697
HVUL2H18160.2 HVUL7H32287.2 0.0376881815110545
HVUL2H18160.2 HVUL7H37354.2 0.226099043446355
HVUL2H18160.2 HVUL7H39800.2 0.118013122197502
HVUL2H18160.2 HVUL7H41147.2 0.0786258139150842
HVUL2H18160.2 HVUL7H44050.2 0.2734506160236
HVUL2H18160.2 HVUL7H53934.2 0.120054659269789
HVUL2H18160.2 HVUL7H55184.2 0.283451205804397
HVUL2H20180.2 HVUL2H25830.2 0.109987164904366
HVUL2H20180.2 HVUL2H26684.2 0.123090021922313
HVUL2H20180.2 HVUL2H27981.2 0.117120458070808
HVUL2H20180.2 HVUL2H30600.2 0.092320064156473
HVUL2H20180.2 HVUL2H32028.2 0.218057110257718
HVUL2H20180.2 HVUL2H32276.2 0.147941792269787
HVUL2H20180.2 HVUL2H36784.2 0.102768847947611
HVUL2H20180.2 HVUL2H39551.2 0.212236052301603
HVUL2H20180.2 HVUL2H39769.2 0.194215723073315
HVUL2H20180.2 HVUL2H43878.2 0.146558327096678
HVUL2H20180.2 HVUL2H45313.2 0.216463517092607
HVUL2H20180.2 HVUL2H46502.2 0.143002660527172
HVUL2H20180.2 HVUL2H52294.2 0.124829959568929
HVUL2H20180.2 HVUL2H53921.2 0.116711722242641
HVUL2H20180.2 HVUL2H57724.2 0.144903500514008
HVUL2H20180.2 HVUL3H01333.2 0.156880656941576
HVUL2H20180.2 HVUL3H03522.2 0.178015140431093
HVUL2H20180.2 HVUL3H05759.2 0.121482677455769
HVUL2H20180.2 HVUL3H10629.2 0.189127743991486
HVUL2H20180.2 HVUL3H11276.2 0.199444526906759
HVUL2H20180.2 HVUL3H11562.2 0.149671057263281
HVUL2H20180.2 HVUL3H13621.2 0.137447359698362
HVUL2H20180.2 HVUL3H18870.2 0.177421918737427
HVUL2H20180.2 HVUL3H18918.2 0.172323730675252
HVUL2H20180.2 HVUL3H18920.2 0.182991786124572
HVUL2H20180.2 HVUL3H22749.2 0.0744490618151078
HVUL2H20180.2 HVUL3H24185.2 0.155445283455394
HVUL2H20180.2 HVUL3H25334.2 0.176509844479654
HVUL2H20180.2 HVUL3H26931.2 0.0698876304257648
HVUL2H20180.2 HVUL3H27507.2 0.13148764678536
HVUL2H20180.2 HVUL3H32521.2 0.145013276606538
HVUL2H20180.2 HVUL3H34000.2 0.167382156839314
HVUL2H20180.2 HVUL3H34747.2 0.175622021388656
HVUL2H20180.2 HVUL3H35287.2 0.175775202670745
HVUL2H20180.2 HVUL3H35941.2 0.163944963731857
HVUL2H20180.2 HVUL3H38013.2 0.135788318109741
HVUL2H20180.2 HVUL3H38027.2 0.153541348885413
HVUL2H20180.2 HVUL3H44356.2 0.158269466208586
HVUL2H20180.2 HVUL3H52204.2 0.0278561034122486
HVUL2H20180.2 HVUL4H03600.2 0.20488965886589
HVUL2H20180.2 HVUL4H06404.2 0.178925437914411
HVUL2H20180.2 HVUL4H13284.2 0.188174585150212
HVUL2H20180.2 HVUL4H13286.2 0.210970645199711
HVUL2H20180.2 HVUL4H14392.2 0.148898417027255
HVUL2H20180.2 HVUL4H16418.2 0.195183057070232
HVUL2H20180.2 HVUL4H20452.2 0.149215875256958
HVUL2H20180.2 HVUL4H21602.2 0.202628986370209
HVUL2H20180.2 HVUL4H22246.2 0.172922399491801
HVUL2H20180.2 HVUL4H26853.2 0.219425844171613
HVUL2H20180.2 HVUL4H27778.2 0.17576557942753
HVUL2H20180.2 HVUL4H33125.2 0.124272894259246
HVUL2H20180.2 HVUL4H36703.2 0.116990505917574
HVUL2H20180.2 HVUL4H37625.2 0.0603052166801228
HVUL2H20180.2 HVUL4H43148.2 0.17402427858246
HVUL2H20180.2 HVUL4H44590.2 0.0814558885974206
HVUL2H20180.2 HVUL4H51396.2 0.157856865495072
HVUL2H20180.2 HVUL5H02438.2 0.205381723449275
HVUL2H20180.2 HVUL5H04523.2 0.0627469910179093
HVUL2H20180.2 HVUL5H05352.2 0.157183784875878
HVUL2H20180.2 HVUL5H08767.2 0.17106013654464
HVUL2H20180.2 HVUL5H10282.2 0.210918024697093
HVUL2H20180.2 HVUL5H11816.2 0.0706293633596206
HVUL2H20180.2 HVUL5H12501.2 0.172612556969221
HVUL2H20180.2 HVUL5H13368.2 0.217002108511087
HVUL2H20180.2 HVUL5H14862.2 0.200180069782994
HVUL2H20180.2 HVUL5H14921.2 0.11143196614324
HVUL2H20180.2 HVUL5H15390.2 0.209145203772598
HVUL2H20180.2 HVUL5H16059.2 0.0760983822864271
HVUL2H20180.2 HVUL5H18137.2 0.144234653249495
HVUL2H20180.2 HVUL5H18948.2 0.151066955170292
HVUL2H20180.2 HVUL5H19611.2 0.120052771812143
HVUL2H20180.2 HVUL5H22689.2 0.153869463234737
HVUL2H20180.2 HVUL5H27375.2 0.0478575435253844
HVUL2H20180.2 HVUL5H31425.2 0.1782919809244
HVUL2H20180.2 HVUL5H31765.2 0.172988074548495
HVUL2H20180.2 HVUL5H32753.2 0.167271251692878
HVUL2H20180.2 HVUL5H32754.2 0.194825204039608
HVUL2H20180.2 HVUL5H32755.2 0.151494997685382
HVUL2H20180.2 HVUL5H32756.2 0.17954524029413
HVUL2H20180.2 HVUL5H32757.2 0.201927945392033
HVUL2H20180.2 HVUL5H34045.2 0.147812605090016
HVUL2H20180.2 HVUL5H38722.2 0.110728513619598
HVUL2H20180.2 HVUL5H40892.2 0.20810359939337
HVUL2H20180.2 HVUL5H53048.2 0.17237557484503
HVUL2H20180.2 HVUL5H53168.2 0.173217549738224
HVUL2H20180.2 HVUL6H01283.2 0.129996485539032
HVUL2H20180.2 HVUL6H01808.2 0.10187464435051
HVUL2H20180.2 HVUL6H05290.2 0.224550056300527
HVUL2H20180.2 HVUL6H07325.2 0.201427577942813
HVUL2H20180.2 HVUL6H08236.2 0.194403216219704
HVUL2H20180.2 HVUL6H10264.2 0.224671432430533
HVUL2H20180.2 HVUL6H11443.2 0.168067462338752
HVUL2H20180.2 HVUL6H16050.2 0.097780374061563
HVUL2H20180.2 HVUL6H16679.2 0.165764736236509
HVUL2H20180.2 HVUL6H17634.2 0.213677912125364
HVUL2H20180.2 HVUL6H17910.2 0.184622315363033
HVUL2H20180.2 HVUL6H19844.2 0.217790937708484
HVUL2H20180.2 HVUL6H20311.2 0.151319055705629
HVUL2H20180.2 HVUL6H23114.2 0.169665698418336
HVUL2H20180.2 HVUL6H24129.2 0.0745235354755675
HVUL2H20180.2 HVUL6H28080.2 0.222811725210407
HVUL2H20180.2 HVUL6H29857.2 0.196116980226702
HVUL2H20180.2 HVUL6H30043.2 0.117095574965886
HVUL2H20180.2 HVUL6H30069.2 0.200573368436117
HVUL2H20180.2 HVUL6H32675.2 0.205128139663186
HVUL2H20180.2 HVUL6H33693.2 0.0886726983432281
HVUL2H20180.2 HVUL6H37516.2 0.10381143858927
HVUL2H20180.2 HVUL6H37718.2 0.0375120515397777
HVUL2H20180.2 HVUL6H43965.2 0.0611172281485042
HVUL2H20180.2 HVUL6H58886.2 0.162203593508224
HVUL2H20180.2 HVUL7H06468.2 0.111010064574289
HVUL2H20180.2 HVUL7H10028.2 0.165137533690765
HVUL2H20180.2 HVUL7H10689.2 0.195832830617252
HVUL2H20180.2 HVUL7H11665.2 0.208466398153947
HVUL2H20180.2 HVUL7H14842.2 0.154248471413252
HVUL2H20180.2 HVUL7H15679.2 0.0432214654876575
HVUL2H20180.2 HVUL7H18684.2 0.0472433269276215
HVUL2H20180.2 HVUL7H28679.2 0.194665620362148
HVUL2H20180.2 HVUL7H32287.2 0.0441340426127896
HVUL2H20180.2 HVUL7H37354.2 0.20761779779091
HVUL2H20180.2 HVUL7H39800.2 0.15898699200804
HVUL2H20180.2 HVUL7H41147.2 0.103450144305817
HVUL2H20180.2 HVUL7H44050.2 0.20097026264408
HVUL2H20180.2 HVUL7H53934.2 0.110329601922568
HVUL2H20180.2 HVUL7H55184.2 0.225529025305884
HVUL2H25830.2 HVUL2H26684.2 0.0468022810448871
HVUL2H25830.2 HVUL2H27981.2 0.0932730205948181
HVUL2H25830.2 HVUL2H30600.2 0.0543449560976436
HVUL2H25830.2 HVUL2H32028.2 0.105501568500931
HVUL2H25830.2 HVUL2H32276.2 0.059069730173842
HVUL2H25830.2 HVUL2H36784.2 0.0556011224412309
HVUL2H25830.2 HVUL2H39551.2 0.112997847767828
HVUL2H25830.2 HVUL2H39769.2 0.11768053930066
HVUL2H25830.2 HVUL2H43878.2 0.0549027595028025
HVUL2H25830.2 HVUL2H45313.2 0.16379201385542
HVUL2H25830.2 HVUL2H46502.2 0.0581979874579905
HVUL2H25830.2 HVUL2H52294.2 0.0698484866055065
HVUL2H25830.2 HVUL2H53921.2 0.0405164613053814
HVUL2H25830.2 HVUL2H57724.2 0.055554337404879
HVUL2H25830.2 HVUL3H01333.2 0.104806911826395
HVUL2H25830.2 HVUL3H03522.2 0.061436788621591
HVUL2H25830.2 HVUL3H05759.2 0.0413287241121918
HVUL2H25830.2 HVUL3H10629.2 0.0697279727032996
HVUL2H25830.2 HVUL3H11276.2 0.17244602091858
HVUL2H25830.2 HVUL3H11562.2 0.0490582427250608
HVUL2H25830.2 HVUL3H13621.2 0.0418934282012291
HVUL2H25830.2 HVUL3H18870.2 0.118653345856493
HVUL2H25830.2 HVUL3H18918.2 0.0565958899124158
HVUL2H25830.2 HVUL3H18920.2 0.0651584577579493
HVUL2H25830.2 HVUL3H22749.2 0.0388812056802634
HVUL2H25830.2 HVUL3H24185.2 0.0467190002822635
HVUL2H25830.2 HVUL3H25334.2 0.0629947819578268
HVUL2H25830.2 HVUL3H26931.2 0.0309123724607914
HVUL2H25830.2 HVUL3H27507.2 0.0427616752797473
HVUL2H25830.2 HVUL3H32521.2 0.0642333472871565
HVUL2H25830.2 HVUL3H34000.2 0.0706974611467814
HVUL2H25830.2 HVUL3H34747.2 0.128596343944598
HVUL2H25830.2 HVUL3H35287.2 0.116473453947896
HVUL2H25830.2 HVUL3H35941.2 0.0825371089488222
HVUL2H25830.2 HVUL3H38013.2 0.0524280775090139
HVUL2H25830.2 HVUL3H38027.2 0.0470090772986166
HVUL2H25830.2 HVUL3H44356.2 0.123000324248698
HVUL2H25830.2 HVUL3H52204.2 0.00999190708457021
HVUL2H25830.2 HVUL4H03600.2 0.120811144999641
HVUL2H25830.2 HVUL4H06404.2 0.108588304625377
HVUL2H25830.2 HVUL4H13284.2 0.066998548714754
HVUL2H25830.2 HVUL4H13286.2 0.137643158444443
HVUL2H25830.2 HVUL4H14392.2 0.0587994096695911
HVUL2H25830.2 HVUL4H16418.2 0.149512734907472
HVUL2H25830.2 HVUL4H20452.2 0.0514900909989901
HVUL2H25830.2 HVUL4H21602.2 0.0839639123264144
HVUL2H25830.2 HVUL4H22246.2 0.0770936211583301
HVUL2H25830.2 HVUL4H26853.2 0.151212003603331
HVUL2H25830.2 HVUL4H27778.2 0.0615973466366033
HVUL2H25830.2 HVUL4H33125.2 0.123902502092001
HVUL2H25830.2 HVUL4H36703.2 0.0480809252178096
HVUL2H25830.2 HVUL4H37625.2 0.0956797619890633
HVUL2H25830.2 HVUL4H43148.2 0.0594950700193146
HVUL2H25830.2 HVUL4H44590.2 0.0410818871722113
HVUL2H25830.2 HVUL4H51396.2 0.0615348387092695
HVUL2H25830.2 HVUL5H02438.2 0.0968507952339217
HVUL2H25830.2 HVUL5H04523.2 0.0210284637526916
HVUL2H25830.2 HVUL5H05352.2 0.0630754040950971
HVUL2H25830.2 HVUL5H08767.2 0.0556004297995583
HVUL2H25830.2 HVUL5H10282.2 0.13011967934989
HVUL2H25830.2 HVUL5H11816.2 0.0235779169569753
HVUL2H25830.2 HVUL5H12501.2 0.091919214689812
HVUL2H25830.2 HVUL5H13368.2 0.132147070208253
HVUL2H25830.2 HVUL5H14862.2 0.0830956100103087
HVUL2H25830.2 HVUL5H14921.2 0.0815106735214695
HVUL2H25830.2 HVUL5H15390.2 0.136399888817429
HVUL2H25830.2 HVUL5H16059.2 0.0480708061311998
HVUL2H25830.2 HVUL5H18137.2 0.053012731756879
HVUL2H25830.2 HVUL5H18948.2 0.0946981141466867
HVUL2H25830.2 HVUL5H19611.2 0.0611173895361725
HVUL2H25830.2 HVUL5H22689.2 0.105529492496991
HVUL2H25830.2 HVUL5H27375.2 0.0244776503927287
HVUL2H25830.2 HVUL5H31425.2 0.0652800681708727
HVUL2H25830.2 HVUL5H31765.2 0.0577188882696164
HVUL2H25830.2 HVUL5H32753.2 0.143255287413764
HVUL2H25830.2 HVUL5H32754.2 0.135527867378665
HVUL2H25830.2 HVUL5H32755.2 0.0879022704772065
HVUL2H25830.2 HVUL5H32756.2 0.126874597782741
HVUL2H25830.2 HVUL5H32757.2 0.10261163943786
HVUL2H25830.2 HVUL5H34045.2 0.0781006099382987
HVUL2H25830.2 HVUL5H38722.2 0.0595641060023046
HVUL2H25830.2 HVUL5H40892.2 0.152256420909722
HVUL2H25830.2 HVUL5H53048.2 0.0911954095456793
HVUL2H25830.2 HVUL5H53168.2 0.0641191172343856
HVUL2H25830.2 HVUL6H01283.2 0.0831584410078333
HVUL2H25830.2 HVUL6H01808.2 0.0725437052212199
HVUL2H25830.2 HVUL6H05290.2 0.143635172304085
HVUL2H25830.2 HVUL6H07325.2 0.131173599740779
HVUL2H25830.2 HVUL6H08236.2 0.0886820678316705
HVUL2H25830.2 HVUL6H10264.2 0.108784250880177
HVUL2H25830.2 HVUL6H11443.2 0.17331143968239
HVUL2H25830.2 HVUL6H16050.2 0.0522050101756705
HVUL2H25830.2 HVUL6H16679.2 0.060540452336401
HVUL2H25830.2 HVUL6H17634.2 0.120198192851555
HVUL2H25830.2 HVUL6H17910.2 0.0926427614344375
HVUL2H25830.2 HVUL6H19844.2 0.0958505810841555
HVUL2H25830.2 HVUL6H20311.2 0.0451485325235423
HVUL2H25830.2 HVUL6H23114.2 0.103461015313881
HVUL2H25830.2 HVUL6H24129.2 0.036705195535212
HVUL2H25830.2 HVUL6H28080.2 0.154618769928683
HVUL2H25830.2 HVUL6H29857.2 0.103182365101681
HVUL2H25830.2 HVUL6H30043.2 0.0439801204877401
HVUL2H25830.2 HVUL6H30069.2 0.083667078321934
HVUL2H25830.2 HVUL6H32675.2 0.0973637153361757
HVUL2H25830.2 HVUL6H33693.2 0.0629453955194382
HVUL2H25830.2 HVUL6H37516.2 0.0759278397982632
HVUL2H25830.2 HVUL6H37718.2 0.0280871856325697
HVUL2H25830.2 HVUL6H43965.2 0.0648185748782573
HVUL2H25830.2 HVUL6H58886.2 0.0801523696985618
HVUL2H25830.2 HVUL7H06468.2 0.0961954754921657
HVUL2H25830.2 HVUL7H10028.2 0.0786255734739118
HVUL2H25830.2 HVUL7H10689.2 0.0983594627159601
HVUL2H25830.2 HVUL7H11665.2 0.116151276171327
HVUL2H25830.2 HVUL7H14842.2 0.0549667807119636
HVUL2H25830.2 HVUL7H15679.2 0.0444680447902534
HVUL2H25830.2 HVUL7H18684.2 0.0250040692331246
HVUL2H25830.2 HVUL7H28679.2 0.0800498710596978
HVUL2H25830.2 HVUL7H32287.2 0.0257036622767137
HVUL2H25830.2 HVUL7H37354.2 0.149522701891445
HVUL2H25830.2 HVUL7H39800.2 0.118440503143612
HVUL2H25830.2 HVUL7H41147.2 0.0333737706145898
HVUL2H25830.2 HVUL7H44050.2 0.100874315626746
HVUL2H25830.2 HVUL7H53934.2 0.0414002863206884
HVUL2H25830.2 HVUL7H55184.2 0.119799804335785
HVUL2H26684.2 HVUL2H27981.2 0.0968503812619992
HVUL2H26684.2 HVUL2H30600.2 0.0487812643968372
HVUL2H26684.2 HVUL2H32028.2 0.199448019583014
HVUL2H26684.2 HVUL2H32276.2 0.18317589538619
HVUL2H26684.2 HVUL2H36784.2 0.14076335602321
HVUL2H26684.2 HVUL2H39551.2 0.170152502418434
HVUL2H26684.2 HVUL2H39769.2 0.119680686631815
HVUL2H26684.2 HVUL2H43878.2 0.220864124812951
HVUL2H26684.2 HVUL2H45313.2 0.102491439152416
HVUL2H26684.2 HVUL2H46502.2 0.165267066219107
HVUL2H26684.2 HVUL2H52294.2 0.0852471135091688
HVUL2H26684.2 HVUL2H53921.2 0.163986126565721
HVUL2H26684.2 HVUL2H57724.2 0.189010585934152
HVUL2H26684.2 HVUL3H01333.2 0.0916156889775142
HVUL2H26684.2 HVUL3H03522.2 0.259538608862699
HVUL2H26684.2 HVUL3H05759.2 0.197635271999803
HVUL2H26684.2 HVUL3H10629.2 0.246515389559314
HVUL2H26684.2 HVUL3H11276.2 0.0938757342777169
HVUL2H26684.2 HVUL3H11562.2 0.252843765255529
HVUL2H26684.2 HVUL3H13621.2 0.251170839105081
HVUL2H26684.2 HVUL3H18870.2 0.113971081250468
HVUL2H26684.2 HVUL3H18918.2 0.260976209292855
HVUL2H26684.2 HVUL3H18920.2 0.246661068490647
HVUL2H26684.2 HVUL3H22749.2 0.0725758098613763
HVUL2H26684.2 HVUL3H24185.2 0.265236512840756
HVUL2H26684.2 HVUL3H25334.2 0.229878624052377
HVUL2H26684.2 HVUL3H26931.2 0.14068218183275
HVUL2H26684.2 HVUL3H27507.2 0.247419898268089
HVUL2H26684.2 HVUL3H32521.2 0.189615782752465
HVUL2H26684.2 HVUL3H34000.2 0.179414142067066
HVUL2H26684.2 HVUL3H34747.2 0.0939403067351648
HVUL2H26684.2 HVUL3H35287.2 0.105635488421373
HVUL2H26684.2 HVUL3H35941.2 0.141334089359827
HVUL2H26684.2 HVUL3H38013.2 0.154018032778095
HVUL2H26684.2 HVUL3H38027.2 0.259746201119069
HVUL2H26684.2 HVUL3H44356.2 0.0731823795481133
HVUL2H26684.2 HVUL3H52204.2 0.065997657232632
HVUL2H26684.2 HVUL4H03600.2 0.140323999658086
HVUL2H26684.2 HVUL4H06404.2 0.11570100926169
HVUL2H26684.2 HVUL4H13284.2 0.258829093155249
HVUL2H26684.2 HVUL4H13286.2 0.11758713384666
HVUL2H26684.2 HVUL4H14392.2 0.190051126604586
HVUL2H26684.2 HVUL4H16418.2 0.091387026802339
HVUL2H26684.2 HVUL4H20452.2 0.221243575258097
HVUL2H26684.2 HVUL4H21602.2 0.221057033327189
HVUL2H26684.2 HVUL4H22246.2 0.162116311710008
HVUL2H26684.2 HVUL4H26853.2 0.123822736888522
HVUL2H26684.2 HVUL4H27778.2 0.25835057974578
HVUL2H26684.2 HVUL4H33125.2 0.0524078396394248
HVUL2H26684.2 HVUL4H36703.2 0.171995293628251
HVUL2H26684.2 HVUL4H37625.2 0.0224005213343633
HVUL2H26684.2 HVUL4H43148.2 0.268389683797491
HVUL2H26684.2 HVUL4H44590.2 0.125910670571184
HVUL2H26684.2 HVUL4H51396.2 0.170862346636823
HVUL2H26684.2 HVUL5H02438.2 0.182666444874686
HVUL2H26684.2 HVUL5H04523.2 0.140511578329178
HVUL2H26684.2 HVUL5H05352.2 0.198347406428979
HVUL2H26684.2 HVUL5H08767.2 0.267447299034565
HVUL2H26684.2 HVUL5H10282.2 0.132242904368958
HVUL2H26684.2 HVUL5H11816.2 0.108058481528197
HVUL2H26684.2 HVUL5H12501.2 0.138626032674393
HVUL2H26684.2 HVUL5H13368.2 0.155939660810351
HVUL2H26684.2 HVUL5H14862.2 0.243048823213387
HVUL2H26684.2 HVUL5H14921.2 0.040977312869732
HVUL2H26684.2 HVUL5H15390.2 0.127383608753319
HVUL2H26684.2 HVUL5H16059.2 0.090899473756917
HVUL2H26684.2 HVUL5H18137.2 0.200432843864927
HVUL2H26684.2 HVUL5H18948.2 0.132876803272839
HVUL2H26684.2 HVUL5H19611.2 0.130128223010204
HVUL2H26684.2 HVUL5H22689.2 0.114637672848245
HVUL2H26684.2 HVUL5H27375.2 0.0749415459276327
HVUL2H26684.2 HVUL5H31425.2 0.233901789767248
HVUL2H26684.2 HVUL5H31765.2 0.247973491486777
HVUL2H26684.2 HVUL5H32753.2 0.07032575806089
HVUL2H26684.2 HVUL5H32754.2 0.102074624640419
HVUL2H26684.2 HVUL5H32755.2 0.119126679271738
HVUL2H26684.2 HVUL5H32756.2 0.0981626888085612
HVUL2H26684.2 HVUL5H32757.2 0.180034846225803
HVUL2H26684.2 HVUL5H34045.2 0.105360714210121
HVUL2H26684.2 HVUL5H38722.2 0.0955892784835068
HVUL2H26684.2 HVUL5H40892.2 0.102060332604933
HVUL2H26684.2 HVUL5H53048.2 0.129100036368985
HVUL2H26684.2 HVUL5H53168.2 0.245625993798621
HVUL2H26684.2 HVUL6H01283.2 0.0779670600370477
HVUL2H26684.2 HVUL6H01808.2 0.0522821093033339
HVUL2H26684.2 HVUL6H05290.2 0.128647441761394
HVUL2H26684.2 HVUL6H07325.2 0.130461398543857
HVUL2H26684.2 HVUL6H08236.2 0.188412659520675
HVUL2H26684.2 HVUL6H10264.2 0.19633402525545
HVUL2H26684.2 HVUL6H11443.2 0.0623512366817304
HVUL2H26684.2 HVUL6H16050.2 0.0652276590901667
HVUL2H26684.2 HVUL6H16679.2 0.222262960135595
HVUL2H26684.2 HVUL6H17634.2 0.157255443878231
HVUL2H26684.2 HVUL6H17910.2 0.165615251891098
HVUL2H26684.2 HVUL6H19844.2 0.225825025531563
HVUL2H26684.2 HVUL6H20311.2 0.261150246874169
HVUL2H26684.2 HVUL6H23114.2 0.147301062725628
HVUL2H26684.2 HVUL6H24129.2 0.104803008996389
HVUL2H26684.2 HVUL6H28080.2 0.135897115809403
HVUL2H26684.2 HVUL6H29857.2 0.165267855181208
HVUL2H26684.2 HVUL6H30043.2 0.197510703376616
HVUL2H26684.2 HVUL6H30069.2 0.221949477218485
HVUL2H26684.2 HVUL6H32675.2 0.202393588342156
HVUL2H26684.2 HVUL6H33693.2 0.0434096346288597
HVUL2H26684.2 HVUL6H37516.2 0.0470902981747099
HVUL2H26684.2 HVUL6H37718.2 0.0418777454390299
HVUL2H26684.2 HVUL6H43965.2 0.0448289570942986
HVUL2H26684.2 HVUL6H58886.2 0.129270492167756
HVUL2H26684.2 HVUL7H06468.2 0.0840359607189518
HVUL2H26684.2 HVUL7H10028.2 0.189256796621846
HVUL2H26684.2 HVUL7H10689.2 0.166255927789124
HVUL2H26684.2 HVUL7H11665.2 0.148166617959683
HVUL2H26684.2 HVUL7H14842.2 0.214201481857787
HVUL2H26684.2 HVUL7H15679.2 0.019675340957795
HVUL2H26684.2 HVUL7H18684.2 0.0865130697234771
HVUL2H26684.2 HVUL7H28679.2 0.233944313691662
HVUL2H26684.2 HVUL7H32287.2 0.0502166720848404
HVUL2H26684.2 HVUL7H37354.2 0.108579098168481
HVUL2H26684.2 HVUL7H39800.2 0.0627488095226912
HVUL2H26684.2 HVUL7H41147.2 0.160634747705016
HVUL2H26684.2 HVUL7H44050.2 0.16805409255492
HVUL2H26684.2 HVUL7H53934.2 0.200188419250017
HVUL2H26684.2 HVUL7H55184.2 0.187466365933276
HVUL2H27981.2 HVUL2H30600.2 0.0767677731542485
HVUL2H27981.2 HVUL2H32028.2 0.110155273264443
HVUL2H27981.2 HVUL2H32276.2 0.112162827531468
HVUL2H27981.2 HVUL2H36784.2 0.114913236579625
HVUL2H27981.2 HVUL2H39551.2 0.140298357955299
HVUL2H27981.2 HVUL2H39769.2 0.0910046483200547
HVUL2H27981.2 HVUL2H43878.2 0.118406889369077
HVUL2H27981.2 HVUL2H45313.2 0.123579156618184
HVUL2H27981.2 HVUL2H46502.2 0.119885907019178
HVUL2H27981.2 HVUL2H52294.2 0.0771303982623518
HVUL2H27981.2 HVUL2H53921.2 0.0834551084444243
HVUL2H27981.2 HVUL2H57724.2 0.111692297952088
HVUL2H27981.2 HVUL3H01333.2 0.0816133793041378
HVUL2H27981.2 HVUL3H03522.2 0.127291040229773
HVUL2H27981.2 HVUL3H05759.2 0.101249631903509
HVUL2H27981.2 HVUL3H10629.2 0.103888199447886
HVUL2H27981.2 HVUL3H11276.2 0.133254102079945
HVUL2H27981.2 HVUL3H11562.2 0.109218473050246
HVUL2H27981.2 HVUL3H13621.2 0.103331558222678
HVUL2H27981.2 HVUL3H18870.2 0.148029366227264
HVUL2H27981.2 HVUL3H18918.2 0.103600820602842
HVUL2H27981.2 HVUL3H18920.2 0.101013571283595
HVUL2H27981.2 HVUL3H22749.2 0.0893662966466897
HVUL2H27981.2 HVUL3H24185.2 0.106046513259478
HVUL2H27981.2 HVUL3H25334.2 0.11184669052033
HVUL2H27981.2 HVUL3H26931.2 0.083100048097623
HVUL2H27981.2 HVUL3H27507.2 0.113279403603323
HVUL2H27981.2 HVUL3H32521.2 0.133335762890928
HVUL2H27981.2 HVUL3H34000.2 0.130545522541591
HVUL2H27981.2 HVUL3H34747.2 0.092105531918569
HVUL2H27981.2 HVUL3H35287.2 0.102626998285026
HVUL2H27981.2 HVUL3H35941.2 0.14182946515032
HVUL2H27981.2 HVUL3H38013.2 0.104644036808254
HVUL2H27981.2 HVUL3H38027.2 0.105765710007578
HVUL2H27981.2 HVUL3H44356.2 0.0994775373914207
HVUL2H27981.2 HVUL3H52204.2 0.0308815168221407
HVUL2H27981.2 HVUL4H03600.2 0.102761065966877
HVUL2H27981.2 HVUL4H06404.2 0.0968196272261425
HVUL2H27981.2 HVUL4H13284.2 0.131690388478315
HVUL2H27981.2 HVUL4H13286.2 0.104584919626259
HVUL2H27981.2 HVUL4H14392.2 0.121344192818757
HVUL2H27981.2 HVUL4H16418.2 0.095335119751819
HVUL2H27981.2 HVUL4H20452.2 0.0869744076093895
HVUL2H27981.2 HVUL4H21602.2 0.13105128543922
HVUL2H27981.2 HVUL4H22246.2 0.130701973897615
HVUL2H27981.2 HVUL4H26853.2 0.119025668191884
HVUL2H27981.2 HVUL4H27778.2 0.134992161696845
HVUL2H27981.2 HVUL4H33125.2 0.0850552549501853
HVUL2H27981.2 HVUL4H36703.2 0.116841603964483
HVUL2H27981.2 HVUL4H37625.2 0.0667099373149068
HVUL2H27981.2 HVUL4H43148.2 0.12643543783478
HVUL2H27981.2 HVUL4H44590.2 0.101878385761491
HVUL2H27981.2 HVUL4H51396.2 0.113645726674002
HVUL2H27981.2 HVUL5H02438.2 0.10507722084417
HVUL2H27981.2 HVUL5H04523.2 0.0578991836955372
HVUL2H27981.2 HVUL5H05352.2 0.115992809180606
HVUL2H27981.2 HVUL5H08767.2 0.116891980888939
HVUL2H27981.2 HVUL5H10282.2 0.145142397588258
HVUL2H27981.2 HVUL5H11816.2 0.051223059936908
HVUL2H27981.2 HVUL5H12501.2 0.116260832994523
HVUL2H27981.2 HVUL5H13368.2 0.11147721205517
HVUL2H27981.2 HVUL5H14862.2 0.145715905301831
HVUL2H27981.2 HVUL5H14921.2 0.0517579937177563
HVUL2H27981.2 HVUL5H15390.2 0.115072510353525
HVUL2H27981.2 HVUL5H16059.2 0.0940367515619441
HVUL2H27981.2 HVUL5H18137.2 0.109918448891137
HVUL2H27981.2 HVUL5H18948.2 0.141312891336457
HVUL2H27981.2 HVUL5H19611.2 0.107720437913552
HVUL2H27981.2 HVUL5H22689.2 0.188553089525217
HVUL2H27981.2 HVUL5H27375.2 0.0430545945942882
HVUL2H27981.2 HVUL5H31425.2 0.0950045241274815
HVUL2H27981.2 HVUL5H31765.2 0.101362030410192
HVUL2H27981.2 HVUL5H32753.2 0.0929224388831377
HVUL2H27981.2 HVUL5H32754.2 0.123259460981337
HVUL2H27981.2 HVUL5H32755.2 0.144629497900617
HVUL2H27981.2 HVUL5H32756.2 0.12247798954157
HVUL2H27981.2 HVUL5H32757.2 0.163239690671257
HVUL2H27981.2 HVUL5H34045.2 0.0773154043693479
HVUL2H27981.2 HVUL5H38722.2 0.0567111339931183
HVUL2H27981.2 HVUL5H40892.2 0.119773329342587
HVUL2H27981.2 HVUL5H53048.2 0.110433525222621
HVUL2H27981.2 HVUL5H53168.2 0.10881516180617
HVUL2H27981.2 HVUL6H01283.2 0.115063341009869
HVUL2H27981.2 HVUL6H01808.2 0.0566018952741918
HVUL2H27981.2 HVUL6H05290.2 0.128386543537643
HVUL2H27981.2 HVUL6H07325.2 0.0932445505284185
HVUL2H27981.2 HVUL6H08236.2 0.108100416999477
HVUL2H27981.2 HVUL6H10264.2 0.125245699809751
HVUL2H27981.2 HVUL6H11443.2 0.096259490998409
HVUL2H27981.2 HVUL6H16050.2 0.0854446202205698
HVUL2H27981.2 HVUL6H16679.2 0.112189269866184
HVUL2H27981.2 HVUL6H17634.2 0.112706785413936
HVUL2H27981.2 HVUL6H17910.2 0.144633919068336
HVUL2H27981.2 HVUL6H19844.2 0.133528475137267
HVUL2H27981.2 HVUL6H20311.2 0.103651829049927
HVUL2H27981.2 HVUL6H23114.2 0.137958852904397
HVUL2H27981.2 HVUL6H24129.2 0.0609626674287834
HVUL2H27981.2 HVUL6H28080.2 0.121274531876515
HVUL2H27981.2 HVUL6H29857.2 0.111176862492098
HVUL2H27981.2 HVUL6H30043.2 0.108650662946476
HVUL2H27981.2 HVUL6H30069.2 0.102437123466273
HVUL2H27981.2 HVUL6H32675.2 0.150451152045063
HVUL2H27981.2 HVUL6H33693.2 0.046288196444396
HVUL2H27981.2 HVUL6H37516.2 0.0562615140813536
HVUL2H27981.2 HVUL6H37718.2 0.0538534207145327
HVUL2H27981.2 HVUL6H43965.2 0.164250608909776
HVUL2H27981.2 HVUL6H58886.2 0.09980728341941
HVUL2H27981.2 HVUL7H06468.2 0.199295334158544
HVUL2H27981.2 HVUL7H10028.2 0.159698838629869
HVUL2H27981.2 HVUL7H10689.2 0.129977821587521
HVUL2H27981.2 HVUL7H11665.2 0.159580590129299
HVUL2H27981.2 HVUL7H14842.2 0.0984049284506922
HVUL2H27981.2 HVUL7H15679.2 0.030872043512036
HVUL2H27981.2 HVUL7H18684.2 0.0662982289652065
HVUL2H27981.2 HVUL7H28679.2 0.15350421138331
HVUL2H27981.2 HVUL7H32287.2 0.0547152339521737
HVUL2H27981.2 HVUL7H37354.2 0.111375012707111
HVUL2H27981.2 HVUL7H39800.2 0.101137886063255
HVUL2H27981.2 HVUL7H41147.2 0.0864207738027606
HVUL2H27981.2 HVUL7H44050.2 0.105609948342215
HVUL2H27981.2 HVUL7H53934.2 0.107000204493233
HVUL2H27981.2 HVUL7H55184.2 0.12609135137542
HVUL2H30600.2 HVUL2H32028.2 0.102343269666003
HVUL2H30600.2 HVUL2H32276.2 0.095949654713745
HVUL2H30600.2 HVUL2H36784.2 0.0701894061596435
HVUL2H30600.2 HVUL2H39551.2 0.136874630695607
HVUL2H30600.2 HVUL2H39769.2 0.122073565570776
HVUL2H30600.2 HVUL2H43878.2 0.0812273392456927
HVUL2H30600.2 HVUL2H45313.2 0.134779808203916
HVUL2H30600.2 HVUL2H46502.2 0.110655752556559
HVUL2H30600.2 HVUL2H52294.2 0.141389061486906
HVUL2H30600.2 HVUL2H53921.2 0.0903888447283673
HVUL2H30600.2 HVUL2H57724.2 0.098147911262365
HVUL2H30600.2 HVUL3H01333.2 0.0876086787377023
HVUL2H30600.2 HVUL3H03522.2 0.0843630789461295
HVUL2H30600.2 HVUL3H05759.2 0.0783426451090042
HVUL2H30600.2 HVUL3H10629.2 0.0802414544069629
HVUL2H30600.2 HVUL3H11276.2 0.11071366863464
HVUL2H30600.2 HVUL3H11562.2 0.0649665546359125
HVUL2H30600.2 HVUL3H13621.2 0.05780412966938
HVUL2H30600.2 HVUL3H18870.2 0.127799411940937
HVUL2H30600.2 HVUL3H18918.2 0.0730866731836036
HVUL2H30600.2 HVUL3H18920.2 0.0799618606925566
HVUL2H30600.2 HVUL3H22749.2 0.0605766974549841
HVUL2H30600.2 HVUL3H24185.2 0.0677365935274233
HVUL2H30600.2 HVUL3H25334.2 0.102720772583209
HVUL2H30600.2 HVUL3H26931.2 0.0278953035435125
HVUL2H30600.2 HVUL3H27507.2 0.0579735182091566
HVUL2H30600.2 HVUL3H32521.2 0.082686834198397
HVUL2H30600.2 HVUL3H34000.2 0.108800573881094
HVUL2H30600.2 HVUL3H34747.2 0.0972250175793752
HVUL2H30600.2 HVUL3H35287.2 0.105758134678446
HVUL2H30600.2 HVUL3H35941.2 0.133350469915051
HVUL2H30600.2 HVUL3H38013.2 0.134004854425679
HVUL2H30600.2 HVUL3H38027.2 0.0640879459883743
HVUL2H30600.2 HVUL3H44356.2 0.125061013724804
HVUL2H30600.2 HVUL3H52204.2 0.0153489356576161
HVUL2H30600.2 HVUL4H03600.2 0.110102135081252
HVUL2H30600.2 HVUL4H06404.2 0.108871859714412
HVUL2H30600.2 HVUL4H13284.2 0.0978762165506152
HVUL2H30600.2 HVUL4H13286.2 0.123157508448348
HVUL2H30600.2 HVUL4H14392.2 0.102894751373435
HVUL2H30600.2 HVUL4H16418.2 0.114318161988037
HVUL2H30600.2 HVUL4H20452.2 0.0717489400198911
HVUL2H30600.2 HVUL4H21602.2 0.122716222433481
HVUL2H30600.2 HVUL4H22246.2 0.156833222260897
HVUL2H30600.2 HVUL4H26853.2 0.118426301720904
HVUL2H30600.2 HVUL4H27778.2 0.0958812003228029
HVUL2H30600.2 HVUL4H33125.2 0.101279672605174
HVUL2H30600.2 HVUL4H36703.2 0.068790337081139
HVUL2H30600.2 HVUL4H37625.2 0.0488625881448995
HVUL2H30600.2 HVUL4H43148.2 0.0796745393422505
HVUL2H30600.2 HVUL4H44590.2 0.0447366633903839
HVUL2H30600.2 HVUL4H51396.2 0.14015624677303
HVUL2H30600.2 HVUL5H02438.2 0.115885210485075
HVUL2H30600.2 HVUL5H04523.2 0.0239543837700763
HVUL2H30600.2 HVUL5H05352.2 0.0733537570997022
HVUL2H30600.2 HVUL5H08767.2 0.0783914919214263
HVUL2H30600.2 HVUL5H10282.2 0.142797183225176
HVUL2H30600.2 HVUL5H11816.2 0.058550417564336
HVUL2H30600.2 HVUL5H12501.2 0.136030048818477
HVUL2H30600.2 HVUL5H13368.2 0.105916428567692
HVUL2H30600.2 HVUL5H14862.2 0.105942853201922
HVUL2H30600.2 HVUL5H14921.2 0.0594520557007245
HVUL2H30600.2 HVUL5H15390.2 0.11803991175949
HVUL2H30600.2 HVUL5H16059.2 0.0606047105873909
HVUL2H30600.2 HVUL5H18137.2 0.105543807783153
HVUL2H30600.2 HVUL5H18948.2 0.0622020147597316
HVUL2H30600.2 HVUL5H19611.2 0.0958234532306768
HVUL2H30600.2 HVUL5H22689.2 0.107510151702507
HVUL2H30600.2 HVUL5H27375.2 0.0206316806762481
HVUL2H30600.2 HVUL5H31425.2 0.0729650642264147
HVUL2H30600.2 HVUL5H31765.2 0.0831454060105996
HVUL2H30600.2 HVUL5H32753.2 0.103527297429645
HVUL2H30600.2 HVUL5H32754.2 0.144565840762807
HVUL2H30600.2 HVUL5H32755.2 0.117297119083296
HVUL2H30600.2 HVUL5H32756.2 0.121288392292319
HVUL2H30600.2 HVUL5H32757.2 0.13826376905387
HVUL2H30600.2 HVUL5H34045.2 0.132702974335073
HVUL2H30600.2 HVUL5H38722.2 0.0828226898368056
HVUL2H30600.2 HVUL5H40892.2 0.134089263655193
HVUL2H30600.2 HVUL5H53048.2 0.147922391018585
HVUL2H30600.2 HVUL5H53168.2 0.0758807921262306
HVUL2H30600.2 HVUL6H01283.2 0.172073981801286
HVUL2H30600.2 HVUL6H01808.2 0.110852636541102
HVUL2H30600.2 HVUL6H05290.2 0.121861230504987
HVUL2H30600.2 HVUL6H07325.2 0.101526015028882
HVUL2H30600.2 HVUL6H08236.2 0.109677064390162
HVUL2H30600.2 HVUL6H10264.2 0.124236410664868
HVUL2H30600.2 HVUL6H11443.2 0.0969464292205177
HVUL2H30600.2 HVUL6H16050.2 0.0962384398807492
HVUL2H30600.2 HVUL6H16679.2 0.0927499329003373
HVUL2H30600.2 HVUL6H17634.2 0.115116323600742
HVUL2H30600.2 HVUL6H17910.2 0.141980773358305
HVUL2H30600.2 HVUL6H19844.2 0.114325313365949
HVUL2H30600.2 HVUL6H20311.2 0.065609461030125
HVUL2H30600.2 HVUL6H23114.2 0.0737151602387516
HVUL2H30600.2 HVUL6H24129.2 0.0247486652289219
HVUL2H30600.2 HVUL6H28080.2 0.110886818075592
HVUL2H30600.2 HVUL6H29857.2 0.117018047833277
HVUL2H30600.2 HVUL6H30043.2 0.0603878904671963
HVUL2H30600.2 HVUL6H30069.2 0.0902044693715104
HVUL2H30600.2 HVUL6H32675.2 0.112133018779436
HVUL2H30600.2 HVUL6H33693.2 0.117025385570599
HVUL2H30600.2 HVUL6H37516.2 0.120170906146272
HVUL2H30600.2 HVUL6H37718.2 0.0489509542075504
HVUL2H30600.2 HVUL6H43965.2 0.0460102288861997
HVUL2H30600.2 HVUL6H58886.2 0.133858733262561
HVUL2H30600.2 HVUL7H06468.2 0.0765793968259847
HVUL2H30600.2 HVUL7H10028.2 0.114893212094433
HVUL2H30600.2 HVUL7H10689.2 0.127800190331489
HVUL2H30600.2 HVUL7H11665.2 0.156977517963852
HVUL2H30600.2 HVUL7H14842.2 0.0839224510727478
HVUL2H30600.2 HVUL7H15679.2 0.0677155692720714
HVUL2H30600.2 HVUL7H18684.2 0.0236125584776094
HVUL2H30600.2 HVUL7H28679.2 0.115942064887301
HVUL2H30600.2 HVUL7H32287.2 0.0540247881831373
HVUL2H30600.2 HVUL7H37354.2 0.118216927366782
HVUL2H30600.2 HVUL7H39800.2 0.135803210683694
HVUL2H30600.2 HVUL7H41147.2 0.074257629672641
HVUL2H30600.2 HVUL7H44050.2 0.121176213779695
HVUL2H30600.2 HVUL7H53934.2 0.0571394047445238
HVUL2H30600.2 HVUL7H55184.2 0.116059828362774
HVUL2H32028.2 HVUL2H32276.2 0.274527823449042
HVUL2H32028.2 HVUL2H36784.2 0.147484593405877
HVUL2H32028.2 HVUL2H39551.2 0.369006513919517
HVUL2H32028.2 HVUL2H39769.2 0.352893076186417
HVUL2H32028.2 HVUL2H43878.2 0.2691158544033
HVUL2H32028.2 HVUL2H45313.2 0.328276747193173
HVUL2H32028.2 HVUL2H46502.2 0.244155124703101
HVUL2H32028.2 HVUL2H52294.2 0.199362311015015
HVUL2H32028.2 HVUL2H53921.2 0.22860193516189
HVUL2H32028.2 HVUL2H57724.2 0.270526084990488
HVUL2H32028.2 HVUL3H01333.2 0.207097371672139
HVUL2H32028.2 HVUL3H03522.2 0.344769768452367
HVUL2H32028.2 HVUL3H05759.2 0.225229092778059
HVUL2H32028.2 HVUL3H10629.2 0.413941295837001
HVUL2H32028.2 HVUL3H11276.2 0.26559120244492
HVUL2H32028.2 HVUL3H11562.2 0.312003886774482
HVUL2H32028.2 HVUL3H13621.2 0.28220395484628
HVUL2H32028.2 HVUL3H18870.2 0.255445698268225
HVUL2H32028.2 HVUL3H18918.2 0.379714783208086
HVUL2H32028.2 HVUL3H18920.2 0.406810248209202
HVUL2H32028.2 HVUL3H22749.2 0.0647278913867408
HVUL2H32028.2 HVUL3H24185.2 0.329043045146829
HVUL2H32028.2 HVUL3H25334.2 0.367609399827794
HVUL2H32028.2 HVUL3H26931.2 0.0954290305136917
HVUL2H32028.2 HVUL3H27507.2 0.248932040001663
HVUL2H32028.2 HVUL3H32521.2 0.24112278787688
HVUL2H32028.2 HVUL3H34000.2 0.270024427641377
HVUL2H32028.2 HVUL3H34747.2 0.2911853442239
HVUL2H32028.2 HVUL3H35287.2 0.296777034467223
HVUL2H32028.2 HVUL3H35941.2 0.209029668176975
HVUL2H32028.2 HVUL3H38013.2 0.246022721252563
HVUL2H32028.2 HVUL3H38027.2 0.310272397500788
HVUL2H32028.2 HVUL3H44356.2 0.235912032998416
HVUL2H32028.2 HVUL3H52204.2 0.0521860998523821
HVUL2H32028.2 HVUL4H03600.2 0.384886470415298
HVUL2H32028.2 HVUL4H06404.2 0.321056017720168
HVUL2H32028.2 HVUL4H13284.2 0.382031213616816
HVUL2H32028.2 HVUL4H13286.2 0.367780600700152
HVUL2H32028.2 HVUL4H14392.2 0.271851986497888
HVUL2H32028.2 HVUL4H16418.2 0.325281808550169
HVUL2H32028.2 HVUL4H20452.2 0.322571604138009
HVUL2H32028.2 HVUL4H21602.2 0.402005533684261
HVUL2H32028.2 HVUL4H22246.2 0.288058211144918
HVUL2H32028.2 HVUL4H26853.2 0.375245970922534
HVUL2H32028.2 HVUL4H27778.2 0.346072829332295
HVUL2H32028.2 HVUL4H33125.2 0.160869840010414
HVUL2H32028.2 HVUL4H36703.2 0.187701373205109
HVUL2H32028.2 HVUL4H37625.2 0.0585403995230394
HVUL2H32028.2 HVUL4H43148.2 0.350288492817698
HVUL2H32028.2 HVUL4H44590.2 0.108843202441813
HVUL2H32028.2 HVUL4H51396.2 0.286517042843715
HVUL2H32028.2 HVUL5H02438.2 0.414487907795334
HVUL2H32028.2 HVUL5H04523.2 0.124785984781983
HVUL2H32028.2 HVUL5H05352.2 0.239581438052971
HVUL2H32028.2 HVUL5H08767.2 0.357788091875401
HVUL2H32028.2 HVUL5H10282.2 0.309630509326842
HVUL2H32028.2 HVUL5H11816.2 0.12340331742333
HVUL2H32028.2 HVUL5H12501.2 0.285264607637488
HVUL2H32028.2 HVUL5H13368.2 0.410049547291295
HVUL2H32028.2 HVUL5H14862.2 0.390517623544059
HVUL2H32028.2 HVUL5H14921.2 0.0913220647042054
HVUL2H32028.2 HVUL5H15390.2 0.367811965874585
HVUL2H32028.2 HVUL5H16059.2 0.106631474074877
HVUL2H32028.2 HVUL5H18137.2 0.282764617631994
HVUL2H32028.2 HVUL5H18948.2 0.161964231672264
HVUL2H32028.2 HVUL5H19611.2 0.1854107807807
HVUL2H32028.2 HVUL5H22689.2 0.168784660728533
HVUL2H32028.2 HVUL5H27375.2 0.0843952448183238
HVUL2H32028.2 HVUL5H31425.2 0.378434826713158
HVUL2H32028.2 HVUL5H31765.2 0.383406712909366
HVUL2H32028.2 HVUL5H32753.2 0.250875086045488
HVUL2H32028.2 HVUL5H32754.2 0.301536295505636
HVUL2H32028.2 HVUL5H32755.2 0.217000270816337
HVUL2H32028.2 HVUL5H32756.2 0.274415509580694
HVUL2H32028.2 HVUL5H32757.2 0.336588113058163
HVUL2H32028.2 HVUL5H34045.2 0.261411108078472
HVUL2H32028.2 HVUL5H38722.2 0.214701863722884
HVUL2H32028.2 HVUL5H40892.2 0.32280412384066
HVUL2H32028.2 HVUL5H53048.2 0.277430651723076
HVUL2H32028.2 HVUL5H53168.2 0.373608593074927
HVUL2H32028.2 HVUL6H01283.2 0.165321807344245
HVUL2H32028.2 HVUL6H01808.2 0.147625143633016
HVUL2H32028.2 HVUL6H05290.2 0.332715878503596
HVUL2H32028.2 HVUL6H07325.2 0.383399216942236
HVUL2H32028.2 HVUL6H08236.2 0.390190085076584
HVUL2H32028.2 HVUL6H10264.2 0.440990118429845
HVUL2H32028.2 HVUL6H11443.2 0.231912713029609
HVUL2H32028.2 HVUL6H16050.2 0.0855442052140201
HVUL2H32028.2 HVUL6H16679.2 0.331994686417259
HVUL2H32028.2 HVUL6H17634.2 0.408543742647875
HVUL2H32028.2 HVUL6H17910.2 0.287392728028739
HVUL2H32028.2 HVUL6H19844.2 0.435611526551746
HVUL2H32028.2 HVUL6H20311.2 0.321417124543661
HVUL2H32028.2 HVUL6H23114.2 0.185225719170979
HVUL2H32028.2 HVUL6H24129.2 0.0889623808651793
HVUL2H32028.2 HVUL6H28080.2 0.387724109019622
HVUL2H32028.2 HVUL6H29857.2 0.379408410228372
HVUL2H32028.2 HVUL6H30043.2 0.173187700845351
HVUL2H32028.2 HVUL6H30069.2 0.436028984473527
HVUL2H32028.2 HVUL6H32675.2 0.324595316593609
HVUL2H32028.2 HVUL6H33693.2 0.135463499221776
HVUL2H32028.2 HVUL6H37516.2 0.156410058638325
HVUL2H32028.2 HVUL6H37718.2 0.0436760679720423
HVUL2H32028.2 HVUL6H43965.2 0.0434854037598003
HVUL2H32028.2 HVUL6H58886.2 0.292589474659056
HVUL2H32028.2 HVUL7H06468.2 0.101629483207864
HVUL2H32028.2 HVUL7H10028.2 0.252827014588423
HVUL2H32028.2 HVUL7H10689.2 0.354851222062353
HVUL2H32028.2 HVUL7H11665.2 0.302743670192827
HVUL2H32028.2 HVUL7H14842.2 0.318752853313215
HVUL2H32028.2 HVUL7H15679.2 0.0567058986485998
HVUL2H32028.2 HVUL7H18684.2 0.0607089250666841
HVUL2H32028.2 HVUL7H28679.2 0.35930962550059
HVUL2H32028.2 HVUL7H32287.2 0.0568504819180206
HVUL2H32028.2 HVUL7H37354.2 0.347287225289759
HVUL2H32028.2 HVUL7H39800.2 0.160994283096781
HVUL2H32028.2 HVUL7H41147.2 0.180468781243506
HVUL2H32028.2 HVUL7H44050.2 0.398844863601955
HVUL2H32028.2 HVUL7H53934.2 0.200981103538807
HVUL2H32028.2 HVUL7H55184.2 0.441594250265051
HVUL2H32276.2 HVUL2H36784.2 0.112590979161161
HVUL2H32276.2 HVUL2H39551.2 0.284725053920034
HVUL2H32276.2 HVUL2H39769.2 0.183853059879264
HVUL2H32276.2 HVUL2H43878.2 0.279766922945048
HVUL2H32276.2 HVUL2H45313.2 0.194060937289988
HVUL2H32276.2 HVUL2H46502.2 0.328488521355165
HVUL2H32276.2 HVUL2H52294.2 0.101793858125108
HVUL2H32276.2 HVUL2H53921.2 0.248199736076679
HVUL2H32276.2 HVUL2H57724.2 0.360820527877127
HVUL2H32276.2 HVUL3H01333.2 0.104815429710069
HVUL2H32276.2 HVUL3H03522.2 0.238870717619831
HVUL2H32276.2 HVUL3H05759.2 0.321816082938457
HVUL2H32276.2 HVUL3H10629.2 0.250220351495471
HVUL2H32276.2 HVUL3H11276.2 0.144807679019656
HVUL2H32276.2 HVUL3H11562.2 0.201901088087804
HVUL2H32276.2 HVUL3H13621.2 0.190805945120731
HVUL2H32276.2 HVUL3H18870.2 0.265364121574622
HVUL2H32276.2 HVUL3H18918.2 0.246751155142809
HVUL2H32276.2 HVUL3H18920.2 0.250217699536905
HVUL2H32276.2 HVUL3H22749.2 0.0751409501969232
HVUL2H32276.2 HVUL3H24185.2 0.227209392204861
HVUL2H32276.2 HVUL3H25334.2 0.235839314596036
HVUL2H32276.2 HVUL3H26931.2 0.0724425104565935
HVUL2H32276.2 HVUL3H27507.2 0.192462824234239
HVUL2H32276.2 HVUL3H32521.2 0.159119171507075
HVUL2H32276.2 HVUL3H34000.2 0.324031378422294
HVUL2H32276.2 HVUL3H34747.2 0.218755808023457
HVUL2H32276.2 HVUL3H35287.2 0.266683943538489
HVUL2H32276.2 HVUL3H35941.2 0.153423922803728
HVUL2H32276.2 HVUL3H38013.2 0.311607091733259
HVUL2H32276.2 HVUL3H38027.2 0.207129694493652
HVUL2H32276.2 HVUL3H44356.2 0.200060193519379
HVUL2H32276.2 HVUL3H52204.2 0.0290331595431911
HVUL2H32276.2 HVUL4H03600.2 0.252510397126667
HVUL2H32276.2 HVUL4H06404.2 0.280778548899032
HVUL2H32276.2 HVUL4H13284.2 0.278035476166068
HVUL2H32276.2 HVUL4H13286.2 0.238132209194567
HVUL2H32276.2 HVUL4H14392.2 0.365372025354202
HVUL2H32276.2 HVUL4H16418.2 0.197358586991436
HVUL2H32276.2 HVUL4H20452.2 0.262778283260521
HVUL2H32276.2 HVUL4H21602.2 0.31258607771892
HVUL2H32276.2 HVUL4H22246.2 0.235374512771726
HVUL2H32276.2 HVUL4H26853.2 0.24922881928185
HVUL2H32276.2 HVUL4H27778.2 0.277768061399503
HVUL2H32276.2 HVUL4H33125.2 0.0979112075748818
HVUL2H32276.2 HVUL4H36703.2 0.139702186492642
HVUL2H32276.2 HVUL4H37625.2 0.0374616287088292
HVUL2H32276.2 HVUL4H43148.2 0.249690904729849
HVUL2H32276.2 HVUL4H44590.2 0.0726254319759964
HVUL2H32276.2 HVUL4H51396.2 0.297857649480184
HVUL2H32276.2 HVUL5H02438.2 0.241834273615646
HVUL2H32276.2 HVUL5H04523.2 0.0711847765401125
HVUL2H32276.2 HVUL5H05352.2 0.149879224199151
HVUL2H32276.2 HVUL5H08767.2 0.251287172165173
HVUL2H32276.2 HVUL5H10282.2 0.242987588943216
HVUL2H32276.2 HVUL5H11816.2 0.0718963798401033
HVUL2H32276.2 HVUL5H12501.2 0.160300673938195
HVUL2H32276.2 HVUL5H13368.2 0.209193401923155
HVUL2H32276.2 HVUL5H14862.2 0.283817167269332
HVUL2H32276.2 HVUL5H14921.2 0.0368038080475942
HVUL2H32276.2 HVUL5H15390.2 0.271106986418189
HVUL2H32276.2 HVUL5H16059.2 0.0663819935331848
HVUL2H32276.2 HVUL5H18137.2 0.282420568107745
HVUL2H32276.2 HVUL5H18948.2 0.137345409252911
HVUL2H32276.2 HVUL5H19611.2 0.110157816493981
HVUL2H32276.2 HVUL5H22689.2 0.184659173732785
HVUL2H32276.2 HVUL5H27375.2 0.0378243308066097
HVUL2H32276.2 HVUL5H31425.2 0.214766896181316
HVUL2H32276.2 HVUL5H31765.2 0.244101104978309
HVUL2H32276.2 HVUL5H32753.2 0.178285140007474
HVUL2H32276.2 HVUL5H32754.2 0.223104642808652
HVUL2H32276.2 HVUL5H32755.2 0.278032659429239
HVUL2H32276.2 HVUL5H32756.2 0.245468630361613
HVUL2H32276.2 HVUL5H32757.2 0.31859711889623
HVUL2H32276.2 HVUL5H34045.2 0.136736388716816
HVUL2H32276.2 HVUL5H38722.2 0.0940164178387441
HVUL2H32276.2 HVUL5H40892.2 0.219238092016055
HVUL2H32276.2 HVUL5H53048.2 0.168396837736116
HVUL2H32276.2 HVUL5H53168.2 0.236708670887957
HVUL2H32276.2 HVUL6H01283.2 0.141390944397595
HVUL2H32276.2 HVUL6H01808.2 0.0593075724278605
HVUL2H32276.2 HVUL6H05290.2 0.205242186970407
HVUL2H32276.2 HVUL6H07325.2 0.179491086944056
HVUL2H32276.2 HVUL6H08236.2 0.306520324408738
HVUL2H32276.2 HVUL6H10264.2 0.304501330109272
HVUL2H32276.2 HVUL6H11443.2 0.119929829107465
HVUL2H32276.2 HVUL6H16050.2 0.0583432660618166
HVUL2H32276.2 HVUL6H16679.2 0.348022364821733
HVUL2H32276.2 HVUL6H17634.2 0.293799381301482
HVUL2H32276.2 HVUL6H17910.2 0.223342650770328
HVUL2H32276.2 HVUL6H19844.2 0.329245645893133
HVUL2H32276.2 HVUL6H20311.2 0.217749475509364
HVUL2H32276.2 HVUL6H23114.2 0.134271834370006
HVUL2H32276.2 HVUL6H24129.2 0.051631129864395
HVUL2H32276.2 HVUL6H28080.2 0.213110226062495
HVUL2H32276.2 HVUL6H29857.2 0.198635130663615
HVUL2H32276.2 HVUL6H30043.2 0.180254034186045
HVUL2H32276.2 HVUL6H30069.2 0.252922021586551
HVUL2H32276.2 HVUL6H32675.2 0.222657786846069
HVUL2H32276.2 HVUL6H33693.2 0.0740890104802142
HVUL2H32276.2 HVUL6H37516.2 0.133944561901358
HVUL2H32276.2 HVUL6H37718.2 0.0632570090411879
HVUL2H32276.2 HVUL6H43965.2 0.0610280542257894
HVUL2H32276.2 HVUL6H58886.2 0.303089070562008
HVUL2H32276.2 HVUL7H06468.2 0.104517851176104
HVUL2H32276.2 HVUL7H10028.2 0.259697257322012
HVUL2H32276.2 HVUL7H10689.2 0.353545387622775
HVUL2H32276.2 HVUL7H11665.2 0.239627302318359
HVUL2H32276.2 HVUL7H14842.2 0.327721053067058
HVUL2H32276.2 HVUL7H15679.2 0.025807711189578
HVUL2H32276.2 HVUL7H18684.2 0.0385749849459062
HVUL2H32276.2 HVUL7H28679.2 0.30199049742969
HVUL2H32276.2 HVUL7H32287.2 0.0317633405838398
HVUL2H32276.2 HVUL7H37354.2 0.236972948982154
HVUL2H32276.2 HVUL7H39800.2 0.0919952443418611
HVUL2H32276.2 HVUL7H41147.2 0.311477981355969
HVUL2H32276.2 HVUL7H44050.2 0.216887255835718
HVUL2H32276.2 HVUL7H53934.2 0.138904727669138
HVUL2H32276.2 HVUL7H55184.2 0.260926585720834
HVUL2H36784.2 HVUL2H39551.2 0.156073499585152
HVUL2H36784.2 HVUL2H39769.2 0.112385511245653
HVUL2H36784.2 HVUL2H43878.2 0.152109674530615
HVUL2H36784.2 HVUL2H45313.2 0.104999284492494
HVUL2H36784.2 HVUL2H46502.2 0.116520322514898
HVUL2H36784.2 HVUL2H52294.2 0.117210677498221
HVUL2H36784.2 HVUL2H53921.2 0.115558275955079
HVUL2H36784.2 HVUL2H57724.2 0.118192608959932
HVUL2H36784.2 HVUL3H01333.2 0.0970039398278779
HVUL2H36784.2 HVUL3H03522.2 0.215401823448053
HVUL2H36784.2 HVUL3H05759.2 0.118403216660652
HVUL2H36784.2 HVUL3H10629.2 0.177445145109278
HVUL2H36784.2 HVUL3H11276.2 0.106882003940111
HVUL2H36784.2 HVUL3H11562.2 0.210322394535544
HVUL2H36784.2 HVUL3H13621.2 0.199885636011515
HVUL2H36784.2 HVUL3H18870.2 0.10028218634008
HVUL2H36784.2 HVUL3H18918.2 0.186913813503722
HVUL2H36784.2 HVUL3H18920.2 0.176574463997805
HVUL2H36784.2 HVUL3H22749.2 0.0672797666669222
HVUL2H36784.2 HVUL3H24185.2 0.199411656224974
HVUL2H36784.2 HVUL3H25334.2 0.196946567298278
HVUL2H36784.2 HVUL3H26931.2 0.139143798553898
HVUL2H36784.2 HVUL3H27507.2 0.205943541840864
HVUL2H36784.2 HVUL3H32521.2 0.205799266585273
HVUL2H36784.2 HVUL3H34000.2 0.126881471783658
HVUL2H36784.2 HVUL3H34747.2 0.0699067671772345
HVUL2H36784.2 HVUL3H35287.2 0.0762573641644775
HVUL2H36784.2 HVUL3H35941.2 0.17632097048382
HVUL2H36784.2 HVUL3H38013.2 0.117558249221229
HVUL2H36784.2 HVUL3H38027.2 0.199546330682604
HVUL2H36784.2 HVUL3H44356.2 0.0670313718815738
HVUL2H36784.2 HVUL3H52204.2 0.0847505002078709
HVUL2H36784.2 HVUL4H03600.2 0.109127880970269
HVUL2H36784.2 HVUL4H06404.2 0.0809519579600405
HVUL2H36784.2 HVUL4H13284.2 0.211296084437898
HVUL2H36784.2 HVUL4H13286.2 0.096865470332495
HVUL2H36784.2 HVUL4H14392.2 0.125624020400181
HVUL2H36784.2 HVUL4H16418.2 0.0797262244767881
HVUL2H36784.2 HVUL4H20452.2 0.136759235785054
HVUL2H36784.2 HVUL4H21602.2 0.179531682290693
HVUL2H36784.2 HVUL4H22246.2 0.163991493436756
HVUL2H36784.2 HVUL4H26853.2 0.103290739449801
HVUL2H36784.2 HVUL4H27778.2 0.212575506003365
HVUL2H36784.2 HVUL4H33125.2 0.0650700761090514
HVUL2H36784.2 HVUL4H36703.2 0.164567001862017
HVUL2H36784.2 HVUL4H37625.2 0.0366922354127264
HVUL2H36784.2 HVUL4H43148.2 0.21568287581591
HVUL2H36784.2 HVUL4H44590.2 0.174843808885833
HVUL2H36784.2 HVUL4H51396.2 0.140943135736717
HVUL2H36784.2 HVUL5H02438.2 0.152239032556741
HVUL2H36784.2 HVUL5H04523.2 0.138430975097108
HVUL2H36784.2 HVUL5H05352.2 0.188690480725735
HVUL2H36784.2 HVUL5H08767.2 0.203145244658729
HVUL2H36784.2 HVUL5H10282.2 0.123433225269332
HVUL2H36784.2 HVUL5H11816.2 0.115408326180214
HVUL2H36784.2 HVUL5H12501.2 0.16389962213487
HVUL2H36784.2 HVUL5H13368.2 0.140288648233725
HVUL2H36784.2 HVUL5H14862.2 0.210090326498234
HVUL2H36784.2 HVUL5H14921.2 0.0489333612077853
HVUL2H36784.2 HVUL5H15390.2 0.100500621962267
HVUL2H36784.2 HVUL5H16059.2 0.143440558315068
HVUL2H36784.2 HVUL5H18137.2 0.160020446849553
HVUL2H36784.2 HVUL5H18948.2 0.100761616062191
HVUL2H36784.2 HVUL5H19611.2 0.178914320848789
HVUL2H36784.2 HVUL5H22689.2 0.119731168819537
HVUL2H36784.2 HVUL5H27375.2 0.0976772419339428
HVUL2H36784.2 HVUL5H31425.2 0.170264667299719
HVUL2H36784.2 HVUL5H31765.2 0.184029468361447
HVUL2H36784.2 HVUL5H32753.2 0.0611110765122694
HVUL2H36784.2 HVUL5H32754.2 0.102601322108448
HVUL2H36784.2 HVUL5H32755.2 0.0994040726811115
HVUL2H36784.2 HVUL5H32756.2 0.085045031770613
HVUL2H36784.2 HVUL5H32757.2 0.161494730153877
HVUL2H36784.2 HVUL5H34045.2 0.116486587332085
HVUL2H36784.2 HVUL5H38722.2 0.104179422296893
HVUL2H36784.2 HVUL5H40892.2 0.0954033032261919
HVUL2H36784.2 HVUL5H53048.2 0.146234800813517
HVUL2H36784.2 HVUL5H53168.2 0.188973851859068
HVUL2H36784.2 HVUL6H01283.2 0.109236100273647
HVUL2H36784.2 HVUL6H01808.2 0.0804379132593595
HVUL2H36784.2 HVUL6H05290.2 0.117387322160089
HVUL2H36784.2 HVUL6H07325.2 0.117326910726719
HVUL2H36784.2 HVUL6H08236.2 0.133995522602194
HVUL2H36784.2 HVUL6H10264.2 0.154498631617641
HVUL2H36784.2 HVUL6H11443.2 0.0682707320890173
HVUL2H36784.2 HVUL6H16050.2 0.0907081786832076
HVUL2H36784.2 HVUL6H16679.2 0.139939795183722
HVUL2H36784.2 HVUL6H17634.2 0.117545396453505
HVUL2H36784.2 HVUL6H17910.2 0.169667703305951
HVUL2H36784.2 HVUL6H19844.2 0.170855202133638
HVUL2H36784.2 HVUL6H20311.2 0.197335584141132
HVUL2H36784.2 HVUL6H23114.2 0.136811683412434
HVUL2H36784.2 HVUL6H24129.2 0.094184399773141
HVUL2H36784.2 HVUL6H28080.2 0.123440319129662
HVUL2H36784.2 HVUL6H29857.2 0.164454063244932
HVUL2H36784.2 HVUL6H30043.2 0.145953328239265
HVUL2H36784.2 HVUL6H30069.2 0.162336251796618
HVUL2H36784.2 HVUL6H32675.2 0.197181067638518
HVUL2H36784.2 HVUL6H33693.2 0.0589686764435
HVUL2H36784.2 HVUL6H37516.2 0.0452283673712884
HVUL2H36784.2 HVUL6H37718.2 0.044161773622316
HVUL2H36784.2 HVUL6H43965.2 0.053924154791824
HVUL2H36784.2 HVUL6H58886.2 0.0988744416313717
HVUL2H36784.2 HVUL7H06468.2 0.104307203772495
HVUL2H36784.2 HVUL7H10028.2 0.17939309229984
HVUL2H36784.2 HVUL7H10689.2 0.12343486928765
HVUL2H36784.2 HVUL7H11665.2 0.153811870263846
HVUL2H36784.2 HVUL7H14842.2 0.128346658968614
HVUL2H36784.2 HVUL7H15679.2 0.0390940174419451
HVUL2H36784.2 HVUL7H18684.2 0.122952586000887
HVUL2H36784.2 HVUL7H28679.2 0.202386038001611
HVUL2H36784.2 HVUL7H32287.2 0.114678487316582
HVUL2H36784.2 HVUL7H37354.2 0.0907121071683845
HVUL2H36784.2 HVUL7H39800.2 0.0865750093035882
HVUL2H36784.2 HVUL7H41147.2 0.0872328966276886
HVUL2H36784.2 HVUL7H44050.2 0.153526235038728
HVUL2H36784.2 HVUL7H53934.2 0.212026592567763
HVUL2H36784.2 HVUL7H55184.2 0.160770239848642
HVUL2H39551.2 HVUL2H39769.2 0.312891554603478
HVUL2H39551.2 HVUL2H43878.2 0.25031398629969
HVUL2H39551.2 HVUL2H45313.2 0.329808015786669
HVUL2H39551.2 HVUL2H46502.2 0.26968583049033
HVUL2H39551.2 HVUL2H52294.2 0.195461191534724
HVUL2H39551.2 HVUL2H53921.2 0.217628290243105
HVUL2H39551.2 HVUL2H57724.2 0.279540605030359
HVUL2H39551.2 HVUL3H01333.2 0.192995623608326
HVUL2H39551.2 HVUL3H03522.2 0.289272043581419
HVUL2H39551.2 HVUL3H05759.2 0.227597711155032
HVUL2H39551.2 HVUL3H10629.2 0.312737950267035
HVUL2H39551.2 HVUL3H11276.2 0.268445993403706
HVUL2H39551.2 HVUL3H11562.2 0.243838678320941
HVUL2H39551.2 HVUL3H13621.2 0.217683199319566
HVUL2H39551.2 HVUL3H18870.2 0.300529059224933
HVUL2H39551.2 HVUL3H18918.2 0.286557839987753
HVUL2H39551.2 HVUL3H18920.2 0.306532543399898
HVUL2H39551.2 HVUL3H22749.2 0.0756846110872346
HVUL2H39551.2 HVUL3H24185.2 0.254859344760566
HVUL2H39551.2 HVUL3H25334.2 0.306346979869297
HVUL2H39551.2 HVUL3H26931.2 0.0848101593737304
HVUL2H39551.2 HVUL3H27507.2 0.20773529718736
HVUL2H39551.2 HVUL3H32521.2 0.222238929215721
HVUL2H39551.2 HVUL3H34000.2 0.289896552964783
HVUL2H39551.2 HVUL3H34747.2 0.286415933163241
HVUL2H39551.2 HVUL3H35287.2 0.306561127740795
HVUL2H39551.2 HVUL3H35941.2 0.230635041140953
HVUL2H39551.2 HVUL3H38013.2 0.27299768658872
HVUL2H39551.2 HVUL3H38027.2 0.239987467737119
HVUL2H39551.2 HVUL3H44356.2 0.265360793383223
HVUL2H39551.2 HVUL3H52204.2 0.0402999276788654
HVUL2H39551.2 HVUL4H03600.2 0.347808049368097
HVUL2H39551.2 HVUL4H06404.2 0.319455797933605
HVUL2H39551.2 HVUL4H13284.2 0.327994111568121
HVUL2H39551.2 HVUL4H13286.2 0.347804064584448
HVUL2H39551.2 HVUL4H14392.2 0.289420310827303
HVUL2H39551.2 HVUL4H16418.2 0.312020474828317
HVUL2H39551.2 HVUL4H20452.2 0.254421084422986
HVUL2H39551.2 HVUL4H21602.2 0.369468071981807
HVUL2H39551.2 HVUL4H22246.2 0.300341898043408
HVUL2H39551.2 HVUL4H26853.2 0.360560201918931
HVUL2H39551.2 HVUL4H27778.2 0.30800454586357
HVUL2H39551.2 HVUL4H33125.2 0.174891017589711
HVUL2H39551.2 HVUL4H36703.2 0.169976401591085
HVUL2H39551.2 HVUL4H37625.2 0.0721881863501972
HVUL2H39551.2 HVUL4H43148.2 0.289496663409374
HVUL2H39551.2 HVUL4H44590.2 0.109099028436523
HVUL2H39551.2 HVUL4H51396.2 0.301359970134091
HVUL2H39551.2 HVUL5H02438.2 0.349243654194842
HVUL2H39551.2 HVUL5H04523.2 0.0899187180805642
HVUL2H39551.2 HVUL5H05352.2 0.209786047442628
HVUL2H39551.2 HVUL5H08767.2 0.28573537524216
HVUL2H39551.2 HVUL5H10282.2 0.329711874933099
HVUL2H39551.2 HVUL5H11816.2 0.103489644887967
HVUL2H39551.2 HVUL5H12501.2 0.27150162706354
HVUL2H39551.2 HVUL5H13368.2 0.346190700460451
HVUL2H39551.2 HVUL5H14862.2 0.349866726513661
HVUL2H39551.2 HVUL5H14921.2 0.0875520373318284
HVUL2H39551.2 HVUL5H15390.2 0.3580683716434
HVUL2H39551.2 HVUL5H16059.2 0.108640234571154
HVUL2H39551.2 HVUL5H18137.2 0.275566688666906
HVUL2H39551.2 HVUL5H18948.2 0.163058542901972
HVUL2H39551.2 HVUL5H19611.2 0.181614322610719
HVUL2H39551.2 HVUL5H22689.2 0.215696080227945
HVUL2H39551.2 HVUL5H27375.2 0.0643354756784379
HVUL2H39551.2 HVUL5H31425.2 0.279518474766253
HVUL2H39551.2 HVUL5H31765.2 0.294121213441198
HVUL2H39551.2 HVUL5H32753.2 0.261767779182492
HVUL2H39551.2 HVUL5H32754.2 0.326367941598146
HVUL2H39551.2 HVUL5H32755.2 0.267861259032582
HVUL2H39551.2 HVUL5H32756.2 0.305608280045015
HVUL2H39551.2 HVUL5H32757.2 0.363313552378764
HVUL2H39551.2 HVUL5H34045.2 0.239984125708259
HVUL2H39551.2 HVUL5H38722.2 0.173844726857981
HVUL2H39551.2 HVUL5H40892.2 0.331543321172958
HVUL2H39551.2 HVUL5H53048.2 0.274129152862444
HVUL2H39551.2 HVUL5H53168.2 0.289894066672115
HVUL2H39551.2 HVUL6H01283.2 0.208660785758223
HVUL2H39551.2 HVUL6H01808.2 0.13933649621461
HVUL2H39551.2 HVUL6H05290.2 0.321961217279268
HVUL2H39551.2 HVUL6H07325.2 0.316038576919444
HVUL2H39551.2 HVUL6H08236.2 0.348112052799959
HVUL2H39551.2 HVUL6H10264.2 0.393929899972772
HVUL2H39551.2 HVUL6H11443.2 0.230867614010704
HVUL2H39551.2 HVUL6H16050.2 0.0977185799190935
HVUL2H39551.2 HVUL6H16679.2 0.305068424357539
HVUL2H39551.2 HVUL6H17634.2 0.374387779133003
HVUL2H39551.2 HVUL6H17910.2 0.296686700404236
HVUL2H39551.2 HVUL6H19844.2 0.387854190927887
HVUL2H39551.2 HVUL6H20311.2 0.246329745410971
HVUL2H39551.2 HVUL6H23114.2 0.1883636130154
HVUL2H39551.2 HVUL6H24129.2 0.072794976570416
HVUL2H39551.2 HVUL6H28080.2 0.348594184203356
HVUL2H39551.2 HVUL6H29857.2 0.326658869980996
HVUL2H39551.2 HVUL6H30043.2 0.164286404558216
HVUL2H39551.2 HVUL6H30069.2 0.335560990492098
HVUL2H39551.2 HVUL6H32675.2 0.310877039650751
HVUL2H39551.2 HVUL6H33693.2 0.141590414404983
HVUL2H39551.2 HVUL6H37516.2 0.178743704747131
HVUL2H39551.2 HVUL6H37718.2 0.0564744006535519
HVUL2H39551.2 HVUL6H43965.2 0.0653986933831958
HVUL2H39551.2 HVUL6H58886.2 0.31327182142982
HVUL2H39551.2 HVUL7H06468.2 0.13345919995008
HVUL2H39551.2 HVUL7H10028.2 0.280051429024234
HVUL2H39551.2 HVUL7H10689.2 0.367274141123808
HVUL2H39551.2 HVUL7H11665.2 0.329330667633899
HVUL2H39551.2 HVUL7H14842.2 0.28150892508228
HVUL2H39551.2 HVUL7H15679.2 0.0603405660579148
HVUL2H39551.2 HVUL7H18684.2 0.0589051347137529
HVUL2H39551.2 HVUL7H28679.2 0.345805384854318
HVUL2H39551.2 HVUL7H32287.2 0.0653574942583379
HVUL2H39551.2 HVUL7H37354.2 0.341154443503629
HVUL2H39551.2 HVUL7H39800.2 0.181832372188047
HVUL2H39551.2 HVUL7H41147.2 0.194657465815347
HVUL2H39551.2 HVUL7H44050.2 0.340145594996255
HVUL2H39551.2 HVUL7H53934.2 0.176068810101147
HVUL2H39551.2 HVUL7H55184.2 0.381939516649189
HVUL2H39769.2 HVUL2H43878.2 0.169077356515856
HVUL2H39769.2 HVUL2H45313.2 0.335024296300177
HVUL2H39769.2 HVUL2H46502.2 0.17124490004739
HVUL2H39769.2 HVUL2H52294.2 0.219996330745898
HVUL2H39769.2 HVUL2H53921.2 0.156542500311972
HVUL2H39769.2 HVUL2H57724.2 0.17934981049724
HVUL2H39769.2 HVUL3H01333.2 0.219888466332155
HVUL2H39769.2 HVUL3H03522.2 0.223235249722869
HVUL2H39769.2 HVUL3H05759.2 0.135415255100893
HVUL2H39769.2 HVUL3H10629.2 0.281586490238898
HVUL2H39769.2 HVUL3H11276.2 0.275548090255153
HVUL2H39769.2 HVUL3H11562.2 0.193118445148986
HVUL2H39769.2 HVUL3H13621.2 0.165542177874867
HVUL2H39769.2 HVUL3H18870.2 0.228797386859449
HVUL2H39769.2 HVUL3H18918.2 0.240814317580743
HVUL2H39769.2 HVUL3H18920.2 0.273930859395527
HVUL2H39769.2 HVUL3H22749.2 0.048715128682493
HVUL2H39769.2 HVUL3H24185.2 0.197964832231624
HVUL2H39769.2 HVUL3H25334.2 0.262345166683657
HVUL2H39769.2 HVUL3H26931.2 0.0556368002152415
HVUL2H39769.2 HVUL3H27507.2 0.143376095545845
HVUL2H39769.2 HVUL3H32521.2 0.175010858446505
HVUL2H39769.2 HVUL3H34000.2 0.193008256818341
HVUL2H39769.2 HVUL3H34747.2 0.275551168626045
HVUL2H39769.2 HVUL3H35287.2 0.266436822692374
HVUL2H39769.2 HVUL3H35941.2 0.184853798886371
HVUL2H39769.2 HVUL3H38013.2 0.184356287408828
HVUL2H39769.2 HVUL3H38027.2 0.1867833071761
HVUL2H39769.2 HVUL3H44356.2 0.243310599511644
HVUL2H39769.2 HVUL3H52204.2 0.0319237940639929
HVUL2H39769.2 HVUL4H03600.2 0.338445284968165
HVUL2H39769.2 HVUL4H06404.2 0.28182806204599
HVUL2H39769.2 HVUL4H13284.2 0.253666753148851
HVUL2H39769.2 HVUL4H13286.2 0.346986420077647
HVUL2H39769.2 HVUL4H14392.2 0.181240167991978
HVUL2H39769.2 HVUL4H16418.2 0.328652967491324
HVUL2H39769.2 HVUL4H20452.2 0.209657327628327
HVUL2H39769.2 HVUL4H21602.2 0.298080715204871
HVUL2H39769.2 HVUL4H22246.2 0.239710537251864
HVUL2H39769.2 HVUL4H26853.2 0.347798856771206
HVUL2H39769.2 HVUL4H27778.2 0.223071396942862
HVUL2H39769.2 HVUL4H33125.2 0.192762832742136
HVUL2H39769.2 HVUL4H36703.2 0.124294418280255
HVUL2H39769.2 HVUL4H37625.2 0.0753225830261794
HVUL2H39769.2 HVUL4H43148.2 0.220193297708546
HVUL2H39769.2 HVUL4H44590.2 0.0761854540432219
HVUL2H39769.2 HVUL4H51396.2 0.220725735789566
HVUL2H39769.2 HVUL5H02438.2 0.346435242681433
HVUL2H39769.2 HVUL5H04523.2 0.071775821443613
HVUL2H39769.2 HVUL5H05352.2 0.17015749239381
HVUL2H39769.2 HVUL5H08767.2 0.222609883403467
HVUL2H39769.2 HVUL5H10282.2 0.283039579223187
HVUL2H39769.2 HVUL5H11816.2 0.0957330058634057
HVUL2H39769.2 HVUL5H12501.2 0.265434123764207
HVUL2H39769.2 HVUL5H13368.2 0.363607849511446
HVUL2H39769.2 HVUL5H14862.2 0.274856509482204
HVUL2H39769.2 HVUL5H14921.2 0.114362328714289
HVUL2H39769.2 HVUL5H15390.2 0.332184807873009
HVUL2H39769.2 HVUL5H16059.2 0.0912789583119795
HVUL2H39769.2 HVUL5H18137.2 0.197722510235432
HVUL2H39769.2 HVUL5H18948.2 0.126920892298729
HVUL2H39769.2 HVUL5H19611.2 0.160908439910638
HVUL2H39769.2 HVUL5H22689.2 0.143974712662683
HVUL2H39769.2 HVUL5H27375.2 0.0633306966649839
HVUL2H39769.2 HVUL5H31425.2 0.261102080646605
HVUL2H39769.2 HVUL5H31765.2 0.254388746434798
HVUL2H39769.2 HVUL5H32753.2 0.261242265923732
HVUL2H39769.2 HVUL5H32754.2 0.299315293973755
HVUL2H39769.2 HVUL5H32755.2 0.177448112273582
HVUL2H39769.2 HVUL5H32756.2 0.258334984695222
HVUL2H39769.2 HVUL5H32757.2 0.265946837779622
HVUL2H39769.2 HVUL5H34045.2 0.273800840624414
HVUL2H39769.2 HVUL5H38722.2 0.218949301690153
HVUL2H39769.2 HVUL5H40892.2 0.321958131821775
HVUL2H39769.2 HVUL5H53048.2 0.266150465541456
HVUL2H39769.2 HVUL5H53168.2 0.248865094788881
HVUL2H39769.2 HVUL6H01283.2 0.177446956487219
HVUL2H39769.2 HVUL6H01808.2 0.184119626478141
HVUL2H39769.2 HVUL6H05290.2 0.313733579068047
HVUL2H39769.2 HVUL6H07325.2 0.359255562122686
HVUL2H39769.2 HVUL6H08236.2 0.302810695269133
HVUL2H39769.2 HVUL6H10264.2 0.352738321556676
HVUL2H39769.2 HVUL6H11443.2 0.259127746846099
HVUL2H39769.2 HVUL6H16050.2 0.0854597675643498
HVUL2H39769.2 HVUL6H16679.2 0.216575736144095
HVUL2H39769.2 HVUL6H17634.2 0.344139278503426
HVUL2H39769.2 HVUL6H17910.2 0.23900558806758
HVUL2H39769.2 HVUL6H19844.2 0.320692097058376
HVUL2H39769.2 HVUL6H20311.2 0.192197567635937
HVUL2H39769.2 HVUL6H23114.2 0.152252580479599
HVUL2H39769.2 HVUL6H24129.2 0.0590265716366599
HVUL2H39769.2 HVUL6H28080.2 0.356714501685618
HVUL2H39769.2 HVUL6H29857.2 0.333941721464458
HVUL2H39769.2 HVUL6H30043.2 0.103344769704652
HVUL2H39769.2 HVUL6H30069.2 0.319747461742666
HVUL2H39769.2 HVUL6H32675.2 0.254874364042059
HVUL2H39769.2 HVUL6H33693.2 0.181971971641359
HVUL2H39769.2 HVUL6H37516.2 0.181018655318718
HVUL2H39769.2 HVUL6H37718.2 0.0392512875398016
HVUL2H39769.2 HVUL6H43965.2 0.0372226942973465
HVUL2H39769.2 HVUL6H58886.2 0.251186051526812
HVUL2H39769.2 HVUL7H06468.2 0.0881765363753366
HVUL2H39769.2 HVUL7H10028.2 0.184918296224935
HVUL2H39769.2 HVUL7H10689.2 0.281278482580514
HVUL2H39769.2 HVUL7H11665.2 0.267943081477117
HVUL2H39769.2 HVUL7H14842.2 0.206424002345388
HVUL2H39769.2 HVUL7H15679.2 0.0801524119601901
HVUL2H39769.2 HVUL7H18684.2 0.0401401857501943
HVUL2H39769.2 HVUL7H28679.2 0.251819373848584
HVUL2H39769.2 HVUL7H32287.2 0.057947211917525
HVUL2H39769.2 HVUL7H37354.2 0.33182574515812
HVUL2H39769.2 HVUL7H39800.2 0.189020422830051
HVUL2H39769.2 HVUL7H41147.2 0.108184639278865
HVUL2H39769.2 HVUL7H44050.2 0.346350069717767
HVUL2H39769.2 HVUL7H53934.2 0.126365038548355
HVUL2H39769.2 HVUL7H55184.2 0.363432070776768
HVUL2H43878.2 HVUL2H45313.2 0.158774326484559
HVUL2H43878.2 HVUL2H46502.2 0.256822120876506
HVUL2H43878.2 HVUL2H52294.2 0.115509241570897
HVUL2H43878.2 HVUL2H53921.2 0.230784088096539
HVUL2H43878.2 HVUL2H57724.2 0.284397678771621
HVUL2H43878.2 HVUL3H01333.2 0.107601128976077
HVUL2H43878.2 HVUL3H03522.2 0.304147477264601
HVUL2H43878.2 HVUL3H05759.2 0.274227539740161
HVUL2H43878.2 HVUL3H10629.2 0.297771854230282
HVUL2H43878.2 HVUL3H11276.2 0.131498621881789
HVUL2H43878.2 HVUL3H11562.2 0.284114308432998
HVUL2H43878.2 HVUL3H13621.2 0.275606387030184
HVUL2H43878.2 HVUL3H18870.2 0.190343361219789
HVUL2H43878.2 HVUL3H18918.2 0.308342392528602
HVUL2H43878.2 HVUL3H18920.2 0.298519214301963
HVUL2H43878.2 HVUL3H22749.2 0.0838918776250321
HVUL2H43878.2 HVUL3H24185.2 0.303511514112944
HVUL2H43878.2 HVUL3H25334.2 0.28610029668679
HVUL2H43878.2 HVUL3H26931.2 0.12214704175128
HVUL2H43878.2 HVUL3H27507.2 0.268831262049743
HVUL2H43878.2 HVUL3H32521.2 0.217599438562894
HVUL2H43878.2 HVUL3H34000.2 0.260962611995463
HVUL2H43878.2 HVUL3H34747.2 0.152353383440291
HVUL2H43878.2 HVUL3H35287.2 0.178137140693939
HVUL2H43878.2 HVUL3H35941.2 0.17546118899642
HVUL2H43878.2 HVUL3H38013.2 0.246362878471177
HVUL2H43878.2 HVUL3H38027.2 0.286699172228106
HVUL2H43878.2 HVUL3H44356.2 0.13094345623063
HVUL2H43878.2 HVUL3H52204.2 0.0591858891922642
HVUL2H43878.2 HVUL4H03600.2 0.209226733841211
HVUL2H43878.2 HVUL4H06404.2 0.192057837228825
HVUL2H43878.2 HVUL4H13284.2 0.326007166586097
HVUL2H43878.2 HVUL4H13286.2 0.183827544687175
HVUL2H43878.2 HVUL4H14392.2 0.288670978045317
HVUL2H43878.2 HVUL4H16418.2 0.146580133649058
HVUL2H43878.2 HVUL4H20452.2 0.274367314075311
HVUL2H43878.2 HVUL4H21602.2 0.306856574940894
HVUL2H43878.2 HVUL4H22246.2 0.233495648383364
HVUL2H43878.2 HVUL4H26853.2 0.193240223364867
HVUL2H43878.2 HVUL4H27778.2 0.324561759240957
HVUL2H43878.2 HVUL4H33125.2 0.0802838881112237
HVUL2H43878.2 HVUL4H36703.2 0.196724319350928
HVUL2H43878.2 HVUL4H37625.2 0.0322127216671722
HVUL2H43878.2 HVUL4H43148.2 0.317278377762601
HVUL2H43878.2 HVUL4H44590.2 0.119333153359795
HVUL2H43878.2 HVUL4H51396.2 0.258093679909304
HVUL2H43878.2 HVUL5H02438.2 0.245411545749143
HVUL2H43878.2 HVUL5H04523.2 0.132513171107599
HVUL2H43878.2 HVUL5H05352.2 0.206879855033774
HVUL2H43878.2 HVUL5H08767.2 0.318431007849207
HVUL2H43878.2 HVUL5H10282.2 0.202232752980761
HVUL2H43878.2 HVUL5H11816.2 0.113527177319257
HVUL2H43878.2 HVUL5H12501.2 0.182363766431554
HVUL2H43878.2 HVUL5H13368.2 0.210848041756307
HVUL2H43878.2 HVUL5H14862.2 0.31680460682978
HVUL2H43878.2 HVUL5H14921.2 0.0409714453170625
HVUL2H43878.2 HVUL5H15390.2 0.202725505119933
HVUL2H43878.2 HVUL5H16059.2 0.0995070240749777
HVUL2H43878.2 HVUL5H18137.2 0.277301246456144
HVUL2H43878.2 HVUL5H18948.2 0.14302026205256
HVUL2H43878.2 HVUL5H19611.2 0.1496427091372
HVUL2H43878.2 HVUL5H22689.2 0.159693374854463
HVUL2H43878.2 HVUL5H27375.2 0.0691766740029478
HVUL2H43878.2 HVUL5H31425.2 0.26879914649708
HVUL2H43878.2 HVUL5H31765.2 0.29941293001022
HVUL2H43878.2 HVUL5H32753.2 0.120024959722115
HVUL2H43878.2 HVUL5H32754.2 0.168382758069367
HVUL2H43878.2 HVUL5H32755.2 0.199598394207298
HVUL2H43878.2 HVUL5H32756.2 0.168251244546907
HVUL2H43878.2 HVUL5H32757.2 0.273642318725499
HVUL2H43878.2 HVUL5H34045.2 0.143007321037413
HVUL2H43878.2 HVUL5H38722.2 0.116154553774793
HVUL2H43878.2 HVUL5H40892.2 0.16581888810987
HVUL2H43878.2 HVUL5H53048.2 0.17842931358556
HVUL2H43878.2 HVUL5H53168.2 0.295886469965121
HVUL2H43878.2 HVUL6H01283.2 0.1237584637156
HVUL2H43878.2 HVUL6H01808.2 0.0689175977454232
HVUL2H43878.2 HVUL6H05290.2 0.180505398181593
HVUL2H43878.2 HVUL6H07325.2 0.177836445595115
HVUL2H43878.2 HVUL6H08236.2 0.269779536814908
HVUL2H43878.2 HVUL6H10264.2 0.280218611612464
HVUL2H43878.2 HVUL6H11443.2 0.0960131782223609
HVUL2H43878.2 HVUL6H16050.2 0.0751850475317324
HVUL2H43878.2 HVUL6H16679.2 0.310580131411793
HVUL2H43878.2 HVUL6H17634.2 0.23785816621245
HVUL2H43878.2 HVUL6H17910.2 0.228070466491847
HVUL2H43878.2 HVUL6H19844.2 0.314477045277387
HVUL2H43878.2 HVUL6H20311.2 0.29672377953546
HVUL2H43878.2 HVUL6H23114.2 0.151544523476279
HVUL2H43878.2 HVUL6H24129.2 0.0839618944002057
HVUL2H43878.2 HVUL6H28080.2 0.194488226111867
HVUL2H43878.2 HVUL6H29857.2 0.218803090879012
HVUL2H43878.2 HVUL6H30043.2 0.215173804029128
HVUL2H43878.2 HVUL6H30069.2 0.28005138414088
HVUL2H43878.2 HVUL6H32675.2 0.248862899563385
HVUL2H43878.2 HVUL6H33693.2 0.0651092000786992
HVUL2H43878.2 HVUL6H37516.2 0.0855452715040621
HVUL2H43878.2 HVUL6H37718.2 0.0579573257033194
HVUL2H43878.2 HVUL6H43965.2 0.0567828447601961
HVUL2H43878.2 HVUL6H58886.2 0.215131288774397
HVUL2H43878.2 HVUL7H06468.2 0.106308320189434
HVUL2H43878.2 HVUL7H10028.2 0.25365295614087
HVUL2H43878.2 HVUL7H10689.2 0.266507159499924
HVUL2H43878.2 HVUL7H11665.2 0.218785515517998
HVUL2H43878.2 HVUL7H14842.2 0.292884273460092
HVUL2H43878.2 HVUL7H15679.2 0.0272000968269617
HVUL2H43878.2 HVUL7H18684.2 0.0716092883267905
HVUL2H43878.2 HVUL7H28679.2 0.316572867293648
HVUL2H43878.2 HVUL7H32287.2 0.0508713907121494
HVUL2H43878.2 HVUL7H37354.2 0.174949274410094
HVUL2H43878.2 HVUL7H39800.2 0.0860461715065587
HVUL2H43878.2 HVUL7H41147.2 0.235184894168002
HVUL2H43878.2 HVUL7H44050.2 0.226509172555686
HVUL2H43878.2 HVUL7H53934.2 0.211212493806367
HVUL2H43878.2 HVUL7H55184.2 0.25971942446658
HVUL2H45313.2 HVUL2H46502.2 0.183119080883684
HVUL2H45313.2 HVUL2H52294.2 0.191926863399552
HVUL2H45313.2 HVUL2H53921.2 0.13590542371005
HVUL2H45313.2 HVUL2H57724.2 0.183960771614101
HVUL2H45313.2 HVUL3H01333.2 0.215951743140781
HVUL2H45313.2 HVUL3H03522.2 0.179701298780439
HVUL2H45313.2 HVUL3H05759.2 0.130524027470174
HVUL2H45313.2 HVUL3H10629.2 0.22312364828627
HVUL2H45313.2 HVUL3H11276.2 0.34002465416016
HVUL2H45313.2 HVUL3H11562.2 0.144750998003928
HVUL2H45313.2 HVUL3H13621.2 0.120378339527662
HVUL2H45313.2 HVUL3H18870.2 0.300998108304802
HVUL2H45313.2 HVUL3H18918.2 0.182318383859135
HVUL2H45313.2 HVUL3H18920.2 0.212859268362474
HVUL2H45313.2 HVUL3H22749.2 0.0555255864837933
HVUL2H45313.2 HVUL3H24185.2 0.14516799326614
HVUL2H45313.2 HVUL3H25334.2 0.206639219301112
HVUL2H45313.2 HVUL3H26931.2 0.0461560210063297
HVUL2H45313.2 HVUL3H27507.2 0.110829573965413
HVUL2H45313.2 HVUL3H32521.2 0.154311819105609
HVUL2H45313.2 HVUL3H34000.2 0.20590923453116
HVUL2H45313.2 HVUL3H34747.2 0.338122824140931
HVUL2H45313.2 HVUL3H35287.2 0.330036014891837
HVUL2H45313.2 HVUL3H35941.2 0.186964274995756
HVUL2H45313.2 HVUL3H38013.2 0.18410360517518
HVUL2H45313.2 HVUL3H38027.2 0.136845145898822
HVUL2H45313.2 HVUL3H44356.2 0.317414095145709
HVUL2H45313.2 HVUL3H52204.2 0.0200231173687677
HVUL2H45313.2 HVUL4H03600.2 0.356192302795756
HVUL2H45313.2 HVUL4H06404.2 0.32944316486061
HVUL2H45313.2 HVUL4H13284.2 0.211695081572063
HVUL2H45313.2 HVUL4H13286.2 0.390247165488658
HVUL2H45313.2 HVUL4H14392.2 0.190134079403948
HVUL2H45313.2 HVUL4H16418.2 0.389170469984395
HVUL2H45313.2 HVUL4H20452.2 0.167620581701637
HVUL2H45313.2 HVUL4H21602.2 0.274197298273236
HVUL2H45313.2 HVUL4H22246.2 0.23230436299312
HVUL2H45313.2 HVUL4H26853.2 0.408279564907755
HVUL2H45313.2 HVUL4H27778.2 0.188507512048762
HVUL2H45313.2 HVUL4H33125.2 0.233805992447387
HVUL2H45313.2 HVUL4H36703.2 0.107772685371564
HVUL2H45313.2 HVUL4H37625.2 0.109106816142849
HVUL2H45313.2 HVUL4H43148.2 0.17747830425101
HVUL2H45313.2 HVUL4H44590.2 0.066386148991505
HVUL2H45313.2 HVUL4H51396.2 0.209688092966142
HVUL2H45313.2 HVUL5H02438.2 0.306888705166416
HVUL2H45313.2 HVUL5H04523.2 0.0477417542783824
HVUL2H45313.2 HVUL5H05352.2 0.141915274320159
HVUL2H45313.2 HVUL5H08767.2 0.173840280162383
HVUL2H45313.2 HVUL5H10282.2 0.335453161344821
HVUL2H45313.2 HVUL5H11816.2 0.0630677358425226
HVUL2H45313.2 HVUL5H12501.2 0.246521141134642
HVUL2H45313.2 HVUL5H13368.2 0.359759350922877
HVUL2H45313.2 HVUL5H14862.2 0.249222024961885
HVUL2H45313.2 HVUL5H14921.2 0.118084982897685
HVUL2H45313.2 HVUL5H15390.2 0.387282908969098
HVUL2H45313.2 HVUL5H16059.2 0.0866491607560744
HVUL2H45313.2 HVUL5H18137.2 0.173851317500428
HVUL2H45313.2 HVUL5H18948.2 0.148305480795286
HVUL2H45313.2 HVUL5H19611.2 0.143162123826989
HVUL2H45313.2 HVUL5H22689.2 0.192710705157125
HVUL2H45313.2 HVUL5H27375.2 0.0468359912224651
HVUL2H45313.2 HVUL5H31425.2 0.199628688447319
HVUL2H45313.2 HVUL5H31765.2 0.192357520379359
HVUL2H45313.2 HVUL5H32753.2 0.341662724522908
HVUL2H45313.2 HVUL5H32754.2 0.360475821702558
HVUL2H45313.2 HVUL5H32755.2 0.228690406553754
HVUL2H45313.2 HVUL5H32756.2 0.33306451781835
HVUL2H45313.2 HVUL5H32757.2 0.294599076955483
HVUL2H45313.2 HVUL5H34045.2 0.231540003880405
HVUL2H45313.2 HVUL5H38722.2 0.164988040394736
HVUL2H45313.2 HVUL5H40892.2 0.392431086593353
HVUL2H45313.2 HVUL5H53048.2 0.253356090363595
HVUL2H45313.2 HVUL5H53168.2 0.198270372126142
HVUL2H45313.2 HVUL6H01283.2 0.202664572126738
HVUL2H45313.2 HVUL6H01808.2 0.165618195934093
HVUL2H45313.2 HVUL6H05290.2 0.350235013234305
HVUL2H45313.2 HVUL6H07325.2 0.35176276703074
HVUL2H45313.2 HVUL6H08236.2 0.289058806352483
HVUL2H45313.2 HVUL6H10264.2 0.344974629323793
HVUL2H45313.2 HVUL6H11443.2 0.335501705733379
HVUL2H45313.2 HVUL6H16050.2 0.089025962534283
HVUL2H45313.2 HVUL6H16679.2 0.202067643326121
HVUL2H45313.2 HVUL6H17634.2 0.366799889073799
HVUL2H45313.2 HVUL6H17910.2 0.245848817852591
HVUL2H45313.2 HVUL6H19844.2 0.306313431983473
HVUL2H45313.2 HVUL6H20311.2 0.139352893661614
HVUL2H45313.2 HVUL6H23114.2 0.168142571233295
HVUL2H45313.2 HVUL6H24129.2 0.0472951860131772
HVUL2H45313.2 HVUL6H28080.2 0.3941901663735
HVUL2H45313.2 HVUL6H29857.2 0.300835226582025
HVUL2H45313.2 HVUL6H30043.2 0.0920808159830727
HVUL2H45313.2 HVUL6H30069.2 0.267453476578043
HVUL2H45313.2 HVUL6H32675.2 0.247057844634665
HVUL2H45313.2 HVUL6H33693.2 0.163149399627151
HVUL2H45313.2 HVUL6H37516.2 0.210401414931223
HVUL2H45313.2 HVUL6H37718.2 0.0471211732052394
HVUL2H45313.2 HVUL6H43965.2 0.0605707471497525
HVUL2H45313.2 HVUL6H58886.2 0.269301420169632
HVUL2H45313.2 HVUL7H06468.2 0.12480740445599
HVUL2H45313.2 HVUL7H10028.2 0.195311222286388
HVUL2H45313.2 HVUL7H10689.2 0.313326866487351
HVUL2H45313.2 HVUL7H11665.2 0.30209229422956
HVUL2H45313.2 HVUL7H14842.2 0.18574179576799
HVUL2H45313.2 HVUL7H15679.2 0.0799075491750063
HVUL2H45313.2 HVUL7H18684.2 0.0336823098245098
HVUL2H45313.2 HVUL7H28679.2 0.238682647867296
HVUL2H45313.2 HVUL7H32287.2 0.0491333851240111
HVUL2H45313.2 HVUL7H37354.2 0.399994429224312
HVUL2H45313.2 HVUL7H39800.2 0.225907995717832
HVUL2H45313.2 HVUL7H41147.2 0.109353223574727
HVUL2H45313.2 HVUL7H44050.2 0.310434981071081
HVUL2H45313.2 HVUL7H53934.2 0.0986856257672399
HVUL2H45313.2 HVUL7H55184.2 0.35561673243226
HVUL2H46502.2 HVUL2H52294.2 0.105846560055536
HVUL2H46502.2 HVUL2H53921.2 0.235929256938325
HVUL2H46502.2 HVUL2H57724.2 0.32687329143871
HVUL2H46502.2 HVUL3H01333.2 0.102480535963399
HVUL2H46502.2 HVUL3H03522.2 0.224363955030955
HVUL2H46502.2 HVUL3H05759.2 0.289981112796341
HVUL2H46502.2 HVUL3H10629.2 0.224454177849843
HVUL2H46502.2 HVUL3H11276.2 0.139945060498665
HVUL2H46502.2 HVUL3H11562.2 0.188763920197517
HVUL2H46502.2 HVUL3H13621.2 0.178636459150027
HVUL2H46502.2 HVUL3H18870.2 0.25500042204457
HVUL2H46502.2 HVUL3H18918.2 0.223015818190812
HVUL2H46502.2 HVUL3H18920.2 0.224746267080066
HVUL2H46502.2 HVUL3H22749.2 0.0810858415015839
HVUL2H46502.2 HVUL3H24185.2 0.209730668901147
HVUL2H46502.2 HVUL3H25334.2 0.222234163298909
HVUL2H46502.2 HVUL3H26931.2 0.0720040864249792
HVUL2H46502.2 HVUL3H27507.2 0.182108695567596
HVUL2H46502.2 HVUL3H32521.2 0.159361106997834
HVUL2H46502.2 HVUL3H34000.2 0.306527796579638
HVUL2H46502.2 HVUL3H34747.2 0.193856054685552
HVUL2H46502.2 HVUL3H35287.2 0.239249782421287
HVUL2H46502.2 HVUL3H35941.2 0.160032744838678
HVUL2H46502.2 HVUL3H38013.2 0.299269093110234
HVUL2H46502.2 HVUL3H38027.2 0.192056687625506
HVUL2H46502.2 HVUL3H44356.2 0.191869990143915
HVUL2H46502.2 HVUL3H52204.2 0.0296574205382964
HVUL2H46502.2 HVUL4H03600.2 0.226996809020027
HVUL2H46502.2 HVUL4H06404.2 0.25021189049266
HVUL2H46502.2 HVUL4H13284.2 0.259791773952255
HVUL2H46502.2 HVUL4H13286.2 0.215562997869057
HVUL2H46502.2 HVUL4H14392.2 0.334282700635019
HVUL2H46502.2 HVUL4H16418.2 0.178902971042832
HVUL2H46502.2 HVUL4H20452.2 0.232816572697933
HVUL2H46502.2 HVUL4H21602.2 0.289859189600325
HVUL2H46502.2 HVUL4H22246.2 0.236226216191063
HVUL2H46502.2 HVUL4H26853.2 0.225336303590462
HVUL2H46502.2 HVUL4H27778.2 0.261154337960349
HVUL2H46502.2 HVUL4H33125.2 0.0986532418735704
HVUL2H46502.2 HVUL4H36703.2 0.139520358168691
HVUL2H46502.2 HVUL4H37625.2 0.0403787501430095
HVUL2H46502.2 HVUL4H43148.2 0.23218267595975
HVUL2H46502.2 HVUL4H44590.2 0.0767837649579292
HVUL2H46502.2 HVUL4H51396.2 0.290355529238794
HVUL2H46502.2 HVUL5H02438.2 0.222991483534646
HVUL2H46502.2 HVUL5H04523.2 0.0693104183890759
HVUL2H46502.2 HVUL5H05352.2 0.146182732351013
HVUL2H46502.2 HVUL5H08767.2 0.231645527054641
HVUL2H46502.2 HVUL5H10282.2 0.232168126904745
HVUL2H46502.2 HVUL5H11816.2 0.0733439929392434
HVUL2H46502.2 HVUL5H12501.2 0.159588911943391
HVUL2H46502.2 HVUL5H13368.2 0.190734697637517
HVUL2H46502.2 HVUL5H14862.2 0.265997814424558
HVUL2H46502.2 HVUL5H14921.2 0.0375387010643597
HVUL2H46502.2 HVUL5H15390.2 0.244415802948575
HVUL2H46502.2 HVUL5H16059.2 0.0723354320940314
HVUL2H46502.2 HVUL5H18137.2 0.268950018359195
HVUL2H46502.2 HVUL5H18948.2 0.131432158112851
HVUL2H46502.2 HVUL5H19611.2 0.114290467714477
HVUL2H46502.2 HVUL5H22689.2 0.189650894410262
HVUL2H46502.2 HVUL5H27375.2 0.0379245933250576
HVUL2H46502.2 HVUL5H31425.2 0.193450734808868
HVUL2H46502.2 HVUL5H31765.2 0.222184537996721
HVUL2H46502.2 HVUL5H32753.2 0.163516258407467
HVUL2H46502.2 HVUL5H32754.2 0.214344757995932
HVUL2H46502.2 HVUL5H32755.2 0.271384085858011
HVUL2H46502.2 HVUL5H32756.2 0.231234916956735
HVUL2H46502.2 HVUL5H32757.2 0.306385652182148
HVUL2H46502.2 HVUL5H34045.2 0.135544860053309
HVUL2H46502.2 HVUL5H38722.2 0.0919282365753415
HVUL2H46502.2 HVUL5H40892.2 0.205010989881781
HVUL2H46502.2 HVUL5H53048.2 0.167847935057725
HVUL2H46502.2 HVUL5H53168.2 0.216072746142004
HVUL2H46502.2 HVUL6H01283.2 0.15529972190924
HVUL2H46502.2 HVUL6H01808.2 0.0612266889359896
HVUL2H46502.2 HVUL6H05290.2 0.193079180271541
HVUL2H46502.2 HVUL6H07325.2 0.162424221713219
HVUL2H46502.2 HVUL6H08236.2 0.277378271617049
HVUL2H46502.2 HVUL6H10264.2 0.276362807678679
HVUL2H46502.2 HVUL6H11443.2 0.113145721305712
HVUL2H46502.2 HVUL6H16050.2 0.0657525773739553
HVUL2H46502.2 HVUL6H16679.2 0.310448433456867
HVUL2H46502.2 HVUL6H17634.2 0.261914474932427
HVUL2H46502.2 HVUL6H17910.2 0.220300206790847
HVUL2H46502.2 HVUL6H19844.2 0.298399682355958
HVUL2H46502.2 HVUL6H20311.2 0.201362502675823
HVUL2H46502.2 HVUL6H23114.2 0.131274160275652
HVUL2H46502.2 HVUL6H24129.2 0.0496165434338824
HVUL2H46502.2 HVUL6H28080.2 0.194394853011873
HVUL2H46502.2 HVUL6H29857.2 0.187473679381286
HVUL2H46502.2 HVUL6H30043.2 0.170966784151562
HVUL2H46502.2 HVUL6H30069.2 0.225916450714809
HVUL2H46502.2 HVUL6H32675.2 0.215151762303935
HVUL2H46502.2 HVUL6H33693.2 0.0777972125818246
HVUL2H46502.2 HVUL6H37516.2 0.131360588819576
HVUL2H46502.2 HVUL6H37718.2 0.0678512503537302
HVUL2H46502.2 HVUL6H43965.2 0.0682844215827521
HVUL2H46502.2 HVUL6H58886.2 0.284557324534026
HVUL2H46502.2 HVUL7H06468.2 0.112880078682915
HVUL2H46502.2 HVUL7H10028.2 0.255492287985158
HVUL2H46502.2 HVUL7H10689.2 0.323765876290659
HVUL2H46502.2 HVUL7H11665.2 0.237476437220808
HVUL2H46502.2 HVUL7H14842.2 0.29005496999682
HVUL2H46502.2 HVUL7H15679.2 0.0288463251378807
HVUL2H46502.2 HVUL7H18684.2 0.0406077686799068
HVUL2H46502.2 HVUL7H28679.2 0.287284781710482
HVUL2H46502.2 HVUL7H32287.2 0.0363509142000336
HVUL2H46502.2 HVUL7H37354.2 0.21441245704513
HVUL2H46502.2 HVUL7H39800.2 0.0968160202150918
HVUL2H46502.2 HVUL7H41147.2 0.281711715868932
HVUL2H46502.2 HVUL7H44050.2 0.201632118770325
HVUL2H46502.2 HVUL7H53934.2 0.136563276281627
HVUL2H46502.2 HVUL7H55184.2 0.238737396491643
HVUL2H52294.2 HVUL2H53921.2 0.109123140591921
HVUL2H52294.2 HVUL2H57724.2 0.104906114154958
HVUL2H52294.2 HVUL3H01333.2 0.149921437268687
HVUL2H52294.2 HVUL3H03522.2 0.173302912080691
HVUL2H52294.2 HVUL3H05759.2 0.0853709150403286
HVUL2H52294.2 HVUL3H10629.2 0.182893219448037
HVUL2H52294.2 HVUL3H11276.2 0.164614746598585
HVUL2H52294.2 HVUL3H11562.2 0.153975657158608
HVUL2H52294.2 HVUL3H13621.2 0.13497427411851
HVUL2H52294.2 HVUL3H18870.2 0.124312713477727
HVUL2H52294.2 HVUL3H18918.2 0.166607491252732
HVUL2H52294.2 HVUL3H18920.2 0.180893990542457
HVUL2H52294.2 HVUL3H22749.2 0.0508381365852271
HVUL2H52294.2 HVUL3H24185.2 0.151974938147267
HVUL2H52294.2 HVUL3H25334.2 0.206195674256619
HVUL2H52294.2 HVUL3H26931.2 0.0578746123253927
HVUL2H52294.2 HVUL3H27507.2 0.120759165337775
HVUL2H52294.2 HVUL3H32521.2 0.15825308582113
HVUL2H52294.2 HVUL3H34000.2 0.116049918185263
HVUL2H52294.2 HVUL3H34747.2 0.121476892249704
HVUL2H52294.2 HVUL3H35287.2 0.118347854832161
HVUL2H52294.2 HVUL3H35941.2 0.187828228720331
HVUL2H52294.2 HVUL3H38013.2 0.131134489521337
HVUL2H52294.2 HVUL3H38027.2 0.14682246023923
HVUL2H52294.2 HVUL3H44356.2 0.122297586182797
HVUL2H52294.2 HVUL3H52204.2 0.0431466324914809
HVUL2H52294.2 HVUL4H03600.2 0.173596434502891
HVUL2H52294.2 HVUL4H06404.2 0.128976671061918
HVUL2H52294.2 HVUL4H13284.2 0.187520369269031
HVUL2H52294.2 HVUL4H13286.2 0.177405322150288
HVUL2H52294.2 HVUL4H14392.2 0.108569357938227
HVUL2H52294.2 HVUL4H16418.2 0.160748599608254
HVUL2H52294.2 HVUL4H20452.2 0.129931846919173
HVUL2H52294.2 HVUL4H21602.2 0.200014124078521
HVUL2H52294.2 HVUL4H22246.2 0.206353022746555
HVUL2H52294.2 HVUL4H26853.2 0.171121929538701
HVUL2H52294.2 HVUL4H27778.2 0.172298269614509
HVUL2H52294.2 HVUL4H33125.2 0.125826239549056
HVUL2H52294.2 HVUL4H36703.2 0.119518174703656
HVUL2H52294.2 HVUL4H37625.2 0.0500072647252199
HVUL2H52294.2 HVUL4H43148.2 0.166599490373979
HVUL2H52294.2 HVUL4H44590.2 0.0891363835396937
HVUL2H52294.2 HVUL4H51396.2 0.161411858426849
HVUL2H52294.2 HVUL5H02438.2 0.223064934803725
HVUL2H52294.2 HVUL5H04523.2 0.0702780550336534
HVUL2H52294.2 HVUL5H05352.2 0.14630610988678
HVUL2H52294.2 HVUL5H08767.2 0.165824704967133
HVUL2H52294.2 HVUL5H10282.2 0.17806703435717
HVUL2H52294.2 HVUL5H11816.2 0.118585941320969
HVUL2H52294.2 HVUL5H12501.2 0.238587811468957
HVUL2H52294.2 HVUL5H13368.2 0.213865998746655
HVUL2H52294.2 HVUL5H14862.2 0.195027232119045
HVUL2H52294.2 HVUL5H14921.2 0.0929242726105892
HVUL2H52294.2 HVUL5H15390.2 0.160980766930863
HVUL2H52294.2 HVUL5H16059.2 0.107291453338489
HVUL2H52294.2 HVUL5H18137.2 0.145491207528649
HVUL2H52294.2 HVUL5H18948.2 0.0806384107150336
HVUL2H52294.2 HVUL5H19611.2 0.175457466852783
HVUL2H52294.2 HVUL5H22689.2 0.101188508852011
HVUL2H52294.2 HVUL5H27375.2 0.0635013484389978
HVUL2H52294.2 HVUL5H31425.2 0.174899962620533
HVUL2H52294.2 HVUL5H31765.2 0.18216354970709
HVUL2H52294.2 HVUL5H32753.2 0.118426896369218
HVUL2H52294.2 HVUL5H32754.2 0.17227350737302
HVUL2H52294.2 HVUL5H32755.2 0.100362518513433
HVUL2H52294.2 HVUL5H32756.2 0.126546382264386
HVUL2H52294.2 HVUL5H32757.2 0.171175994864377
HVUL2H52294.2 HVUL5H34045.2 0.233614322085819
HVUL2H52294.2 HVUL5H38722.2 0.190133029598262
HVUL2H52294.2 HVUL5H40892.2 0.173159011173144
HVUL2H52294.2 HVUL5H53048.2 0.233583921260054
HVUL2H52294.2 HVUL5H53168.2 0.172875193640549
HVUL2H52294.2 HVUL6H01283.2 0.169791431151838
HVUL2H52294.2 HVUL6H01808.2 0.200865257879873
HVUL2H52294.2 HVUL6H05290.2 0.182691142751484
HVUL2H52294.2 HVUL6H07325.2 0.210285437481451
HVUL2H52294.2 HVUL6H08236.2 0.171533994723541
HVUL2H52294.2 HVUL6H10264.2 0.20940764235099
HVUL2H52294.2 HVUL6H11443.2 0.135322838007399
HVUL2H52294.2 HVUL6H16050.2 0.114950004168786
HVUL2H52294.2 HVUL6H16679.2 0.128888940141737
HVUL2H52294.2 HVUL6H17634.2 0.175536118096069
HVUL2H52294.2 HVUL6H17910.2 0.199563153693831
HVUL2H52294.2 HVUL6H19844.2 0.193564161878876
HVUL2H52294.2 HVUL6H20311.2 0.149497392489402
HVUL2H52294.2 HVUL6H23114.2 0.108407217741786
HVUL2H52294.2 HVUL6H24129.2 0.0543274385758443
HVUL2H52294.2 HVUL6H28080.2 0.194208596946562
HVUL2H52294.2 HVUL6H29857.2 0.239515861934089
HVUL2H52294.2 HVUL6H30043.2 0.0860975585200787
HVUL2H52294.2 HVUL6H30069.2 0.197027476891161
HVUL2H52294.2 HVUL6H32675.2 0.191260968284869
HVUL2H52294.2 HVUL6H33693.2 0.159883026176986
HVUL2H52294.2 HVUL6H37516.2 0.107482217717533
HVUL2H52294.2 HVUL6H37718.2 0.0365599575755649
HVUL2H52294.2 HVUL6H43965.2 0.0307086594980047
HVUL2H52294.2 HVUL6H58886.2 0.142522203706259
HVUL2H52294.2 HVUL7H06468.2 0.0727343083883344
HVUL2H52294.2 HVUL7H10028.2 0.142743041523824
HVUL2H52294.2 HVUL7H10689.2 0.152047780942447
HVUL2H52294.2 HVUL7H11665.2 0.199420505125964
HVUL2H52294.2 HVUL7H14842.2 0.119511859864297
HVUL2H52294.2 HVUL7H15679.2 0.0910294973255947
HVUL2H52294.2 HVUL7H18684.2 0.0532382379697378
HVUL2H52294.2 HVUL7H28679.2 0.182320334657149
HVUL2H52294.2 HVUL7H32287.2 0.102282703636593
HVUL2H52294.2 HVUL7H37354.2 0.159835383362894
HVUL2H52294.2 HVUL7H39800.2 0.162046279825928
HVUL2H52294.2 HVUL7H41147.2 0.0642028729046374
HVUL2H52294.2 HVUL7H44050.2 0.235952766469986
HVUL2H52294.2 HVUL7H53934.2 0.124585025080602
HVUL2H52294.2 HVUL7H55184.2 0.218747557440188
HVUL2H53921.2 HVUL2H57724.2 0.25284516595918
HVUL2H53921.2 HVUL3H01333.2 0.0938427461750875
HVUL2H53921.2 HVUL3H03522.2 0.234670221991019
HVUL2H53921.2 HVUL3H05759.2 0.236987887382095
HVUL2H53921.2 HVUL3H10629.2 0.242936615281005
HVUL2H53921.2 HVUL3H11276.2 0.103856289158458
HVUL2H53921.2 HVUL3H11562.2 0.214615418215179
HVUL2H53921.2 HVUL3H13621.2 0.207374674313396
HVUL2H53921.2 HVUL3H18870.2 0.166730409919573
HVUL2H53921.2 HVUL3H18918.2 0.247423133390181
HVUL2H53921.2 HVUL3H18920.2 0.246040549215963
HVUL2H53921.2 HVUL3H22749.2 0.066459590357897
HVUL2H53921.2 HVUL3H24185.2 0.23695064033663
HVUL2H53921.2 HVUL3H25334.2 0.23892391104279
HVUL2H53921.2 HVUL3H26931.2 0.078503030980672
HVUL2H53921.2 HVUL3H27507.2 0.198223085430816
HVUL2H53921.2 HVUL3H32521.2 0.16164096486803
HVUL2H53921.2 HVUL3H34000.2 0.230585146588872
HVUL2H53921.2 HVUL3H34747.2 0.139560209013329
HVUL2H53921.2 HVUL3H35287.2 0.165071940826677
HVUL2H53921.2 HVUL3H35941.2 0.140915913097286
HVUL2H53921.2 HVUL3H38013.2 0.242116357213496
HVUL2H53921.2 HVUL3H38027.2 0.219697180356968
HVUL2H53921.2 HVUL3H44356.2 0.127912561773879
HVUL2H53921.2 HVUL3H52204.2 0.0429099667382618
HVUL2H53921.2 HVUL4H03600.2 0.188057628633818
HVUL2H53921.2 HVUL4H06404.2 0.181235753870017
HVUL2H53921.2 HVUL4H13284.2 0.260173431985901
HVUL2H53921.2 HVUL4H13286.2 0.167027444390686
HVUL2H53921.2 HVUL4H14392.2 0.254882792157159
HVUL2H53921.2 HVUL4H16418.2 0.134046271982678
HVUL2H53921.2 HVUL4H20452.2 0.236820241390562
HVUL2H53921.2 HVUL4H21602.2 0.262078656899347
HVUL2H53921.2 HVUL4H22246.2 0.209404203254233
HVUL2H53921.2 HVUL4H26853.2 0.167749292782127
HVUL2H53921.2 HVUL4H27778.2 0.257071913876087
HVUL2H53921.2 HVUL4H33125.2 0.0743016790256378
HVUL2H53921.2 HVUL4H36703.2 0.147995705528099
HVUL2H53921.2 HVUL4H37625.2 0.0268283161504232
HVUL2H53921.2 HVUL4H43148.2 0.242391464987081
HVUL2H53921.2 HVUL4H44590.2 0.0805057144727786
HVUL2H53921.2 HVUL4H51396.2 0.246680993173193
HVUL2H53921.2 HVUL5H02438.2 0.215816228007792
HVUL2H53921.2 HVUL5H04523.2 0.0930917047144764
HVUL2H53921.2 HVUL5H05352.2 0.154408145824145
HVUL2H53921.2 HVUL5H08767.2 0.248410873233672
HVUL2H53921.2 HVUL5H10282.2 0.171597419927009
HVUL2H53921.2 HVUL5H11816.2 0.0989413785828539
HVUL2H53921.2 HVUL5H12501.2 0.154001451776876
HVUL2H53921.2 HVUL5H13368.2 0.175354631199586
HVUL2H53921.2 HVUL5H14862.2 0.250014396762878
HVUL2H53921.2 HVUL5H14921.2 0.0335225594359667
HVUL2H53921.2 HVUL5H15390.2 0.180415794364183
HVUL2H53921.2 HVUL5H16059.2 0.072366360004212
HVUL2H53921.2 HVUL5H18137.2 0.249424909511851
HVUL2H53921.2 HVUL5H18948.2 0.102796287189948
HVUL2H53921.2 HVUL5H19611.2 0.116343774794733
HVUL2H53921.2 HVUL5H22689.2 0.126974249701024
HVUL2H53921.2 HVUL5H27375.2 0.0481431419921129
HVUL2H53921.2 HVUL5H31425.2 0.219440974708095
HVUL2H53921.2 HVUL5H31765.2 0.247257504324065
HVUL2H53921.2 HVUL5H32753.2 0.111090493141376
HVUL2H53921.2 HVUL5H32754.2 0.154871395096919
HVUL2H53921.2 HVUL5H32755.2 0.17992402117981
HVUL2H53921.2 HVUL5H32756.2 0.154198885769275
HVUL2H53921.2 HVUL5H32757.2 0.232400148677825
HVUL2H53921.2 HVUL5H34045.2 0.138582060516126
HVUL2H53921.2 HVUL5H38722.2 0.108396309969372
HVUL2H53921.2 HVUL5H40892.2 0.146909107099663
HVUL2H53921.2 HVUL5H53048.2 0.158152298399731
HVUL2H53921.2 HVUL5H53168.2 0.234504025625064
HVUL2H53921.2 HVUL6H01283.2 0.121763294736614
HVUL2H53921.2 HVUL6H01808.2 0.063473363274985
HVUL2H53921.2 HVUL6H05290.2 0.152148546544834
HVUL2H53921.2 HVUL6H07325.2 0.15310629495848
HVUL2H53921.2 HVUL6H08236.2 0.240755233056487
HVUL2H53921.2 HVUL6H10264.2 0.239834908955219
HVUL2H53921.2 HVUL6H11443.2 0.0809003317096523
HVUL2H53921.2 HVUL6H16050.2 0.0595556076395082
HVUL2H53921.2 HVUL6H16679.2 0.266011821660633
HVUL2H53921.2 HVUL6H17634.2 0.210712884585059
HVUL2H53921.2 HVUL6H17910.2 0.189808310417137
HVUL2H53921.2 HVUL6H19844.2 0.261584417040447
HVUL2H53921.2 HVUL6H20311.2 0.231295639096121
HVUL2H53921.2 HVUL6H23114.2 0.10869112384323
HVUL2H53921.2 HVUL6H24129.2 0.0579908363822127
HVUL2H53921.2 HVUL6H28080.2 0.15991780550423
HVUL2H53921.2 HVUL6H29857.2 0.184879873017838
HVUL2H53921.2 HVUL6H30043.2 0.162640586351086
HVUL2H53921.2 HVUL6H30069.2 0.235256126006882
HVUL2H53921.2 HVUL6H32675.2 0.193130663841232
HVUL2H53921.2 HVUL6H33693.2 0.0749512540100216
HVUL2H53921.2 HVUL6H37516.2 0.100718612472961
HVUL2H53921.2 HVUL6H37718.2 0.0556969484481453
HVUL2H53921.2 HVUL6H43965.2 0.040764655428812
HVUL2H53921.2 HVUL6H58886.2 0.215596797691766
HVUL2H53921.2 HVUL7H06468.2 0.0754307454664972
HVUL2H53921.2 HVUL7H10028.2 0.208154792161577
HVUL2H53921.2 HVUL7H10689.2 0.238616171958043
HVUL2H53921.2 HVUL7H11665.2 0.183694091247077
HVUL2H53921.2 HVUL7H14842.2 0.25614623970652
HVUL2H53921.2 HVUL7H15679.2 0.0280442170142861
HVUL2H53921.2 HVUL7H18684.2 0.0448647235936991
HVUL2H53921.2 HVUL7H28679.2 0.255262604754035
HVUL2H53921.2 HVUL7H32287.2 0.038645620984049
HVUL2H53921.2 HVUL7H37354.2 0.155501768907066
HVUL2H53921.2 HVUL7H39800.2 0.0746782926382423
HVUL2H53921.2 HVUL7H41147.2 0.214992321794473
HVUL2H53921.2 HVUL7H44050.2 0.198092539586071
HVUL2H53921.2 HVUL7H53934.2 0.153778896365672
HVUL2H53921.2 HVUL7H55184.2 0.215015400601433
HVUL2H57724.2 HVUL3H01333.2 0.10373765418327
HVUL2H57724.2 HVUL3H03522.2 0.247286414730539
HVUL2H57724.2 HVUL3H05759.2 0.325503801481406
HVUL2H57724.2 HVUL3H10629.2 0.254810282618569
HVUL2H57724.2 HVUL3H11276.2 0.137867760509261
HVUL2H57724.2 HVUL3H11562.2 0.21131448136502
HVUL2H57724.2 HVUL3H13621.2 0.200450765737892
HVUL2H57724.2 HVUL3H18870.2 0.253219628575358
HVUL2H57724.2 HVUL3H18918.2 0.254236411213343
HVUL2H57724.2 HVUL3H18920.2 0.255552884011674
HVUL2H57724.2 HVUL3H22749.2 0.0778519524957647
HVUL2H57724.2 HVUL3H24185.2 0.237009150031235
HVUL2H57724.2 HVUL3H25334.2 0.243415838929286
HVUL2H57724.2 HVUL3H26931.2 0.0773128783581925
HVUL2H57724.2 HVUL3H27507.2 0.202153132020406
HVUL2H57724.2 HVUL3H32521.2 0.165665623318098
HVUL2H57724.2 HVUL3H34000.2 0.320305058674685
HVUL2H57724.2 HVUL3H34747.2 0.202184686835596
HVUL2H57724.2 HVUL3H35287.2 0.248528477695406
HVUL2H57724.2 HVUL3H35941.2 0.158602982861307
HVUL2H57724.2 HVUL3H38013.2 0.314173527936153
HVUL2H57724.2 HVUL3H38027.2 0.216516437605954
HVUL2H57724.2 HVUL3H44356.2 0.186831973614704
HVUL2H57724.2 HVUL3H52204.2 0.0317346476760793
HVUL2H57724.2 HVUL4H03600.2 0.241246379032947
HVUL2H57724.2 HVUL4H06404.2 0.263970328333141
HVUL2H57724.2 HVUL4H13284.2 0.285354959835715
HVUL2H57724.2 HVUL4H13286.2 0.225198905617789
HVUL2H57724.2 HVUL4H14392.2 0.363713218208379
HVUL2H57724.2 HVUL4H16418.2 0.183742363565192
HVUL2H57724.2 HVUL4H20452.2 0.267964988732384
HVUL2H57724.2 HVUL4H21602.2 0.314283222520096
HVUL2H57724.2 HVUL4H22246.2 0.240010243392286
HVUL2H57724.2 HVUL4H26853.2 0.234749683264732
HVUL2H57724.2 HVUL4H27778.2 0.286480104538285
HVUL2H57724.2 HVUL4H33125.2 0.0937930252326659
HVUL2H57724.2 HVUL4H36703.2 0.146090911986862
HVUL2H57724.2 HVUL4H37625.2 0.0352519418884369
HVUL2H57724.2 HVUL4H43148.2 0.258564853726368
HVUL2H57724.2 HVUL4H44590.2 0.0774280784711059
HVUL2H57724.2 HVUL4H51396.2 0.301496750860156
HVUL2H57724.2 HVUL5H02438.2 0.241621202874959
HVUL2H57724.2 HVUL5H04523.2 0.0766555371196894
HVUL2H57724.2 HVUL5H05352.2 0.156114132376613
HVUL2H57724.2 HVUL5H08767.2 0.260191571478223
HVUL2H57724.2 HVUL5H10282.2 0.235634143741086
HVUL2H57724.2 HVUL5H11816.2 0.0776534697384888
HVUL2H57724.2 HVUL5H12501.2 0.163708142716139
HVUL2H57724.2 HVUL5H13368.2 0.204379281591595
HVUL2H57724.2 HVUL5H14862.2 0.288373920226414
HVUL2H57724.2 HVUL5H14921.2 0.0364784419072908
HVUL2H57724.2 HVUL5H15390.2 0.256271551884501
HVUL2H57724.2 HVUL5H16059.2 0.0704031291149209
HVUL2H57724.2 HVUL5H18137.2 0.289668750659656
HVUL2H57724.2 HVUL5H18948.2 0.135182714357136
HVUL2H57724.2 HVUL5H19611.2 0.115924369219252
HVUL2H57724.2 HVUL5H22689.2 0.180094886028278
HVUL2H57724.2 HVUL5H27375.2 0.0403633458580908
HVUL2H57724.2 HVUL5H31425.2 0.219914549881431
HVUL2H57724.2 HVUL5H31765.2 0.25157494671997
HVUL2H57724.2 HVUL5H32753.2 0.16298030952168
HVUL2H57724.2 HVUL5H32754.2 0.211673577075476
HVUL2H57724.2 HVUL5H32755.2 0.267190674736855
HVUL2H57724.2 HVUL5H32756.2 0.229075322456335
HVUL2H57724.2 HVUL5H32757.2 0.314165376552531
HVUL2H57724.2 HVUL5H34045.2 0.138782795466402
HVUL2H57724.2 HVUL5H38722.2 0.0966570700408086
HVUL2H57724.2 HVUL5H40892.2 0.207077554919824
HVUL2H57724.2 HVUL5H53048.2 0.170571699796848
HVUL2H57724.2 HVUL5H53168.2 0.243291969418068
HVUL2H57724.2 HVUL6H01283.2 0.142180123894312
HVUL2H57724.2 HVUL6H01808.2 0.0604351613098495
HVUL2H57724.2 HVUL6H05290.2 0.197331527743406
HVUL2H57724.2 HVUL6H07325.2 0.174174094861355
HVUL2H57724.2 HVUL6H08236.2 0.303080029952172
HVUL2H57724.2 HVUL6H10264.2 0.300332125560937
HVUL2H57724.2 HVUL6H11443.2 0.1107539600561
HVUL2H57724.2 HVUL6H16050.2 0.0616927291436061
HVUL2H57724.2 HVUL6H16679.2 0.348329461682482
HVUL2H57724.2 HVUL6H17634.2 0.282050148168718
HVUL2H57724.2 HVUL6H17910.2 0.226887634804883
HVUL2H57724.2 HVUL6H19844.2 0.327533776606059
HVUL2H57724.2 HVUL6H20311.2 0.227486084911025
HVUL2H57724.2 HVUL6H23114.2 0.134524704161018
HVUL2H57724.2 HVUL6H24129.2 0.0541602827460762
HVUL2H57724.2 HVUL6H28080.2 0.20422231311776
HVUL2H57724.2 HVUL6H29857.2 0.199325985808864
HVUL2H57724.2 HVUL6H30043.2 0.187887835373126
HVUL2H57724.2 HVUL6H30069.2 0.254167733607684
HVUL2H57724.2 HVUL6H32675.2 0.225674262200779
HVUL2H57724.2 HVUL6H33693.2 0.0738328564824213
HVUL2H57724.2 HVUL6H37516.2 0.127031300579106
HVUL2H57724.2 HVUL6H37718.2 0.065938671257994
HVUL2H57724.2 HVUL6H43965.2 0.0595389364036364
HVUL2H57724.2 HVUL6H58886.2 0.295691820628667
HVUL2H57724.2 HVUL7H06468.2 0.1032901377908
HVUL2H57724.2 HVUL7H10028.2 0.262907558046984
HVUL2H57724.2 HVUL7H10689.2 0.342935358642733
HVUL2H57724.2 HVUL7H11665.2 0.237685353466798
HVUL2H57724.2 HVUL7H14842.2 0.328626412182046
HVUL2H57724.2 HVUL7H15679.2 0.0260184864553976
HVUL2H57724.2 HVUL7H18684.2 0.0415375059192394
HVUL2H57724.2 HVUL7H28679.2 0.306021047123849
HVUL2H57724.2 HVUL7H32287.2 0.0345535078703216
HVUL2H57724.2 HVUL7H37354.2 0.221667587252639
HVUL2H57724.2 HVUL7H39800.2 0.0901036651911383
HVUL2H57724.2 HVUL7H41147.2 0.310923623225741
HVUL2H57724.2 HVUL7H44050.2 0.216354119574336
HVUL2H57724.2 HVUL7H53934.2 0.147390307694175
HVUL2H57724.2 HVUL7H55184.2 0.257072165315038
HVUL3H01333.2 HVUL3H03522.2 0.150308388664927
HVUL3H01333.2 HVUL3H05759.2 0.0820897931490083
HVUL3H01333.2 HVUL3H10629.2 0.171672133763001
HVUL3H01333.2 HVUL3H11276.2 0.198300982394559
HVUL3H01333.2 HVUL3H11562.2 0.130550630517664
HVUL3H01333.2 HVUL3H13621.2 0.113640981412198
HVUL3H01333.2 HVUL3H18870.2 0.142988048423194
HVUL3H01333.2 HVUL3H18918.2 0.149116281184445
HVUL3H01333.2 HVUL3H18920.2 0.165815351011879
HVUL3H01333.2 HVUL3H22749.2 0.0453797192476935
HVUL3H01333.2 HVUL3H24185.2 0.129444963360496
HVUL3H01333.2 HVUL3H25334.2 0.164168947622889
HVUL3H01333.2 HVUL3H26931.2 0.0566250298276277
HVUL3H01333.2 HVUL3H27507.2 0.103894629475633
HVUL3H01333.2 HVUL3H32521.2 0.132511580722037
HVUL3H01333.2 HVUL3H34000.2 0.121287052450861
HVUL3H01333.2 HVUL3H34747.2 0.163726221599782
HVUL3H01333.2 HVUL3H35287.2 0.153110470476246
HVUL3H01333.2 HVUL3H35941.2 0.147155192636179
HVUL3H01333.2 HVUL3H38013.2 0.105883569194619
HVUL3H01333.2 HVUL3H38027.2 0.1275269116037
HVUL3H01333.2 HVUL3H44356.2 0.148171296087581
HVUL3H01333.2 HVUL3H52204.2 0.0280000269416351
HVUL3H01333.2 HVUL4H03600.2 0.199273113926368
HVUL3H01333.2 HVUL4H06404.2 0.15861883606932
HVUL3H01333.2 HVUL4H13284.2 0.159207622670992
HVUL3H01333.2 HVUL4H13286.2 0.206143326754833
HVUL3H01333.2 HVUL4H14392.2 0.105322455728309
HVUL3H01333.2 HVUL4H16418.2 0.19974164713682
HVUL3H01333.2 HVUL4H20452.2 0.12644103232048
HVUL3H01333.2 HVUL4H21602.2 0.177594869651699
HVUL3H01333.2 HVUL4H22246.2 0.152732522144282
HVUL3H01333.2 HVUL4H26853.2 0.20846753938352
HVUL3H01333.2 HVUL4H27778.2 0.142764498391036
HVUL3H01333.2 HVUL4H33125.2 0.140603763485927
HVUL3H01333.2 HVUL4H36703.2 0.0935261492349325
HVUL3H01333.2 HVUL4H37625.2 0.0679677446877596
HVUL3H01333.2 HVUL4H43148.2 0.145147522714308
HVUL3H01333.2 HVUL4H44590.2 0.0753432663399938
HVUL3H01333.2 HVUL4H51396.2 0.132347760888281
HVUL3H01333.2 HVUL5H02438.2 0.210828474442908
HVUL3H01333.2 HVUL5H04523.2 0.0580230683701715
HVUL3H01333.2 HVUL5H05352.2 0.138248813877153
HVUL3H01333.2 HVUL5H08767.2 0.142115784109761
HVUL3H01333.2 HVUL5H10282.2 0.181909947097189
HVUL3H01333.2 HVUL5H11816.2 0.074214858662989
HVUL3H01333.2 HVUL5H12501.2 0.179623488057098
HVUL3H01333.2 HVUL5H13368.2 0.226944215875908
HVUL3H01333.2 HVUL5H14862.2 0.17250888212006
HVUL3H01333.2 HVUL5H14921.2 0.122409701874632
HVUL3H01333.2 HVUL5H15390.2 0.194517272425519
HVUL3H01333.2 HVUL5H16059.2 0.08157593533329
HVUL3H01333.2 HVUL5H18137.2 0.121852524783487
HVUL3H01333.2 HVUL5H18948.2 0.107304291238757
HVUL3H01333.2 HVUL5H19611.2 0.126239398500911
HVUL3H01333.2 HVUL5H22689.2 0.110342846335463
HVUL3H01333.2 HVUL5H27375.2 0.0553541754353237
HVUL3H01333.2 HVUL5H31425.2 0.1667302111781
HVUL3H01333.2 HVUL5H31765.2 0.155409670756343
HVUL3H01333.2 HVUL5H32753.2 0.161765205214611
HVUL3H01333.2 HVUL5H32754.2 0.184667794603754
HVUL3H01333.2 HVUL5H32755.2 0.109984223448141
HVUL3H01333.2 HVUL5H32756.2 0.155659298870344
HVUL3H01333.2 HVUL5H32757.2 0.163902912427392
HVUL3H01333.2 HVUL5H34045.2 0.179615120660796
HVUL3H01333.2 HVUL5H38722.2 0.149791001502943
HVUL3H01333.2 HVUL5H40892.2 0.199659808351664
HVUL3H01333.2 HVUL5H53048.2 0.176935519843857
HVUL3H01333.2 HVUL5H53168.2 0.15589494020069
HVUL3H01333.2 HVUL6H01283.2 0.124642597996443
HVUL3H01333.2 HVUL6H01808.2 0.133949238422454
HVUL3H01333.2 HVUL6H05290.2 0.209917267271331
HVUL3H01333.2 HVUL6H07325.2 0.224387136555247
HVUL3H01333.2 HVUL6H08236.2 0.176471002048408
HVUL3H01333.2 HVUL6H10264.2 0.206949760148999
HVUL3H01333.2 HVUL6H11443.2 0.179917387924772
HVUL3H01333.2 HVUL6H16050.2 0.0825215475623589
HVUL3H01333.2 HVUL6H16679.2 0.125517110873496
HVUL3H01333.2 HVUL6H17634.2 0.197372945070344
HVUL3H01333.2 HVUL6H17910.2 0.159941974756947
HVUL3H01333.2 HVUL6H19844.2 0.188388527872254
HVUL3H01333.2 HVUL6H20311.2 0.125611030169883
HVUL3H01333.2 HVUL6H23114.2 0.13642751666825
HVUL3H01333.2 HVUL6H24129.2 0.0584466735881134
HVUL3H01333.2 HVUL6H28080.2 0.223535323836365
HVUL3H01333.2 HVUL6H29857.2 0.210828167273948
HVUL3H01333.2 HVUL6H30043.2 0.0805689532076004
HVUL3H01333.2 HVUL6H30069.2 0.190439008057785
HVUL3H01333.2 HVUL6H32675.2 0.182335670852548
HVUL3H01333.2 HVUL6H33693.2 0.125908187782639
HVUL3H01333.2 HVUL6H37516.2 0.109223064366964
HVUL3H01333.2 HVUL6H37718.2 0.0326354808684893
HVUL3H01333.2 HVUL6H43965.2 0.0364553566561255
HVUL3H01333.2 HVUL6H58886.2 0.143233242823129
HVUL3H01333.2 HVUL7H06468.2 0.0789075438348942
HVUL3H01333.2 HVUL7H10028.2 0.127625399863825
HVUL3H01333.2 HVUL7H10689.2 0.16039528396462
HVUL3H01333.2 HVUL7H11665.2 0.177730415270977
HVUL3H01333.2 HVUL7H14842.2 0.119160153087679
HVUL3H01333.2 HVUL7H15679.2 0.0637189570752081
HVUL3H01333.2 HVUL7H18684.2 0.0435003185454059
HVUL3H01333.2 HVUL7H28679.2 0.158606541999784
HVUL3H01333.2 HVUL7H32287.2 0.0549706112982962
HVUL3H01333.2 HVUL7H37354.2 0.198403898947413
HVUL3H01333.2 HVUL7H39800.2 0.155482832345891
HVUL3H01333.2 HVUL7H41147.2 0.0642330700590267
HVUL3H01333.2 HVUL7H44050.2 0.211962988747224
HVUL3H01333.2 HVUL7H53934.2 0.0978126167222629
HVUL3H01333.2 HVUL7H55184.2 0.218749553257253
HVUL3H03522.2 HVUL3H05759.2 0.240105713498171
HVUL3H03522.2 HVUL3H10629.2 0.421916036751704
HVUL3H03522.2 HVUL3H11276.2 0.158872524133051
HVUL3H03522.2 HVUL3H11562.2 0.422302842539437
HVUL3H03522.2 HVUL3H13621.2 0.405333054352378
HVUL3H03522.2 HVUL3H18870.2 0.16139488563487
HVUL3H03522.2 HVUL3H18918.2 0.435578164175097
HVUL3H03522.2 HVUL3H18920.2 0.421113149999986
HVUL3H03522.2 HVUL3H22749.2 0.0883078744517026
HVUL3H03522.2 HVUL3H24185.2 0.435088256869002
HVUL3H03522.2 HVUL3H25334.2 0.413242238939277
HVUL3H03522.2 HVUL3H26931.2 0.182827397638572
HVUL3H03522.2 HVUL3H27507.2 0.376778738412405
HVUL3H03522.2 HVUL3H32521.2 0.323421311585636
HVUL3H03522.2 HVUL3H34000.2 0.246811465929922
HVUL3H03522.2 HVUL3H34747.2 0.135811880710418
HVUL3H03522.2 HVUL3H35287.2 0.149978902931935
HVUL3H03522.2 HVUL3H35941.2 0.243119463270466
HVUL3H03522.2 HVUL3H38013.2 0.225289993829322
HVUL3H03522.2 HVUL3H38027.2 0.423610748260667
HVUL3H03522.2 HVUL3H44356.2 0.109443708833675
HVUL3H03522.2 HVUL3H52204.2 0.103712937038001
HVUL3H03522.2 HVUL4H03600.2 0.234472552793976
HVUL3H03522.2 HVUL4H06404.2 0.170583531810451
HVUL3H03522.2 HVUL4H13284.2 0.445809072877446
HVUL3H03522.2 HVUL4H13286.2 0.197604422287832
HVUL3H03522.2 HVUL4H14392.2 0.253308357837822
HVUL3H03522.2 HVUL4H16418.2 0.15134944336214
HVUL3H03522.2 HVUL4H20452.2 0.321943531430829
HVUL3H03522.2 HVUL4H21602.2 0.378328915710215
HVUL3H03522.2 HVUL4H22246.2 0.284728434973112
HVUL3H03522.2 HVUL4H26853.2 0.202952282157926
HVUL3H03522.2 HVUL4H27778.2 0.427394459392952
HVUL3H03522.2 HVUL4H33125.2 0.0848175562280882
HVUL3H03522.2 HVUL4H36703.2 0.271457846925897
HVUL3H03522.2 HVUL4H37625.2 0.0316126313071334
HVUL3H03522.2 HVUL4H43148.2 0.445872153093351
HVUL3H03522.2 HVUL4H44590.2 0.199727566040054
HVUL3H03522.2 HVUL4H51396.2 0.272024176855193
HVUL3H03522.2 HVUL5H02438.2 0.331749500557677
HVUL3H03522.2 HVUL5H04523.2 0.214950922327214
HVUL3H03522.2 HVUL5H05352.2 0.32433017461608
HVUL3H03522.2 HVUL5H08767.2 0.445311316172644
HVUL3H03522.2 HVUL5H10282.2 0.213772269096954
HVUL3H03522.2 HVUL5H11816.2 0.184016299101721
HVUL3H03522.2 HVUL5H12501.2 0.265462367145649
HVUL3H03522.2 HVUL5H13368.2 0.284809480850205
HVUL3H03522.2 HVUL5H14862.2 0.420451013889226
HVUL3H03522.2 HVUL5H14921.2 0.0663361980072451
HVUL3H03522.2 HVUL5H15390.2 0.202105468042972
HVUL3H03522.2 HVUL5H16059.2 0.150867208496552
HVUL3H03522.2 HVUL5H18137.2 0.306148960328402
HVUL3H03522.2 HVUL5H18948.2 0.159451669149809
HVUL3H03522.2 HVUL5H19611.2 0.232643567546015
HVUL3H03522.2 HVUL5H22689.2 0.153654984487527
HVUL3H03522.2 HVUL5H27375.2 0.125827396642888
HVUL3H03522.2 HVUL5H31425.2 0.396733812541585
HVUL3H03522.2 HVUL5H31765.2 0.425501716401978
HVUL3H03522.2 HVUL5H32753.2 0.104149840036822
HVUL3H03522.2 HVUL5H32754.2 0.171862666608808
HVUL3H03522.2 HVUL5H32755.2 0.161156637960843
HVUL3H03522.2 HVUL5H32756.2 0.145816949947563
HVUL3H03522.2 HVUL5H32757.2 0.290790550126376
HVUL3H03522.2 HVUL5H34045.2 0.205866410089184
HVUL3H03522.2 HVUL5H38722.2 0.182448348154042
HVUL3H03522.2 HVUL5H40892.2 0.169406466682796
HVUL3H03522.2 HVUL5H53048.2 0.243141244000801
HVUL3H03522.2 HVUL5H53168.2 0.414982291103435
HVUL3H03522.2 HVUL6H01283.2 0.135584813536381
HVUL3H03522.2 HVUL6H01808.2 0.110154632439025
HVUL3H03522.2 HVUL6H05290.2 0.217073030820918
HVUL3H03522.2 HVUL6H07325.2 0.240630777200438
HVUL3H03522.2 HVUL6H08236.2 0.302131199099416
HVUL3H03522.2 HVUL6H10264.2 0.340343673330886
HVUL3H03522.2 HVUL6H11443.2 0.101867125464887
HVUL3H03522.2 HVUL6H16050.2 0.109425415576331
HVUL3H03522.2 HVUL6H16679.2 0.317824738221215
HVUL3H03522.2 HVUL6H17634.2 0.257373001762645
HVUL3H03522.2 HVUL6H17910.2 0.279684086393382
HVUL3H03522.2 HVUL6H19844.2 0.379111904847348
HVUL3H03522.2 HVUL6H20311.2 0.429919075393699
HVUL3H03522.2 HVUL6H23114.2 0.198931697722903
HVUL3H03522.2 HVUL6H24129.2 0.143161238045881
HVUL3H03522.2 HVUL6H28080.2 0.237433752718173
HVUL3H03522.2 HVUL6H29857.2 0.316323393149698
HVUL3H03522.2 HVUL6H30043.2 0.248881677529829
HVUL3H03522.2 HVUL6H30069.2 0.387959363842207
HVUL3H03522.2 HVUL6H32675.2 0.343438502908845
HVUL3H03522.2 HVUL6H33693.2 0.0834262609641935
HVUL3H03522.2 HVUL6H37516.2 0.0717962359736515
HVUL3H03522.2 HVUL6H37718.2 0.0434787697489465
HVUL3H03522.2 HVUL6H43965.2 0.0478046542455468
HVUL3H03522.2 HVUL6H58886.2 0.197061574786391
HVUL3H03522.2 HVUL7H06468.2 0.109487568462614
HVUL3H03522.2 HVUL7H10028.2 0.281108428478485
HVUL3H03522.2 HVUL7H10689.2 0.253525806110777
HVUL3H03522.2 HVUL7H11665.2 0.2536725814805
HVUL3H03522.2 HVUL7H14842.2 0.299142544360967
HVUL3H03522.2 HVUL7H15679.2 0.0377122949338699
HVUL3H03522.2 HVUL7H18684.2 0.128936022155034
HVUL3H03522.2 HVUL7H28679.2 0.391783555436912
HVUL3H03522.2 HVUL7H32287.2 0.0957233175755789
HVUL3H03522.2 HVUL7H37354.2 0.174191352014804
HVUL3H03522.2 HVUL7H39800.2 0.10962390241279
HVUL3H03522.2 HVUL7H41147.2 0.180989158574779
HVUL3H03522.2 HVUL7H44050.2 0.316554578901067
HVUL3H03522.2 HVUL7H53934.2 0.32156400130345
HVUL3H03522.2 HVUL7H55184.2 0.339187745261506
HVUL3H05759.2 HVUL3H10629.2 0.236052414116297
HVUL3H05759.2 HVUL3H11276.2 0.0997965690284866
HVUL3H05759.2 HVUL3H11562.2 0.213097462108715
HVUL3H05759.2 HVUL3H13621.2 0.207505471066696
HVUL3H05759.2 HVUL3H18870.2 0.197849095402916
HVUL3H05759.2 HVUL3H18918.2 0.245811323884851
HVUL3H05759.2 HVUL3H18920.2 0.238565929537466
HVUL3H05759.2 HVUL3H22749.2 0.0766839817737907
HVUL3H05759.2 HVUL3H24185.2 0.238577030131401
HVUL3H05759.2 HVUL3H25334.2 0.226643630612785
HVUL3H05759.2 HVUL3H26931.2 0.0878179959847544
HVUL3H05759.2 HVUL3H27507.2 0.211724594772849
HVUL3H05759.2 HVUL3H32521.2 0.159691311650585
HVUL3H05759.2 HVUL3H34000.2 0.28319274130318
HVUL3H05759.2 HVUL3H34747.2 0.147412207321949
HVUL3H05759.2 HVUL3H35287.2 0.186337550163266
HVUL3H05759.2 HVUL3H35941.2 0.141522664901649
HVUL3H05759.2 HVUL3H38013.2 0.276031154931753
HVUL3H05759.2 HVUL3H38027.2 0.220178149453044
HVUL3H05759.2 HVUL3H44356.2 0.132808027502374
HVUL3H05759.2 HVUL3H52204.2 0.037042679356296
HVUL3H05759.2 HVUL4H03600.2 0.185549332696067
HVUL3H05759.2 HVUL4H06404.2 0.200226690141353
HVUL3H05759.2 HVUL4H13284.2 0.268239333655704
HVUL3H05759.2 HVUL4H13286.2 0.164596538278896
HVUL3H05759.2 HVUL4H14392.2 0.327765419116228
HVUL3H05759.2 HVUL4H16418.2 0.127993093319702
HVUL3H05759.2 HVUL4H20452.2 0.256171986773652
HVUL3H05759.2 HVUL4H21602.2 0.275088513663534
HVUL3H05759.2 HVUL4H22246.2 0.208140515660443
HVUL3H05759.2 HVUL4H26853.2 0.172238975547498
HVUL3H05759.2 HVUL4H27778.2 0.274858948810108
HVUL3H05759.2 HVUL4H33125.2 0.0668376975422954
HVUL3H05759.2 HVUL4H36703.2 0.147151264930908
HVUL3H05759.2 HVUL4H37625.2 0.0251093270421688
HVUL3H05759.2 HVUL4H43148.2 0.252918736365175
HVUL3H05759.2 HVUL4H44590.2 0.0818392799483646
HVUL3H05759.2 HVUL4H51396.2 0.264017970978191
HVUL3H05759.2 HVUL5H02438.2 0.200783101366861
HVUL3H05759.2 HVUL5H04523.2 0.0863310860586338
HVUL3H05759.2 HVUL5H05352.2 0.153346235086106
HVUL3H05759.2 HVUL5H08767.2 0.254585664756051
HVUL3H05759.2 HVUL5H10282.2 0.184160975462731
HVUL3H05759.2 HVUL5H11816.2 0.0804078914936383
HVUL3H05759.2 HVUL5H12501.2 0.137612841626381
HVUL3H05759.2 HVUL5H13368.2 0.160200328386456
HVUL3H05759.2 HVUL5H14862.2 0.262076717966763
HVUL3H05759.2 HVUL5H14921.2 0.0273882916771722
HVUL3H05759.2 HVUL5H15390.2 0.191666628042403
HVUL3H05759.2 HVUL5H16059.2 0.0680455233065923
HVUL3H05759.2 HVUL5H18137.2 0.270338641388529
HVUL3H05759.2 HVUL5H18948.2 0.124194864234844
HVUL3H05759.2 HVUL5H19611.2 0.107818993760977
HVUL3H05759.2 HVUL5H22689.2 0.154518235320749
HVUL3H05759.2 HVUL5H27375.2 0.041820083796945
HVUL3H05759.2 HVUL5H31425.2 0.206724257906524
HVUL3H05759.2 HVUL5H31765.2 0.239260699298364
HVUL3H05759.2 HVUL5H32753.2 0.112083013660527
HVUL3H05759.2 HVUL5H32754.2 0.154982459299108
HVUL3H05759.2 HVUL5H32755.2 0.219631474055652
HVUL3H05759.2 HVUL5H32756.2 0.169578256468208
HVUL3H05759.2 HVUL5H32757.2 0.263423953160273
HVUL3H05759.2 HVUL5H34045.2 0.111771246961625
HVUL3H05759.2 HVUL5H38722.2 0.0820057222345174
HVUL3H05759.2 HVUL5H40892.2 0.148277744388064
HVUL3H05759.2 HVUL5H53048.2 0.140771931448734
HVUL3H05759.2 HVUL5H53168.2 0.231337010547312
HVUL3H05759.2 HVUL6H01283.2 0.113666486135837
HVUL3H05759.2 HVUL6H01808.2 0.0457272021124533
HVUL3H05759.2 HVUL6H05290.2 0.150125926753759
HVUL3H05759.2 HVUL6H07325.2 0.132167552407034
HVUL3H05759.2 HVUL6H08236.2 0.255757085569693
HVUL3H05759.2 HVUL6H10264.2 0.246981345406842
HVUL3H05759.2 HVUL6H11443.2 0.0736734082858286
HVUL3H05759.2 HVUL6H16050.2 0.0557621231890331
HVUL3H05759.2 HVUL6H16679.2 0.319071093968988
HVUL3H05759.2 HVUL6H17634.2 0.220800904032399
HVUL3H05759.2 HVUL6H17910.2 0.197300187831592
HVUL3H05759.2 HVUL6H19844.2 0.281829426021245
HVUL3H05759.2 HVUL6H20311.2 0.230156190415421
HVUL3H05759.2 HVUL6H23114.2 0.123207197996927
HVUL3H05759.2 HVUL6H24129.2 0.0584043849191503
HVUL3H05759.2 HVUL6H28080.2 0.153420533612714
HVUL3H05759.2 HVUL6H29857.2 0.164481377506944
HVUL3H05759.2 HVUL6H30043.2 0.196123634036763
HVUL3H05759.2 HVUL6H30069.2 0.224045246786786
HVUL3H05759.2 HVUL6H32675.2 0.200701971635346
HVUL3H05759.2 HVUL6H33693.2 0.0544921044942726
HVUL3H05759.2 HVUL6H37516.2 0.0909549151892597
HVUL3H05759.2 HVUL6H37718.2 0.0629658061102473
HVUL3H05759.2 HVUL6H43965.2 0.0539918280992775
HVUL3H05759.2 HVUL6H58886.2 0.236502891476886
HVUL3H05759.2 HVUL7H06468.2 0.0914286940937931
HVUL3H05759.2 HVUL7H10028.2 0.241891929740366
HVUL3H05759.2 HVUL7H10689.2 0.278742140861584
HVUL3H05759.2 HVUL7H11665.2 0.193614716400993
HVUL3H05759.2 HVUL7H14842.2 0.30423551889465
HVUL3H05759.2 HVUL7H15679.2 0.0192981527253713
HVUL3H05759.2 HVUL7H18684.2 0.0466529344815159
HVUL3H05759.2 HVUL7H28679.2 0.277643495574231
HVUL3H05759.2 HVUL7H32287.2 0.0337366437656655
HVUL3H05759.2 HVUL7H37354.2 0.159596939089718
HVUL3H05759.2 HVUL7H39800.2 0.0663598413772979
HVUL3H05759.2 HVUL7H41147.2 0.294949009435541
HVUL3H05759.2 HVUL7H44050.2 0.177349637356723
HVUL3H05759.2 HVUL7H53934.2 0.154911979574256
HVUL3H05759.2 HVUL7H55184.2 0.208968183361503
HVUL3H10629.2 HVUL3H11276.2 0.186278490038825
HVUL3H10629.2 HVUL3H11562.2 0.405729901241349
HVUL3H10629.2 HVUL3H13621.2 0.383778645168857
HVUL3H10629.2 HVUL3H18870.2 0.176844291616178
HVUL3H10629.2 HVUL3H18918.2 0.457814104249353
HVUL3H10629.2 HVUL3H18920.2 0.462443276642617
HVUL3H10629.2 HVUL3H22749.2 0.0722829207307224
HVUL3H10629.2 HVUL3H24185.2 0.427479304024305
HVUL3H10629.2 HVUL3H25334.2 0.422260919653208
HVUL3H10629.2 HVUL3H26931.2 0.143502574196446
HVUL3H10629.2 HVUL3H27507.2 0.339704508668747
HVUL3H10629.2 HVUL3H32521.2 0.288737490781023
HVUL3H10629.2 HVUL3H34000.2 0.248361390878198
HVUL3H10629.2 HVUL3H34747.2 0.186235379907349
HVUL3H10629.2 HVUL3H35287.2 0.194277998296458
HVUL3H10629.2 HVUL3H35941.2 0.213407347900065
HVUL3H10629.2 HVUL3H38013.2 0.227719528866029
HVUL3H10629.2 HVUL3H38027.2 0.409900832468701
HVUL3H10629.2 HVUL3H44356.2 0.141092574750668
HVUL3H10629.2 HVUL3H52204.2 0.0862013744796138
HVUL3H10629.2 HVUL4H03600.2 0.298247820722147
HVUL3H10629.2 HVUL4H06404.2 0.221263914428421
HVUL3H10629.2 HVUL4H13284.2 0.441367096441166
HVUL3H10629.2 HVUL4H13286.2 0.258983377871612
HVUL3H10629.2 HVUL4H14392.2 0.255469253620205
HVUL3H10629.2 HVUL4H16418.2 0.209711951933579
HVUL3H10629.2 HVUL4H20452.2 0.357468132680686
HVUL3H10629.2 HVUL4H21602.2 0.399027572555259
HVUL3H10629.2 HVUL4H22246.2 0.280334988757755
HVUL3H10629.2 HVUL4H26853.2 0.261102591220932
HVUL3H10629.2 HVUL4H27778.2 0.409068969610823
HVUL3H10629.2 HVUL4H33125.2 0.103903272133759
HVUL3H10629.2 HVUL4H36703.2 0.241394817096708
HVUL3H10629.2 HVUL4H37625.2 0.0354322400295155
HVUL3H10629.2 HVUL4H43148.2 0.430621874022133
HVUL3H10629.2 HVUL4H44590.2 0.151463855882113
HVUL3H10629.2 HVUL4H51396.2 0.275294523000288
HVUL3H10629.2 HVUL5H02438.2 0.386642754603163
HVUL3H10629.2 HVUL5H04523.2 0.191979791280051
HVUL3H10629.2 HVUL5H05352.2 0.295738952169186
HVUL3H10629.2 HVUL5H08767.2 0.441880102083867
HVUL3H10629.2 HVUL5H10282.2 0.235223646541099
HVUL3H10629.2 HVUL5H11816.2 0.170144447161181
HVUL3H10629.2 HVUL5H12501.2 0.272222373560877
HVUL3H10629.2 HVUL5H13368.2 0.347142374683836
HVUL3H10629.2 HVUL5H14862.2 0.419423178795764
HVUL3H10629.2 HVUL5H14921.2 0.0728273261778621
HVUL3H10629.2 HVUL5H15390.2 0.257977371823979
HVUL3H10629.2 HVUL5H16059.2 0.124831425428705
HVUL3H10629.2 HVUL5H18137.2 0.30298458090194
HVUL3H10629.2 HVUL5H18948.2 0.153526793301231
HVUL3H10629.2 HVUL5H19611.2 0.206946862101656
HVUL3H10629.2 HVUL5H22689.2 0.139182932144711
HVUL3H10629.2 HVUL5H27375.2 0.113382611759471
HVUL3H10629.2 HVUL5H31425.2 0.43535443135416
HVUL3H10629.2 HVUL5H31765.2 0.452074837880866
HVUL3H10629.2 HVUL5H32753.2 0.145600705958182
HVUL3H10629.2 HVUL5H32754.2 0.205407618566073
HVUL3H10629.2 HVUL5H32755.2 0.164480405256665
HVUL3H10629.2 HVUL5H32756.2 0.177505739437645
HVUL3H10629.2 HVUL5H32757.2 0.294196461925597
HVUL3H10629.2 HVUL5H34045.2 0.234621923377141
HVUL3H10629.2 HVUL5H38722.2 0.211936634498564
HVUL3H10629.2 HVUL5H40892.2 0.213348593603815
HVUL3H10629.2 HVUL5H53048.2 0.253743147460985
HVUL3H10629.2 HVUL5H53168.2 0.435019692467709
HVUL3H10629.2 HVUL6H01283.2 0.130971263979486
HVUL3H10629.2 HVUL6H01808.2 0.124108517168235
HVUL3H10629.2 HVUL6H05290.2 0.255056072694145
HVUL3H10629.2 HVUL6H07325.2 0.311763454308119
HVUL3H10629.2 HVUL6H08236.2 0.350882985734747
HVUL3H10629.2 HVUL6H10264.2 0.391455603254034
HVUL3H10629.2 HVUL6H11443.2 0.13994068575057
HVUL3H10629.2 HVUL6H16050.2 0.090502438859439
HVUL3H10629.2 HVUL6H16679.2 0.336287909258987
HVUL3H10629.2 HVUL6H17634.2 0.320059297591611
HVUL3H10629.2 HVUL6H17910.2 0.273842267364465
HVUL3H10629.2 HVUL6H19844.2 0.415667099310848
HVUL3H10629.2 HVUL6H20311.2 0.422277261515743
HVUL3H10629.2 HVUL6H23114.2 0.182859640039963
HVUL3H10629.2 HVUL6H24129.2 0.123599433057402
HVUL3H10629.2 HVUL6H28080.2 0.295908779559652
HVUL3H10629.2 HVUL6H29857.2 0.354817673948251
HVUL3H10629.2 HVUL6H30043.2 0.219719266586151
HVUL3H10629.2 HVUL6H30069.2 0.449254216976042
HVUL3H10629.2 HVUL6H32675.2 0.331496902641533
HVUL3H10629.2 HVUL6H33693.2 0.100976559695259
HVUL3H10629.2 HVUL6H37516.2 0.0947493527238826
HVUL3H10629.2 HVUL6H37718.2 0.0391986851427746
HVUL3H10629.2 HVUL6H43965.2 0.0368336317123797
HVUL3H10629.2 HVUL6H58886.2 0.226041989744005
HVUL3H10629.2 HVUL7H06468.2 0.0901035122987844
HVUL3H10629.2 HVUL7H10028.2 0.256160010221642
HVUL3H10629.2 HVUL7H10689.2 0.284097340940881
HVUL3H10629.2 HVUL7H11665.2 0.255947128418548
HVUL3H10629.2 HVUL7H14842.2 0.325848008307079
HVUL3H10629.2 HVUL7H15679.2 0.0428030537955018
HVUL3H10629.2 HVUL7H18684.2 0.0922449762856753
HVUL3H10629.2 HVUL7H28679.2 0.380268292401955
HVUL3H10629.2 HVUL7H32287.2 0.0699761809849515
HVUL3H10629.2 HVUL7H37354.2 0.229755865147764
HVUL3H10629.2 HVUL7H39800.2 0.116189721289824
HVUL3H10629.2 HVUL7H41147.2 0.178913071064137
HVUL3H10629.2 HVUL7H44050.2 0.367452740685833
HVUL3H10629.2 HVUL7H53934.2 0.276614503959796
HVUL3H10629.2 HVUL7H55184.2 0.392972297532614
HVUL3H11276.2 HVUL3H11562.2 0.130821312968096
HVUL3H11276.2 HVUL3H13621.2 0.109784827197644
HVUL3H11276.2 HVUL3H18870.2 0.245333330399997
HVUL3H11276.2 HVUL3H18918.2 0.154028334305442
HVUL3H11276.2 HVUL3H18920.2 0.176617319408725
HVUL3H11276.2 HVUL3H22749.2 0.0563087203874991
HVUL3H11276.2 HVUL3H24185.2 0.126787753848614
HVUL3H11276.2 HVUL3H25334.2 0.173452759269243
HVUL3H11276.2 HVUL3H26931.2 0.0527518342743345
HVUL3H11276.2 HVUL3H27507.2 0.103702172358519
HVUL3H11276.2 HVUL3H32521.2 0.147806065880667
HVUL3H11276.2 HVUL3H34000.2 0.16281149524826
HVUL3H11276.2 HVUL3H34747.2 0.26838087530775
HVUL3H11276.2 HVUL3H35287.2 0.254674441467481
HVUL3H11276.2 HVUL3H35941.2 0.173839417022344
HVUL3H11276.2 HVUL3H38013.2 0.135214719567854
HVUL3H11276.2 HVUL3H38027.2 0.122609864447303
HVUL3H11276.2 HVUL3H44356.2 0.252571347743944
HVUL3H11276.2 HVUL3H52204.2 0.0218388520607237
HVUL3H11276.2 HVUL4H03600.2 0.282989023225337
HVUL3H11276.2 HVUL4H06404.2 0.249598449919071
HVUL3H11276.2 HVUL4H13284.2 0.179469876416042
HVUL3H11276.2 HVUL4H13286.2 0.310968226540232
HVUL3H11276.2 HVUL4H14392.2 0.144150161358906
HVUL3H11276.2 HVUL4H16418.2 0.31624990826016
HVUL3H11276.2 HVUL4H20452.2 0.13351868848731
HVUL3H11276.2 HVUL4H21602.2 0.220139173924445
HVUL3H11276.2 HVUL4H22246.2 0.191050241649002
HVUL3H11276.2 HVUL4H26853.2 0.331665982254055
HVUL3H11276.2 HVUL4H27778.2 0.161389087842879
HVUL3H11276.2 HVUL4H33125.2 0.211920088076022
HVUL3H11276.2 HVUL4H36703.2 0.104005279317302
HVUL3H11276.2 HVUL4H37625.2 0.11529326483866
HVUL3H11276.2 HVUL4H43148.2 0.156110433404244
HVUL3H11276.2 HVUL4H44590.2 0.0755488721262063
HVUL3H11276.2 HVUL4H51396.2 0.160509879704895
HVUL3H11276.2 HVUL5H02438.2 0.250092152928766
HVUL3H11276.2 HVUL5H04523.2 0.0496711841364857
HVUL3H11276.2 HVUL5H05352.2 0.136993508466194
HVUL3H11276.2 HVUL5H08767.2 0.149887879820633
HVUL3H11276.2 HVUL5H10282.2 0.279673127898924
HVUL3H11276.2 HVUL5H11816.2 0.0580070634740243
HVUL3H11276.2 HVUL5H12501.2 0.216027966168348
HVUL3H11276.2 HVUL5H13368.2 0.306105409647768
HVUL3H11276.2 HVUL5H14862.2 0.212575386864362
HVUL3H11276.2 HVUL5H14921.2 0.120783351349432
HVUL3H11276.2 HVUL5H15390.2 0.307209193989809
HVUL3H11276.2 HVUL5H16059.2 0.0918060588215183
HVUL3H11276.2 HVUL5H18137.2 0.138416346809425
HVUL3H11276.2 HVUL5H18948.2 0.146768437261499
HVUL3H11276.2 HVUL5H19611.2 0.136856585962101
HVUL3H11276.2 HVUL5H22689.2 0.180214401095603
HVUL3H11276.2 HVUL5H27375.2 0.050685104351967
HVUL3H11276.2 HVUL5H31425.2 0.170134854720311
HVUL3H11276.2 HVUL5H31765.2 0.160040693397277
HVUL3H11276.2 HVUL5H32753.2 0.279392693461062
HVUL3H11276.2 HVUL5H32754.2 0.29244292018906
HVUL3H11276.2 HVUL5H32755.2 0.183592218647631
HVUL3H11276.2 HVUL5H32756.2 0.265791288981475
HVUL3H11276.2 HVUL5H32757.2 0.240802756966457
HVUL3H11276.2 HVUL5H34045.2 0.192045346451382
HVUL3H11276.2 HVUL5H38722.2 0.144105446270254
HVUL3H11276.2 HVUL5H40892.2 0.322623570663893
HVUL3H11276.2 HVUL5H53048.2 0.215086285807591
HVUL3H11276.2 HVUL5H53168.2 0.170289236825643
HVUL3H11276.2 HVUL6H01283.2 0.172319313661384
HVUL3H11276.2 HVUL6H01808.2 0.14960142444203
HVUL3H11276.2 HVUL6H05290.2 0.299795429060666
HVUL3H11276.2 HVUL6H07325.2 0.29866750148075
HVUL3H11276.2 HVUL6H08236.2 0.225617023254361
HVUL3H11276.2 HVUL6H10264.2 0.275787506082598
HVUL3H11276.2 HVUL6H11443.2 0.302061563904215
HVUL3H11276.2 HVUL6H16050.2 0.0897234217759035
HVUL3H11276.2 HVUL6H16679.2 0.155574880333213
HVUL3H11276.2 HVUL6H17634.2 0.287735952308201
HVUL3H11276.2 HVUL6H17910.2 0.211482579312269
HVUL3H11276.2 HVUL6H19844.2 0.24620899739571
HVUL3H11276.2 HVUL6H20311.2 0.122339770655973
HVUL3H11276.2 HVUL6H23114.2 0.168837213491929
HVUL3H11276.2 HVUL6H24129.2 0.0530775282481929
HVUL3H11276.2 HVUL6H28080.2 0.335856615491252
HVUL3H11276.2 HVUL6H29857.2 0.256328553630125
HVUL3H11276.2 HVUL6H30043.2 0.0860363449692784
HVUL3H11276.2 HVUL6H30069.2 0.21955139725049
HVUL3H11276.2 HVUL6H32675.2 0.221199666212381
HVUL3H11276.2 HVUL6H33693.2 0.133927018833512
HVUL3H11276.2 HVUL6H37516.2 0.158435011339722
HVUL3H11276.2 HVUL6H37718.2 0.0428192272846589
HVUL3H11276.2 HVUL6H43965.2 0.071359109994323
HVUL3H11276.2 HVUL6H58886.2 0.198777225869664
HVUL3H11276.2 HVUL7H06468.2 0.13424782744776
HVUL3H11276.2 HVUL7H10028.2 0.170557086867148
HVUL3H11276.2 HVUL7H10689.2 0.23967771119832
HVUL3H11276.2 HVUL7H11665.2 0.256962222277702
HVUL3H11276.2 HVUL7H14842.2 0.14171811137996
HVUL3H11276.2 HVUL7H15679.2 0.0739460925089462
HVUL3H11276.2 HVUL7H18684.2 0.0411892560042332
HVUL3H11276.2 HVUL7H28679.2 0.201230352962768
HVUL3H11276.2 HVUL7H32287.2 0.0519826695658918
HVUL3H11276.2 HVUL7H37354.2 0.322599170567679
HVUL3H11276.2 HVUL7H39800.2 0.208561930952136
HVUL3H11276.2 HVUL7H41147.2 0.0793356022296162
HVUL3H11276.2 HVUL7H44050.2 0.256029595195468
HVUL3H11276.2 HVUL7H53934.2 0.0973174709242637
HVUL3H11276.2 HVUL7H55184.2 0.295239262347704
HVUL3H11562.2 HVUL3H13621.2 0.414211783481308
HVUL3H11562.2 HVUL3H18870.2 0.124568502673072
HVUL3H11562.2 HVUL3H18918.2 0.426329195784699
HVUL3H11562.2 HVUL3H18920.2 0.406168210606875
HVUL3H11562.2 HVUL3H22749.2 0.0766972699344467
HVUL3H11562.2 HVUL3H24185.2 0.432653562774505
HVUL3H11562.2 HVUL3H25334.2 0.392042977121163
HVUL3H11562.2 HVUL3H26931.2 0.197618254632704
HVUL3H11562.2 HVUL3H27507.2 0.382439130729326
HVUL3H11562.2 HVUL3H32521.2 0.31716197812497
HVUL3H11562.2 HVUL3H34000.2 0.205811578217256
HVUL3H11562.2 HVUL3H34747.2 0.1083851266142
HVUL3H11562.2 HVUL3H35287.2 0.117648145399913
HVUL3H11562.2 HVUL3H35941.2 0.21292367874973
HVUL3H11562.2 HVUL3H38013.2 0.188834198268126
HVUL3H11562.2 HVUL3H38027.2 0.422333277125545
HVUL3H11562.2 HVUL3H44356.2 0.0823651686410702
HVUL3H11562.2 HVUL3H52204.2 0.123384891594789
HVUL3H11562.2 HVUL4H03600.2 0.20058729463997
HVUL3H11562.2 HVUL4H06404.2 0.136534360632062
HVUL3H11562.2 HVUL4H13284.2 0.420532354517738
HVUL3H11562.2 HVUL4H13286.2 0.161724862942814
HVUL3H11562.2 HVUL4H14392.2 0.215032580262751
HVUL3H11562.2 HVUL4H16418.2 0.122238848248104
HVUL3H11562.2 HVUL4H20452.2 0.306016861349715
HVUL3H11562.2 HVUL4H21602.2 0.337057979057918
HVUL3H11562.2 HVUL4H22246.2 0.247225560738545
HVUL3H11562.2 HVUL4H26853.2 0.16613107019346
HVUL3H11562.2 HVUL4H27778.2 0.403387505017176
HVUL3H11562.2 HVUL4H33125.2 0.0683180394599994
HVUL3H11562.2 HVUL4H36703.2 0.270444857659129
HVUL3H11562.2 HVUL4H37625.2 0.0253695464931008
HVUL3H11562.2 HVUL4H43148.2 0.433455924089769
HVUL3H11562.2 HVUL4H44590.2 0.204874312573866
HVUL3H11562.2 HVUL4H51396.2 0.233147510605196
HVUL3H11562.2 HVUL5H02438.2 0.299733774515932
HVUL3H11562.2 HVUL5H04523.2 0.246067243673533
HVUL3H11562.2 HVUL5H05352.2 0.310922261338005
HVUL3H11562.2 HVUL5H08767.2 0.434563581898837
HVUL3H11562.2 HVUL5H10282.2 0.171966696650399
HVUL3H11562.2 HVUL5H11816.2 0.186992731648808
HVUL3H11562.2 HVUL5H12501.2 0.237871242279168
HVUL3H11562.2 HVUL5H13368.2 0.256615748979518
HVUL3H11562.2 HVUL5H14862.2 0.389410190675484
HVUL3H11562.2 HVUL5H14921.2 0.0545040758992614
HVUL3H11562.2 HVUL5H15390.2 0.164770017605435
HVUL3H11562.2 HVUL5H16059.2 0.155865295006046
HVUL3H11562.2 HVUL5H18137.2 0.279240891936293
HVUL3H11562.2 HVUL5H18948.2 0.138237331635332
HVUL3H11562.2 HVUL5H19611.2 0.224789647879769
HVUL3H11562.2 HVUL5H22689.2 0.122274192813422
HVUL3H11562.2 HVUL5H27375.2 0.141272582246816
HVUL3H11562.2 HVUL5H31425.2 0.385560753388276
HVUL3H11562.2 HVUL5H31765.2 0.412258350629407
HVUL3H11562.2 HVUL5H32753.2 0.0798131950753921
HVUL3H11562.2 HVUL5H32754.2 0.134820828817806
HVUL3H11562.2 HVUL5H32755.2 0.125767207306547
HVUL3H11562.2 HVUL5H32756.2 0.111800296270464
HVUL3H11562.2 HVUL5H32757.2 0.243648021167466
HVUL3H11562.2 HVUL5H34045.2 0.182548123245128
HVUL3H11562.2 HVUL5H38722.2 0.176256714409807
HVUL3H11562.2 HVUL5H40892.2 0.133795501186278
HVUL3H11562.2 HVUL5H53048.2 0.212397445274867
HVUL3H11562.2 HVUL5H53168.2 0.406658645240828
HVUL3H11562.2 HVUL6H01283.2 0.108603856968462
HVUL3H11562.2 HVUL6H01808.2 0.0981673131994007
HVUL3H11562.2 HVUL6H05290.2 0.178714289746162
HVUL3H11562.2 HVUL6H07325.2 0.21738431116775
HVUL3H11562.2 HVUL6H08236.2 0.265732450618257
HVUL3H11562.2 HVUL6H10264.2 0.297521613764166
HVUL3H11562.2 HVUL6H11443.2 0.0823613428760503
HVUL3H11562.2 HVUL6H16050.2 0.094917238376088
HVUL3H11562.2 HVUL6H16679.2 0.283597968137503
HVUL3H11562.2 HVUL6H17634.2 0.218044937071787
HVUL3H11562.2 HVUL6H17910.2 0.243122830330567
HVUL3H11562.2 HVUL6H19844.2 0.337335157216916
HVUL3H11562.2 HVUL6H20311.2 0.430103693234227
HVUL3H11562.2 HVUL6H23114.2 0.173394830117839
HVUL3H11562.2 HVUL6H24129.2 0.141212945158823
HVUL3H11562.2 HVUL6H28080.2 0.20608870307359
HVUL3H11562.2 HVUL6H29857.2 0.28934786865819
HVUL3H11562.2 HVUL6H30043.2 0.236047902652363
HVUL3H11562.2 HVUL6H30069.2 0.365110824053322
HVUL3H11562.2 HVUL6H32675.2 0.308894049217781
HVUL3H11562.2 HVUL6H33693.2 0.0698327885892952
HVUL3H11562.2 HVUL6H37516.2 0.0539471393182315
HVUL3H11562.2 HVUL6H37718.2 0.0397679808156446
HVUL3H11562.2 HVUL6H43965.2 0.0383811158473444
HVUL3H11562.2 HVUL6H58886.2 0.15818531284987
HVUL3H11562.2 HVUL7H06468.2 0.0924209502937488
HVUL3H11562.2 HVUL7H10028.2 0.245416529036482
HVUL3H11562.2 HVUL7H10689.2 0.20755153899986
HVUL3H11562.2 HVUL7H11665.2 0.208944023958343
HVUL3H11562.2 HVUL7H14842.2 0.270078755840395
HVUL3H11562.2 HVUL7H15679.2 0.034116491385463
HVUL3H11562.2 HVUL7H18684.2 0.139473512261206
HVUL3H11562.2 HVUL7H28679.2 0.354656589378062
HVUL3H11562.2 HVUL7H32287.2 0.0958210788387023
HVUL3H11562.2 HVUL7H37354.2 0.13985899062978
HVUL3H11562.2 HVUL7H39800.2 0.085463505856386
HVUL3H11562.2 HVUL7H41147.2 0.154015674172437
HVUL3H11562.2 HVUL7H44050.2 0.286016117908235
HVUL3H11562.2 HVUL7H53934.2 0.331888481644298
HVUL3H11562.2 HVUL7H55184.2 0.304272941339668
HVUL3H13621.2 HVUL3H18870.2 0.109603418292312
HVUL3H13621.2 HVUL3H18918.2 0.410301205996102
HVUL3H13621.2 HVUL3H18920.2 0.385552067870595
HVUL3H13621.2 HVUL3H22749.2 0.0784953567680242
HVUL3H13621.2 HVUL3H24185.2 0.422608881674159
HVUL3H13621.2 HVUL3H25334.2 0.37064288507542
HVUL3H13621.2 HVUL3H26931.2 0.198332350444511
HVUL3H13621.2 HVUL3H27507.2 0.377475134567492
HVUL3H13621.2 HVUL3H32521.2 0.300578438515113
HVUL3H13621.2 HVUL3H34000.2 0.193932063882216
HVUL3H13621.2 HVUL3H34747.2 0.0917837864292654
HVUL3H13621.2 HVUL3H35287.2 0.101366054481412
HVUL3H13621.2 HVUL3H35941.2 0.195007776781298
HVUL3H13621.2 HVUL3H38013.2 0.177083560534265
HVUL3H13621.2 HVUL3H38027.2 0.413719712580926
HVUL3H13621.2 HVUL3H44356.2 0.0684758094526324
HVUL3H13621.2 HVUL3H52204.2 0.125072707378581
HVUL3H13621.2 HVUL4H03600.2 0.175455212119691
HVUL3H13621.2 HVUL4H06404.2 0.11846365988862
HVUL3H13621.2 HVUL4H13284.2 0.399605080473272
HVUL3H13621.2 HVUL4H13286.2 0.137319604055396
HVUL3H13621.2 HVUL4H14392.2 0.203779658325042
HVUL3H13621.2 HVUL4H16418.2 0.100764920325569
HVUL3H13621.2 HVUL4H20452.2 0.29400190246991
HVUL3H13621.2 HVUL4H21602.2 0.311416454297334
HVUL3H13621.2 HVUL4H22246.2 0.227488965547626
HVUL3H13621.2 HVUL4H26853.2 0.141165665925274
HVUL3H13621.2 HVUL4H27778.2 0.386530069524345
HVUL3H13621.2 HVUL4H33125.2 0.0561966721460853
HVUL3H13621.2 HVUL4H36703.2 0.266520102183904
HVUL3H13621.2 HVUL4H37625.2 0.0209474561631972
HVUL3H13621.2 HVUL4H43148.2 0.416983400999931
HVUL3H13621.2 HVUL4H44590.2 0.197448006204706
HVUL3H13621.2 HVUL4H51396.2 0.217324455467693
HVUL3H13621.2 HVUL5H02438.2 0.269471115364335
HVUL3H13621.2 HVUL5H04523.2 0.247174430113246
HVUL3H13621.2 HVUL5H05352.2 0.298231004621004
HVUL3H13621.2 HVUL5H08767.2 0.419716813874173
HVUL3H13621.2 HVUL5H10282.2 0.150995724267042
HVUL3H13621.2 HVUL5H11816.2 0.18526929075299
HVUL3H13621.2 HVUL5H12501.2 0.212378786910871
HVUL3H13621.2 HVUL5H13368.2 0.224512669453455
HVUL3H13621.2 HVUL5H14862.2 0.363923528581995
HVUL3H13621.2 HVUL5H14921.2 0.0467646372823111
HVUL3H13621.2 HVUL5H15390.2 0.14123399167693
HVUL3H13621.2 HVUL5H16059.2 0.14442992332108
HVUL3H13621.2 HVUL5H18137.2 0.265806928017803
HVUL3H13621.2 HVUL5H18948.2 0.1321399458798
HVUL3H13621.2 HVUL5H19611.2 0.206435877020816
HVUL3H13621.2 HVUL5H22689.2 0.11297289717101
HVUL3H13621.2 HVUL5H27375.2 0.134212555958205
HVUL3H13621.2 HVUL5H31425.2 0.366762448670986
HVUL3H13621.2 HVUL5H31765.2 0.394101957809725
HVUL3H13621.2 HVUL5H32753.2 0.0652657833425329
HVUL3H13621.2 HVUL5H32754.2 0.114312662750501
HVUL3H13621.2 HVUL5H32755.2 0.115299096584541
HVUL3H13621.2 HVUL5H32756.2 0.0959432649973823
HVUL3H13621.2 HVUL5H32757.2 0.221683328533589
HVUL3H13621.2 HVUL5H34045.2 0.160254032966246
HVUL3H13621.2 HVUL5H38722.2 0.157744196246614
HVUL3H13621.2 HVUL5H40892.2 0.11183790892779
HVUL3H13621.2 HVUL5H53048.2 0.189770363897352
HVUL3H13621.2 HVUL5H53168.2 0.387633118743242
HVUL3H13621.2 HVUL6H01283.2 0.0952910396068049
HVUL3H13621.2 HVUL6H01808.2 0.0826314426304363
HVUL3H13621.2 HVUL6H05290.2 0.15539492520415
HVUL3H13621.2 HVUL6H07325.2 0.187254876202977
HVUL3H13621.2 HVUL6H08236.2 0.241892837352322
HVUL3H13621.2 HVUL6H10264.2 0.267132554797639
HVUL3H13621.2 HVUL6H11443.2 0.0659596189751031
HVUL3H13621.2 HVUL6H16050.2 0.0897417087134556
HVUL3H13621.2 HVUL6H16679.2 0.269416586478194
HVUL3H13621.2 HVUL6H17634.2 0.191831042567632
HVUL3H13621.2 HVUL6H17910.2 0.22231100167281
HVUL3H13621.2 HVUL6H19844.2 0.309474499761454
HVUL3H13621.2 HVUL6H20311.2 0.421182046119829
HVUL3H13621.2 HVUL6H23114.2 0.162718034680751
HVUL3H13621.2 HVUL6H24129.2 0.141946233218685
HVUL3H13621.2 HVUL6H28080.2 0.176893663671054
HVUL3H13621.2 HVUL6H29857.2 0.257601058796819
HVUL3H13621.2 HVUL6H30043.2 0.236754959013471
HVUL3H13621.2 HVUL6H30069.2 0.338520902828095
HVUL3H13621.2 HVUL6H32675.2 0.284350103400114
HVUL3H13621.2 HVUL6H33693.2 0.0580969312538613
HVUL3H13621.2 HVUL6H37516.2 0.0449404935616282
HVUL3H13621.2 HVUL6H37718.2 0.0380627442164482
HVUL3H13621.2 HVUL6H43965.2 0.0371962950629491
HVUL3H13621.2 HVUL6H58886.2 0.140962540493105
HVUL3H13621.2 HVUL7H06468.2 0.0865195137921183
HVUL3H13621.2 HVUL7H10028.2 0.23127758499427
HVUL3H13621.2 HVUL7H10689.2 0.186662073373325
HVUL3H13621.2 HVUL7H11665.2 0.186596780072022
HVUL3H13621.2 HVUL7H14842.2 0.25738504575453
HVUL3H13621.2 HVUL7H15679.2 0.0281067706108038
HVUL3H13621.2 HVUL7H18684.2 0.136637394374581
HVUL3H13621.2 HVUL7H28679.2 0.332954349182968
HVUL3H13621.2 HVUL7H32287.2 0.0867909866494444
HVUL3H13621.2 HVUL7H37354.2 0.117486886511175
HVUL3H13621.2 HVUL7H39800.2 0.0721651157544037
HVUL3H13621.2 HVUL7H41147.2 0.150992300722267
HVUL3H13621.2 HVUL7H44050.2 0.255294095254088
HVUL3H13621.2 HVUL7H53934.2 0.324084530826839
HVUL3H13621.2 HVUL7H55184.2 0.271221853650101
HVUL3H18870.2 HVUL3H18918.2 0.155278626596284
HVUL3H18870.2 HVUL3H18920.2 0.171185206255857
HVUL3H18870.2 HVUL3H22749.2 0.0706226681709424
HVUL3H18870.2 HVUL3H24185.2 0.132371418383814
HVUL3H18870.2 HVUL3H25334.2 0.169951966088734
HVUL3H18870.2 HVUL3H26931.2 0.0475285957261531
HVUL3H18870.2 HVUL3H27507.2 0.113619756181742
HVUL3H18870.2 HVUL3H32521.2 0.133373167059473
HVUL3H18870.2 HVUL3H34000.2 0.262794150052834
HVUL3H18870.2 HVUL3H34747.2 0.29315976087234
HVUL3H18870.2 HVUL3H35287.2 0.322359191396534
HVUL3H18870.2 HVUL3H35941.2 0.163737086723159
HVUL3H18870.2 HVUL3H38013.2 0.239009620442718
HVUL3H18870.2 HVUL3H38027.2 0.121826899211474
HVUL3H18870.2 HVUL3H44356.2 0.295792723213872
HVUL3H18870.2 HVUL3H52204.2 0.0159609571265836
HVUL3H18870.2 HVUL4H03600.2 0.288855970812614
HVUL3H18870.2 HVUL4H06404.2 0.316319725338817
HVUL3H18870.2 HVUL4H13284.2 0.195404310231991
HVUL3H18870.2 HVUL4H13286.2 0.309615351708389
HVUL3H18870.2 HVUL4H14392.2 0.264415645233125
HVUL3H18870.2 HVUL4H16418.2 0.29614581808282
HVUL3H18870.2 HVUL4H20452.2 0.165420553894261
HVUL3H18870.2 HVUL4H21602.2 0.25573131705318
HVUL3H18870.2 HVUL4H22246.2 0.219886541357185
HVUL3H18870.2 HVUL4H26853.2 0.33172506194544
HVUL3H18870.2 HVUL4H27778.2 0.188794171612873
HVUL3H18870.2 HVUL4H33125.2 0.174865595795217
HVUL3H18870.2 HVUL4H36703.2 0.105005091392454
HVUL3H18870.2 HVUL4H37625.2 0.0860820599236202
HVUL3H18870.2 HVUL4H43148.2 0.163387739543712
HVUL3H18870.2 HVUL4H44590.2 0.0606752809926021
HVUL3H18870.2 HVUL4H51396.2 0.238007207438925
HVUL3H18870.2 HVUL5H02438.2 0.22872461891705
HVUL3H18870.2 HVUL5H04523.2 0.0388251847694194
HVUL3H18870.2 HVUL5H05352.2 0.116363711257661
HVUL3H18870.2 HVUL5H08767.2 0.158356206652513
HVUL3H18870.2 HVUL5H10282.2 0.301643039153459
HVUL3H18870.2 HVUL5H11816.2 0.0467380177093014
HVUL3H18870.2 HVUL5H12501.2 0.177176072777386
HVUL3H18870.2 HVUL5H13368.2 0.247739941837455
HVUL3H18870.2 HVUL5H14862.2 0.226638454753762
HVUL3H18870.2 HVUL5H14921.2 0.0655082486308533
HVUL3H18870.2 HVUL5H15390.2 0.334937445693879
HVUL3H18870.2 HVUL5H16059.2 0.0708943977631747
HVUL3H18870.2 HVUL5H18137.2 0.198136156591006
HVUL3H18870.2 HVUL5H18948.2 0.148041984379415
HVUL3H18870.2 HVUL5H19611.2 0.109052568622674
HVUL3H18870.2 HVUL5H22689.2 0.229590887912784
HVUL3H18870.2 HVUL5H27375.2 0.0296501885111194
HVUL3H18870.2 HVUL5H31425.2 0.150363264032952
HVUL3H18870.2 HVUL5H31765.2 0.159157120037015
HVUL3H18870.2 HVUL5H32753.2 0.285787986493346
HVUL3H18870.2 HVUL5H32754.2 0.313372329139569
HVUL3H18870.2 HVUL5H32755.2 0.297398162588185
HVUL3H18870.2 HVUL5H32756.2 0.328619195812173
HVUL3H18870.2 HVUL5H32757.2 0.314212815712105
HVUL3H18870.2 HVUL5H34045.2 0.153500339835463
HVUL3H18870.2 HVUL5H38722.2 0.0965567887176263
HVUL3H18870.2 HVUL5H40892.2 0.319541990215594
HVUL3H18870.2 HVUL5H53048.2 0.190103780296907
HVUL3H18870.2 HVUL5H53168.2 0.163556627764315
HVUL3H18870.2 HVUL6H01283.2 0.190434047247654
HVUL3H18870.2 HVUL6H01808.2 0.0913393033076549
HVUL3H18870.2 HVUL6H05290.2 0.271198871227632
HVUL3H18870.2 HVUL6H07325.2 0.227783087537902
HVUL3H18870.2 HVUL6H08236.2 0.265488865658605
HVUL3H18870.2 HVUL6H10264.2 0.290016947173791
HVUL3H18870.2 HVUL6H11443.2 0.233618903193595
HVUL3H18870.2 HVUL6H16050.2 0.0711786741223858
HVUL3H18870.2 HVUL6H16679.2 0.237544618347173
HVUL3H18870.2 HVUL6H17634.2 0.314994665477516
HVUL3H18870.2 HVUL6H17910.2 0.223613058724131
HVUL3H18870.2 HVUL6H19844.2 0.278909352500199
HVUL3H18870.2 HVUL6H20311.2 0.125770445229395
HVUL3H18870.2 HVUL6H23114.2 0.148341246713357
HVUL3H18870.2 HVUL6H24129.2 0.0377309679516102
HVUL3H18870.2 HVUL6H28080.2 0.285766327308064
HVUL3H18870.2 HVUL6H29857.2 0.20859243527605
HVUL3H18870.2 HVUL6H30043.2 0.114742442492014
HVUL3H18870.2 HVUL6H30069.2 0.203090120661926
HVUL3H18870.2 HVUL6H32675.2 0.211353082262515
HVUL3H18870.2 HVUL6H33693.2 0.108998891083722
HVUL3H18870.2 HVUL6H37516.2 0.189597518588697
HVUL3H18870.2 HVUL6H37718.2 0.0646114662525274
HVUL3H18870.2 HVUL6H43965.2 0.0919039384775882
HVUL3H18870.2 HVUL6H58886.2 0.290924805404308
HVUL3H18870.2 HVUL7H06468.2 0.148357159915958
HVUL3H18870.2 HVUL7H10028.2 0.22749211057485
HVUL3H18870.2 HVUL7H10689.2 0.336356408269074
HVUL3H18870.2 HVUL7H11665.2 0.277408567564241
HVUL3H18870.2 HVUL7H14842.2 0.215779735484779
HVUL3H18870.2 HVUL7H15679.2 0.0485891625715265
HVUL3H18870.2 HVUL7H18684.2 0.0303414035216089
HVUL3H18870.2 HVUL7H28679.2 0.24242282296275
HVUL3H18870.2 HVUL7H32287.2 0.0354519017521694
HVUL3H18870.2 HVUL7H37354.2 0.328512230748568
HVUL3H18870.2 HVUL7H39800.2 0.161333015794537
HVUL3H18870.2 HVUL7H41147.2 0.190023914455656
HVUL3H18870.2 HVUL7H44050.2 0.220872135453455
HVUL3H18870.2 HVUL7H53934.2 0.0910860625015793
HVUL3H18870.2 HVUL7H55184.2 0.271385440131711
HVUL3H18918.2 HVUL3H18920.2 0.458261564581706
HVUL3H18918.2 HVUL3H22749.2 0.076913715049975
HVUL3H18918.2 HVUL3H24185.2 0.449085217093889
HVUL3H18918.2 HVUL3H25334.2 0.423361726616168
HVUL3H18918.2 HVUL3H26931.2 0.160962352544624
HVUL3H18918.2 HVUL3H27507.2 0.367880520817337
HVUL3H18918.2 HVUL3H32521.2 0.29803603131466
HVUL3H18918.2 HVUL3H34000.2 0.243308392805762
HVUL3H18918.2 HVUL3H34747.2 0.151065718146658
HVUL3H18918.2 HVUL3H35287.2 0.162324860690241
HVUL3H18918.2 HVUL3H35941.2 0.20981011379467
HVUL3H18918.2 HVUL3H38013.2 0.224879121291116
HVUL3H18918.2 HVUL3H38027.2 0.432032105530585
HVUL3H18918.2 HVUL3H44356.2 0.11304748700452
HVUL3H18918.2 HVUL3H52204.2 0.0981495244304496
HVUL3H18918.2 HVUL4H03600.2 0.258072677986017
HVUL3H18918.2 HVUL4H06404.2 0.187580704379954
HVUL3H18918.2 HVUL4H13284.2 0.448587805359046
HVUL3H18918.2 HVUL4H13286.2 0.21510333798779
HVUL3H18918.2 HVUL4H14392.2 0.255438026760333
HVUL3H18918.2 HVUL4H16418.2 0.166798938922246
HVUL3H18918.2 HVUL4H20452.2 0.357789392156708
HVUL3H18918.2 HVUL4H21602.2 0.385908527897636
HVUL3H18918.2 HVUL4H22246.2 0.27191617832873
HVUL3H18918.2 HVUL4H26853.2 0.217356085596149
HVUL3H18918.2 HVUL4H27778.2 0.422915010643146
HVUL3H18918.2 HVUL4H33125.2 0.0835905550978213
HVUL3H18918.2 HVUL4H36703.2 0.257903197238801
HVUL3H18918.2 HVUL4H37625.2 0.0282519750312603
HVUL3H18918.2 HVUL4H43148.2 0.44669000381033
HVUL3H18918.2 HVUL4H44590.2 0.164796805185348
HVUL3H18918.2 HVUL4H51396.2 0.270087734288642
HVUL3H18918.2 HVUL5H02438.2 0.355510917622795
HVUL3H18918.2 HVUL5H04523.2 0.212913835566219
HVUL3H18918.2 HVUL5H05352.2 0.304287562689586
HVUL3H18918.2 HVUL5H08767.2 0.457564758209269
HVUL3H18918.2 HVUL5H10282.2 0.207453964118188
HVUL3H18918.2 HVUL5H11816.2 0.18110666160724
HVUL3H18918.2 HVUL5H12501.2 0.254419735260489
HVUL3H18918.2 HVUL5H13368.2 0.305926201339256
HVUL3H18918.2 HVUL5H14862.2 0.417205421406017
HVUL3H18918.2 HVUL5H14921.2 0.0605856677545832
HVUL3H18918.2 HVUL5H15390.2 0.217403142886517
HVUL3H18918.2 HVUL5H16059.2 0.128842539428796
HVUL3H18918.2 HVUL5H18137.2 0.308540413474865
HVUL3H18918.2 HVUL5H18948.2 0.148210232059424
HVUL3H18918.2 HVUL5H19611.2 0.207046881581307
HVUL3H18918.2 HVUL5H22689.2 0.132222428571527
HVUL3H18918.2 HVUL5H27375.2 0.118494024955343
HVUL3H18918.2 HVUL5H31425.2 0.430754873781881
HVUL3H18918.2 HVUL5H31765.2 0.455290187116843
HVUL3H18918.2 HVUL5H32753.2 0.112733609296428
HVUL3H18918.2 HVUL5H32754.2 0.171800707046409
HVUL3H18918.2 HVUL5H32755.2 0.153133310902818
HVUL3H18918.2 HVUL5H32756.2 0.148288792686771
HVUL3H18918.2 HVUL5H32757.2 0.278882561586542
HVUL3H18918.2 HVUL5H34045.2 0.210815436843701
HVUL3H18918.2 HVUL5H38722.2 0.195144490783565
HVUL3H18918.2 HVUL5H40892.2 0.174409812065324
HVUL3H18918.2 HVUL5H53048.2 0.234691731850651
HVUL3H18918.2 HVUL5H53168.2 0.438456887154529
HVUL3H18918.2 HVUL6H01283.2 0.119062861693977
HVUL3H18918.2 HVUL6H01808.2 0.106902123200782
HVUL3H18918.2 HVUL6H05290.2 0.219397077627406
HVUL3H18918.2 HVUL6H07325.2 0.267389506878004
HVUL3H18918.2 HVUL6H08236.2 0.326309728708115
HVUL3H18918.2 HVUL6H10264.2 0.359210793856854
HVUL3H18918.2 HVUL6H11443.2 0.107245093819086
HVUL3H18918.2 HVUL6H16050.2 0.0900233467457973
HVUL3H18918.2 HVUL6H16679.2 0.334952684248802
HVUL3H18918.2 HVUL6H17634.2 0.28068304963663
HVUL3H18918.2 HVUL6H17910.2 0.263544499165909
HVUL3H18918.2 HVUL6H19844.2 0.395268244048051
HVUL3H18918.2 HVUL6H20311.2 0.44473479159376
HVUL3H18918.2 HVUL6H23114.2 0.176906644694417
HVUL3H18918.2 HVUL6H24129.2 0.131262237249709
HVUL3H18918.2 HVUL6H28080.2 0.252357516241225
HVUL3H18918.2 HVUL6H29857.2 0.325873252496175
HVUL3H18918.2 HVUL6H30043.2 0.238243609797521
HVUL3H18918.2 HVUL6H30069.2 0.427889872777819
HVUL3H18918.2 HVUL6H32675.2 0.322583602384187
HVUL3H18918.2 HVUL6H33693.2 0.0842141888186393
HVUL3H18918.2 HVUL6H37516.2 0.0758997823530035
HVUL3H18918.2 HVUL6H37718.2 0.0399891333916345
HVUL3H18918.2 HVUL6H43965.2 0.0366460323322712
HVUL3H18918.2 HVUL6H58886.2 0.20403957675445
HVUL3H18918.2 HVUL7H06468.2 0.0881659670005814
HVUL3H18918.2 HVUL7H10028.2 0.258757153394891
HVUL3H18918.2 HVUL7H10689.2 0.260054034690679
HVUL3H18918.2 HVUL7H11665.2 0.23595261099924
HVUL3H18918.2 HVUL7H14842.2 0.323959861490458
HVUL3H18918.2 HVUL7H15679.2 0.0357583135376307
HVUL3H18918.2 HVUL7H18684.2 0.102847098070245
HVUL3H18918.2 HVUL7H28679.2 0.381152764889984
HVUL3H18918.2 HVUL7H32287.2 0.0724515492456273
HVUL3H18918.2 HVUL7H37354.2 0.187576391126155
HVUL3H18918.2 HVUL7H39800.2 0.0971567047219598
HVUL3H18918.2 HVUL7H41147.2 0.185867868935238
HVUL3H18918.2 HVUL7H44050.2 0.335047218817444
HVUL3H18918.2 HVUL7H53934.2 0.299778143090464
HVUL3H18918.2 HVUL7H55184.2 0.357565091167662
HVUL3H18920.2 HVUL3H22749.2 0.0721910695503931
HVUL3H18920.2 HVUL3H24185.2 0.429404581315695
HVUL3H18920.2 HVUL3H25334.2 0.422136345711729
HVUL3H18920.2 HVUL3H26931.2 0.142777598024619
HVUL3H18920.2 HVUL3H27507.2 0.341141417903566
HVUL3H18920.2 HVUL3H32521.2 0.286238215766887
HVUL3H18920.2 HVUL3H34000.2 0.246933617668547
HVUL3H18920.2 HVUL3H34747.2 0.178400965344673
HVUL3H18920.2 HVUL3H35287.2 0.187339652339515
HVUL3H18920.2 HVUL3H35941.2 0.210306882459217
HVUL3H18920.2 HVUL3H38013.2 0.22963453627406
HVUL3H18920.2 HVUL3H38027.2 0.411256910371558
HVUL3H18920.2 HVUL3H44356.2 0.134971553430552
HVUL3H18920.2 HVUL3H52204.2 0.0874958280899477
HVUL3H18920.2 HVUL4H03600.2 0.289967868677747
HVUL3H18920.2 HVUL4H06404.2 0.214623184384292
HVUL3H18920.2 HVUL4H13284.2 0.440557463717279
HVUL3H18920.2 HVUL4H13286.2 0.249579885987489
HVUL3H18920.2 HVUL4H14392.2 0.256020885982282
HVUL3H18920.2 HVUL4H16418.2 0.200098515076736
HVUL3H18920.2 HVUL4H20452.2 0.358883242491249
HVUL3H18920.2 HVUL4H21602.2 0.39624720744769
HVUL3H18920.2 HVUL4H22246.2 0.279127828784102
HVUL3H18920.2 HVUL4H26853.2 0.250639228658383
HVUL3H18920.2 HVUL4H27778.2 0.409437587366882
HVUL3H18920.2 HVUL4H33125.2 0.0991986137215989
HVUL3H18920.2 HVUL4H36703.2 0.241787277449233
HVUL3H18920.2 HVUL4H37625.2 0.0332367802773341
HVUL3H18920.2 HVUL4H43148.2 0.430161275949986
HVUL3H18920.2 HVUL4H44590.2 0.149942658989991
HVUL3H18920.2 HVUL4H51396.2 0.276159993834276
HVUL3H18920.2 HVUL5H02438.2 0.380825697000067
HVUL3H18920.2 HVUL5H04523.2 0.193128081398506
HVUL3H18920.2 HVUL5H05352.2 0.293088807739407
HVUL3H18920.2 HVUL5H08767.2 0.442477962658686
HVUL3H18920.2 HVUL5H10282.2 0.227991157126995
HVUL3H18920.2 HVUL5H11816.2 0.172706251624877
HVUL3H18920.2 HVUL5H12501.2 0.267895584210212
HVUL3H18920.2 HVUL5H13368.2 0.337040222973948
HVUL3H18920.2 HVUL5H14862.2 0.416011423263164
HVUL3H18920.2 HVUL5H14921.2 0.0690041298383543
HVUL3H18920.2 HVUL5H15390.2 0.248780296743792
HVUL3H18920.2 HVUL5H16059.2 0.123111098328666
HVUL3H18920.2 HVUL5H18137.2 0.305220050399307
HVUL3H18920.2 HVUL5H18948.2 0.148982708807329
HVUL3H18920.2 HVUL5H19611.2 0.204745433548894
HVUL3H18920.2 HVUL5H22689.2 0.135478954372909
HVUL3H18920.2 HVUL5H27375.2 0.112033161896664
HVUL3H18920.2 HVUL5H31425.2 0.433817665603098
HVUL3H18920.2 HVUL5H31765.2 0.452623674156363
HVUL3H18920.2 HVUL5H32753.2 0.137850879157286
HVUL3H18920.2 HVUL5H32754.2 0.197942881617168
HVUL3H18920.2 HVUL5H32755.2 0.16162077593342
HVUL3H18920.2 HVUL5H32756.2 0.170665011538168
HVUL3H18920.2 HVUL5H32757.2 0.2896170392587
HVUL3H18920.2 HVUL5H34045.2 0.23168767825441
HVUL3H18920.2 HVUL5H38722.2 0.20982371256378
HVUL3H18920.2 HVUL5H40892.2 0.204038812998465
HVUL3H18920.2 HVUL5H53048.2 0.250165621693073
HVUL3H18920.2 HVUL5H53168.2 0.433788717468034
HVUL3H18920.2 HVUL6H01283.2 0.129017344589378
HVUL3H18920.2 HVUL6H01808.2 0.121163272856904
HVUL3H18920.2 HVUL6H05290.2 0.245729135823883
HVUL3H18920.2 HVUL6H07325.2 0.302009375751098
HVUL3H18920.2 HVUL6H08236.2 0.346667434906046
HVUL3H18920.2 HVUL6H10264.2 0.384477661772576
HVUL3H18920.2 HVUL6H11443.2 0.13126104666339
HVUL3H18920.2 HVUL6H16050.2 0.089128280075264
HVUL3H18920.2 HVUL6H16679.2 0.336532394652583
HVUL3H18920.2 HVUL6H17634.2 0.311878380661638
HVUL3H18920.2 HVUL6H17910.2 0.270522738934783
HVUL3H18920.2 HVUL6H19844.2 0.410503662688372
HVUL3H18920.2 HVUL6H20311.2 0.424430201577685
HVUL3H18920.2 HVUL6H23114.2 0.177285589315407
HVUL3H18920.2 HVUL6H24129.2 0.122379627950617
HVUL3H18920.2 HVUL6H28080.2 0.28461943830546
HVUL3H18920.2 HVUL6H29857.2 0.348142203704756
HVUL3H18920.2 HVUL6H30043.2 0.2208910270009
HVUL3H18920.2 HVUL6H30069.2 0.445106623744559
HVUL3H18920.2 HVUL6H32675.2 0.325687309603332
HVUL3H18920.2 HVUL6H33693.2 0.0992700499466566
HVUL3H18920.2 HVUL6H37516.2 0.0922105665434697
HVUL3H18920.2 HVUL6H37718.2 0.0395580024144978
HVUL3H18920.2 HVUL6H43965.2 0.0356927410677373
HVUL3H18920.2 HVUL6H58886.2 0.223353949250632
HVUL3H18920.2 HVUL7H06468.2 0.0872379692369796
HVUL3H18920.2 HVUL7H10028.2 0.254814900698583
HVUL3H18920.2 HVUL7H10689.2 0.27920563115571
HVUL3H18920.2 HVUL7H11665.2 0.250140730643518
HVUL3H18920.2 HVUL7H14842.2 0.326702170919752
HVUL3H18920.2 HVUL7H15679.2 0.0417063495770294
HVUL3H18920.2 HVUL7H18684.2 0.0913405597473565
HVUL3H18920.2 HVUL7H28679.2 0.378094443072603
HVUL3H18920.2 HVUL7H32287.2 0.0695679468878591
HVUL3H18920.2 HVUL7H37354.2 0.219914810866774
HVUL3H18920.2 HVUL7H39800.2 0.111057728343314
HVUL3H18920.2 HVUL7H41147.2 0.181447644200348
HVUL3H18920.2 HVUL7H44050.2 0.361304231694784
HVUL3H18920.2 HVUL7H53934.2 0.277220891737906
HVUL3H18920.2 HVUL7H55184.2 0.384105044428192
HVUL3H22749.2 HVUL3H24185.2 0.0821011791222709
HVUL3H22749.2 HVUL3H25334.2 0.0788803983166547
HVUL3H22749.2 HVUL3H26931.2 0.0522118659883305
HVUL3H22749.2 HVUL3H27507.2 0.0817187114967138
HVUL3H22749.2 HVUL3H32521.2 0.07740751204454
HVUL3H22749.2 HVUL3H34000.2 0.0860245346276024
HVUL3H22749.2 HVUL3H34747.2 0.042373231503195
HVUL3H22749.2 HVUL3H35287.2 0.0499334508451528
HVUL3H22749.2 HVUL3H35941.2 0.089238987756413
HVUL3H22749.2 HVUL3H38013.2 0.0756162103826591
HVUL3H22749.2 HVUL3H38027.2 0.0818516500281944
HVUL3H22749.2 HVUL3H44356.2 0.0460788274565007
HVUL3H22749.2 HVUL3H52204.2 0.0229274614394239
HVUL3H22749.2 HVUL4H03600.2 0.0535252992005097
HVUL3H22749.2 HVUL4H06404.2 0.0503862403546114
HVUL3H22749.2 HVUL4H13284.2 0.0894825469580736
HVUL3H22749.2 HVUL4H13286.2 0.0516146444826992
HVUL3H22749.2 HVUL4H14392.2 0.0812874337789401
HVUL3H22749.2 HVUL4H16418.2 0.0421838232829185
HVUL3H22749.2 HVUL4H20452.2 0.0677139946140805
HVUL3H22749.2 HVUL4H21602.2 0.0825796660526318
HVUL3H22749.2 HVUL4H22246.2 0.086833446013186
HVUL3H22749.2 HVUL4H26853.2 0.0547777925150457
HVUL3H22749.2 HVUL4H27778.2 0.0938272846848494
HVUL3H22749.2 HVUL4H33125.2 0.0380113195497756
HVUL3H22749.2 HVUL4H36703.2 0.0815300287900359
HVUL3H22749.2 HVUL4H37625.2 0.02517704652921
HVUL3H22749.2 HVUL4H43148.2 0.0872416820429353
HVUL3H22749.2 HVUL4H44590.2 0.0579155649018788
HVUL3H22749.2 HVUL4H51396.2 0.0811159314458357
HVUL3H22749.2 HVUL5H02438.2 0.0638155462283368
HVUL3H22749.2 HVUL5H04523.2 0.0414405021496486
HVUL3H22749.2 HVUL5H05352.2 0.0790342144585466
HVUL3H22749.2 HVUL5H08767.2 0.0859218152511187
HVUL3H22749.2 HVUL5H10282.2 0.0764030218732105
HVUL3H22749.2 HVUL5H11816.2 0.0500211924244468
HVUL3H22749.2 HVUL5H12501.2 0.0694956285589526
HVUL3H22749.2 HVUL5H13368.2 0.0561857979972103
HVUL3H22749.2 HVUL5H14862.2 0.0886494084148043
HVUL3H22749.2 HVUL5H14921.2 0.0344443436792453
HVUL3H22749.2 HVUL5H15390.2 0.0552212103152638
HVUL3H22749.2 HVUL5H16059.2 0.0485868180358117
HVUL3H22749.2 HVUL5H18137.2 0.0783208581080742
HVUL3H22749.2 HVUL5H18948.2 0.0758667252886918
HVUL3H22749.2 HVUL5H19611.2 0.0615215506606541
HVUL3H22749.2 HVUL5H22689.2 0.0894605706972527
HVUL3H22749.2 HVUL5H27375.2 0.0244906845765785
HVUL3H22749.2 HVUL5H31425.2 0.0681590545983799
HVUL3H22749.2 HVUL5H31765.2 0.0752247266337793
HVUL3H22749.2 HVUL5H32753.2 0.0391805387784975
HVUL3H22749.2 HVUL5H32754.2 0.0582812957155735
HVUL3H22749.2 HVUL5H32755.2 0.0764682740080328
HVUL3H22749.2 HVUL5H32756.2 0.0568062532159361
HVUL3H22749.2 HVUL5H32757.2 0.0893012356335231
HVUL3H22749.2 HVUL5H34045.2 0.0501642468882188
HVUL3H22749.2 HVUL5H38722.2 0.0371412819128795
HVUL3H22749.2 HVUL5H40892.2 0.0556217629232691
HVUL3H22749.2 HVUL5H53048.2 0.0685414475325749
HVUL3H22749.2 HVUL5H53168.2 0.0743207737561643
HVUL3H22749.2 HVUL6H01283.2 0.0669478143464471
HVUL3H22749.2 HVUL6H01808.2 0.0357150112863672
HVUL3H22749.2 HVUL6H05290.2 0.0662888004488176
HVUL3H22749.2 HVUL6H07325.2 0.0462905091842677
HVUL3H22749.2 HVUL6H08236.2 0.0680121889908716
HVUL3H22749.2 HVUL6H10264.2 0.0729536307093286
HVUL3H22749.2 HVUL6H11443.2 0.0368578719644715
HVUL3H22749.2 HVUL6H16050.2 0.0868820860177926
HVUL3H22749.2 HVUL6H16679.2 0.0796101450718937
HVUL3H22749.2 HVUL6H17634.2 0.059925887638286
HVUL3H22749.2 HVUL6H17910.2 0.0892116562203922
HVUL3H22749.2 HVUL6H19844.2 0.0808685334024502
HVUL3H22749.2 HVUL6H20311.2 0.0813660389818472
HVUL3H22749.2 HVUL6H23114.2 0.0800108404057124
HVUL3H22749.2 HVUL6H24129.2 0.0498724119503184
HVUL3H22749.2 HVUL6H28080.2 0.0555318365004159
HVUL3H22749.2 HVUL6H29857.2 0.0619864116250804
HVUL3H22749.2 HVUL6H30043.2 0.0984377061064618
HVUL3H22749.2 HVUL6H30069.2 0.066715967508677
HVUL3H22749.2 HVUL6H32675.2 0.0858665600158249
HVUL3H22749.2 HVUL6H33693.2 0.0280055484194268
HVUL3H22749.2 HVUL6H37516.2 0.0310803436639571
HVUL3H22749.2 HVUL6H37718.2 0.0330409015724357
HVUL3H22749.2 HVUL6H43965.2 0.0662128871879853
HVUL3H22749.2 HVUL6H58886.2 0.0611677136457458
HVUL3H22749.2 HVUL7H06468.2 0.084337910676514
HVUL3H22749.2 HVUL7H10028.2 0.0949253900643667
HVUL3H22749.2 HVUL7H10689.2 0.073715755711318
HVUL3H22749.2 HVUL7H11665.2 0.090120494388724
HVUL3H22749.2 HVUL7H14842.2 0.0724289814918465
HVUL3H22749.2 HVUL7H15679.2 0.0165983336255749
HVUL3H22749.2 HVUL7H18684.2 0.0350177199506992
HVUL3H22749.2 HVUL7H28679.2 0.0952061553606724
HVUL3H22749.2 HVUL7H32287.2 0.0301439476455455
HVUL3H22749.2 HVUL7H37354.2 0.0504220318928029
HVUL3H22749.2 HVUL7H39800.2 0.0568093948199238
HVUL3H22749.2 HVUL7H41147.2 0.0689393254392601
HVUL3H22749.2 HVUL7H44050.2 0.0608107482754754
HVUL3H22749.2 HVUL7H53934.2 0.0697521714487128
HVUL3H22749.2 HVUL7H55184.2 0.0677288072632141
HVUL3H24185.2 HVUL3H25334.2 0.408315677751033
HVUL3H24185.2 HVUL3H26931.2 0.182880997214318
HVUL3H24185.2 HVUL3H27507.2 0.386470224917824
HVUL3H24185.2 HVUL3H32521.2 0.307200628325341
HVUL3H24185.2 HVUL3H34000.2 0.227229642144882
HVUL3H24185.2 HVUL3H34747.2 0.115112390671413
HVUL3H24185.2 HVUL3H35287.2 0.127577420713793
HVUL3H24185.2 HVUL3H35941.2 0.209588551525812
HVUL3H24185.2 HVUL3H38013.2 0.210403034917732
HVUL3H24185.2 HVUL3H38027.2 0.437398078322076
HVUL3H24185.2 HVUL3H44356.2 0.0867923209022124
HVUL3H24185.2 HVUL3H52204.2 0.111683599635385
HVUL3H24185.2 HVUL4H03600.2 0.21144734235719
HVUL3H24185.2 HVUL4H06404.2 0.14890142331346
HVUL3H24185.2 HVUL4H13284.2 0.438266494606031
HVUL3H24185.2 HVUL4H13286.2 0.169394934696404
HVUL3H24185.2 HVUL4H14392.2 0.239850395251644
HVUL3H24185.2 HVUL4H16418.2 0.125615965022277
HVUL3H24185.2 HVUL4H20452.2 0.333632839436941
HVUL3H24185.2 HVUL4H21602.2 0.357188552530654
HVUL3H24185.2 HVUL4H22246.2 0.257775471364427
HVUL3H24185.2 HVUL4H26853.2 0.172373421472706
HVUL3H24185.2 HVUL4H27778.2 0.42065978914081
HVUL3H24185.2 HVUL4H33125.2 0.0669137253255502
HVUL3H24185.2 HVUL4H36703.2 0.270840730213967
HVUL3H24185.2 HVUL4H37625.2 0.0232941476835797
HVUL3H24185.2 HVUL4H43148.2 0.446414905840809
HVUL3H24185.2 HVUL4H44590.2 0.185497432526014
HVUL3H24185.2 HVUL4H51396.2 0.253821294848856
HVUL3H24185.2 HVUL5H02438.2 0.312482851530674
HVUL3H24185.2 HVUL5H04523.2 0.232224812054549
HVUL3H24185.2 HVUL5H05352.2 0.311009159640325
HVUL3H24185.2 HVUL5H08767.2 0.453081891708139
HVUL3H24185.2 HVUL5H10282.2 0.178832181570388
HVUL3H24185.2 HVUL5H11816.2 0.190314273013741
HVUL3H24185.2 HVUL5H12501.2 0.23591009831358
HVUL3H24185.2 HVUL5H13368.2 0.259212432113252
HVUL3H24185.2 HVUL5H14862.2 0.401257568666467
HVUL3H24185.2 HVUL5H14921.2 0.0524076802481077
HVUL3H24185.2 HVUL5H15390.2 0.173720921422452
HVUL3H24185.2 HVUL5H16059.2 0.137699484537881
HVUL3H24185.2 HVUL5H18137.2 0.299642905645441
HVUL3H24185.2 HVUL5H18948.2 0.142372658915382
HVUL3H24185.2 HVUL5H19611.2 0.210599694335167
HVUL3H24185.2 HVUL5H22689.2 0.125818188987525
HVUL3H24185.2 HVUL5H27375.2 0.125546666745636
HVUL3H24185.2 HVUL5H31425.2 0.404797737005131
HVUL3H24185.2 HVUL5H31765.2 0.435025763970616
HVUL3H24185.2 HVUL5H32753.2 0.0827568023885734
HVUL3H24185.2 HVUL5H32754.2 0.139640438477475
HVUL3H24185.2 HVUL5H32755.2 0.137588853831535
HVUL3H24185.2 HVUL5H32756.2 0.118957280491147
HVUL3H24185.2 HVUL5H32757.2 0.256594557387416
HVUL3H24185.2 HVUL5H34045.2 0.185874136653442
HVUL3H24185.2 HVUL5H38722.2 0.175508059739627
HVUL3H24185.2 HVUL5H40892.2 0.137546058557668
HVUL3H24185.2 HVUL5H53048.2 0.215015849847061
HVUL3H24185.2 HVUL5H53168.2 0.421570454382113
HVUL3H24185.2 HVUL6H01283.2 0.109417684422012
HVUL3H24185.2 HVUL6H01808.2 0.0930666959004132
HVUL3H24185.2 HVUL6H05290.2 0.183907271051696
HVUL3H24185.2 HVUL6H07325.2 0.218934792318242
HVUL3H24185.2 HVUL6H08236.2 0.286275153928338
HVUL3H24185.2 HVUL6H10264.2 0.314009213728343
HVUL3H24185.2 HVUL6H11443.2 0.0795723018163595
HVUL3H24185.2 HVUL6H16050.2 0.0935962631768252
HVUL3H24185.2 HVUL6H16679.2 0.312433965709445
HVUL3H24185.2 HVUL6H17634.2 0.232278712061503
HVUL3H24185.2 HVUL6H17910.2 0.249076869796985
HVUL3H24185.2 HVUL6H19844.2 0.357724245459972
HVUL3H24185.2 HVUL6H20311.2 0.447675895180505
HVUL3H24185.2 HVUL6H23114.2 0.173566566668443
HVUL3H24185.2 HVUL6H24129.2 0.140276142709912
HVUL3H24185.2 HVUL6H28080.2 0.207244379253246
HVUL3H24185.2 HVUL6H29857.2 0.291181764169852
HVUL3H24185.2 HVUL6H30043.2 0.249710902133269
HVUL3H24185.2 HVUL6H30069.2 0.385067467402318
HVUL3H24185.2 HVUL6H32675.2 0.310880138799965
HVUL3H24185.2 HVUL6H33693.2 0.0702113459177349
HVUL3H24185.2 HVUL6H37516.2 0.058253872419122
HVUL3H24185.2 HVUL6H37718.2 0.0403171984104125
HVUL3H24185.2 HVUL6H43965.2 0.0376657260440882
HVUL3H24185.2 HVUL6H58886.2 0.174802606570301
HVUL3H24185.2 HVUL7H06468.2 0.0890137281907378
HVUL3H24185.2 HVUL7H10028.2 0.255495108714517
HVUL3H24185.2 HVUL7H10689.2 0.226001051693304
HVUL3H24185.2 HVUL7H11665.2 0.214797591703364
HVUL3H24185.2 HVUL7H14842.2 0.299565409011976
HVUL3H24185.2 HVUL7H15679.2 0.0307216733907868
HVUL3H24185.2 HVUL7H18684.2 0.120375709017412
HVUL3H24185.2 HVUL7H28679.2 0.369598783019087
HVUL3H24185.2 HVUL7H32287.2 0.0809404166280983
HVUL3H24185.2 HVUL7H37354.2 0.145498370592186
HVUL3H24185.2 HVUL7H39800.2 0.0833189758966529
HVUL3H24185.2 HVUL7H41147.2 0.178370678689958
HVUL3H24185.2 HVUL7H44050.2 0.29399895659202
HVUL3H24185.2 HVUL7H53934.2 0.321378166633811
HVUL3H24185.2 HVUL7H55184.2 0.31237598009892
HVUL3H25334.2 HVUL3H26931.2 0.147441073314842
HVUL3H25334.2 HVUL3H27507.2 0.335568791283516
HVUL3H25334.2 HVUL3H32521.2 0.300001962907728
HVUL3H25334.2 HVUL3H34000.2 0.241547505222346
HVUL3H25334.2 HVUL3H34747.2 0.156149258530491
HVUL3H25334.2 HVUL3H35287.2 0.167743475655581
HVUL3H25334.2 HVUL3H35941.2 0.241196937076676
HVUL3H25334.2 HVUL3H38013.2 0.237255962077255
HVUL3H25334.2 HVUL3H38027.2 0.392835333899642
HVUL3H25334.2 HVUL3H44356.2 0.128948884506391
HVUL3H25334.2 HVUL3H52204.2 0.0922932730920403
HVUL3H25334.2 HVUL4H03600.2 0.262660212384508
HVUL3H25334.2 HVUL4H06404.2 0.192155907350027
HVUL3H25334.2 HVUL4H13284.2 0.431269782989706
HVUL3H25334.2 HVUL4H13286.2 0.22851330329312
HVUL3H25334.2 HVUL4H14392.2 0.248287711294512
HVUL3H25334.2 HVUL4H16418.2 0.180622881155427
HVUL3H25334.2 HVUL4H20452.2 0.321608152246138
HVUL3H25334.2 HVUL4H21602.2 0.388151766789404
HVUL3H25334.2 HVUL4H22246.2 0.300666830048896
HVUL3H25334.2 HVUL4H26853.2 0.228456515163713
HVUL3H25334.2 HVUL4H27778.2 0.406528357115955
HVUL3H25334.2 HVUL4H33125.2 0.101668130756388
HVUL3H25334.2 HVUL4H36703.2 0.249214702711867
HVUL3H25334.2 HVUL4H37625.2 0.0349412920293237
HVUL3H25334.2 HVUL4H43148.2 0.417035832511764
HVUL3H25334.2 HVUL4H44590.2 0.168978907490303
HVUL3H25334.2 HVUL4H51396.2 0.285192616924862
HVUL3H25334.2 HVUL5H02438.2 0.360592845688829
HVUL3H25334.2 HVUL5H04523.2 0.188173148614038
HVUL3H25334.2 HVUL5H05352.2 0.297534331240155
HVUL3H25334.2 HVUL5H08767.2 0.422245642872288
HVUL3H25334.2 HVUL5H10282.2 0.230016859127018
HVUL3H25334.2 HVUL5H11816.2 0.184644626200896
HVUL3H25334.2 HVUL5H12501.2 0.287559031628678
HVUL3H25334.2 HVUL5H13368.2 0.312247977423707
HVUL3H25334.2 HVUL5H14862.2 0.410450559855267
HVUL3H25334.2 HVUL5H14921.2 0.071477194337837
HVUL3H25334.2 HVUL5H15390.2 0.226502573423388
HVUL3H25334.2 HVUL5H16059.2 0.140762802918508
HVUL3H25334.2 HVUL5H18137.2 0.30660745261668
HVUL3H25334.2 HVUL5H18948.2 0.142489666882578
HVUL3H25334.2 HVUL5H19611.2 0.230293123504572
[truncated: 217,453 more chars]
