# Supplementary material for: Gene coexpression network analysis combined with metabonomics reveals the resistance responses to powdery mildew in Tibetan hulless barley
Source: Sci Rep. 2018 Oct 8;8:14928. doi: 10.1038/s41598-018-33113-7 (PMC6175840; doi:10.1038/s41598-018-33113-7)
Supplement: Supplementary file 11 — Dataset 1 [file 41598_2018_33113_MOESM11_ESM.zip › sample_G7/resultVisANTInput-blue_all.txt]

HVUL0H00155.2 HVUL0H01114.2 0.0999879338492015
HVUL0H00155.2 HVUL0H01651.2 0.1786504145139
HVUL0H00155.2 HVUL0H02078.2 0.00471721802048191
HVUL0H00155.2 HVUL0H02443.2 0.169874934758135
HVUL0H00155.2 HVUL0H03392.2 0.135623705606347
HVUL0H00155.2 HVUL0H05540.2 0.162190674307803
HVUL0H00155.2 HVUL0H05901.2 0.133179628149063
HVUL0H00155.2 HVUL0H06657.2 0.141237720747105
HVUL0H00155.2 HVUL0H07125.2 0.0740768854072302
HVUL0H00155.2 HVUL0H07208.2 0.034374997269575
HVUL0H00155.2 HVUL0H07940.2 0.12718218242722
HVUL0H00155.2 HVUL0H08117.2 0.0414078617534626
HVUL0H00155.2 HVUL0H08118.2 0.0981128657744698
HVUL0H00155.2 HVUL0H08584.2 0.042346908938023
HVUL0H00155.2 HVUL0H08589.2 0.0264634715936985
HVUL0H00155.2 HVUL0H09019.2 0.108983297853682
HVUL0H00155.2 HVUL0H09020.2 0.0107470150263858
HVUL0H00155.2 HVUL0H09318.2 0.00879449027511754
HVUL0H00155.2 HVUL0H09820.2 0.144106122156534
HVUL0H00155.2 HVUL0H10043.2 0.0334479517400384
HVUL0H00155.2 HVUL0H12494.2 0.091678583903513
HVUL0H00155.2 HVUL0H12663.2 0.197574863688203
HVUL0H00155.2 HVUL0H13198.2 0.0222215662301079
HVUL0H00155.2 HVUL0H13454.2 0.085337380005249
HVUL0H00155.2 HVUL0H14263.2 0.0193976297019888
HVUL0H00155.2 HVUL0H14784.2 0.0217810807780546
HVUL0H00155.2 HVUL0H15117.2 0.0855843029502146
HVUL0H00155.2 HVUL0H15310.2 0.0948468544601918
HVUL0H00155.2 HVUL0H15620.2 0.121665307476637
HVUL0H00155.2 HVUL0H15893.2 0.166995471551811
HVUL0H00155.2 HVUL0H17765.2 0.0359338284380282
HVUL0H00155.2 HVUL0H21084.2 0.152524019097262
HVUL0H00155.2 HVUL0H23092.2 0.0947044768004924
HVUL0H00155.2 HVUL0H28934.2 0.0556077437162731
HVUL0H00155.2 HVUL0H28935.2 0.0744832422449565
HVUL0H00155.2 HVUL0H29767.2 0.00658832016293391
HVUL0H00155.2 HVUL0H31003.2 0.059913721243224
HVUL0H00155.2 HVUL0H33228.2 0.0973855034473566
HVUL0H00155.2 HVUL0H33619.2 0.0587531887481563
HVUL0H00155.2 HVUL0H46714.2 0.111905129465808
HVUL0H00155.2 HVUL0H46775.2 0.0310927278437629
HVUL0H00155.2 HVUL1H00259.2 0.149687414849486
HVUL0H00155.2 HVUL1H01569.2 0.162573898004143
HVUL0H00155.2 HVUL1H02263.2 0.0188666169154187
HVUL0H00155.2 HVUL1H02385.2 0.0705057720627479
HVUL0H00155.2 HVUL1H02387.2 0.0804416145586952
HVUL0H00155.2 HVUL1H02587.2 0.17118488746211
HVUL0H00155.2 HVUL1H02994.2 0.101397885160034
HVUL0H00155.2 HVUL1H03020.2 0.147477118666741
HVUL0H00155.2 HVUL1H03164.2 0.0354767407767448
HVUL0H00155.2 HVUL1H03639.2 0.109477007264895
HVUL0H00155.2 HVUL1H03721.2 0.078892169541748
HVUL0H00155.2 HVUL1H04874.2 0.0888639873701954
HVUL0H00155.2 HVUL1H04989.2 0.155225209789816
HVUL0H00155.2 HVUL1H05289.2 0.0118379083013613
HVUL0H00155.2 HVUL1H05324.2 0.0257254914394685
HVUL0H00155.2 HVUL1H05443.2 0.063639705906739
HVUL0H00155.2 HVUL1H06543.2 0.112199496932495
HVUL0H00155.2 HVUL1H06802.2 0.151722707718093
HVUL0H00155.2 HVUL1H07337.2 0.0610801828462134
HVUL0H00155.2 HVUL1H07566.2 0.161569121848984
HVUL0H00155.2 HVUL1H08320.2 0.0870053320313886
HVUL0H00155.2 HVUL1H08352.2 0.0288875986619936
HVUL0H00155.2 HVUL1H08356.2 0.0892749714911572
HVUL0H00155.2 HVUL1H08399.2 0.179849136571611
HVUL0H00155.2 HVUL1H10942.2 0.0865128175766323
HVUL0H00155.2 HVUL1H11017.2 0.146664053809473
HVUL0H00155.2 HVUL1H11631.2 0.159125174149952
HVUL0H00155.2 HVUL1H12084.2 0.219413398421622
HVUL0H00155.2 HVUL1H12217.2 0.0194678024097614
HVUL0H00155.2 HVUL1H12218.2 0.0137556243480672
HVUL0H00155.2 HVUL1H12220.2 0.0217209544591338
HVUL0H00155.2 HVUL1H12635.2 0.0283671378561757
HVUL0H00155.2 HVUL1H12941.2 0.133944555476597
HVUL0H00155.2 HVUL1H12954.2 0.081310882559601
HVUL0H00155.2 HVUL1H13099.2 0.050041511248815
HVUL0H00155.2 HVUL1H13139.2 0.168724650287982
HVUL0H00155.2 HVUL1H14474.2 0.147794855896299
HVUL0H00155.2 HVUL1H15041.2 0.0227148463784228
HVUL0H00155.2 HVUL1H15328.2 0.136455660490514
HVUL0H00155.2 HVUL1H15995.2 0.105091443593264
HVUL0H00155.2 HVUL1H16443.2 0.159624200851744
HVUL0H00155.2 HVUL1H16648.2 0.0390087750039841
HVUL0H00155.2 HVUL1H16764.2 0.184649931585689
HVUL0H00155.2 HVUL1H17858.2 0.0111482026511699
HVUL0H00155.2 HVUL1H18436.2 0.0433656104761216
HVUL0H00155.2 HVUL1H19184.2 0.174021746487397
HVUL0H00155.2 HVUL1H19398.2 0.138535312058817
HVUL0H00155.2 HVUL1H19514.2 0.106172332591694
HVUL0H00155.2 HVUL1H20964.2 0.0483029419982424
HVUL0H00155.2 HVUL1H22403.2 0.0652677608890243
HVUL0H00155.2 HVUL1H22714.2 0.0908734870362886
HVUL0H00155.2 HVUL1H22869.2 0.155058067426865
HVUL0H00155.2 HVUL1H23150.2 0.034274264895472
HVUL0H00155.2 HVUL1H24019.2 0.11383197427452
HVUL0H00155.2 HVUL1H24020.2 0.125374561781164
HVUL0H00155.2 HVUL1H24106.2 0.101661705256653
HVUL0H00155.2 HVUL1H24974.2 0.0890098821083869
HVUL0H00155.2 HVUL1H26289.2 0.0898358557274804
HVUL0H00155.2 HVUL1H26689.2 0.0758846141986669
HVUL0H00155.2 HVUL1H26690.2 0.128218390686752
HVUL0H00155.2 HVUL1H27371.2 0.149073483506192
HVUL0H00155.2 HVUL1H27440.2 0.0538592866851412
HVUL0H00155.2 HVUL1H27930.2 0.0309954002319805
HVUL0H00155.2 HVUL1H28613.2 0.150278859846013
HVUL0H00155.2 HVUL1H28780.2 0.129879883416285
HVUL0H00155.2 HVUL1H29485.2 0.0881347623432214
HVUL0H00155.2 HVUL1H29639.2 0.148242677087653
HVUL0H00155.2 HVUL1H30591.2 0.128922727940405
HVUL0H00155.2 HVUL1H30861.2 0.142313122517218
HVUL0H00155.2 HVUL1H31164.2 0.0791949924333949
HVUL0H00155.2 HVUL1H31441.2 0.109316047548781
HVUL0H00155.2 HVUL1H31797.2 0.141116181705576
HVUL0H00155.2 HVUL1H32033.2 0.143265042540073
HVUL0H00155.2 HVUL1H32113.2 0.0589064778185561
HVUL0H00155.2 HVUL1H32788.2 0.114648613907173
HVUL0H00155.2 HVUL1H32790.2 0.0351274471116604
HVUL0H00155.2 HVUL1H34231.2 0.121254912996064
HVUL0H00155.2 HVUL1H34287.2 0.145990944518669
HVUL0H00155.2 HVUL1H34368.2 0.195575236456776
HVUL0H00155.2 HVUL1H34763.2 0.104343257786763
HVUL0H00155.2 HVUL1H35226.2 0.130568308771818
HVUL0H00155.2 HVUL1H35310.2 0.206680764004061
HVUL0H00155.2 HVUL1H35678.2 0.0273757173585004
HVUL0H00155.2 HVUL1H37070.2 0.089488192314408
HVUL0H00155.2 HVUL1H37134.2 0.174724407311986
HVUL0H00155.2 HVUL1H37283.2 0.0507030364760153
HVUL0H00155.2 HVUL1H39468.2 0.123169097060491
HVUL0H00155.2 HVUL1H39878.2 0.15661916489544
HVUL0H00155.2 HVUL1H42113.2 0.157750825970674
HVUL0H00155.2 HVUL1H43749.2 0.0854581063466647
HVUL0H00155.2 HVUL1H45714.2 0.0914277660468775
HVUL0H00155.2 HVUL1H46389.2 0.10210996143446
HVUL0H00155.2 HVUL1H47291.2 0.0461192821782924
HVUL0H00155.2 HVUL1H48306.2 0.086335057719909
HVUL0H00155.2 HVUL1H48704.2 0.028825114445005
HVUL0H00155.2 HVUL1H49511.2 0.175477461122933
HVUL0H00155.2 HVUL1H51013.2 0.0715031659147788
HVUL0H00155.2 HVUL1H51982.2 0.150235463419984
HVUL0H00155.2 HVUL1H52547.2 0.0549024124769464
HVUL0H00155.2 HVUL1H52548.2 0.175738151055639
HVUL0H00155.2 HVUL1H52641.2 0.179103141986686
HVUL0H00155.2 HVUL1H54682.2 0.156351184107596
HVUL0H00155.2 HVUL1H54683.2 0.161795769140647
HVUL0H00155.2 HVUL1H59462.2 0.172400264771393
HVUL0H00155.2 HVUL1H59682.2 0.140351785479409
HVUL0H00155.2 HVUL2H01186.2 0.181928769634084
HVUL0H00155.2 HVUL2H01395.2 0.178531451909182
HVUL0H00155.2 HVUL2H01522.2 0.143010367250438
HVUL0H00155.2 HVUL2H01831.2 0.0114521083021523
HVUL0H00155.2 HVUL2H02614.2 0.100747489953683
HVUL0H00155.2 HVUL2H03142.2 0.177827121859132
HVUL0H00155.2 HVUL2H03578.2 0.186772889200807
HVUL0H00155.2 HVUL2H03756.2 0.0230983388022552
HVUL0H00155.2 HVUL2H04302.2 0.0696667238724336
HVUL0H00155.2 HVUL2H04832.2 0.0184404397883952
HVUL0H00155.2 HVUL2H04862.2 0.0669223606039448
HVUL0H00155.2 HVUL2H05270.2 0.167888362925767
HVUL0H00155.2 HVUL2H05474.2 0.127363259949716
HVUL0H00155.2 HVUL2H05646.2 0.190044497791202
HVUL0H00155.2 HVUL2H06224.2 0.133264606986477
HVUL0H00155.2 HVUL2H06604.2 0.183071912054047
HVUL0H00155.2 HVUL2H07478.2 0.0203177406844044
HVUL0H00155.2 HVUL2H07560.2 0.124523798847388
HVUL0H00155.2 HVUL2H07776.2 0.0886814246854629
HVUL0H00155.2 HVUL2H07777.2 0.0479303284875864
HVUL0H00155.2 HVUL2H07971.2 0.0689435511835392
HVUL0H00155.2 HVUL2H08057.2 0.0470104465174858
HVUL0H00155.2 HVUL2H08058.2 0.0587024026247253
HVUL0H00155.2 HVUL2H08436.2 0.140744377164611
HVUL0H00155.2 HVUL2H08852.2 0.157538991666451
HVUL0H00155.2 HVUL2H10372.2 0.104978250283093
HVUL0H00155.2 HVUL2H10373.2 0.0884454519089052
HVUL0H00155.2 HVUL2H10947.2 0.106340689895901
HVUL0H00155.2 HVUL2H11031.2 0.128599976167294
HVUL0H00155.2 HVUL2H11035.2 0.061158888571736
HVUL0H00155.2 HVUL2H11156.2 0.196480508704862
HVUL0H00155.2 HVUL2H11841.2 0.0235240211002781
HVUL0H00155.2 HVUL2H12467.2 0.130326368378048
HVUL0H00155.2 HVUL2H12616.2 0.0419518379672019
HVUL0H00155.2 HVUL2H12983.2 0.033900046024062
HVUL0H00155.2 HVUL2H13055.2 0.091685549168873
HVUL0H00155.2 HVUL2H13606.2 0.1270610344381
HVUL0H00155.2 HVUL2H13898.2 0.152492713089448
HVUL0H00155.2 HVUL2H15788.2 0.00710183431951561
HVUL0H00155.2 HVUL2H15808.2 0.182563048130424
HVUL0H00155.2 HVUL2H16854.2 0.107887747971418
HVUL0H00155.2 HVUL2H16986.2 0.0194227292772176
HVUL0H00155.2 HVUL2H17073.2 0.170062947163199
HVUL0H00155.2 HVUL2H19071.2 0.141888477074929
HVUL0H00155.2 HVUL2H19379.2 0.201372448275487
HVUL0H00155.2 HVUL2H19380.2 0.200104296873027
HVUL0H00155.2 HVUL2H19926.2 0.00968360778137788
HVUL0H00155.2 HVUL2H20080.2 0.198798259088439
HVUL0H00155.2 HVUL2H20373.2 0.0452660076111553
HVUL0H00155.2 HVUL2H20800.2 0.150765069083566
HVUL0H00155.2 HVUL2H21113.2 0.106498393581337
HVUL0H00155.2 HVUL2H21119.2 0.178676489159751
HVUL0H00155.2 HVUL2H21125.2 0.0405230451957256
HVUL0H00155.2 HVUL2H21301.2 0.0242536006243765
HVUL0H00155.2 HVUL2H21469.2 0.145759890008312
HVUL0H00155.2 HVUL2H21989.2 0.0447182369209929
HVUL0H00155.2 HVUL2H22124.2 0.183839728163991
HVUL0H00155.2 HVUL2H22539.2 0.0804744326237117
HVUL0H00155.2 HVUL2H22717.2 0.192533779444795
HVUL0H00155.2 HVUL2H22718.2 0.189945399592254
HVUL0H00155.2 HVUL2H22734.2 0.130326673693403
HVUL0H00155.2 HVUL2H23032.2 0.121270524486405
HVUL0H00155.2 HVUL2H23135.2 0.0131218391702654
HVUL0H00155.2 HVUL2H24355.2 0.0418583876400735
HVUL0H00155.2 HVUL2H25131.2 0.155579431775991
HVUL0H00155.2 HVUL2H25507.2 0.0292548557831944
HVUL0H00155.2 HVUL2H25933.2 0.183193099856879
HVUL0H00155.2 HVUL2H26265.2 0.170708542569852
HVUL0H00155.2 HVUL2H26379.2 0.0988504833120724
HVUL0H00155.2 HVUL2H26489.2 0.0452327709091721
HVUL0H00155.2 HVUL2H26598.2 0.0307306226449662
HVUL0H00155.2 HVUL2H28043.2 0.15627025371135
HVUL0H00155.2 HVUL2H28168.2 0.0713704761072342
HVUL0H00155.2 HVUL2H28401.2 0.0782797927198935
HVUL0H00155.2 HVUL2H28493.2 0.196020495277617
HVUL0H00155.2 HVUL2H29227.2 0.00703571006714371
HVUL0H00155.2 HVUL2H29366.2 0.0386110954580183
HVUL0H00155.2 HVUL2H30322.2 0.182839047946385
HVUL0H00155.2 HVUL2H30417.2 0.0752066155063301
HVUL0H00155.2 HVUL2H30445.2 0.159728105449727
HVUL0H00155.2 HVUL2H30504.2 0.191667236473835
HVUL0H00155.2 HVUL2H30506.2 0.169152955748853
HVUL0H00155.2 HVUL2H30893.2 0.0166661986715092
HVUL0H00155.2 HVUL2H31036.2 0.101539496806436
HVUL0H00155.2 HVUL2H31148.2 0.166247864885347
HVUL0H00155.2 HVUL2H31746.2 0.100741934419372
HVUL0H00155.2 HVUL2H32291.2 0.104318939827323
HVUL0H00155.2 HVUL2H32297.2 0.0753326231232253
HVUL0H00155.2 HVUL2H32298.2 0.01253936670623
HVUL0H00155.2 HVUL2H32299.2 0.0113375378208558
HVUL0H00155.2 HVUL2H33131.2 0.095880921171821
HVUL0H00155.2 HVUL2H33748.2 0.0271270314287827
HVUL0H00155.2 HVUL2H35148.2 0.051770848737676
HVUL0H00155.2 HVUL2H35253.2 0.0502550431899002
HVUL0H00155.2 HVUL2H35254.2 0.151887916753045
HVUL0H00155.2 HVUL2H35814.2 0.177881511440885
HVUL0H00155.2 HVUL2H36002.2 0.138896993739211
HVUL0H00155.2 HVUL2H37244.2 0.0502113327619299
HVUL0H00155.2 HVUL2H37485.2 0.0236102167154223
HVUL0H00155.2 HVUL2H39755.2 0.105091366750438
HVUL0H00155.2 HVUL2H39798.2 0.118417416721434
HVUL0H00155.2 HVUL2H39827.2 0.047432881278213
HVUL0H00155.2 HVUL2H39978.2 0.154351604805521
HVUL0H00155.2 HVUL2H40555.2 0.15001478144781
HVUL0H00155.2 HVUL2H40873.2 0.178803819271218
HVUL0H00155.2 HVUL2H42346.2 0.0474972938289702
HVUL0H00155.2 HVUL2H42675.2 0.0354319720393261
HVUL0H00155.2 HVUL2H42726.2 0.0533366276442127
HVUL0H00155.2 HVUL2H42727.2 0.054124104366158
HVUL0H00155.2 HVUL2H43076.2 0.165728030601694
HVUL0H00155.2 HVUL2H43839.2 0.0076828964257423
HVUL0H00155.2 HVUL2H45312.2 0.1687042122547
HVUL0H00155.2 HVUL2H45582.2 0.161600383242193
HVUL0H00155.2 HVUL2H46560.2 0.171110539308046
HVUL0H00155.2 HVUL2H47632.2 0.0811826048888532
HVUL0H00155.2 HVUL2H47638.2 0.0779394261820598
HVUL0H00155.2 HVUL2H48130.2 0.166085778136535
HVUL0H00155.2 HVUL2H49348.2 0.00657872009118185
HVUL0H00155.2 HVUL2H50342.2 0.0929142150183905
HVUL0H00155.2 HVUL2H50478.2 0.0645197567737016
HVUL0H00155.2 HVUL2H50644.2 0.0782079844405893
HVUL0H00155.2 HVUL2H52425.2 0.189667627367373
HVUL0H00155.2 HVUL2H52999.2 0.16199537435545
HVUL0H00155.2 HVUL2H53190.2 0.148331438746289
HVUL0H00155.2 HVUL2H55371.2 0.149594855001575
HVUL0H00155.2 HVUL2H57714.2 0.0398121275255626
HVUL0H00155.2 HVUL2H58252.2 0.0965410891703262
HVUL0H00155.2 HVUL2H59603.2 0.0977911510236135
HVUL0H00155.2 HVUL3H01445.2 0.12775691553906
HVUL0H00155.2 HVUL3H01701.2 0.159268936477189
HVUL0H00155.2 HVUL3H01927.2 0.0204791754611412
HVUL0H00155.2 HVUL3H02116.2 0.191187915637464
HVUL0H00155.2 HVUL3H02780.2 0.180426823411533
HVUL0H00155.2 HVUL3H03170.2 0.0204885337323511
HVUL0H00155.2 HVUL3H03171.2 0.0812180807936062
HVUL0H00155.2 HVUL3H03322.2 0.178443928208601
HVUL0H00155.2 HVUL3H03765.2 0.0474415614542104
HVUL0H00155.2 HVUL3H04333.2 0.0886602883290454
HVUL0H00155.2 HVUL3H05530.2 0.0779012710075079
HVUL0H00155.2 HVUL3H06057.2 0.106860678300672
HVUL0H00155.2 HVUL3H06083.2 0.0909109547912188
HVUL0H00155.2 HVUL3H06978.2 0.0328478452343053
HVUL0H00155.2 HVUL3H07559.2 0.0340214617173166
HVUL0H00155.2 HVUL3H07787.2 0.156954877588961
HVUL0H00155.2 HVUL3H09298.2 0.181424818465126
HVUL0H00155.2 HVUL3H09492.2 0.0617590188922473
HVUL0H00155.2 HVUL3H10030.2 0.137439670490791
HVUL0H00155.2 HVUL3H10596.2 0.132810169631005
HVUL0H00155.2 HVUL3H10635.2 0.174962733963961
HVUL0H00155.2 HVUL3H10935.2 0.0737011229774066
HVUL0H00155.2 HVUL3H11287.2 0.0668008302038144
HVUL0H00155.2 HVUL3H11515.2 0.0994092088426164
HVUL0H00155.2 HVUL3H13321.2 0.110757390820456
HVUL0H00155.2 HVUL3H14067.2 0.201298381780739
HVUL0H00155.2 HVUL3H14150.2 0.131526375868333
HVUL0H00155.2 HVUL3H14253.2 0.0505315395797688
HVUL0H00155.2 HVUL3H14367.2 0.0761739780660989
HVUL0H00155.2 HVUL3H15223.2 0.114824327191711
HVUL0H00155.2 HVUL3H15531.2 0.056647362258189
HVUL0H00155.2 HVUL3H15609.2 0.0835138537781282
HVUL0H00155.2 HVUL3H15610.2 0.102104192484699
HVUL0H00155.2 HVUL3H15611.2 0.141761074676969
HVUL0H00155.2 HVUL3H15647.2 0.1267961812256
HVUL0H00155.2 HVUL3H16181.2 0.154618950577766
HVUL0H00155.2 HVUL3H16356.2 0.197285737404355
HVUL0H00155.2 HVUL3H16480.2 0.159327846933687
HVUL0H00155.2 HVUL3H16699.2 0.0513485593328304
HVUL0H00155.2 HVUL3H17021.2 0.170606559655553
HVUL0H00155.2 HVUL3H18060.2 0.16149700911748
HVUL0H00155.2 HVUL3H18359.2 0.0876813865677948
HVUL0H00155.2 HVUL3H18631.2 0.028294403412166
HVUL0H00155.2 HVUL3H18869.2 0.00350171641452695
HVUL0H00155.2 HVUL3H19281.2 0.19210841691067
HVUL0H00155.2 HVUL3H19593.2 0.194316826883685
HVUL0H00155.2 HVUL3H19812.2 0.141064395016542
HVUL0H00155.2 HVUL3H19890.2 0.0797683337640265
HVUL0H00155.2 HVUL3H20126.2 0.0413655887773401
HVUL0H00155.2 HVUL3H21204.2 0.119012569024693
HVUL0H00155.2 HVUL3H21715.2 0.158039914449774
HVUL0H00155.2 HVUL3H23722.2 0.127635701875671
HVUL0H00155.2 HVUL3H23761.2 0.137814665132644
HVUL0H00155.2 HVUL3H24064.2 0.19336022711969
HVUL0H00155.2 HVUL3H24160.2 0.10396386683394
HVUL0H00155.2 HVUL3H24324.2 0.147804005200705
HVUL0H00155.2 HVUL3H24357.2 0.0194650872424272
HVUL0H00155.2 HVUL3H25117.2 0.127127975017228
HVUL0H00155.2 HVUL3H25118.2 0.0454095092246406
HVUL0H00155.2 HVUL3H26980.2 0.0892024851785889
HVUL0H00155.2 HVUL3H27160.2 0.154354906302503
HVUL0H00155.2 HVUL3H27213.2 0.137448272227477
HVUL0H00155.2 HVUL3H27908.2 0.127396126986451
HVUL0H00155.2 HVUL3H31197.2 0.140397416026492
HVUL0H00155.2 HVUL3H31559.2 0.0625265375655511
HVUL0H00155.2 HVUL3H31594.2 0.104243669603009
HVUL0H00155.2 HVUL3H32142.2 0.0896674861792025
HVUL0H00155.2 HVUL3H32270.2 0.13651863345793
HVUL0H00155.2 HVUL3H32487.2 0.11155287537175
HVUL0H00155.2 HVUL3H33094.2 0.12392303383544
HVUL0H00155.2 HVUL3H34744.2 0.0228702341488702
HVUL0H00155.2 HVUL3H36025.2 0.139907260461619
HVUL0H00155.2 HVUL3H36621.2 0.0401334222077319
HVUL0H00155.2 HVUL3H37504.2 0.138576865988537
HVUL0H00155.2 HVUL3H37744.2 0.0398016381558465
HVUL0H00155.2 HVUL3H38261.2 0.189701565565328
HVUL0H00155.2 HVUL3H38509.2 0.0418035464845689
HVUL0H00155.2 HVUL3H39627.2 0.0111730887780851
HVUL0H00155.2 HVUL3H39940.2 0.158071244025137
HVUL0H00155.2 HVUL3H41157.2 0.00876153464295893
HVUL0H00155.2 HVUL3H41377.2 0.145102949531122
HVUL0H00155.2 HVUL3H42215.2 0.127691323581197
HVUL0H00155.2 HVUL3H42394.2 0.0343131025834769
HVUL0H00155.2 HVUL3H42595.2 0.0790000352567228
HVUL0H00155.2 HVUL3H42614.2 0.136061486077773
HVUL0H00155.2 HVUL3H42927.2 0.165107760972745
HVUL0H00155.2 HVUL3H43024.2 0.0339304692628536
HVUL0H00155.2 HVUL3H43113.2 0.175234693469648
HVUL0H00155.2 HVUL3H43560.2 0.184425215655091
HVUL0H00155.2 HVUL3H43569.2 0.132218737985275
HVUL0H00155.2 HVUL3H43738.2 0.130186709858146
HVUL0H00155.2 HVUL3H43896.2 0.15268868973778
HVUL0H00155.2 HVUL3H44021.2 0.119857901780011
HVUL0H00155.2 HVUL3H46235.2 0.130731056137241
HVUL0H00155.2 HVUL3H46948.2 0.14747138796058
HVUL0H00155.2 HVUL3H48368.2 0.121804271767286
HVUL0H00155.2 HVUL3H50654.2 0.179675069934167
HVUL0H00155.2 HVUL3H50876.2 0.065905894846419
HVUL0H00155.2 HVUL3H51616.2 0.0239321999851235
HVUL0H00155.2 HVUL3H51730.2 0.177481717885308
HVUL0H00155.2 HVUL3H52229.2 0.174598095241984
HVUL0H00155.2 HVUL3H52982.2 0.185801032879404
HVUL0H00155.2 HVUL3H55462.2 0.106400521379417
HVUL0H00155.2 HVUL3H55492.2 0.12314253358468
HVUL0H00155.2 HVUL3H56227.2 0.0791197754901174
HVUL0H00155.2 HVUL3H57087.2 0.0911080908359888
HVUL0H00155.2 HVUL3H57697.2 0.122723132541128
HVUL0H00155.2 HVUL3H57924.2 0.17334014873825
HVUL0H00155.2 HVUL4H01602.2 0.0256221772934127
HVUL0H00155.2 HVUL4H02240.2 0.188365190228188
HVUL0H00155.2 HVUL4H02323.2 0.0128057288660672
HVUL0H00155.2 HVUL4H03474.2 0.163407740055442
HVUL0H00155.2 HVUL4H04816.2 0.139130280024158
HVUL0H00155.2 HVUL4H04952.2 0.178645031093131
HVUL0H00155.2 HVUL4H06403.2 0.140225175677119
HVUL0H00155.2 HVUL4H07140.2 0.176768846258271
HVUL0H00155.2 HVUL4H07160.2 0.125574440830609
HVUL0H00155.2 HVUL4H07474.2 0.198939682560461
HVUL0H00155.2 HVUL4H07829.2 0.184923519262396
HVUL0H00155.2 HVUL4H09412.2 0.0149530893920714
HVUL0H00155.2 HVUL4H09527.2 0.0815850379930182
HVUL0H00155.2 HVUL4H10170.2 0.0903222956918628
HVUL0H00155.2 HVUL4H10686.2 0.110866983148911
HVUL0H00155.2 HVUL4H11601.2 0.0928303542544016
HVUL0H00155.2 HVUL4H13063.2 0.0556744186540783
HVUL0H00155.2 HVUL4H14799.2 0.165461180607779
HVUL0H00155.2 HVUL4H14909.2 0.0062295982123267
HVUL0H00155.2 HVUL4H15151.2 0.0723639931115298
HVUL0H00155.2 HVUL4H15619.2 0.0392116273418645
HVUL0H00155.2 HVUL4H15891.2 0.104090756676968
HVUL0H00155.2 HVUL4H17794.2 0.17421999745801
HVUL0H00155.2 HVUL4H17799.2 0.0801022181191057
HVUL0H00155.2 HVUL4H18007.2 0.152701917752351
HVUL0H00155.2 HVUL4H18195.2 0.0813492575909747
HVUL0H00155.2 HVUL4H18530.2 0.101237763265599
HVUL0H00155.2 HVUL4H18896.2 0.174618983118773
HVUL0H00155.2 HVUL4H18914.2 0.115460760449663
HVUL0H00155.2 HVUL4H19726.2 0.186954344849841
HVUL0H00155.2 HVUL4H20568.2 0.122657536971699
HVUL0H00155.2 HVUL4H21383.2 0.0658282569681151
HVUL0H00155.2 HVUL4H21385.2 0.0379552873774668
HVUL0H00155.2 HVUL4H21454.2 0.0725416521945902
HVUL0H00155.2 HVUL4H21630.2 0.0592570692294445
HVUL0H00155.2 HVUL4H21723.2 0.0347761811761393
HVUL0H00155.2 HVUL4H21876.2 0.104587560947959
HVUL0H00155.2 HVUL4H21878.2 0.0895586889977266
HVUL0H00155.2 HVUL4H22529.2 0.0767281372987138
HVUL0H00155.2 HVUL4H22537.2 0.0778295120013767
HVUL0H00155.2 HVUL4H22567.2 0.17877087151649
HVUL0H00155.2 HVUL4H24247.2 0.179031719922343
HVUL0H00155.2 HVUL4H25261.2 0.164147013965739
HVUL0H00155.2 HVUL4H25660.2 0.177156948224653
HVUL0H00155.2 HVUL4H26244.2 0.103192011438491
HVUL0H00155.2 HVUL4H26284.2 0.182332634223922
HVUL0H00155.2 HVUL4H26319.2 0.142344640389525
HVUL0H00155.2 HVUL4H26604.2 0.0752915094891079
HVUL0H00155.2 HVUL4H26833.2 0.0260208157077015
HVUL0H00155.2 HVUL4H27298.2 0.0360277243962676
HVUL0H00155.2 HVUL4H27323.2 0.154525722583875
HVUL0H00155.2 HVUL4H27861.2 0.106455622694579
HVUL0H00155.2 HVUL4H27863.2 0.134740012010768
HVUL0H00155.2 HVUL4H28905.2 0.15176406981535
HVUL0H00155.2 HVUL4H29063.2 0.0256471452140299
HVUL0H00155.2 HVUL4H29448.2 0.0763926324568265
HVUL0H00155.2 HVUL4H29640.2 0.182092898662117
HVUL0H00155.2 HVUL4H29866.2 0.125467665135403
HVUL0H00155.2 HVUL4H29960.2 0.19122979908486
HVUL0H00155.2 HVUL4H31138.2 0.0919232356221699
HVUL0H00155.2 HVUL4H31140.2 0.0353766491706805
HVUL0H00155.2 HVUL4H31364.2 0.0908254639649318
HVUL0H00155.2 HVUL4H31895.2 0.0168968916990928
HVUL0H00155.2 HVUL4H35401.2 0.193600479675993
HVUL0H00155.2 HVUL4H35402.2 0.0758081820331219
HVUL0H00155.2 HVUL4H35790.2 0.0453574864261463
HVUL0H00155.2 HVUL4H35985.2 0.110820704863316
HVUL0H00155.2 HVUL4H37183.2 0.1079592991717
HVUL0H00155.2 HVUL4H37301.2 0.125185541760104
HVUL0H00155.2 HVUL4H37366.2 0.151630263354252
HVUL0H00155.2 HVUL4H37986.2 0.136645584497345
HVUL0H00155.2 HVUL4H38115.2 0.0583380714099715
HVUL0H00155.2 HVUL4H38119.2 0.127757656403407
HVUL0H00155.2 HVUL4H38244.2 0.0838200466927056
HVUL0H00155.2 HVUL4H38552.2 0.00363081789818711
HVUL0H00155.2 HVUL4H38563.2 0.0644299219921353
HVUL0H00155.2 HVUL4H38756.2 0.146601190033819
HVUL0H00155.2 HVUL4H38866.2 0.143598529425472
HVUL0H00155.2 HVUL4H39102.2 0.162006292911909
HVUL0H00155.2 HVUL4H39316.2 0.137813271525335
HVUL0H00155.2 HVUL4H39326.2 0.0990199922287281
HVUL0H00155.2 HVUL4H40195.2 0.00345906852003195
HVUL0H00155.2 HVUL4H42137.2 0.0851809196720915
HVUL0H00155.2 HVUL4H42295.2 0.029761196908098
HVUL0H00155.2 HVUL4H42499.2 0.0484703765072705
HVUL0H00155.2 HVUL4H42514.2 0.203036906829494
HVUL0H00155.2 HVUL4H42782.2 0.0335489539091542
HVUL0H00155.2 HVUL4H43876.2 0.0815145268906478
HVUL0H00155.2 HVUL4H45793.2 0.0297942998680462
HVUL0H00155.2 HVUL4H47715.2 0.18682238891893
HVUL0H00155.2 HVUL4H47765.2 0.0332396980780705
HVUL0H00155.2 HVUL4H48526.2 0.0390831703108678
HVUL0H00155.2 HVUL4H52043.2 0.0714233506159535
HVUL0H00155.2 HVUL4H52481.2 0.192425937667003
HVUL0H00155.2 HVUL4H52669.2 0.0571111095322181
HVUL0H00155.2 HVUL4H53302.2 0.0891476725663281
HVUL0H00155.2 HVUL4H53952.2 0.17030671902807
HVUL0H00155.2 HVUL4H54822.2 0.144793219822536
HVUL0H00155.2 HVUL4H55780.2 0.193863679864366
HVUL0H00155.2 HVUL4H56078.2 0.181315119804504
HVUL0H00155.2 HVUL4H59046.2 0.200926430855315
HVUL0H00155.2 HVUL4H59209.2 0.143007578397855
HVUL0H00155.2 HVUL4H59251.2 0.119891987474522
HVUL0H00155.2 HVUL4H59252.2 0.111777292428709
HVUL0H00155.2 HVUL4H59419.2 0.143343588576491
HVUL0H00155.2 HVUL5H01042.2 0.119506603242393
HVUL0H00155.2 HVUL5H01959.2 0.0149159517246765
HVUL0H00155.2 HVUL5H01996.2 0.054637225683889
HVUL0H00155.2 HVUL5H02128.2 0.0528547315849457
HVUL0H00155.2 HVUL5H02709.2 0.127210798325188
HVUL0H00155.2 HVUL5H02793.2 0.0123014274338856
HVUL0H00155.2 HVUL5H03202.2 0.1744001108116
HVUL0H00155.2 HVUL5H03299.2 0.114457831426248
HVUL0H00155.2 HVUL5H03654.2 0.17335825703657
HVUL0H00155.2 HVUL5H03720.2 0.12881558803963
HVUL0H00155.2 HVUL5H04847.2 0.0254105837921294
HVUL0H00155.2 HVUL5H05309.2 0.0552000270417068
HVUL0H00155.2 HVUL5H05538.2 0.156896558576001
HVUL0H00155.2 HVUL5H05714.2 0.0324430993051469
HVUL0H00155.2 HVUL5H05810.2 0.15026751478099
HVUL0H00155.2 HVUL5H05813.2 0.0840336798426393
HVUL0H00155.2 HVUL5H06350.2 0.0749461120435754
HVUL0H00155.2 HVUL5H06513.2 0.105541396255077
HVUL0H00155.2 HVUL5H06582.2 0.0778044505245705
HVUL0H00155.2 HVUL5H07010.2 0.185959985493296
HVUL0H00155.2 HVUL5H07926.2 0.0276630066567383
HVUL0H00155.2 HVUL5H07927.2 0.158675506535944
HVUL0H00155.2 HVUL5H08069.2 0.179146198793204
HVUL0H00155.2 HVUL5H08255.2 0.0315713583996343
HVUL0H00155.2 HVUL5H08513.2 0.104023801800533
HVUL0H00155.2 HVUL5H09596.2 0.103148583995886
HVUL0H00155.2 HVUL5H09941.2 0.166636449279928
HVUL0H00155.2 HVUL5H10968.2 0.133105047987987
HVUL0H00155.2 HVUL5H11071.2 0.0210279183420621
HVUL0H00155.2 HVUL5H11099.2 0.0724365941800565
HVUL0H00155.2 HVUL5H11348.2 0.0948026982636614
HVUL0H00155.2 HVUL5H11350.2 0.176567526337291
HVUL0H00155.2 HVUL5H12069.2 0.131857151343298
HVUL0H00155.2 HVUL5H12103.2 0.0386902988424111
HVUL0H00155.2 HVUL5H12468.2 0.13449118175942
HVUL0H00155.2 HVUL5H12526.2 0.0930520202982963
HVUL0H00155.2 HVUL5H13656.2 0.0863492690614848
HVUL0H00155.2 HVUL5H13819.2 0.0970413517261028
HVUL0H00155.2 HVUL5H14194.2 0.149798861813628
HVUL0H00155.2 HVUL5H14445.2 0.0322379044323065
HVUL0H00155.2 HVUL5H14875.2 0.0467645617887532
HVUL0H00155.2 HVUL5H15247.2 0.0335750585770287
HVUL0H00155.2 HVUL5H15446.2 0.0239315948077557
HVUL0H00155.2 HVUL5H16349.2 0.115700227966787
HVUL0H00155.2 HVUL5H16351.2 0.01635275586287
HVUL0H00155.2 HVUL5H16924.2 0.0331748870921516
HVUL0H00155.2 HVUL5H17934.2 0.181645846940601
HVUL0H00155.2 HVUL5H18029.2 0.060447902085079
HVUL0H00155.2 HVUL5H18054.2 0.1022075692468
HVUL0H00155.2 HVUL5H18900.2 0.0547002039462419
HVUL0H00155.2 HVUL5H19387.2 0.050856485400313
HVUL0H00155.2 HVUL5H19602.2 0.078409058480265
HVUL0H00155.2 HVUL5H19982.2 0.173902730792946
HVUL0H00155.2 HVUL5H20469.2 0.150852522247323
HVUL0H00155.2 HVUL5H20573.2 0.172872278582259
HVUL0H00155.2 HVUL5H21151.2 0.163103293496391
HVUL0H00155.2 HVUL5H22075.2 0.136726133591149
HVUL0H00155.2 HVUL5H22696.2 0.0135706808493956
HVUL0H00155.2 HVUL5H22971.2 0.0808872566988825
HVUL0H00155.2 HVUL5H23051.2 0.164467755095816
HVUL0H00155.2 HVUL5H23554.2 0.193672088584865
HVUL0H00155.2 HVUL5H24151.2 0.109105466342309
HVUL0H00155.2 HVUL5H25360.2 0.178549738587266
HVUL0H00155.2 HVUL5H26055.2 0.189659761970106
HVUL0H00155.2 HVUL5H26096.2 0.122517147450115
HVUL0H00155.2 HVUL5H26237.2 0.103129235467008
HVUL0H00155.2 HVUL5H27229.2 0.188403484466031
HVUL0H00155.2 HVUL5H27731.2 0.0993566904759463
HVUL0H00155.2 HVUL5H27844.2 0.01192633439016
HVUL0H00155.2 HVUL5H27846.2 0.100329005125162
HVUL0H00155.2 HVUL5H28459.2 0.182307187201844
HVUL0H00155.2 HVUL5H28460.2 0.0614454370550434
HVUL0H00155.2 HVUL5H28672.2 0.143520860909835
HVUL0H00155.2 HVUL5H28877.2 0.0057824154727182
HVUL0H00155.2 HVUL5H28917.2 0.112619256044069
HVUL0H00155.2 HVUL5H30607.2 0.200592868362056
HVUL0H00155.2 HVUL5H31052.2 0.03766981605488
HVUL0H00155.2 HVUL5H31450.2 0.0480197219673263
HVUL0H00155.2 HVUL5H32227.2 0.205688241345617
HVUL0H00155.2 HVUL5H32610.2 0.0167988948614563
HVUL0H00155.2 HVUL5H32942.2 0.134566635555693
HVUL0H00155.2 HVUL5H33572.2 0.154000062331768
HVUL0H00155.2 HVUL5H34041.2 0.0736726543238607
HVUL0H00155.2 HVUL5H34497.2 0.0852723389707241
HVUL0H00155.2 HVUL5H35098.2 0.0269010393946655
HVUL0H00155.2 HVUL5H35356.2 0.0895149205774197
HVUL0H00155.2 HVUL5H36130.2 0.137420118635128
HVUL0H00155.2 HVUL5H36133.2 0.160297485173702
HVUL0H00155.2 HVUL5H36394.2 0.0829878111516844
HVUL0H00155.2 HVUL5H38792.2 0.168734163437737
HVUL0H00155.2 HVUL5H39411.2 0.168064972066547
HVUL0H00155.2 HVUL5H39668.2 0.162295347899488
HVUL0H00155.2 HVUL5H40100.2 0.149550225961683
HVUL0H00155.2 HVUL5H40109.2 0.196421272882196
HVUL0H00155.2 HVUL5H40238.2 0.0552930083533649
HVUL0H00155.2 HVUL5H41834.2 0.110450891734842
HVUL0H00155.2 HVUL5H41844.2 0.0104015843356685
HVUL0H00155.2 HVUL5H41954.2 0.014218374286348
HVUL0H00155.2 HVUL5H42528.2 0.0729206041135241
HVUL0H00155.2 HVUL5H43820.2 0.0701765138503498
HVUL0H00155.2 HVUL5H44015.2 0.208266667114011
HVUL0H00155.2 HVUL5H44461.2 0.147184964189943
HVUL0H00155.2 HVUL5H44522.2 0.112549837124464
HVUL0H00155.2 HVUL5H44901.2 0.16038529625718
HVUL0H00155.2 HVUL5H44995.2 0.04064996295368
HVUL0H00155.2 HVUL5H45249.2 0.0682482087574411
HVUL0H00155.2 HVUL5H46192.2 0.0431034982740612
HVUL0H00155.2 HVUL5H47076.2 0.110733164811682
HVUL0H00155.2 HVUL5H47290.2 0.0476555717785338
HVUL0H00155.2 HVUL5H49119.2 0.0488398813007049
HVUL0H00155.2 HVUL5H49231.2 0.0945008744937134
HVUL0H00155.2 HVUL5H49798.2 0.125193982744178
HVUL0H00155.2 HVUL5H51538.2 0.12400265136332
HVUL0H00155.2 HVUL5H51756.2 0.0724489006731616
HVUL0H00155.2 HVUL5H52756.2 0.140626737541313
HVUL0H00155.2 HVUL5H53385.2 0.0163754196501164
HVUL0H00155.2 HVUL5H54601.2 0.127939049073566
HVUL0H00155.2 HVUL5H59898.2 0.185322847620679
HVUL0H00155.2 HVUL6H00967.2 0.177734776353963
HVUL0H00155.2 HVUL6H01199.2 0.0178497088534382
HVUL0H00155.2 HVUL6H01331.2 0.138976048029054
HVUL0H00155.2 HVUL6H02140.2 0.12535377090668
HVUL0H00155.2 HVUL6H02166.2 0.182120755738988
HVUL0H00155.2 HVUL6H02224.2 0.193995772988778
HVUL0H00155.2 HVUL6H02412.2 0.055095040448062
HVUL0H00155.2 HVUL6H02567.2 0.174309931865783
HVUL0H00155.2 HVUL6H02879.2 0.165199048806381
HVUL0H00155.2 HVUL6H04651.2 0.086527972362983
HVUL0H00155.2 HVUL6H05299.2 0.0771144949150965
HVUL0H00155.2 HVUL6H05729.2 0.144600350391504
HVUL0H00155.2 HVUL6H06220.2 0.0919380458744073
HVUL0H00155.2 HVUL6H06725.2 0.0751944069786132
HVUL0H00155.2 HVUL6H08078.2 0.0260920410442835
HVUL0H00155.2 HVUL6H08266.2 0.136326452122921
HVUL0H00155.2 HVUL6H08501.2 0.197839526775404
HVUL0H00155.2 HVUL6H08817.2 0.17533787099416
HVUL0H00155.2 HVUL6H09309.2 0.0750940325598883
HVUL0H00155.2 HVUL6H09726.2 0.070190748258645
HVUL0H00155.2 HVUL6H10461.2 0.0990559336196714
HVUL0H00155.2 HVUL6H12203.2 0.186872054187839
HVUL0H00155.2 HVUL6H12339.2 0.0347059363035315
HVUL0H00155.2 HVUL6H12676.2 0.183165015314794
HVUL0H00155.2 HVUL6H13062.2 0.0964556200910894
HVUL0H00155.2 HVUL6H13328.2 0.0143425244035856
HVUL0H00155.2 HVUL6H14487.2 0.159479373617744
HVUL0H00155.2 HVUL6H17004.2 0.00287257818606029
HVUL0H00155.2 HVUL6H17188.2 0.130108151448515
HVUL0H00155.2 HVUL6H17635.2 0.0460685315431408
HVUL0H00155.2 HVUL6H18267.2 0.121725041797812
HVUL0H00155.2 HVUL6H19383.2 0.107896210831447
HVUL0H00155.2 HVUL6H19665.2 0.0234205838956928
HVUL0H00155.2 HVUL6H20013.2 0.00838089450354406
HVUL0H00155.2 HVUL6H21367.2 0.0263101686273263
HVUL0H00155.2 HVUL6H21553.2 0.00345770140853232
HVUL0H00155.2 HVUL6H21895.2 0.0249640955072579
HVUL0H00155.2 HVUL6H22389.2 0.145951664613632
HVUL0H00155.2 HVUL6H22662.2 0.185677977888628
HVUL0H00155.2 HVUL6H23568.2 0.110250688739124
HVUL0H00155.2 HVUL6H23976.2 0.0746784716848298
HVUL0H00155.2 HVUL6H24043.2 0.158620011349921
HVUL0H00155.2 HVUL6H24780.2 0.0863464466756204
HVUL0H00155.2 HVUL6H24824.2 0.191391294596515
HVUL0H00155.2 HVUL6H25211.2 0.159603487429507
HVUL0H00155.2 HVUL6H25574.2 0.165302949935923
HVUL0H00155.2 HVUL6H29843.2 0.151911738018694
HVUL0H00155.2 HVUL6H29929.2 0.170153186964264
HVUL0H00155.2 HVUL6H32660.2 0.025136537884964
HVUL0H00155.2 HVUL6H32761.2 0.160563616737837
HVUL0H00155.2 HVUL6H33221.2 0.100413185318741
HVUL0H00155.2 HVUL6H33630.2 0.15283367246099
HVUL0H00155.2 HVUL6H33637.2 0.0512847113206436
HVUL0H00155.2 HVUL6H33807.2 0.0192493106850994
HVUL0H00155.2 HVUL6H33871.2 0.168159672561917
HVUL0H00155.2 HVUL6H34668.2 0.17883010407262
HVUL0H00155.2 HVUL6H35025.2 0.100894681369143
HVUL0H00155.2 HVUL6H35134.2 0.117495967536429
HVUL0H00155.2 HVUL6H35637.2 0.140332358421562
HVUL0H00155.2 HVUL6H36297.2 0.0113343834929128
HVUL0H00155.2 HVUL6H37041.2 0.0205214654842855
HVUL0H00155.2 HVUL6H37785.2 0.0667341403824964
HVUL0H00155.2 HVUL6H37870.2 0.0727434670570346
HVUL0H00155.2 HVUL6H38877.2 0.15328179321767
HVUL0H00155.2 HVUL6H39528.2 0.0055785560982493
HVUL0H00155.2 HVUL6H39608.2 0.121004312996399
HVUL0H00155.2 HVUL6H43996.2 0.150764908502011
HVUL0H00155.2 HVUL6H50077.2 0.128238759210094
HVUL0H00155.2 HVUL6H50823.2 0.0533507249224117
HVUL0H00155.2 HVUL6H52171.2 0.18830832159359
HVUL0H00155.2 HVUL6H52442.2 0.185354793463533
HVUL0H00155.2 HVUL6H52447.2 0.199090051437078
HVUL0H00155.2 HVUL6H54647.2 0.0745993414466102
HVUL0H00155.2 HVUL7H01687.2 0.126535780679
HVUL0H00155.2 HVUL7H01902.2 0.167164982146474
HVUL0H00155.2 HVUL7H01951.2 0.146513110909412
HVUL0H00155.2 HVUL7H02077.2 0.106022922491774
HVUL0H00155.2 HVUL7H02236.2 0.160983659998338
HVUL0H00155.2 HVUL7H03162.2 0.180030119279024
HVUL0H00155.2 HVUL7H03219.2 0.0417518568580025
HVUL0H00155.2 HVUL7H03712.2 0.0477054406336134
HVUL0H00155.2 HVUL7H03982.2 0.0947234832101166
HVUL0H00155.2 HVUL7H04779.2 0.102433853520288
HVUL0H00155.2 HVUL7H05423.2 0.0294134460306132
HVUL0H00155.2 HVUL7H05602.2 0.0550772323376664
HVUL0H00155.2 HVUL7H06304.2 0.165366525599621
HVUL0H00155.2 HVUL7H06717.2 0.122161966857718
HVUL0H00155.2 HVUL7H06990.2 0.115829523781842
HVUL0H00155.2 HVUL7H07288.2 0.136387967961675
HVUL0H00155.2 HVUL7H08884.2 0.0339569913406289
HVUL0H00155.2 HVUL7H08959.2 0.0331658233845948
HVUL0H00155.2 HVUL7H09435.2 0.141557497949349
HVUL0H00155.2 HVUL7H09669.2 0.031792666834029
HVUL0H00155.2 HVUL7H09916.2 0.0202973253008194
HVUL0H00155.2 HVUL7H10232.2 0.171965703186268
HVUL0H00155.2 HVUL7H10575.2 0.165837044821598
HVUL0H00155.2 HVUL7H11269.2 0.152094395900363
HVUL0H00155.2 HVUL7H11280.2 0.1180924460998
HVUL0H00155.2 HVUL7H11408.2 0.121576076969445
HVUL0H00155.2 HVUL7H11663.2 0.0157689169623688
HVUL0H00155.2 HVUL7H11892.2 0.0291803069729081
HVUL0H00155.2 HVUL7H12076.2 0.110845074261946
HVUL0H00155.2 HVUL7H12304.2 0.0969854071752661
HVUL0H00155.2 HVUL7H12411.2 0.113333172791277
HVUL0H00155.2 HVUL7H12585.2 0.023193690931744
HVUL0H00155.2 HVUL7H12747.2 0.0669101201287919
HVUL0H00155.2 HVUL7H12900.2 0.142809770725548
HVUL0H00155.2 HVUL7H12980.2 0.00541496236687943
HVUL0H00155.2 HVUL7H14338.2 0.119049527378004
HVUL0H00155.2 HVUL7H14968.2 0.100031356039091
HVUL0H00155.2 HVUL7H16005.2 0.0567348593967438
HVUL0H00155.2 HVUL7H16070.2 0.135048833060207
HVUL0H00155.2 HVUL7H16113.2 0.12049774193388
HVUL0H00155.2 HVUL7H17329.2 0.102721145405252
HVUL0H00155.2 HVUL7H17447.2 0.108742663031063
HVUL0H00155.2 HVUL7H17456.2 0.127328258013876
HVUL0H00155.2 HVUL7H17671.2 0.0141952965781105
HVUL0H00155.2 HVUL7H18799.2 0.173261776131478
HVUL0H00155.2 HVUL7H18847.2 0.164934409084203
HVUL0H00155.2 HVUL7H19427.2 0.13771096706371
HVUL0H00155.2 HVUL7H21319.2 0.160265369361451
HVUL0H00155.2 HVUL7H21382.2 0.119003891859407
HVUL0H00155.2 HVUL7H21390.2 0.164918423774383
HVUL0H00155.2 HVUL7H22915.2 0.0474637430538164
HVUL0H00155.2 HVUL7H23144.2 0.104981149092823
HVUL0H00155.2 HVUL7H23183.2 0.172532864411218
HVUL0H00155.2 HVUL7H23448.2 0.0946496162453037
HVUL0H00155.2 HVUL7H23458.2 0.11920047728569
HVUL0H00155.2 HVUL7H23459.2 0.074119840507627
HVUL0H00155.2 HVUL7H25195.2 0.159921095435379
HVUL0H00155.2 HVUL7H25557.2 0.174516836323999
HVUL0H00155.2 HVUL7H25972.2 0.100540180309692
HVUL0H00155.2 HVUL7H26410.2 0.0462532812076047
HVUL0H00155.2 HVUL7H26958.2 0.110173679304409
HVUL0H00155.2 HVUL7H27178.2 0.144261393617911
HVUL0H00155.2 HVUL7H27205.2 0.206794427460711
HVUL0H00155.2 HVUL7H28389.2 0.12772191588642
HVUL0H00155.2 HVUL7H28417.2 0.158012197168946
HVUL0H00155.2 HVUL7H29256.2 0.132761699838762
HVUL0H00155.2 HVUL7H29326.2 0.141537447683606
HVUL0H00155.2 HVUL7H29357.2 0.0605911892165578
HVUL0H00155.2 HVUL7H29358.2 0.0956571464698127
HVUL0H00155.2 HVUL7H29359.2 0.102686305293573
HVUL0H00155.2 HVUL7H29585.2 0.128330196593859
HVUL0H00155.2 HVUL7H30521.2 0.143279205898529
HVUL0H00155.2 HVUL7H31321.2 0.0281697356618029
HVUL0H00155.2 HVUL7H31393.2 0.0881766317687896
HVUL0H00155.2 HVUL7H32212.2 0.109602003820611
HVUL0H00155.2 HVUL7H32312.2 0.110064558835682
HVUL0H00155.2 HVUL7H33294.2 0.0562767059143348
HVUL0H00155.2 HVUL7H33660.2 0.00850764056936702
HVUL0H00155.2 HVUL7H34347.2 0.0176972562517254
HVUL0H00155.2 HVUL7H34397.2 0.0267568242088695
HVUL0H00155.2 HVUL7H34402.2 0.13807581882719
HVUL0H00155.2 HVUL7H34574.2 0.0869262968595354
HVUL0H00155.2 HVUL7H35390.2 0.123866129380836
HVUL0H00155.2 HVUL7H35961.2 0.125472158740165
HVUL0H00155.2 HVUL7H37046.2 0.0802834850143746
HVUL0H00155.2 HVUL7H37356.2 0.0733960894261677
HVUL0H00155.2 HVUL7H38175.2 0.0799774718276584
HVUL0H00155.2 HVUL7H38320.2 0.150354416706276
HVUL0H00155.2 HVUL7H38965.2 0.0575694162521356
HVUL0H00155.2 HVUL7H39584.2 0.156474165403631
HVUL0H00155.2 HVUL7H40151.2 0.170874025258199
HVUL0H00155.2 HVUL7H40389.2 0.157013050965497
HVUL0H00155.2 HVUL7H41506.2 0.0424103094666951
HVUL0H00155.2 HVUL7H42439.2 0.0229648332483141
HVUL0H00155.2 HVUL7H42443.2 0.187989705409955
HVUL0H00155.2 HVUL7H43488.2 0.0210065874777576
HVUL0H00155.2 HVUL7H43719.2 0.0621684733213523
HVUL0H00155.2 HVUL7H44228.2 0.0165839914717059
HVUL0H00155.2 HVUL7H44630.2 0.0395330732510503
HVUL0H00155.2 HVUL7H44748.2 0.0911144731095325
HVUL0H00155.2 HVUL7H47327.2 0.0505961667693326
HVUL0H00155.2 HVUL7H47548.2 0.167314792668494
HVUL0H00155.2 HVUL7H47879.2 0.158573545395306
HVUL0H00155.2 HVUL7H48057.2 0.13944584068874
HVUL0H00155.2 HVUL7H49219.2 0.142329611254995
HVUL0H00155.2 HVUL7H49461.2 0.0900177770821406
HVUL0H00155.2 HVUL7H51204.2 0.176899028691363
HVUL0H00155.2 HVUL7H51587.2 0.109148410350566
HVUL0H00155.2 HVUL7H52181.2 0.19066294690206
HVUL0H00155.2 HVUL7H52771.2 0.149812309934948
HVUL0H00155.2 HVUL7H53405.2 0.114623811204508
HVUL0H00155.2 HVUL7H54031.2 0.163634029057895
HVUL0H00155.2 HVUL7H55927.2 0.122686171142076
HVUL0H00155.2 HVUL7H55963.2 0.108683650995433
HVUL0H00155.2 HVUL7H57481.2 0.0701543698278793
HVUL0H00155.2 HVUL7H59296.2 0.0754070190464173
HVUL0H01114.2 HVUL0H01651.2 0.168377897475144
HVUL0H01114.2 HVUL0H02078.2 0.030057097862517
HVUL0H01114.2 HVUL0H02443.2 0.112002393307956
HVUL0H01114.2 HVUL0H03392.2 0.178255728941435
HVUL0H01114.2 HVUL0H05540.2 0.19809695346168
HVUL0H01114.2 HVUL0H05901.2 0.255144387392646
HVUL0H01114.2 HVUL0H06657.2 0.20161641083643
HVUL0H01114.2 HVUL0H07125.2 0.221522875319813
HVUL0H01114.2 HVUL0H07208.2 0.172599131376259
HVUL0H01114.2 HVUL0H07940.2 0.219204272294088
HVUL0H01114.2 HVUL0H08117.2 0.146213146924795
HVUL0H01114.2 HVUL0H08118.2 0.225359582354923
HVUL0H01114.2 HVUL0H08584.2 0.175992441320577
HVUL0H01114.2 HVUL0H08589.2 0.11522786618134
HVUL0H01114.2 HVUL0H09019.2 0.231713089289781
HVUL0H01114.2 HVUL0H09020.2 0.0808051827487122
HVUL0H01114.2 HVUL0H09318.2 0.0360689181713699
HVUL0H01114.2 HVUL0H09820.2 0.18076096740113
HVUL0H01114.2 HVUL0H10043.2 0.133049450790235
HVUL0H01114.2 HVUL0H12494.2 0.163102852872647
HVUL0H01114.2 HVUL0H12663.2 0.127987625828182
HVUL0H01114.2 HVUL0H13198.2 0.128235911612003
HVUL0H01114.2 HVUL0H13454.2 0.235483470747987
HVUL0H01114.2 HVUL0H14263.2 0.110824140091445
HVUL0H01114.2 HVUL0H14784.2 0.0473392971122726
HVUL0H01114.2 HVUL0H15117.2 0.241664320218523
HVUL0H01114.2 HVUL0H15310.2 0.154650355398839
HVUL0H01114.2 HVUL0H15620.2 0.256063389991197
HVUL0H01114.2 HVUL0H15893.2 0.227983808621873
HVUL0H01114.2 HVUL0H17765.2 0.114786194414562
HVUL0H01114.2 HVUL0H21084.2 0.0757440974719716
HVUL0H01114.2 HVUL0H23092.2 0.246892999361068
HVUL0H01114.2 HVUL0H28934.2 0.168543370911989
HVUL0H01114.2 HVUL0H28935.2 0.167377849601267
HVUL0H01114.2 HVUL0H29767.2 0.0287847053102683
HVUL0H01114.2 HVUL0H31003.2 0.135279986740943
HVUL0H01114.2 HVUL0H33228.2 0.169624921195039
HVUL0H01114.2 HVUL0H33619.2 0.151886195018005
HVUL0H01114.2 HVUL0H46714.2 0.139418611439297
HVUL0H01114.2 HVUL0H46775.2 0.139066093497897
HVUL0H01114.2 HVUL1H00259.2 0.197184158761662
HVUL0H01114.2 HVUL1H01569.2 0.170476774252749
HVUL0H01114.2 HVUL1H02263.2 0.105018989432591
HVUL0H01114.2 HVUL1H02385.2 0.170044694288133
HVUL0H01114.2 HVUL1H02387.2 0.190765897170816
HVUL0H01114.2 HVUL1H02587.2 0.161552175509694
HVUL0H01114.2 HVUL1H02994.2 0.212969244469529
HVUL0H01114.2 HVUL1H03020.2 0.215218333662468
HVUL0H01114.2 HVUL1H03164.2 0.11537340612029
HVUL0H01114.2 HVUL1H03639.2 0.198670842637795
HVUL0H01114.2 HVUL1H03721.2 0.175803742943883
HVUL0H01114.2 HVUL1H04874.2 0.253905481509213
HVUL0H01114.2 HVUL1H04989.2 0.220123226399444
HVUL0H01114.2 HVUL1H05289.2 0.0638399959279436
HVUL0H01114.2 HVUL1H05324.2 0.0882863722681117
HVUL0H01114.2 HVUL1H05443.2 0.167642719137537
HVUL0H01114.2 HVUL1H06543.2 0.266175856659842
HVUL0H01114.2 HVUL1H06802.2 0.245110051659257
HVUL0H01114.2 HVUL1H07337.2 0.19163016176097
HVUL0H01114.2 HVUL1H07566.2 0.168260277432283
HVUL0H01114.2 HVUL1H08320.2 0.211722905620157
HVUL0H01114.2 HVUL1H08352.2 0.126666895334819
HVUL0H01114.2 HVUL1H08356.2 0.14826680894957
HVUL0H01114.2 HVUL1H08399.2 0.121926693401411
HVUL0H01114.2 HVUL1H10942.2 0.162423460010426
HVUL0H01114.2 HVUL1H11017.2 0.0486183453684624
HVUL0H01114.2 HVUL1H11631.2 0.210121869109342
HVUL0H01114.2 HVUL1H12084.2 0.162925137594138
HVUL0H01114.2 HVUL1H12217.2 0.114670894156271
HVUL0H01114.2 HVUL1H12218.2 0.0790534792945394
HVUL0H01114.2 HVUL1H12220.2 0.111083549331701
HVUL0H01114.2 HVUL1H12635.2 0.14436937702853
HVUL0H01114.2 HVUL1H12941.2 0.199568427878255
HVUL0H01114.2 HVUL1H12954.2 0.2121524668006
HVUL0H01114.2 HVUL1H13099.2 0.159600892706798
HVUL0H01114.2 HVUL1H13139.2 0.168506773840409
HVUL0H01114.2 HVUL1H14474.2 0.220932395375357
HVUL0H01114.2 HVUL1H15041.2 0.11292887705358
HVUL0H01114.2 HVUL1H15328.2 0.216888408657083
HVUL0H01114.2 HVUL1H15995.2 0.205247630933524
HVUL0H01114.2 HVUL1H16443.2 0.197917248993707
HVUL0H01114.2 HVUL1H16648.2 0.132272530750338
HVUL0H01114.2 HVUL1H16764.2 0.223194868920573
HVUL0H01114.2 HVUL1H17858.2 0.0415294795147926
HVUL0H01114.2 HVUL1H18436.2 0.184918962434636
HVUL0H01114.2 HVUL1H19184.2 0.223221148940709
HVUL0H01114.2 HVUL1H19398.2 0.142413961417551
HVUL0H01114.2 HVUL1H19514.2 0.204705116581417
HVUL0H01114.2 HVUL1H20964.2 0.192653409453258
HVUL0H01114.2 HVUL1H22403.2 0.204718164450341
HVUL0H01114.2 HVUL1H22714.2 0.170121663594868
HVUL0H01114.2 HVUL1H22869.2 0.24159673645183
HVUL0H01114.2 HVUL1H23150.2 0.165490479327077
HVUL0H01114.2 HVUL1H24019.2 0.250296402724091
HVUL0H01114.2 HVUL1H24020.2 0.252239183246674
HVUL0H01114.2 HVUL1H24106.2 0.196405182476384
HVUL0H01114.2 HVUL1H24974.2 0.21447616342167
HVUL0H01114.2 HVUL1H26289.2 0.233281473323202
HVUL0H01114.2 HVUL1H26689.2 0.174823895713288
HVUL0H01114.2 HVUL1H26690.2 0.249115807301725
HVUL0H01114.2 HVUL1H27371.2 0.243256250473863
HVUL0H01114.2 HVUL1H27440.2 0.0970654030686295
HVUL0H01114.2 HVUL1H27930.2 0.109957754607786
HVUL0H01114.2 HVUL1H28613.2 0.143176341866021
HVUL0H01114.2 HVUL1H28780.2 0.0840915102667788
HVUL0H01114.2 HVUL1H29485.2 0.134411613584688
HVUL0H01114.2 HVUL1H29639.2 0.059197659819714
HVUL0H01114.2 HVUL1H30591.2 0.214186567348609
HVUL0H01114.2 HVUL1H30861.2 0.246640051192882
HVUL0H01114.2 HVUL1H31164.2 0.209879985458756
HVUL0H01114.2 HVUL1H31441.2 0.150737553415191
HVUL0H01114.2 HVUL1H31797.2 0.20670783200185
HVUL0H01114.2 HVUL1H32033.2 0.173030761109386
HVUL0H01114.2 HVUL1H32113.2 0.109561564991823
HVUL0H01114.2 HVUL1H32788.2 0.241696621754701
HVUL0H01114.2 HVUL1H32790.2 0.166334576013266
HVUL0H01114.2 HVUL1H34231.2 0.156033849421758
HVUL0H01114.2 HVUL1H34287.2 0.215800610380068
HVUL0H01114.2 HVUL1H34368.2 0.218086353623021
HVUL0H01114.2 HVUL1H34763.2 0.203232077885683
HVUL0H01114.2 HVUL1H35226.2 0.242526636272358
HVUL0H01114.2 HVUL1H35310.2 0.131900259197424
HVUL0H01114.2 HVUL1H35678.2 0.0520547873009259
HVUL0H01114.2 HVUL1H37070.2 0.242345183957568
HVUL0H01114.2 HVUL1H37134.2 0.111142803397106
HVUL0H01114.2 HVUL1H37283.2 0.0873251586726433
HVUL0H01114.2 HVUL1H39468.2 0.200579818761543
HVUL0H01114.2 HVUL1H39878.2 0.253258627340409
HVUL0H01114.2 HVUL1H42113.2 0.0819440870015703
HVUL0H01114.2 HVUL1H43749.2 0.108457730058762
HVUL0H01114.2 HVUL1H45714.2 0.165338221586283
HVUL0H01114.2 HVUL1H46389.2 0.220460262043603
HVUL0H01114.2 HVUL1H47291.2 0.178699342907657
HVUL0H01114.2 HVUL1H48306.2 0.222120112885324
HVUL0H01114.2 HVUL1H48704.2 0.144358687883028
HVUL0H01114.2 HVUL1H49511.2 0.198311162674444
HVUL0H01114.2 HVUL1H51013.2 0.21892714658832
HVUL0H01114.2 HVUL1H51982.2 0.226625189098118
HVUL0H01114.2 HVUL1H52547.2 0.158694838001222
HVUL0H01114.2 HVUL1H52548.2 0.0976320007076656
HVUL0H01114.2 HVUL1H52641.2 0.196038112321443
HVUL0H01114.2 HVUL1H54682.2 0.236379366338608
HVUL0H01114.2 HVUL1H54683.2 0.255797659622685
HVUL0H01114.2 HVUL1H59462.2 0.189932555607977
HVUL0H01114.2 HVUL1H59682.2 0.135547943670883
HVUL0H01114.2 HVUL2H01186.2 0.1591737124503
HVUL0H01114.2 HVUL2H01395.2 0.13913116300246
HVUL0H01114.2 HVUL2H01522.2 0.222462179573497
HVUL0H01114.2 HVUL2H01831.2 0.0712794801482651
HVUL0H01114.2 HVUL2H02614.2 0.217112970567966
HVUL0H01114.2 HVUL2H03142.2 0.196475344516092
HVUL0H01114.2 HVUL2H03578.2 0.192483317144475
HVUL0H01114.2 HVUL2H03756.2 0.142918576241189
HVUL0H01114.2 HVUL2H04302.2 0.223193847778886
HVUL0H01114.2 HVUL2H04832.2 0.0638792388176272
HVUL0H01114.2 HVUL2H04862.2 0.224622839100332
HVUL0H01114.2 HVUL2H05270.2 0.245057537735458
HVUL0H01114.2 HVUL2H05474.2 0.230456119658557
HVUL0H01114.2 HVUL2H05646.2 0.193059505834668
HVUL0H01114.2 HVUL2H06224.2 0.191373069001227
HVUL0H01114.2 HVUL2H06604.2 0.243808953433012
HVUL0H01114.2 HVUL2H07478.2 0.115615430671822
HVUL0H01114.2 HVUL2H07560.2 0.201793844977231
HVUL0H01114.2 HVUL2H07776.2 0.164768973202096
HVUL0H01114.2 HVUL2H07777.2 0.178984678764491
HVUL0H01114.2 HVUL2H07971.2 0.220438331287334
HVUL0H01114.2 HVUL2H08057.2 0.0992252412430475
HVUL0H01114.2 HVUL2H08058.2 0.201001443714829
HVUL0H01114.2 HVUL2H08436.2 0.247098773114786
HVUL0H01114.2 HVUL2H08852.2 0.165801592432097
HVUL0H01114.2 HVUL2H10372.2 0.152932662916774
HVUL0H01114.2 HVUL2H10373.2 0.195362904953217
HVUL0H01114.2 HVUL2H10947.2 0.230526888210856
HVUL0H01114.2 HVUL2H11031.2 0.248927710739552
HVUL0H01114.2 HVUL2H11035.2 0.184293467758972
HVUL0H01114.2 HVUL2H11156.2 0.155119100495468
HVUL0H01114.2 HVUL2H11841.2 0.0802931263580283
HVUL0H01114.2 HVUL2H12467.2 0.224011162229283
HVUL0H01114.2 HVUL2H12616.2 0.159379314970599
HVUL0H01114.2 HVUL2H12983.2 0.16461708066607
HVUL0H01114.2 HVUL2H13055.2 0.234400865691911
HVUL0H01114.2 HVUL2H13606.2 0.253324212225291
HVUL0H01114.2 HVUL2H13898.2 0.209138804641077
HVUL0H01114.2 HVUL2H15788.2 0.0315037501096723
HVUL0H01114.2 HVUL2H15808.2 0.206411942154522
HVUL0H01114.2 HVUL2H16854.2 0.247630400204135
HVUL0H01114.2 HVUL2H16986.2 0.10915220479117
HVUL0H01114.2 HVUL2H17073.2 0.132126945320494
HVUL0H01114.2 HVUL2H19071.2 0.150038269407261
HVUL0H01114.2 HVUL2H19379.2 0.192484284454362
HVUL0H01114.2 HVUL2H19380.2 0.188599397435278
HVUL0H01114.2 HVUL2H19926.2 0.0838435695782243
HVUL0H01114.2 HVUL2H20080.2 0.0924513172430404
HVUL0H01114.2 HVUL2H20373.2 0.159222156988594
HVUL0H01114.2 HVUL2H20800.2 0.160860843157655
HVUL0H01114.2 HVUL2H21113.2 0.178023070488258
HVUL0H01114.2 HVUL2H21119.2 0.127382896737442
HVUL0H01114.2 HVUL2H21125.2 0.127227288897074
HVUL0H01114.2 HVUL2H21301.2 0.121903298636149
HVUL0H01114.2 HVUL2H21469.2 0.243458596921095
HVUL0H01114.2 HVUL2H21989.2 0.124298282890376
HVUL0H01114.2 HVUL2H22124.2 0.232271645133538
HVUL0H01114.2 HVUL2H22539.2 0.155095906107197
HVUL0H01114.2 HVUL2H22717.2 0.218426255979869
HVUL0H01114.2 HVUL2H22718.2 0.189754830610657
HVUL0H01114.2 HVUL2H22734.2 0.21331276424773
HVUL0H01114.2 HVUL2H23032.2 0.225771043131167
HVUL0H01114.2 HVUL2H23135.2 0.0431897141958398
HVUL0H01114.2 HVUL2H24355.2 0.189662095105951
HVUL0H01114.2 HVUL2H25131.2 0.228170680124222
HVUL0H01114.2 HVUL2H25507.2 0.111084670898369
HVUL0H01114.2 HVUL2H25933.2 0.210686159920422
HVUL0H01114.2 HVUL2H26265.2 0.222736054296541
HVUL0H01114.2 HVUL2H26379.2 0.181803851844847
HVUL0H01114.2 HVUL2H26489.2 0.19412900857847
HVUL0H01114.2 HVUL2H26598.2 0.145158507983293
HVUL0H01114.2 HVUL2H28043.2 0.230485448156939
HVUL0H01114.2 HVUL2H28168.2 0.196571712221208
HVUL0H01114.2 HVUL2H28401.2 0.191298385355499
HVUL0H01114.2 HVUL2H28493.2 0.174099393173844
HVUL0H01114.2 HVUL2H29227.2 0.0380272202581991
HVUL0H01114.2 HVUL2H29366.2 0.175774640512024
HVUL0H01114.2 HVUL2H30322.2 0.201288573015899
HVUL0H01114.2 HVUL2H30417.2 0.168668670479317
HVUL0H01114.2 HVUL2H30445.2 0.196953026314366
HVUL0H01114.2 HVUL2H30504.2 0.196949916823851
HVUL0H01114.2 HVUL2H30506.2 0.221849667497504
HVUL0H01114.2 HVUL2H30893.2 0.0992969414495475
HVUL0H01114.2 HVUL2H31036.2 0.196906185335682
HVUL0H01114.2 HVUL2H31148.2 0.244723062286495
HVUL0H01114.2 HVUL2H31746.2 0.184691232136677
HVUL0H01114.2 HVUL2H32291.2 0.242692529952508
HVUL0H01114.2 HVUL2H32297.2 0.219352490846323
HVUL0H01114.2 HVUL2H32298.2 0.0742737165708758
HVUL0H01114.2 HVUL2H32299.2 0.0588257395261261
HVUL0H01114.2 HVUL2H33131.2 0.160658887326336
HVUL0H01114.2 HVUL2H33748.2 0.137274215623257
HVUL0H01114.2 HVUL2H35148.2 0.135495089604619
HVUL0H01114.2 HVUL2H35253.2 0.17771179811385
HVUL0H01114.2 HVUL2H35254.2 0.210113065791268
HVUL0H01114.2 HVUL2H35814.2 0.132111339951113
HVUL0H01114.2 HVUL2H36002.2 0.227216744584997
HVUL0H01114.2 HVUL2H37244.2 0.194117567026114
HVUL0H01114.2 HVUL2H37485.2 0.0724220259566875
HVUL0H01114.2 HVUL2H39755.2 0.141880721995924
HVUL0H01114.2 HVUL2H39798.2 0.212624933633705
HVUL0H01114.2 HVUL2H39827.2 0.171976129429963
HVUL0H01114.2 HVUL2H39978.2 0.227676421893553
HVUL0H01114.2 HVUL2H40555.2 0.210247104411848
HVUL0H01114.2 HVUL2H40873.2 0.217399301160251
HVUL0H01114.2 HVUL2H42346.2 0.096317113725364
HVUL0H01114.2 HVUL2H42675.2 0.130266703856553
HVUL0H01114.2 HVUL2H42726.2 0.20876310324898
HVUL0H01114.2 HVUL2H42727.2 0.106515766247601
HVUL0H01114.2 HVUL2H43076.2 0.211528056403221
HVUL0H01114.2 HVUL2H43839.2 0.0499605433050622
HVUL0H01114.2 HVUL2H45312.2 0.11215915788469
HVUL0H01114.2 HVUL2H45582.2 0.151979429331843
HVUL0H01114.2 HVUL2H46560.2 0.132998439603368
HVUL0H01114.2 HVUL2H47632.2 0.223857342160397
HVUL0H01114.2 HVUL2H47638.2 0.187072417261179
HVUL0H01114.2 HVUL2H48130.2 0.0845139473053016
HVUL0H01114.2 HVUL2H49348.2 0.0306591291489038
HVUL0H01114.2 HVUL2H50342.2 0.177257409193646
HVUL0H01114.2 HVUL2H50478.2 0.199771071232476
HVUL0H01114.2 HVUL2H50644.2 0.0996809405237026
HVUL0H01114.2 HVUL2H52425.2 0.0831642757987311
HVUL0H01114.2 HVUL2H52999.2 0.228313054655634
HVUL0H01114.2 HVUL2H53190.2 0.0998818545193656
HVUL0H01114.2 HVUL2H55371.2 0.264575067069238
HVUL0H01114.2 HVUL2H57714.2 0.138182982558741
HVUL0H01114.2 HVUL2H58252.2 0.227289122105019
HVUL0H01114.2 HVUL2H59603.2 0.216113110391303
HVUL0H01114.2 HVUL3H01445.2 0.14962768848327
HVUL0H01114.2 HVUL3H01701.2 0.15440762077062
HVUL0H01114.2 HVUL3H01927.2 0.0686377568033365
HVUL0H01114.2 HVUL3H02116.2 0.187399732974423
HVUL0H01114.2 HVUL3H02780.2 0.210554344109873
HVUL0H01114.2 HVUL3H03170.2 0.104101382814003
HVUL0H01114.2 HVUL3H03171.2 0.235696821787891
HVUL0H01114.2 HVUL3H03322.2 0.209965519924948
HVUL0H01114.2 HVUL3H03765.2 0.134628877691798
HVUL0H01114.2 HVUL3H04333.2 0.218026542459813
HVUL0H01114.2 HVUL3H05530.2 0.138984818128083
HVUL0H01114.2 HVUL3H06057.2 0.198107569910212
HVUL0H01114.2 HVUL3H06083.2 0.202970897323644
HVUL0H01114.2 HVUL3H06978.2 0.174262748281558
HVUL0H01114.2 HVUL3H07559.2 0.116897775639278
HVUL0H01114.2 HVUL3H07787.2 0.089782127038167
HVUL0H01114.2 HVUL3H09298.2 0.214007869995099
HVUL0H01114.2 HVUL3H09492.2 0.190375915254699
HVUL0H01114.2 HVUL3H10030.2 0.254983250049817
HVUL0H01114.2 HVUL3H10596.2 0.213237332437293
HVUL0H01114.2 HVUL3H10635.2 0.119342403438603
HVUL0H01114.2 HVUL3H10935.2 0.162636741323599
HVUL0H01114.2 HVUL3H11287.2 0.212739399192127
HVUL0H01114.2 HVUL3H11515.2 0.201932749646308
HVUL0H01114.2 HVUL3H13321.2 0.174740862210391
HVUL0H01114.2 HVUL3H14067.2 0.189476054057902
HVUL0H01114.2 HVUL3H14150.2 0.206203557195851
HVUL0H01114.2 HVUL3H14253.2 0.193679044957274
HVUL0H01114.2 HVUL3H14367.2 0.223755005422851
HVUL0H01114.2 HVUL3H15223.2 0.220388981437023
HVUL0H01114.2 HVUL3H15531.2 0.196933426634547
HVUL0H01114.2 HVUL3H15609.2 0.222773390130433
HVUL0H01114.2 HVUL3H15610.2 0.188284344176956
HVUL0H01114.2 HVUL3H15611.2 0.224293824816561
HVUL0H01114.2 HVUL3H15647.2 0.198827182740601
HVUL0H01114.2 HVUL3H16181.2 0.14801832187417
HVUL0H01114.2 HVUL3H16356.2 0.219835622291952
HVUL0H01114.2 HVUL3H16480.2 0.178086829958025
HVUL0H01114.2 HVUL3H16699.2 0.187513429351033
HVUL0H01114.2 HVUL3H17021.2 0.158766186190901
HVUL0H01114.2 HVUL3H18060.2 0.238754574430628
HVUL0H01114.2 HVUL3H18359.2 0.202687425554266
HVUL0H01114.2 HVUL3H18631.2 0.114020604061153
HVUL0H01114.2 HVUL3H18869.2 0.0263679193934544
HVUL0H01114.2 HVUL3H19281.2 0.0922023704657303
HVUL0H01114.2 HVUL3H19593.2 0.210581841491856
HVUL0H01114.2 HVUL3H19812.2 0.214858379999026
HVUL0H01114.2 HVUL3H19890.2 0.212403447927931
HVUL0H01114.2 HVUL3H20126.2 0.172386483497271
HVUL0H01114.2 HVUL3H21204.2 0.20144068913544
HVUL0H01114.2 HVUL3H21715.2 0.238426252098808
HVUL0H01114.2 HVUL3H23722.2 0.194793346287599
HVUL0H01114.2 HVUL3H23761.2 0.261267590935746
HVUL0H01114.2 HVUL3H24064.2 0.207973682421526
HVUL0H01114.2 HVUL3H24160.2 0.207442327351345
HVUL0H01114.2 HVUL3H24324.2 0.202969285869353
HVUL0H01114.2 HVUL3H24357.2 0.105394351353636
HVUL0H01114.2 HVUL3H25117.2 0.244137474472687
HVUL0H01114.2 HVUL3H25118.2 0.183520429452725
HVUL0H01114.2 HVUL3H26980.2 0.140000167417426
HVUL0H01114.2 HVUL3H27160.2 0.219902994234421
HVUL0H01114.2 HVUL3H27213.2 0.168726326523551
HVUL0H01114.2 HVUL3H27908.2 0.245156764563471
HVUL0H01114.2 HVUL3H31197.2 0.207209682302487
HVUL0H01114.2 HVUL3H31559.2 0.160563990298864
HVUL0H01114.2 HVUL3H31594.2 0.20582525492047
HVUL0H01114.2 HVUL3H32142.2 0.242780540807876
HVUL0H01114.2 HVUL3H32270.2 0.249311262820058
HVUL0H01114.2 HVUL3H32487.2 0.188914914132109
HVUL0H01114.2 HVUL3H33094.2 0.11461247917799
HVUL0H01114.2 HVUL3H34744.2 0.0822847683176006
HVUL0H01114.2 HVUL3H36025.2 0.247195810011401
HVUL0H01114.2 HVUL3H36621.2 0.09247190406557
HVUL0H01114.2 HVUL3H37504.2 0.254372935863589
HVUL0H01114.2 HVUL3H37744.2 0.189619981880017
HVUL0H01114.2 HVUL3H38261.2 0.149285232089548
HVUL0H01114.2 HVUL3H38509.2 0.132225465178345
HVUL0H01114.2 HVUL3H39627.2 0.0533184745051931
HVUL0H01114.2 HVUL3H39940.2 0.22869225114478
HVUL0H01114.2 HVUL3H41157.2 0.0614992499448986
HVUL0H01114.2 HVUL3H41377.2 0.219911985668055
HVUL0H01114.2 HVUL3H42215.2 0.2325397428959
HVUL0H01114.2 HVUL3H42394.2 0.175452600128705
HVUL0H01114.2 HVUL3H42595.2 0.12798687752271
HVUL0H01114.2 HVUL3H42614.2 0.249961331941308
HVUL0H01114.2 HVUL3H42927.2 0.248060956138624
HVUL0H01114.2 HVUL3H43024.2 0.0893323933538479
HVUL0H01114.2 HVUL3H43113.2 0.195090665303821
HVUL0H01114.2 HVUL3H43560.2 0.146282127482719
HVUL0H01114.2 HVUL3H43569.2 0.254518371386331
HVUL0H01114.2 HVUL3H43738.2 0.216561897592181
HVUL0H01114.2 HVUL3H43896.2 0.255800049987785
HVUL0H01114.2 HVUL3H44021.2 0.127163164514
HVUL0H01114.2 HVUL3H46235.2 0.249488634222629
HVUL0H01114.2 HVUL3H46948.2 0.177772074971792
HVUL0H01114.2 HVUL3H48368.2 0.202475126112692
HVUL0H01114.2 HVUL3H50654.2 0.120366580432626
HVUL0H01114.2 HVUL3H50876.2 0.185635864552553
HVUL0H01114.2 HVUL3H51616.2 0.0915245742216554
HVUL0H01114.2 HVUL3H51730.2 0.108202256665409
HVUL0H01114.2 HVUL3H52229.2 0.111190194560832
HVUL0H01114.2 HVUL3H52982.2 0.199068051690887
HVUL0H01114.2 HVUL3H55462.2 0.193994147797877
HVUL0H01114.2 HVUL3H55492.2 0.227163379707137
HVUL0H01114.2 HVUL3H56227.2 0.12606021856189
HVUL0H01114.2 HVUL3H57087.2 0.239477070000282
HVUL0H01114.2 HVUL3H57697.2 0.232228347004562
HVUL0H01114.2 HVUL3H57924.2 0.14493680221915
HVUL0H01114.2 HVUL4H01602.2 0.0696958981973435
HVUL0H01114.2 HVUL4H02240.2 0.139580006408688
HVUL0H01114.2 HVUL4H02323.2 0.0583099814268976
HVUL0H01114.2 HVUL4H03474.2 0.0984404176085659
HVUL0H01114.2 HVUL4H04816.2 0.193984123351429
HVUL0H01114.2 HVUL4H04952.2 0.11980506239807
HVUL0H01114.2 HVUL4H06403.2 0.218777552356222
HVUL0H01114.2 HVUL4H07140.2 0.237857043229195
HVUL0H01114.2 HVUL4H07160.2 0.243248375401287
HVUL0H01114.2 HVUL4H07474.2 0.141655053629941
HVUL0H01114.2 HVUL4H07829.2 0.132449040680959
HVUL0H01114.2 HVUL4H09412.2 0.0576628999389348
HVUL0H01114.2 HVUL4H09527.2 0.165476767915311
HVUL0H01114.2 HVUL4H10170.2 0.217838192338224
HVUL0H01114.2 HVUL4H10686.2 0.259521845756984
HVUL0H01114.2 HVUL4H11601.2 0.219813313403888
HVUL0H01114.2 HVUL4H13063.2 0.180404085013728
HVUL0H01114.2 HVUL4H14799.2 0.149063894064238
HVUL0H01114.2 HVUL4H14909.2 0.0363751681453552
HVUL0H01114.2 HVUL4H15151.2 0.209008678087487
HVUL0H01114.2 HVUL4H15619.2 0.180097775424597
HVUL0H01114.2 HVUL4H15891.2 0.242868989273268
HVUL0H01114.2 HVUL4H17794.2 0.249539118891004
HVUL0H01114.2 HVUL4H17799.2 0.167590809617956
HVUL0H01114.2 HVUL4H18007.2 0.241671733089411
HVUL0H01114.2 HVUL4H18195.2 0.207286342060725
HVUL0H01114.2 HVUL4H18530.2 0.232156088583321
HVUL0H01114.2 HVUL4H18896.2 0.226987964964776
HVUL0H01114.2 HVUL4H18914.2 0.250295426768446
HVUL0H01114.2 HVUL4H19726.2 0.198794368410679
HVUL0H01114.2 HVUL4H20568.2 0.110690283199222
HVUL0H01114.2 HVUL4H21383.2 0.134194143653603
HVUL0H01114.2 HVUL4H21385.2 0.112284632600686
HVUL0H01114.2 HVUL4H21454.2 0.120744313878601
HVUL0H01114.2 HVUL4H21630.2 0.195113886176844
HVUL0H01114.2 HVUL4H21723.2 0.162440960396619
HVUL0H01114.2 HVUL4H21876.2 0.149515920419497
HVUL0H01114.2 HVUL4H21878.2 0.16276324233015
HVUL0H01114.2 HVUL4H22529.2 0.206250350996813
HVUL0H01114.2 HVUL4H22537.2 0.228805259744115
HVUL0H01114.2 HVUL4H22567.2 0.101466483318773
HVUL0H01114.2 HVUL4H24247.2 0.221822537789316
HVUL0H01114.2 HVUL4H25261.2 0.235396303885078
HVUL0H01114.2 HVUL4H25660.2 0.0861250251157047
HVUL0H01114.2 HVUL4H26244.2 0.242971607239961
HVUL0H01114.2 HVUL4H26284.2 0.158617301849077
HVUL0H01114.2 HVUL4H26319.2 0.242328799739228
HVUL0H01114.2 HVUL4H26604.2 0.221442988632905
HVUL0H01114.2 HVUL4H26833.2 0.133626206358286
HVUL0H01114.2 HVUL4H27298.2 0.169736875887622
HVUL0H01114.2 HVUL4H27323.2 0.135406254259411
HVUL0H01114.2 HVUL4H27861.2 0.207788545167952
HVUL0H01114.2 HVUL4H27863.2 0.226327980001036
HVUL0H01114.2 HVUL4H28905.2 0.218922274582425
HVUL0H01114.2 HVUL4H29063.2 0.13657083778743
HVUL0H01114.2 HVUL4H29448.2 0.139635272108488
HVUL0H01114.2 HVUL4H29640.2 0.0960836839224562
HVUL0H01114.2 HVUL4H29866.2 0.206057803790899
HVUL0H01114.2 HVUL4H29960.2 0.101496348774326
HVUL0H01114.2 HVUL4H31138.2 0.222418508801175
HVUL0H01114.2 HVUL4H31140.2 0.161338858533957
HVUL0H01114.2 HVUL4H31364.2 0.24071052562164
HVUL0H01114.2 HVUL4H31895.2 0.0709295171022532
HVUL0H01114.2 HVUL4H35401.2 0.212904976423237
HVUL0H01114.2 HVUL4H35402.2 0.214026244517156
HVUL0H01114.2 HVUL4H35790.2 0.181163217494912
HVUL0H01114.2 HVUL4H35985.2 0.242224232754073
HVUL0H01114.2 HVUL4H37183.2 0.243568240975203
HVUL0H01114.2 HVUL4H37301.2 0.235995952544919
HVUL0H01114.2 HVUL4H37366.2 0.174369782129326
HVUL0H01114.2 HVUL4H37986.2 0.220879279632419
HVUL0H01114.2 HVUL4H38115.2 0.199775984136878
HVUL0H01114.2 HVUL4H38119.2 0.144127403872321
HVUL0H01114.2 HVUL4H38244.2 0.197167505629725
HVUL0H01114.2 HVUL4H38552.2 0.0376804349798254
HVUL0H01114.2 HVUL4H38563.2 0.184984783681955
HVUL0H01114.2 HVUL4H38756.2 0.0952018095297292
HVUL0H01114.2 HVUL4H38866.2 0.262269437434604
HVUL0H01114.2 HVUL4H39102.2 0.219248343175671
HVUL0H01114.2 HVUL4H39316.2 0.229727702702078
HVUL0H01114.2 HVUL4H39326.2 0.201134529374453
HVUL0H01114.2 HVUL4H40195.2 0.0366621942426653
HVUL0H01114.2 HVUL4H42137.2 0.232397804087245
HVUL0H01114.2 HVUL4H42295.2 0.157628394778143
HVUL0H01114.2 HVUL4H42499.2 0.129734639008635
HVUL0H01114.2 HVUL4H42514.2 0.212413839188198
HVUL0H01114.2 HVUL4H42782.2 0.100098549335537
HVUL0H01114.2 HVUL4H43876.2 0.208029532356281
HVUL0H01114.2 HVUL4H45793.2 0.110267868235858
HVUL0H01114.2 HVUL4H47715.2 0.172803929951305
HVUL0H01114.2 HVUL4H47765.2 0.0843463055100271
HVUL0H01114.2 HVUL4H48526.2 0.159580930731807
HVUL0H01114.2 HVUL4H52043.2 0.216639567895238
HVUL0H01114.2 HVUL4H52481.2 0.15499701629952
HVUL0H01114.2 HVUL4H52669.2 0.176364715652412
HVUL0H01114.2 HVUL4H53302.2 0.226793751159634
HVUL0H01114.2 HVUL4H53952.2 0.0648677586276323
HVUL0H01114.2 HVUL4H54822.2 0.22616269301791
HVUL0H01114.2 HVUL4H55780.2 0.10376041957301
HVUL0H01114.2 HVUL4H56078.2 0.147980644242876
HVUL0H01114.2 HVUL4H59046.2 0.115524522944301
HVUL0H01114.2 HVUL4H59209.2 0.132737267485961
HVUL0H01114.2 HVUL4H59251.2 0.243690048061406
HVUL0H01114.2 HVUL4H59252.2 0.246227542894803
HVUL0H01114.2 HVUL4H59419.2 0.175393266935504
HVUL0H01114.2 HVUL5H01042.2 0.243977918325413
HVUL0H01114.2 HVUL5H01959.2 0.0976430942514601
HVUL0H01114.2 HVUL5H01996.2 0.210136001884417
HVUL0H01114.2 HVUL5H02128.2 0.132663309879332
HVUL0H01114.2 HVUL5H02709.2 0.109551816280877
HVUL0H01114.2 HVUL5H02793.2 0.0648888644813548
HVUL0H01114.2 HVUL5H03202.2 0.137137382040621
HVUL0H01114.2 HVUL5H03299.2 0.228369382037336
HVUL0H01114.2 HVUL5H03654.2 0.193051302011554
HVUL0H01114.2 HVUL5H03720.2 0.170663320278496
HVUL0H01114.2 HVUL5H04847.2 0.078844253725764
HVUL0H01114.2 HVUL5H05309.2 0.199861011443746
HVUL0H01114.2 HVUL5H05538.2 0.172807753842117
HVUL0H01114.2 HVUL5H05714.2 0.168145686983801
HVUL0H01114.2 HVUL5H05810.2 0.176582193111695
HVUL0H01114.2 HVUL5H05813.2 0.234165129084347
HVUL0H01114.2 HVUL5H06350.2 0.154174964514269
HVUL0H01114.2 HVUL5H06513.2 0.173403952533257
HVUL0H01114.2 HVUL5H06582.2 0.194684432688171
HVUL0H01114.2 HVUL5H07010.2 0.203805566767629
HVUL0H01114.2 HVUL5H07926.2 0.0874956831753095
HVUL0H01114.2 HVUL5H07927.2 0.175636197415272
HVUL0H01114.2 HVUL5H08069.2 0.132477681142819
HVUL0H01114.2 HVUL5H08255.2 0.101516118503255
HVUL0H01114.2 HVUL5H08513.2 0.206399555421456
HVUL0H01114.2 HVUL5H09596.2 0.231214806775324
HVUL0H01114.2 HVUL5H09941.2 0.173828273562634
HVUL0H01114.2 HVUL5H10968.2 0.179270165869651
HVUL0H01114.2 HVUL5H11071.2 0.112485788908919
HVUL0H01114.2 HVUL5H11099.2 0.113059516827979
HVUL0H01114.2 HVUL5H11348.2 0.21715430743897
HVUL0H01114.2 HVUL5H11350.2 0.116680908455547
HVUL0H01114.2 HVUL5H12069.2 0.126813305205232
HVUL0H01114.2 HVUL5H12103.2 0.139838121237951
HVUL0H01114.2 HVUL5H12468.2 0.189811990578182
HVUL0H01114.2 HVUL5H12526.2 0.232374397793468
HVUL0H01114.2 HVUL5H13656.2 0.222503339890974
HVUL0H01114.2 HVUL5H13819.2 0.199853367728994
HVUL0H01114.2 HVUL5H14194.2 0.184812372352316
HVUL0H01114.2 HVUL5H14445.2 0.129137103751686
HVUL0H01114.2 HVUL5H14875.2 0.193765042075977
HVUL0H01114.2 HVUL5H15247.2 0.161398505738536
HVUL0H01114.2 HVUL5H15446.2 0.136541942100073
HVUL0H01114.2 HVUL5H16349.2 0.23520942531055
HVUL0H01114.2 HVUL5H16351.2 0.0816481236821061
HVUL0H01114.2 HVUL5H16924.2 0.131776583980238
HVUL0H01114.2 HVUL5H17934.2 0.146587688164916
HVUL0H01114.2 HVUL5H18029.2 0.167749355079983
HVUL0H01114.2 HVUL5H18054.2 0.14488279854934
HVUL0H01114.2 HVUL5H18900.2 0.195358803598505
HVUL0H01114.2 HVUL5H19387.2 0.181201783312188
HVUL0H01114.2 HVUL5H19602.2 0.211145687336983
HVUL0H01114.2 HVUL5H19982.2 0.203164446709314
HVUL0H01114.2 HVUL5H20469.2 0.16928648069313
HVUL0H01114.2 HVUL5H20573.2 0.179767882929212
HVUL0H01114.2 HVUL5H21151.2 0.254529299942489
HVUL0H01114.2 HVUL5H22075.2 0.136147273048036
HVUL0H01114.2 HVUL5H22696.2 0.0457731761490542
HVUL0H01114.2 HVUL5H22971.2 0.124958192091355
HVUL0H01114.2 HVUL5H23051.2 0.09687834887577
HVUL0H01114.2 HVUL5H23554.2 0.164187364036582
HVUL0H01114.2 HVUL5H24151.2 0.215107485969956
HVUL0H01114.2 HVUL5H25360.2 0.108669799568928
HVUL0H01114.2 HVUL5H26055.2 0.171512485679547
HVUL0H01114.2 HVUL5H26096.2 0.180223353105076
HVUL0H01114.2 HVUL5H26237.2 0.24510770333193
HVUL0H01114.2 HVUL5H27229.2 0.190980671292689
HVUL0H01114.2 HVUL5H27731.2 0.122869449526638
HVUL0H01114.2 HVUL5H27844.2 0.0547611025680249
HVUL0H01114.2 HVUL5H27846.2 0.213393941565175
HVUL0H01114.2 HVUL5H28459.2 0.222444091046151
HVUL0H01114.2 HVUL5H28460.2 0.218451634298173
HVUL0H01114.2 HVUL5H28672.2 0.230623452412194
HVUL0H01114.2 HVUL5H28877.2 0.0547161835471459
HVUL0H01114.2 HVUL5H28917.2 0.256717633898992
HVUL0H01114.2 HVUL5H30607.2 0.136179174378072
HVUL0H01114.2 HVUL5H31052.2 0.162513943510466
HVUL0H01114.2 HVUL5H31450.2 0.178480481996872
HVUL0H01114.2 HVUL5H32227.2 0.158256046087637
HVUL0H01114.2 HVUL5H32610.2 0.1045125567622
HVUL0H01114.2 HVUL5H32942.2 0.0987167669855188
HVUL0H01114.2 HVUL5H33572.2 0.0624050313968328
HVUL0H01114.2 HVUL5H34041.2 0.130328700183028
HVUL0H01114.2 HVUL5H34497.2 0.162644560536279
HVUL0H01114.2 HVUL5H35098.2 0.0983953711745055
HVUL0H01114.2 HVUL5H35356.2 0.237599278853098
HVUL0H01114.2 HVUL5H36130.2 0.141580810230667
HVUL0H01114.2 HVUL5H36133.2 0.123816734926381
HVUL0H01114.2 HVUL5H36394.2 0.212063471365164
HVUL0H01114.2 HVUL5H38792.2 0.0791516313194721
HVUL0H01114.2 HVUL5H39411.2 0.189470833793062
HVUL0H01114.2 HVUL5H39668.2 0.161737441317206
HVUL0H01114.2 HVUL5H40100.2 0.20700423046204
HVUL0H01114.2 HVUL5H40109.2 0.142520610189858
HVUL0H01114.2 HVUL5H40238.2 0.163757640190298
HVUL0H01114.2 HVUL5H41834.2 0.157586546058389
HVUL0H01114.2 HVUL5H41844.2 0.0774599789868955
HVUL0H01114.2 HVUL5H41954.2 0.0598376527955712
HVUL0H01114.2 HVUL5H42528.2 0.226830994819426
HVUL0H01114.2 HVUL5H43820.2 0.209151862222033
HVUL0H01114.2 HVUL5H44015.2 0.176292958284246
HVUL0H01114.2 HVUL5H44461.2 0.198128071659451
HVUL0H01114.2 HVUL5H44522.2 0.213532851975461
HVUL0H01114.2 HVUL5H44901.2 0.148885351048138
HVUL0H01114.2 HVUL5H44995.2 0.17190056304016
HVUL0H01114.2 HVUL5H45249.2 0.193122860745741
HVUL0H01114.2 HVUL5H46192.2 0.183292707427036
HVUL0H01114.2 HVUL5H47076.2 0.203832577031381
HVUL0H01114.2 HVUL5H47290.2 0.19176294272383
HVUL0H01114.2 HVUL5H49119.2 0.194451591820523
HVUL0H01114.2 HVUL5H49231.2 0.194586323647247
HVUL0H01114.2 HVUL5H49798.2 0.216459376553016
HVUL0H01114.2 HVUL5H51538.2 0.202755266678646
HVUL0H01114.2 HVUL5H51756.2 0.221779710391717
HVUL0H01114.2 HVUL5H52756.2 0.221482024421333
HVUL0H01114.2 HVUL5H53385.2 0.0666526034103138
HVUL0H01114.2 HVUL5H54601.2 0.120373950070344
HVUL0H01114.2 HVUL5H59898.2 0.224282472690268
HVUL0H01114.2 HVUL6H00967.2 0.194666187635782
HVUL0H01114.2 HVUL6H01199.2 0.0918674193445532
HVUL0H01114.2 HVUL6H01331.2 0.250493520303204
HVUL0H01114.2 HVUL6H02140.2 0.267726963945121
HVUL0H01114.2 HVUL6H02166.2 0.213737402429205
HVUL0H01114.2 HVUL6H02224.2 0.200172925432002
HVUL0H01114.2 HVUL6H02412.2 0.13177484573891
HVUL0H01114.2 HVUL6H02567.2 0.239938914482243
HVUL0H01114.2 HVUL6H02879.2 0.206057621050313
HVUL0H01114.2 HVUL6H04651.2 0.238993508798618
HVUL0H01114.2 HVUL6H05299.2 0.235694087891548
HVUL0H01114.2 HVUL6H05729.2 0.175599485426718
HVUL0H01114.2 HVUL6H06220.2 0.148320005726487
HVUL0H01114.2 HVUL6H06725.2 0.126334616556972
HVUL0H01114.2 HVUL6H08078.2 0.103937250062961
HVUL0H01114.2 HVUL6H08266.2 0.118723730708786
HVUL0H01114.2 HVUL6H08501.2 0.121196338941334
HVUL0H01114.2 HVUL6H08817.2 0.203618013569472
HVUL0H01114.2 HVUL6H09309.2 0.217097932393657
HVUL0H01114.2 HVUL6H09726.2 0.227026033017431
HVUL0H01114.2 HVUL6H10461.2 0.238805052536316
HVUL0H01114.2 HVUL6H12203.2 0.0799889648151198
HVUL0H01114.2 HVUL6H12339.2 0.161478896119791
HVUL0H01114.2 HVUL6H12676.2 0.125256471555994
HVUL0H01114.2 HVUL6H13062.2 0.19967463869685
HVUL0H01114.2 HVUL6H13328.2 0.0989139327864446
HVUL0H01114.2 HVUL6H14487.2 0.153732248587516
HVUL0H01114.2 HVUL6H17004.2 0.0346832515444732
HVUL0H01114.2 HVUL6H17188.2 0.255806593674026
HVUL0H01114.2 HVUL6H17635.2 0.151664907740511
HVUL0H01114.2 HVUL6H18267.2 0.206126687374898
HVUL0H01114.2 HVUL6H19383.2 0.244085088325386
HVUL0H01114.2 HVUL6H19665.2 0.0636112885381314
HVUL0H01114.2 HVUL6H20013.2 0.0571034909168209
HVUL0H01114.2 HVUL6H21367.2 0.133413551104053
HVUL0H01114.2 HVUL6H21553.2 0.0172616494834031
HVUL0H01114.2 HVUL6H21895.2 0.138412376896128
HVUL0H01114.2 HVUL6H22389.2 0.253675109550475
HVUL0H01114.2 HVUL6H22662.2 0.121123240109837
HVUL0H01114.2 HVUL6H23568.2 0.184818513079717
HVUL0H01114.2 HVUL6H23976.2 0.221437081472426
HVUL0H01114.2 HVUL6H24043.2 0.172855319117097
HVUL0H01114.2 HVUL6H24780.2 0.21609651330581
HVUL0H01114.2 HVUL6H24824.2 0.211608592361119
HVUL0H01114.2 HVUL6H25211.2 0.220326885252061
HVUL0H01114.2 HVUL6H25574.2 0.230839181868539
HVUL0H01114.2 HVUL6H29843.2 0.189073659741668
HVUL0H01114.2 HVUL6H29929.2 0.206000702049697
HVUL0H01114.2 HVUL6H32660.2 0.106401002756367
HVUL0H01114.2 HVUL6H32761.2 0.223202471750328
HVUL0H01114.2 HVUL6H33221.2 0.230139520563182
HVUL0H01114.2 HVUL6H33630.2 0.224633232818826
HVUL0H01114.2 HVUL6H33637.2 0.160033468413144
HVUL0H01114.2 HVUL6H33807.2 0.109229564540937
HVUL0H01114.2 HVUL6H33871.2 0.100981618241868
HVUL0H01114.2 HVUL6H34668.2 0.198219252483001
HVUL0H01114.2 HVUL6H35025.2 0.135804246477683
HVUL0H01114.2 HVUL6H35134.2 0.151798475450092
HVUL0H01114.2 HVUL6H35637.2 0.198692319563214
HVUL0H01114.2 HVUL6H36297.2 0.0595617085350009
HVUL0H01114.2 HVUL6H37041.2 0.113955954963822
HVUL0H01114.2 HVUL6H37785.2 0.154763620387063
HVUL0H01114.2 HVUL6H37870.2 0.156243765354536
HVUL0H01114.2 HVUL6H38877.2 0.119295220699934
HVUL0H01114.2 HVUL6H39528.2 0.0424474016909654
HVUL0H01114.2 HVUL6H39608.2 0.0534051191969562
HVUL0H01114.2 HVUL6H43996.2 0.186541098163423
HVUL0H01114.2 HVUL6H50077.2 0.193368643979465
HVUL0H01114.2 HVUL6H50823.2 0.155552818930168
HVUL0H01114.2 HVUL6H52171.2 0.152647477359096
HVUL0H01114.2 HVUL6H52442.2 0.154547400552171
HVUL0H01114.2 HVUL6H52447.2 0.139357541642259
HVUL0H01114.2 HVUL6H54647.2 0.180784169651794
HVUL0H01114.2 HVUL7H01687.2 0.249691367548266
HVUL0H01114.2 HVUL7H01902.2 0.0994690398875398
HVUL0H01114.2 HVUL7H01951.2 0.0422826100603852
HVUL0H01114.2 HVUL7H02077.2 0.208485054889998
HVUL0H01114.2 HVUL7H02236.2 0.239876472398789
HVUL0H01114.2 HVUL7H03162.2 0.105170338619114
HVUL0H01114.2 HVUL7H03219.2 0.161105931309323
HVUL0H01114.2 HVUL7H03712.2 0.150757965320429
HVUL0H01114.2 HVUL7H03982.2 0.230132372731915
HVUL0H01114.2 HVUL7H04779.2 0.182330897975052
HVUL0H01114.2 HVUL7H05423.2 0.0830798323730848
HVUL0H01114.2 HVUL7H05602.2 0.150377924545872
HVUL0H01114.2 HVUL7H06304.2 0.175464378368049
HVUL0H01114.2 HVUL7H06717.2 0.235531776637836
HVUL0H01114.2 HVUL7H06990.2 0.231607795045861
HVUL0H01114.2 HVUL7H07288.2 0.205367203867326
HVUL0H01114.2 HVUL7H08884.2 0.0851771867860439
HVUL0H01114.2 HVUL7H08959.2 0.159271275363144
HVUL0H01114.2 HVUL7H09435.2 0.155811520361493
HVUL0H01114.2 HVUL7H09669.2 0.136553326219845
HVUL0H01114.2 HVUL7H09916.2 0.0442535766940683
HVUL0H01114.2 HVUL7H10232.2 0.19556114706201
HVUL0H01114.2 HVUL7H10575.2 0.0948807752647497
HVUL0H01114.2 HVUL7H11269.2 0.182912953238887
HVUL0H01114.2 HVUL7H11280.2 0.241364200860607
HVUL0H01114.2 HVUL7H11408.2 0.198866750799156
HVUL0H01114.2 HVUL7H11663.2 0.079636687978405
HVUL0H01114.2 HVUL7H11892.2 0.134375668656857
HVUL0H01114.2 HVUL7H12076.2 0.182251395559284
HVUL0H01114.2 HVUL7H12304.2 0.185731813397143
HVUL0H01114.2 HVUL7H12411.2 0.218841072884633
HVUL0H01114.2 HVUL7H12585.2 0.136789118977262
HVUL0H01114.2 HVUL7H12747.2 0.203626272153004
HVUL0H01114.2 HVUL7H12900.2 0.215602656881331
HVUL0H01114.2 HVUL7H12980.2 0.0480739035176018
HVUL0H01114.2 HVUL7H14338.2 0.152748444899978
HVUL0H01114.2 HVUL7H14968.2 0.215197076669733
HVUL0H01114.2 HVUL7H16005.2 0.149111599698769
HVUL0H01114.2 HVUL7H16070.2 0.231035983264661
HVUL0H01114.2 HVUL7H16113.2 0.121904653593386
HVUL0H01114.2 HVUL7H17329.2 0.0941826419265516
HVUL0H01114.2 HVUL7H17447.2 0.189045358153587
HVUL0H01114.2 HVUL7H17456.2 0.250569631580514
HVUL0H01114.2 HVUL7H17671.2 0.104176898181832
HVUL0H01114.2 HVUL7H18799.2 0.117460557296002
HVUL0H01114.2 HVUL7H18847.2 0.174888256673976
HVUL0H01114.2 HVUL7H19427.2 0.17079560801936
HVUL0H01114.2 HVUL7H21319.2 0.175267071911819
HVUL0H01114.2 HVUL7H21382.2 0.250700324470743
HVUL0H01114.2 HVUL7H21390.2 0.243076520694605
HVUL0H01114.2 HVUL7H22915.2 0.1295458449436
HVUL0H01114.2 HVUL7H23144.2 0.158396862091835
HVUL0H01114.2 HVUL7H23183.2 0.0897621373733919
HVUL0H01114.2 HVUL7H23448.2 0.231519505857006
HVUL0H01114.2 HVUL7H23458.2 0.252241242101901
HVUL0H01114.2 HVUL7H23459.2 0.196712175608437
HVUL0H01114.2 HVUL7H25195.2 0.216225411102591
HVUL0H01114.2 HVUL7H25557.2 0.135978739084335
HVUL0H01114.2 HVUL7H25972.2 0.171384060137938
HVUL0H01114.2 HVUL7H26410.2 0.196417249291376
HVUL0H01114.2 HVUL7H26958.2 0.247293580502645
HVUL0H01114.2 HVUL7H27178.2 0.214510108265633
HVUL0H01114.2 HVUL7H27205.2 0.177839086750201
HVUL0H01114.2 HVUL7H28389.2 0.230169142862603
HVUL0H01114.2 HVUL7H28417.2 0.252167757186298
HVUL0H01114.2 HVUL7H29256.2 0.236824496871565
HVUL0H01114.2 HVUL7H29326.2 0.163210234492064
HVUL0H01114.2 HVUL7H29357.2 0.192586133883585
HVUL0H01114.2 HVUL7H29358.2 0.236727322611699
HVUL0H01114.2 HVUL7H29359.2 0.236722870824991
HVUL0H01114.2 HVUL7H29585.2 0.245237287153909
HVUL0H01114.2 HVUL7H30521.2 0.234749678111404
HVUL0H01114.2 HVUL7H31321.2 0.140361328716898
HVUL0H01114.2 HVUL7H31393.2 0.222295364641169
HVUL0H01114.2 HVUL7H32212.2 0.258697447470365
HVUL0H01114.2 HVUL7H32312.2 0.230300330478265
HVUL0H01114.2 HVUL7H33294.2 0.202733984482339
HVUL0H01114.2 HVUL7H33660.2 0.0492127748111401
HVUL0H01114.2 HVUL7H34347.2 0.0981780549701033
HVUL0H01114.2 HVUL7H34397.2 0.107816948633829
HVUL0H01114.2 HVUL7H34402.2 0.245012048264058
HVUL0H01114.2 HVUL7H34574.2 0.153416346962348
HVUL0H01114.2 HVUL7H35390.2 0.186900020139478
HVUL0H01114.2 HVUL7H35961.2 0.232002373139135
HVUL0H01114.2 HVUL7H37046.2 0.1601413983551
HVUL0H01114.2 HVUL7H37356.2 0.142066829636485
HVUL0H01114.2 HVUL7H38175.2 0.159621983919341
HVUL0H01114.2 HVUL7H38320.2 0.183327568201421
HVUL0H01114.2 HVUL7H38965.2 0.187922253122565
HVUL0H01114.2 HVUL7H39584.2 0.234694098517851
HVUL0H01114.2 HVUL7H40151.2 0.153164403104463
HVUL0H01114.2 HVUL7H40389.2 0.153653895209562
HVUL0H01114.2 HVUL7H41506.2 0.111158366877286
HVUL0H01114.2 HVUL7H42439.2 0.0708547873226741
HVUL0H01114.2 HVUL7H42443.2 0.17743391577964
HVUL0H01114.2 HVUL7H43488.2 0.0508667013336919
HVUL0H01114.2 HVUL7H43719.2 0.180227710851645
HVUL0H01114.2 HVUL7H44228.2 0.0455688911009981
HVUL0H01114.2 HVUL7H44630.2 0.180220450306488
HVUL0H01114.2 HVUL7H44748.2 0.149524759662276
HVUL0H01114.2 HVUL7H47327.2 0.165097662541194
HVUL0H01114.2 HVUL7H47548.2 0.184223426406671
HVUL0H01114.2 HVUL7H47879.2 0.212193562503502
HVUL0H01114.2 HVUL7H48057.2 0.130142510647956
HVUL0H01114.2 HVUL7H49219.2 0.195563159545485
HVUL0H01114.2 HVUL7H49461.2 0.240226792036996
HVUL0H01114.2 HVUL7H51204.2 0.125347168284253
HVUL0H01114.2 HVUL7H51587.2 0.207162762595514
HVUL0H01114.2 HVUL7H52181.2 0.222983982839154
HVUL0H01114.2 HVUL7H52771.2 0.111814218930466
HVUL0H01114.2 HVUL7H53405.2 0.252811843586492
HVUL0H01114.2 HVUL7H54031.2 0.223708100455017
HVUL0H01114.2 HVUL7H55927.2 0.234238934407094
HVUL0H01114.2 HVUL7H55963.2 0.208593648106693
HVUL0H01114.2 HVUL7H57481.2 0.101775433511352
HVUL0H01114.2 HVUL7H59296.2 0.230397643623597
HVUL0H01651.2 HVUL0H02078.2 0.0175887638596541
HVUL0H01651.2 HVUL0H02443.2 0.195339291753926
HVUL0H01651.2 HVUL0H03392.2 0.25673464262516
HVUL0H01651.2 HVUL0H05540.2 0.337247811031585
HVUL0H01651.2 HVUL0H05901.2 0.300871024189073
HVUL0H01651.2 HVUL0H06657.2 0.279855339877061
HVUL0H01651.2 HVUL0H07125.2 0.149903225922598
HVUL0H01651.2 HVUL0H07208.2 0.105482299371437
HVUL0H01651.2 HVUL0H07940.2 0.31642446221882
HVUL0H01651.2 HVUL0H08117.2 0.128101845891175
HVUL0H01651.2 HVUL0H08118.2 0.227846416218336
HVUL0H01651.2 HVUL0H08584.2 0.136007774040233
HVUL0H01651.2 HVUL0H08589.2 0.0812284566762624
HVUL0H01651.2 HVUL0H09019.2 0.216093744842213
HVUL0H01651.2 HVUL0H09020.2 0.0391387429011353
HVUL0H01651.2 HVUL0H09318.2 0.0246344542200938
HVUL0H01651.2 HVUL0H09820.2 0.289821604080342
HVUL0H01651.2 HVUL0H10043.2 0.0884992588159946
HVUL0H01651.2 HVUL0H12494.2 0.250540140487906
HVUL0H01651.2 HVUL0H12663.2 0.300652449252857
HVUL0H01651.2 HVUL0H13198.2 0.0685839283788702
HVUL0H01651.2 HVUL0H13454.2 0.237636789793166
HVUL0H01651.2 HVUL0H14263.2 0.05644028822939
HVUL0H01651.2 HVUL0H14784.2 0.0516008721861774
HVUL0H01651.2 HVUL0H15117.2 0.212049721466575
HVUL0H01651.2 HVUL0H15310.2 0.221174451060047
HVUL0H01651.2 HVUL0H15620.2 0.265967568968838
HVUL0H01651.2 HVUL0H15893.2 0.31239364355275
HVUL0H01651.2 HVUL0H17765.2 0.0876843102736009
HVUL0H01651.2 HVUL0H21084.2 0.205753588300603
HVUL0H01651.2 HVUL0H23092.2 0.224612427804518
HVUL0H01651.2 HVUL0H28934.2 0.146087061682223
HVUL0H01651.2 HVUL0H28935.2 0.216195955353013
HVUL0H01651.2 HVUL0H29767.2 0.0150690906207285
HVUL0H01651.2 HVUL0H31003.2 0.15142218942388
HVUL0H01651.2 HVUL0H33228.2 0.237155571444397
HVUL0H01651.2 HVUL0H33619.2 0.173823438104129
HVUL0H01651.2 HVUL0H46714.2 0.245678253559904
HVUL0H01651.2 HVUL0H46775.2 0.108921438047035
HVUL0H01651.2 HVUL1H00259.2 0.294265730876691
HVUL0H01651.2 HVUL1H01569.2 0.32122075249167
HVUL0H01651.2 HVUL1H02263.2 0.0703883101812954
HVUL0H01651.2 HVUL1H02385.2 0.208074591499626
HVUL0H01651.2 HVUL1H02387.2 0.212102058060342
HVUL0H01651.2 HVUL1H02587.2 0.284902499721067
HVUL0H01651.2 HVUL1H02994.2 0.240041553439789
HVUL0H01651.2 HVUL1H03020.2 0.330819955978201
HVUL0H01651.2 HVUL1H03164.2 0.112955840155433
HVUL0H01651.2 HVUL1H03639.2 0.263159400567805
HVUL0H01651.2 HVUL1H03721.2 0.223479941044155
HVUL0H01651.2 HVUL1H04874.2 0.240330386517369
HVUL0H01651.2 HVUL1H04989.2 0.308685786871575
HVUL0H01651.2 HVUL1H05289.2 0.0422246899855581
HVUL0H01651.2 HVUL1H05324.2 0.0887073545148081
HVUL0H01651.2 HVUL1H05443.2 0.127663856214318
HVUL0H01651.2 HVUL1H06543.2 0.254894778122264
HVUL0H01651.2 HVUL1H06802.2 0.329273316543267
HVUL0H01651.2 HVUL1H07337.2 0.192590415061185
HVUL0H01651.2 HVUL1H07566.2 0.324413083005361
HVUL0H01651.2 HVUL1H08320.2 0.166545840515209
HVUL0H01651.2 HVUL1H08352.2 0.10361584851427
HVUL0H01651.2 HVUL1H08356.2 0.225150705022758
HVUL0H01651.2 HVUL1H08399.2 0.266626972235356
HVUL0H01651.2 HVUL1H10942.2 0.239410405028639
HVUL0H01651.2 HVUL1H11017.2 0.143288926441583
HVUL0H01651.2 HVUL1H11631.2 0.34268721131871
HVUL0H01651.2 HVUL1H12084.2 0.309989612054871
HVUL0H01651.2 HVUL1H12217.2 0.0664758656029876
HVUL0H01651.2 HVUL1H12218.2 0.0459181693689164
HVUL0H01651.2 HVUL1H12220.2 0.0722328596478835
HVUL0H01651.2 HVUL1H12635.2 0.0956168285162349
HVUL0H01651.2 HVUL1H12941.2 0.230014071909263
HVUL0H01651.2 HVUL1H12954.2 0.221708249180765
HVUL0H01651.2 HVUL1H13099.2 0.143074302217945
HVUL0H01651.2 HVUL1H13139.2 0.30895755660248
HVUL0H01651.2 HVUL1H14474.2 0.337641212723909
HVUL0H01651.2 HVUL1H15041.2 0.0540558957975601
HVUL0H01651.2 HVUL1H15328.2 0.267857280628174
HVUL0H01651.2 HVUL1H15995.2 0.254407904223671
HVUL0H01651.2 HVUL1H16443.2 0.278076263437683
HVUL0H01651.2 HVUL1H16648.2 0.108053986656913
HVUL0H01651.2 HVUL1H16764.2 0.315172329893437
HVUL0H01651.2 HVUL1H17858.2 0.0268470213507526
HVUL0H01651.2 HVUL1H18436.2 0.135237090834677
HVUL0H01651.2 HVUL1H19184.2 0.301214010577462
HVUL0H01651.2 HVUL1H19398.2 0.277126385737931
HVUL0H01651.2 HVUL1H19514.2 0.253605498775423
HVUL0H01651.2 HVUL1H20964.2 0.133728104583733
HVUL0H01651.2 HVUL1H22403.2 0.196608399167319
HVUL0H01651.2 HVUL1H22714.2 0.219735980981043
HVUL0H01651.2 HVUL1H22869.2 0.332740391200517
HVUL0H01651.2 HVUL1H23150.2 0.118776314563183
HVUL0H01651.2 HVUL1H24019.2 0.258900913076196
HVUL0H01651.2 HVUL1H24020.2 0.292202660203827
HVUL0H01651.2 HVUL1H24106.2 0.276075973304885
HVUL0H01651.2 HVUL1H24974.2 0.245106042634343
HVUL0H01651.2 HVUL1H26289.2 0.18324672403735
HVUL0H01651.2 HVUL1H26689.2 0.168223722792507
HVUL0H01651.2 HVUL1H26690.2 0.312571911177593
HVUL0H01651.2 HVUL1H27371.2 0.333653926207477
HVUL0H01651.2 HVUL1H27440.2 0.122413778122797
HVUL0H01651.2 HVUL1H27930.2 0.0938576190557057
HVUL0H01651.2 HVUL1H28613.2 0.294368988329967
HVUL0H01651.2 HVUL1H28780.2 0.173266128799725
HVUL0H01651.2 HVUL1H29485.2 0.153628666988087
HVUL0H01651.2 HVUL1H29639.2 0.170316185940232
HVUL0H01651.2 HVUL1H30591.2 0.325998482191457
HVUL0H01651.2 HVUL1H30861.2 0.32309882230878
HVUL0H01651.2 HVUL1H31164.2 0.19999865896477
HVUL0H01651.2 HVUL1H31441.2 0.211148092358949
HVUL0H01651.2 HVUL1H31797.2 0.271045001494876
HVUL0H01651.2 HVUL1H32033.2 0.311414667361434
HVUL0H01651.2 HVUL1H32113.2 0.116951477883671
HVUL0H01651.2 HVUL1H32788.2 0.246702591502922
HVUL0H01651.2 HVUL1H32790.2 0.0945897671999057
HVUL0H01651.2 HVUL1H34231.2 0.282550628209199
HVUL0H01651.2 HVUL1H34287.2 0.33195492838806
HVUL0H01651.2 HVUL1H34368.2 0.324891998028823
HVUL0H01651.2 HVUL1H34763.2 0.172478958571878
HVUL0H01651.2 HVUL1H35226.2 0.312538638768295
HVUL0H01651.2 HVUL1H35310.2 0.295335694964099
HVUL0H01651.2 HVUL1H35678.2 0.0672293670140273
HVUL0H01651.2 HVUL1H37070.2 0.234101743243233
HVUL0H01651.2 HVUL1H37134.2 0.222013045547414
HVUL0H01651.2 HVUL1H37283.2 0.0772621863379002
HVUL0H01651.2 HVUL1H39468.2 0.265066082834695
HVUL0H01651.2 HVUL1H39878.2 0.326951573227398
HVUL0H01651.2 HVUL1H42113.2 0.208610576220143
HVUL0H01651.2 HVUL1H43749.2 0.134596077405951
HVUL0H01651.2 HVUL1H45714.2 0.167658985127017
HVUL0H01651.2 HVUL1H46389.2 0.261090969955936
HVUL0H01651.2 HVUL1H47291.2 0.141978193628816
HVUL0H01651.2 HVUL1H48306.2 0.233492343961163
HVUL0H01651.2 HVUL1H48704.2 0.0935235368924444
HVUL0H01651.2 HVUL1H49511.2 0.320990577959714
HVUL0H01651.2 HVUL1H51013.2 0.212511064033438
HVUL0H01651.2 HVUL1H51982.2 0.330404727746654
HVUL0H01651.2 HVUL1H52547.2 0.158456201151841
HVUL0H01651.2 HVUL1H52548.2 0.264818024157751
HVUL0H01651.2 HVUL1H52641.2 0.299598435673599
HVUL0H01651.2 HVUL1H54682.2 0.341552635439874
HVUL0H01651.2 HVUL1H54683.2 0.329263271694776
HVUL0H01651.2 HVUL1H59462.2 0.294597736731743
HVUL0H01651.2 HVUL1H59682.2 0.257997503455595
HVUL0H01651.2 HVUL2H01186.2 0.26352181708089
HVUL0H01651.2 HVUL2H01395.2 0.267156290673054
HVUL0H01651.2 HVUL2H01522.2 0.282467289895956
HVUL0H01651.2 HVUL2H01831.2 0.0383350770342997
HVUL0H01651.2 HVUL2H02614.2 0.247155216667987
HVUL0H01651.2 HVUL2H03142.2 0.353915600725198
HVUL0H01651.2 HVUL2H03578.2 0.338609618789802
HVUL0H01651.2 HVUL2H03756.2 0.0773231480860345
HVUL0H01651.2 HVUL2H04302.2 0.169442081496922
HVUL0H01651.2 HVUL2H04832.2 0.0582693458078943
HVUL0H01651.2 HVUL2H04862.2 0.201635089851259
HVUL0H01651.2 HVUL2H05270.2 0.358770100857537
HVUL0H01651.2 HVUL2H05474.2 0.251420156755315
HVUL0H01651.2 HVUL2H05646.2 0.348509870760145
HVUL0H01651.2 HVUL2H06224.2 0.310496922737679
HVUL0H01651.2 HVUL2H06604.2 0.352002865689887
HVUL0H01651.2 HVUL2H07478.2 0.0656950752557904
HVUL0H01651.2 HVUL2H07560.2 0.28970587417965
HVUL0H01651.2 HVUL2H07776.2 0.199612021778135
HVUL0H01651.2 HVUL2H07777.2 0.139744993968184
HVUL0H01651.2 HVUL2H07971.2 0.17789880273795
HVUL0H01651.2 HVUL2H08057.2 0.0942381262786026
HVUL0H01651.2 HVUL2H08058.2 0.180028607291741
HVUL0H01651.2 HVUL2H08436.2 0.318549910590848
HVUL0H01651.2 HVUL2H08852.2 0.250331883128368
HVUL0H01651.2 HVUL2H10372.2 0.230549175194032
HVUL0H01651.2 HVUL2H10373.2 0.236790150674985
HVUL0H01651.2 HVUL2H10947.2 0.286184030096556
HVUL0H01651.2 HVUL2H11031.2 0.308524126978725
HVUL0H01651.2 HVUL2H11035.2 0.194049965349541
HVUL0H01651.2 HVUL2H11156.2 0.296867741408131
HVUL0H01651.2 HVUL2H11841.2 0.0719952365694777
HVUL0H01651.2 HVUL2H12467.2 0.318569028579841
HVUL0H01651.2 HVUL2H12616.2 0.092432084247481
HVUL0H01651.2 HVUL2H12983.2 0.116815298453557
HVUL0H01651.2 HVUL2H13055.2 0.167419500125993
HVUL0H01651.2 HVUL2H13606.2 0.299391771762078
HVUL0H01651.2 HVUL2H13898.2 0.232674900410504
HVUL0H01651.2 HVUL2H15788.2 0.0194800202378348
HVUL0H01651.2 HVUL2H15808.2 0.311263887275552
HVUL0H01651.2 HVUL2H16854.2 0.245277233269511
HVUL0H01651.2 HVUL2H16986.2 0.0694593260796181
HVUL0H01651.2 HVUL2H17073.2 0.274672411066925
HVUL0H01651.2 HVUL2H19071.2 0.275389760721434
HVUL0H01651.2 HVUL2H19379.2 0.348875827501329
HVUL0H01651.2 HVUL2H19380.2 0.344321913201818
HVUL0H01651.2 HVUL2H19926.2 0.0349360656160908
HVUL0H01651.2 HVUL2H20080.2 0.246377865175332
HVUL0H01651.2 HVUL2H20373.2 0.142513788719154
HVUL0H01651.2 HVUL2H20800.2 0.204079437003603
HVUL0H01651.2 HVUL2H21113.2 0.272304060336132
HVUL0H01651.2 HVUL2H21119.2 0.306563176448174
HVUL0H01651.2 HVUL2H21125.2 0.0968281399662402
HVUL0H01651.2 HVUL2H21301.2 0.0814252702510715
HVUL0H01651.2 HVUL2H21469.2 0.311002809320083
HVUL0H01651.2 HVUL2H21989.2 0.105458306338637
HVUL0H01651.2 HVUL2H22124.2 0.345183880652657
HVUL0H01651.2 HVUL2H22539.2 0.15006214623404
HVUL0H01651.2 HVUL2H22717.2 0.344070755184511
HVUL0H01651.2 HVUL2H22718.2 0.355975220077194
HVUL0H01651.2 HVUL2H22734.2 0.225719810374989
HVUL0H01651.2 HVUL2H23032.2 0.284707738499604
HVUL0H01651.2 HVUL2H23135.2 0.0421993638841393
HVUL0H01651.2 HVUL2H24355.2 0.107954605610881
HVUL0H01651.2 HVUL2H25131.2 0.342485088340682
HVUL0H01651.2 HVUL2H25507.2 0.0832954290636981
HVUL0H01651.2 HVUL2H25933.2 0.328715802467088
HVUL0H01651.2 HVUL2H26265.2 0.357765093884043
HVUL0H01651.2 HVUL2H26379.2 0.276147053661232
HVUL0H01651.2 HVUL2H26489.2 0.122705249680664
HVUL0H01651.2 HVUL2H26598.2 0.108445232493869
HVUL0H01651.2 HVUL2H28043.2 0.282261015669507
HVUL0H01651.2 HVUL2H28168.2 0.201240987800909
HVUL0H01651.2 HVUL2H28401.2 0.235454829096703
HVUL0H01651.2 HVUL2H28493.2 0.294809787672759
HVUL0H01651.2 HVUL2H29227.2 0.0236633662277793
HVUL0H01651.2 HVUL2H29366.2 0.115893363579145
HVUL0H01651.2 HVUL2H30322.2 0.343798436862054
HVUL0H01651.2 HVUL2H30417.2 0.213128033125208
HVUL0H01651.2 HVUL2H30445.2 0.317236900811795
HVUL0H01651.2 HVUL2H30504.2 0.336054937611469
HVUL0H01651.2 HVUL2H30506.2 0.293110095934006
HVUL0H01651.2 HVUL2H30893.2 0.0536347188365785
HVUL0H01651.2 HVUL2H31036.2 0.221259249625224
HVUL0H01651.2 HVUL2H31148.2 0.328527548410603
HVUL0H01651.2 HVUL2H31746.2 0.258397753179795
HVUL0H01651.2 HVUL2H32291.2 0.238537039178552
HVUL0H01651.2 HVUL2H32297.2 0.202707533702399
HVUL0H01651.2 HVUL2H32298.2 0.0484434004568922
HVUL0H01651.2 HVUL2H32299.2 0.0397103978362797
HVUL0H01651.2 HVUL2H33131.2 0.247013446392499
HVUL0H01651.2 HVUL2H33748.2 0.0917921189264248
HVUL0H01651.2 HVUL2H35148.2 0.125305157356812
HVUL0H01651.2 HVUL2H35253.2 0.100070635196455
HVUL0H01651.2 HVUL2H35254.2 0.256485235461652
HVUL0H01651.2 HVUL2H35814.2 0.299580555693676
HVUL0H01651.2 HVUL2H36002.2 0.259301870944891
HVUL0H01651.2 HVUL2H37244.2 0.163200708445216
HVUL0H01651.2 HVUL2H37485.2 0.0600972268226409
HVUL0H01651.2 HVUL2H39755.2 0.210891428836897
HVUL0H01651.2 HVUL2H39798.2 0.276379487913351
HVUL0H01651.2 HVUL2H39827.2 0.161899497928286
HVUL0H01651.2 HVUL2H39978.2 0.316644773512819
HVUL0H01651.2 HVUL2H40555.2 0.318634322413695
HVUL0H01651.2 HVUL2H40873.2 0.330468191435331
HVUL0H01651.2 HVUL2H42346.2 0.105092591057784
HVUL0H01651.2 HVUL2H42675.2 0.117834072309021
HVUL0H01651.2 HVUL2H42726.2 0.154599049798521
HVUL0H01651.2 HVUL2H42727.2 0.138582157729198
HVUL0H01651.2 HVUL2H43076.2 0.294505892594691
HVUL0H01651.2 HVUL2H43839.2 0.0235032441611627
HVUL0H01651.2 HVUL2H45312.2 0.236180678550782
HVUL0H01651.2 HVUL2H45582.2 0.287665251792454
HVUL0H01651.2 HVUL2H46560.2 0.211723041962448
HVUL0H01651.2 HVUL2H47632.2 0.235307112388599
HVUL0H01651.2 HVUL2H47638.2 0.205238826860814
HVUL0H01651.2 HVUL2H48130.2 0.197206881877113
HVUL0H01651.2 HVUL2H49348.2 0.0220931542627813
HVUL0H01651.2 HVUL2H50342.2 0.21199339846031
HVUL0H01651.2 HVUL2H50478.2 0.166141466576529
HVUL0H01651.2 HVUL2H50644.2 0.119663082322711
HVUL0H01651.2 HVUL2H52425.2 0.205349749462914
HVUL0H01651.2 HVUL2H52999.2 0.335208400170383
HVUL0H01651.2 HVUL2H53190.2 0.199917322331295
HVUL0H01651.2 HVUL2H55371.2 0.327790881743443
HVUL0H01651.2 HVUL2H57714.2 0.0780119323824628
HVUL0H01651.2 HVUL2H58252.2 0.267355384253921
HVUL0H01651.2 HVUL2H59603.2 0.181828963290099
HVUL0H01651.2 HVUL3H01445.2 0.242446592397021
HVUL0H01651.2 HVUL3H01701.2 0.258768556702474
HVUL0H01651.2 HVUL3H01927.2 0.0681319154363242
HVUL0H01651.2 HVUL3H02116.2 0.326129695212926
HVUL0H01651.2 HVUL3H02780.2 0.327727918479844
HVUL0H01651.2 HVUL3H03170.2 0.074961819299848
HVUL0H01651.2 HVUL3H03171.2 0.202421372443213
HVUL0H01651.2 HVUL3H03322.2 0.287639689613723
HVUL0H01651.2 HVUL3H03765.2 0.112198642095846
HVUL0H01651.2 HVUL3H04333.2 0.255022595646281
HVUL0H01651.2 HVUL3H05530.2 0.140623578268286
HVUL0H01651.2 HVUL3H06057.2 0.202689116842966
HVUL0H01651.2 HVUL3H06083.2 0.236389405710481
HVUL0H01651.2 HVUL3H06978.2 0.104088620598395
HVUL0H01651.2 HVUL3H07559.2 0.0872951201011666
HVUL0H01651.2 HVUL3H07787.2 0.219367708298686
HVUL0H01651.2 HVUL3H09298.2 0.34387623720571
HVUL0H01651.2 HVUL3H09492.2 0.184280505420824
HVUL0H01651.2 HVUL3H10030.2 0.309539235586617
HVUL0H01651.2 HVUL3H10596.2 0.296342193018091
HVUL0H01651.2 HVUL3H10635.2 0.276332379493984
HVUL0H01651.2 HVUL3H10935.2 0.189853451512312
HVUL0H01651.2 HVUL3H11287.2 0.152154776525514
HVUL0H01651.2 HVUL3H11515.2 0.218984110927128
HVUL0H01651.2 HVUL3H13321.2 0.247500507975247
HVUL0H01651.2 HVUL3H14067.2 0.299390603227521
HVUL0H01651.2 HVUL3H14150.2 0.327937666318958
HVUL0H01651.2 HVUL3H14253.2 0.113317833052969
HVUL0H01651.2 HVUL3H14367.2 0.210846345058064
HVUL0H01651.2 HVUL3H15223.2 0.233646775731721
HVUL0H01651.2 HVUL3H15531.2 0.16926277830461
HVUL0H01651.2 HVUL3H15609.2 0.244408015561983
HVUL0H01651.2 HVUL3H15610.2 0.219673821172153
HVUL0H01651.2 HVUL3H15611.2 0.271335552868283
HVUL0H01651.2 HVUL3H15647.2 0.287683114440406
HVUL0H01651.2 HVUL3H16181.2 0.286927300164332
HVUL0H01651.2 HVUL3H16356.2 0.335751268379595
HVUL0H01651.2 HVUL3H16480.2 0.251713188881788
HVUL0H01651.2 HVUL3H16699.2 0.148242178229874
HVUL0H01651.2 HVUL3H17021.2 0.325890397340544
HVUL0H01651.2 HVUL3H18060.2 0.313620575041525
HVUL0H01651.2 HVUL3H18359.2 0.236551837669975
HVUL0H01651.2 HVUL3H18631.2 0.0701047445195528
HVUL0H01651.2 HVUL3H18869.2 0.0140385620672527
HVUL0H01651.2 HVUL3H19281.2 0.250533506764661
HVUL0H01651.2 HVUL3H19593.2 0.343959823709105
HVUL0H01651.2 HVUL3H19812.2 0.344668551961168
HVUL0H01651.2 HVUL3H19890.2 0.154636895467838
HVUL0H01651.2 HVUL3H20126.2 0.13307633492197
HVUL0H01651.2 HVUL3H21204.2 0.304380611472239
HVUL0H01651.2 HVUL3H21715.2 0.317700250608903
HVUL0H01651.2 HVUL3H23722.2 0.285111579621828
HVUL0H01651.2 HVUL3H23761.2 0.311724119524175
HVUL0H01651.2 HVUL3H24064.2 0.312274696521236
HVUL0H01651.2 HVUL3H24160.2 0.283035152006491
HVUL0H01651.2 HVUL3H24324.2 0.308745682982177
HVUL0H01651.2 HVUL3H24357.2 0.0654502835905384
HVUL0H01651.2 HVUL3H25117.2 0.267968511563632
HVUL0H01651.2 HVUL3H25118.2 0.118064605741573
HVUL0H01651.2 HVUL3H26980.2 0.21331620686283
HVUL0H01651.2 HVUL3H27160.2 0.337741295559673
HVUL0H01651.2 HVUL3H27213.2 0.269000821951175
HVUL0H01651.2 HVUL3H27908.2 0.27417536828247
HVUL0H01651.2 HVUL3H31197.2 0.30588367711306
HVUL0H01651.2 HVUL3H31559.2 0.17017082701709
HVUL0H01651.2 HVUL3H31594.2 0.265610841675538
HVUL0H01651.2 HVUL3H32142.2 0.216156380980144
HVUL0H01651.2 HVUL3H32270.2 0.329869157181735
HVUL0H01651.2 HVUL3H32487.2 0.220187019895319
HVUL0H01651.2 HVUL3H33094.2 0.222490933380461
HVUL0H01651.2 HVUL3H34744.2 0.0751630002163761
HVUL0H01651.2 HVUL3H36025.2 0.333674397066179
HVUL0H01651.2 HVUL3H36621.2 0.115898324191031
HVUL0H01651.2 HVUL3H37504.2 0.300374121400981
HVUL0H01651.2 HVUL3H37744.2 0.12411070530916
HVUL0H01651.2 HVUL3H38261.2 0.27515387828756
HVUL0H01651.2 HVUL3H38509.2 0.113381434808332
HVUL0H01651.2 HVUL3H39627.2 0.0339628880699841
HVUL0H01651.2 HVUL3H39940.2 0.29995623309638
HVUL0H01651.2 HVUL3H41157.2 0.033752060063098
HVUL0H01651.2 HVUL3H41377.2 0.303285375149348
HVUL0H01651.2 HVUL3H42215.2 0.322533063447286
HVUL0H01651.2 HVUL3H42394.2 0.106446068629271
HVUL0H01651.2 HVUL3H42595.2 0.213640594870136
HVUL0H01651.2 HVUL3H42614.2 0.317801848128992
HVUL0H01651.2 HVUL3H42927.2 0.336932533974384
HVUL0H01651.2 HVUL3H43024.2 0.0979558372920511
HVUL0H01651.2 HVUL3H43113.2 0.330912031207092
HVUL0H01651.2 HVUL3H43560.2 0.290498733760229
HVUL0H01651.2 HVUL3H43569.2 0.282216804056016
HVUL0H01651.2 HVUL3H43738.2 0.305621206270039
HVUL0H01651.2 HVUL3H43896.2 0.301619409659032
HVUL0H01651.2 HVUL3H44021.2 0.209910784397107
HVUL0H01651.2 HVUL3H46235.2 0.305117611903286
HVUL0H01651.2 HVUL3H46948.2 0.306401779100073
HVUL0H01651.2 HVUL3H48368.2 0.311738860975668
HVUL0H01651.2 HVUL3H50654.2 0.285483892931435
HVUL0H01651.2 HVUL3H50876.2 0.201991640837858
HVUL0H01651.2 HVUL3H51616.2 0.0825656273548866
HVUL0H01651.2 HVUL3H51730.2 0.250769805391629
HVUL0H01651.2 HVUL3H52229.2 0.220035057242424
HVUL0H01651.2 HVUL3H52982.2 0.28968847857244
HVUL0H01651.2 HVUL3H55462.2 0.233785216582183
HVUL0H01651.2 HVUL3H55492.2 0.189963668150678
HVUL0H01651.2 HVUL3H56227.2 0.154694155943201
HVUL0H01651.2 HVUL3H57087.2 0.23584834405301
HVUL0H01651.2 HVUL3H57697.2 0.309105795426074
HVUL0H01651.2 HVUL3H57924.2 0.319716787417322
HVUL0H01651.2 HVUL4H01602.2 0.0788511946887892
HVUL0H01651.2 HVUL4H02240.2 0.261405649570292
HVUL0H01651.2 HVUL4H02323.2 0.0394709816253757
HVUL0H01651.2 HVUL4H03474.2 0.212553724821985
HVUL0H01651.2 HVUL4H04816.2 0.294095726324954
HVUL0H01651.2 HVUL4H04952.2 0.234585670413341
HVUL0H01651.2 HVUL4H06403.2 0.336444918440267
HVUL0H01651.2 HVUL4H07140.2 0.345024230956606
HVUL0H01651.2 HVUL4H07160.2 0.238317501233681
HVUL0H01651.2 HVUL4H07474.2 0.258590234210945
HVUL0H01651.2 HVUL4H07829.2 0.267543185656693
HVUL0H01651.2 HVUL4H09412.2 0.0454079316810693
HVUL0H01651.2 HVUL4H09527.2 0.23113944026028
HVUL0H01651.2 HVUL4H10170.2 0.207952429446153
HVUL0H01651.2 HVUL4H10686.2 0.213716830195978
HVUL0H01651.2 HVUL4H11601.2 0.264614456271596
HVUL0H01651.2 HVUL4H13063.2 0.150360297250606
HVUL0H01651.2 HVUL4H14799.2 0.235529711672478
HVUL0H01651.2 HVUL4H14909.2 0.0241460424911596
HVUL0H01651.2 HVUL4H15151.2 0.194782212405847
HVUL0H01651.2 HVUL4H15619.2 0.118747948263315
HVUL0H01651.2 HVUL4H15891.2 0.27560292304035
HVUL0H01651.2 HVUL4H17794.2 0.337054148029283
HVUL0H01651.2 HVUL4H17799.2 0.153252029379507
HVUL0H01651.2 HVUL4H18007.2 0.303076569050791
HVUL0H01651.2 HVUL4H18195.2 0.236113244773971
HVUL0H01651.2 HVUL4H18530.2 0.263695894410705
HVUL0H01651.2 HVUL4H18896.2 0.338175028301963
HVUL0H01651.2 HVUL4H18914.2 0.299085457675278
HVUL0H01651.2 HVUL4H19726.2 0.34180184545519
HVUL0H01651.2 HVUL4H20568.2 0.251199403870358
HVUL0H01651.2 HVUL4H21383.2 0.141406539998671
HVUL0H01651.2 HVUL4H21385.2 0.0984029033009255
HVUL0H01651.2 HVUL4H21454.2 0.131946351788441
HVUL0H01651.2 HVUL4H21630.2 0.187777596295374
HVUL0H01651.2 HVUL4H21723.2 0.115475320850867
HVUL0H01651.2 HVUL4H21876.2 0.237302824527162
HVUL0H01651.2 HVUL4H21878.2 0.191663089178807
HVUL0H01651.2 HVUL4H22529.2 0.227941934873383
HVUL0H01651.2 HVUL4H22537.2 0.228971344824204
HVUL0H01651.2 HVUL4H22567.2 0.244162272020499
HVUL0H01651.2 HVUL4H24247.2 0.357087460558612
HVUL0H01651.2 HVUL4H25261.2 0.29958150883601
HVUL0H01651.2 HVUL4H25660.2 0.237383523613485
HVUL0H01651.2 HVUL4H26244.2 0.276972654169943
HVUL0H01651.2 HVUL4H26284.2 0.312333316283467
HVUL0H01651.2 HVUL4H26319.2 0.308018911655392
HVUL0H01651.2 HVUL4H26604.2 0.193142288964578
HVUL0H01651.2 HVUL4H26833.2 0.0783736105270816
HVUL0H01651.2 HVUL4H27298.2 0.122023198606097
HVUL0H01651.2 HVUL4H27323.2 0.220056308270598
HVUL0H01651.2 HVUL4H27861.2 0.27284044302496
HVUL0H01651.2 HVUL4H27863.2 0.314233218272496
HVUL0H01651.2 HVUL4H28905.2 0.29816523073381
HVUL0H01651.2 HVUL4H29063.2 0.0960977138348041
HVUL0H01651.2 HVUL4H29448.2 0.154375891096505
HVUL0H01651.2 HVUL4H29640.2 0.258219291238069
HVUL0H01651.2 HVUL4H29866.2 0.282643572572686
HVUL0H01651.2 HVUL4H29960.2 0.232131279968878
HVUL0H01651.2 HVUL4H31138.2 0.24929124221653
HVUL0H01651.2 HVUL4H31140.2 0.111783309130556
HVUL0H01651.2 HVUL4H31364.2 0.227667566638738
HVUL0H01651.2 HVUL4H31895.2 0.0520677027836184
HVUL0H01651.2 HVUL4H35401.2 0.29562355234471
HVUL0H01651.2 HVUL4H35402.2 0.194011816533103
HVUL0H01651.2 HVUL4H35790.2 0.133830415142394
HVUL0H01651.2 HVUL4H35985.2 0.28710711598626
HVUL0H01651.2 HVUL4H37183.2 0.279724344782513
HVUL0H01651.2 HVUL4H37301.2 0.291266055732362
HVUL0H01651.2 HVUL4H37366.2 0.318502255301429
HVUL0H01651.2 HVUL4H37986.2 0.336945749864107
HVUL0H01651.2 HVUL4H38115.2 0.158705188342012
HVUL0H01651.2 HVUL4H38119.2 0.286053344763571
HVUL0H01651.2 HVUL4H38244.2 0.187368498058454
HVUL0H01651.2 HVUL4H38552.2 0.0144030534991948
HVUL0H01651.2 HVUL4H38563.2 0.17879532611804
HVUL0H01651.2 HVUL4H38756.2 0.258528461621461
HVUL0H01651.2 HVUL4H38866.2 0.282855487866088
HVUL0H01651.2 HVUL4H39102.2 0.354434278837286
HVUL0H01651.2 HVUL4H39316.2 0.278603042157078
HVUL0H01651.2 HVUL4H39326.2 0.272840350087693
HVUL0H01651.2 HVUL4H40195.2 0.0122677094003199
HVUL0H01651.2 HVUL4H42137.2 0.202855757410561
HVUL0H01651.2 HVUL4H42295.2 0.0890871934988988
HVUL0H01651.2 HVUL4H42499.2 0.149457685966422
HVUL0H01651.2 HVUL4H42514.2 0.347448313662842
HVUL0H01651.2 HVUL4H42782.2 0.0748620353978057
HVUL0H01651.2 HVUL4H43876.2 0.243842879948902
HVUL0H01651.2 HVUL4H45793.2 0.0966607337089106
HVUL0H01651.2 HVUL4H47715.2 0.29515796142236
HVUL0H01651.2 HVUL4H47765.2 0.0649680521420788
HVUL0H01651.2 HVUL4H48526.2 0.12835847539123
HVUL0H01651.2 HVUL4H52043.2 0.185305146720475
HVUL0H01651.2 HVUL4H52481.2 0.255425950132221
HVUL0H01651.2 HVUL4H52669.2 0.152335978537283
HVUL0H01651.2 HVUL4H53302.2 0.23251891568755
HVUL0H01651.2 HVUL4H53952.2 0.186537019202005
HVUL0H01651.2 HVUL4H54822.2 0.340717116360305
HVUL0H01651.2 HVUL4H55780.2 0.25530774723878
HVUL0H01651.2 HVUL4H56078.2 0.317623878764466
HVUL0H01651.2 HVUL4H59046.2 0.236771785869424
HVUL0H01651.2 HVUL4H59209.2 0.258104923745946
HVUL0H01651.2 HVUL4H59251.2 0.290432837489981
HVUL0H01651.2 HVUL4H59252.2 0.277476753645989
HVUL0H01651.2 HVUL4H59419.2 0.266223985405926
HVUL0H01651.2 HVUL5H01042.2 0.292808777174492
HVUL0H01651.2 HVUL5H01959.2 0.0514220258626666
HVUL0H01651.2 HVUL5H01996.2 0.167034825220168
HVUL0H01651.2 HVUL5H02128.2 0.135986712960757
HVUL0H01651.2 HVUL5H02709.2 0.192317947771122
HVUL0H01651.2 HVUL5H02793.2 0.0432499492977607
HVUL0H01651.2 HVUL5H03202.2 0.272859931207204
HVUL0H01651.2 HVUL5H03299.2 0.29956583024912
HVUL0H01651.2 HVUL5H03654.2 0.3576971565493
HVUL0H01651.2 HVUL5H03720.2 0.225661477651193
HVUL0H01651.2 HVUL5H04847.2 0.0573907812657502
HVUL0H01651.2 HVUL5H05309.2 0.130613800440815
HVUL0H01651.2 HVUL5H05538.2 0.26761143609772
HVUL0H01651.2 HVUL5H05714.2 0.0997539792241679
HVUL0H01651.2 HVUL5H05810.2 0.298869521845003
HVUL0H01651.2 HVUL5H05813.2 0.226008821640454
HVUL0H01651.2 HVUL5H06350.2 0.165497406040923
HVUL0H01651.2 HVUL5H06513.2 0.245098295346463
HVUL0H01651.2 HVUL5H06582.2 0.232143466984131
HVUL0H01651.2 HVUL5H07010.2 0.363862422607025
HVUL0H01651.2 HVUL5H07926.2 0.0807831481268295
HVUL0H01651.2 HVUL5H07927.2 0.282662457889974
HVUL0H01651.2 HVUL5H08069.2 0.304564933532618
HVUL0H01651.2 HVUL5H08255.2 0.0895827215635162
HVUL0H01651.2 HVUL5H08513.2 0.163897096973724
HVUL0H01651.2 HVUL5H09596.2 0.194164206995011
HVUL0H01651.2 HVUL5H09941.2 0.305156059816445
HVUL0H01651.2 HVUL5H10968.2 0.213933774473826
HVUL0H01651.2 HVUL5H11071.2 0.0774190244111486
HVUL0H01651.2 HVUL5H11099.2 0.160637769384919
HVUL0H01651.2 HVUL5H11348.2 0.16971724844357
HVUL0H01651.2 HVUL5H11350.2 0.246462156279962
HVUL0H01651.2 HVUL5H12069.2 0.243679935235433
HVUL0H01651.2 HVUL5H12103.2 0.0997438557224463
HVUL0H01651.2 HVUL5H12468.2 0.282785876416771
HVUL0H01651.2 HVUL5H12526.2 0.263235177984179
HVUL0H01651.2 HVUL5H13656.2 0.22218483090746
HVUL0H01651.2 HVUL5H13819.2 0.251994274699648
HVUL0H01651.2 HVUL5H14194.2 0.318208707633125
HVUL0H01651.2 HVUL5H14445.2 0.112749673216511
HVUL0H01651.2 HVUL5H14875.2 0.154104723374917
HVUL0H01651.2 HVUL5H15247.2 0.10531682539807
HVUL0H01651.2 HVUL5H15446.2 0.0869746870274105
HVUL0H01651.2 HVUL5H16349.2 0.263721742252483
HVUL0H01651.2 HVUL5H16351.2 0.0558135110994468
HVUL0H01651.2 HVUL5H16924.2 0.115229863168198
HVUL0H01651.2 HVUL5H17934.2 0.253155862904287
HVUL0H01651.2 HVUL5H18029.2 0.136245177877908
HVUL0H01651.2 HVUL5H18054.2 0.184273515754511
HVUL0H01651.2 HVUL5H18900.2 0.17252789817009
HVUL0H01651.2 HVUL5H19387.2 0.169180173760001
HVUL0H01651.2 HVUL5H19602.2 0.191046164041664
HVUL0H01651.2 HVUL5H19982.2 0.349589359323535
HVUL0H01651.2 HVUL5H20469.2 0.326521227790825
HVUL0H01651.2 HVUL5H20573.2 0.317173965012928
HVUL0H01651.2 HVUL5H21151.2 0.323107891860139
HVUL0H01651.2 HVUL5H22075.2 0.29355220077639
HVUL0H01651.2 HVUL5H22696.2 0.0438455559170412
HVUL0H01651.2 HVUL5H22971.2 0.193791657269947
HVUL0H01651.2 HVUL5H23051.2 0.186803535986727
HVUL0H01651.2 HVUL5H23554.2 0.315372431286919
HVUL0H01651.2 HVUL5H24151.2 0.252851700821124
HVUL0H01651.2 HVUL5H25360.2 0.275795395176192
HVUL0H01651.2 HVUL5H26055.2 0.309785616186187
HVUL0H01651.2 HVUL5H26096.2 0.308859927012811
HVUL0H01651.2 HVUL5H26237.2 0.252032063773142
HVUL0H01651.2 HVUL5H27229.2 0.320192441853905
HVUL0H01651.2 HVUL5H27731.2 0.184490016513044
HVUL0H01651.2 HVUL5H27844.2 0.045051742719365
HVUL0H01651.2 HVUL5H27846.2 0.271388650120087
HVUL0H01651.2 HVUL5H28459.2 0.358175182201484
HVUL0H01651.2 HVUL5H28460.2 0.167643739088512
HVUL0H01651.2 HVUL5H28672.2 0.288204492407737
HVUL0H01651.2 HVUL5H28877.2 0.0193450974789368
HVUL0H01651.2 HVUL5H28917.2 0.260034817885141
HVUL0H01651.2 HVUL5H30607.2 0.292831897037175
HVUL0H01651.2 HVUL5H31052.2 0.125911956872529
HVUL0H01651.2 HVUL5H31450.2 0.141215243473588
HVUL0H01651.2 HVUL5H32227.2 0.297470261050272
HVUL0H01651.2 HVUL5H32610.2 0.0598940166379704
HVUL0H01651.2 HVUL5H32942.2 0.238003958259151
HVUL0H01651.2 HVUL5H33572.2 0.17184841006092
HVUL0H01651.2 HVUL5H34041.2 0.152306884435694
HVUL0H01651.2 HVUL5H34497.2 0.152882199989575
HVUL0H01651.2 HVUL5H35098.2 0.0866736001581224
HVUL0H01651.2 HVUL5H35356.2 0.243167312187385
HVUL0H01651.2 HVUL5H36130.2 0.237928836601937
HVUL0H01651.2 HVUL5H36133.2 0.287153446900811
HVUL0H01651.2 HVUL5H36394.2 0.208646240719156
HVUL0H01651.2 HVUL5H38792.2 0.18391198768702
HVUL0H01651.2 HVUL5H39411.2 0.333721756438926
HVUL0H01651.2 HVUL5H39668.2 0.288994252712312
HVUL0H01651.2 HVUL5H40100.2 0.339722733219945
HVUL0H01651.2 HVUL5H40109.2 0.288636773737176
HVUL0H01651.2 HVUL5H40238.2 0.149759802638582
HVUL0H01651.2 HVUL5H41834.2 0.249192239484383
HVUL0H01651.2 HVUL5H41844.2 0.0338165321668753
HVUL0H01651.2 HVUL5H41954.2 0.0425817775834636
HVUL0H01651.2 HVUL5H42528.2 0.202155031620097
HVUL0H01651.2 HVUL5H43820.2 0.175607727347795
HVUL0H01651.2 HVUL5H44015.2 0.300971920710176
HVUL0H01651.2 HVUL5H44461.2 0.25719546379486
HVUL0H01651.2 HVUL5H44522.2 0.241160472341049
HVUL0H01651.2 HVUL5H44901.2 0.199493125182333
HVUL0H01651.2 HVUL5H44995.2 0.110218422725322
HVUL0H01651.2 HVUL5H45249.2 0.216735038488166
HVUL0H01651.2 HVUL5H46192.2 0.122572651910022
HVUL0H01651.2 HVUL5H47076.2 0.271526768190545
HVUL0H01651.2 HVUL5H47290.2 0.146943378876971
HVUL0H01651.2 HVUL5H49119.2 0.149978110254803
HVUL0H01651.2 HVUL5H49231.2 0.260082198876761
HVUL0H01651.2 HVUL5H49798.2 0.312393614205875
HVUL0H01651.2 HVUL5H51538.2 0.225244051878241
HVUL0H01651.2 HVUL5H51756.2 0.2122980186239
HVUL0H01651.2 HVUL5H52756.2 0.274802402124479
HVUL0H01651.2 HVUL5H53385.2 0.0448346717798803
HVUL0H01651.2 HVUL5H54601.2 0.193617918855873
HVUL0H01651.2 HVUL5H59898.2 0.330873404107531
HVUL0H01651.2 HVUL6H00967.2 0.341516124951109
HVUL0H01651.2 HVUL6H01199.2 0.065115079000967
HVUL0H01651.2 HVUL6H01331.2 0.334109963315373
HVUL0H01651.2 HVUL6H02140.2 0.286219576410996
HVUL0H01651.2 HVUL6H02166.2 0.288295931798708
HVUL0H01651.2 HVUL6H02224.2 0.325411651135699
HVUL0H01651.2 HVUL6H02412.2 0.114780873862858
HVUL0H01651.2 HVUL6H02567.2 0.333321795172036
HVUL0H01651.2 HVUL6H02879.2 0.323066718834693
HVUL0H01651.2 HVUL6H04651.2 0.230282821198008
HVUL0H01651.2 HVUL6H05299.2 0.211718791003919
HVUL0H01651.2 HVUL6H05729.2 0.320720066202877
HVUL0H01651.2 HVUL6H06220.2 0.183504628660092
HVUL0H01651.2 HVUL6H06725.2 0.166401504743139
HVUL0H01651.2 HVUL6H08078.2 0.0885060677661662
HVUL0H01651.2 HVUL6H08266.2 0.215619104974714
HVUL0H01651.2 HVUL6H08501.2 0.268471016269006
HVUL0H01651.2 HVUL6H08817.2 0.294101379201062
HVUL0H01651.2 HVUL6H09309.2 0.224723612684153
HVUL0H01651.2 HVUL6H09726.2 0.200308031343674
HVUL0H01651.2 HVUL6H10461.2 0.232014032182868
HVUL0H01651.2 HVUL6H12203.2 0.213171637592682
HVUL0H01651.2 HVUL6H12339.2 0.111527601302209
HVUL0H01651.2 HVUL6H12676.2 0.275862382109769
HVUL0H01651.2 HVUL6H13062.2 0.216828116664806
HVUL0H01651.2 HVUL6H13328.2 0.0508227952399477
HVUL0H01651.2 HVUL6H14487.2 0.282350792662708
HVUL0H01651.2 HVUL6H17004.2 0.0117577619917243
HVUL0H01651.2 HVUL6H17188.2 0.296176372874158
HVUL0H01651.2 HVUL6H17635.2 0.145163981380483
HVUL0H01651.2 HVUL6H18267.2 0.304721298991041
HVUL0H01651.2 HVUL6H19383.2 0.273533067027638
HVUL0H01651.2 HVUL6H19665.2 0.067299839725965
HVUL0H01651.2 HVUL6H20013.2 0.0300522161794183
HVUL0H01651.2 HVUL6H21367.2 0.0836816067873074
HVUL0H01651.2 HVUL6H21553.2 0.013444235290847
HVUL0H01651.2 HVUL6H21895.2 0.0866178932343323
HVUL0H01651.2 HVUL6H22389.2 0.309224097674753
HVUL0H01651.2 HVUL6H22662.2 0.298457266762786
HVUL0H01651.2 HVUL6H23568.2 0.236395127974689
HVUL0H01651.2 HVUL6H23976.2 0.148671639154784
HVUL0H01651.2 HVUL6H24043.2 0.31357903693093
HVUL0H01651.2 HVUL6H24780.2 0.216730605225123
HVUL0H01651.2 HVUL6H24824.2 0.321852968011965
HVUL0H01651.2 HVUL6H25211.2 0.336216043913317
HVUL0H01651.2 HVUL6H25574.2 0.352504976520143
HVUL0H01651.2 HVUL6H29843.2 0.287591842429117
HVUL0H01651.2 HVUL6H29929.2 0.301395268818377
HVUL0H01651.2 HVUL6H32660.2 0.0504318381272823
HVUL0H01651.2 HVUL6H32761.2 0.342308430426745
HVUL0H01651.2 HVUL6H33221.2 0.274763199371689
HVUL0H01651.2 HVUL6H33630.2 0.341934663201027
HVUL0H01651.2 HVUL6H33637.2 0.168530743707038
HVUL0H01651.2 HVUL6H33807.2 0.0720582664728507
HVUL0H01651.2 HVUL6H33871.2 0.25229427906478
HVUL0H01651.2 HVUL6H34668.2 0.331756072567949
HVUL0H01651.2 HVUL6H35025.2 0.227175338475692
HVUL0H01651.2 HVUL6H35134.2 0.282378701200708
HVUL0H01651.2 HVUL6H35637.2 0.316948244849948
HVUL0H01651.2 HVUL6H36297.2 0.0377105204438441
HVUL0H01651.2 HVUL6H37041.2 0.0727023037020809
HVUL0H01651.2 HVUL6H37785.2 0.146786197526212
HVUL0H01651.2 HVUL6H37870.2 0.20187680604575
HVUL0H01651.2 HVUL6H38877.2 0.23749574668015
HVUL0H01651.2 HVUL6H39528.2 0.0209506450419154
HVUL0H01651.2 HVUL6H39608.2 0.16583628686066
HVUL0H01651.2 HVUL6H43996.2 0.253048798487689
HVUL0H01651.2 HVUL6H50077.2 0.266732698804377
HVUL0H01651.2 HVUL6H50823.2 0.135841958008823
HVUL0H01651.2 HVUL6H52171.2 0.311585536462959
HVUL0H01651.2 HVUL6H52442.2 0.320090182923819
HVUL0H01651.2 HVUL6H52447.2 0.273770173924744
HVUL0H01651.2 HVUL6H54647.2 0.18761828843623
HVUL0H01651.2 HVUL7H01687.2 0.271028154235221
HVUL0H01651.2 HVUL7H01902.2 0.217694422221526
HVUL0H01651.2 HVUL7H01951.2 0.139253528479013
HVUL0H01651.2 HVUL7H02077.2 0.282960936575276
HVUL0H01651.2 HVUL7H02236.2 0.358062535720195
HVUL0H01651.2 HVUL7H03162.2 0.25590907312153
HVUL0H01651.2 HVUL7H03219.2 0.117663214012099
HVUL0H01651.2 HVUL7H03712.2 0.150962863587054
HVUL0H01651.2 HVUL7H03982.2 0.252024002529629
HVUL0H01651.2 HVUL7H04779.2 0.240444082573649
HVUL0H01651.2 HVUL7H05423.2 0.0970375987639245
HVUL0H01651.2 HVUL7H05602.2 0.162402501246105
HVUL0H01651.2 HVUL7H06304.2 0.308303785177403
HVUL0H01651.2 HVUL7H06717.2 0.306926770024313
HVUL0H01651.2 HVUL7H06990.2 0.30175458226412
HVUL0H01651.2 HVUL7H07288.2 0.316290337356207
HVUL0H01651.2 HVUL7H08884.2 0.10045118962178
HVUL0H01651.2 HVUL7H08959.2 0.110837287464718
HVUL0H01651.2 HVUL7H09435.2 0.274620751532022
HVUL0H01651.2 HVUL7H09669.2 0.0858292412040255
HVUL0H01651.2 HVUL7H09916.2 0.0428551983865639
HVUL0H01651.2 HVUL7H10232.2 0.300646402938175
HVUL0H01651.2 HVUL7H10575.2 0.242576851628952
HVUL0H01651.2 HVUL7H11269.2 0.29654827627926
HVUL0H01651.2 HVUL7H11280.2 0.284953773628889
HVUL0H01651.2 HVUL7H11408.2 0.314741008066351
HVUL0H01651.2 HVUL7H11663.2 0.0487776445695472
HVUL0H01651.2 HVUL7H11892.2 0.100167004154633
HVUL0H01651.2 HVUL7H12076.2 0.276752748931518
HVUL0H01651.2 HVUL7H12304.2 0.184720070167207
HVUL0H01651.2 HVUL7H12411.2 0.248626790778418
HVUL0H01651.2 HVUL7H12585.2 0.075226492638672
HVUL0H01651.2 HVUL7H12747.2 0.170199863988873
HVUL0H01651.2 HVUL7H12900.2 0.246589575485488
HVUL0H01651.2 HVUL7H12980.2 0.0183911002789824
HVUL0H01651.2 HVUL7H14338.2 0.234001682673879
HVUL0H01651.2 HVUL7H14968.2 0.189342218676496
HVUL0H01651.2 HVUL7H16005.2 0.141814056704273
HVUL0H01651.2 HVUL7H16070.2 0.29035894279419
HVUL0H01651.2 HVUL7H16113.2 0.244177987065999
HVUL0H01651.2 HVUL7H17329.2 0.199419018949969
HVUL0H01651.2 HVUL7H17447.2 0.263731779139849
HVUL0H01651.2 HVUL7H17456.2 0.251009363637657
HVUL0H01651.2 HVUL7H17671.2 0.0508865297639047
HVUL0H01651.2 HVUL7H18799.2 0.271294681754007
HVUL0H01651.2 HVUL7H18847.2 0.305485315054011
HVUL0H01651.2 HVUL7H19427.2 0.301802262125799
HVUL0H01651.2 HVUL7H21319.2 0.300506849999394
HVUL0H01651.2 HVUL7H21382.2 0.294602986782412
HVUL0H01651.2 HVUL7H21390.2 0.294662400204328
HVUL0H01651.2 HVUL7H22915.2 0.129532182143156
HVUL0H01651.2 HVUL7H23144.2 0.250444284746905
HVUL0H01651.2 HVUL7H23183.2 0.190796714295172
HVUL0H01651.2 HVUL7H23448.2 0.271475862058174
HVUL0H01651.2 HVUL7H23458.2 0.256191280232054
HVUL0H01651.2 HVUL7H23459.2 0.205995576413834
HVUL0H01651.2 HVUL7H25195.2 0.324603036429349
HVUL0H01651.2 HVUL7H25557.2 0.303998679036837
HVUL0H01651.2 HVUL7H25972.2 0.150318347421925
HVUL0H01651.2 HVUL7H26410.2 0.146303397791566
HVUL0H01651.2 HVUL7H26958.2 0.290817625772034
HVUL0H01651.2 HVUL7H27178.2 0.306368839402603
HVUL0H01651.2 HVUL7H27205.2 0.314791542985601
HVUL0H01651.2 HVUL7H28389.2 0.283597957097402
HVUL0H01651.2 HVUL7H28417.2 0.326145155724869
HVUL0H01651.2 HVUL7H29256.2 0.231364747381787
HVUL0H01651.2 HVUL7H29326.2 0.254262558558056
HVUL0H01651.2 HVUL7H29357.2 0.184503710144102
HVUL0H01651.2 HVUL7H29358.2 0.258089021918844
HVUL0H01651.2 HVUL7H29359.2 0.276943054893846
HVUL0H01651.2 HVUL7H29585.2 0.244853915730463
HVUL0H01651.2 HVUL7H30521.2 0.339106858097695
HVUL0H01651.2 HVUL7H31321.2 0.0911875883283131
HVUL0H01651.2 HVUL7H31393.2 0.243396801313361
HVUL0H01651.2 HVUL7H32212.2 0.249898352276453
HVUL0H01651.2 HVUL7H32312.2 0.246230723348752
HVUL0H01651.2 HVUL7H33294.2 0.178360597774421
HVUL0H01651.2 HVUL7H33660.2 0.0295054878808941
HVUL0H01651.2 HVUL7H34347.2 0.0627229052732407
HVUL0H01651.2 HVUL7H34397.2 0.0827596194330949
HVUL0H01651.2 HVUL7H34402.2 0.295626191381132
HVUL0H01651.2 HVUL7H34574.2 0.234634508600818
HVUL0H01651.2 HVUL7H35390.2 0.29766449772582
HVUL0H01651.2 HVUL7H35961.2 0.319684205956372
HVUL0H01651.2 HVUL7H37046.2 0.218465329357159
HVUL0H01651.2 HVUL7H37356.2 0.191510376633511
HVUL0H01651.2 HVUL7H38175.2 0.165448188846626
HVUL0H01651.2 HVUL7H38320.2 0.254496280481119
HVUL0H01651.2 HVUL7H38965.2 0.127170875774347
HVUL0H01651.2 HVUL7H39584.2 0.347370970438919
HVUL0H01651.2 HVUL7H40151.2 0.262253916843408
HVUL0H01651.2 HVUL7H40389.2 0.307304154936436
HVUL0H01651.2 HVUL7H41506.2 0.115520323828548
HVUL0H01651.2 HVUL7H42439.2 0.0776785491821413
HVUL0H01651.2 HVUL7H42443.2 0.342392560386409
HVUL0H01651.2 HVUL7H43488.2 0.0578896745310596
HVUL0H01651.2 HVUL7H43719.2 0.177985955579651
HVUL0H01651.2 HVUL7H44228.2 0.0367445175079572
HVUL0H01651.2 HVUL7H44630.2 0.127940256074919
HVUL0H01651.2 HVUL7H44748.2 0.226994235026176
HVUL0H01651.2 HVUL7H47327.2 0.166039201445797
HVUL0H01651.2 HVUL7H47548.2 0.299649484592526
HVUL0H01651.2 HVUL7H47879.2 0.328481316642454
HVUL0H01651.2 HVUL7H48057.2 0.229875837577231
HVUL0H01651.2 HVUL7H49219.2 0.317622611970482
HVUL0H01651.2 HVUL7H49461.2 0.205253238472929
HVUL0H01651.2 HVUL7H51204.2 0.276172962349012
HVUL0H01651.2 HVUL7H51587.2 0.286397879828446
HVUL0H01651.2 HVUL7H52181.2 0.322704175448917
HVUL0H01651.2 HVUL7H52771.2 0.274300678030277
HVUL0H01651.2 HVUL7H53405.2 0.288956335277509
HVUL0H01651.2 HVUL7H54031.2 0.338978573901435
HVUL0H01651.2 HVUL7H55927.2 0.30520645565404
HVUL0H01651.2 HVUL7H55963.2 0.186334793985927
HVUL0H01651.2 HVUL7H57481.2 0.137403699854697
HVUL0H01651.2 HVUL7H59296.2 0.216700267878712
HVUL0H02078.2 HVUL0H02443.2 0.00620622590461075
HVUL0H02078.2 HVUL0H03392.2 0.0325954645113253
HVUL0H02078.2 HVUL0H05540.2 0.0221399231545874
HVUL0H02078.2 HVUL0H05901.2 0.0404727192760506
HVUL0H02078.2 HVUL0H06657.2 0.0207611957174535
HVUL0H02078.2 HVUL0H07125.2 0.0417265204069599
HVUL0H02078.2 HVUL0H07208.2 0.141352188737142
HVUL0H02078.2 HVUL0H07940.2 0.0432494256767268
HVUL0H02078.2 HVUL0H08117.2 0.131528552609656
HVUL0H02078.2 HVUL0H08118.2 0.03631980246964
HVUL0H02078.2 HVUL0H08584.2 0.111735984315391
HVUL0H02078.2 HVUL0H08589.2 0.179583574703158
HVUL0H02078.2 HVUL0H09019.2 0.0417738728417183
HVUL0H02078.2 HVUL0H09020.2 0.220813175346365
HVUL0H02078.2 HVUL0H09318.2 0.216398405679516
HVUL0H02078.2 HVUL0H09820.2 0.0379813582943279
HVUL0H02078.2 HVUL0H10043.2 0.0916611567669013
HVUL0H02078.2 HVUL0H12494.2 0.0783666799321424
HVUL0H02078.2 HVUL0H12663.2 0.0144769444489014
HVUL0H02078.2 HVUL0H13198.2 0.153770130835719
HVUL0H02078.2 HVUL0H13454.2 0.0738660750901967
HVUL0H02078.2 HVUL0H14263.2 0.136115635441841
HVUL0H02078.2 HVUL0H14784.2 0.126499966012271
HVUL0H02078.2 HVUL0H15117.2 0.0478483234272701
HVUL0H02078.2 HVUL0H15310.2 0.0847695621794158
HVUL0H02078.2 HVUL0H15620.2 0.0332630913261201
HVUL0H02078.2 HVUL0H15893.2 0.0192611309937945
HVUL0H02078.2 HVUL0H17765.2 0.116113463590354
HVUL0H02078.2 HVUL0H21084.2 0.00700814074288865
HVUL0H02078.2 HVUL0H23092.2 0.043412233397105
HVUL0H02078.2 HVUL0H28934.2 0.105969652538384
HVUL0H02078.2 HVUL0H28935.2 0.091906932032169
HVUL0H02078.2 HVUL0H29767.2 0.109927962176403
HVUL0H02078.2 HVUL0H31003.2 0.0587291831349949
HVUL0H02078.2 HVUL0H33228.2 0.0826228511177826
HVUL0H02078.2 HVUL0H33619.2 0.139479115728182
HVUL0H02078.2 HVUL0H46714.2 0.0427776830923108
HVUL0H02078.2 HVUL0H46775.2 0.20005975943633
HVUL0H02078.2 HVUL1H00259.2 0.0205620922804282
HVUL0H02078.2 HVUL1H01569.2 0.0240033813765285
HVUL0H02078.2 HVUL1H02263.2 0.228818982322006
HVUL0H02078.2 HVUL1H02385.2 0.105061513604331
HVUL0H02078.2 HVUL1H02387.2 0.0785051768349944
HVUL0H02078.2 HVUL1H02587.2 0.0141987371954692
HVUL0H02078.2 HVUL1H02994.2 0.0531249482419457
HVUL0H02078.2 HVUL1H03020.2 0.0344411348619191
HVUL0H02078.2 HVUL1H03164.2 0.141388375747577
HVUL0H02078.2 HVUL1H03639.2 0.0608664990874024
HVUL0H02078.2 HVUL1H03721.2 0.0767485826212209
HVUL0H02078.2 HVUL1H04874.2 0.0666771808040894
HVUL0H02078.2 HVUL1H04989.2 0.029999884175917
HVUL0H02078.2 HVUL1H05289.2 0.254318204938375
HVUL0H02078.2 HVUL1H05324.2 0.176273194577818
HVUL0H02078.2 HVUL1H05443.2 0.0475726643262451
HVUL0H02078.2 HVUL1H06543.2 0.0377711527106749
HVUL0H02078.2 HVUL1H06802.2 0.0350034758954327
HVUL0H02078.2 HVUL1H07337.2 0.120487971439872
HVUL0H02078.2 HVUL1H07566.2 0.0233694096680311
HVUL0H02078.2 HVUL1H08320.2 0.0227776306998359
HVUL0H02078.2 HVUL1H08352.2 0.169764354757193
HVUL0H02078.2 HVUL1H08356.2 0.0649322859526558
HVUL0H02078.2 HVUL1H08399.2 0.0141843714335514
HVUL0H02078.2 HVUL1H10942.2 0.0772135278338333
HVUL0H02078.2 HVUL1H11017.2 0.00258786413677463
HVUL0H02078.2 HVUL1H11631.2 0.032855896887503
HVUL0H02078.2 HVUL1H12084.2 0.00843213272728434
HVUL0H02078.2 HVUL1H12217.2 0.20889270304149
HVUL0H02078.2 HVUL1H12218.2 0.232578759688907
HVUL0H02078.2 HVUL1H12220.2 0.209537205769277
HVUL0H02078.2 HVUL1H12635.2 0.179477206895009
HVUL0H02078.2 HVUL1H12941.2 0.014262590658442
HVUL0H02078.2 HVUL1H12954.2 0.084928089596562
HVUL0H02078.2 HVUL1H13099.2 0.135801376781846
HVUL0H02078.2 HVUL1H13139.2 0.0261229650902317
HVUL0H02078.2 HVUL1H14474.2 0.0361997099485882
HVUL0H02078.2 HVUL1H15041.2 0.0577002090519243
HVUL0H02078.2 HVUL1H15328.2 0.0281565418434927
HVUL0H02078.2 HVUL1H15995.2 0.0577708545538227
HVUL0H02078.2 HVUL1H16443.2 0.0154902357570685
HVUL0H02078.2 HVUL1H16648.2 0.104628537955714
HVUL0H02078.2 HVUL1H16764.2 0.0161379130369839
HVUL0H02078.2 HVUL1H17858.2 0.136729203893805
HVUL0H02078.2 HVUL1H18436.2 0.130655065970297
HVUL0H02078.2 HVUL1H19184.2 0.0164549314835091
HVUL0H02078.2 HVUL1H19398.2 0.0406992754983574
HVUL0H02078.2 HVUL1H19514.2 0.056216508957534
HVUL0H02078.2 HVUL1H20964.2 0.106103062894411
HVUL0H02078.2 HVUL1H22403.2 0.10577920145056
HVUL0H02078.2 HVUL1H22714.2 0.0732570867594383
HVUL0H02078.2 HVUL1H22869.2 0.0283621798474736
HVUL0H02078.2 HVUL1H23150.2 0.16720551302973
HVUL0H02078.2 HVUL1H24019.2 0.0542318690541848
HVUL0H02078.2 HVUL1H24020.2 0.046103281255787
HVUL0H02078.2 HVUL1H24106.2 0.0725658217169054
HVUL0H02078.2 HVUL1H24974.2 0.0725446309115336
HVUL0H02078.2 HVUL1H26289.2 0.038998640017716
HVUL0H02078.2 HVUL1H26689.2 0.0474665511125351
HVUL0H02078.2 HVUL1H26690.2 0.037361017925724
HVUL0H02078.2 HVUL1H27371.2 0.0386372632886247
HVUL0H02078.2 HVUL1H27440.2 0.0524648157201965
HVUL0H02078.2 HVUL1H27930.2 0.184672217617865
HVUL0H02078.2 HVUL1H28613.2 0.0213644492864315
HVUL0H02078.2 HVUL1H28780.2 0.00986752921539271
HVUL0H02078.2 HVUL1H29485.2 0.0213781810760923
HVUL0H02078.2 HVUL1H29639.2 0.00327055498177488
HVUL0H02078.2 HVUL1H30591.2 0.0415136528373408
HVUL0H02078.2 HVUL1H30861.2 0.0382745221264051
HVUL0H02078.2 HVUL1H31164.2 0.0687828099480561
HVUL0H02078.2 HVUL1H31441.2 0.0321174627141726
HVUL0H02078.2 HVUL1H31797.2 0.0178020451388333
HVUL0H02078.2 HVUL1H32033.2 0.0433932015799822
HVUL0H02078.2 HVUL1H32113.2 0.0471451448153985
HVUL0H02078.2 HVUL1H32788.2 0.0552766262983881
HVUL0H02078.2 HVUL1H32790.2 0.123890211190761
HVUL0H02078.2 HVUL1H34231.2 0.0524328949162816
HVUL0H02078.2 HVUL1H34287.2 0.0393721237456287
HVUL0H02078.2 HVUL1H34368.2 0.0152018955918816
HVUL0H02078.2 HVUL1H34763.2 0.0158456143651562
HVUL0H02078.2 HVUL1H35226.2 0.0433131852499902
HVUL0H02078.2 HVUL1H35310.2 0.00848779093826237
HVUL0H02078.2 HVUL1H35678.2 0.16864213932348
HVUL0H02078.2 HVUL1H37070.2 0.0738196595649161
HVUL0H02078.2 HVUL1H37134.2 0.00702160423103019
HVUL0H02078.2 HVUL1H37283.2 0.0315068073263186
HVUL0H02078.2 HVUL1H39468.2 0.0283769056933084
HVUL0H02078.2 HVUL1H39878.2 0.0289458163107837
HVUL0H02078.2 HVUL1H42113.2 0.00910799911416234
HVUL0H02078.2 HVUL1H43749.2 0.0280950999408031
HVUL0H02078.2 HVUL1H45714.2 0.028732980219953
HVUL0H02078.2 HVUL1H46389.2 0.0631628688860601
HVUL0H02078.2 HVUL1H47291.2 0.150814662247327
HVUL0H02078.2 HVUL1H48306.2 0.0851914632856454
HVUL0H02078.2 HVUL1H48704.2 0.190845767362517
HVUL0H02078.2 HVUL1H49511.2 0.0174516664676395
HVUL0H02078.2 HVUL1H51013.2 0.0836682180636606
HVUL0H02078.2 HVUL1H51982.2 0.0300001219059982
HVUL0H02078.2 HVUL1H52547.2 0.14676551600042
HVUL0H02078.2 HVUL1H52548.2 0.0168135963352726
HVUL0H02078.2 HVUL1H52641.2 0.0127947077942441
HVUL0H02078.2 HVUL1H54682.2 0.035430880999816
HVUL0H02078.2 HVUL1H54683.2 0.0266985054918535
HVUL0H02078.2 HVUL1H59462.2 0.0196700012956288
HVUL0H02078.2 HVUL1H59682.2 0.0340672509428287
HVUL0H02078.2 HVUL2H01186.2 0.00856668786899748
HVUL0H02078.2 HVUL2H01395.2 0.0106107612256003
HVUL0H02078.2 HVUL2H01522.2 0.0300709775140579
HVUL0H02078.2 HVUL2H01831.2 0.179044996404601
HVUL0H02078.2 HVUL2H02614.2 0.0450490196701702
HVUL0H02078.2 HVUL2H03142.2 0.0226783554421341
HVUL0H02078.2 HVUL2H03578.2 0.0143671488785062
HVUL0H02078.2 HVUL2H03756.2 0.165596081977885
HVUL0H02078.2 HVUL2H04302.2 0.0623217835109298
HVUL0H02078.2 HVUL2H04832.2 0.161643324685089
HVUL0H02078.2 HVUL2H04862.2 0.0971825734090903
HVUL0H02078.2 HVUL2H05270.2 0.0267995722694034
HVUL0H02078.2 HVUL2H05474.2 0.0256836828339378
HVUL0H02078.2 HVUL2H05646.2 0.0148333640441234
HVUL0H02078.2 HVUL2H06224.2 0.0472563693706029
HVUL0H02078.2 HVUL2H06604.2 0.0203924687682698
HVUL0H02078.2 HVUL2H07478.2 0.203061463685845
HVUL0H02078.2 HVUL2H07560.2 0.053967194009126
HVUL0H02078.2 HVUL2H07776.2 0.081986771917653
HVUL0H02078.2 HVUL2H07777.2 0.0950547537158152
HVUL0H02078.2 HVUL2H07971.2 0.0723439656058604
HVUL0H02078.2 HVUL2H08057.2 0.0644483694594826
HVUL0H02078.2 HVUL2H08058.2 0.110467622586384
HVUL0H02078.2 HVUL2H08436.2 0.0395779853022891
HVUL0H02078.2 HVUL2H08852.2 0.0239911525727917
HVUL0H02078.2 HVUL2H10372.2 0.0568748615757962
HVUL0H02078.2 HVUL2H10373.2 0.0863522052599381
HVUL0H02078.2 HVUL2H10947.2 0.0547668394335953
HVUL0H02078.2 HVUL2H11031.2 0.0358700476715397
HVUL0H02078.2 HVUL2H11035.2 0.0908560396486028
HVUL0H02078.2 HVUL2H11156.2 0.0130653396110469
HVUL0H02078.2 HVUL2H11841.2 0.195782968544955
HVUL0H02078.2 HVUL2H12467.2 0.0493083639408331
HVUL0H02078.2 HVUL2H12616.2 0.0688812833415751
HVUL0H02078.2 HVUL2H12983.2 0.135751928531766
HVUL0H02078.2 HVUL2H13055.2 0.0319044095437712
HVUL0H02078.2 HVUL2H13606.2 0.0483082029668147
HVUL0H02078.2 HVUL2H13898.2 0.0147707198738517
HVUL0H02078.2 HVUL2H15788.2 0.106686926895324
HVUL0H02078.2 HVUL2H15808.2 0.0159309731245843
HVUL0H02078.2 HVUL2H16854.2 0.0450918778453651
HVUL0H02078.2 HVUL2H16986.2 0.227598840753046
HVUL0H02078.2 HVUL2H17073.2 0.0110360095333582
HVUL0H02078.2 HVUL2H19071.2 0.0339765363353543
HVUL0H02078.2 HVUL2H19379.2 0.0141029991793871
HVUL0H02078.2 HVUL2H19380.2 0.0117182514122888
HVUL0H02078.2 HVUL2H19926.2 0.205413901256852
HVUL0H02078.2 HVUL2H20080.2 0.00577388033381633
HVUL0H02078.2 HVUL2H20373.2 0.151963527549041
HVUL0H02078.2 HVUL2H20800.2 0.0144370144974418
HVUL0H02078.2 HVUL2H21113.2 0.0721987781511903
HVUL0H02078.2 HVUL2H21119.2 0.0131161342764836
HVUL0H02078.2 HVUL2H21125.2 0.0609561835509436
HVUL0H02078.2 HVUL2H21301.2 0.201135811749997
HVUL0H02078.2 HVUL2H21469.2 0.0379341714347095
HVUL0H02078.2 HVUL2H21989.2 0.0729252814148883
HVUL0H02078.2 HVUL2H22124.2 0.0172104195660174
HVUL0H02078.2 HVUL2H22539.2 0.0197371372568812
HVUL0H02078.2 HVUL2H22717.2 0.0173663238931695
HVUL0H02078.2 HVUL2H22718.2 0.0208781680128269
HVUL0H02078.2 HVUL2H22734.2 0.017123746767014
HVUL0H02078.2 HVUL2H23032.2 0.0386213831209058
HVUL0H02078.2 HVUL2H23135.2 0.20417308329169
HVUL0H02078.2 HVUL2H24355.2 0.0906549417999485
HVUL0H02078.2 HVUL2H25131.2 0.0287085942019057
HVUL0H02078.2 HVUL2H25507.2 0.112478012478178
HVUL0H02078.2 HVUL2H25933.2 0.0170673058942766
HVUL0H02078.2 HVUL2H26265.2 0.0309590716439391
HVUL0H02078.2 HVUL2H26379.2 0.0722091262825545
HVUL0H02078.2 HVUL2H26489.2 0.0840785237030082
HVUL0H02078.2 HVUL2H26598.2 0.177540100928625
HVUL0H02078.2 HVUL2H28043.2 0.0234075540908463
HVUL0H02078.2 HVUL2H28168.2 0.0640346247298303
HVUL0H02078.2 HVUL2H28401.2 0.091699209337716
HVUL0H02078.2 HVUL2H28493.2 0.0142663727801761
HVUL0H02078.2 HVUL2H29227.2 0.256605195837692
HVUL0H02078.2 HVUL2H29366.2 0.0996119842012174
HVUL0H02078.2 HVUL2H30322.2 0.0178471340399202
HVUL0H02078.2 HVUL2H30417.2 0.0749691612325616
HVUL0H02078.2 HVUL2H30445.2 0.0329086166509425
HVUL0H02078.2 HVUL2H30504.2 0.0136308704317588
HVUL0H02078.2 HVUL2H30506.2 0.0129689552004114
HVUL0H02078.2 HVUL2H30893.2 0.209042215818448
HVUL0H02078.2 HVUL2H31036.2 0.0535240364067099
HVUL0H02078.2 HVUL2H31148.2 0.0219836925407597
HVUL0H02078.2 HVUL2H31746.2 0.0635098279799646
HVUL0H02078.2 HVUL2H32291.2 0.0426457773377931
HVUL0H02078.2 HVUL2H32297.2 0.0801987906926359
HVUL0H02078.2 HVUL2H32298.2 0.265323397236748
HVUL0H02078.2 HVUL2H32299.2 0.238975916770164
HVUL0H02078.2 HVUL2H33131.2 0.0393839974936948
HVUL0H02078.2 HVUL2H33748.2 0.183306937884653
HVUL0H02078.2 HVUL2H35148.2 0.0710661998934644
HVUL0H02078.2 HVUL2H35253.2 0.0513850788848864
HVUL0H02078.2 HVUL2H35254.2 0.012945607947999
HVUL0H02078.2 HVUL2H35814.2 0.0198235796448023
HVUL0H02078.2 HVUL2H36002.2 0.0222268650278543
HVUL0H02078.2 HVUL2H37244.2 0.110154360518288
HVUL0H02078.2 HVUL2H37485.2 0.20707977824352
HVUL0H02078.2 HVUL2H39755.2 0.0623596165912647
HVUL0H02078.2 HVUL2H39798.2 0.0501461118142192
HVUL0H02078.2 HVUL2H39827.2 0.14826640556316
HVUL0H02078.2 HVUL2H39978.2 0.0323135074888968
HVUL0H02078.2 HVUL2H40555.2 0.0288307829596493
HVUL0H02078.2 HVUL2H40873.2 0.0203276230786095
HVUL0H02078.2 HVUL2H42346.2 0.099294178909523
HVUL0H02078.2 HVUL2H42675.2 0.196366822552447
HVUL0H02078.2 HVUL2H42726.2 0.0988241211503708
HVUL0H02078.2 HVUL2H42727.2 0.100644543610652
HVUL0H02078.2 HVUL2H43076.2 0.0152361345281667
HVUL0H02078.2 HVUL2H43839.2 0.22958327716679
HVUL0H02078.2 HVUL2H45312.2 0.0215046620999247
HVUL0H02078.2 HVUL2H45582.2 0.0171275144604251
HVUL0H02078.2 HVUL2H46560.2 0.00874098235813957
HVUL0H02078.2 HVUL2H47632.2 0.0952702127880302
HVUL0H02078.2 HVUL2H47638.2 0.0792685611371143
HVUL0H02078.2 HVUL2H48130.2 0.00696635399584733
HVUL0H02078.2 HVUL2H49348.2 0.263790935393642
HVUL0H02078.2 HVUL2H50342.2 0.0403236760019671
HVUL0H02078.2 HVUL2H50478.2 0.0737989763045922
HVUL0H02078.2 HVUL2H50644.2 0.0172750130246955
HVUL0H02078.2 HVUL2H52425.2 0.00450735974482414
HVUL0H02078.2 HVUL2H52999.2 0.023460776198296
HVUL0H02078.2 HVUL2H53190.2 0.00857807494713598
HVUL0H02078.2 HVUL2H55371.2 0.0325734125726885
HVUL0H02078.2 HVUL2H57714.2 0.0389757820313986
HVUL0H02078.2 HVUL2H58252.2 0.0659136936438537
HVUL0H02078.2 HVUL2H59603.2 0.0272118081813681
HVUL0H02078.2 HVUL3H01445.2 0.0154407204540701
HVUL0H02078.2 HVUL3H01701.2 0.0203278227662135
HVUL0H02078.2 HVUL3H01927.2 0.206613599920785
HVUL0H02078.2 HVUL3H02116.2 0.0191134415356973
HVUL0H02078.2 HVUL3H02780.2 0.0179728427321644
HVUL0H02078.2 HVUL3H03170.2 0.216825272624217
HVUL0H02078.2 HVUL3H03171.2 0.0628807060636701
HVUL0H02078.2 HVUL3H03322.2 0.0142352718534281
HVUL0H02078.2 HVUL3H03765.2 0.0825141069618464
HVUL0H02078.2 HVUL3H04333.2 0.078609720105544
HVUL0H02078.2 HVUL3H05530.2 0.0410092300508532
HVUL0H02078.2 HVUL3H06057.2 0.0172939587102979
HVUL0H02078.2 HVUL3H06083.2 0.0826432105531793
HVUL0H02078.2 HVUL3H06978.2 0.133448753202321
HVUL0H02078.2 HVUL3H07559.2 0.0778476700655337
HVUL0H02078.2 HVUL3H07787.2 0.0168676205883902
HVUL0H02078.2 HVUL3H09298.2 0.0163363495256977
HVUL0H02078.2 HVUL3H09492.2 0.0923692273447861
HVUL0H02078.2 HVUL3H10030.2 0.0341534212644282
HVUL0H02078.2 HVUL3H10596.2 0.0404932130077466
HVUL0H02078.2 HVUL3H10635.2 0.00882243017698947
HVUL0H02078.2 HVUL3H10935.2 0.068083893827867
HVUL0H02078.2 HVUL3H11287.2 0.0420832993892601
HVUL0H02078.2 HVUL3H11515.2 0.043843839238761
HVUL0H02078.2 HVUL3H13321.2 0.0328757298402942
HVUL0H02078.2 HVUL3H14067.2 0.0106886193152018
HVUL0H02078.2 HVUL3H14150.2 0.0473685148825381
HVUL0H02078.2 HVUL3H14253.2 0.0610369505252628
HVUL0H02078.2 HVUL3H14367.2 0.0768279716346863
HVUL0H02078.2 HVUL3H15223.2 0.0331798874931974
HVUL0H02078.2 HVUL3H15531.2 0.112409043143384
HVUL0H02078.2 HVUL3H15609.2 0.0779788384465445
HVUL0H02078.2 HVUL3H15610.2 0.0512532833631267
HVUL0H02078.2 HVUL3H15611.2 0.0205808531915247
HVUL0H02078.2 HVUL3H15647.2 0.0398053503096557
HVUL0H02078.2 HVUL3H16181.2 0.0209775449946076
HVUL0H02078.2 HVUL3H16356.2 0.0159858870506071
HVUL0H02078.2 HVUL3H16480.2 0.0190653472651652
HVUL0H02078.2 HVUL3H16699.2 0.129545488299427
HVUL0H02078.2 HVUL3H17021.2 0.0200331288547746
HVUL0H02078.2 HVUL3H18060.2 0.0290565640997941
HVUL0H02078.2 HVUL3H18359.2 0.091809084935676
HVUL0H02078.2 HVUL3H18631.2 0.0502617589293328
HVUL0H02078.2 HVUL3H18869.2 0.271438956530372
HVUL0H02078.2 HVUL3H19281.2 0.00939598827512873
HVUL0H02078.2 HVUL3H19593.2 0.0139717969980991
HVUL0H02078.2 HVUL3H19812.2 0.0389815811406899
HVUL0H02078.2 HVUL3H19890.2 0.0532946704741378
HVUL0H02078.2 HVUL3H20126.2 0.141803046349542
HVUL0H02078.2 HVUL3H21204.2 0.0542549573494418
HVUL0H02078.2 HVUL3H21715.2 0.0217948002149571
HVUL0H02078.2 HVUL3H23722.2 0.0403279073037137
HVUL0H02078.2 HVUL3H23761.2 0.0330989677319793
HVUL0H02078.2 HVUL3H24064.2 0.0102977409956929
HVUL0H02078.2 HVUL3H24160.2 0.0748205349409685
HVUL0H02078.2 HVUL3H24324.2 0.0269591250965715
HVUL0H02078.2 HVUL3H24357.2 0.190117009816987
HVUL0H02078.2 HVUL3H25117.2 0.0276954712745023
HVUL0H02078.2 HVUL3H25118.2 0.0652531242831635
HVUL0H02078.2 HVUL3H26980.2 0.0698544175608608
HVUL0H02078.2 HVUL3H27160.2 0.026763348864125
HVUL0H02078.2 HVUL3H27213.2 0.0224341081847051
HVUL0H02078.2 HVUL3H27908.2 0.0482478654206223
HVUL0H02078.2 HVUL3H31197.2 0.0280178923956683
HVUL0H02078.2 HVUL3H31559.2 0.121825990894904
HVUL0H02078.2 HVUL3H31594.2 0.069513812206985
HVUL0H02078.2 HVUL3H32142.2 0.0541180729273505
HVUL0H02078.2 HVUL3H32270.2 0.0415477330827032
HVUL0H02078.2 HVUL3H32487.2 0.0231201626462332
HVUL0H02078.2 HVUL3H33094.2 0.0336275591799908
HVUL0H02078.2 HVUL3H34744.2 0.17533732956558
HVUL0H02078.2 HVUL3H36025.2 0.0441060053766589
HVUL0H02078.2 HVUL3H36621.2 0.156089293755699
HVUL0H02078.2 HVUL3H37504.2 0.0367990203564826
HVUL0H02078.2 HVUL3H37744.2 0.12325665009749
HVUL0H02078.2 HVUL3H38261.2 0.01153930232708
HVUL0H02078.2 HVUL3H38509.2 0.120161344515395
HVUL0H02078.2 HVUL3H39627.2 0.174906878061909
HVUL0H02078.2 HVUL3H39940.2 0.0213901374518691
HVUL0H02078.2 HVUL3H41157.2 0.257381195299612
HVUL0H02078.2 HVUL3H41377.2 0.0222041729218821
HVUL0H02078.2 HVUL3H42215.2 0.0507180416371388
HVUL0H02078.2 HVUL3H42394.2 0.135487505790679
HVUL0H02078.2 HVUL3H42595.2 0.0707468852526546
HVUL0H02078.2 HVUL3H42614.2 0.0389297325174086
HVUL0H02078.2 HVUL3H42927.2 0.0213500394672359
HVUL0H02078.2 HVUL3H43024.2 0.172868236359383
HVUL0H02078.2 HVUL3H43113.2 0.0199189647236671
HVUL0H02078.2 HVUL3H43560.2 0.0122258153633085
HVUL0H02078.2 HVUL3H43569.2 0.0406182332202985
HVUL0H02078.2 HVUL3H43738.2 0.0511602634126784
HVUL0H02078.2 HVUL3H43896.2 0.028937893755692
HVUL0H02078.2 HVUL3H44021.2 0.0222579642885774
HVUL0H02078.2 HVUL3H46235.2 0.0403463459096149
HVUL0H02078.2 HVUL3H46948.2 0.0333056113449059
HVUL0H02078.2 HVUL3H48368.2 0.048170791733905
HVUL0H02078.2 HVUL3H50654.2 0.0105197691803615
HVUL0H02078.2 HVUL3H50876.2 0.119125007690854
HVUL0H02078.2 HVUL3H51616.2 0.196705134415236
HVUL0H02078.2 HVUL3H51730.2 0.0107970717438298
HVUL0H02078.2 HVUL3H52229.2 0.00514710195584941
HVUL0H02078.2 HVUL3H52982.2 0.0112734409109711
HVUL0H02078.2 HVUL3H55462.2 0.052036511530613
HVUL0H02078.2 HVUL3H55492.2 0.0178728308984201
HVUL0H02078.2 HVUL3H56227.2 0.0392909245190181
HVUL0H02078.2 HVUL3H57087.2 0.0644442745852786
HVUL0H02078.2 HVUL3H57697.2 0.042089732628187
HVUL0H02078.2 HVUL3H57924.2 0.0212413057274779
HVUL0H02078.2 HVUL4H01602.2 0.203429919014688
HVUL0H02078.2 HVUL4H02240.2 0.012245838643244
HVUL0H02078.2 HVUL4H02323.2 0.198535373711031
HVUL0H02078.2 HVUL4H03474.2 0.00809470128372523
HVUL0H02078.2 HVUL4H04816.2 0.0370915981403271
HVUL0H02078.2 HVUL4H04952.2 0.00441178860609427
HVUL0H02078.2 HVUL4H06403.2 0.0387240816872508
HVUL0H02078.2 HVUL4H07140.2 0.022058520388818
HVUL0H02078.2 HVUL4H07160.2 0.0260325435015522
HVUL0H02078.2 HVUL4H07474.2 0.00803104153268038
HVUL0H02078.2 HVUL4H07829.2 0.00994120182730435
HVUL0H02078.2 HVUL4H09412.2 0.186209982129463
HVUL0H02078.2 HVUL4H09527.2 0.0895990053069845
HVUL0H02078.2 HVUL4H10170.2 0.0547709730913917
HVUL0H02078.2 HVUL4H10686.2 0.0294567425982571
HVUL0H02078.2 HVUL4H11601.2 0.0710668124783003
HVUL0H02078.2 HVUL4H13063.2 0.0620077387286187
HVUL0H02078.2 HVUL4H14799.2 0.0116456268777106
HVUL0H02078.2 HVUL4H14909.2 0.244861699815495
HVUL0H02078.2 HVUL4H15151.2 0.0791696977607818
HVUL0H02078.2 HVUL4H15619.2 0.14215469710075
HVUL0H02078.2 HVUL4H15891.2 0.0627220931320871
HVUL0H02078.2 HVUL4H17794.2 0.0213082213923723
HVUL0H02078.2 HVUL4H17799.2 0.0281917345419244
HVUL0H02078.2 HVUL4H18007.2 0.0199344655398617
HVUL0H02078.2 HVUL4H18195.2 0.0957721057899993
HVUL0H02078.2 HVUL4H18530.2 0.0507759399347041
HVUL0H02078.2 HVUL4H18896.2 0.0238734400529502
HVUL0H02078.2 HVUL4H18914.2 0.0543875586285886
HVUL0H02078.2 HVUL4H19726.2 0.0178576232340794
HVUL0H02078.2 HVUL4H20568.2 0.0283030990598287
HVUL0H02078.2 HVUL4H21383.2 0.0603583793010135
HVUL0H02078.2 HVUL4H21385.2 0.116047625487456
HVUL0H02078.2 HVUL4H21454.2 0.0259994120393411
HVUL0H02078.2 HVUL4H21630.2 0.114551465147506
HVUL0H02078.2 HVUL4H21723.2 0.162342536392181
HVUL0H02078.2 HVUL4H21876.2 0.0461846831610264
HVUL0H02078.2 HVUL4H21878.2 0.0408653714184338
HVUL0H02078.2 HVUL4H22529.2 0.0840347781746051
HVUL0H02078.2 HVUL4H22537.2 0.0895267395287985
HVUL0H02078.2 HVUL4H22567.2 0.0091688770775462
HVUL0H02078.2 HVUL4H24247.2 0.0188402967494258
HVUL0H02078.2 HVUL4H25261.2 0.0205682727771686
HVUL0H02078.2 HVUL4H25660.2 0.00571533066717842
HVUL0H02078.2 HVUL4H26244.2 0.066814763558192
HVUL0H02078.2 HVUL4H26284.2 0.014825748678976
HVUL0H02078.2 HVUL4H26319.2 0.0300046514931767
HVUL0H02078.2 HVUL4H26604.2 0.05779427655464
HVUL0H02078.2 HVUL4H26833.2 0.159261832152235
HVUL0H02078.2 HVUL4H27298.2 0.137268572576405
HVUL0H02078.2 HVUL4H27323.2 0.0130564819518542
HVUL0H02078.2 HVUL4H27861.2 0.0572466385796113
HVUL0H02078.2 HVUL4H27863.2 0.0364132151193923
HVUL0H02078.2 HVUL4H28905.2 0.0180616104825309
HVUL0H02078.2 HVUL4H29063.2 0.197115428778803
HVUL0H02078.2 HVUL4H29448.2 0.0323198440375258
HVUL0H02078.2 HVUL4H29640.2 0.0144107064441135
HVUL0H02078.2 HVUL4H29866.2 0.0325913271153352
HVUL0H02078.2 HVUL4H29960.2 0.00811020778253948
HVUL0H02078.2 HVUL4H31138.2 0.075177977932063
HVUL0H02078.2 HVUL4H31140.2 0.142457530917307
HVUL0H02078.2 HVUL4H31364.2 0.0627731775379008
HVUL0H02078.2 HVUL4H31895.2 0.241559422011232
HVUL0H02078.2 HVUL4H35401.2 0.00997919564554844
HVUL0H02078.2 HVUL4H35402.2 0.0717772231327921
HVUL0H02078.2 HVUL4H35790.2 0.085501252100321
HVUL0H02078.2 HVUL4H35985.2 0.0492320177911156
HVUL0H02078.2 HVUL4H37183.2 0.0580544574888308
HVUL0H02078.2 HVUL4H37301.2 0.0444028858309033
HVUL0H02078.2 HVUL4H37366.2 0.0360961900082069
HVUL0H02078.2 HVUL4H37986.2 0.0478414509731739
HVUL0H02078.2 HVUL4H38115.2 0.0770517457822352
HVUL0H02078.2 HVUL4H38119.2 0.0486907295974888
HVUL0H02078.2 HVUL4H38244.2 0.0529286235101128
HVUL0H02078.2 HVUL4H38552.2 0.238035642803197
HVUL0H02078.2 HVUL4H38563.2 0.110795211368779
HVUL0H02078.2 HVUL4H38756.2 0.0285392986423008
HVUL0H02078.2 HVUL4H38866.2 0.0265460504417741
HVUL0H02078.2 HVUL4H39102.2 0.0289409101762099
HVUL0H02078.2 HVUL4H39316.2 0.0249295085817993
HVUL0H02078.2 HVUL4H39326.2 0.0609775449897693
HVUL0H02078.2 HVUL4H40195.2 0.161332948182341
HVUL0H02078.2 HVUL4H42137.2 0.0475941827669414
HVUL0H02078.2 HVUL4H42295.2 0.138361873414481
HVUL0H02078.2 HVUL4H42499.2 0.117566199352928
HVUL0H02078.2 HVUL4H42514.2 0.0134464099509669
HVUL0H02078.2 HVUL4H42782.2 0.0457545483653651
HVUL0H02078.2 HVUL4H43876.2 0.0951005691469158
HVUL0H02078.2 HVUL4H45793.2 0.149772143943237
HVUL0H02078.2 HVUL4H47715.2 0.012607568222713
HVUL0H02078.2 HVUL4H47765.2 0.0656718375820924
HVUL0H02078.2 HVUL4H48526.2 0.155119054909001
HVUL0H02078.2 HVUL4H52043.2 0.071641735747919
HVUL0H02078.2 HVUL4H52481.2 0.0106347681277416
HVUL0H02078.2 HVUL4H52669.2 0.0845592302197964
HVUL0H02078.2 HVUL4H53302.2 0.0562928343291587
HVUL0H02078.2 HVUL4H53952.2 0.00376105750931282
HVUL0H02078.2 HVUL4H54822.2 0.03271277627275
HVUL0H02078.2 HVUL4H55780.2 0.0080716406519145
HVUL0H02078.2 HVUL4H56078.2 0.014440811409169
HVUL0H02078.2 HVUL4H59046.2 0.00887400271799564
HVUL0H02078.2 HVUL4H59209.2 0.0286824518252225
HVUL0H02078.2 HVUL4H59251.2 0.0495837637691679
HVUL0H02078.2 HVUL4H59252.2 0.0589908536635325
HVUL0H02078.2 HVUL4H59419.2 0.0289131266638241
HVUL0H02078.2 HVUL5H01042.2 0.0487568140003439
HVUL0H02078.2 HVUL5H01959.2 0.221631798055205
HVUL0H02078.2 HVUL5H01996.2 0.0966168087176724
HVUL0H02078.2 HVUL5H02128.2 0.11909408242484
HVUL0H02078.2 HVUL5H02709.2 0.00722818867876805
HVUL0H02078.2 HVUL5H02793.2 0.227797064145596
HVUL0H02078.2 HVUL5H03202.2 0.0143279604608674
HVUL0H02078.2 HVUL5H03299.2 0.0594862265757956
HVUL0H02078.2 HVUL5H03654.2 0.0240786076908142
HVUL0H02078.2 HVUL5H03720.2 0.0279917661940121
HVUL0H02078.2 HVUL5H04847.2 0.103668141093491
HVUL0H02078.2 HVUL5H05309.2 0.0641001245480972
HVUL0H02078.2 HVUL5H05538.2 0.0106162708299891
HVUL0H02078.2 HVUL5H05714.2 0.128249254859725
HVUL0H02078.2 HVUL5H05810.2 0.0207603897009593
HVUL0H02078.2 HVUL5H05813.2 0.0700506682262625
HVUL0H02078.2 HVUL5H06350.2 0.0474608048010149
HVUL0H02078.2 HVUL5H06513.2 0.0750369213703497
HVUL0H02078.2 HVUL5H06582.2 0.0951709853466595
HVUL0H02078.2 HVUL5H07010.2 0.0191788451867775
HVUL0H02078.2 HVUL5H07926.2 0.182391099576904
HVUL0H02078.2 HVUL5H07927.2 0.025122234599372
HVUL0H02078.2 HVUL5H08069.2 0.0169516892699888
HVUL0H02078.2 HVUL5H08255.2 0.10442061224497
HVUL0H02078.2 HVUL5H08513.2 0.0292638136154033
HVUL0H02078.2 HVUL5H09596.2 0.0438340790311476
HVUL0H02078.2 HVUL5H09941.2 0.0235843471156776
HVUL0H02078.2 HVUL5H10968.2 0.0195351271206806
HVUL0H02078.2 HVUL5H11071.2 0.225771526431246
HVUL0H02078.2 HVUL5H11099.2 0.0583168992984822
HVUL0H02078.2 HVUL5H11348.2 0.0363669415148844
HVUL0H02078.2 HVUL5H11350.2 0.0120447608696549
HVUL0H02078.2 HVUL5H12069.2 0.0298241687527242
HVUL0H02078.2 HVUL5H12103.2 0.143883609885377
HVUL0H02078.2 HVUL5H12468.2 0.0374946855167568
HVUL0H02078.2 HVUL5H12526.2 0.0754908179775748
HVUL0H02078.2 HVUL5H13656.2 0.0495323725486091
HVUL0H02078.2 HVUL5H13819.2 0.0685558095801899
HVUL0H02078.2 HVUL5H14194.2 0.0261801300294454
HVUL0H02078.2 HVUL5H14445.2 0.183546326321095
HVUL0H02078.2 HVUL5H14875.2 0.132167644055589
HVUL0H02078.2 HVUL5H15247.2 0.154382860464032
HVUL0H02078.2 HVUL5H15446.2 0.173116058296837
HVUL0H02078.2 HVUL5H16349.2 0.0519008692593108
HVUL0H02078.2 HVUL5H16351.2 0.223332479750702
HVUL0H02078.2 HVUL5H16924.2 0.137961239409377
HVUL0H02078.2 HVUL5H17934.2 0.0132388357873227
HVUL0H02078.2 HVUL5H18029.2 0.0574117410837038
HVUL0H02078.2 HVUL5H18054.2 0.0264190321944949
HVUL0H02078.2 HVUL5H18900.2 0.122680660032741
HVUL0H02078.2 HVUL5H19387.2 0.136288074612302
HVUL0H02078.2 HVUL5H19602.2 0.0759356725878013
HVUL0H02078.2 HVUL5H19982.2 0.0252010967424426
HVUL0H02078.2 HVUL5H20469.2 0.0274394858587717
HVUL0H02078.2 HVUL5H20573.2 0.0124579790085316
HVUL0H02078.2 HVUL5H21151.2 0.0228057202036363
HVUL0H02078.2 HVUL5H22075.2 0.0263954584862242
HVUL0H02078.2 HVUL5H22696.2 0.211847974289617
HVUL0H02078.2 HVUL5H22971.2 0.102692352202062
HVUL0H02078.2 HVUL5H23051.2 0.00481424449796625
HVUL0H02078.2 HVUL5H23554.2 0.011646980425578
HVUL0H02078.2 HVUL5H24151.2 0.0642612172086382
HVUL0H02078.2 HVUL5H25360.2 0.0179963928053378
HVUL0H02078.2 HVUL5H26055.2 0.00945637346527676
HVUL0H02078.2 HVUL5H26096.2 0.0560371903670333
HVUL0H02078.2 HVUL5H26237.2 0.0496967694338551
HVUL0H02078.2 HVUL5H27229.2 0.0124450372983876
HVUL0H02078.2 HVUL5H27731.2 0.0224377665675165
HVUL0H02078.2 HVUL5H27844.2 0.234449251144101
HVUL0H02078.2 HVUL5H27846.2 0.0582365860284712
HVUL0H02078.2 HVUL5H28459.2 0.022937432804148
HVUL0H02078.2 HVUL5H28460.2 0.0733772125011132
HVUL0H02078.2 HVUL5H28672.2 0.0266998873672829
HVUL0H02078.2 HVUL5H28877.2 0.170354564912083
HVUL0H02078.2 HVUL5H28917.2 0.0425270093674055
HVUL0H02078.2 HVUL5H30607.2 0.0131759073373839
HVUL0H02078.2 HVUL5H31052.2 0.143110636472856
HVUL0H02078.2 HVUL5H31450.2 0.094556928424751
HVUL0H02078.2 HVUL5H32227.2 0.00909472283871155
HVUL0H02078.2 HVUL5H32610.2 0.213240671440717
HVUL0H02078.2 HVUL5H32942.2 0.0139967572845829
HVUL0H02078.2 HVUL5H33572.2 0.00767385530148323
HVUL0H02078.2 HVUL5H34041.2 0.0319845514509776
HVUL0H02078.2 HVUL5H34497.2 0.0365511421420172
HVUL0H02078.2 HVUL5H35098.2 0.198053107831909
HVUL0H02078.2 HVUL5H35356.2 0.0793171918028176
HVUL0H02078.2 HVUL5H36130.2 0.0219616033482878
HVUL0H02078.2 HVUL5H36133.2 0.0207250961629934
HVUL0H02078.2 HVUL5H36394.2 0.0628426902587538
HVUL0H02078.2 HVUL5H38792.2 0.00794758694846026
HVUL0H02078.2 HVUL5H39411.2 0.017559936492908
HVUL0H02078.2 HVUL5H39668.2 0.0272787474874152
HVUL0H02078.2 HVUL5H40100.2 0.0283020194844463
HVUL0H02078.2 HVUL5H40109.2 0.00811028977482846
HVUL0H02078.2 HVUL5H40238.2 0.0917274741751844
HVUL0H02078.2 HVUL5H41834.2 0.0290791899809369
HVUL0H02078.2 HVUL5H41844.2 0.196848009501491
HVUL0H02078.2 HVUL5H41954.2 0.1785795688296
HVUL0H02078.2 HVUL5H42528.2 0.0993537307624833
HVUL0H02078.2 HVUL5H43820.2 0.0952081246310677
HVUL0H02078.2 HVUL5H44015.2 0.00895717376632317
HVUL0H02078.2 HVUL5H44461.2 0.0239670753886414
HVUL0H02078.2 HVUL5H44522.2 0.0414977832573768
HVUL0H02078.2 HVUL5H44901.2 0.0133264591474251
HVUL0H02078.2 HVUL5H44995.2 0.0975738365008383
HVUL0H02078.2 HVUL5H45249.2 0.0962230410333488
HVUL0H02078.2 HVUL5H46192.2 0.120134356857492
HVUL0H02078.2 HVUL5H47076.2 0.057005777180405
HVUL0H02078.2 HVUL5H47290.2 0.108476390317444
HVUL0H02078.2 HVUL5H49119.2 0.091843082918736
HVUL0H02078.2 HVUL5H49231.2 0.0830676400072654
HVUL0H02078.2 HVUL5H49798.2 0.042544169116009
HVUL0H02078.2 HVUL5H51538.2 0.0197581837413311
HVUL0H02078.2 HVUL5H51756.2 0.0952793622794359
HVUL0H02078.2 HVUL5H52756.2 0.0214890939905616
HVUL0H02078.2 HVUL5H53385.2 0.149103288632518
HVUL0H02078.2 HVUL5H54601.2 0.0194014203561855
HVUL0H02078.2 HVUL5H59898.2 0.0145523605871288
HVUL0H02078.2 HVUL6H00967.2 0.0160828912824175
HVUL0H02078.2 HVUL6H01199.2 0.223906840650455
HVUL0H02078.2 HVUL6H01331.2 0.0353104192235215
HVUL0H02078.2 HVUL6H02140.2 0.0452575714143435
HVUL0H02078.2 HVUL6H02166.2 0.0119137290777542
HVUL0H02078.2 HVUL6H02224.2 0.0109213988997803
HVUL0H02078.2 HVUL6H02412.2 0.0816814123439406
HVUL0H02078.2 HVUL6H02567.2 0.0207380853864336
HVUL0H02078.2 HVUL6H02879.2 0.0213492542405206
HVUL0H02078.2 HVUL6H04651.2 0.0823544772755368
HVUL0H02078.2 HVUL6H05299.2 0.0874856328366003
HVUL0H02078.2 HVUL6H05729.2 0.0288190991827213
HVUL0H02078.2 HVUL6H06220.2 0.0423702708367158
HVUL0H02078.2 HVUL6H06725.2 0.0895219098537873
HVUL0H02078.2 HVUL6H08078.2 0.202793043897224
HVUL0H02078.2 HVUL6H08266.2 0.0147727000178469
HVUL0H02078.2 HVUL6H08501.2 0.00581349032506636
HVUL0H02078.2 HVUL6H08817.2 0.0163410091824171
HVUL0H02078.2 HVUL6H09309.2 0.0895702395038791
HVUL0H02078.2 HVUL6H09726.2 0.0745794676507099
HVUL0H02078.2 HVUL6H10461.2 0.0403844994829642
HVUL0H02078.2 HVUL6H12203.2 0.00519819693861479
HVUL0H02078.2 HVUL6H12339.2 0.144565257886307
HVUL0H02078.2 HVUL6H12676.2 0.0191997608759025
HVUL0H02078.2 HVUL6H13062.2 0.0297233367447128
HVUL0H02078.2 HVUL6H13328.2 0.213273033421981
HVUL0H02078.2 HVUL6H14487.2 0.0272909857298618
HVUL0H02078.2 HVUL6H17004.2 0.19259408157126
HVUL0H02078.2 HVUL6H17188.2 0.0423065025311176
HVUL0H02078.2 HVUL6H17635.2 0.145839910592022
HVUL0H02078.2 HVUL6H18267.2 0.0388630243032352
HVUL0H02078.2 HVUL6H19383.2 0.0486138467800972
HVUL0H02078.2 HVUL6H19665.2 0.194110812009953
HVUL0H02078.2 HVUL6H20013.2 0.199817531619703
HVUL0H02078.2 HVUL6H21367.2 0.169612303009795
HVUL0H02078.2 HVUL6H21553.2 0.215229340063624
HVUL0H02078.2 HVUL6H21895.2 0.19418721059838
HVUL0H02078.2 HVUL6H22389.2 0.0243467137546807
HVUL0H02078.2 HVUL6H22662.2 0.0120443611176848
HVUL0H02078.2 HVUL6H23568.2 0.0438684824639278
HVUL0H02078.2 HVUL6H23976.2 0.0434505610304743
HVUL0H02078.2 HVUL6H24043.2 0.0231931832059076
HVUL0H02078.2 HVUL6H24780.2 0.0570580075571103
HVUL0H02078.2 HVUL6H24824.2 0.0141843339625365
HVUL0H02078.2 HVUL6H25211.2 0.0260849741556966
HVUL0H02078.2 HVUL6H25574.2 0.0249249025173795
HVUL0H02078.2 HVUL6H29843.2 0.0303843487280291
HVUL0H02078.2 HVUL6H29929.2 0.015548404592612
HVUL0H02078.2 HVUL6H32660.2 0.0483918901295803
HVUL0H02078.2 HVUL6H32761.2 0.0270842549437144
HVUL0H02078.2 HVUL6H33221.2 0.0693401414850216
HVUL0H02078.2 HVUL6H33630.2 0.0385585121030949
HVUL0H02078.2 HVUL6H33637.2 0.109028808598327
HVUL0H02078.2 HVUL6H33807.2 0.216644945555381
HVUL0H02078.2 HVUL6H33871.2 0.0146447117170083
HVUL0H02078.2 HVUL6H34668.2 0.0181466533226052
HVUL0H02078.2 HVUL6H35025.2 0.0743516218116558
HVUL0H02078.2 HVUL6H35134.2 0.0588928598070655
HVUL0H02078.2 HVUL6H35637.2 0.0308646338590843
HVUL0H02078.2 HVUL6H36297.2 0.194532875324157
HVUL0H02078.2 HVUL6H37041.2 0.188025757521387
HVUL0H02078.2 HVUL6H37785.2 0.0380575531875153
HVUL0H02078.2 HVUL6H37870.2 0.0942826571291532
HVUL0H02078.2 HVUL6H38877.2 0.0238060819008786
HVUL0H02078.2 HVUL6H39528.2 0.251395340181473
HVUL0H02078.2 HVUL6H39608.2 0.0131184053162341
HVUL0H02078.2 HVUL6H43996.2 0.0154785332270233
HVUL0H02078.2 HVUL6H50077.2 0.0459118093311076
HVUL0H02078.2 HVUL6H50823.2 0.0840497912661344
HVUL0H02078.2 HVUL6H52171.2 0.0155442729908675
HVUL0H02078.2 HVUL6H52442.2 0.018785892153545
HVUL0H02078.2 HVUL6H52447.2 0.00572059435234306
HVUL0H02078.2 HVUL6H54647.2 0.0790116401572923
HVUL0H02078.2 HVUL7H01687.2 0.0390517853696807
HVUL0H02078.2 HVUL7H01902.2 0.0105530750041532
HVUL0H02078.2 HVUL7H01951.2 0.00472048265123268
HVUL0H02078.2 HVUL7H02077.2 0.0709117651432981
HVUL0H02078.2 HVUL7H02236.2 0.0283205763225388
HVUL0H02078.2 HVUL7H03162.2 0.0131773043260851
HVUL0H02078.2 HVUL7H03219.2 0.162643774513351
HVUL0H02078.2 HVUL7H03712.2 0.155392730053602
HVUL0H02078.2 HVUL7H03982.2 0.0777401211568901
HVUL0H02078.2 HVUL7H04779.2 0.074040439913519
HVUL0H02078.2 HVUL7H05423.2 0.193915616575551
HVUL0H02078.2 HVUL7H05602.2 0.100640032103649
HVUL0H02078.2 HVUL7H06304.2 0.0335868441447415
HVUL0H02078.2 HVUL7H06717.2 0.0552837119469788
HVUL0H02078.2 HVUL7H06990.2 0.0566999535112567
HVUL0H02078.2 HVUL7H07288.2 0.0389166647773628
HVUL0H02078.2 HVUL7H08884.2 0.191108417751361
HVUL0H02078.2 HVUL7H08959.2 0.160714050230782
HVUL0H02078.2 HVUL7H09435.2 0.0324054834729701
HVUL0H02078.2 HVUL7H09669.2 0.141083486636774
HVUL0H02078.2 HVUL7H09916.2 0.105696888604534
HVUL0H02078.2 HVUL7H10232.2 0.0129756609527267
HVUL0H02078.2 HVUL7H10575.2 0.0156233954284598
HVUL0H02078.2 HVUL7H11269.2 0.0201479236714553
HVUL0H02078.2 HVUL7H11280.2 0.044622774476674
HVUL0H02078.2 HVUL7H11408.2 0.0553864086964815
HVUL0H02078.2 HVUL7H11663.2 0.215123883975418
HVUL0H02078.2 HVUL7H11892.2 0.151048869411917
HVUL0H02078.2 HVUL7H12076.2 0.0706406049262419
HVUL0H02078.2 HVUL7H12304.2 0.0426777876072965
HVUL0H02078.2 HVUL7H12411.2 0.0279180803885958
HVUL0H02078.2 HVUL7H12585.2 0.172226826332044
HVUL0H02078.2 HVUL7H12747.2 0.0554799430944429
HVUL0H02078.2 HVUL7H12900.2 0.0273472352301601
HVUL0H02078.2 HVUL7H12980.2 0.199803931757841
HVUL0H02078.2 HVUL7H14338.2 0.0453731467053456
HVUL0H02078.2 HVUL7H14968.2 0.0213833764645738
HVUL0H02078.2 HVUL7H16005.2 0.106667359483687
HVUL0H02078.2 HVUL7H16070.2 0.0358277212971365
HVUL0H02078.2 HVUL7H16113.2 0.0319686245694728
HVUL0H02078.2 HVUL7H17329.2 0.0240167691259013
HVUL0H02078.2 HVUL7H17447.2 0.0696907531076017
HVUL0H02078.2 HVUL7H17456.2 0.0258172370261207
HVUL0H02078.2 HVUL7H17671.2 0.211958177950541
HVUL0H02078.2 HVUL7H18799.2 0.0161758560588185
HVUL0H02078.2 HVUL7H18847.2 0.0186141433091342
HVUL0H02078.2 HVUL7H19427.2 0.0338070339863738
HVUL0H02078.2 HVUL7H21319.2 0.0211665678378463
HVUL0H02078.2 HVUL7H21382.2 0.0510750820934576
HVUL0H02078.2 HVUL7H21390.2 0.0210952306397672
HVUL0H02078.2 HVUL7H22915.2 0.12677289444108
HVUL0H02078.2 HVUL7H23144.2 0.0502602885276054
HVUL0H02078.2 HVUL7H23183.2 0.0034877749020314
HVUL0H02078.2 HVUL7H23448.2 0.0743894226728403
HVUL0H02078.2 HVUL7H23458.2 0.0359594662277032
HVUL0H02078.2 HVUL7H23459.2 0.0732582390536886
HVUL0H02078.2 HVUL7H25195.2 0.0252093048008899
HVUL0H02078.2 HVUL7H25557.2 0.0188847415939768
HVUL0H02078.2 HVUL7H25972.2 0.0257497842408879
HVUL0H02078.2 HVUL7H26410.2 0.128355156193982
HVUL0H02078.2 HVUL7H26958.2 0.0496183157645378
HVUL0H02078.2 HVUL7H27178.2 0.0327731140223222
HVUL0H02078.2 HVUL7H27205.2 0.00923203995480283
HVUL0H02078.2 HVUL7H28389.2 0.0320514186400412
HVUL0H02078.2 HVUL7H28417.2 0.0241307430523604
HVUL0H02078.2 HVUL7H29256.2 0.0206648923743469
HVUL0H02078.2 HVUL7H29326.2 0.030236643879048
HVUL0H02078.2 HVUL7H29357.2 0.0912029242822128
HVUL0H02078.2 HVUL7H29358.2 0.0701342013923099
HVUL0H02078.2 HVUL7H29359.2 0.0620643352013792
HVUL0H02078.2 HVUL7H29585.2 0.0289984317244946
HVUL0H02078.2 HVUL7H30521.2 0.0387306385949579
HVUL0H02078.2 HVUL7H31321.2 0.180696173564644
HVUL0H02078.2 HVUL7H31393.2 0.0738085740680769
HVUL0H02078.2 HVUL7H32212.2 0.0398228730031748
HVUL0H02078.2 HVUL7H32312.2 0.0354997511399798
HVUL0H02078.2 HVUL7H33294.2 0.10147184129469
HVUL0H02078.2 HVUL7H33660.2 0.267376331818288
HVUL0H02078.2 HVUL7H34347.2 0.184882819915646
HVUL0H02078.2 HVUL7H34397.2 0.129293895742023
HVUL0H02078.2 HVUL7H34402.2 0.0360761064164581
HVUL0H02078.2 HVUL7H34574.2 0.0915439921115129
HVUL0H02078.2 HVUL7H35390.2 0.0571226020397964
HVUL0H02078.2 HVUL7H35961.2 0.0525081466013209
HVUL0H02078.2 HVUL7H37046.2 0.082410448284656
HVUL0H02078.2 HVUL7H37356.2 0.0743535905459714
HVUL0H02078.2 HVUL7H38175.2 0.0330697483865942
HVUL0H02078.2 HVUL7H38320.2 0.0115991429124253
HVUL0H02078.2 HVUL7H38965.2 0.050895000343751
HVUL0H02078.2 HVUL7H39584.2 0.0328232834465715
HVUL0H02078.2 HVUL7H40151.2 0.0233161349682685
HVUL0H02078.2 HVUL7H40389.2 0.0209226946358315
HVUL0H02078.2 HVUL7H41506.2 0.129800267861588
HVUL0H02078.2 HVUL7H42439.2 0.183598738346531
HVUL0H02078.2 HVUL7H42443.2 0.0193533403804045
HVUL0H02078.2 HVUL7H43488.2 0.194871294121149
HVUL0H02078.2 HVUL7H43719.2 0.108934915968814
HVUL0H02078.2 HVUL7H44228.2 0.138178557320821
HVUL0H02078.2 HVUL7H44630.2 0.121338695469997
HVUL0H02078.2 HVUL7H44748.2 0.0814756408367929
HVUL0H02078.2 HVUL7H47327.2 0.142312988078562
HVUL0H02078.2 HVUL7H47548.2 0.012879896894425
HVUL0H02078.2 HVUL7H47879.2 0.0253897123570228
HVUL0H02078.2 HVUL7H48057.2 0.0261741472154657
HVUL0H02078.2 HVUL7H49219.2 0.032814109050352
HVUL0H02078.2 HVUL7H49461.2 0.0488734712460854
HVUL0H02078.2 HVUL7H51204.2 0.00975113490194792
HVUL0H02078.2 HVUL7H51587.2 0.0672237649160176
HVUL0H02078.2 HVUL7H52181.2 0.0119198232812863
HVUL0H02078.2 HVUL7H52771.2 0.028205142468713
HVUL0H02078.2 HVUL7H53405.2 0.0462227641005415
HVUL0H02078.2 HVUL7H54031.2 0.0313520692856174
HVUL0H02078.2 HVUL7H55927.2 0.0531645425833416
HVUL0H02078.2 HVUL7H55963.2 0.0147317261276733
HVUL0H02078.2 HVUL7H57481.2 0.0277390185676027
HVUL0H02078.2 HVUL7H59296.2 0.0845101018468239
HVUL0H02443.2 HVUL0H03392.2 0.142782572475171
HVUL0H02443.2 HVUL0H05540.2 0.186591196918168
HVUL0H02443.2 HVUL0H05901.2 0.156568554536984
HVUL0H02443.2 HVUL0H06657.2 0.150456955834616
HVUL0H02443.2 HVUL0H07125.2 0.0886375485977522
HVUL0H02443.2 HVUL0H07208.2 0.0453465456816831
HVUL0H02443.2 HVUL0H07940.2 0.148062320924194
HVUL0H02443.2 HVUL0H08117.2 0.0518466968605624
HVUL0H02443.2 HVUL0H08118.2 0.115526556125519
HVUL0H02443.2 HVUL0H08584.2 0.0531164073801244
HVUL0H02443.2 HVUL0H08589.2 0.032971790917748
HVUL0H02443.2 HVUL0H09019.2 0.124182891335943
HVUL0H02443.2 HVUL0H09020.2 0.0157846986905642
HVUL0H02443.2 HVUL0H09318.2 0.0105580084965318
HVUL0H02443.2 HVUL0H09820.2 0.161751768266785
HVUL0H02443.2 HVUL0H10043.2 0.0403018999628788
HVUL0H02443.2 HVUL0H12494.2 0.109008633860839
HVUL0H02443.2 HVUL0H12663.2 0.207758039361519
HVUL0H02443.2 HVUL0H13198.2 0.0306947214190293
HVUL0H02443.2 HVUL0H13454.2 0.104496763097485
HVUL0H02443.2 HVUL0H14263.2 0.0235159569366947
HVUL0H02443.2 HVUL0H14784.2 0.0250878769390022
HVUL0H02443.2 HVUL0H15117.2 0.101161925117783
HVUL0H02443.2 HVUL0H15310.2 0.109074132709939
HVUL0H02443.2 HVUL0H15620.2 0.145414147427179
HVUL0H02443.2 HVUL0H15893.2 0.177021758872445
HVUL0H02443.2 HVUL0H17765.2 0.0457074916438155
HVUL0H02443.2 HVUL0H21084.2 0.144486817226568
HVUL0H02443.2 HVUL0H23092.2 0.110522519380458
HVUL0H02443.2 HVUL0H28934.2 0.0665983033022055
HVUL0H02443.2 HVUL0H28935.2 0.090612366769871
HVUL0H02443.2 HVUL0H29767.2 0.00840724618819966
HVUL0H02443.2 HVUL0H31003.2 0.068533931535157
HVUL0H02443.2 HVUL0H33228.2 0.113493150650622
HVUL0H02443.2 HVUL0H33619.2 0.0723327940039356
HVUL0H02443.2 HVUL0H46714.2 0.128682637159702
HVUL0H02443.2 HVUL0H46775.2 0.040283907861885
HVUL0H02443.2 HVUL1H00259.2 0.163730479194811
HVUL0H02443.2 HVUL1H01569.2 0.175115071413164
HVUL0H02443.2 HVUL1H02263.2 0.0248596743721885
HVUL0H02443.2 HVUL1H02385.2 0.0849946124004986
HVUL0H02443.2 HVUL1H02387.2 0.100750851266291
HVUL0H02443.2 HVUL1H02587.2 0.188677140269196
HVUL0H02443.2 HVUL1H02994.2 0.114686568128579
HVUL0H02443.2 HVUL1H03020.2 0.168817237287491
HVUL0H02443.2 HVUL1H03164.2 0.044138902432697
HVUL0H02443.2 HVUL1H03639.2 0.127838253112038
HVUL0H02443.2 HVUL1H03721.2 0.0956183763480802
HVUL0H02443.2 HVUL1H04874.2 0.109493375329674
HVUL0H02443.2 HVUL1H04989.2 0.185801524661203
HVUL0H02443.2 HVUL1H05289.2 0.016090737880384
HVUL0H02443.2 HVUL1H05324.2 0.0308062434712927
HVUL0H02443.2 HVUL1H05443.2 0.0759345293442144
HVUL0H02443.2 HVUL1H06543.2 0.132617916342457
HVUL0H02443.2 HVUL1H06802.2 0.17735594599096
HVUL0H02443.2 HVUL1H07337.2 0.079068502343197
HVUL0H02443.2 HVUL1H07566.2 0.173902399738591
HVUL0H02443.2 HVUL1H08320.2 0.0994421707818946
HVUL0H02443.2 HVUL1H08352.2 0.0377621653699315
HVUL0H02443.2 HVUL1H08356.2 0.100438174555919
HVUL0H02443.2 HVUL1H08399.2 0.192516430822217
HVUL0H02443.2 HVUL1H10942.2 0.106519748508325
HVUL0H02443.2 HVUL1H11017.2 0.149454811506766
HVUL0H02443.2 HVUL1H11631.2 0.179821036763004
HVUL0H02443.2 HVUL1H12084.2 0.225639837355816
HVUL0H02443.2 HVUL1H12217.2 0.0263033989217529
HVUL0H02443.2 HVUL1H12218.2 0.0174797658702295
HVUL0H02443.2 HVUL1H12220.2 0.0287694252955892
HVUL0H02443.2 HVUL1H12635.2 0.0365415645987241
HVUL0H02443.2 HVUL1H12941.2 0.142950225924615
HVUL0H02443.2 HVUL1H12954.2 0.100920124557362
HVUL0H02443.2 HVUL1H13099.2 0.0620004981250414
HVUL0H02443.2 HVUL1H13139.2 0.189820586103085
HVUL0H02443.2 HVUL1H14474.2 0.169351039552293
HVUL0H02443.2 HVUL1H15041.2 0.0288046077861852
HVUL0H02443.2 HVUL1H15328.2 0.161798328106447
HVUL0H02443.2 HVUL1H15995.2 0.117651625679731
HVUL0H02443.2 HVUL1H16443.2 0.179486963226811
HVUL0H02443.2 HVUL1H16648.2 0.0479906634503062
HVUL0H02443.2 HVUL1H16764.2 0.20294387872536
HVUL0H02443.2 HVUL1H17858.2 0.0137692935813014
HVUL0H02443.2 HVUL1H18436.2 0.0585683262455189
HVUL0H02443.2 HVUL1H19184.2 0.196065436060803
HVUL0H02443.2 HVUL1H19398.2 0.156483262694715
HVUL0H02443.2 HVUL1H19514.2 0.125797545267114
HVUL0H02443.2 HVUL1H20964.2 0.0620952484365258
HVUL0H02443.2 HVUL1H22403.2 0.0864132308954783
HVUL0H02443.2 HVUL1H22714.2 0.102527264956516
HVUL0H02443.2 HVUL1H22869.2 0.179961099193916
HVUL0H02443.2 HVUL1H23150.2 0.0453881127648152
HVUL0H02443.2 HVUL1H24019.2 0.133588929845243
HVUL0H02443.2 HVUL1H24020.2 0.14448044245509
HVUL0H02443.2 HVUL1H24106.2 0.124593089708448
HVUL0H02443.2 HVUL1H24974.2 0.105364919922093
HVUL0H02443.2 HVUL1H26289.2 0.105968420492925
HVUL0H02443.2 HVUL1H26689.2 0.0907126489527121
HVUL0H02443.2 HVUL1H26690.2 0.151310047209227
HVUL0H02443.2 HVUL1H27371.2 0.176062864440209
HVUL0H02443.2 HVUL1H27440.2 0.0601906756500197
HVUL0H02443.2 HVUL1H27930.2 0.0375445309498472
HVUL0H02443.2 HVUL1H28613.2 0.168845108193059
HVUL0H02443.2 HVUL1H28780.2 0.129782615810185
HVUL0H02443.2 HVUL1H29485.2 0.105101998749466
HVUL0H02443.2 HVUL1H29639.2 0.150726925095021
HVUL0H02443.2 HVUL1H30591.2 0.151871457459536
HVUL0H02443.2 HVUL1H30861.2 0.171202506138898
HVUL0H02443.2 HVUL1H31164.2 0.0978973379463205
HVUL0H02443.2 HVUL1H31441.2 0.116087135666544
HVUL0H02443.2 HVUL1H31797.2 0.152919009363347
HVUL0H02443.2 HVUL1H32033.2 0.158869480702044
HVUL0H02443.2 HVUL1H32113.2 0.0631337223789586
HVUL0H02443.2 HVUL1H32788.2 0.135671910885985
HVUL0H02443.2 HVUL1H32790.2 0.0435754930306779
HVUL0H02443.2 HVUL1H34231.2 0.141932056168496
HVUL0H02443.2 HVUL1H34287.2 0.172982818027373
HVUL0H02443.2 HVUL1H34368.2 0.215472345649745
HVUL0H02443.2 HVUL1H34763.2 0.116329566869185
HVUL0H02443.2 HVUL1H35226.2 0.154237216990704
HVUL0H02443.2 HVUL1H35310.2 0.219060624535902
HVUL0H02443.2 HVUL1H35678.2 0.0306292510522409
HVUL0H02443.2 HVUL1H37070.2 0.107935410677208
HVUL0H02443.2 HVUL1H37134.2 0.181676007159418
HVUL0H02443.2 HVUL1H37283.2 0.0612624983388266
HVUL0H02443.2 HVUL1H39468.2 0.146673174213475
HVUL0H02443.2 HVUL1H39878.2 0.17822739788468
HVUL0H02443.2 HVUL1H42113.2 0.167448091793196
HVUL0H02443.2 HVUL1H43749.2 0.0976580434462758
HVUL0H02443.2 HVUL1H45714.2 0.11385345654231
HVUL0H02443.2 HVUL1H46389.2 0.117645274425843
HVUL0H02443.2 HVUL1H47291.2 0.0582542048851617
HVUL0H02443.2 HVUL1H48306.2 0.102562117579176
HVUL0H02443.2 HVUL1H48704.2 0.0380939562470352
HVUL0H02443.2 HVUL1H49511.2 0.201034817344736
HVUL0H02443.2 HVUL1H51013.2 0.0895203713316953
HVUL0H02443.2 HVUL1H51982.2 0.175944282815676
HVUL0H02443.2 HVUL1H52547.2 0.0697022520960566
HVUL0H02443.2 HVUL1H52548.2 0.182990160004274
HVUL0H02443.2 HVUL1H52641.2 0.189146331372438
HVUL0H02443.2 HVUL1H54682.2 0.180117855990997
HVUL0H02443.2 HVUL1H54683.2 0.183337549112495
HVUL0H02443.2 HVUL1H59462.2 0.173583480544166
HVUL0H02443.2 HVUL1H59682.2 0.159484687163934
HVUL0H02443.2 HVUL2H01186.2 0.176387890466873
HVUL0H02443.2 HVUL2H01395.2 0.197977684059204
HVUL0H02443.2 HVUL2H01522.2 0.16141791748269
HVUL0H02443.2 HVUL2H01831.2 0.0156968306356183
HVUL0H02443.2 HVUL2H02614.2 0.119528786710404
HVUL0H02443.2 HVUL2H03142.2 0.191256761470111
HVUL0H02443.2 HVUL2H03578.2 0.211228543642831
HVUL0H02443.2 HVUL2H03756.2 0.0319219434236017
HVUL0H02443.2 HVUL2H04302.2 0.0893842173452709
HVUL0H02443.2 HVUL2H04832.2 0.0222182499262572
HVUL0H02443.2 HVUL2H04862.2 0.085741300548993
HVUL0H02443.2 HVUL2H05270.2 0.191848633287501
HVUL0H02443.2 HVUL2H05474.2 0.145783015369567
HVUL0H02443.2 HVUL2H05646.2 0.204713740557933
HVUL0H02443.2 HVUL2H06224.2 0.151024259310466
HVUL0H02443.2 HVUL2H06604.2 0.204036667451243
HVUL0H02443.2 HVUL2H07478.2 0.0262165025597197
HVUL0H02443.2 HVUL2H07560.2 0.144936097718176
HVUL0H02443.2 HVUL2H07776.2 0.102577525672508
HVUL0H02443.2 HVUL2H07777.2 0.0585001435909794
HVUL0H02443.2 HVUL2H07971.2 0.0842278674853982
HVUL0H02443.2 HVUL2H08057.2 0.0534984598319586
HVUL0H02443.2 HVUL2H08058.2 0.0744685867103083
HVUL0H02443.2 HVUL2H08436.2 0.162656579850358
HVUL0H02443.2 HVUL2H08852.2 0.183428599042729
HVUL0H02443.2 HVUL2H10372.2 0.126133308233233
HVUL0H02443.2 HVUL2H10373.2 0.10411406548855
HVUL0H02443.2 HVUL2H10947.2 0.129072651374571
HVUL0H02443.2 HVUL2H11031.2 0.151062947227899
HVUL0H02443.2 HVUL2H11035.2 0.0758432828653025
HVUL0H02443.2 HVUL2H11156.2 0.213457896491913
HVUL0H02443.2 HVUL2H11841.2 0.0284785193027698
HVUL0H02443.2 HVUL2H12467.2 0.155097069660951
HVUL0H02443.2 HVUL2H12616.2 0.0542261702193546
HVUL0H02443.2 HVUL2H12983.2 0.0448390151145142
HVUL0H02443.2 HVUL2H13055.2 0.10554160594015
HVUL0H02443.2 HVUL2H13606.2 0.147574961608171
HVUL0H02443.2 HVUL2H13898.2 0.17557561612134
HVUL0H02443.2 HVUL2H15788.2 0.00988252857983513
HVUL0H02443.2 HVUL2H15808.2 0.197798275402652
HVUL0H02443.2 HVUL2H16854.2 0.12069730609821
HVUL0H02443.2 HVUL2H16986.2 0.0261161287048383
HVUL0H02443.2 HVUL2H17073.2 0.186276504474575
HVUL0H02443.2 HVUL2H19071.2 0.168331311253179
HVUL0H02443.2 HVUL2H19379.2 0.218477961421929
HVUL0H02443.2 HVUL2H19380.2 0.217218338785417
HVUL0H02443.2 HVUL2H19926.2 0.0140041994498128
HVUL0H02443.2 HVUL2H20080.2 0.197543087294077
HVUL0H02443.2 HVUL2H20373.2 0.0552127809162766
HVUL0H02443.2 HVUL2H20800.2 0.163098669076718
HVUL0H02443.2 HVUL2H21113.2 0.124111347394472
HVUL0H02443.2 HVUL2H21119.2 0.198211273887982
HVUL0H02443.2 HVUL2H21125.2 0.0480349521009506
HVUL0H02443.2 HVUL2H21301.2 0.0305157149586472
HVUL0H02443.2 HVUL2H21469.2 0.169553528649541
HVUL0H02443.2 HVUL2H21989.2 0.0576251498180847
HVUL0H02443.2 HVUL2H22124.2 0.204534486827898
HVUL0H02443.2 HVUL2H22539.2 0.0948507408791146
HVUL0H02443.2 HVUL2H22717.2 0.215634620626642
HVUL0H02443.2 HVUL2H22718.2 0.212721968892379
HVUL0H02443.2 HVUL2H22734.2 0.154087482173256
HVUL0H02443.2 HVUL2H23032.2 0.139935867940871
HVUL0H02443.2 HVUL2H23135.2 0.0153548573165495
HVUL0H02443.2 HVUL2H24355.2 0.0539135756501737
HVUL0H02443.2 HVUL2H25131.2 0.177685909501923
HVUL0H02443.2 HVUL2H25507.2 0.0376203012873459
HVUL0H02443.2 HVUL2H25933.2 0.201148545500715
HVUL0H02443.2 HVUL2H26265.2 0.1937763660813
HVUL0H02443.2 HVUL2H26379.2 0.118577940447148
HVUL0H02443.2 HVUL2H26489.2 0.0594469521172782
HVUL0H02443.2 HVUL2H26598.2 0.0406074896960217
HVUL0H02443.2 HVUL2H28043.2 0.168739089685171
HVUL0H02443.2 HVUL2H28168.2 0.0880270511148908
HVUL0H02443.2 HVUL2H28401.2 0.0979437259989251
HVUL0H02443.2 HVUL2H28493.2 0.214814449460036
HVUL0H02443.2 HVUL2H29227.2 0.00852771911980686
HVUL0H02443.2 HVUL2H29366.2 0.0491411933271099
HVUL0H02443.2 HVUL2H30322.2 0.193474931541854
HVUL0H02443.2 HVUL2H30417.2 0.0928015527237466
HVUL0H02443.2 HVUL2H30445.2 0.185755126769072
HVUL0H02443.2 HVUL2H30504.2 0.203901781410111
HVUL0H02443.2 HVUL2H30506.2 0.179644196733338
HVUL0H02443.2 HVUL2H30893.2 0.021380811856302
HVUL0H02443.2 HVUL2H31036.2 0.125813021424789
HVUL0H02443.2 HVUL2H31148.2 0.191019705662427
HVUL0H02443.2 HVUL2H31746.2 0.118050957768986
HVUL0H02443.2 HVUL2H32291.2 0.118484725780708
HVUL0H02443.2 HVUL2H32297.2 0.0916314589678153
HVUL0H02443.2 HVUL2H32298.2 0.0171838883616622
HVUL0H02443.2 HVUL2H32299.2 0.0155809429385938
HVUL0H02443.2 HVUL2H33131.2 0.113112198443367
HVUL0H02443.2 HVUL2H33748.2 0.0362710188148441
HVUL0H02443.2 HVUL2H35148.2 0.0601882137793186
HVUL0H02443.2 HVUL2H35253.2 0.0632546980003489
HVUL0H02443.2 HVUL2H35254.2 0.17204485744109
HVUL0H02443.2 HVUL2H35814.2 0.192139098836383
HVUL0H02443.2 HVUL2H36002.2 0.154266716480638
HVUL0H02443.2 HVUL2H37244.2 0.0647630225218164
HVUL0H02443.2 HVUL2H37485.2 0.0282407571734345
HVUL0H02443.2 HVUL2H39755.2 0.117221171880917
HVUL0H02443.2 HVUL2H39798.2 0.139443222131797
HVUL0H02443.2 HVUL2H39827.2 0.061211168058398
HVUL0H02443.2 HVUL2H39978.2 0.177593724211616
HVUL0H02443.2 HVUL2H40555.2 0.166005312627234
HVUL0H02443.2 HVUL2H40873.2 0.201374429506634
HVUL0H02443.2 HVUL2H42346.2 0.0570466266380184
HVUL0H02443.2 HVUL2H42675.2 0.044303578566853
HVUL0H02443.2 HVUL2H42726.2 0.069161922859011
HVUL0H02443.2 HVUL2H42727.2 0.0597850730834383
HVUL0H02443.2 HVUL2H43076.2 0.191654913151314
HVUL0H02443.2 HVUL2H43839.2 0.0101140896884566
HVUL0H02443.2 HVUL2H45312.2 0.172016852523337
HVUL0H02443.2 HVUL2H45582.2 0.175829952853076
HVUL0H02443.2 HVUL2H46560.2 0.16442937839587
HVUL0H02443.2 HVUL2H47632.2 0.100976939483564
HVUL0H02443.2 HVUL2H47638.2 0.0960232209179227
HVUL0H02443.2 HVUL2H48130.2 0.158264708770427
HVUL0H02443.2 HVUL2H49348.2 0.00807617628607666
HVUL0H02443.2 HVUL2H50342.2 0.118081520922927
HVUL0H02443.2 HVUL2H50478.2 0.0799961883231217
HVUL0H02443.2 HVUL2H50644.2 0.0912665784571438
HVUL0H02443.2 HVUL2H52425.2 0.185418897747236
HVUL0H02443.2 HVUL2H52999.2 0.190412045455602
HVUL0H02443.2 HVUL2H53190.2 0.150569793722166
HVUL0H02443.2 HVUL2H55371.2 0.17079325993152
HVUL0H02443.2 HVUL2H57714.2 0.0493649492658561
HVUL0H02443.2 HVUL2H58252.2 0.11629995859961
HVUL0H02443.2 HVUL2H59603.2 0.101629439034513
HVUL0H02443.2 HVUL3H01445.2 0.1361338083329
HVUL0H02443.2 HVUL3H01701.2 0.171039825144927
HVUL0H02443.2 HVUL3H01927.2 0.0249321880116132
HVUL0H02443.2 HVUL3H02116.2 0.213086634170274
HVUL0H02443.2 HVUL3H02780.2 0.193469902146172
HVUL0H02443.2 HVUL3H03170.2 0.0278120665167241
HVUL0H02443.2 HVUL3H03171.2 0.0982223129605765
HVUL0H02443.2 HVUL3H03322.2 0.181887390624471
HVUL0H02443.2 HVUL3H03765.2 0.0549974844118807
HVUL0H02443.2 HVUL3H04333.2 0.109962153418202
HVUL0H02443.2 HVUL3H05530.2 0.0831532953012029
HVUL0H02443.2 HVUL3H06057.2 0.118842522347742
HVUL0H02443.2 HVUL3H06083.2 0.111869429502639
HVUL0H02443.2 HVUL3H06978.2 0.0436434033832482
HVUL0H02443.2 HVUL3H07559.2 0.0400155172391014
HVUL0H02443.2 HVUL3H07787.2 0.157866784737183
HVUL0H02443.2 HVUL3H09298.2 0.199239234778427
HVUL0H02443.2 HVUL3H09492.2 0.0777130360120523
HVUL0H02443.2 HVUL3H10030.2 0.161035605890597
HVUL0H02443.2 HVUL3H10596.2 0.147564909736509
HVUL0H02443.2 HVUL3H10635.2 0.179675995008893
HVUL0H02443.2 HVUL3H10935.2 0.0902183427170629
HVUL0H02443.2 HVUL3H11287.2 0.0792896668608933
HVUL0H02443.2 HVUL3H11515.2 0.105170459969358
HVUL0H02443.2 HVUL3H13321.2 0.13474336079622
HVUL0H02443.2 HVUL3H14067.2 0.204824685814478
HVUL0H02443.2 HVUL3H14150.2 0.154304560818217
HVUL0H02443.2 HVUL3H14253.2 0.0598298100569134
HVUL0H02443.2 HVUL3H14367.2 0.0910311762977351
HVUL0H02443.2 HVUL3H15223.2 0.122499930680868
HVUL0H02443.2 HVUL3H15531.2 0.0691260704128035
HVUL0H02443.2 HVUL3H15609.2 0.101023357004168
HVUL0H02443.2 HVUL3H15610.2 0.118025306069783
HVUL0H02443.2 HVUL3H15611.2 0.147960057096621
HVUL0H02443.2 HVUL3H15647.2 0.149873469062065
HVUL0H02443.2 HVUL3H16181.2 0.176450289349178
HVUL0H02443.2 HVUL3H16356.2 0.213829413343103
HVUL0H02443.2 HVUL3H16480.2 0.178877769347087
HVUL0H02443.2 HVUL3H16699.2 0.0644360451618911
HVUL0H02443.2 HVUL3H17021.2 0.186508320388322
HVUL0H02443.2 HVUL3H18060.2 0.174025684982483
HVUL0H02443.2 HVUL3H18359.2 0.102555483838619
HVUL0H02443.2 HVUL3H18631.2 0.035960642944244
HVUL0H02443.2 HVUL3H18869.2 0.0046826267386449
HVUL0H02443.2 HVUL3H19281.2 0.196460827627384
HVUL0H02443.2 HVUL3H19593.2 0.205337922424651
HVUL0H02443.2 HVUL3H19812.2 0.165736513520072
HVUL0H02443.2 HVUL3H19890.2 0.0959649106665282
HVUL0H02443.2 HVUL3H20126.2 0.0530728985661386
HVUL0H02443.2 HVUL3H21204.2 0.138429576270603
HVUL0H02443.2 HVUL3H21715.2 0.17092580604483
HVUL0H02443.2 HVUL3H23722.2 0.150240261450278
HVUL0H02443.2 HVUL3H23761.2 0.157646609943796
HVUL0H02443.2 HVUL3H24064.2 0.199333741466912
HVUL0H02443.2 HVUL3H24160.2 0.124795154737633
HVUL0H02443.2 HVUL3H24324.2 0.163779915557376
HVUL0H02443.2 HVUL3H24357.2 0.0245090649728695
HVUL0H02443.2 HVUL3H25117.2 0.145775946707014
HVUL0H02443.2 HVUL3H25118.2 0.0566724598720615
HVUL0H02443.2 HVUL3H26980.2 0.109079526030086
HVUL0H02443.2 HVUL3H27160.2 0.175405265409113
HVUL0H02443.2 HVUL3H27213.2 0.150568907656683
HVUL0H02443.2 HVUL3H27908.2 0.150125775428571
HVUL0H02443.2 HVUL3H31197.2 0.15723098374037
HVUL0H02443.2 HVUL3H31559.2 0.0771758225933744
HVUL0H02443.2 HVUL3H31594.2 0.128037743143238
HVUL0H02443.2 HVUL3H32142.2 0.110071065110185
HVUL0H02443.2 HVUL3H32270.2 0.160073908676262
HVUL0H02443.2 HVUL3H32487.2 0.128171572216027
HVUL0H02443.2 HVUL3H33094.2 0.128405925873658
HVUL0H02443.2 HVUL3H34744.2 0.0304220185189378
HVUL0H02443.2 HVUL3H36025.2 0.163757011625842
HVUL0H02443.2 HVUL3H36621.2 0.049707243219526
HVUL0H02443.2 HVUL3H37504.2 0.159372198850601
HVUL0H02443.2 HVUL3H37744.2 0.0520651439116578
HVUL0H02443.2 HVUL3H38261.2 0.198833216129766
HVUL0H02443.2 HVUL3H38509.2 0.0536340815126871
HVUL0H02443.2 HVUL3H39627.2 0.0157072645128978
HVUL0H02443.2 HVUL3H39940.2 0.179826503089488
HVUL0H02443.2 HVUL3H41157.2 0.0124009545773299
HVUL0H02443.2 HVUL3H41377.2 0.162179959904197
HVUL0H02443.2 HVUL3H42215.2 0.153085749184844
HVUL0H02443.2 HVUL3H42394.2 0.0448484381571899
HVUL0H02443.2 HVUL3H42595.2 0.0914443051889458
HVUL0H02443.2 HVUL3H42614.2 0.160096727685521
HVUL0H02443.2 HVUL3H42927.2 0.186510688414501
HVUL0H02443.2 HVUL3H43024.2 0.0404292735079521
HVUL0H02443.2 HVUL3H43113.2 0.201450639478292
HVUL0H02443.2 HVUL3H43560.2 0.203464967252252
HVUL0H02443.2 HVUL3H43569.2 0.150586889976967
HVUL0H02443.2 HVUL3H43738.2 0.148877470188115
HVUL0H02443.2 HVUL3H43896.2 0.174414284805437
HVUL0H02443.2 HVUL3H44021.2 0.134981471116304
HVUL0H02443.2 HVUL3H46235.2 0.155985249972467
HVUL0H02443.2 HVUL3H46948.2 0.169128345605865
HVUL0H02443.2 HVUL3H48368.2 0.144582860994408
HVUL0H02443.2 HVUL3H50654.2 0.196387782778732
HVUL0H02443.2 HVUL3H50876.2 0.0823445745342521
HVUL0H02443.2 HVUL3H51616.2 0.029000058741901
HVUL0H02443.2 HVUL3H51730.2 0.188674574339173
HVUL0H02443.2 HVUL3H52229.2 0.17397933017954
HVUL0H02443.2 HVUL3H52982.2 0.18982550538568
HVUL0H02443.2 HVUL3H55462.2 0.11788453775301
HVUL0H02443.2 HVUL3H55492.2 0.135319130846532
HVUL0H02443.2 HVUL3H56227.2 0.0952603819982674
HVUL0H02443.2 HVUL3H57087.2 0.109247973837363
HVUL0H02443.2 HVUL3H57697.2 0.140776764831693
HVUL0H02443.2 HVUL3H57924.2 0.184774429754582
HVUL0H02443.2 HVUL4H01602.2 0.0325178299102729
HVUL0H02443.2 HVUL4H02240.2 0.197077043023065
HVUL0H02443.2 HVUL4H02323.2 0.0157209943480848
HVUL0H02443.2 HVUL4H03474.2 0.170812187615132
HVUL0H02443.2 HVUL4H04816.2 0.161898178375786
HVUL0H02443.2 HVUL4H04952.2 0.179754073398615
HVUL0H02443.2 HVUL4H06403.2 0.160585634244151
HVUL0H02443.2 HVUL4H07140.2 0.197369299544251
HVUL0H02443.2 HVUL4H07160.2 0.143402688721551
HVUL0H02443.2 HVUL4H07474.2 0.207133864891828
HVUL0H02443.2 HVUL4H07829.2 0.19675221468937
HVUL0H02443.2 HVUL4H09412.2 0.0201785578946972
HVUL0H02443.2 HVUL4H09527.2 0.0950750863846057
HVUL0H02443.2 HVUL4H10170.2 0.106362717471134
HVUL0H02443.2 HVUL4H10686.2 0.127031847657622
HVUL0H02443.2 HVUL4H11601.2 0.11205065939403
HVUL0H02443.2 HVUL4H13063.2 0.0663830154187263
HVUL0H02443.2 HVUL4H14799.2 0.16657152484201
HVUL0H02443.2 HVUL4H14909.2 0.00828032817012603
HVUL0H02443.2 HVUL4H15151.2 0.0876862021960669
HVUL0H02443.2 HVUL4H15619.2 0.0502685035306615
HVUL0H02443.2 HVUL4H15891.2 0.125594922397036
HVUL0H02443.2 HVUL4H17794.2 0.197379572658712
HVUL0H02443.2 HVUL4H17799.2 0.0904772809053587
HVUL0H02443.2 HVUL4H18007.2 0.168612065306903
HVUL0H02443.2 HVUL4H18195.2 0.102366270039575
HVUL0H02443.2 HVUL4H18530.2 0.120453462208683
HVUL0H02443.2 HVUL4H18896.2 0.190815123051809
HVUL0H02443.2 HVUL4H18914.2 0.136679109945014
HVUL0H02443.2 HVUL4H19726.2 0.214524986193319
HVUL0H02443.2 HVUL4H20568.2 0.13410807784439
HVUL0H02443.2 HVUL4H21383.2 0.0756236905058356
HVUL0H02443.2 HVUL4H21385.2 0.0460286286819936
HVUL0H02443.2 HVUL4H21454.2 0.0846469133996567
HVUL0H02443.2 HVUL4H21630.2 0.0775451479544866
HVUL0H02443.2 HVUL4H21723.2 0.0450877073873362
HVUL0H02443.2 HVUL4H21876.2 0.122770266185729
HVUL0H02443.2 HVUL4H21878.2 0.107730572539655
HVUL0H02443.2 HVUL4H22529.2 0.0952775968128351
HVUL0H02443.2 HVUL4H22537.2 0.0971133940856151
HVUL0H02443.2 HVUL4H22567.2 0.196896363297845
HVUL0H02443.2 HVUL4H24247.2 0.1974562777574
HVUL0H02443.2 HVUL4H25261.2 0.179300974264205
HVUL0H02443.2 HVUL4H25660.2 0.174316975984807
HVUL0H02443.2 HVUL4H26244.2 0.125128453720896
HVUL0H02443.2 HVUL4H26284.2 0.192391801028676
HVUL0H02443.2 HVUL4H26319.2 0.155810389647756
HVUL0H02443.2 HVUL4H26604.2 0.0939115219874315
HVUL0H02443.2 HVUL4H26833.2 0.0339821190235305
HVUL0H02443.2 HVUL4H27298.2 0.0465296999549543
HVUL0H02443.2 HVUL4H27323.2 0.170887852326112
HVUL0H02443.2 HVUL4H27861.2 0.125540663329238
HVUL0H02443.2 HVUL4H27863.2 0.152952479320587
HVUL0H02443.2 HVUL4H28905.2 0.171254862422251
HVUL0H02443.2 HVUL4H29063.2 0.0348069039842365
HVUL0H02443.2 HVUL4H29448.2 0.0836842451247468
HVUL0H02443.2 HVUL4H29640.2 0.179807985913383
HVUL0H02443.2 HVUL4H29866.2 0.139193276423219
HVUL0H02443.2 HVUL4H29960.2 0.192263974440497
HVUL0H02443.2 HVUL4H31138.2 0.111618083978865
HVUL0H02443.2 HVUL4H31140.2 0.0441633811627236
HVUL0H02443.2 HVUL4H31364.2 0.108010733673754
HVUL0H02443.2 HVUL4H31895.2 0.0208280248064856
HVUL0H02443.2 HVUL4H35401.2 0.197863804774384
HVUL0H02443.2 HVUL4H35402.2 0.0937329929055547
HVUL0H02443.2 HVUL4H35790.2 0.0560800407118667
HVUL0H02443.2 HVUL4H35985.2 0.131588526799303
HVUL0H02443.2 HVUL4H37183.2 0.131554528459738
HVUL0H02443.2 HVUL4H37301.2 0.148112260464487
HVUL0H02443.2 HVUL4H37366.2 0.179170080447992
HVUL0H02443.2 HVUL4H37986.2 0.159852501328583
HVUL0H02443.2 HVUL4H38115.2 0.069569709126601
HVUL0H02443.2 HVUL4H38119.2 0.144829418738956
HVUL0H02443.2 HVUL4H38244.2 0.106865688489345
HVUL0H02443.2 HVUL4H38552.2 0.00498887030764904
HVUL0H02443.2 HVUL4H38563.2 0.0772912887842407
HVUL0H02443.2 HVUL4H38756.2 0.155145736526845
HVUL0H02443.2 HVUL4H38866.2 0.16562743294278
HVUL0H02443.2 HVUL4H39102.2 0.185542247394361
HVUL0H02443.2 HVUL4H39316.2 0.15318839202508
HVUL0H02443.2 HVUL4H39326.2 0.121781004057104
HVUL0H02443.2 HVUL4H40195.2 0.00494273204713355
HVUL0H02443.2 HVUL4H42137.2 0.0998859539958555
HVUL0H02443.2 HVUL4H42295.2 0.040201352951626
HVUL0H02443.2 HVUL4H42499.2 0.0618102095647518
HVUL0H02443.2 HVUL4H42514.2 0.218060450790013
HVUL0H02443.2 HVUL4H42782.2 0.0411713550410371
HVUL0H02443.2 HVUL4H43876.2 0.100488215409856
HVUL0H02443.2 HVUL4H45793.2 0.0362392994431131
HVUL0H02443.2 HVUL4H47715.2 0.204595981911417
HVUL0H02443.2 HVUL4H47765.2 0.0389774647000665
HVUL0H02443.2 HVUL4H48526.2 0.0520216338408367
HVUL0H02443.2 HVUL4H52043.2 0.0944350905741184
HVUL0H02443.2 HVUL4H52481.2 0.1943704442905
HVUL0H02443.2 HVUL4H52669.2 0.0746878862875104
HVUL0H02443.2 HVUL4H53302.2 0.104071413695011
HVUL0H02443.2 HVUL4H53952.2 0.176384393399271
HVUL0H02443.2 HVUL4H54822.2 0.16530847122672
HVUL0H02443.2 HVUL4H55780.2 0.204811785064477
HVUL0H02443.2 HVUL4H56078.2 0.185313772346208
HVUL0H02443.2 HVUL4H59046.2 0.199535723294808
HVUL0H02443.2 HVUL4H59209.2 0.165933656978464
HVUL0H02443.2 HVUL4H59251.2 0.143513916683504
HVUL0H02443.2 HVUL4H59252.2 0.130409074138459
HVUL0H02443.2 HVUL4H59419.2 0.168603325654802
HVUL0H02443.2 HVUL5H01042.2 0.141133012752632
HVUL0H02443.2 HVUL5H01959.2 0.0204431431085964
HVUL0H02443.2 HVUL5H01996.2 0.0706384898892804
HVUL0H02443.2 HVUL5H02128.2 0.0629980140498226
HVUL0H02443.2 HVUL5H02709.2 0.132869597094842
HVUL0H02443.2 HVUL5H02793.2 0.0152581654627268
HVUL0H02443.2 HVUL5H03202.2 0.193700396585339
HVUL0H02443.2 HVUL5H03299.2 0.13819999478653
HVUL0H02443.2 HVUL5H03654.2 0.194445143330374
HVUL0H02443.2 HVUL5H03720.2 0.150212037429079
HVUL0H02443.2 HVUL5H04847.2 0.029513842839319
HVUL0H02443.2 HVUL5H05309.2 0.0683149355810157
HVUL0H02443.2 HVUL5H05538.2 0.170042044234019
HVUL0H02443.2 HVUL5H05714.2 0.0438662097208227
HVUL0H02443.2 HVUL5H05810.2 0.15772693501849
HVUL0H02443.2 HVUL5H05813.2 0.104712010901561
HVUL0H02443.2 HVUL5H06350.2 0.092564239014298
HVUL0H02443.2 HVUL5H06513.2 0.116289615872854
HVUL0H02443.2 HVUL5H06582.2 0.0968600398200064
HVUL0H02443.2 HVUL5H07010.2 0.204608232386085
HVUL0H02443.2 HVUL5H07926.2 0.0329827840232557
HVUL0H02443.2 HVUL5H07927.2 0.172303138895967
HVUL0H02443.2 HVUL5H08069.2 0.197722701536931
HVUL0H02443.2 HVUL5H08255.2 0.0417610719676688
HVUL0H02443.2 HVUL5H08513.2 0.117792927556931
HVUL0H02443.2 HVUL5H09596.2 0.124020229354264
HVUL0H02443.2 HVUL5H09941.2 0.190845618141929
HVUL0H02443.2 HVUL5H10968.2 0.132052356735277
HVUL0H02443.2 HVUL5H11071.2 0.0290223781897773
HVUL0H02443.2 HVUL5H11099.2 0.087258037698064
HVUL0H02443.2 HVUL5H11348.2 0.108967806249136
HVUL0H02443.2 HVUL5H11350.2 0.187914282720196
HVUL0H02443.2 HVUL5H12069.2 0.149209147418185
HVUL0H02443.2 HVUL5H12103.2 0.0491298864343983
HVUL0H02443.2 HVUL5H12468.2 0.158625797097058
HVUL0H02443.2 HVUL5H12526.2 0.111328763254248
HVUL0H02443.2 HVUL5H13656.2 0.102923371410913
HVUL0H02443.2 HVUL5H13819.2 0.11535942504838
HVUL0H02443.2 HVUL5H14194.2 0.162089251653342
HVUL0H02443.2 HVUL5H14445.2 0.0427029500874073
HVUL0H02443.2 HVUL5H14875.2 0.0605034633610746
HVUL0H02443.2 HVUL5H15247.2 0.0421223559903892
HVUL0H02443.2 HVUL5H15446.2 0.0334974343459294
HVUL0H02443.2 HVUL5H16349.2 0.139936700714403
HVUL0H02443.2 HVUL5H16351.2 0.0199606206827971
HVUL0H02443.2 HVUL5H16924.2 0.0444134035220799
HVUL0H02443.2 HVUL5H17934.2 0.185939533443468
HVUL0H02443.2 HVUL5H18029.2 0.0671951037644498
HVUL0H02443.2 HVUL5H18054.2 0.115860374172031
HVUL0H02443.2 HVUL5H18900.2 0.0709471157847338
HVUL0H02443.2 HVUL5H19387.2 0.0646144522831616
HVUL0H02443.2 HVUL5H19602.2 0.0920131626835314
HVUL0H02443.2 HVUL5H19982.2 0.199420520012066
HVUL0H02443.2 HVUL5H20469.2 0.169068750165169
HVUL0H02443.2 HVUL5H20573.2 0.191855260753232
HVUL0H02443.2 HVUL5H21151.2 0.181746825237748
HVUL0H02443.2 HVUL5H22075.2 0.152261919431051
HVUL0H02443.2 HVUL5H22696.2 0.0156729764774659
HVUL0H02443.2 HVUL5H22971.2 0.0902098346234315
HVUL0H02443.2 HVUL5H23051.2 0.178000219567025
HVUL0H02443.2 HVUL5H23554.2 0.197247449939523
HVUL0H02443.2 HVUL5H24151.2 0.127869334491399
HVUL0H02443.2 HVUL5H25360.2 0.178528555872571
HVUL0H02443.2 HVUL5H26055.2 0.210540552320697
HVUL0H02443.2 HVUL5H26096.2 0.14155593443929
HVUL0H02443.2 HVUL5H26237.2 0.121219900613549
HVUL0H02443.2 HVUL5H27229.2 0.204278283859367
HVUL0H02443.2 HVUL5H27731.2 0.10703569031888
HVUL0H02443.2 HVUL5H27844.2 0.0149142214738897
HVUL0H02443.2 HVUL5H27846.2 0.120750747644783
HVUL0H02443.2 HVUL5H28459.2 0.206418981046066
HVUL0H02443.2 HVUL5H28460.2 0.0780767234084487
HVUL0H02443.2 HVUL5H28672.2 0.16298863287129
HVUL0H02443.2 HVUL5H28877.2 0.00799791528542625
HVUL0H02443.2 HVUL5H28917.2 0.137884957829394
HVUL0H02443.2 HVUL5H30607.2 0.20917392727811
HVUL0H02443.2 HVUL5H31052.2 0.0475471945141768
HVUL0H02443.2 HVUL5H31450.2 0.0585390142207663
HVUL0H02443.2 HVUL5H32227.2 0.222970511011854
HVUL0H02443.2 HVUL5H32610.2 0.0228590509215676
HVUL0H02443.2 HVUL5H32942.2 0.153364948000391
HVUL0H02443.2 HVUL5H33572.2 0.156339159092058
HVUL0H02443.2 HVUL5H34041.2 0.0914282905005822
HVUL0H02443.2 HVUL5H34497.2 0.0882253631845537
HVUL0H02443.2 HVUL5H35098.2 0.0323521603878999
HVUL0H02443.2 HVUL5H35356.2 0.108507991859887
HVUL0H02443.2 HVUL5H36130.2 0.151038152273987
HVUL0H02443.2 HVUL5H36133.2 0.178709876808846
HVUL0H02443.2 HVUL5H36394.2 0.0964369746443477
HVUL0H02443.2 HVUL5H38792.2 0.165022036075897
HVUL0H02443.2 HVUL5H39411.2 0.183966337270559
HVUL0H02443.2 HVUL5H39668.2 0.185205418337771
HVUL0H02443.2 HVUL5H40100.2 0.171599626462921
HVUL0H02443.2 HVUL5H40109.2 0.200316021722615
HVUL0H02443.2 HVUL5H40238.2 0.0669838849275888
HVUL0H02443.2 HVUL5H41834.2 0.118469829615502
HVUL0H02443.2 HVUL5H41844.2 0.0147948591967478
HVUL0H02443.2 HVUL5H41954.2 0.0187629099585757
HVUL0H02443.2 HVUL5H42528.2 0.088979780930165
HVUL0H02443.2 HVUL5H43820.2 0.0859605673829623
HVUL0H02443.2 HVUL5H44015.2 0.208687749903705
HVUL0H02443.2 HVUL5H44461.2 0.148155684922176
HVUL0H02443.2 HVUL5H44522.2 0.138737181456679
HVUL0H02443.2 HVUL5H44901.2 0.161258838203939
HVUL0H02443.2 HVUL5H44995.2 0.0560598815484918
HVUL0H02443.2 HVUL5H45249.2 0.0862158296348193
HVUL0H02443.2 HVUL5H46192.2 0.0567298481133918
HVUL0H02443.2 HVUL5H47076.2 0.137622160568196
HVUL0H02443.2 HVUL5H47290.2 0.0627084252129801
HVUL0H02443.2 HVUL5H49119.2 0.0617829060347498
HVUL0H02443.2 HVUL5H49231.2 0.110790522269228
HVUL0H02443.2 HVUL5H49798.2 0.143675689832014
HVUL0H02443.2 HVUL5H51538.2 0.14797785532749
HVUL0H02443.2 HVUL5H51756.2 0.0902801919360412
HVUL0H02443.2 HVUL5H52756.2 0.153304182009392
HVUL0H02443.2 HVUL5H53385.2 0.0205764585746162
HVUL0H02443.2 HVUL5H54601.2 0.134269644425677
HVUL0H02443.2 HVUL5H59898.2 0.2037569789181
HVUL0H02443.2 HVUL6H00967.2 0.197284656470131
HVUL0H02443.2 HVUL6H01199.2 0.0226755487697073
HVUL0H02443.2 HVUL6H01331.2 0.163741815380708
HVUL0H02443.2 HVUL6H02140.2 0.145682264411409
HVUL0H02443.2 HVUL6H02166.2 0.194280486391535
HVUL0H02443.2 HVUL6H02224.2 0.206556538283862
HVUL0H02443.2 HVUL6H02412.2 0.0680937553135814
HVUL0H02443.2 HVUL6H02567.2 0.193596528012585
HVUL0H02443.2 HVUL6H02879.2 0.19199949007276
HVUL0H02443.2 HVUL6H04651.2 0.105810209067198
HVUL0H02443.2 HVUL6H05299.2 0.0985079155936562
HVUL0H02443.2 HVUL6H05729.2 0.166281011569189
HVUL0H02443.2 HVUL6H06220.2 0.0978186085638574
HVUL0H02443.2 HVUL6H06725.2 0.0844838265190413
HVUL0H02443.2 HVUL6H08078.2 0.0321655583991621
HVUL0H02443.2 HVUL6H08266.2 0.152367508516851
HVUL0H02443.2 HVUL6H08501.2 0.209620477922536
HVUL0H02443.2 HVUL6H08817.2 0.17953058784048
HVUL0H02443.2 HVUL6H09309.2 0.0922368415849357
HVUL0H02443.2 HVUL6H09726.2 0.0859123553799215
HVUL0H02443.2 HVUL6H10461.2 0.115039335479742
HVUL0H02443.2 HVUL6H12203.2 0.196279239813264
HVUL0H02443.2 HVUL6H12339.2 0.0470789830754861
HVUL0H02443.2 HVUL6H12676.2 0.191088835214251
HVUL0H02443.2 HVUL6H13062.2 0.108999544669327
HVUL0H02443.2 HVUL6H13328.2 0.0201405098372334
HVUL0H02443.2 HVUL6H14487.2 0.181629426302441
HVUL0H02443.2 HVUL6H17004.2 0.00452939952992815
HVUL0H02443.2 HVUL6H17188.2 0.152712054801164
HVUL0H02443.2 HVUL6H17635.2 0.0595593067383929
HVUL0H02443.2 HVUL6H18267.2 0.140548357091478
HVUL0H02443.2 HVUL6H19383.2 0.12823876042798
HVUL0H02443.2 HVUL6H19665.2 0.0287680936532189
HVUL0H02443.2 HVUL6H20013.2 0.0114138004511196
HVUL0H02443.2 HVUL6H21367.2 0.0355815421193285
HVUL0H02443.2 HVUL6H21553.2 0.00442337829136661
HVUL0H02443.2 HVUL6H21895.2 0.0329915872308158
HVUL0H02443.2 HVUL6H22389.2 0.167976436805959
HVUL0H02443.2 HVUL6H22662.2 0.200257681280163
HVUL0H02443.2 HVUL6H23568.2 0.121171006836859
HVUL0H02443.2 HVUL6H23976.2 0.0872801298685924
HVUL0H02443.2 HVUL6H24043.2 0.170685941576773
HVUL0H02443.2 HVUL6H24780.2 0.104051347328017
HVUL0H02443.2 HVUL6H24824.2 0.198349178963099
HVUL0H02443.2 HVUL6H25211.2 0.180846124550044
HVUL0H02443.2 HVUL6H25574.2 0.189469528888632
HVUL0H02443.2 HVUL6H29843.2 0.173487652322196
HVUL0H02443.2 HVUL6H29929.2 0.172593219197021
HVUL0H02443.2 HVUL6H32660.2 0.0322214076875021
HVUL0H02443.2 HVUL6H32761.2 0.187574004074319
HVUL0H02443.2 HVUL6H33221.2 0.123728029537165
HVUL0H02443.2 HVUL6H33630.2 0.173788815967855
HVUL0H02443.2 HVUL6H33637.2 0.0654540080988179
HVUL0H02443.2 HVUL6H33807.2 0.0270436585052381
HVUL0H02443.2 HVUL6H33871.2 0.165503167295946
HVUL0H02443.2 HVUL6H34668.2 0.192841647690585
HVUL0H02443.2 HVUL6H35025.2 0.118389347569518
HVUL0H02443.2 HVUL6H35134.2 0.137535426192349
HVUL0H02443.2 HVUL6H35637.2 0.168159565708614
HVUL0H02443.2 HVUL6H36297.2 0.014787195591145
HVUL0H02443.2 HVUL6H37041.2 0.0281039299520438
HVUL0H02443.2 HVUL6H37785.2 0.0743959922802943
HVUL0H02443.2 HVUL6H37870.2 0.0859634942192495
HVUL0H02443.2 HVUL6H38877.2 0.168658168420028
HVUL0H02443.2 HVUL6H39528.2 0.00793397673665786
HVUL0H02443.2 HVUL6H39608.2 0.110801530381591
HVUL0H02443.2 HVUL6H43996.2 0.169857441910044
HVUL0H02443.2 HVUL6H50077.2 0.150973482033347
HVUL0H02443.2 HVUL6H50823.2 0.0626065153539754
HVUL0H02443.2 HVUL6H52171.2 0.205043380997045
HVUL0H02443.2 HVUL6H52442.2 0.199405176983963
HVUL0H02443.2 HVUL6H52447.2 0.206555631447964
HVUL0H02443.2 HVUL6H54647.2 0.0919883572495293
HVUL0H02443.2 HVUL7H01687.2 0.149850741722256
HVUL0H02443.2 HVUL7H01902.2 0.164796882935835
HVUL0H02443.2 HVUL7H01951.2 0.138893712129902
HVUL0H02443.2 HVUL7H02077.2 0.125870327916759
HVUL0H02443.2 HVUL7H02236.2 0.185259043422464
HVUL0H02443.2 HVUL7H03162.2 0.18651332298158
HVUL0H02443.2 HVUL7H03219.2 0.0520366234634091
HVUL0H02443.2 HVUL7H03712.2 0.0597622668219938
HVUL0H02443.2 HVUL7H03982.2 0.112509305109889
HVUL0H02443.2 HVUL7H04779.2 0.120455064212041
HVUL0H02443.2 HVUL7H05423.2 0.0357349168096738
HVUL0H02443.2 HVUL7H05602.2 0.0710505242844217
HVUL0H02443.2 HVUL7H06304.2 0.186309277591868
HVUL0H02443.2 HVUL7H06717.2 0.143664952991163
HVUL0H02443.2 HVUL7H06990.2 0.136255569409193
HVUL0H02443.2 HVUL7H07288.2 0.16130386198155
HVUL0H02443.2 HVUL7H08884.2 0.0401724014739765
HVUL0H02443.2 HVUL7H08959.2 0.0430821434477753
HVUL0H02443.2 HVUL7H09435.2 0.151221007308108
HVUL0H02443.2 HVUL7H09669.2 0.0415699822819518
HVUL0H02443.2 HVUL7H09916.2 0.0238859859044165
HVUL0H02443.2 HVUL7H10232.2 0.186266401733439
HVUL0H02443.2 HVUL7H10575.2 0.169037892480263
HVUL0H02443.2 HVUL7H11269.2 0.170787098406984
HVUL0H02443.2 HVUL7H11280.2 0.13354447660305
HVUL0H02443.2 HVUL7H11408.2 0.145233920967448
HVUL0H02443.2 HVUL7H11663.2 0.0202011449477021
HVUL0H02443.2 HVUL7H11892.2 0.0381742875184181
HVUL0H02443.2 HVUL7H12076.2 0.131191039451334
HVUL0H02443.2 HVUL7H12304.2 0.117035878578752
HVUL0H02443.2 HVUL7H12411.2 0.131448262308879
HVUL0H02443.2 HVUL7H12585.2 0.0305384952439528
HVUL0H02443.2 HVUL7H12747.2 0.0816439859290583
HVUL0H02443.2 HVUL7H12900.2 0.156835662321998
HVUL0H02443.2 HVUL7H12980.2 0.00747151643107974
HVUL0H02443.2 HVUL7H14338.2 0.138657291066998
HVUL0H02443.2 HVUL7H14968.2 0.110571517412222
HVUL0H02443.2 HVUL7H16005.2 0.0734769747363539
HVUL0H02443.2 HVUL7H16070.2 0.145717290883536
HVUL0H02443.2 HVUL7H16113.2 0.133566007246023
HVUL0H02443.2 HVUL7H17329.2 0.105516327973581
HVUL0H02443.2 HVUL7H17447.2 0.128667569677299
HVUL0H02443.2 HVUL7H17456.2 0.149002942858348
HVUL0H02443.2 HVUL7H17671.2 0.0201364867610951
HVUL0H02443.2 HVUL7H18799.2 0.168631044671957
HVUL0H02443.2 HVUL7H18847.2 0.17989886747355
HVUL0H02443.2 HVUL7H19427.2 0.149605487475441
HVUL0H02443.2 HVUL7H21319.2 0.179244181917649
HVUL0H02443.2 HVUL7H21382.2 0.139547091538545
HVUL0H02443.2 HVUL7H21390.2 0.189636436836912
HVUL0H02443.2 HVUL7H22915.2 0.0598395210509395
HVUL0H02443.2 HVUL7H23144.2 0.126136688246963
HVUL0H02443.2 HVUL7H23183.2 0.183310418131696
HVUL0H02443.2 HVUL7H23448.2 0.116656762638692
HVUL0H02443.2 HVUL7H23458.2 0.144377555205012
HVUL0H02443.2 HVUL7H23459.2 0.0935363804748082
HVUL0H02443.2 HVUL7H25195.2 0.171080884853888
HVUL0H02443.2 HVUL7H25557.2 0.189831248302305
HVUL0H02443.2 HVUL7H25972.2 0.1208132637969
HVUL0H02443.2 HVUL7H26410.2 0.0585027896733319
HVUL0H02443.2 HVUL7H26958.2 0.132711935930957
HVUL0H02443.2 HVUL7H27178.2 0.160012938555932
HVUL0H02443.2 HVUL7H27205.2 0.219551802669837
HVUL0H02443.2 HVUL7H28389.2 0.155825321930938
HVUL0H02443.2 HVUL7H28417.2 0.181111253064742
HVUL0H02443.2 HVUL7H29256.2 0.152949728329874
HVUL0H02443.2 HVUL7H29326.2 0.160080938460614
HVUL0H02443.2 HVUL7H29357.2 0.0739482470595391
HVUL0H02443.2 HVUL7H29358.2 0.115475427344046
HVUL0H02443.2 HVUL7H29359.2 0.124314869236179
HVUL0H02443.2 HVUL7H29585.2 0.137888038909015
HVUL0H02443.2 HVUL7H30521.2 0.163745575647515
HVUL0H02443.2 HVUL7H31321.2 0.0355125769484432
HVUL0H02443.2 HVUL7H31393.2 0.108182327692485
HVUL0H02443.2 HVUL7H32212.2 0.132491915378676
HVUL0H02443.2 HVUL7H32312.2 0.127832323480047
HVUL0H02443.2 HVUL7H33294.2 0.0702334556768166
HVUL0H02443.2 HVUL7H33660.2 0.0106905084981426
HVUL0H02443.2 HVUL7H34347.2 0.0247004225811457
HVUL0H02443.2 HVUL7H34397.2 0.0384542330225804
HVUL0H02443.2 HVUL7H34402.2 0.163277480376926
HVUL0H02443.2 HVUL7H34574.2 0.104769701616161
HVUL0H02443.2 HVUL7H35390.2 0.141151294927248
HVUL0H02443.2 HVUL7H35961.2 0.147525021078325
HVUL0H02443.2 HVUL7H37046.2 0.0952205655804116
HVUL0H02443.2 HVUL7H37356.2 0.0824687017624718
HVUL0H02443.2 HVUL7H38175.2 0.0966802475622985
HVUL0H02443.2 HVUL7H38320.2 0.158153813847108
HVUL0H02443.2 HVUL7H38965.2 0.0645104046825461
HVUL0H02443.2 HVUL7H39584.2 0.177750605305638
HVUL0H02443.2 HVUL7H40151.2 0.181944345481315
HVUL0H02443.2 HVUL7H40389.2 0.174156291595547
HVUL0H02443.2 HVUL7H41506.2 0.0534011404372842
HVUL0H02443.2 HVUL7H42439.2 0.0278922826684244
HVUL0H02443.2 HVUL7H42443.2 0.204290523966001
HVUL0H02443.2 HVUL7H43488.2 0.0243944944327716
HVUL0H02443.2 HVUL7H43719.2 0.0761751191267395
HVUL0H02443.2 HVUL7H44228.2 0.021524600390447
HVUL0H02443.2 HVUL7H44630.2 0.0503041816863246
HVUL0H02443.2 HVUL7H44748.2 0.107076903822703
HVUL0H02443.2 HVUL7H47327.2 0.062429835003582
HVUL0H02443.2 HVUL7H47548.2 0.188211317943527
HVUL0H02443.2 HVUL7H47879.2 0.183805327682917
HVUL0H02443.2 HVUL7H48057.2 0.155178630919504
HVUL0H02443.2 HVUL7H49219.2 0.155980552747324
HVUL0H02443.2 HVUL7H49461.2 0.108341561871371
HVUL0H02443.2 HVUL7H51204.2 0.18703003821287
HVUL0H02443.2 HVUL7H51587.2 0.133783696695196
HVUL0H02443.2 HVUL7H52181.2 0.204960009553201
HVUL0H02443.2 HVUL7H52771.2 0.164526020124146
HVUL0H02443.2 HVUL7H53405.2 0.13777890681602
HVUL0H02443.2 HVUL7H54031.2 0.189613249544083
HVUL0H02443.2 HVUL7H55927.2 0.14228035820367
HVUL0H02443.2 HVUL7H55963.2 0.122433731502102
HVUL0H02443.2 HVUL7H57481.2 0.0770668595975586
HVUL0H02443.2 HVUL7H59296.2 0.0952006463524124
HVUL0H03392.2 HVUL0H05540.2 0.289131925685045
HVUL0H03392.2 HVUL0H05901.2 0.309508721423584
HVUL0H03392.2 HVUL0H06657.2 0.280345989433397
HVUL0H03392.2 HVUL0H07125.2 0.187126246206515
HVUL0H03392.2 HVUL0H07208.2 0.15457980239163
HVUL0H03392.2 HVUL0H07940.2 0.298101753188829
HVUL0H03392.2 HVUL0H08117.2 0.185910759010846
HVUL0H03392.2 HVUL0H08118.2 0.266460665258729
HVUL0H03392.2 HVUL0H08584.2 0.192967558850327
HVUL0H03392.2 HVUL0H08589.2 0.122914797135422
HVUL0H03392.2 HVUL0H09019.2 0.247538126256699
HVUL0H03392.2 HVUL0H09020.2 0.0651675951081445
HVUL0H03392.2 HVUL0H09318.2 0.0359314053622943
HVUL0H03392.2 HVUL0H09820.2 0.270979300435687
HVUL0H03392.2 HVUL0H10043.2 0.13831005243984
HVUL0H03392.2 HVUL0H12494.2 0.251022314747405
HVUL0H03392.2 HVUL0H12663.2 0.229142669581318
HVUL0H03392.2 HVUL0H13198.2 0.106220627919019
HVUL0H03392.2 HVUL0H13454.2 0.288141468502519
HVUL0H03392.2 HVUL0H14263.2 0.101674671796833
HVUL0H03392.2 HVUL0H14784.2 0.0625309096454615
HVUL0H03392.2 HVUL0H15117.2 0.254457131926635
HVUL0H03392.2 HVUL0H15310.2 0.231775244150009
HVUL0H03392.2 HVUL0H15620.2 0.281248794271412
HVUL0H03392.2 HVUL0H15893.2 0.281959568567086
HVUL0H03392.2 HVUL0H17765.2 0.124411720014423
HVUL0H03392.2 HVUL0H21084.2 0.148342225753189
HVUL0H03392.2 HVUL0H23092.2 0.267775867806818
HVUL0H03392.2 HVUL0H28934.2 0.186641892355611
HVUL0H03392.2 HVUL0H28935.2 0.239599801084141
HVUL0H03392.2 HVUL0H29767.2 0.0248576348472999
HVUL0H03392.2 HVUL0H31003.2 0.182871526648324
HVUL0H03392.2 HVUL0H33228.2 0.247010233160543
HVUL0H03392.2 HVUL0H33619.2 0.207152146726696
HVUL0H03392.2 HVUL0H46714.2 0.236161986811363
HVUL0H03392.2 HVUL0H46775.2 0.156160931603572
HVUL0H03392.2 HVUL1H00259.2 0.26397713781005
HVUL0H03392.2 HVUL1H01569.2 0.280641915305091
HVUL0H03392.2 HVUL1H02263.2 0.109297689957615
HVUL0H03392.2 HVUL1H02385.2 0.227222813923232
HVUL0H03392.2 HVUL1H02387.2 0.229011129917127
HVUL0H03392.2 HVUL1H02587.2 0.257395554306473
HVUL0H03392.2 HVUL1H02994.2 0.276836164882628
HVUL0H03392.2 HVUL1H03020.2 0.30694880946151
HVUL0H03392.2 HVUL1H03164.2 0.153235655564024
HVUL0H03392.2 HVUL1H03639.2 0.273664045663637
HVUL0H03392.2 HVUL1H03721.2 0.251783970976561
HVUL0H03392.2 HVUL1H04874.2 0.278340654096534
HVUL0H03392.2 HVUL1H04989.2 0.27704817704898
HVUL0H03392.2 HVUL1H05289.2 0.0664427426567637
HVUL0H03392.2 HVUL1H05324.2 0.124318443127474
HVUL0H03392.2 HVUL1H05443.2 0.151525709561289
HVUL0H03392.2 HVUL1H06543.2 0.276470807714484
HVUL0H03392.2 HVUL1H06802.2 0.321799222305781
HVUL0H03392.2 HVUL1H07337.2 0.22927952887416
HVUL0H03392.2 HVUL1H07566.2 0.267129726616103
HVUL0H03392.2 HVUL1H08320.2 0.186064544182326
HVUL0H03392.2 HVUL1H08352.2 0.144478543090072
HVUL0H03392.2 HVUL1H08356.2 0.245895358485266
HVUL0H03392.2 HVUL1H08399.2 0.194072559637238
HVUL0H03392.2 HVUL1H10942.2 0.229661191717709
HVUL0H03392.2 HVUL1H11017.2 0.0918171755431732
HVUL0H03392.2 HVUL1H11631.2 0.327004616204173
HVUL0H03392.2 HVUL1H12084.2 0.235494910032734
HVUL0H03392.2 HVUL1H12217.2 0.10992576793839
HVUL0H03392.2 HVUL1H12218.2 0.084255098965197
HVUL0H03392.2 HVUL1H12220.2 0.117736481049507
HVUL0H03392.2 HVUL1H12635.2 0.154018744208788
HVUL0H03392.2 HVUL1H12941.2 0.193796751044866
HVUL0H03392.2 HVUL1H12954.2 0.257206295375483
HVUL0H03392.2 HVUL1H13099.2 0.192002068881737
HVUL0H03392.2 HVUL1H13139.2 0.250272350777926
HVUL0H03392.2 HVUL1H14474.2 0.319963258353897
HVUL0H03392.2 HVUL1H15041.2 0.0879857146264438
HVUL0H03392.2 HVUL1H15328.2 0.269116216097832
HVUL0H03392.2 HVUL1H15995.2 0.28002184999671
HVUL0H03392.2 HVUL1H16443.2 0.254354691772645
HVUL0H03392.2 HVUL1H16648.2 0.148565903135249
HVUL0H03392.2 HVUL1H16764.2 0.27569839045299
HVUL0H03392.2 HVUL1H17858.2 0.0438973660843515
HVUL0H03392.2 HVUL1H18436.2 0.176447328888182
HVUL0H03392.2 HVUL1H19184.2 0.278654087112822
HVUL0H03392.2 HVUL1H19398.2 0.235252915976164
HVUL0H03392.2 HVUL1H19514.2 0.27534086163934
HVUL0H03392.2 HVUL1H20964.2 0.184924602502731
HVUL0H03392.2 HVUL1H22403.2 0.227987728872782
HVUL0H03392.2 HVUL1H22714.2 0.242450832777015
HVUL0H03392.2 HVUL1H22869.2 0.307461332722525
HVUL0H03392.2 HVUL1H23150.2 0.170838446398501
HVUL0H03392.2 HVUL1H24019.2 0.289249927029741
HVUL0H03392.2 HVUL1H24020.2 0.317979206307601
HVUL0H03392.2 HVUL1H24106.2 0.269967004590444
HVUL0H03392.2 HVUL1H24974.2 0.279039648735008
HVUL0H03392.2 HVUL1H26289.2 0.222477017773312
HVUL0H03392.2 HVUL1H26689.2 0.212382549030129
HVUL0H03392.2 HVUL1H26690.2 0.320038571915683
HVUL0H03392.2 HVUL1H27371.2 0.319742391215008
HVUL0H03392.2 HVUL1H27440.2 0.13820412867851
HVUL0H03392.2 HVUL1H27930.2 0.12633421471407
HVUL0H03392.2 HVUL1H28613.2 0.258611010030684
HVUL0H03392.2 HVUL1H28780.2 0.14909567173651
HVUL0H03392.2 HVUL1H29485.2 0.146862723979847
HVUL0H03392.2 HVUL1H29639.2 0.11308284061376
HVUL0H03392.2 HVUL1H30591.2 0.309234810495026
HVUL0H03392.2 HVUL1H30861.2 0.309285716203543
HVUL0H03392.2 HVUL1H31164.2 0.236352946994491
HVUL0H03392.2 HVUL1H31441.2 0.230163003085733
HVUL0H03392.2 HVUL1H31797.2 0.254030688764147
HVUL0H03392.2 HVUL1H32033.2 0.289557679559366
HVUL0H03392.2 HVUL1H32113.2 0.150716875438174
HVUL0H03392.2 HVUL1H32788.2 0.260020879752411
HVUL0H03392.2 HVUL1H32790.2 0.151525698498632
HVUL0H03392.2 HVUL1H34231.2 0.265225489252524
HVUL0H03392.2 HVUL1H34287.2 0.314221035816803
HVUL0H03392.2 HVUL1H34368.2 0.284426930787959
HVUL0H03392.2 HVUL1H34763.2 0.193585704372813
HVUL0H03392.2 HVUL1H35226.2 0.311644844324464
HVUL0H03392.2 HVUL1H35310.2 0.216690744045975
HVUL0H03392.2 HVUL1H35678.2 0.0858667466264281
HVUL0H03392.2 HVUL1H37070.2 0.272022802129037
HVUL0H03392.2 HVUL1H37134.2 0.172669644401933
HVUL0H03392.2 HVUL1H37283.2 0.087073103869186
HVUL0H03392.2 HVUL1H39468.2 0.269602779727652
HVUL0H03392.2 HVUL1H39878.2 0.31539092073849
HVUL0H03392.2 HVUL1H42113.2 0.148348483146714
HVUL0H03392.2 HVUL1H43749.2 0.140118830158826
HVUL0H03392.2 HVUL1H45714.2 0.172753533071847
HVUL0H03392.2 HVUL1H46389.2 0.276975128406215
HVUL0H03392.2 HVUL1H47291.2 0.193078189276911
HVUL0H03392.2 HVUL1H48306.2 0.281382821717226
HVUL0H03392.2 HVUL1H48704.2 0.141512348507949
HVUL0H03392.2 HVUL1H49511.2 0.284643859107464
HVUL0H03392.2 HVUL1H51013.2 0.256202402582855
HVUL0H03392.2 HVUL1H51982.2 0.321429738248918
HVUL0H03392.2 HVUL1H52547.2 0.202620316638584
HVUL0H03392.2 HVUL1H52548.2 0.190737734598623
HVUL0H03392.2 HVUL1H52641.2 0.251883809742867
HVUL0H03392.2 HVUL1H54682.2 0.323695969204822
HVUL0H03392.2 HVUL1H54683.2 0.320589352152184
HVUL0H03392.2 HVUL1H59462.2 0.275679803538147
HVUL0H03392.2 HVUL1H59682.2 0.209306282224636
HVUL0H03392.2 HVUL2H01186.2 0.214420316026009
HVUL0H03392.2 HVUL2H01395.2 0.205432497807863
HVUL0H03392.2 HVUL2H01522.2 0.273114418077193
HVUL0H03392.2 HVUL2H01831.2 0.0621042447970539
HVUL0H03392.2 HVUL2H02614.2 0.285391660672002
HVUL0H03392.2 HVUL2H03142.2 0.314165943834725
HVUL0H03392.2 HVUL2H03578.2 0.269942803019583
HVUL0H03392.2 HVUL2H03756.2 0.118577131763477
HVUL0H03392.2 HVUL2H04302.2 0.213341735507096
HVUL0H03392.2 HVUL2H04832.2 0.0793467734382805
HVUL0H03392.2 HVUL2H04862.2 0.247330705460009
HVUL0H03392.2 HVUL2H05270.2 0.335139851567805
HVUL0H03392.2 HVUL2H05474.2 0.232384684535434
HVUL0H03392.2 HVUL2H05646.2 0.299176220444672
HVUL0H03392.2 HVUL2H06224.2 0.300530644577122
HVUL0H03392.2 HVUL2H06604.2 0.306778414194853
HVUL0H03392.2 HVUL2H07478.2 0.114443328143893
HVUL0H03392.2 HVUL2H07560.2 0.284419809465598
HVUL0H03392.2 HVUL2H07776.2 0.2203120484784
HVUL0H03392.2 HVUL2H07777.2 0.197644779616956
HVUL0H03392.2 HVUL2H07971.2 0.233136770030623
HVUL0H03392.2 HVUL2H08057.2 0.119335033924445
HVUL0H03392.2 HVUL2H08058.2 0.224576353240902
HVUL0H03392.2 HVUL2H08436.2 0.323364127702365
HVUL0H03392.2 HVUL2H08852.2 0.221520790687542
HVUL0H03392.2 HVUL2H10372.2 0.223670457077475
HVUL0H03392.2 HVUL2H10373.2 0.265989363318909
HVUL0H03392.2 HVUL2H10947.2 0.307958529946417
HVUL0H03392.2 HVUL2H11031.2 0.31264838190793
HVUL0H03392.2 HVUL2H11035.2 0.235166083423389
HVUL0H03392.2 HVUL2H11156.2 0.231918293922945
HVUL0H03392.2 HVUL2H11841.2 0.107627911673747
HVUL0H03392.2 HVUL2H12467.2 0.320168367910599
HVUL0H03392.2 HVUL2H12616.2 0.118811850909009
HVUL0H03392.2 HVUL2H12983.2 0.1668948157017
HVUL0H03392.2 HVUL2H13055.2 0.178927121581019
HVUL0H03392.2 HVUL2H13606.2 0.315774268087799
HVUL0H03392.2 HVUL2H13898.2 0.220297237819567
HVUL0H03392.2 HVUL2H15788.2 0.0266463633635811
HVUL0H03392.2 HVUL2H15808.2 0.273577757490593
HVUL0H03392.2 HVUL2H16854.2 0.282094088345999
HVUL0H03392.2 HVUL2H16986.2 0.113276506976529
HVUL0H03392.2 HVUL2H17073.2 0.2269241671808
HVUL0H03392.2 HVUL2H19071.2 0.23546306819778
HVUL0H03392.2 HVUL2H19379.2 0.285017279703165
HVUL0H03392.2 HVUL2H19380.2 0.284537175715327
HVUL0H03392.2 HVUL2H19926.2 0.0650094109047456
HVUL0H03392.2 HVUL2H20080.2 0.175038245069983
HVUL0H03392.2 HVUL2H20373.2 0.188267982757984
HVUL0H03392.2 HVUL2H20800.2 0.181644844301143
HVUL0H03392.2 HVUL2H21113.2 0.273200696719485
HVUL0H03392.2 HVUL2H21119.2 0.224799137514175
HVUL0H03392.2 HVUL2H21125.2 0.14209563406648
HVUL0H03392.2 HVUL2H21301.2 0.133862187316292
HVUL0H03392.2 HVUL2H21469.2 0.291244011103977
HVUL0H03392.2 HVUL2H21989.2 0.129422670365625
HVUL0H03392.2 HVUL2H22124.2 0.296856391613959
HVUL0H03392.2 HVUL2H22539.2 0.163258356347027
HVUL0H03392.2 HVUL2H22717.2 0.301966654116915
HVUL0H03392.2 HVUL2H22718.2 0.283623183075384
HVUL0H03392.2 HVUL2H22734.2 0.198712319760791
HVUL0H03392.2 HVUL2H23032.2 0.30179796673597
HVUL0H03392.2 HVUL2H23135.2 0.0661333428743113
HVUL0H03392.2 HVUL2H24355.2 0.156040889929898
HVUL0H03392.2 HVUL2H25131.2 0.303887637237
HVUL0H03392.2 HVUL2H25507.2 0.113466805760263
HVUL0H03392.2 HVUL2H25933.2 0.29155145408652
HVUL0H03392.2 HVUL2H26265.2 0.319828930765705
HVUL0H03392.2 HVUL2H26379.2 0.283609451789837
HVUL0H03392.2 HVUL2H26489.2 0.171397042996636
HVUL0H03392.2 HVUL2H26598.2 0.158917497736343
HVUL0H03392.2 HVUL2H28043.2 0.28145779974199
HVUL0H03392.2 HVUL2H28168.2 0.233084357686189
HVUL0H03392.2 HVUL2H28401.2 0.255916720424288
HVUL0H03392.2 HVUL2H28493.2 0.232833340955278
HVUL0H03392.2 HVUL2H29227.2 0.0460421052823147
HVUL0H03392.2 HVUL2H29366.2 0.176105233759199
HVUL0H03392.2 HVUL2H30322.2 0.289330285066013
HVUL0H03392.2 HVUL2H30417.2 0.231537496223799
HVUL0H03392.2 HVUL2H30445.2 0.282783642215116
HVUL0H03392.2 HVUL2H30504.2 0.286550253340801
HVUL0H03392.2 HVUL2H30506.2 0.256236507272834
HVUL0H03392.2 HVUL2H30893.2 0.0950544046161744
HVUL0H03392.2 HVUL2H31036.2 0.229214093172091
HVUL0H03392.2 HVUL2H31148.2 0.298630347269287
HVUL0H03392.2 HVUL2H31746.2 0.27529909988682
HVUL0H03392.2 HVUL2H32291.2 0.264674947812473
HVUL0H03392.2 HVUL2H32297.2 0.24333345866757
HVUL0H03392.2 HVUL2H32298.2 0.0762829402195102
HVUL0H03392.2 HVUL2H32299.2 0.0567533805634008
HVUL0H03392.2 HVUL2H33131.2 0.239623516799504
HVUL0H03392.2 HVUL2H33748.2 0.130514926668573
HVUL0H03392.2 HVUL2H35148.2 0.144229261015659
HVUL0H03392.2 HVUL2H35253.2 0.139608162817559
HVUL0H03392.2 HVUL2H35254.2 0.243826984755533
HVUL0H03392.2 HVUL2H35814.2 0.219080675305346
HVUL0H03392.2 HVUL2H36002.2 0.265803840825291
HVUL0H03392.2 HVUL2H37244.2 0.216940725249681
HVUL0H03392.2 HVUL2H37485.2 0.0884733214257243
HVUL0H03392.2 HVUL2H39755.2 0.208953496635085
HVUL0H03392.2 HVUL2H39798.2 0.259053679327341
HVUL0H03392.2 HVUL2H39827.2 0.209842707426604
HVUL0H03392.2 HVUL2H39978.2 0.291054020469796
HVUL0H03392.2 HVUL2H40555.2 0.295746140436696
HVUL0H03392.2 HVUL2H40873.2 0.283247168222794
HVUL0H03392.2 HVUL2H42346.2 0.122596283592036
HVUL0H03392.2 HVUL2H42675.2 0.161515085595121
HVUL0H03392.2 HVUL2H42726.2 0.195091514106985
HVUL0H03392.2 HVUL2H42727.2 0.168487045052111
HVUL0H03392.2 HVUL2H43076.2 0.2645311906925
HVUL0H03392.2 HVUL2H43839.2 0.046049568488964
HVUL0H03392.2 HVUL2H45312.2 0.182631452764905
HVUL0H03392.2 HVUL2H45582.2 0.237347685294496
HVUL0H03392.2 HVUL2H46560.2 0.1825184566159
HVUL0H03392.2 HVUL2H47632.2 0.273855288254865
HVUL0H03392.2 HVUL2H47638.2 0.248255824571143
HVUL0H03392.2 HVUL2H48130.2 0.149616424502066
HVUL0H03392.2 HVUL2H49348.2 0.0353855562979916
HVUL0H03392.2 HVUL2H50342.2 0.206959502514073
HVUL0H03392.2 HVUL2H50478.2 0.205652533399149
HVUL0H03392.2 HVUL2H50644.2 0.122653814110068
HVUL0H03392.2 HVUL2H52425.2 0.13837443218532
HVUL0H03392.2 HVUL2H52999.2 0.311215490079443
HVUL0H03392.2 HVUL2H53190.2 0.18261732099865
HVUL0H03392.2 HVUL2H55371.2 0.321495623880938
HVUL0H03392.2 HVUL2H57714.2 0.112168832124407
HVUL0H03392.2 HVUL2H58252.2 0.302500561619593
HVUL0H03392.2 HVUL2H59603.2 0.209101352288087
HVUL0H03392.2 HVUL3H01445.2 0.210657585019154
HVUL0H03392.2 HVUL3H01701.2 0.24320915317425
HVUL0H03392.2 HVUL3H01927.2 0.10085333316272
HVUL0H03392.2 HVUL3H02116.2 0.279425976102681
HVUL0H03392.2 HVUL3H02780.2 0.289595263370385
HVUL0H03392.2 HVUL3H03170.2 0.107892077065465
HVUL0H03392.2 HVUL3H03171.2 0.255405802016607
HVUL0H03392.2 HVUL3H03322.2 0.265041422693957
HVUL0H03392.2 HVUL3H03765.2 0.125695631215615
HVUL0H03392.2 HVUL3H04333.2 0.285661183402846
HVUL0H03392.2 HVUL3H05530.2 0.173616211885943
HVUL0H03392.2 HVUL3H06057.2 0.201477223904304
HVUL0H03392.2 HVUL3H06083.2 0.242082860534165
HVUL0H03392.2 HVUL3H06978.2 0.157198871058787
HVUL0H03392.2 HVUL3H07559.2 0.121799845258717
HVUL0H03392.2 HVUL3H07787.2 0.174495829881473
HVUL0H03392.2 HVUL3H09298.2 0.308162379729009
HVUL0H03392.2 HVUL3H09492.2 0.230196569634838
HVUL0H03392.2 HVUL3H10030.2 0.319149519565956
HVUL0H03392.2 HVUL3H10596.2 0.301166950021778
HVUL0H03392.2 HVUL3H10635.2 0.208517331992413
HVUL0H03392.2 HVUL3H10935.2 0.218441347904721
HVUL0H03392.2 HVUL3H11287.2 0.198900419660178
HVUL0H03392.2 HVUL3H11515.2 0.24461207033223
HVUL0H03392.2 HVUL3H13321.2 0.227760193852031
HVUL0H03392.2 HVUL3H14067.2 0.263274988115047
HVUL0H03392.2 HVUL3H14150.2 0.325239555086954
HVUL0H03392.2 HVUL3H14253.2 0.160856750270606
HVUL0H03392.2 HVUL3H14367.2 0.26303284187897
HVUL0H03392.2 HVUL3H15223.2 0.252883029274344
HVUL0H03392.2 HVUL3H15531.2 0.230974426472218
HVUL0H03392.2 HVUL3H15609.2 0.287631816779944
HVUL0H03392.2 HVUL3H15610.2 0.260791371879067
HVUL0H03392.2 HVUL3H15611.2 0.273584749177797
HVUL0H03392.2 HVUL3H15647.2 0.248917614401815
HVUL0H03392.2 HVUL3H16181.2 0.228476130609169
HVUL0H03392.2 HVUL3H16356.2 0.297217389607398
HVUL0H03392.2 HVUL3H16480.2 0.212802922778297
HVUL0H03392.2 HVUL3H16699.2 0.20778443853425
HVUL0H03392.2 HVUL3H17021.2 0.283735977527337
HVUL0H03392.2 HVUL3H18060.2 0.296861079946056
HVUL0H03392.2 HVUL3H18359.2 0.274314992876714
HVUL0H03392.2 HVUL3H18631.2 0.104228561057637
HVUL0H03392.2 HVUL3H18869.2 0.0269313130009014
HVUL0H03392.2 HVUL3H19281.2 0.168977839126145
HVUL0H03392.2 HVUL3H19593.2 0.287849102445287
HVUL0H03392.2 HVUL3H19812.2 0.323247726083492
HVUL0H03392.2 HVUL3H19890.2 0.1807457854208
HVUL0H03392.2 HVUL3H20126.2 0.185352017218526
HVUL0H03392.2 HVUL3H21204.2 0.305300044108545
HVUL0H03392.2 HVUL3H21715.2 0.309949404430749
HVUL0H03392.2 HVUL3H23722.2 0.244607698920079
HVUL0H03392.2 HVUL3H23761.2 0.314174990759623
HVUL0H03392.2 HVUL3H24064.2 0.266304574395731
HVUL0H03392.2 HVUL3H24160.2 0.301730853529232
HVUL0H03392.2 HVUL3H24324.2 0.299673207668052
HVUL0H03392.2 HVUL3H24357.2 0.107892889066107
HVUL0H03392.2 HVUL3H25117.2 0.287541886312226
HVUL0H03392.2 HVUL3H25118.2 0.169603137593246
HVUL0H03392.2 HVUL3H26980.2 0.20551187718909
HVUL0H03392.2 HVUL3H27160.2 0.320946627112914
HVUL0H03392.2 HVUL3H27213.2 0.246753657558598
HVUL0H03392.2 HVUL3H27908.2 0.284630354768489
HVUL0H03392.2 HVUL3H31197.2 0.302183122077681
HVUL0H03392.2 HVUL3H31559.2 0.193126822621265
HVUL0H03392.2 HVUL3H31594.2 0.266030548734795
HVUL0H03392.2 HVUL3H32142.2 0.23094846337403
HVUL0H03392.2 HVUL3H32270.2 0.334865477685166
HVUL0H03392.2 HVUL3H32487.2 0.215277322722864
HVUL0H03392.2 HVUL3H33094.2 0.169459164348798
HVUL0H03392.2 HVUL3H34744.2 0.0996892168080835
HVUL0H03392.2 HVUL3H36025.2 0.326014526428991
HVUL0H03392.2 HVUL3H36621.2 0.133092384261436
HVUL0H03392.2 HVUL3H37504.2 0.306516544106225
HVUL0H03392.2 HVUL3H37744.2 0.17976979713865
HVUL0H03392.2 HVUL3H38261.2 0.204840017600938
HVUL0H03392.2 HVUL3H38509.2 0.143021395068938
HVUL0H03392.2 HVUL3H39627.2 0.0482133847938553
HVUL0H03392.2 HVUL3H39940.2 0.284439825086414
HVUL0H03392.2 HVUL3H41157.2 0.0543716035152316
HVUL0H03392.2 HVUL3H41377.2 0.298109155594941
HVUL0H03392.2 HVUL3H42215.2 0.323100160630322
HVUL0H03392.2 HVUL3H42394.2 0.157128196890483
HVUL0H03392.2 HVUL3H42595.2 0.222680301406497
HVUL0H03392.2 HVUL3H42614.2 0.325695067524093
HVUL0H03392.2 HVUL3H42927.2 0.317233334525866
HVUL0H03392.2 HVUL3H43024.2 0.122888939149488
HVUL0H03392.2 HVUL3H43113.2 0.290223356390313
HVUL0H03392.2 HVUL3H43560.2 0.219077687427133
HVUL0H03392.2 HVUL3H43569.2 0.295602684311987
HVUL0H03392.2 HVUL3H43738.2 0.314705187639809
HVUL0H03392.2 HVUL3H43896.2 0.293330555100178
HVUL0H03392.2 HVUL3H44021.2 0.191633924542682
HVUL0H03392.2 HVUL3H46235.2 0.311184638006362
HVUL0H03392.2 HVUL3H46948.2 0.275423231358336
HVUL0H03392.2 HVUL3H48368.2 0.30808305331716
HVUL0H03392.2 HVUL3H50654.2 0.210892914792279
HVUL0H03392.2 HVUL3H50876.2 0.246747728855037
HVUL0H03392.2 HVUL3H51616.2 0.119127841368771
HVUL0H03392.2 HVUL3H51730.2 0.174765978560205
HVUL0H03392.2 HVUL3H52229.2 0.166868022036132
HVUL0H03392.2 HVUL3H52982.2 0.241102309949499
HVUL0H03392.2 HVUL3H55462.2 0.264071953306104
HVUL0H03392.2 HVUL3H55492.2 0.183682011371435
HVUL0H03392.2 HVUL3H56227.2 0.16048245147661
HVUL0H03392.2 HVUL3H57087.2 0.287141653293397
HVUL0H03392.2 HVUL3H57697.2 0.323999399331104
HVUL0H03392.2 HVUL3H57924.2 0.265459833154922
HVUL0H03392.2 HVUL4H01602.2 0.0992442093724789
HVUL0H03392.2 HVUL4H02240.2 0.19434991852074
HVUL0H03392.2 HVUL4H02323.2 0.0626533670800843
HVUL0H03392.2 HVUL4H03474.2 0.15604050664681
HVUL0H03392.2 HVUL4H04816.2 0.248986075857048
HVUL0H03392.2 HVUL4H04952.2 0.176186646300844
HVUL0H03392.2 HVUL4H06403.2 0.332094170346107
HVUL0H03392.2 HVUL4H07140.2 0.31546740580378
HVUL0H03392.2 HVUL4H07160.2 0.224005909218846
HVUL0H03392.2 HVUL4H07474.2 0.193355653538926
HVUL0H03392.2 HVUL4H07829.2 0.226535627961222
HVUL0H03392.2 HVUL4H09412.2 0.0543964745633156
HVUL0H03392.2 HVUL4H09527.2 0.258402258870358
HVUL0H03392.2 HVUL4H10170.2 0.230565403383854
HVUL0H03392.2 HVUL4H10686.2 0.224716518987619
HVUL0H03392.2 HVUL4H11601.2 0.30012431923205
HVUL0H03392.2 HVUL4H13063.2 0.203574176502648
HVUL0H03392.2 HVUL4H14799.2 0.198303784991801
HVUL0H03392.2 HVUL4H14909.2 0.037009395744185
HVUL0H03392.2 HVUL4H15151.2 0.22721464624944
HVUL0H03392.2 HVUL4H15619.2 0.172489351709494
HVUL0H03392.2 HVUL4H15891.2 0.305830924351461
HVUL0H03392.2 HVUL4H17794.2 0.29098939750871
HVUL0H03392.2 HVUL4H17799.2 0.157406653911413
HVUL0H03392.2 HVUL4H18007.2 0.29936503604239
HVUL0H03392.2 HVUL4H18195.2 0.268353838879322
HVUL0H03392.2 HVUL4H18530.2 0.301846286998897
HVUL0H03392.2 HVUL4H18896.2 0.292553420404986
HVUL0H03392.2 HVUL4H18914.2 0.325816183593996
HVUL0H03392.2 HVUL4H19726.2 0.281083412435113
HVUL0H03392.2 HVUL4H20568.2 0.212075606601212
HVUL0H03392.2 HVUL4H21383.2 0.1424509547518
HVUL0H03392.2 HVUL4H21385.2 0.149362220013599
HVUL0H03392.2 HVUL4H21454.2 0.13740993197368
HVUL0H03392.2 HVUL4H21630.2 0.227749967392734
HVUL0H03392.2 HVUL4H21723.2 0.16716675878901
HVUL0H03392.2 HVUL4H21876.2 0.244806065106447
HVUL0H03392.2 HVUL4H21878.2 0.207389997677008
HVUL0H03392.2 HVUL4H22529.2 0.275918430676239
HVUL0H03392.2 HVUL4H22537.2 0.275467299475185
HVUL0H03392.2 HVUL4H22567.2 0.170712376632433
HVUL0H03392.2 HVUL4H24247.2 0.313210221521305
HVUL0H03392.2 HVUL4H25261.2 0.274974392631142
HVUL0H03392.2 HVUL4H25660.2 0.16191096265917
HVUL0H03392.2 HVUL4H26244.2 0.312150331666071
HVUL0H03392.2 HVUL4H26284.2 0.261333792560198
HVUL0H03392.2 HVUL4H26319.2 0.315621833606434
HVUL0H03392.2 HVUL4H26604.2 0.220907341199709
HVUL0H03392.2 HVUL4H26833.2 0.121998489441526
HVUL0H03392.2 HVUL4H27298.2 0.181117193576132
HVUL0H03392.2 HVUL4H27323.2 0.176981377154211
HVUL0H03392.2 HVUL4H27861.2 0.293094695605871
HVUL0H03392.2 HVUL4H27863.2 0.316362579189587
HVUL0H03392.2 HVUL4H28905.2 0.275516165659693
HVUL0H03392.2 HVUL4H29063.2 0.140358129800034
HVUL0H03392.2 HVUL4H29448.2 0.163964680255532
HVUL0H03392.2 HVUL4H29640.2 0.185721978520855
HVUL0H03392.2 HVUL4H29866.2 0.301777766704317
HVUL0H03392.2 HVUL4H29960.2 0.170179874996872
HVUL0H03392.2 HVUL4H31138.2 0.285017588036523
HVUL0H03392.2 HVUL4H31140.2 0.172302164140635
HVUL0H03392.2 HVUL4H31364.2 0.278617216782148
HVUL0H03392.2 HVUL4H31895.2 0.0865464994758111
HVUL0H03392.2 HVUL4H35401.2 0.249781999597489
HVUL0H03392.2 HVUL4H35402.2 0.242068533347343
HVUL0H03392.2 HVUL4H35790.2 0.191109537668181
HVUL0H03392.2 HVUL4H35985.2 0.314726663620271
HVUL0H03392.2 HVUL4H37183.2 0.302462258638825
HVUL0H03392.2 HVUL4H37301.2 0.308535115826245
HVUL0H03392.2 HVUL4H37366.2 0.274621868678297
HVUL0H03392.2 HVUL4H37986.2 0.327682233497498
HVUL0H03392.2 HVUL4H38115.2 0.218672499784903
HVUL0H03392.2 HVUL4H38119.2 0.264742028663622
HVUL0H03392.2 HVUL4H38244.2 0.192188393199469
HVUL0H03392.2 HVUL4H38552.2 0.0310345251561442
HVUL0H03392.2 HVUL4H38563.2 0.23332148575758
HVUL0H03392.2 HVUL4H38756.2 0.201663171771533
HVUL0H03392.2 HVUL4H38866.2 0.279659527251034
HVUL0H03392.2 HVUL4H39102.2 0.316548097044913
HVUL0H03392.2 HVUL4H39316.2 0.287938927912342
HVUL0H03392.2 HVUL4H39326.2 0.287991706246713
HVUL0H03392.2 HVUL4H40195.2 0.0272215267310582
HVUL0H03392.2 HVUL4H42137.2 0.254351782540686
HVUL0H03392.2 HVUL4H42295.2 0.128130787657833
HVUL0H03392.2 HVUL4H42499.2 0.170357861435074
HVUL0H03392.2 HVUL4H42514.2 0.290977748951311
HVUL0H03392.2 HVUL4H42782.2 0.107322641737082
HVUL0H03392.2 HVUL4H43876.2 0.27971503991669
HVUL0H03392.2 HVUL4H45793.2 0.144379234958241
HVUL0H03392.2 HVUL4H47715.2 0.258170142221524
HVUL0H03392.2 HVUL4H47765.2 0.082591689629079
HVUL0H03392.2 HVUL4H48526.2 0.168457760584317
HVUL0H03392.2 HVUL4H52043.2 0.219544433301234
HVUL0H03392.2 HVUL4H52481.2 0.221890755414932
HVUL0H03392.2 HVUL4H52669.2 0.180410040513504
HVUL0H03392.2 HVUL4H53302.2 0.28349163713787
HVUL0H03392.2 HVUL4H53952.2 0.122650406932719
HVUL0H03392.2 HVUL4H54822.2 0.335254552501291
HVUL0H03392.2 HVUL4H55780.2 0.177075063155286
HVUL0H03392.2 HVUL4H56078.2 0.248616189528685
HVUL0H03392.2 HVUL4H59046.2 0.170739755820742
HVUL0H03392.2 HVUL4H59209.2 0.22017635643527
HVUL0H03392.2 HVUL4H59251.2 0.314650790409717
HVUL0H03392.2 HVUL4H59252.2 0.312354066407781
HVUL0H03392.2 HVUL4H59419.2 0.219874548220198
HVUL0H03392.2 HVUL5H01042.2 0.317570970672469
HVUL0H03392.2 HVUL5H01959.2 0.0876492959038262
HVUL0H03392.2 HVUL5H01996.2 0.215922246870079
HVUL0H03392.2 HVUL5H02128.2 0.158884853232329
HVUL0H03392.2 HVUL5H02709.2 0.169328773402795
HVUL0H03392.2 HVUL5H02793.2 0.0758903740433131
HVUL0H03392.2 HVUL5H03202.2 0.195593334938709
HVUL0H03392.2 HVUL5H03299.2 0.298260639568578
HVUL0H03392.2 HVUL5H03654.2 0.310253599083823
HVUL0H03392.2 HVUL5H03720.2 0.20707236760633
HVUL0H03392.2 HVUL5H04847.2 0.0864397498996095
HVUL0H03392.2 HVUL5H05309.2 0.18023403170875
HVUL0H03392.2 HVUL5H05538.2 0.245294302361667
HVUL0H03392.2 HVUL5H05714.2 0.147682503082638
HVUL0H03392.2 HVUL5H05810.2 0.265792422577712
HVUL0H03392.2 HVUL5H05813.2 0.271937919026538
HVUL0H03392.2 HVUL5H06350.2 0.167219230772404
HVUL0H03392.2 HVUL5H06513.2 0.268141068631481
HVUL0H03392.2 HVUL5H06582.2 0.26320443663544
HVUL0H03392.2 HVUL5H07010.2 0.304186888536319
HVUL0H03392.2 HVUL5H07926.2 0.116598654585854
HVUL0H03392.2 HVUL5H07927.2 0.24118203634065
HVUL0H03392.2 HVUL5H08069.2 0.230342717469245
HVUL0H03392.2 HVUL5H08255.2 0.104506863431831
HVUL0H03392.2 HVUL5H08513.2 0.172983588195421
HVUL0H03392.2 HVUL5H09596.2 0.197317816014884
HVUL0H03392.2 HVUL5H09941.2 0.266214591897847
HVUL0H03392.2 HVUL5H10968.2 0.221401626952229
HVUL0H03392.2 HVUL5H11071.2 0.113540640686482
HVUL0H03392.2 HVUL5H11099.2 0.168326752040059
HVUL0H03392.2 HVUL5H11348.2 0.201564631226741
HVUL0H03392.2 HVUL5H11350.2 0.169327904435213
HVUL0H03392.2 HVUL5H12069.2 0.19719051306542
HVUL0H03392.2 HVUL5H12103.2 0.144020597816468
HVUL0H03392.2 HVUL5H12468.2 0.271642134135175
HVUL0H03392.2 HVUL5H12526.2 0.298174536515732
HVUL0H03392.2 HVUL5H13656.2 0.267123943773593
HVUL0H03392.2 HVUL5H13819.2 0.280353801602222
HVUL0H03392.2 HVUL5H14194.2 0.301185008914608
HVUL0H03392.2 HVUL5H14445.2 0.145356874250544
HVUL0H03392.2 HVUL5H14875.2 0.211476775014144
HVUL0H03392.2 HVUL5H15247.2 0.16375597242148
HVUL0H03392.2 HVUL5H15446.2 0.125556605741801
HVUL0H03392.2 HVUL5H16349.2 0.280238606926631
HVUL0H03392.2 HVUL5H16351.2 0.0945780062458408
HVUL0H03392.2 HVUL5H16924.2 0.148128007867186
HVUL0H03392.2 HVUL5H17934.2 0.206227394441019
HVUL0H03392.2 HVUL5H18029.2 0.193652961988431
HVUL0H03392.2 HVUL5H18054.2 0.198019994963977
HVUL0H03392.2 HVUL5H18900.2 0.217077506812295
HVUL0H03392.2 HVUL5H19387.2 0.221335825254552
HVUL0H03392.2 HVUL5H19602.2 0.229838271738572
HVUL0H03392.2 HVUL5H19982.2 0.305539874538577
HVUL0H03392.2 HVUL5H20469.2 0.289170179475742
HVUL0H03392.2 HVUL5H20573.2 0.264530521441683
HVUL0H03392.2 HVUL5H21151.2 0.302269633227176
HVUL0H03392.2 HVUL5H22075.2 0.247664702325242
HVUL0H03392.2 HVUL5H22696.2 0.0672367500418307
HVUL0H03392.2 HVUL5H22971.2 0.207438793988421
HVUL0H03392.2 HVUL5H23051.2 0.134295728456715
HVUL0H03392.2 HVUL5H23554.2 0.252826769078185
HVUL0H03392.2 HVUL5H24151.2 0.281982512324567
HVUL0H03392.2 HVUL5H25360.2 0.205937724940586
HVUL0H03392.2 HVUL5H26055.2 0.242311586288291
HVUL0H03392.2 HVUL5H26096.2 0.296623082380313
HVUL0H03392.2 HVUL5H26237.2 0.280966292212876
HVUL0H03392.2 HVUL5H27229.2 0.276265505613508
HVUL0H03392.2 HVUL5H27731.2 0.178345354007854
HVUL0H03392.2 HVUL5H27844.2 0.0700116199353566
HVUL0H03392.2 HVUL5H27846.2 0.300706124761469
HVUL0H03392.2 HVUL5H28459.2 0.316205215104778
HVUL0H03392.2 HVUL5H28460.2 0.220075624537612
HVUL0H03392.2 HVUL5H28672.2 0.299106575626068
HVUL0H03392.2 HVUL5H28877.2 0.0376749189243677
HVUL0H03392.2 HVUL5H28917.2 0.278862576491809
HVUL0H03392.2 HVUL5H30607.2 0.233520324454722
HVUL0H03392.2 HVUL5H31052.2 0.184182660117345
HVUL0H03392.2 HVUL5H31450.2 0.204701141825969
HVUL0H03392.2 HVUL5H32227.2 0.222459094054028
HVUL0H03392.2 HVUL5H32610.2 0.0938197568874104
HVUL0H03392.2 HVUL5H32942.2 0.175910585944394
HVUL0H03392.2 HVUL5H33572.2 0.132427739173652
HVUL0H03392.2 HVUL5H34041.2 0.16420322229371
HVUL0H03392.2 HVUL5H34497.2 0.193324258533723
HVUL0H03392.2 HVUL5H35098.2 0.132220475966877
HVUL0H03392.2 HVUL5H35356.2 0.276604885309025
HVUL0H03392.2 HVUL5H36130.2 0.203038786450635
HVUL0H03392.2 HVUL5H36133.2 0.229598001417781
HVUL0H03392.2 HVUL5H36394.2 0.248669676645987
HVUL0H03392.2 HVUL5H38792.2 0.133513379853393
HVUL0H03392.2 HVUL5H39411.2 0.301179972615227
HVUL0H03392.2 HVUL5H39668.2 0.262654244420271
HVUL0H03392.2 HVUL5H40100.2 0.317080435591247
HVUL0H03392.2 HVUL5H40109.2 0.210050482129621
HVUL0H03392.2 HVUL5H40238.2 0.204072836538855
HVUL0H03392.2 HVUL5H41834.2 0.250583939035866
HVUL0H03392.2 HVUL5H41844.2 0.060640399223691
HVUL0H03392.2 HVUL5H41954.2 0.0643975694417921
HVUL0H03392.2 HVUL5H42528.2 0.251231044021631
HVUL0H03392.2 HVUL5H43820.2 0.225943872605361
HVUL0H03392.2 HVUL5H44015.2 0.239455616432227
HVUL0H03392.2 HVUL5H44461.2 0.249510349328166
HVUL0H03392.2 HVUL5H44522.2 0.237155149549027
HVUL0H03392.2 HVUL5H44901.2 0.182816301827359
HVUL0H03392.2 HVUL5H44995.2 0.14367432082147
HVUL0H03392.2 HVUL5H45249.2 0.249038728585024
HVUL0H03392.2 HVUL5H46192.2 0.162227067619243
HVUL0H03392.2 HVUL5H47076.2 0.257337764881094
HVUL0H03392.2 HVUL5H47290.2 0.200799258089284
HVUL0H03392.2 HVUL5H49119.2 0.205848442106716
HVUL0H03392.2 HVUL5H49231.2 0.280331409467381
HVUL0H03392.2 HVUL5H49798.2 0.323948628406422
HVUL0H03392.2 HVUL5H51538.2 0.210728611107641
HVUL0H03392.2 HVUL5H51756.2 0.267967537913464
HVUL0H03392.2 HVUL5H52756.2 0.283719216457655
HVUL0H03392.2 HVUL5H53385.2 0.069181641217319
HVUL0H03392.2 HVUL5H54601.2 0.174287483991698
HVUL0H03392.2 HVUL5H59898.2 0.295683184159583
HVUL0H03392.2 HVUL6H00967.2 0.290540130808419
HVUL0H03392.2 HVUL6H01199.2 0.105129086485178
HVUL0H03392.2 HVUL6H01331.2 0.322595936960413
HVUL0H03392.2 HVUL6H02140.2 0.304634141367777
HVUL0H03392.2 HVUL6H02166.2 0.247931341738504
HVUL0H03392.2 HVUL6H02224.2 0.272838699700492
HVUL0H03392.2 HVUL6H02412.2 0.142214619648552
HVUL0H03392.2 HVUL6H02567.2 0.302764887347209
HVUL0H03392.2 HVUL6H02879.2 0.264652202623143
HVUL0H03392.2 HVUL6H04651.2 0.273857167534231
HVUL0H03392.2 HVUL6H05299.2 0.250282424180212
HVUL0H03392.2 HVUL6H05729.2 0.281072920174136
HVUL0H03392.2 HVUL6H06220.2 0.2042775491354
HVUL0H03392.2 HVUL6H06725.2 0.176523262079697
HVUL0H03392.2 HVUL6H08078.2 0.134860646189301
HVUL0H03392.2 HVUL6H08266.2 0.202005336435471
HVUL0H03392.2 HVUL6H08501.2 0.199213563681313
HVUL0H03392.2 HVUL6H08817.2 0.256810918147386
HVUL0H03392.2 HVUL6H09309.2 0.275368037343259
HVUL0H03392.2 HVUL6H09726.2 0.254763738644905
HVUL0H03392.2 HVUL6H10461.2 0.271130590282797
HVUL0H03392.2 HVUL6H12203.2 0.14109058082626
HVUL0H03392.2 HVUL6H12339.2 0.156521894925752
HVUL0H03392.2 HVUL6H12676.2 0.212334281670627
HVUL0H03392.2 HVUL6H13062.2 0.247176050157753
HVUL0H03392.2 HVUL6H13328.2 0.0837046023542875
HVUL0H03392.2 HVUL6H14487.2 0.2148231090007
HVUL0H03392.2 HVUL6H17004.2 0.0242477108011614
HVUL0H03392.2 HVUL6H17188.2 0.317803701355112
HVUL0H03392.2 HVUL6H17635.2 0.17010493135618
HVUL0H03392.2 HVUL6H18267.2 0.309521505313048
HVUL0H03392.2 HVUL6H19383.2 0.293470625472791
HVUL0H03392.2 HVUL6H19665.2 0.0782765315404701
HVUL0H03392.2 HVUL6H20013.2 0.0566251983207227
HVUL0H03392.2 HVUL6H21367.2 0.114996588709151
HVUL0H03392.2 HVUL6H21553.2 0.0205743965447502
HVUL0H03392.2 HVUL6H21895.2 0.138203551483567
HVUL0H03392.2 HVUL6H22389.2 0.305782635359738
HVUL0H03392.2 HVUL6H22662.2 0.224626627391338
HVUL0H03392.2 HVUL6H23568.2 0.249988535846705
HVUL0H03392.2 HVUL6H23976.2 0.191961334126491
HVUL0H03392.2 HVUL6H24043.2 0.264643279461287
HVUL0H03392.2 HVUL6H24780.2 0.238025958519962
HVUL0H03392.2 HVUL6H24824.2 0.275962676725492
HVUL0H03392.2 HVUL6H25211.2 0.317562054756826
HVUL0H03392.2 HVUL6H25574.2 0.33077167177349
HVUL0H03392.2 HVUL6H29843.2 0.247333667466071
HVUL0H03392.2 HVUL6H29929.2 0.265724394251944
HVUL0H03392.2 HVUL6H32660.2 0.0791156108777689
HVUL0H03392.2 HVUL6H32761.2 0.306250304662735
HVUL0H03392.2 HVUL6H33221.2 0.304219286123588
HVUL0H03392.2 HVUL6H33630.2 0.332741301908629
HVUL0H03392.2 HVUL6H33637.2 0.199150729020434
HVUL0H03392.2 HVUL6H33807.2 0.105398149883209
HVUL0H03392.2 HVUL6H33871.2 0.20691174479207
HVUL0H03392.2 HVUL6H34668.2 0.299438258959948
HVUL0H03392.2 HVUL6H35025.2 0.214998141141834
HVUL0H03392.2 HVUL6H35134.2 0.260296521821489
HVUL0H03392.2 HVUL6H35637.2 0.283715304393004
HVUL0H03392.2 HVUL6H36297.2 0.0583039666517892
HVUL0H03392.2 HVUL6H37041.2 0.114552219317786
HVUL0H03392.2 HVUL6H37785.2 0.190085297174362
HVUL0H03392.2 HVUL6H37870.2 0.232645833595931
HVUL0H03392.2 HVUL6H38877.2 0.180595936706407
HVUL0H03392.2 HVUL6H39528.2 0.0354987404371296
HVUL0H03392.2 HVUL6H39608.2 0.112717386509012
HVUL0H03392.2 HVUL6H43996.2 0.240840174189623
HVUL0H03392.2 HVUL6H50077.2 0.26546664416511
HVUL0H03392.2 HVUL6H50823.2 0.187029897260828
HVUL0H03392.2 HVUL6H52171.2 0.252846708904408
HVUL0H03392.2 HVUL6H52442.2 0.261609868311683
HVUL0H03392.2 HVUL6H52447.2 0.211859323955003
HVUL0H03392.2 HVUL6H54647.2 0.236996850477613
HVUL0H03392.2 HVUL7H01687.2 0.28569132196918
HVUL0H03392.2 HVUL7H01902.2 0.174415181974619
HVUL0H03392.2 HVUL7H01951.2 0.0930079291427343
HVUL0H03392.2 HVUL7H02077.2 0.299013924769868
HVUL0H03392.2 HVUL7H02236.2 0.322855704597956
HVUL0H03392.2 HVUL7H03162.2 0.181583117086507
HVUL0H03392.2 HVUL7H03219.2 0.167646765186282
HVUL0H03392.2 HVUL7H03712.2 0.192984702143756
HVUL0H03392.2 HVUL7H03982.2 0.289315985001413
HVUL0H03392.2 HVUL7H04779.2 0.250639807804758
HVUL0H03392.2 HVUL7H05423.2 0.123585855844276
HVUL0H03392.2 HVUL7H05602.2 0.170619396612841
HVUL0H03392.2 HVUL7H06304.2 0.265324421104854
HVUL0H03392.2 HVUL7H06717.2 0.325688155691897
HVUL0H03392.2 HVUL7H06990.2 0.325940705790671
HVUL0H03392.2 HVUL7H07288.2 0.282034433577729
HVUL0H03392.2 HVUL7H08884.2 0.123547183839963
HVUL0H03392.2 HVUL7H08959.2 0.166049221637956
HVUL0H03392.2 HVUL7H09435.2 0.254608889710495
HVUL0H03392.2 HVUL7H09669.2 0.117418621257192
HVUL0H03392.2 HVUL7H09916.2 0.0543119683014029
HVUL0H03392.2 HVUL7H10232.2 0.268351420594558
HVUL0H03392.2 HVUL7H10575.2 0.188005830232272
HVUL0H03392.2 HVUL7H11269.2 0.259516815840593
HVUL0H03392.2 HVUL7H11280.2 0.312206997627672
HVUL0H03392.2 HVUL7H11408.2 0.302315263670789
HVUL0H03392.2 HVUL7H11663.2 0.0846061359932116
HVUL0H03392.2 HVUL7H11892.2 0.143850368716019
HVUL0H03392.2 HVUL7H12076.2 0.281833612555298
HVUL0H03392.2 HVUL7H12304.2 0.196200227149798
HVUL0H03392.2 HVUL7H12411.2 0.270079669448883
HVUL0H03392.2 HVUL7H12585.2 0.127451557624417
HVUL0H03392.2 HVUL7H12747.2 0.212121992320701
HVUL0H03392.2 HVUL7H12900.2 0.259697153770804
HVUL0H03392.2 HVUL7H12980.2 0.0361009842176146
HVUL0H03392.2 HVUL7H14338.2 0.240636941875922
HVUL0H03392.2 HVUL7H14968.2 0.216332282904432
HVUL0H03392.2 HVUL7H16005.2 0.177356774770957
HVUL0H03392.2 HVUL7H16070.2 0.297869172514546
HVUL0H03392.2 HVUL7H16113.2 0.212796146229345
HVUL0H03392.2 HVUL7H17329.2 0.189537540363021
HVUL0H03392.2 HVUL7H17447.2 0.281396469028477
HVUL0H03392.2 HVUL7H17456.2 0.26760799656147
HVUL0H03392.2 HVUL7H17671.2 0.085609386192436
HVUL0H03392.2 HVUL7H18799.2 0.220462387157973
HVUL0H03392.2 HVUL7H18847.2 0.278662989406996
HVUL0H03392.2 HVUL7H19427.2 0.290319857521871
HVUL0H03392.2 HVUL7H21319.2 0.264870932795573
HVUL0H03392.2 HVUL7H21382.2 0.310298983292628
HVUL0H03392.2 HVUL7H21390.2 0.261080959202462
HVUL0H03392.2 HVUL7H22915.2 0.157693765430739
HVUL0H03392.2 HVUL7H23144.2 0.260959827136737
HVUL0H03392.2 HVUL7H23183.2 0.133137093900686
HVUL0H03392.2 HVUL7H23448.2 0.297017017525059
HVUL0H03392.2 HVUL7H23458.2 0.262461714985639
HVUL0H03392.2 HVUL7H23459.2 0.235487857676783
HVUL0H03392.2 HVUL7H25195.2 0.309402494670094
HVUL0H03392.2 HVUL7H25557.2 0.224112564449988
HVUL0H03392.2 HVUL7H25972.2 0.149273239180436
HVUL0H03392.2 HVUL7H26410.2 0.206787096350104
HVUL0H03392.2 HVUL7H26958.2 0.303532724815214
HVUL0H03392.2 HVUL7H27178.2 0.308984184598853
HVUL0H03392.2 HVUL7H27205.2 0.254838053417829
HVUL0H03392.2 HVUL7H28389.2 0.272998731992985
HVUL0H03392.2 HVUL7H28417.2 0.296444958025616
HVUL0H03392.2 HVUL7H29256.2 0.211709435173645
HVUL0H03392.2 HVUL7H29326.2 0.249020240892575
HVUL0H03392.2 HVUL7H29357.2 0.244518578371638
HVUL0H03392.2 HVUL7H29358.2 0.296358563322115
HVUL0H03392.2 HVUL7H29359.2 0.304210413452326
HVUL0H03392.2 HVUL7H29585.2 0.260335895727634
HVUL0H03392.2 HVUL7H30521.2 0.322334626988811
HVUL0H03392.2 HVUL7H31321.2 0.148247545230834
HVUL0H03392.2 HVUL7H31393.2 0.267496628203967
HVUL0H03392.2 HVUL7H32212.2 0.270675443877791
HVUL0H03392.2 HVUL7H32312.2 0.273877359067333
HVUL0H03392.2 HVUL7H33294.2 0.233385021425734
HVUL0H03392.2 HVUL7H33660.2 0.0559090757473584
HVUL0H03392.2 HVUL7H34347.2 0.0921674035692921
HVUL0H03392.2 HVUL7H34397.2 0.0986192726897024
HVUL0H03392.2 HVUL7H34402.2 0.284025261199098
HVUL0H03392.2 HVUL7H34574.2 0.242198467807799
HVUL0H03392.2 HVUL7H35390.2 0.298840227632926
HVUL0H03392.2 HVUL7H35961.2 0.326778977120888
HVUL0H03392.2 HVUL7H37046.2 0.230613199593379
HVUL0H03392.2 HVUL7H37356.2 0.22926671361388
HVUL0H03392.2 HVUL7H38175.2 0.175034053474981
HVUL0H03392.2 HVUL7H38320.2 0.221379267889967
HVUL0H03392.2 HVUL7H38965.2 0.171624834860662
HVUL0H03392.2 HVUL7H39584.2 0.329688590011541
HVUL0H03392.2 HVUL7H40151.2 0.222583140879232
HVUL0H03392.2 HVUL7H40389.2 0.272409908754552
HVUL0H03392.2 HVUL7H41506.2 0.13685034625779
HVUL0H03392.2 HVUL7H42439.2 0.105825338792876
HVUL0H03392.2 HVUL7H42443.2 0.294526158728847
HVUL0H03392.2 HVUL7H43488.2 0.0776420805394299
HVUL0H03392.2 HVUL7H43719.2 0.222904989118251
HVUL0H03392.2 HVUL7H44228.2 0.0469201125983532
HVUL0H03392.2 HVUL7H44630.2 0.187894925147532
HVUL0H03392.2 HVUL7H44748.2 0.22696081482083
HVUL0H03392.2 HVUL7H47327.2 0.215270517677296
HVUL0H03392.2 HVUL7H47548.2 0.260645377247539
HVUL0H03392.2 HVUL7H47879.2 0.302080801802632
HVUL0H03392.2 HVUL7H48057.2 0.197970171159262
HVUL0H03392.2 HVUL7H49219.2 0.314909083744622
HVUL0H03392.2 HVUL7H49461.2 0.243398496899211
HVUL0H03392.2 HVUL7H51204.2 0.226638864702314
HVUL0H03392.2 HVUL7H51587.2 0.29850416093256
HVUL0H03392.2 HVUL7H52181.2 0.26075683223229
HVUL0H03392.2 HVUL7H52771.2 0.218060103360306
HVUL0H03392.2 HVUL7H53405.2 0.313281925732121
HVUL0H03392.2 HVUL7H54031.2 0.295727905522944
HVUL0H03392.2 HVUL7H55927.2 0.322379196663483
HVUL0H03392.2 HVUL7H55963.2 0.197300948798619
HVUL0H03392.2 HVUL7H57481.2 0.148729957318771
HVUL0H03392.2 HVUL7H59296.2 0.264835496930408
HVUL0H05540.2 HVUL0H05901.2 0.356928576594811
HVUL0H05540.2 HVUL0H06657.2 0.32136576842152
HVUL0H05540.2 HVUL0H07125.2 0.199753968737761
HVUL0H05540.2 HVUL0H07208.2 0.141113400804826
HVUL0H05540.2 HVUL0H07940.2 0.36418971517216
HVUL0H05540.2 HVUL0H08117.2 0.17163575912749
HVUL0H05540.2 HVUL0H08118.2 0.294989885700631
HVUL0H05540.2 HVUL0H08584.2 0.182803758780848
HVUL0H05540.2 HVUL0H08589.2 0.102942140608088
HVUL0H05540.2 HVUL0H09019.2 0.263884983419058
HVUL0H05540.2 HVUL0H09020.2 0.051120708495632
HVUL0H05540.2 HVUL0H09318.2 0.0274392122089065
HVUL0H05540.2 HVUL0H09820.2 0.329008915074097
HVUL0H05540.2 HVUL0H10043.2 0.123750758964159
HVUL0H05540.2 HVUL0H12494.2 0.289624497086248
HVUL0H05540.2 HVUL0H12663.2 0.305049956167878
HVUL0H05540.2 HVUL0H13198.2 0.0922079358870343
HVUL0H05540.2 HVUL0H13454.2 0.308890941523922
HVUL0H05540.2 HVUL0H14263.2 0.0773534294771195
HVUL0H05540.2 HVUL0H14784.2 0.0599649707373008
HVUL0H05540.2 HVUL0H15117.2 0.274376156441014
HVUL0H05540.2 HVUL0H15310.2 0.262283115512248
HVUL0H05540.2 HVUL0H15620.2 0.334332957493669
HVUL0H05540.2 HVUL0H15893.2 0.33497272289705
HVUL0H05540.2 HVUL0H17765.2 0.117472062782702
HVUL0H05540.2 HVUL0H21084.2 0.18230590882271
HVUL0H05540.2 HVUL0H23092.2 0.290801414896758
HVUL0H05540.2 HVUL0H28934.2 0.181499393618556
HVUL0H05540.2 HVUL0H28935.2 0.262904291746684
HVUL0H05540.2 HVUL0H29767.2 0.0199196255777859
HVUL0H05540.2 HVUL0H31003.2 0.183206925909708
HVUL0H05540.2 HVUL0H33228.2 0.27674123652668
HVUL0H05540.2 HVUL0H33619.2 0.216797862375876
HVUL0H05540.2 HVUL0H46714.2 0.28465479535363
HVUL0H05540.2 HVUL0H46775.2 0.142909797514209
HVUL0H05540.2 HVUL1H00259.2 0.341113021728406
HVUL0H05540.2 HVUL1H01569.2 0.340592327372596
HVUL0H05540.2 HVUL1H02263.2 0.0918415607041508
HVUL0H05540.2 HVUL1H02385.2 0.243739908378367
HVUL0H05540.2 HVUL1H02387.2 0.260752538629436
HVUL0H05540.2 HVUL1H02587.2 0.311381383797959
HVUL0H05540.2 HVUL1H02994.2 0.292934806529834
HVUL0H05540.2 HVUL1H03020.2 0.388255554285087
HVUL0H05540.2 HVUL1H03164.2 0.147620070065806
HVUL0H05540.2 HVUL1H03639.2 0.31518183190618
HVUL0H05540.2 HVUL1H03721.2 0.280044389351245
HVUL0H05540.2 HVUL1H04874.2 0.306755246181701
HVUL0H05540.2 HVUL1H04989.2 0.358861337880031
HVUL0H05540.2 HVUL1H05289.2 0.0537880251743879
HVUL0H05540.2 HVUL1H05324.2 0.10974832351082
HVUL0H05540.2 HVUL1H05443.2 0.151497058285954
HVUL0H05540.2 HVUL1H06543.2 0.316447803400395
HVUL0H05540.2 HVUL1H06802.2 0.391941405419687
HVUL0H05540.2 HVUL1H07337.2 0.238546195896228
HVUL0H05540.2 HVUL1H07566.2 0.338502816473403
HVUL0H05540.2 HVUL1H08320.2 0.204594097497928
HVUL0H05540.2 HVUL1H08352.2 0.133577967563365
HVUL0H05540.2 HVUL1H08356.2 0.266684006939847
HVUL0H05540.2 HVUL1H08399.2 0.255720783063574
HVUL0H05540.2 HVUL1H10942.2 0.267099095347023
HVUL0H05540.2 HVUL1H11017.2 0.133976514623093
HVUL0H05540.2 HVUL1H11631.2 0.398745827749712
HVUL0H05540.2 HVUL1H12084.2 0.318137959821654
HVUL0H05540.2 HVUL1H12217.2 0.089639572315517
HVUL0H05540.2 HVUL1H12218.2 0.0626223247663337
HVUL0H05540.2 HVUL1H12220.2 0.0974978292757226
HVUL0H05540.2 HVUL1H12635.2 0.132435178508566
HVUL0H05540.2 HVUL1H12941.2 0.238165542062407
HVUL0H05540.2 HVUL1H12954.2 0.282573139831377
HVUL0H05540.2 HVUL1H13099.2 0.183966277769686
HVUL0H05540.2 HVUL1H13139.2 0.3350770512069
HVUL0H05540.2 HVUL1H14474.2 0.392738373691547
HVUL0H05540.2 HVUL1H15041.2 0.0760339961446646
HVUL0H05540.2 HVUL1H15328.2 0.326888073232679
HVUL0H05540.2 HVUL1H15995.2 0.315377318603799
HVUL0H05540.2 HVUL1H16443.2 0.314097252790631
HVUL0H05540.2 HVUL1H16648.2 0.138719620042605
HVUL0H05540.2 HVUL1H16764.2 0.354505065794133
HVUL0H05540.2 HVUL1H17858.2 0.0373729141178834
HVUL0H05540.2 HVUL1H18436.2 0.17327192080753
HVUL0H05540.2 HVUL1H19184.2 0.35345500809522
HVUL0H05540.2 HVUL1H19398.2 0.305023208475986
HVUL0H05540.2 HVUL1H19514.2 0.312698752146732
HVUL0H05540.2 HVUL1H20964.2 0.183227103422429
HVUL0H05540.2 HVUL1H22403.2 0.245952336614361
HVUL0H05540.2 HVUL1H22714.2 0.259635202527555
HVUL0H05540.2 HVUL1H22869.2 0.394283132734489
HVUL0H05540.2 HVUL1H23150.2 0.157864927359292
HVUL0H05540.2 HVUL1H24019.2 0.329012161657662
HVUL0H05540.2 HVUL1H24020.2 0.366271569275899
HVUL0H05540.2 HVUL1H24106.2 0.319882532632223
HVUL0H05540.2 HVUL1H24974.2 0.30475489692388
HVUL0H05540.2 HVUL1H26289.2 0.23881736665162
HVUL0H05540.2 HVUL1H26689.2 0.217482504990662
HVUL0H05540.2 HVUL1H26690.2 0.37692940342642
HVUL0H05540.2 HVUL1H27371.2 0.395661476760888
HVUL0H05540.2 HVUL1H27440.2 0.139179120521444
HVUL0H05540.2 HVUL1H27930.2 0.115233462555532
HVUL0H05540.2 HVUL1H28613.2 0.327515568884491
HVUL0H05540.2 HVUL1H28780.2 0.181768511829113
HVUL0H05540.2 HVUL1H29485.2 0.178387142012941
HVUL0H05540.2 HVUL1H29639.2 0.161083184689451
HVUL0H05540.2 HVUL1H30591.2 0.372017151806087
HVUL0H05540.2 HVUL1H30861.2 0.38249594214557
HVUL0H05540.2 HVUL1H31164.2 0.254721883086787
HVUL0H05540.2 HVUL1H31441.2 0.24650454872614
HVUL0H05540.2 HVUL1H31797.2 0.310083471413276
HVUL0H05540.2 HVUL1H32033.2 0.351297536142265
HVUL0H05540.2 HVUL1H32113.2 0.14204613377609
HVUL0H05540.2 HVUL1H32788.2 0.299717441904206
HVUL0H05540.2 HVUL1H32790.2 0.131785008524091
HVUL0H05540.2 HVUL1H34231.2 0.311100171089842
HVUL0H05540.2 HVUL1H34287.2 0.388664065482282
HVUL0H05540.2 HVUL1H34368.2 0.366314609230076
HVUL0H05540.2 HVUL1H34763.2 0.218050668524878
HVUL0H05540.2 HVUL1H35226.2 0.375593211518353
HVUL0H05540.2 HVUL1H35310.2 0.293015238075384
HVUL0H05540.2 HVUL1H35678.2 0.0784498764389035
HVUL0H05540.2 HVUL1H37070.2 0.293320742723796
HVUL0H05540.2 HVUL1H37134.2 0.220774427063436
HVUL0H05540.2 HVUL1H37283.2 0.0940583038948779
HVUL0H05540.2 HVUL1H39468.2 0.329145715052892
HVUL0H05540.2 HVUL1H39878.2 0.382338617089527
HVUL0H05540.2 HVUL1H42113.2 0.214636589814071
HVUL0H05540.2 HVUL1H43749.2 0.168149354059101
HVUL0H05540.2 HVUL1H45714.2 0.208177809085758
HVUL0H05540.2 HVUL1H46389.2 0.308428411942768
HVUL0H05540.2 HVUL1H47291.2 0.184619146535514
HVUL0H05540.2 HVUL1H48306.2 0.290820060529184
HVUL0H05540.2 HVUL1H48704.2 0.123937709736273
HVUL0H05540.2 HVUL1H49511.2 0.353446222482723
HVUL0H05540.2 HVUL1H51013.2 0.275875909411413
HVUL0H05540.2 HVUL1H51982.2 0.394982389866662
HVUL0H05540.2 HVUL1H52547.2 0.201577916655155
HVUL0H05540.2 HVUL1H52548.2 0.255759189011421
HVUL0H05540.2 HVUL1H52641.2 0.314597002182461
HVUL0H05540.2 HVUL1H54682.2 0.389523973927437
HVUL0H05540.2 HVUL1H54683.2 0.387664733026324
HVUL0H05540.2 HVUL1H59462.2 0.31113559670216
HVUL0H05540.2 HVUL1H59682.2 0.280672357249008
HVUL0H05540.2 HVUL2H01186.2 0.261853826503958
HVUL0H05540.2 HVUL2H01395.2 0.28294587303501
HVUL0H05540.2 HVUL2H01522.2 0.338715334350584
HVUL0H05540.2 HVUL2H01831.2 0.0502432446906857
HVUL0H05540.2 HVUL2H02614.2 0.310609257158638
HVUL0H05540.2 HVUL2H03142.2 0.388033773910567
HVUL0H05540.2 HVUL2H03578.2 0.369847971839263
HVUL0H05540.2 HVUL2H03756.2 0.103488357793857
HVUL0H05540.2 HVUL2H04302.2 0.223002072208368
HVUL0H05540.2 HVUL2H04832.2 0.0696755189949628
HVUL0H05540.2 HVUL2H04862.2 0.25879100586447
HVUL0H05540.2 HVUL2H05270.2 0.419245624608054
HVUL0H05540.2 HVUL2H05474.2 0.283242443712134
HVUL0H05540.2 HVUL2H05646.2 0.386023713603718
HVUL0H05540.2 HVUL2H06224.2 0.361391819995428
HVUL0H05540.2 HVUL2H06604.2 0.394326813957085
HVUL0H05540.2 HVUL2H07478.2 0.0914640479575169
HVUL0H05540.2 HVUL2H07560.2 0.347313038348939
HVUL0H05540.2 HVUL2H07776.2 0.242831135434359
HVUL0H05540.2 HVUL2H07777.2 0.186038984147411
HVUL0H05540.2 HVUL2H07971.2 0.233162446996787
HVUL0H05540.2 HVUL2H08057.2 0.12056303925392
HVUL0H05540.2 HVUL2H08058.2 0.23326968828031
HVUL0H05540.2 HVUL2H08436.2 0.389969760895585
HVUL0H05540.2 HVUL2H08852.2 0.27785410553515
HVUL0H05540.2 HVUL2H10372.2 0.272986488779464
HVUL0H05540.2 HVUL2H10373.2 0.281832754868655
HVUL0H05540.2 HVUL2H10947.2 0.351415004640321
HVUL0H05540.2 HVUL2H11031.2 0.372225745675985
HVUL0H05540.2 HVUL2H11035.2 0.247241853868258
HVUL0H05540.2 HVUL2H11156.2 0.315133778345438
HVUL0H05540.2 HVUL2H11841.2 0.0938594108584838
HVUL0H05540.2 HVUL2H12467.2 0.38767871015405
HVUL0H05540.2 HVUL2H12616.2 0.116539583154478
HVUL0H05540.2 HVUL2H12983.2 0.155271153672118
HVUL0H05540.2 HVUL2H13055.2 0.197566814107358
HVUL0H05540.2 HVUL2H13606.2 0.365361003310913
HVUL0H05540.2 HVUL2H13898.2 0.278884260715284
HVUL0H05540.2 HVUL2H15788.2 0.0237371828951082
HVUL0H05540.2 HVUL2H15808.2 0.355922329050256
HVUL0H05540.2 HVUL2H16854.2 0.298556947347948
HVUL0H05540.2 HVUL2H16986.2 0.0945870244145656
HVUL0H05540.2 HVUL2H17073.2 0.299138109791248
HVUL0H05540.2 HVUL2H19071.2 0.30760209212013
HVUL0H05540.2 HVUL2H19379.2 0.377265354692859
HVUL0H05540.2 HVUL2H19380.2 0.371486692453387
HVUL0H05540.2 HVUL2H19926.2 0.0480608565112381
HVUL0H05540.2 HVUL2H20080.2 0.227805191052665
HVUL0H05540.2 HVUL2H20373.2 0.180163319978089
HVUL0H05540.2 HVUL2H20800.2 0.229360266831185
HVUL0H05540.2 HVUL2H21113.2 0.313520988597255
HVUL0H05540.2 HVUL2H21119.2 0.313232588460422
HVUL0H05540.2 HVUL2H21125.2 0.133648421744673
HVUL0H05540.2 HVUL2H21301.2 0.110269494745132
HVUL0H05540.2 HVUL2H21469.2 0.36085009292435
HVUL0H05540.2 HVUL2H21989.2 0.132423375786124
HVUL0H05540.2 HVUL2H22124.2 0.383812789589649
HVUL0H05540.2 HVUL2H22539.2 0.183453213491072
HVUL0H05540.2 HVUL2H22717.2 0.391494372003195
HVUL0H05540.2 HVUL2H22718.2 0.378750112625373
HVUL0H05540.2 HVUL2H22734.2 0.245537920827606
HVUL0H05540.2 HVUL2H23032.2 0.35295152083894
HVUL0H05540.2 HVUL2H23135.2 0.0533312088743837
HVUL0H05540.2 HVUL2H24355.2 0.145038850273603
HVUL0H05540.2 HVUL2H25131.2 0.379843011251813
HVUL0H05540.2 HVUL2H25507.2 0.103552756137989
HVUL0H05540.2 HVUL2H25933.2 0.373923094565774
HVUL0H05540.2 HVUL2H26265.2 0.405249974302914
HVUL0H05540.2 HVUL2H26379.2 0.322088551185099
HVUL0H05540.2 HVUL2H26489.2 0.166184151608512
HVUL0H05540.2 HVUL2H26598.2 0.143872439208734
HVUL0H05540.2 HVUL2H28043.2 0.342492282875803
HVUL0H05540.2 HVUL2H28168.2 0.25412264507001
HVUL0H05540.2 HVUL2H28401.2 0.279560803861314
HVUL0H05540.2 HVUL2H28493.2 0.317141428981368
HVUL0H05540.2 HVUL2H29227.2 0.0317719423208624
HVUL0H05540.2 HVUL2H29366.2 0.158901068014426
HVUL0H05540.2 HVUL2H30322.2 0.361060538539651
HVUL0H05540.2 HVUL2H30417.2 0.254603377274824
HVUL0H05540.2 HVUL2H30445.2 0.356247298208744
HVUL0H05540.2 HVUL2H30504.2 0.372218417293523
HVUL0H05540.2 HVUL2H30506.2 0.327386183899697
HVUL0H05540.2 HVUL2H30893.2 0.0740678199371388
HVUL0H05540.2 HVUL2H31036.2 0.271228296569133
HVUL0H05540.2 HVUL2H31148.2 0.388339281226373
HVUL0H05540.2 HVUL2H31746.2 0.317912774844102
HVUL0H05540.2 HVUL2H32291.2 0.283813853622583
HVUL0H05540.2 HVUL2H32297.2 0.259680807422962
HVUL0H05540.2 HVUL2H32298.2 0.0616801681597664
HVUL0H05540.2 HVUL2H32299.2 0.0475736690172173
HVUL0H05540.2 HVUL2H33131.2 0.277410309632498
HVUL0H05540.2 HVUL2H33748.2 0.116994059601054
HVUL0H05540.2 HVUL2H35148.2 0.141543989239584
HVUL0H05540.2 HVUL2H35253.2 0.134469866828294
HVUL0H05540.2 HVUL2H35254.2 0.299792880483925
HVUL0H05540.2 HVUL2H35814.2 0.302479657605895
HVUL0H05540.2 HVUL2H36002.2 0.311110630275291
HVUL0H05540.2 HVUL2H37244.2 0.215358888710574
HVUL0H05540.2 HVUL2H37485.2 0.0745869710659862
HVUL0H05540.2 HVUL2H39755.2 0.237849062771859
HVUL0H05540.2 HVUL2H39798.2 0.314359703335652
HVUL0H05540.2 HVUL2H39827.2 0.209366327215373
HVUL0H05540.2 HVUL2H39978.2 0.371297553195169
HVUL0H05540.2 HVUL2H40555.2 0.367866577962033
HVUL0H05540.2 HVUL2H40873.2 0.36989709086268
HVUL0H05540.2 HVUL2H42346.2 0.128976440326919
HVUL0H05540.2 HVUL2H42675.2 0.150044512004544
HVUL0H05540.2 HVUL2H42726.2 0.198235627095304
HVUL0H05540.2 HVUL2H42727.2 0.16273034527866
HVUL0H05540.2 HVUL2H43076.2 0.338303712027575
HVUL0H05540.2 HVUL2H43839.2 0.0314605659071696
HVUL0H05540.2 HVUL2H45312.2 0.224302443803123
HVUL0H05540.2 HVUL2H45582.2 0.308124429515674
HVUL0H05540.2 HVUL2H46560.2 0.221621891678812
HVUL0H05540.2 HVUL2H47632.2 0.299702631459345
HVUL0H05540.2 HVUL2H47638.2 0.264563496000954
HVUL0H05540.2 HVUL2H48130.2 0.194030667199642
HVUL0H05540.2 HVUL2H49348.2 0.0258029053811495
HVUL0H05540.2 HVUL2H50342.2 0.250948667123019
HVUL0H05540.2 HVUL2H50478.2 0.214523989760169
HVUL0H05540.2 HVUL2H50644.2 0.143483529810609
HVUL0H05540.2 HVUL2H52425.2 0.1904911457567
HVUL0H05540.2 HVUL2H52999.2 0.398634965184912
HVUL0H05540.2 HVUL2H53190.2 0.205335017275512
HVUL0H05540.2 HVUL2H55371.2 0.390622560945575
HVUL0H05540.2 HVUL2H57714.2 0.108929912840813
HVUL0H05540.2 HVUL2H58252.2 0.33787310673069
HVUL0H05540.2 HVUL2H59603.2 0.212661091649309
HVUL0H05540.2 HVUL3H01445.2 0.26406146968247
HVUL0H05540.2 HVUL3H01701.2 0.29996922667748
HVUL0H05540.2 HVUL3H01927.2 0.0856038683132174
HVUL0H05540.2 HVUL3H02116.2 0.351439016179466
HVUL0H05540.2 HVUL3H02780.2 0.352182543937991
HVUL0H05540.2 HVUL3H03170.2 0.0945279992911769
HVUL0H05540.2 HVUL3H03171.2 0.271932077047576
HVUL0H05540.2 HVUL3H03322.2 0.322000822015934
HVUL0H05540.2 HVUL3H03765.2 0.12663042318794
HVUL0H05540.2 HVUL3H04333.2 0.31195566105472
HVUL0H05540.2 HVUL3H05530.2 0.17871359965088
HVUL0H05540.2 HVUL3H06057.2 0.233206017639391
HVUL0H05540.2 HVUL3H06083.2 0.281704515999169
HVUL0H05540.2 HVUL3H06978.2 0.142569098314012
HVUL0H05540.2 HVUL3H07559.2 0.112325040304684
HVUL0H05540.2 HVUL3H07787.2 0.223559028131564
HVUL0H05540.2 HVUL3H09298.2 0.394234089410947
HVUL0H05540.2 HVUL3H09492.2 0.2394237548189
HVUL0H05540.2 HVUL3H10030.2 0.380779036761
HVUL0H05540.2 HVUL3H10596.2 0.351781176193549
HVUL0H05540.2 HVUL3H10635.2 0.272423898533049
HVUL0H05540.2 HVUL3H10935.2 0.243661696341379
HVUL0H05540.2 HVUL3H11287.2 0.201576489592548
HVUL0H05540.2 HVUL3H11515.2 0.253241790530863
HVUL0H05540.2 HVUL3H13321.2 0.286244691631507
HVUL0H05540.2 HVUL3H14067.2 0.316067111716122
HVUL0H05540.2 HVUL3H14150.2 0.387599283921958
HVUL0H05540.2 HVUL3H14253.2 0.150005412475172
HVUL0H05540.2 HVUL3H14367.2 0.272260054551028
HVUL0H05540.2 HVUL3H15223.2 0.266497328314333
HVUL0H05540.2 HVUL3H15531.2 0.226892026168999
HVUL0H05540.2 HVUL3H15609.2 0.309221897114741
HVUL0H05540.2 HVUL3H15610.2 0.278510874252597
HVUL0H05540.2 HVUL3H15611.2 0.306267420920982
HVUL0H05540.2 HVUL3H15647.2 0.321340006487004
HVUL0H05540.2 HVUL3H16181.2 0.307385708610043
HVUL0H05540.2 HVUL3H16356.2 0.372666729552961
HVUL0H05540.2 HVUL3H16480.2 0.277720738298954
HVUL0H05540.2 HVUL3H16699.2 0.198518843845245
HVUL0H05540.2 HVUL3H17021.2 0.345844322021332
HVUL0H05540.2 HVUL3H18060.2 0.348652875105617
HVUL0H05540.2 HVUL3H18359.2 0.296134209205966
HVUL0H05540.2 HVUL3H18631.2 0.0937076578561831
HVUL0H05540.2 HVUL3H18869.2 0.0176395892835017
HVUL0H05540.2 HVUL3H19281.2 0.235488190713379
HVUL0H05540.2 HVUL3H19593.2 0.364212007179901
HVUL0H05540.2 HVUL3H19812.2 0.396395802297128
HVUL0H05540.2 HVUL3H19890.2 0.196826085143872
HVUL0H05540.2 HVUL3H20126.2 0.176931548136074
HVUL0H05540.2 HVUL3H21204.2 0.363285978068892
HVUL0H05540.2 HVUL3H21715.2 0.365580334221028
HVUL0H05540.2 HVUL3H23722.2 0.311619069158909
HVUL0H05540.2 HVUL3H23761.2 0.370698506232106
HVUL0H05540.2 HVUL3H24064.2 0.333036083514701
HVUL0H05540.2 HVUL3H24160.2 0.345221849111545
HVUL0H05540.2 HVUL3H24324.2 0.355057610516579
HVUL0H05540.2 HVUL3H24357.2 0.0871441918984826
HVUL0H05540.2 HVUL3H25117.2 0.330376665178278
HVUL0H05540.2 HVUL3H25118.2 0.158064610932648
HVUL0H05540.2 HVUL3H26980.2 0.251975223502976
HVUL0H05540.2 HVUL3H27160.2 0.401657865058557
HVUL0H05540.2 HVUL3H27213.2 0.303462620349853
HVUL0H05540.2 HVUL3H27908.2 0.332879569863
HVUL0H05540.2 HVUL3H31197.2 0.366308659488652
HVUL0H05540.2 HVUL3H31559.2 0.204568080967446
HVUL0H05540.2 HVUL3H31594.2 0.320258017080049
HVUL0H05540.2 HVUL3H32142.2 0.263008072428326
HVUL0H05540.2 HVUL3H32270.2 0.399260883243988
HVUL0H05540.2 HVUL3H32487.2 0.25564613354214
HVUL0H05540.2 HVUL3H33094.2 0.205650009015702
HVUL0H05540.2 HVUL3H34744.2 0.0941876090784121
HVUL0H05540.2 HVUL3H36025.2 0.395326332309113
HVUL0H05540.2 HVUL3H36621.2 0.131310456513376
HVUL0H05540.2 HVUL3H37504.2 0.36594407379481
HVUL0H05540.2 HVUL3H37744.2 0.169722278506249
HVUL0H05540.2 HVUL3H38261.2 0.268651297605857
HVUL0H05540.2 HVUL3H38509.2 0.148229768688286
HVUL0H05540.2 HVUL3H39627.2 0.0425443726439481
HVUL0H05540.2 HVUL3H39940.2 0.359975557275598
HVUL0H05540.2 HVUL3H41157.2 0.0422915001032409
HVUL0H05540.2 HVUL3H41377.2 0.356771201211786
HVUL0H05540.2 HVUL3H42215.2 0.383300160766007
HVUL0H05540.2 HVUL3H42394.2 0.142154836096081
HVUL0H05540.2 HVUL3H42595.2 0.239225377808365
HVUL0H05540.2 HVUL3H42614.2 0.386464855675725
HVUL0H05540.2 HVUL3H42927.2 0.399286030824312
HVUL0H05540.2 HVUL3H43024.2 0.119924519869239
HVUL0H05540.2 HVUL3H43113.2 0.385680743206743
HVUL0H05540.2 HVUL3H43560.2 0.310474569316098
HVUL0H05540.2 HVUL3H43569.2 0.340666315522846
HVUL0H05540.2 HVUL3H43738.2 0.368109279230557
HVUL0H05540.2 HVUL3H43896.2 0.353734264568309
HVUL0H05540.2 HVUL3H44021.2 0.24916208223128
HVUL0H05540.2 HVUL3H46235.2 0.37157478628219
HVUL0H05540.2 HVUL3H46948.2 0.345906331188922
HVUL0H05540.2 HVUL3H48368.2 0.369607465756052
HVUL0H05540.2 HVUL3H50654.2 0.299767707245895
HVUL0H05540.2 HVUL3H50876.2 0.257584307993548
HVUL0H05540.2 HVUL3H51616.2 0.103635863282902
HVUL0H05540.2 HVUL3H51730.2 0.248824848171138
HVUL0H05540.2 HVUL3H52229.2 0.216825538322021
HVUL0H05540.2 HVUL3H52982.2 0.304218285697947
HVUL0H05540.2 HVUL3H55462.2 0.272349146290113
HVUL0H05540.2 HVUL3H55492.2 0.209712080376558
HVUL0H05540.2 HVUL3H56227.2 0.191510492600246
HVUL0H05540.2 HVUL3H57087.2 0.305552896038759
HVUL0H05540.2 HVUL3H57697.2 0.370391645230995
HVUL0H05540.2 HVUL3H57924.2 0.341517645457725
HVUL0H05540.2 HVUL4H01602.2 0.0928814158331907
HVUL0H05540.2 HVUL4H02240.2 0.264024098326723
HVUL0H05540.2 HVUL4H02323.2 0.0504146892092046
HVUL0H05540.2 HVUL4H03474.2 0.222110260772148
HVUL0H05540.2 HVUL4H04816.2 0.33070471483497
HVUL0H05540.2 HVUL4H04952.2 0.237041945782965
HVUL0H05540.2 HVUL4H06403.2 0.390936622381202
HVUL0H05540.2 HVUL4H07140.2 0.402884535734175
HVUL0H05540.2 HVUL4H07160.2 0.270913256029854
HVUL0H05540.2 HVUL4H07474.2 0.265829628310438
HVUL0H05540.2 HVUL4H07829.2 0.283475419065873
HVUL0H05540.2 HVUL4H09412.2 0.0512269571396
HVUL0H05540.2 HVUL4H09527.2 0.281473823597514
HVUL0H05540.2 HVUL4H10170.2 0.250675718579194
HVUL0H05540.2 HVUL4H10686.2 0.261861411003368
HVUL0H05540.2 HVUL4H11601.2 0.328252131041421
HVUL0H05540.2 HVUL4H13063.2 0.199972621571484
HVUL0H05540.2 HVUL4H14799.2 0.238595736300392
HVUL0H05540.2 HVUL4H14909.2 0.0284325805454006
HVUL0H05540.2 HVUL4H15151.2 0.243731773278511
HVUL0H05540.2 HVUL4H15619.2 0.160153851264684
HVUL0H05540.2 HVUL4H15891.2 0.349544579735572
HVUL0H05540.2 HVUL4H17794.2 0.375942980519785
HVUL0H05540.2 HVUL4H17799.2 0.172876807144129
HVUL0H05540.2 HVUL4H18007.2 0.363274607038772
HVUL0H05540.2 HVUL4H18195.2 0.293729811851184
HVUL0H05540.2 HVUL4H18530.2 0.333275059861659
HVUL0H05540.2 HVUL4H18896.2 0.363767230425477
HVUL0H05540.2 HVUL4H18914.2 0.372486059856765
HVUL0H05540.2 HVUL4H19726.2 0.383516791500615
HVUL0H05540.2 HVUL4H20568.2 0.265007133223608
HVUL0H05540.2 HVUL4H21383.2 0.154665197973261
HVUL0H05540.2 HVUL4H21385.2 0.127327103206948
HVUL0H05540.2 HVUL4H21454.2 0.154086518363693
HVUL0H05540.2 HVUL4H21630.2 0.237734889994451
HVUL0H05540.2 HVUL4H21723.2 0.153298366669022
HVUL0H05540.2 HVUL4H21876.2 0.281745814759378
HVUL0H05540.2 HVUL4H21878.2 0.240538744400033
HVUL0H05540.2 HVUL4H22529.2 0.294396187081433
HVUL0H05540.2 HVUL4H22537.2 0.293051055031661
HVUL0H05540.2 HVUL4H22567.2 0.231203546064412
HVUL0H05540.2 HVUL4H24247.2 0.396187885238244
HVUL0H05540.2 HVUL4H25261.2 0.332557305562339
HVUL0H05540.2 HVUL4H25660.2 0.212802508971662
HVUL0H05540.2 HVUL4H26244.2 0.350417393946674
HVUL0H05540.2 HVUL4H26284.2 0.328954408644594
HVUL0H05540.2 HVUL4H26319.2 0.358192643648606
HVUL0H05540.2 HVUL4H26604.2 0.240237068096801
HVUL0H05540.2 HVUL4H26833.2 0.106607360772258
HVUL0H05540.2 HVUL4H27298.2 0.166496396322732
HVUL0H05540.2 HVUL4H27323.2 0.241072068115653
HVUL0H05540.2 HVUL4H27861.2 0.329628719528609
HVUL0H05540.2 HVUL4H27863.2 0.375008163672335
HVUL0H05540.2 HVUL4H28905.2 0.345940068541174
HVUL0H05540.2 HVUL4H29063.2 0.126514189060467
HVUL0H05540.2 HVUL4H29448.2 0.172724582079681
HVUL0H05540.2 HVUL4H29640.2 0.236739268605508
HVUL0H05540.2 HVUL4H29866.2 0.335776999945019
HVUL0H05540.2 HVUL4H29960.2 0.230387344513949
HVUL0H05540.2 HVUL4H31138.2 0.316427504823704
HVUL0H05540.2 HVUL4H31140.2 0.154120813629003
HVUL0H05540.2 HVUL4H31364.2 0.299913439224066
HVUL0H05540.2 HVUL4H31895.2 0.0683230867278522
HVUL0H05540.2 HVUL4H35401.2 0.309211615698634
HVUL0H05540.2 HVUL4H35402.2 0.246584769817815
HVUL0H05540.2 HVUL4H35790.2 0.180424083751098
HVUL0H05540.2 HVUL4H35985.2 0.35852479265856
HVUL0H05540.2 HVUL4H37183.2 0.35096434069035
HVUL0H05540.2 HVUL4H37301.2 0.368272721815879
HVUL0H05540.2 HVUL4H37366.2 0.349378424909706
HVUL0H05540.2 HVUL4H37986.2 0.398999804383043
HVUL0H05540.2 HVUL4H38115.2 0.211229028992198
HVUL0H05540.2 HVUL4H38119.2 0.315402343264273
HVUL0H05540.2 HVUL4H38244.2 0.226459395450508
HVUL0H05540.2 HVUL4H38552.2 0.0189635860911535
HVUL0H05540.2 HVUL4H38563.2 0.23678853467968
HVUL0H05540.2 HVUL4H38756.2 0.248135016896129
HVUL0H05540.2 HVUL4H38866.2 0.344392903314684
HVUL0H05540.2 HVUL4H39102.2 0.410412874072553
HVUL0H05540.2 HVUL4H39316.2 0.345869569444029
HVUL0H05540.2 HVUL4H39326.2 0.331461246423955
HVUL0H05540.2 HVUL4H40195.2 0.0173680359639388
HVUL0H05540.2 HVUL4H42137.2 0.262847405454784
HVUL0H05540.2 HVUL4H42295.2 0.115751269538971
HVUL0H05540.2 HVUL4H42499.2 0.181159768510189
HVUL0H05540.2 HVUL4H42514.2 0.382357598877166
HVUL0H05540.2 HVUL4H42782.2 0.0943372966775944
HVUL0H05540.2 HVUL4H43876.2 0.30470204802234
HVUL0H05540.2 HVUL4H45793.2 0.129107862950855
HVUL0H05540.2 HVUL4H47715.2 0.329815540057907
HVUL0H05540.2 HVUL4H47765.2 0.0773862174023712
HVUL0H05540.2 HVUL4H48526.2 0.164872400142302
HVUL0H05540.2 HVUL4H52043.2 0.238565860320158
HVUL0H05540.2 HVUL4H52481.2 0.267659797060856
HVUL0H05540.2 HVUL4H52669.2 0.189548218343716
HVUL0H05540.2 HVUL4H53302.2 0.299001871027296
HVUL0H05540.2 HVUL4H53952.2 0.173233441879251
HVUL0H05540.2 HVUL4H54822.2 0.400579920896434
HVUL0H05540.2 HVUL4H55780.2 0.248727851279235
HVUL0H05540.2 HVUL4H56078.2 0.313899954505517
HVUL0H05540.2 HVUL4H59046.2 0.224186746492048
HVUL0H05540.2 HVUL4H59209.2 0.275670456251768
HVUL0H05540.2 HVUL4H59251.2 0.363313028947328
HVUL0H05540.2 HVUL4H59252.2 0.34509654758442
HVUL0H05540.2 HVUL4H59419.2 0.296004465267226
HVUL0H05540.2 HVUL5H01042.2 0.361987590726479
HVUL0H05540.2 HVUL5H01959.2 0.0692392393061309
HVUL0H05540.2 HVUL5H01996.2 0.219430197309386
HVUL0H05540.2 HVUL5H02128.2 0.161497709149452
HVUL0H05540.2 HVUL5H02709.2 0.21381458372681
HVUL0H05540.2 HVUL5H02793.2 0.0581659468674541
HVUL0H05540.2 HVUL5H03202.2 0.270662532672496
HVUL0H05540.2 HVUL5H03299.2 0.358587060367128
HVUL0H05540.2 HVUL5H03654.2 0.397033258727908
HVUL0H05540.2 HVUL5H03720.2 0.250571406001821
HVUL0H05540.2 HVUL5H04847.2 0.0766036975008058
HVUL0H05540.2 HVUL5H05309.2 0.178905629819415
HVUL0H05540.2 HVUL5H05538.2 0.301709670146773
HVUL0H05540.2 HVUL5H05714.2 0.135567400183915
HVUL0H05540.2 HVUL5H05810.2 0.313374416501513
HVUL0H05540.2 HVUL5H05813.2 0.292906362777409
HVUL0H05540.2 HVUL5H06350.2 0.193530005397365
HVUL0H05540.2 HVUL5H06513.2 0.287639336898463
HVUL0H05540.2 HVUL5H06582.2 0.285327617610639
HVUL0H05540.2 HVUL5H07010.2 0.396684975720267
HVUL0H05540.2 HVUL5H07926.2 0.103569011813455
HVUL0H05540.2 HVUL5H07927.2 0.318904916574442
HVUL0H05540.2 HVUL5H08069.2 0.310104626473709
HVUL0H05540.2 HVUL5H08255.2 0.101304696290045
HVUL0H05540.2 HVUL5H08513.2 0.189613266208298
HVUL0H05540.2 HVUL5H09596.2 0.228964210245682
HVUL0H05540.2 HVUL5H09941.2 0.350686961567393
HVUL0H05540.2 HVUL5H10968.2 0.238710581811136
HVUL0H05540.2 HVUL5H11071.2 0.0997488381198063
HVUL0H05540.2 HVUL5H11099.2 0.192518728408828
HVUL0H05540.2 HVUL5H11348.2 0.221983606298796
HVUL0H05540.2 HVUL5H11350.2 0.235026670028052
HVUL0H05540.2 HVUL5H12069.2 0.261999428291507
HVUL0H05540.2 HVUL5H12103.2 0.133518444640369
HVUL0H05540.2 HVUL5H12468.2 0.328155600658392
HVUL0H05540.2 HVUL5H12526.2 0.331312379940299
HVUL0H05540.2 HVUL5H13656.2 0.284269329210481
HVUL0H05540.2 HVUL5H13819.2 0.305668989323522
HVUL0H05540.2 HVUL5H14194.2 0.358141815797333
HVUL0H05540.2 HVUL5H14445.2 0.1384185036752
HVUL0H05540.2 HVUL5H14875.2 0.206282204796356
HVUL0H05540.2 HVUL5H15247.2 0.141760571613186
HVUL0H05540.2 HVUL5H15446.2 0.113366765357552
HVUL0H05540.2 HVUL5H16349.2 0.319768678999145
HVUL0H05540.2 HVUL5H16351.2 0.0749468031045356
HVUL0H05540.2 HVUL5H16924.2 0.140569446951662
HVUL0H05540.2 HVUL5H17934.2 0.247828094006217
HVUL0H05540.2 HVUL5H18029.2 0.180225583200305
HVUL0H05540.2 HVUL5H18054.2 0.224857994431517
HVUL0H05540.2 HVUL5H18900.2 0.224753568024702
HVUL0H05540.2 HVUL5H19387.2 0.218844588705422
HVUL0H05540.2 HVUL5H19602.2 0.243532739024642
HVUL0H05540.2 HVUL5H19982.2 0.398672603930357
HVUL0H05540.2 HVUL5H20469.2 0.354012227395683
HVUL0H05540.2 HVUL5H20573.2 0.352162135410105
HVUL0H05540.2 HVUL5H21151.2 0.366995203992126
HVUL0H05540.2 HVUL5H22075.2 0.307076564646508
HVUL0H05540.2 HVUL5H22696.2 0.0550692995968699
HVUL0H05540.2 HVUL5H22971.2 0.223156296624844
HVUL0H05540.2 HVUL5H23051.2 0.199227565457948
HVUL0H05540.2 HVUL5H23554.2 0.313354645292578
HVUL0H05540.2 HVUL5H24151.2 0.313933185205503
HVUL0H05540.2 HVUL5H25360.2 0.256455257295239
HVUL0H05540.2 HVUL5H26055.2 0.329037348383507
HVUL0H05540.2 HVUL5H26096.2 0.351168676862567
HVUL0H05540.2 HVUL5H26237.2 0.309782702367284
HVUL0H05540.2 HVUL5H27229.2 0.348605407957574
HVUL0H05540.2 HVUL5H27731.2 0.195970130498792
HVUL0H05540.2 HVUL5H27844.2 0.0558432723371884
HVUL0H05540.2 HVUL5H27846.2 0.337860362314662
HVUL0H05540.2 HVUL5H28459.2 0.409298986868442
HVUL0H05540.2 HVUL5H28460.2 0.225602757831761
HVUL0H05540.2 HVUL5H28672.2 0.353313660913103
HVUL0H05540.2 HVUL5H28877.2 0.0252271509748983
HVUL0H05540.2 HVUL5H28917.2 0.325244230701258
HVUL0H05540.2 HVUL5H30607.2 0.30005114273803
HVUL0H05540.2 HVUL5H31052.2 0.170343788883365
HVUL0H05540.2 HVUL5H31450.2 0.191822235993935
HVUL0H05540.2 HVUL5H32227.2 0.309471077979567
HVUL0H05540.2 HVUL5H32610.2 0.0780347510765778
HVUL0H05540.2 HVUL5H32942.2 0.238633435345714
HVUL0H05540.2 HVUL5H33572.2 0.15883714297616
HVUL0H05540.2 HVUL5H34041.2 0.186060264460005
HVUL0H05540.2 HVUL5H34497.2 0.189118836932595
HVUL0H05540.2 HVUL5H35098.2 0.113275261946436
HVUL0H05540.2 HVUL5H35356.2 0.307963536242058
HVUL0H05540.2 HVUL5H36130.2 0.269285249610174
HVUL0H05540.2 HVUL5H36133.2 0.305807909505063
HVUL0H05540.2 HVUL5H36394.2 0.257151376065568
HVUL0H05540.2 HVUL5H38792.2 0.169027554479616
HVUL0H05540.2 HVUL5H39411.2 0.373634098635359
HVUL0H05540.2 HVUL5H39668.2 0.319246802684174
HVUL0H05540.2 HVUL5H40100.2 0.389024305851478
HVUL0H05540.2 HVUL5H40109.2 0.285046124329183
HVUL0H05540.2 HVUL5H40238.2 0.202148385860273
HVUL0H05540.2 HVUL5H41834.2 0.279900231298749
HVUL0H05540.2 HVUL5H41844.2 0.0452661530745142
HVUL0H05540.2 HVUL5H41954.2 0.0569609321401324
HVUL0H05540.2 HVUL5H42528.2 0.258068445825718
HVUL0H05540.2 HVUL5H43820.2 0.224504425939427
HVUL0H05540.2 HVUL5H44015.2 0.308667460270804
HVUL0H05540.2 HVUL5H44461.2 0.285266344034479
HVUL0H05540.2 HVUL5H44522.2 0.288437779629293
HVUL0H05540.2 HVUL5H44901.2 0.216981723603992
HVUL0H05540.2 HVUL5H44995.2 0.143863249094979
HVUL0H05540.2 HVUL5H45249.2 0.267916120603835
HVUL0H05540.2 HVUL5H46192.2 0.156465986559346
HVUL0H05540.2 HVUL5H47076.2 0.315245065609156
HVUL0H05540.2 HVUL5H47290.2 0.194802796715085
HVUL0H05540.2 HVUL5H49119.2 0.200682614896581
HVUL0H05540.2 HVUL5H49231.2 0.309262717862529
HVUL0H05540.2 HVUL5H49798.2 0.377422659584891
HVUL0H05540.2 HVUL5H51538.2 0.252112295271339
HVUL0H05540.2 HVUL5H51756.2 0.278553903741648
HVUL0H05540.2 HVUL5H52756.2 0.332989763440722
HVUL0H05540.2 HVUL5H53385.2 0.0567409127767621
HVUL0H05540.2 HVUL5H54601.2 0.209978169278731
HVUL0H05540.2 HVUL5H59898.2 0.382175942233994
HVUL0H05540.2 HVUL6H00967.2 0.383300825678761
HVUL0H05540.2 HVUL6H01199.2 0.0853840100292877
HVUL0H05540.2 HVUL6H01331.2 0.397244527665439
HVUL0H05540.2 HVUL6H02140.2 0.354742955871936
HVUL0H05540.2 HVUL6H02166.2 0.311689059780326
HVUL0H05540.2 HVUL6H02224.2 0.361520409583344
HVUL0H05540.2 HVUL6H02412.2 0.147355641950757
HVUL0H05540.2 HVUL6H02567.2 0.388720472902765
HVUL0H05540.2 HVUL6H02879.2 0.352132471711812
HVUL0H05540.2 HVUL6H04651.2 0.291279575961434
HVUL0H05540.2 HVUL6H05299.2 0.270678451335904
HVUL0H05540.2 HVUL6H05729.2 0.358021555746442
HVUL0H05540.2 HVUL6H06220.2 0.208818434577588
HVUL0H05540.2 HVUL6H06725.2 0.187360939264363
HVUL0H05540.2 HVUL6H08078.2 0.116577205358187
HVUL0H05540.2 HVUL6H08266.2 0.23463096700053
HVUL0H05540.2 HVUL6H08501.2 0.268551096382148
HVUL0H05540.2 HVUL6H08817.2 0.302765771687201
HVUL0H05540.2 HVUL6H09309.2 0.290543603856348
HVUL0H05540.2 HVUL6H09726.2 0.262804194195262
HVUL0H05540.2 HVUL6H10461.2 0.295138166491475
HVUL0H05540.2 HVUL6H12203.2 0.202624779716248
HVUL0H05540.2 HVUL6H12339.2 0.144331703528533
HVUL0H05540.2 HVUL6H12676.2 0.272527512001462
HVUL0H05540.2 HVUL6H13062.2 0.268998564736398
HVUL0H05540.2 HVUL6H13328.2 0.0670845373305287
HVUL0H05540.2 HVUL6H14487.2 0.289716689091499
HVUL0H05540.2 HVUL6H17004.2 0.0157782378574406
HVUL0H05540.2 HVUL6H17188.2 0.36902129625666
HVUL0H05540.2 HVUL6H17635.2 0.176081419141319
HVUL0H05540.2 HVUL6H18267.2 0.356449479300561
HVUL0H05540.2 HVUL6H19383.2 0.331391666553168
HVUL0H05540.2 HVUL6H19665.2 0.0722093456903172
HVUL0H05540.2 HVUL6H20013.2 0.0425822113595736
HVUL0H05540.2 HVUL6H21367.2 0.104007424017059
HVUL0H05540.2 HVUL6H21553.2 0.0149747310928177
HVUL0H05540.2 HVUL6H21895.2 0.11834393215368
HVUL0H05540.2 HVUL6H22389.2 0.377367186768988
HVUL0H05540.2 HVUL6H22662.2 0.299048378566928
HVUL0H05540.2 HVUL6H23568.2 0.281484487452839
HVUL0H05540.2 HVUL6H23976.2 0.198434497016194
HVUL0H05540.2 HVUL6H24043.2 0.320666942855108
HVUL0H05540.2 HVUL6H24780.2 0.262726110625851
HVUL0H05540.2 HVUL6H24824.2 0.338354078734217
HVUL0H05540.2 HVUL6H25211.2 0.395046920123011
HVUL0H05540.2 HVUL6H25574.2 0.408840511527324
HVUL0H05540.2 HVUL6H29843.2 0.319187625370684
HVUL0H05540.2 HVUL6H29929.2 0.318709880503339
HVUL0H05540.2 HVUL6H32660.2 0.0698622624324987
HVUL0H05540.2 HVUL6H32761.2 0.386532724354551
HVUL0H05540.2 HVUL6H33221.2 0.34697692504883
HVUL0H05540.2 HVUL6H33630.2 0.401457249147499
HVUL0H05540.2 HVUL6H33637.2 0.203940431501083
HVUL0H05540.2 HVUL6H33807.2 0.0924072777130766
HVUL0H05540.2 HVUL6H33871.2 0.253048626528243
HVUL0H05540.2 HVUL6H34668.2 0.370323260878153
HVUL0H05540.2 HVUL6H35025.2 0.259844933672105
HVUL0H05540.2 HVUL6H35134.2 0.308547445744611
HVUL0H05540.2 HVUL6H35637.2 0.364907609351801
HVUL0H05540.2 HVUL6H36297.2 0.0466615663983879
HVUL0H05540.2 HVUL6H37041.2 0.0991957454362461
HVUL0H05540.2 HVUL6H37785.2 0.184283592398943
HVUL0H05540.2 HVUL6H37870.2 0.238864987740119
HVUL0H05540.2 HVUL6H38877.2 0.240735032321149
HVUL0H05540.2 HVUL6H39528.2 0.0260104641778087
HVUL0H05540.2 HVUL6H39608.2 0.132228961193788
HVUL0H05540.2 HVUL6H43996.2 0.307194178077185
HVUL0H05540.2 HVUL6H50077.2 0.311353846050148
HVUL0H05540.2 HVUL6H50823.2 0.179079150327724
HVUL0H05540.2 HVUL6H52171.2 0.329916917064198
HVUL0H05540.2 HVUL6H52442.2 0.3295601303132
HVUL0H05540.2 HVUL6H52447.2 0.281452552294533
HVUL0H05540.2 HVUL6H54647.2 0.234399173573405
HVUL0H05540.2 HVUL7H01687.2 0.336203799714935
HVUL0H05540.2 HVUL7H01902.2 0.208804022632528
HVUL0H05540.2 HVUL7H01951.2 0.109625872802014
HVUL0H05540.2 HVUL7H02077.2 0.344684674263144
HVUL0H05540.2 HVUL7H02236.2 0.413562937521848
HVUL0H05540.2 HVUL7H03162.2 0.246483725922696
HVUL0H05540.2 HVUL7H03219.2 0.154143233549083
HVUL0H05540.2 HVUL7H03712.2 0.191151328178746
HVUL0H05540.2 HVUL7H03982.2 0.312063341319167
HVUL0H05540.2 HVUL7H04779.2 0.293353945924918
HVUL0H05540.2 HVUL7H05423.2 0.115840893569036
HVUL0H05540.2 HVUL7H05602.2 0.187633406234688
HVUL0H05540.2 HVUL7H06304.2 0.334423362212391
HVUL0H05540.2 HVUL7H06717.2 0.375927116852892
HVUL0H05540.2 HVUL7H06990.2 0.374686988454224
HVUL0H05540.2 HVUL7H07288.2 0.344390602837652
HVUL0H05540.2 HVUL7H08884.2 0.117163275481364
HVUL0H05540.2 HVUL7H08959.2 0.151869218983129
HVUL0H05540.2 HVUL7H09435.2 0.287141131068797
HVUL0H05540.2 HVUL7H09669.2 0.107233803337617
HVUL0H05540.2 HVUL7H09916.2 0.0530535145612872
HVUL0H05540.2 HVUL7H10232.2 0.343911178227547
HVUL0H05540.2 HVUL7H10575.2 0.245160782133608
HVUL0H05540.2 HVUL7H11269.2 0.316799516406921
HVUL0H05540.2 HVUL7H11280.2 0.352714015310867
HVUL0H05540.2 HVUL7H11408.2 0.363215949890244
HVUL0H05540.2 HVUL7H11663.2 0.067349388591664
HVUL0H05540.2 HVUL7H11892.2 0.13182315188678
HVUL0H05540.2 HVUL7H12076.2 0.32774925194121
HVUL0H05540.2 HVUL7H12304.2 0.225373789594584
HVUL0H05540.2 HVUL7H12411.2 0.311131994150927
HVUL0H05540.2 HVUL7H12585.2 0.104968103365195
HVUL0H05540.2 HVUL7H12747.2 0.221358038003921
HVUL0H05540.2 HVUL7H12900.2 0.298969804264443
HVUL0H05540.2 HVUL7H12980.2 0.0245322520894467
HVUL0H05540.2 HVUL7H14338.2 0.262860088019334
HVUL0H05540.2 HVUL7H14968.2 0.239324620873032
HVUL0H05540.2 HVUL7H16005.2 0.174746058881076
HVUL0H05540.2 HVUL7H16070.2 0.328265510803728
HVUL0H05540.2 HVUL7H16113.2 0.272084579501942
HVUL0H05540.2 HVUL7H17329.2 0.207508660537265
HVUL0H05540.2 HVUL7H17447.2 0.322871118261197
HVUL0H05540.2 HVUL7H17456.2 0.315735785236261
HVUL0H05540.2 HVUL7H17671.2 0.0681386439016271
HVUL0H05540.2 HVUL7H18799.2 0.26368606502986
HVUL0H05540.2 HVUL7H18847.2 0.34605236037952
HVUL0H05540.2 HVUL7H19427.2 0.337807631748124
HVUL0H05540.2 HVUL7H21319.2 0.352191328311812
HVUL0H05540.2 HVUL7H21382.2 0.363672487810109
HVUL0H05540.2 HVUL7H21390.2 0.33571564499193
HVUL0H05540.2 HVUL7H22915.2 0.160642405201273
HVUL0H05540.2 HVUL7H23144.2 0.29927094719195
HVUL0H05540.2 HVUL7H23183.2 0.181705848860951
HVUL0H05540.2 HVUL7H23448.2 0.333972568211704
HVUL0H05540.2 HVUL7H23458.2 0.313276860464076
HVUL0H05540.2 HVUL7H23459.2 0.263511085248343
HVUL0H05540.2 HVUL7H25195.2 0.365402850105574
HVUL0H05540.2 HVUL7H25557.2 0.296446821785183
HVUL0H05540.2 HVUL7H25972.2 0.181682338617847
HVUL0H05540.2 HVUL7H26410.2 0.195567023924274
HVUL0H05540.2 HVUL7H26958.2 0.352742812778285
HVUL0H05540.2 HVUL7H27178.2 0.367681208532675
HVUL0H05540.2 HVUL7H27205.2 0.335391124001554
HVUL0H05540.2 HVUL7H28389.2 0.343396899632848
HVUL0H05540.2 HVUL7H28417.2 0.374335996102077
HVUL0H05540.2 HVUL7H29256.2 0.260513747935886
HVUL0H05540.2 HVUL7H29326.2 0.301930251273295
HVUL0H05540.2 HVUL7H29357.2 0.242303573751793
HVUL0H05540.2 HVUL7H29358.2 0.32327896007581
HVUL0H05540.2 HVUL7H29359.2 0.341084077433544
HVUL0H05540.2 HVUL7H29585.2 0.284112723168618
HVUL0H05540.2 HVUL7H30521.2 0.390650083944814
HVUL0H05540.2 HVUL7H31321.2 0.125329715401331
HVUL0H05540.2 HVUL7H31393.2 0.308475330780897
HVUL0H05540.2 HVUL7H32212.2 0.312017246380861
HVUL0H05540.2 HVUL7H32312.2 0.312576044110778
HVUL0H05540.2 HVUL7H33294.2 0.233372971062031
HVUL0H05540.2 HVUL7H33660.2 0.0392751745630531
HVUL0H05540.2 HVUL7H34347.2 0.0805250017569984
HVUL0H05540.2 HVUL7H34397.2 0.0976594935288613
HVUL0H05540.2 HVUL7H34402.2 0.349232741174204
HVUL0H05540.2 HVUL7H34574.2 0.275584439687281
HVUL0H05540.2 HVUL7H35390.2 0.343701544823093
HVUL0H05540.2 HVUL7H35961.2 0.386736359967648
HVUL0H05540.2 HVUL7H37046.2 0.257667005488169
HVUL0H05540.2 HVUL7H37356.2 0.235636815369524
HVUL0H05540.2 HVUL7H38175.2 0.19167242481092
HVUL0H05540.2 HVUL7H38320.2 0.268581002338893
HVUL0H05540.2 HVUL7H38965.2 0.161892313417628
HVUL0H05540.2 HVUL7H39584.2 0.408808649926893
HVUL0H05540.2 HVUL7H40151.2 0.271458883381092
HVUL0H05540.2 HVUL7H40389.2 0.345643026256344
HVUL0H05540.2 HVUL7H41506.2 0.141080728327436
HVUL0H05540.2 HVUL7H42439.2 0.0951388614870445
HVUL0H05540.2 HVUL7H42443.2 0.372780919567642
HVUL0H05540.2 HVUL7H43488.2 0.0702839886678229
HVUL0H05540.2 HVUL7H43719.2 0.233942486674876
HVUL0H05540.2 HVUL7H44228.2 0.0428915054365556
HVUL0H05540.2 HVUL7H44630.2 0.174315852475608
HVUL0H05540.2 HVUL7H44748.2 0.262645066010169
HVUL0H05540.2 HVUL7H47327.2 0.210406258848666
HVUL0H05540.2 HVUL7H47548.2 0.335999975226668
HVUL0H05540.2 HVUL7H47879.2 0.387916509519041
HVUL0H05540.2 HVUL7H48057.2 0.264567321231758
HVUL0H05540.2 HVUL7H49219.2 0.362309221580404
HVUL0H05540.2 HVUL7H49461.2 0.268085889002787
HVUL0H05540.2 HVUL7H51204.2 0.285121400115755
HVUL0H05540.2 HVUL7H51587.2 0.34375355836165
HVUL0H05540.2 HVUL7H52181.2 0.344760020460589
HVUL0H05540.2 HVUL7H52771.2 0.276869410351801
HVUL0H05540.2 HVUL7H53405.2 0.36106190083881
HVUL0H05540.2 HVUL7H54031.2 0.381815743020948
HVUL0H05540.2 HVUL7H55927.2 0.372030167695752
HVUL0H05540.2 HVUL7H55963.2 0.229727517595383
HVUL0H05540.2 HVUL7H57481.2 0.163629611282254
HVUL0H05540.2 HVUL7H59296.2 0.282205830772533
HVUL0H05901.2 HVUL0H06657.2 0.335370461729361
HVUL0H05901.2 HVUL0H07125.2 0.275268698354483
HVUL0H05901.2 HVUL0H07208.2 0.238074167855496
HVUL0H05901.2 HVUL0H07940.2 0.392621156951511
HVUL0H05901.2 HVUL0H08117.2 0.242730516145533
HVUL0H05901.2 HVUL0H08118.2 0.359178069045237
HVUL0H05901.2 HVUL0H08584.2 0.276346835231465
HVUL0H05901.2 HVUL0H08589.2 0.168093007511077
HVUL0H05901.2 HVUL0H09019.2 0.335031107664057
HVUL0H05901.2 HVUL0H09020.2 0.100599945232886
HVUL0H05901.2 HVUL0H09318.2 0.0454023575179093
HVUL0H05901.2 HVUL0H09820.2 0.329107703769823
HVUL0H05901.2 HVUL0H10043.2 0.187550320680848
HVUL0H05901.2 HVUL0H12494.2 0.31157501442762
HVUL0H05901.2 HVUL0H12663.2 0.240733838569234
HVUL0H05901.2 HVUL0H13198.2 0.164455374992014
HVUL0H05901.2 HVUL0H13454.2 0.405992808155232
HVUL0H05901.2 HVUL0H14263.2 0.1419823360432
HVUL0H05901.2 HVUL0H14784.2 0.0716479213025048
HVUL0H05901.2 HVUL0H15117.2 0.364574813228812
HVUL0H05901.2 HVUL0H15310.2 0.283155096298686
HVUL0H05901.2 HVUL0H15620.2 0.396108581381613
HVUL0H05901.2 HVUL0H15893.2 0.355739697011358
HVUL0H05901.2 HVUL0H17765.2 0.162322679443163
HVUL0H05901.2 HVUL0H21084.2 0.132320861446794
HVUL0H05901.2 HVUL0H23092.2 0.376832267223688
HVUL0H05901.2 HVUL0H28934.2 0.25328036256959
HVUL0H05901.2 HVUL0H28935.2 0.308705773840087
HVUL0H05901.2 HVUL0H29767.2 0.033280210818137
HVUL0H05901.2 HVUL0H31003.2 0.217232279879983
HVUL0H05901.2 HVUL0H33228.2 0.305771469905519
HVUL0H05901.2 HVUL0H33619.2 0.272023459503109
HVUL0H05901.2 HVUL0H46714.2 0.27103383849022
HVUL0H05901.2 HVUL0H46775.2 0.2226974201866
HVUL0H05901.2 HVUL1H00259.2 0.323955032756619
HVUL0H05901.2 HVUL1H01569.2 0.315670277520357
HVUL0H05901.2 HVUL1H02263.2 0.156052294513253
HVUL0H05901.2 HVUL1H02385.2 0.297483992903301
HVUL0H05901.2 HVUL1H02387.2 0.311704158964339
HVUL0H05901.2 HVUL1H02587.2 0.284754434343026
HVUL0H05901.2 HVUL1H02994.2 0.355223442380912
HVUL0H05901.2 HVUL1H03020.2 0.392598335721911
HVUL0H05901.2 HVUL1H03164.2 0.194926479083078
HVUL0H05901.2 HVUL1H03639.2 0.348146959386921
HVUL0H05901.2 HVUL1H03721.2 0.325809929588656
HVUL0H05901.2 HVUL1H04874.2 0.409957241816374
HVUL0H05901.2 HVUL1H04989.2 0.369781605110247
HVUL0H05901.2 HVUL1H05289.2 0.0897302693534853
HVUL0H05901.2 HVUL1H05324.2 0.149581458059188
HVUL0H05901.2 HVUL1H05443.2 0.205822984471921
HVUL0H05901.2 HVUL1H06543.2 0.39855562566563
HVUL0H05901.2 HVUL1H06802.2 0.428379253388282
HVUL0H05901.2 HVUL1H07337.2 0.327739170566246
HVUL0H05901.2 HVUL1H07566.2 0.308830431865681
HVUL0H05901.2 HVUL1H08320.2 0.261856641048831
HVUL0H05901.2 HVUL1H08352.2 0.201568587948967
HVUL0H05901.2 HVUL1H08356.2 0.281154806222448
HVUL0H05901.2 HVUL1H08399.2 0.207082049802828
HVUL0H05901.2 HVUL1H10942.2 0.295949603245832
HVUL0H05901.2 HVUL1H11017.2 0.0783060064635501
HVUL0H05901.2 HVUL1H11631.2 0.400433415208259
HVUL0H05901.2 HVUL1H12084.2 0.264002030035143
HVUL0H05901.2 HVUL1H12217.2 0.161107078665404
HVUL0H05901.2 HVUL1H12218.2 0.111306646510378
HVUL0H05901.2 HVUL1H12220.2 0.163033822679024
HVUL0H05901.2 HVUL1H12635.2 0.219910526115465
HVUL0H05901.2 HVUL1H12941.2 0.254426873066705
HVUL0H05901.2 HVUL1H12954.2 0.363398581522221
HVUL0H05901.2 HVUL1H13099.2 0.254603919219113
HVUL0H05901.2 HVUL1H13139.2 0.297636565908946
HVUL0H05901.2 HVUL1H14474.2 0.406291034064041
HVUL0H05901.2 HVUL1H15041.2 0.128699235103675
HVUL0H05901.2 HVUL1H15328.2 0.349163271304705
HVUL0H05901.2 HVUL1H15995.2 0.356946953619204
HVUL0H05901.2 HVUL1H16443.2 0.315033422953479
HVUL0H05901.2 HVUL1H16648.2 0.20090192570805
HVUL0H05901.2 HVUL1H16764.2 0.348282215717573
HVUL0H05901.2 HVUL1H17858.2 0.0541371909333236
HVUL0H05901.2 HVUL1H18436.2 0.270967371856442
HVUL0H05901.2 HVUL1H19184.2 0.350460528804408
HVUL0H05901.2 HVUL1H19398.2 0.27420803124138
HVUL0H05901.2 HVUL1H19514.2 0.360191624205662
HVUL0H05901.2 HVUL1H20964.2 0.275737250615865
HVUL0H05901.2 HVUL1H22403.2 0.335009733931816
HVUL0H05901.2 HVUL1H22714.2 0.290972299462328
HVUL0H05901.2 HVUL1H22869.2 0.412711764196018
HVUL0H05901.2 HVUL1H23150.2 0.255278568773754
HVUL0H05901.2 HVUL1H24019.2 0.402704525918629
HVUL0H05901.2 HVUL1H24020.2 0.431751502275165
HVUL0H05901.2 HVUL1H24106.2 0.358556114312711
HVUL0H05901.2 HVUL1H24974.2 0.372649609843192
HVUL0H05901.2 HVUL1H26289.2 0.316029454856808
HVUL0H05901.2 HVUL1H26689.2 0.267544146625684
HVUL0H05901.2 HVUL1H26690.2 0.435020771731954
HVUL0H05901.2 HVUL1H27371.2 0.432230504773032
HVUL0H05901.2 HVUL1H27440.2 0.152803997988855
HVUL0H05901.2 HVUL1H27930.2 0.165755174501523
HVUL0H05901.2 HVUL1H28613.2 0.280834406043732
HVUL0H05901.2 HVUL1H28780.2 0.139246940512877
HVUL0H05901.2 HVUL1H29485.2 0.184386681134202
HVUL0H05901.2 HVUL1H29639.2 0.0986194551123208
HVUL0H05901.2 HVUL1H30591.2 0.39936709114516
HVUL0H05901.2 HVUL1H30861.2 0.422261576178264
HVUL0H05901.2 HVUL1H31164.2 0.330551955465769
HVUL0H05901.2 HVUL1H31441.2 0.255965031856689
HVUL0H05901.2 HVUL1H31797.2 0.3153423033421
HVUL0H05901.2 HVUL1H32033.2 0.338710566418785
HVUL0H05901.2 HVUL1H32113.2 0.16182943621767
HVUL0H05901.2 HVUL1H32788.2 0.363786142742388
HVUL0H05901.2 HVUL1H32790.2 0.2221154477607
HVUL0H05901.2 HVUL1H34231.2 0.31151097652886
HVUL0H05901.2 HVUL1H34287.2 0.406230179031859
HVUL0H05901.2 HVUL1H34368.2 0.352983322791524
HVUL0H05901.2 HVUL1H34763.2 0.256506448433965
HVUL0H05901.2 HVUL1H35226.2 0.425321006832096
HVUL0H05901.2 HVUL1H35310.2 0.2292644300309
HVUL0H05901.2 HVUL1H35678.2 0.0886196321334876
HVUL0H05901.2 HVUL1H37070.2 0.392351357770094
HVUL0H05901.2 HVUL1H37134.2 0.176630000328119
HVUL0H05901.2 HVUL1H37283.2 0.109205542699682
HVUL0H05901.2 HVUL1H39468.2 0.344771123187077
HVUL0H05901.2 HVUL1H39878.2 0.420297696087989
HVUL0H05901.2 HVUL1H42113.2 0.143114829559141
HVUL0H05901.2 HVUL1H43749.2 0.160461363908298
HVUL0H05901.2 HVUL1H45714.2 0.225863895672718
HVUL0H05901.2 HVUL1H46389.2 0.372292350053368
HVUL0H05901.2 HVUL1H47291.2 0.281043772315465
HVUL0H05901.2 HVUL1H48306.2 0.38182003093935
HVUL0H05901.2 HVUL1H48704.2 0.209265447137446
HVUL0H05901.2 HVUL1H49511.2 0.343773218624011
HVUL0H05901.2 HVUL1H51013.2 0.368348228708451
HVUL0H05901.2 HVUL1H51982.2 0.412905203516514
HVUL0H05901.2 HVUL1H52547.2 0.2715875782982
HVUL0H05901.2 HVUL1H52548.2 0.188819378617543
HVUL0H05901.2 HVUL1H52641.2 0.305118812696805
HVUL0H05901.2 HVUL1H54682.2 0.42369633950044
HVUL0H05901.2 HVUL1H54683.2 0.42598116610434
HVUL0H05901.2 HVUL1H59462.2 0.317026020990251
HVUL0H05901.2 HVUL1H59682.2 0.243481777223648
HVUL0H05901.2 HVUL2H01186.2 0.236900021355086
HVUL0H05901.2 HVUL2H01395.2 0.231643090313694
HVUL0H05901.2 HVUL2H01522.2 0.356944873960604
HVUL0H05901.2 HVUL2H01831.2 0.0909233252255538
HVUL0H05901.2 HVUL2H02614.2 0.375396242980014
HVUL0H05901.2 HVUL2H03142.2 0.368888360170993
HVUL0H05901.2 HVUL2H03578.2 0.328689808227445
HVUL0H05901.2 HVUL2H03756.2 0.188372690861733
HVUL0H05901.2 HVUL2H04302.2 0.317197184611162
HVUL0H05901.2 HVUL2H04832.2 0.0967472419957646
HVUL0H05901.2 HVUL2H04862.2 0.366284151658429
HVUL0H05901.2 HVUL2H05270.2 0.438291363617138
HVUL0H05901.2 HVUL2H05474.2 0.320480972124156
HVUL0H05901.2 HVUL2H05646.2 0.349924889754164
HVUL0H05901.2 HVUL2H06224.2 0.369631510922506
HVUL0H05901.2 HVUL2H06604.2 0.402153814535315
HVUL0H05901.2 HVUL2H07478.2 0.162195331396392
HVUL0H05901.2 HVUL2H07560.2 0.365838301101855
HVUL0H05901.2 HVUL2H07776.2 0.273160633653907
HVUL0H05901.2 HVUL2H07777.2 0.274278940221161
HVUL0H05901.2 HVUL2H07971.2 0.334124581476997
HVUL0H05901.2 HVUL2H08057.2 0.143344798815774
HVUL0H05901.2 HVUL2H08058.2 0.328358635684214
HVUL0H05901.2 HVUL2H08436.2 0.43212425883968
HVUL0H05901.2 HVUL2H08852.2 0.265136142710297
HVUL0H05901.2 HVUL2H10372.2 0.27830144885237
HVUL0H05901.2 HVUL2H10373.2 0.344884008619699
HVUL0H05901.2 HVUL2H10947.2 0.417204722040628
HVUL0H05901.2 HVUL2H11031.2 0.426428762780114
HVUL0H05901.2 HVUL2H11035.2 0.320907750327808
HVUL0H05901.2 HVUL2H11156.2 0.264042278249565
HVUL0H05901.2 HVUL2H11841.2 0.130038826223296
HVUL0H05901.2 HVUL2H12467.2 0.420764315008444
HVUL0H05901.2 HVUL2H12616.2 0.17961157204285
HVUL0H05901.2 HVUL2H12983.2 0.249033496095438
HVUL0H05901.2 HVUL2H13055.2 0.267094507414539
HVUL0H05901.2 HVUL2H13606.2 0.431315431066639
HVUL0H05901.2 HVUL2H13898.2 0.286993511049578
HVUL0H05901.2 HVUL2H15788.2 0.037429343545392
HVUL0H05901.2 HVUL2H15808.2 0.33406393280333
HVUL0H05901.2 HVUL2H16854.2 0.386239082563788
HVUL0H05901.2 HVUL2H16986.2 0.162445734668255
HVUL0H05901.2 HVUL2H17073.2 0.241260420740128
HVUL0H05901.2 HVUL2H19071.2 0.279296528843625
HVUL0H05901.2 HVUL2H19379.2 0.335955503287615
HVUL0H05901.2 HVUL2H19380.2 0.331004144187564
HVUL0H05901.2 HVUL2H19926.2 0.101504363492108
HVUL0H05901.2 HVUL2H20080.2 0.16350489224094
HVUL0H05901.2 HVUL2H20373.2 0.258482868598847
HVUL0H05901.2 HVUL2H20800.2 0.215714488194767
HVUL0H05901.2 HVUL2H21113.2 0.338008256289592
HVUL0H05901.2 HVUL2H21119.2 0.2411206868224
HVUL0H05901.2 HVUL2H21125.2 0.181522170212538
HVUL0H05901.2 HVUL2H21301.2 0.183356932440629
HVUL0H05901.2 HVUL2H21469.2 0.395369434869584
HVUL0H05901.2 HVUL2H21989.2 0.174616277327662
HVUL0H05901.2 HVUL2H22124.2 0.37923867747138
HVUL0H05901.2 HVUL2H22539.2 0.208110228272635
HVUL0H05901.2 HVUL2H22717.2 0.375110111486056
HVUL0H05901.2 HVUL2H22718.2 0.343861272201496
HVUL0H05901.2 HVUL2H22734.2 0.272462931988021
HVUL0H05901.2 HVUL2H23032.2 0.390292080909993
HVUL0H05901.2 HVUL2H23135.2 0.0708621557374263
HVUL0H05901.2 HVUL2H24355.2 0.240373856456635
HVUL0H05901.2 HVUL2H25131.2 0.396112686644483
HVUL0H05901.2 HVUL2H25507.2 0.155404742994143
HVUL0H05901.2 HVUL2H25933.2 0.358743502379384
HVUL0H05901.2 HVUL2H26265.2 0.407104144196209
HVUL0H05901.2 HVUL2H26379.2 0.357839877559292
HVUL0H05901.2 HVUL2H26489.2 0.262216909277507
HVUL0H05901.2 HVUL2H26598.2 0.227817392327849
HVUL0H05901.2 HVUL2H28043.2 0.359784857435874
HVUL0H05901.2 HVUL2H28168.2 0.321424746397788
HVUL0H05901.2 HVUL2H28401.2 0.346469123290941
HVUL0H05901.2 HVUL2H28493.2 0.27748751056448
HVUL0H05901.2 HVUL2H29227.2 0.0538191060964556
HVUL0H05901.2 HVUL2H29366.2 0.2552965838977
HVUL0H05901.2 HVUL2H30322.2 0.346528122649636
HVUL0H05901.2 HVUL2H30417.2 0.300969090228429
HVUL0H05901.2 HVUL2H30445.2 0.35054503790782
HVUL0H05901.2 HVUL2H30504.2 0.337008013650135
HVUL0H05901.2 HVUL2H30506.2 0.32230566654096
HVUL0H05901.2 HVUL2H30893.2 0.134828816099099
HVUL0H05901.2 HVUL2H31036.2 0.31430265070769
HVUL0H05901.2 HVUL2H31148.2 0.399628490492643
HVUL0H05901.2 HVUL2H31746.2 0.347446619822347
HVUL0H05901.2 HVUL2H32291.2 0.366847272709714
HVUL0H05901.2 HVUL2H32297.2 0.345427353109708
HVUL0H05901.2 HVUL2H32298.2 0.106360472052608
HVUL0H05901.2 HVUL2H32299.2 0.0786677041482158
HVUL0H05901.2 HVUL2H33131.2 0.289833583684306
HVUL0H05901.2 HVUL2H33748.2 0.195103232502352
HVUL0H05901.2 HVUL2H35148.2 0.187326197665445
HVUL0H05901.2 HVUL2H35253.2 0.205950038403724
HVUL0H05901.2 HVUL2H35254.2 0.309079357119081
HVUL0H05901.2 HVUL2H35814.2 0.242712865999622
HVUL0H05901.2 HVUL2H36002.2 0.346020981115831
HVUL0H05901.2 HVUL2H37244.2 0.315717705554779
HVUL0H05901.2 HVUL2H37485.2 0.10765884057663
HVUL0H05901.2 HVUL2H39755.2 0.240420681387087
HVUL0H05901.2 HVUL2H39798.2 0.344961927872645
HVUL0H05901.2 HVUL2H39827.2 0.29611586824189
HVUL0H05901.2 HVUL2H39978.2 0.381473961867535
HVUL0H05901.2 HVUL2H40555.2 0.37046689322396
HVUL0H05901.2 HVUL2H40873.2 0.357298348054043
HVUL0H05901.2 HVUL2H42346.2 0.150847524484463
HVUL0H05901.2 HVUL2H42675.2 0.2170873467961
HVUL0H05901.2 HVUL2H42726.2 0.300237712923596
HVUL0H05901.2 HVUL2H42727.2 0.188848170571535
HVUL0H05901.2 HVUL2H43076.2 0.333559434804572
HVUL0H05901.2 HVUL2H43839.2 0.06193230666687
HVUL0H05901.2 HVUL2H45312.2 0.193088673619581
HVUL0H05901.2 HVUL2H45582.2 0.265600139741859
HVUL0H05901.2 HVUL2H46560.2 0.190421392505317
HVUL0H05901.2 HVUL2H47632.2 0.388857458551498
HVUL0H05901.2 HVUL2H47638.2 0.323427564433081
HVUL0H05901.2 HVUL2H48130.2 0.137859125006177
HVUL0H05901.2 HVUL2H49348.2 0.0428579844456786
HVUL0H05901.2 HVUL2H50342.2 0.278026248130262
HVUL0H05901.2 HVUL2H50478.2 0.298015469289612
HVUL0H05901.2 HVUL2H50644.2 0.140899994628625
HVUL0H05901.2 HVUL2H52425.2 0.13025637323679
HVUL0H05901.2 HVUL2H52999.2 0.402621263048136
HVUL0H05901.2 HVUL2H53190.2 0.170067253488096
HVUL0H05901.2 HVUL2H55371.2 0.440198860032194
HVUL0H05901.2 HVUL2H57714.2 0.157653330804723
HVUL0H05901.2 HVUL2H58252.2 0.41264955478064
HVUL0H05901.2 HVUL2H59603.2 0.277856369106163
HVUL0H05901.2 HVUL3H01445.2 0.239403950601948
HVUL0H05901.2 HVUL3H01701.2 0.2685838561956
HVUL0H05901.2 HVUL3H01927.2 0.115830267539345
HVUL0H05901.2 HVUL3H02116.2 0.331972592713937
HVUL0H05901.2 HVUL3H02780.2 0.35022714142802
HVUL0H05901.2 HVUL3H03170.2 0.154997425517065
HVUL0H05901.2 HVUL3H03171.2 0.36595546851835
HVUL0H05901.2 HVUL3H03322.2 0.319284948536685
HVUL0H05901.2 HVUL3H03765.2 0.171040460459568
HVUL0H05901.2 HVUL3H04333.2 0.393641331660787
HVUL0H05901.2 HVUL3H05530.2 0.20515729586909
HVUL0H05901.2 HVUL3H06057.2 0.265295016290473
HVUL0H05901.2 HVUL3H06083.2 0.335098114904242
HVUL0H05901.2 HVUL3H06978.2 0.243058622443397
HVUL0H05901.2 HVUL3H07559.2 0.161364336410763
HVUL0H05901.2 HVUL3H07787.2 0.167553400205573
HVUL0H05901.2 HVUL3H09298.2 0.375224612488698
HVUL0H05901.2 HVUL3H09492.2 0.317934765743287
HVUL0H05901.2 HVUL3H10030.2 0.434144488955232
HVUL0H05901.2 HVUL3H10596.2 0.377922723029122
HVUL0H05901.2 HVUL3H10635.2 0.212002591131999
HVUL0H05901.2 HVUL3H10935.2 0.278108059020589
HVUL0H05901.2 HVUL3H11287.2 0.284514776199372
HVUL0H05901.2 HVUL3H11515.2 0.310905317137825
HVUL0H05901.2 HVUL3H13321.2 0.292967444154164
HVUL0H05901.2 HVUL3H14067.2 0.301077395035336
HVUL0H05901.2 HVUL3H14150.2 0.408791922150605
HVUL0H05901.2 HVUL3H14253.2 0.236385531210882
HVUL0H05901.2 HVUL3H14367.2 0.370190255299199
HVUL0H05901.2 HVUL3H15223.2 0.327527802038871
HVUL0H05901.2 HVUL3H15531.2 0.323723774613881
HVUL0H05901.2 HVUL3H15609.2 0.398259274683741
HVUL0H05901.2 HVUL3H15610.2 0.323052120800335
HVUL0H05901.2 HVUL3H15611.2 0.343340918302876
HVUL0H05901.2 HVUL3H15647.2 0.330526739514848
HVUL0H05901.2 HVUL3H16181.2 0.263225515155462
HVUL0H05901.2 HVUL3H16356.2 0.36481502005511
HVUL0H05901.2 HVUL3H16480.2 0.260752019530182
HVUL0H05901.2 HVUL3H16699.2 0.296520871346255
HVUL0H05901.2 HVUL3H17021.2 0.311381546062486
HVUL0H05901.2 HVUL3H18060.2 0.384718350963081
HVUL0H05901.2 HVUL3H18359.2 0.364093328867788
HVUL0H05901.2 HVUL3H18631.2 0.143748082909632
HVUL0H05901.2 HVUL3H18869.2 0.0343882291793075
HVUL0H05901.2 HVUL3H19281.2 0.166658422455704
HVUL0H05901.2 HVUL3H19593.2 0.348559995887572
HVUL0H05901.2 HVUL3H19812.2 0.413314507637742
HVUL0H05901.2 HVUL3H19890.2 0.261039160612652
HVUL0H05901.2 HVUL3H20126.2 0.27051236226959
HVUL0H05901.2 HVUL3H21204.2 0.387050553395127
HVUL0H05901.2 HVUL3H21715.2 0.394087016603113
HVUL0H05901.2 HVUL3H23722.2 0.317936136167828
HVUL0H05901.2 HVUL3H23761.2 0.432038723015612
HVUL0H05901.2 HVUL3H24064.2 0.319143570366739
HVUL0H05901.2 HVUL3H24160.2 0.395588629339666
HVUL0H05901.2 HVUL3H24324.2 0.364616709797215
HVUL0H05901.2 HVUL3H24357.2 0.150323600606267
HVUL0H05901.2 HVUL3H25117.2 0.385795263018659
HVUL0H05901.2 HVUL3H25118.2 0.247378247672833
HVUL0H05901.2 HVUL3H26980.2 0.253760258473456
HVUL0H05901.2 HVUL3H27160.2 0.403981451676649
HVUL0H05901.2 HVUL3H27213.2 0.283384970907493
HVUL0H05901.2 HVUL3H27908.2 0.388624856045911
HVUL0H05901.2 HVUL3H31197.2 0.374036164626511
HVUL0H05901.2 HVUL3H31559.2 0.258278620304861
HVUL0H05901.2 HVUL3H31594.2 0.361579769067859
HVUL0H05901.2 HVUL3H32142.2 0.342306262870815
HVUL0H05901.2 HVUL3H32270.2 0.451863116578166
HVUL0H05901.2 HVUL3H32487.2 0.277174306197606
HVUL0H05901.2 HVUL3H33094.2 0.189110748105689
HVUL0H05901.2 HVUL3H34744.2 0.13102150519706
HVUL0H05901.2 HVUL3H36025.2 0.443684857600513
HVUL0H05901.2 HVUL3H36621.2 0.161853911801664
HVUL0H05901.2 HVUL3H37504.2 0.418887787602572
HVUL0H05901.2 HVUL3H37744.2 0.275818562153607
HVUL0H05901.2 HVUL3H38261.2 0.231016612064538
HVUL0H05901.2 HVUL3H38509.2 0.196333605802612
HVUL0H05901.2 HVUL3H39627.2 0.0690764602000582
HVUL0H05901.2 HVUL3H39940.2 0.368055864964888
HVUL0H05901.2 HVUL3H41157.2 0.0798282514263149
HVUL0H05901.2 HVUL3H41377.2 0.374634300596151
HVUL0H05901.2 HVUL3H42215.2 0.432672320309987
HVUL0H05901.2 HVUL3H42394.2 0.24251571628952
HVUL0H05901.2 HVUL3H42595.2 0.251972518843387
HVUL0H05901.2 HVUL3H42614.2 0.439390829277423
HVUL0H05901.2 HVUL3H42927.2 0.417792934205353
HVUL0H05901.2 HVUL3H43024.2 0.15016045143545
HVUL0H05901.2 HVUL3H43113.2 0.353169617255035
HVUL0H05901.2 HVUL3H43560.2 0.246683924968236
HVUL0H05901.2 HVUL3H43569.2 0.400718657715625
HVUL0H05901.2 HVUL3H43738.2 0.402896565121134
HVUL0H05901.2 HVUL3H43896.2 0.397681366010609
HVUL0H05901.2 HVUL3H44021.2 0.215611919633647
HVUL0H05901.2 HVUL3H46235.2 0.426856114105762
HVUL0H05901.2 HVUL3H46948.2 0.335889694880753
HVUL0H05901.2 HVUL3H48368.2 0.390222198375585
HVUL0H05901.2 HVUL3H50654.2 0.222291422233307
HVUL0H05901.2 HVUL3H50876.2 0.335910997707474
HVUL0H05901.2 HVUL3H51616.2 0.149773190710131
HVUL0H05901.2 HVUL3H51730.2 0.181915034934138
HVUL0H05901.2 HVUL3H52229.2 0.167663340693949
HVUL0H05901.2 HVUL3H52982.2 0.290336374252763
HVUL0H05901.2 HVUL3H55462.2 0.327741739210394
HVUL0H05901.2 HVUL3H55492.2 0.257583949882474
HVUL0H05901.2 HVUL3H56227.2 0.198180955286771
HVUL0H05901.2 HVUL3H57087.2 0.400119669581038
HVUL0H05901.2 HVUL3H57697.2 0.423459898743576
HVUL0H05901.2 HVUL3H57924.2 0.287370503170608
HVUL0H05901.2 HVUL4H01602.2 0.117768398013521
HVUL0H05901.2 HVUL4H02240.2 0.216673507246638
HVUL0H05901.2 HVUL4H02323.2 0.0807556297908887
HVUL0H05901.2 HVUL4H03474.2 0.157221401721423
HVUL0H05901.2 HVUL4H04816.2 0.323200386032358
HVUL0H05901.2 HVUL4H04952.2 0.180941323990553
HVUL0H05901.2 HVUL4H06403.2 0.418283840836443
HVUL0H05901.2 HVUL4H07140.2 0.405716199988004
HVUL0H05901.2 HVUL4H07160.2 0.319685052189619
HVUL0H05901.2 HVUL4H07474.2 0.213470854872154
HVUL0H05901.2 HVUL4H07829.2 0.233610427651691
HVUL0H05901.2 HVUL4H09412.2 0.0757323910381046
HVUL0H05901.2 HVUL4H09527.2 0.317611125363781
HVUL0H05901.2 HVUL4H10170.2 0.317457814285789
HVUL0H05901.2 HVUL4H10686.2 0.328976662116342
HVUL0H05901.2 HVUL4H11601.2 0.40549206327068
HVUL0H05901.2 HVUL4H13063.2 0.275030535717877
HVUL0H05901.2 HVUL4H14799.2 0.220346316459127
HVUL0H05901.2 HVUL4H14909.2 0.0488062962157921
HVUL0H05901.2 HVUL4H15151.2 0.320800335742466
HVUL0H05901.2 HVUL4H15619.2 0.257894817626601
HVUL0H05901.2 HVUL4H15891.2 0.428996358114268
HVUL0H05901.2 HVUL4H17794.2 0.393840022463735
HVUL0H05901.2 HVUL4H17799.2 0.21054280147489
HVUL0H05901.2 HVUL4H18007.2 0.388054563725808
HVUL0H05901.2 HVUL4H18195.2 0.37356511680879
HVUL0H05901.2 HVUL4H18530.2 0.409194342230079
HVUL0H05901.2 HVUL4H18896.2 0.37389702103463
HVUL0H05901.2 HVUL4H18914.2 0.447297338053588
HVUL0H05901.2 HVUL4H19726.2 0.34841028515243
HVUL0H05901.2 HVUL4H20568.2 0.220580699692734
HVUL0H05901.2 HVUL4H21383.2 0.186499986505467
HVUL0H05901.2 HVUL4H21385.2 0.177741073843637
HVUL0H05901.2 HVUL4H21454.2 0.169178578823233
HVUL0H05901.2 HVUL4H21630.2 0.331118760574744
HVUL0H05901.2 HVUL4H21723.2 0.24762616299509
HVUL0H05901.2 HVUL4H21876.2 0.281322683779667
HVUL0H05901.2 HVUL4H21878.2 0.258295638533852
HVUL0H05901.2 HVUL4H22529.2 0.375606161542303
HVUL0H05901.2 HVUL4H22537.2 0.394207420314911
HVUL0H05901.2 HVUL4H22567.2 0.174817936070716
HVUL0H05901.2 HVUL4H24247.2 0.389777435350017
HVUL0H05901.2 HVUL4H25261.2 0.361349031878984
HVUL0H05901.2 HVUL4H25660.2 0.150118339291405
HVUL0H05901.2 HVUL4H26244.2 0.435282126094887
HVUL0H05901.2 HVUL4H26284.2 0.290349365265417
HVUL0H05901.2 HVUL4H26319.2 0.408227414568025
HVUL0H05901.2 HVUL4H26604.2 0.322351465483657
HVUL0H05901.2 HVUL4H26833.2 0.180602034287872
HVUL0H05901.2 HVUL4H27298.2 0.26462832986629
HVUL0H05901.2 HVUL4H27323.2 0.200351522705471
HVUL0H05901.2 HVUL4H27861.2 0.381484096244735
HVUL0H05901.2 HVUL4H27863.2 0.406788281799027
HVUL0H05901.2 HVUL4H28905.2 0.350150910764933
HVUL0H05901.2 HVUL4H29063.2 0.208824301949232
HVUL0H05901.2 HVUL4H29448.2 0.195587510137082
HVUL0H05901.2 HVUL4H29640.2 0.180862651099913
HVUL0H05901.2 HVUL4H29866.2 0.36843727301251
HVUL0H05901.2 HVUL4H29960.2 0.169152410486386
HVUL0H05901.2 HVUL4H31138.2 0.392706607110732
HVUL0H05901.2 HVUL4H31140.2 0.245735308022255
HVUL0H05901.2 HVUL4H31364.2 0.388532576600287
HVUL0H05901.2 HVUL4H31895.2 0.106729081051911
HVUL0H05901.2 HVUL4H35401.2 0.306715254918909
HVUL0H05901.2 HVUL4H35402.2 0.332538704460887
HVUL0H05901.2 HVUL4H35790.2 0.271831520554058
HVUL0H05901.2 HVUL4H35985.2 0.42865192388661
HVUL0H05901.2 HVUL4H37183.2 0.42181324332828
HVUL0H05901.2 HVUL4H37301.2 0.412969654097043
HVUL0H05901.2 HVUL4H37366.2 0.335353951504508
HVUL0H05901.2 HVUL4H37986.2 0.425733141376454
HVUL0H05901.2 HVUL4H38115.2 0.305817410700609
HVUL0H05901.2 HVUL4H38119.2 0.298578352022425
HVUL0H05901.2 HVUL4H38244.2 0.278595218403395
HVUL0H05901.2 HVUL4H38552.2 0.0439615821491873
HVUL0H05901.2 HVUL4H38563.2 0.313863674792434
HVUL0H05901.2 HVUL4H38756.2 0.198588625668433
HVUL0H05901.2 HVUL4H38866.2 0.389059131369491
HVUL0H05901.2 HVUL4H39102.2 0.40338459174081
HVUL0H05901.2 HVUL4H39316.2 0.372911368634972
HVUL0H05901.2 HVUL4H39326.2 0.376911706979595
HVUL0H05901.2 HVUL4H40195.2 0.0403713768395737
HVUL0H05901.2 HVUL4H42137.2 0.353026183448533
HVUL0H05901.2 HVUL4H42295.2 0.20223078616935
HVUL0H05901.2 HVUL4H42499.2 0.22515115734853
HVUL0H05901.2 HVUL4H42514.2 0.355455205550338
HVUL0H05901.2 HVUL4H42782.2 0.133918526267251
HVUL0H05901.2 HVUL4H43876.2 0.382979568966496
HVUL0H05901.2 HVUL4H45793.2 0.180601572709463
HVUL0H05901.2 HVUL4H47715.2 0.294893456593997
HVUL0H05901.2 HVUL4H47765.2 0.106778722382653
HVUL0H05901.2 HVUL4H48526.2 0.248860752906271
HVUL0H05901.2 HVUL4H52043.2 0.324547445728087
HVUL0H05901.2 HVUL4H52481.2 0.242463550248542
HVUL0H05901.2 HVUL4H52669.2 0.260982529194906
HVUL0H05901.2 HVUL4H53302.2 0.383521872069895
HVUL0H05901.2 HVUL4H53952.2 0.109405279690028
HVUL0H05901.2 HVUL4H54822.2 0.425149947696643
HVUL0H05901.2 HVUL4H55780.2 0.180990276874365
HVUL0H05901.2 HVUL4H56078.2 0.268681504402909
HVUL0H05901.2 HVUL4H59046.2 0.176137652382135
HVUL0H05901.2 HVUL4H59209.2 0.245143890847864
HVUL0H05901.2 HVUL4H59251.2 0.428787212470044
HVUL0H05901.2 HVUL4H59252.2 0.425700671394793
HVUL0H05901.2 HVUL4H59419.2 0.279598428368631
HVUL0H05901.2 HVUL5H01042.2 0.432571687123164
HVUL0H05901.2 HVUL5H01959.2 0.130011918937493
HVUL0H05901.2 HVUL5H01996.2 0.324874258421236
HVUL0H05901.2 HVUL5H02128.2 0.204398274242271
HVUL0H05901.2 HVUL5H02709.2 0.173482136501987
HVUL0H05901.2 HVUL5H02793.2 0.0961215373194508
HVUL0H05901.2 HVUL5H03202.2 0.222253677479213
HVUL0H05901.2 HVUL5H03299.2 0.410576251025354
HVUL0H05901.2 HVUL5H03654.2 0.371709338638597
HVUL0H05901.2 HVUL5H03720.2 0.253689323948901
HVUL0H05901.2 HVUL5H04847.2 0.107247885546214
HVUL0H05901.2 HVUL5H05309.2 0.265924048254969
HVUL0H05901.2 HVUL5H05538.2 0.281053703668144
HVUL0H05901.2 HVUL5H05714.2 0.230317521808962
HVUL0H05901.2 HVUL5H05810.2 0.307390920151468
HVUL0H05901.2 HVUL5H05813.2 0.388282306979339
HVUL0H05901.2 HVUL5H06350.2 0.224123574392433
HVUL0H05901.2 HVUL5H06513.2 0.32182763494223
HVUL0H05901.2 HVUL5H06582.2 0.357835262498492
HVUL0H05901.2 HVUL5H07010.2 0.369725867949287
HVUL0H05901.2 HVUL5H07926.2 0.140299428973906
HVUL0H05901.2 HVUL5H07927.2 0.290971260471147
HVUL0H05901.2 HVUL5H08069.2 0.248435012861533
HVUL0H05901.2 HVUL5H08255.2 0.140512913658193
HVUL0H05901.2 HVUL5H08513.2 0.235242471731519
HVUL0H05901.2 HVUL5H09596.2 0.287410141479252
HVUL0H05901.2 HVUL5H09941.2 0.317819251151351
HVUL0H05901.2 HVUL5H10968.2 0.259138552238092
HVUL0H05901.2 HVUL5H11071.2 0.166705183566349
HVUL0H05901.2 HVUL5H11099.2 0.196190725156928
HVUL0H05901.2 HVUL5H11348.2 0.276957558040201
HVUL0H05901.2 HVUL5H11350.2 0.183829913608783
HVUL0H05901.2 HVUL5H12069.2 0.226313722147283
HVUL0H05901.2 HVUL5H12103.2 0.199180556874603
HVUL0H05901.2 HVUL5H12468.2 0.343324131361549
HVUL0H05901.2 HVUL5H12526.2 0.413872502437149
HVUL0H05901.2 HVUL5H13656.2 0.365917659579704
HVUL0H05901.2 HVUL5H13819.2 0.364030469634595
HVUL0H05901.2 HVUL5H14194.2 0.350027014490921
HVUL0H05901.2 HVUL5H14445.2 0.206735433200616
HVUL0H05901.2 HVUL5H14875.2 0.313105166392785
HVUL0H05901.2 HVUL5H15247.2 0.237215868319504
HVUL0H05901.2 HVUL5H15446.2 0.193956280596569
HVUL0H05901.2 HVUL5H16349.2 0.386618984172677
HVUL0H05901.2 HVUL5H16351.2 0.12148072927026
HVUL0H05901.2 HVUL5H16924.2 0.207282952798093
HVUL0H05901.2 HVUL5H17934.2 0.230665943728658
HVUL0H05901.2 HVUL5H18029.2 0.246730330007697
HVUL0H05901.2 HVUL5H18054.2 0.230942869453379
HVUL0H05901.2 HVUL5H18900.2 0.320169046462373
HVUL0H05901.2 HVUL5H19387.2 0.312433343070219
HVUL0H05901.2 HVUL5H19602.2 0.317581046842322
HVUL0H05901.2 HVUL5H19982.2 0.378413848665595
HVUL0H05901.2 HVUL5H20469.2 0.332801204272305
HVUL0H05901.2 HVUL5H20573.2 0.309125978941956
HVUL0H05901.2 HVUL5H21151.2 0.40338205419358
HVUL0H05901.2 HVUL5H22075.2 0.268278941322949
HVUL0H05901.2 HVUL5H22696.2 0.0743188706837179
HVUL0H05901.2 HVUL5H22971.2 0.236871026945326
HVUL0H05901.2 HVUL5H23051.2 0.139109774163743
HVUL0H05901.2 HVUL5H23554.2 0.28010375086103
HVUL0H05901.2 HVUL5H24151.2 0.369742729116399
HVUL0H05901.2 HVUL5H25360.2 0.207244018021076
HVUL0H05901.2 HVUL5H26055.2 0.281866529912715
HVUL0H05901.2 HVUL5H26096.2 0.359977077669335
HVUL0H05901.2 HVUL5H26237.2 0.3943520529591
HVUL0H05901.2 HVUL5H27229.2 0.322717970380966
HVUL0H05901.2 HVUL5H27731.2 0.19724390348225
HVUL0H05901.2 HVUL5H27844.2 0.084990324670057
HVUL0H05901.2 HVUL5H27846.2 0.397425202034176
HVUL0H05901.2 HVUL5H28459.2 0.39848306405962
HVUL0H05901.2 HVUL5H28460.2 0.325866499600457
HVUL0H05901.2 HVUL5H28672.2 0.383394126342076
HVUL0H05901.2 HVUL5H28877.2 0.0585617228190722
HVUL0H05901.2 HVUL5H28917.2 0.403416119622297
HVUL0H05901.2 HVUL5H30607.2 0.245901781037924
HVUL0H05901.2 HVUL5H31052.2 0.260914879061339
HVUL0H05901.2 HVUL5H31450.2 0.28188088731116
HVUL0H05901.2 HVUL5H32227.2 0.254394668922865
HVUL0H05901.2 HVUL5H32610.2 0.141928416188572
HVUL0H05901.2 HVUL5H32942.2 0.181289746570916
HVUL0H05901.2 HVUL5H33572.2 0.113765972023291
HVUL0H05901.2 HVUL5H34041.2 0.20125887417324
HVUL0H05901.2 HVUL5H34497.2 0.227435365754801
HVUL0H05901.2 HVUL5H35098.2 0.163061999888723
HVUL0H05901.2 HVUL5H35356.2 0.397699026429239
HVUL0H05901.2 HVUL5H36130.2 0.229241572186041
HVUL0H05901.2 HVUL5H36133.2 0.24719601384001
HVUL0H05901.2 HVUL5H36394.2 0.33705564992812
HVUL0H05901.2 HVUL5H38792.2 0.125513243148874
HVUL0H05901.2 HVUL5H39411.2 0.349104143053252
HVUL0H05901.2 HVUL5H39668.2 0.302061732105538
HVUL0H05901.2 HVUL5H40100.2 0.390121835466492
HVUL0H05901.2 HVUL5H40109.2 0.228416965254502
HVUL0H05901.2 HVUL5H40238.2 0.268374677332702
HVUL0H05901.2 HVUL5H41834.2 0.279918783135997
HVUL0H05901.2 HVUL5H41844.2 0.0920389985051295
HVUL0H05901.2 HVUL5H41954.2 0.0851487993459059
HVUL0H05901.2 HVUL5H42528.2 0.361295578809295
HVUL0H05901.2 HVUL5H43820.2 0.319389636156726
HVUL0H05901.2 HVUL5H44015.2 0.271521853043932
HVUL0H05901.2 HVUL5H44461.2 0.295752760305934
HVUL0H05901.2 HVUL5H44522.2 0.323695852999402
HVUL0H05901.2 HVUL5H44901.2 0.203656364665251
HVUL0H05901.2 HVUL5H44995.2 0.223998511808159
HVUL0H05901.2 HVUL5H45249.2 0.345231113106557
HVUL0H05901.2 HVUL5H46192.2 0.249932107880536
HVUL0H05901.2 HVUL5H47076.2 0.346124721131154
HVUL0H05901.2 HVUL5H47290.2 0.295982628981414
HVUL0H05901.2 HVUL5H49119.2 0.30012370355413
HVUL0H05901.2 HVUL5H49231.2 0.360255361247303
HVUL0H05901.2 HVUL5H49798.2 0.409844637299028
HVUL0H05901.2 HVUL5H51538.2 0.280635059227952
HVUL0H05901.2 HVUL5H51756.2 0.381349291168602
HVUL0H05901.2 HVUL5H52756.2 0.355906003965652
HVUL0H05901.2 HVUL5H53385.2 0.0890880619615435
HVUL0H05901.2 HVUL5H54601.2 0.186669014451037
HVUL0H05901.2 HVUL5H59898.2 0.368189661179844
HVUL0H05901.2 HVUL6H00967.2 0.347063840338956
HVUL0H05901.2 HVUL6H01199.2 0.140120586626445
HVUL0H05901.2 HVUL6H01331.2 0.439116945643413
HVUL0H05901.2 HVUL6H02140.2 0.430043049512977
HVUL0H05901.2 HVUL6H02166.2 0.308694598827176
HVUL0H05901.2 HVUL6H02224.2 0.324877851441685
HVUL0H05901.2 HVUL6H02412.2 0.188952684009519
HVUL0H05901.2 HVUL6H02567.2 0.394445424236795
HVUL0H05901.2 HVUL6H02879.2 0.338352247001223
HVUL0H05901.2 HVUL6H04651.2 0.391427031363623
HVUL0H05901.2 HVUL6H05299.2 0.371332353496275
HVUL0H05901.2 HVUL6H05729.2 0.332071111528701
HVUL0H05901.2 HVUL6H06220.2 0.238015642682247
HVUL0H05901.2 HVUL6H06725.2 0.213862474716831
HVUL0H05901.2 HVUL6H08078.2 0.170756542902128
HVUL0H05901.2 HVUL6H08266.2 0.207421407594443
HVUL0H05901.2 HVUL6H08501.2 0.20418408168867
HVUL0H05901.2 HVUL6H08817.2 0.310856930628424
HVUL0H05901.2 HVUL6H09309.2 0.381401995748941
HVUL0H05901.2 HVUL6H09726.2 0.367102098851101
HVUL0H05901.2 HVUL6H10461.2 0.374161012698185
HVUL0H05901.2 HVUL6H12203.2 0.135273155700124
HVUL0H05901.2 HVUL6H12339.2 0.234803712997787
HVUL0H05901.2 HVUL6H12676.2 0.227009443327674
HVUL0H05901.2 HVUL6H13062.2 0.316185951009879
HVUL0H05901.2 HVUL6H13328.2 0.128367277155056
HVUL0H05901.2 HVUL6H14487.2 0.259582426638097
HVUL0H05901.2 HVUL6H17004.2 0.0379444610146349
HVUL0H05901.2 HVUL6H17188.2 0.433472033616368
HVUL0H05901.2 HVUL6H17635.2 0.242116329358621
HVUL0H05901.2 HVUL6H18267.2 0.386533660191309
HVUL0H05901.2 HVUL6H19383.2 0.403934898780918
HVUL0H05901.2 HVUL6H19665.2 0.0972315531424332
HVUL0H05901.2 HVUL6H20013.2 0.0765477332469038
HVUL0H05901.2 HVUL6H21367.2 0.175953032242769
HVUL0H05901.2 HVUL6H21553.2 0.0237514444168082
HVUL0H05901.2 HVUL6H21895.2 0.204316032792171
HVUL0H05901.2 HVUL6H22389.2 0.412526436476196
HVUL0H05901.2 HVUL6H22662.2 0.231450341682304
HVUL0H05901.2 HVUL6H23568.2 0.308670347806864
HVUL0H05901.2 HVUL6H23976.2 0.277536388422733
HVUL0H05901.2 HVUL6H24043.2 0.308319367732815
HVUL0H05901.2 HVUL6H24780.2 0.332384439300891
HVUL0H05901.2 HVUL6H24824.2 0.334782943162063
HVUL0H05901.2 HVUL6H25211.2 0.401671710711859
HVUL0H05901.2 HVUL6H25574.2 0.420852539288583
HVUL0H05901.2 HVUL6H29843.2 0.311385388306997
HVUL0H05901.2 HVUL6H29929.2 0.320000972387006
HVUL0H05901.2 HVUL6H32660.2 0.114793969602736
HVUL0H05901.2 HVUL6H32761.2 0.393517457847979
HVUL0H05901.2 HVUL6H33221.2 0.419452940187626
HVUL0H05901.2 HVUL6H33630.2 0.422347910298114
HVUL0H05901.2 HVUL6H33637.2 0.271017487374743
HVUL0H05901.2 HVUL6H33807.2 0.157346482867496
HVUL0H05901.2 HVUL6H33871.2 0.195445434014403
HVUL0H05901.2 HVUL6H34668.2 0.352378391980115
HVUL0H05901.2 HVUL6H35025.2 0.254932754674853
HVUL0H05901.2 HVUL6H35134.2 0.30610686276671
HVUL0H05901.2 HVUL6H35637.2 0.362180405299636
HVUL0H05901.2 HVUL6H36297.2 0.0793287147731414
HVUL0H05901.2 HVUL6H37041.2 0.167652860841983
HVUL0H05901.2 HVUL6H37785.2 0.23369784412073
HVUL0H05901.2 HVUL6H37870.2 0.28819464196108
HVUL0H05901.2 HVUL6H38877.2 0.199204763803052
HVUL0H05901.2 HVUL6H39528.2 0.0516593737610145
HVUL0H05901.2 HVUL6H39608.2 0.0965839526941292
HVUL0H05901.2 HVUL6H43996.2 0.290508109550984
HVUL0H05901.2 HVUL6H50077.2 0.331086861409426
HVUL0H05901.2 HVUL6H50823.2 0.24355664722301
HVUL0H05901.2 HVUL6H52171.2 0.281063672244
HVUL0H05901.2 HVUL6H52442.2 0.289019316735975
HVUL0H05901.2 HVUL6H52447.2 0.224251435533636
HVUL0H05901.2 HVUL6H54647.2 0.302982883840326
HVUL0H05901.2 HVUL7H01687.2 0.395853581161977
HVUL0H05901.2 HVUL7H01902.2 0.168169547361353
HVUL0H05901.2 HVUL7H01951.2 0.0738648587686392
HVUL0H05901.2 HVUL7H02077.2 0.394543763962618
HVUL0H05901.2 HVUL7H02236.2 0.426182726048625
HVUL0H05901.2 HVUL7H03162.2 0.18504920562089
HVUL0H05901.2 HVUL7H03219.2 0.237059013913626
HVUL0H05901.2 HVUL7H03712.2 0.259751762892547
HVUL0H05901.2 HVUL7H03982.2 0.394692550857397
HVUL0H05901.2 HVUL7H04779.2 0.319797742493568
HVUL0H05901.2 HVUL7H05423.2 0.146207070366274
HVUL0H05901.2 HVUL7H05602.2 0.237486440443922
HVUL0H05901.2 HVUL7H06304.2 0.318802199526551
HVUL0H05901.2 HVUL7H06717.2 0.434828827629984
HVUL0H05901.2 HVUL7H06990.2 0.433854724926356
HVUL0H05901.2 HVUL7H07288.2 0.364625621189746
HVUL0H05901.2 HVUL7H08884.2 0.146313134783375
HVUL0H05901.2 HVUL7H08959.2 0.243711918129755
HVUL0H05901.2 HVUL7H09435.2 0.286936365524943
HVUL0H05901.2 HVUL7H09669.2 0.17444316024564
HVUL0H05901.2 HVUL7H09916.2 0.0631445104228056
HVUL0H05901.2 HVUL7H10232.2 0.320333232075146
HVUL0H05901.2 HVUL7H10575.2 0.183811688307674
HVUL0H05901.2 HVUL7H11269.2 0.313464305104086
HVUL0H05901.2 HVUL7H11280.2 0.41620690398765
HVUL0H05901.2 HVUL7H11408.2 0.387482536366942
HVUL0H05901.2 HVUL7H11663.2 0.113087728539118
HVUL0H05901.2 HVUL7H11892.2 0.206164176934247
HVUL0H05901.2 HVUL7H12076.2 0.352051082138545
HVUL0H05901.2 HVUL7H12304.2 0.260245599304763
HVUL0H05901.2 HVUL7H12411.2 0.352542107232756
HVUL0H05901.2 HVUL7H12585.2 0.18959161343534
HVUL0H05901.2 HVUL7H12747.2 0.300420164385456
HVUL0H05901.2 HVUL7H12900.2 0.328266106874301
HVUL0H05901.2 HVUL7H12980.2 0.0534590273691252
HVUL0H05901.2 HVUL7H14338.2 0.276142793116794
HVUL0H05901.2 HVUL7H14968.2 0.289009783368086
HVUL0H05901.2 HVUL7H16005.2 0.237609716881463
HVUL0H05901.2 HVUL7H16070.2 0.38028912356025
HVUL0H05901.2 HVUL7H16113.2 0.232313130145197
HVUL0H05901.2 HVUL7H17329.2 0.17898321956843
HVUL0H05901.2 HVUL7H17447.2 0.357178495739582
HVUL0H05901.2 HVUL7H17456.2 0.369552193779469
HVUL0H05901.2 HVUL7H17671.2 0.13342756824921
HVUL0H05901.2 HVUL7H18799.2 0.216154064205398
HVUL0H05901.2 HVUL7H18847.2 0.316174813317496
HVUL0H05901.2 HVUL7H19427.2 0.32838515466819
HVUL0H05901.2 HVUL7H21319.2 0.314037947569497
HVUL0H05901.2 HVUL7H21382.2 0.431545426176767
HVUL0H05901.2 HVUL7H21390.2 0.355267716538815
HVUL0H05901.2 HVUL7H22915.2 0.211634532246793
HVUL0H05901.2 HVUL7H23144.2 0.304607799323865
HVUL0H05901.2 HVUL7H23183.2 0.131617248248376
HVUL0H05901.2 HVUL7H23448.2 0.416597338259299
HVUL0H05901.2 HVUL7H23458.2 0.372334382672832
HVUL0H05901.2 HVUL7H23459.2 0.330303729304934
HVUL0H05901.2 HVUL7H25195.2 0.378235235850817
HVUL0H05901.2 HVUL7H25557.2 0.24944506987549
HVUL0H05901.2 HVUL7H25972.2 0.202281024195637
HVUL0H05901.2 HVUL7H26410.2 0.305800268388191
HVUL0H05901.2 HVUL7H26958.2 0.423944418270314
HVUL0H05901.2 HVUL7H27178.2 0.387163924239175
HVUL0H05901.2 HVUL7H27205.2 0.2930860562171
HVUL0H05901.2 HVUL7H28389.2 0.373368366705845
HVUL0H05901.2 HVUL7H28417.2 0.403190858250016
HVUL0H05901.2 HVUL7H29256.2 0.300058931453207
HVUL0H05901.2 HVUL7H29326.2 0.28910042231308
HVUL0H05901.2 HVUL7H29357.2 0.331595799629111
HVUL0H05901.2 HVUL7H29358.2 0.412576797228283
HVUL0H05901.2 HVUL7H29359.2 0.420378118491529
HVUL0H05901.2 HVUL7H29585.2 0.346698345721181
HVUL0H05901.2 HVUL7H30521.2 0.425733183163746
HVUL0H05901.2 HVUL7H31321.2 0.209505834162718
HVUL0H05901.2 HVUL7H31393.2 0.378229377696024
HVUL0H05901.2 HVUL7H32212.2 0.392648895770994
HVUL0H05901.2 HVUL7H32312.2 0.366487293804595
HVUL0H05901.2 HVUL7H33294.2 0.335305968412729
HVUL0H05901.2 HVUL7H33660.2 0.06932112986191
HVUL0H05901.2 HVUL7H34347.2 0.137003557897524
HVUL0H05901.2 HVUL7H34397.2 0.147168530929646
HVUL0H05901.2 HVUL7H34402.2 0.389656869019013
HVUL0H05901.2 HVUL7H34574.2 0.2997545429705
HVUL0H05901.2 HVUL7H35390.2 0.365576729099592
HVUL0H05901.2 HVUL7H35961.2 0.43358457313985
HVUL0H05901.2 HVUL7H37046.2 0.290900259416629
HVUL0H05901.2 HVUL7H37356.2 0.263938109149267
HVUL0H05901.2 HVUL7H38175.2 0.22494436436658
HVUL0H05901.2 HVUL7H38320.2 0.265107672179506
HVUL0H05901.2 HVUL7H38965.2 0.238759872778346
HVUL0H05901.2 HVUL7H39584.2 0.427651359642297
HVUL0H05901.2 HVUL7H40151.2 0.25645109013127
HVUL0H05901.2 HVUL7H40389.2 0.300885804293032
HVUL0H05901.2 HVUL7H41506.2 0.178239724483357
HVUL0H05901.2 HVUL7H42439.2 0.122391800807209
HVUL0H05901.2 HVUL7H42443.2 0.337561135590456
HVUL0H05901.2 HVUL7H43488.2 0.0849157099576195
HVUL0H05901.2 HVUL7H43719.2 0.302271149148602
HVUL0H05901.2 HVUL7H44228.2 0.0609137908270916
HVUL0H05901.2 HVUL7H44630.2 0.27617073532015
HVUL0H05901.2 HVUL7H44748.2 0.280075342875261
HVUL0H05901.2 HVUL7H47327.2 0.290144421210107
HVUL0H05901.2 HVUL7H47548.2 0.307646831398506
HVUL0H05901.2 HVUL7H47879.2 0.378629262270042
HVUL0H05901.2 HVUL7H48057.2 0.221992861726036
HVUL0H05901.2 HVUL7H49219.2 0.372335289954763
HVUL0H05901.2 HVUL7H49461.2 0.349192983857605
HVUL0H05901.2 HVUL7H51204.2 0.227501708236087
HVUL0H05901.2 HVUL7H51587.2 0.390562264158621
HVUL0H05901.2 HVUL7H52181.2 0.333128023891685
HVUL0H05901.2 HVUL7H52771.2 0.226892747166921
HVUL0H05901.2 HVUL7H53405.2 0.436968437951402
HVUL0H05901.2 HVUL7H54031.2 0.387963857658094
HVUL0H05901.2 HVUL7H55927.2 0.425478534440814
HVUL0H05901.2 HVUL7H55963.2 0.264687473540557
HVUL0H05901.2 HVUL7H57481.2 0.161546206344533
HVUL0H05901.2 HVUL7H59296.2 0.386381323103046
HVUL0H06657.2 HVUL0H07125.2 0.211464557393517
HVUL0H06657.2 HVUL0H07208.2 0.148741338941587
HVUL0H06657.2 HVUL0H07940.2 0.329317205041783
HVUL0H06657.2 HVUL0H08117.2 0.174611844298057
HVUL0H06657.2 HVUL0H08118.2 0.306604126704107
HVUL0H06657.2 HVUL0H08584.2 0.202461152511205
HVUL0H06657.2 HVUL0H08589.2 0.109512407280682
HVUL0H06657.2 HVUL0H09019.2 0.271529826248208
HVUL0H06657.2 HVUL0H09020.2 0.053035608452156
HVUL0H06657.2 HVUL0H09318.2 0.025424961647077
HVUL0H06657.2 HVUL0H09820.2 0.284127839845633
HVUL0H06657.2 HVUL0H10043.2 0.146187020046291
HVUL0H06657.2 HVUL0H12494.2 0.251860473301652
HVUL0H06657.2 HVUL0H12663.2 0.230108178085798
HVUL0H06657.2 HVUL0H13198.2 0.0991451298906751
HVUL0H06657.2 HVUL0H13454.2 0.30433220390004
HVUL0H06657.2 HVUL0H14263.2 0.0974957965756916
HVUL0H06657.2 HVUL0H14784.2 0.0555275582263047
HVUL0H06657.2 HVUL0H15117.2 0.295763515594394
HVUL0H06657.2 HVUL0H15310.2 0.22089530853052
HVUL0H06657.2 HVUL0H15620.2 0.318491499137629
HVUL0H06657.2 HVUL0H15893.2 0.317869238703789
HVUL0H06657.2 HVUL0H17765.2 0.114179165797756
HVUL0H06657.2 HVUL0H21084.2 0.152498096797625
HVUL0H06657.2 HVUL0H23092.2 0.308299698105215
HVUL0H06657.2 HVUL0H28934.2 0.187913484612828
HVUL0H06657.2 HVUL0H28935.2 0.24012524772012
HVUL0H06657.2 HVUL0H29767.2 0.021916005186466
HVUL0H06657.2 HVUL0H31003.2 0.199129491501086
HVUL0H06657.2 HVUL0H33228.2 0.236678459178793
HVUL0H06657.2 HVUL0H33619.2 0.192049718663501
HVUL0H06657.2 HVUL0H46714.2 0.245852604990851
HVUL0H06657.2 HVUL0H46775.2 0.14029989947859
HVUL0H06657.2 HVUL1H00259.2 0.307029649324377
HVUL0H06657.2 HVUL1H01569.2 0.295746685643729
HVUL0H06657.2 HVUL1H02263.2 0.0946089600489184
HVUL0H06657.2 HVUL1H02385.2 0.225092982028118
HVUL0H06657.2 HVUL1H02387.2 0.234725691273032
HVUL0H06657.2 HVUL1H02587.2 0.280420164406825
HVUL0H06657.2 HVUL1H02994.2 0.300104904246265
HVUL0H06657.2 HVUL1H03020.2 0.33060786081039
HVUL0H06657.2 HVUL1H03164.2 0.147682689687689
HVUL0H06657.2 HVUL1H03639.2 0.27548645939962
HVUL0H06657.2 HVUL1H03721.2 0.261622125663443
HVUL0H06657.2 HVUL1H04874.2 0.302252742152535
HVUL0H06657.2 HVUL1H04989.2 0.299977218731065
HVUL0H06657.2 HVUL1H05289.2 0.0498530672896112
HVUL0H06657.2 HVUL1H05324.2 0.112278428423904
HVUL0H06657.2 HVUL1H05443.2 0.160866862590331
HVUL0H06657.2 HVUL1H06543.2 0.315488783851846
HVUL0H06657.2 HVUL1H06802.2 0.342503566438263
HVUL0H06657.2 HVUL1H07337.2 0.226063226419411
HVUL0H06657.2 HVUL1H07566.2 0.288887833132111
HVUL0H06657.2 HVUL1H08320.2 0.229647586138277
HVUL0H06657.2 HVUL1H08352.2 0.136076855859372
HVUL0H06657.2 HVUL1H08356.2 0.250246928384386
HVUL0H06657.2 HVUL1H08399.2 0.186046779195624
HVUL0H06657.2 HVUL1H10942.2 0.231246401454007
HVUL0H06657.2 HVUL1H11017.2 0.0921872131085592
HVUL0H06657.2 HVUL1H11631.2 0.342551388506145
HVUL0H06657.2 HVUL1H12084.2 0.255813922075136
HVUL0H06657.2 HVUL1H12217.2 0.0941980039535965
HVUL0H06657.2 HVUL1H12218.2 0.0665631728205245
HVUL0H06657.2 HVUL1H12220.2 0.0981292023549797
HVUL0H06657.2 HVUL1H12635.2 0.14060840418179
HVUL0H06657.2 HVUL1H12941.2 0.232081663795368
HVUL0H06657.2 HVUL1H12954.2 0.267691353776517
HVUL0H06657.2 HVUL1H13099.2 0.174521068365142
HVUL0H06657.2 HVUL1H13139.2 0.25034201236357
HVUL0H06657.2 HVUL1H14474.2 0.336689037278966
HVUL0H06657.2 HVUL1H15041.2 0.0970702432401476
HVUL0H06657.2 HVUL1H15328.2 0.288312158555735
HVUL0H06657.2 HVUL1H15995.2 0.301179314837691
HVUL0H06657.2 HVUL1H16443.2 0.286392264981145
HVUL0H06657.2 HVUL1H16648.2 0.154629009670086
HVUL0H06657.2 HVUL1H16764.2 0.304933459892024
HVUL0H06657.2 HVUL1H17858.2 0.036756758639062
HVUL0H06657.2 HVUL1H18436.2 0.173551198315697
HVUL0H06657.2 HVUL1H19184.2 0.305731218019632
HVUL0H06657.2 HVUL1H19398.2 0.234162849309884
HVUL0H06657.2 HVUL1H19514.2 0.288572628292486
HVUL0H06657.2 HVUL1H20964.2 0.188071520148383
HVUL0H06657.2 HVUL1H22403.2 0.228448083292696
HVUL0H06657.2 HVUL1H22714.2 0.238824855763843
HVUL0H06657.2 HVUL1H22869.2 0.344888296597366
HVUL0H06657.2 HVUL1H23150.2 0.162212062061389
HVUL0H06657.2 HVUL1H24019.2 0.308696649661287
HVUL0H06657.2 HVUL1H24020.2 0.347689965892869
HVUL0H06657.2 HVUL1H24106.2 0.273176147418169
HVUL0H06657.2 HVUL1H24974.2 0.290960245277428
HVUL0H06657.2 HVUL1H26289.2 0.251503385418829
HVUL0H06657.2 HVUL1H26689.2 0.218278292862717
HVUL0H06657.2 HVUL1H26690.2 0.357967423819538
HVUL0H06657.2 HVUL1H27371.2 0.344400077442494
HVUL0H06657.2 HVUL1H27440.2 0.136447471852998
HVUL0H06657.2 HVUL1H27930.2 0.111515503247152
HVUL0H06657.2 HVUL1H28613.2 0.271484479781876
HVUL0H06657.2 HVUL1H28780.2 0.154011393916522
HVUL0H06657.2 HVUL1H29485.2 0.171846772289026
HVUL0H06657.2 HVUL1H29639.2 0.11722652768011
HVUL0H06657.2 HVUL1H30591.2 0.333473838023858
HVUL0H06657.2 HVUL1H30861.2 0.327856759444786
HVUL0H06657.2 HVUL1H31164.2 0.243532213033379
HVUL0H06657.2 HVUL1H31441.2 0.250619311694636
HVUL0H06657.2 HVUL1H31797.2 0.303159825149525
HVUL0H06657.2 HVUL1H32033.2 0.289527014690062
HVUL0H06657.2 HVUL1H32113.2 0.151985491154495
HVUL0H06657.2 HVUL1H32788.2 0.26504116915055
HVUL0H06657.2 HVUL1H32790.2 0.147784399191049
HVUL0H06657.2 HVUL1H34231.2 0.260362464137355
HVUL0H06657.2 HVUL1H34287.2 0.32841577031638
HVUL0H06657.2 HVUL1H34368.2 0.309868897480858
HVUL0H06657.2 HVUL1H34763.2 0.23663239787711
HVUL0H06657.2 HVUL1H35226.2 0.344951411379221
HVUL0H06657.2 HVUL1H35310.2 0.220918718998005
HVUL0H06657.2 HVUL1H35678.2 0.0660162549625544
HVUL0H06657.2 HVUL1H37070.2 0.289290606637359
HVUL0H06657.2 HVUL1H37134.2 0.194621779497048
HVUL0H06657.2 HVUL1H37283.2 0.0974864639559145
HVUL0H06657.2 HVUL1H39468.2 0.310151297174554
HVUL0H06657.2 HVUL1H39878.2 0.34430316624328
HVUL0H06657.2 HVUL1H42113.2 0.14481305836617
HVUL0H06657.2 HVUL1H43749.2 0.148748623921817
HVUL0H06657.2 HVUL1H45714.2 0.187096323554798
HVUL0H06657.2 HVUL1H46389.2 0.295584735627126
HVUL0H06657.2 HVUL1H47291.2 0.184895444506963
HVUL0H06657.2 HVUL1H48306.2 0.282807104704605
HVUL0H06657.2 HVUL1H48704.2 0.125722274902184
HVUL0H06657.2 HVUL1H49511.2 0.302536279605824
HVUL0H06657.2 HVUL1H51013.2 0.274264874647793
HVUL0H06657.2 HVUL1H51982.2 0.351627234641728
HVUL0H06657.2 HVUL1H52547.2 0.182955326496864
HVUL0H06657.2 HVUL1H52548.2 0.177395735555356
HVUL0H06657.2 HVUL1H52641.2 0.291352503076788
HVUL0H06657.2 HVUL1H54682.2 0.341468491041389
HVUL0H06657.2 HVUL1H54683.2 0.352169561502482
HVUL0H06657.2 HVUL1H59462.2 0.30264568005321
HVUL0H06657.2 HVUL1H59682.2 0.205710092645666
HVUL0H06657.2 HVUL2H01186.2 0.251846389600399
HVUL0H06657.2 HVUL2H01395.2 0.22597989134995
HVUL0H06657.2 HVUL2H01522.2 0.301683343447934
HVUL0H06657.2 HVUL2H01831.2 0.0558716436032635
HVUL0H06657.2 HVUL2H02614.2 0.314669451575699
HVUL0H06657.2 HVUL2H03142.2 0.337896473176558
HVUL0H06657.2 HVUL2H03578.2 0.296877959123181
HVUL0H06657.2 HVUL2H03756.2 0.112084594102542
HVUL0H06657.2 HVUL2H04302.2 0.228668666072179
HVUL0H06657.2 HVUL2H04832.2 0.0714572781293216
HVUL0H06657.2 HVUL2H04862.2 0.255201647861318
HVUL0H06657.2 HVUL2H05270.2 0.370136254601032
HVUL0H06657.2 HVUL2H05474.2 0.268394766789606
HVUL0H06657.2 HVUL2H05646.2 0.340781277942621
HVUL0H06657.2 HVUL2H06224.2 0.315756512373358
HVUL0H06657.2 HVUL2H06604.2 0.342920258321447
HVUL0H06657.2 HVUL2H07478.2 0.0984823951378675
HVUL0H06657.2 HVUL2H07560.2 0.290904222414619
HVUL0H06657.2 HVUL2H07776.2 0.206868663395249
HVUL0H06657.2 HVUL2H07777.2 0.20657168202945
HVUL0H06657.2 HVUL2H07971.2 0.245522647865745
HVUL0H06657.2 HVUL2H08057.2 0.12658237480819
HVUL0H06657.2 HVUL2H08058.2 0.232016585766217
HVUL0H06657.2 HVUL2H08436.2 0.349472192614983
HVUL0H06657.2 HVUL2H08852.2 0.222097427829543
HVUL0H06657.2 HVUL2H10372.2 0.228086153429372
HVUL0H06657.2 HVUL2H10373.2 0.262005252165525
HVUL0H06657.2 HVUL2H10947.2 0.329783460033556
HVUL0H06657.2 HVUL2H11031.2 0.352002721731148
HVUL0H06657.2 HVUL2H11035.2 0.249102193714708
HVUL0H06657.2 HVUL2H11156.2 0.239908505492836
HVUL0H06657.2 HVUL2H11841.2 0.0907320314920123
HVUL0H06657.2 HVUL2H12467.2 0.335132241781286
HVUL0H06657.2 HVUL2H12616.2 0.120771680503057
HVUL0H06657.2 HVUL2H12983.2 0.168143795953693
HVUL0H06657.2 HVUL2H13055.2 0.203046857750433
HVUL0H06657.2 HVUL2H13606.2 0.338499755297061
HVUL0H06657.2 HVUL2H13898.2 0.251810288682339
HVUL0H06657.2 HVUL2H15788.2 0.0239366471923413
HVUL0H06657.2 HVUL2H15808.2 0.309666807838845
HVUL0H06657.2 HVUL2H16854.2 0.314939721379445
HVUL0H06657.2 HVUL2H16986.2 0.0960788662381132
HVUL0H06657.2 HVUL2H17073.2 0.251616788896659
HVUL0H06657.2 HVUL2H19071.2 0.233822883590143
HVUL0H06657.2 HVUL2H19379.2 0.312527809999231
HVUL0H06657.2 HVUL2H19380.2 0.320072832644324
HVUL0H06657.2 HVUL2H19926.2 0.0538970196492676
HVUL0H06657.2 HVUL2H20080.2 0.177883780722841
HVUL0H06657.2 HVUL2H20373.2 0.178011571230932
HVUL0H06657.2 HVUL2H20800.2 0.191573065846504
HVUL0H06657.2 HVUL2H21113.2 0.264153002684402
HVUL0H06657.2 HVUL2H21119.2 0.231433989181742
HVUL0H06657.2 HVUL2H21125.2 0.153471555475728
HVUL0H06657.2 HVUL2H21301.2 0.11739082466438
HVUL0H06657.2 HVUL2H21469.2 0.307977719622949
HVUL0H06657.2 HVUL2H21989.2 0.136717164533863
HVUL0H06657.2 HVUL2H22124.2 0.33046489351082
HVUL0H06657.2 HVUL2H22539.2 0.200619103987702
HVUL0H06657.2 HVUL2H22717.2 0.327531567363975
HVUL0H06657.2 HVUL2H22718.2 0.293935834113263
HVUL0H06657.2 HVUL2H22734.2 0.224109818481835
HVUL0H06657.2 HVUL2H23032.2 0.327868621709807
HVUL0H06657.2 HVUL2H23135.2 0.0515785089369324
HVUL0H06657.2 HVUL2H24355.2 0.160066654279649
HVUL0H06657.2 HVUL2H25131.2 0.332798414017028
HVUL0H06657.2 HVUL2H25507.2 0.107380914166746
HVUL0H06657.2 HVUL2H25933.2 0.32913511763386
HVUL0H06657.2 HVUL2H26265.2 0.337651316764055
HVUL0H06657.2 HVUL2H26379.2 0.285842334286122
HVUL0H06657.2 HVUL2H26489.2 0.180887319441204
HVUL0H06657.2 HVUL2H26598.2 0.146670936739558
HVUL0H06657.2 HVUL2H28043.2 0.31598751898337
HVUL0H06657.2 HVUL2H28168.2 0.25665601808931
HVUL0H06657.2 HVUL2H28401.2 0.257380130786994
HVUL0H06657.2 HVUL2H28493.2 0.243079287966601
HVUL0H06657.2 HVUL2H29227.2 0.0315140738265828
HVUL0H06657.2 HVUL2H29366.2 0.183153742252115
HVUL0H06657.2 HVUL2H30322.2 0.321037559246406
HVUL0H06657.2 HVUL2H30417.2 0.246250184032702
HVUL0H06657.2 HVUL2H30445.2 0.280685563928488
HVUL0H06657.2 HVUL2H30504.2 0.326405045682935
HVUL0H06657.2 HVUL2H30506.2 0.305684312220374
HVUL0H06657.2 HVUL2H30893.2 0.080096315639933
HVUL0H06657.2 HVUL2H31036.2 0.241333427966172
HVUL0H06657.2 HVUL2H31148.2 0.338938420968617
HVUL0H06657.2 HVUL2H31746.2 0.28762273315667
HVUL0H06657.2 HVUL2H32291.2 0.294786445484424
HVUL0H06657.2 HVUL2H32297.2 0.258955858526017
HVUL0H06657.2 HVUL2H32298.2 0.0597097950331019
HVUL0H06657.2 HVUL2H32299.2 0.0438221844398821
HVUL0H06657.2 HVUL2H33131.2 0.267569507493865
HVUL0H06657.2 HVUL2H33748.2 0.12040804105799
HVUL0H06657.2 HVUL2H35148.2 0.14753941188951
HVUL0H06657.2 HVUL2H35253.2 0.149450312563271
HVUL0H06657.2 HVUL2H35254.2 0.288595326698707
HVUL0H06657.2 HVUL2H35814.2 0.21801529901847
HVUL0H06657.2 HVUL2H36002.2 0.309733345749032
HVUL0H06657.2 HVUL2H37244.2 0.223108711494512
HVUL0H06657.2 HVUL2H37485.2 0.0680588622000438
HVUL0H06657.2 HVUL2H39755.2 0.194972652971213
HVUL0H06657.2 HVUL2H39798.2 0.268898579635059
HVUL0H06657.2 HVUL2H39827.2 0.200856185122281
HVUL0H06657.2 HVUL2H39978.2 0.306634139172522
HVUL0H06657.2 HVUL2H40555.2 0.336657846462716
HVUL0H06657.2 HVUL2H40873.2 0.301268712434007
HVUL0H06657.2 HVUL2H42346.2 0.116884953643505
HVUL0H06657.2 HVUL2H42675.2 0.14291751812465
HVUL0H06657.2 HVUL2H42726.2 0.20562176251464
HVUL0H06657.2 HVUL2H42727.2 0.163649196705086
HVUL0H06657.2 HVUL2H43076.2 0.291940114962163
HVUL0H06657.2 HVUL2H43839.2 0.0326150978437919
HVUL0H06657.2 HVUL2H45312.2 0.176357516467574
HVUL0H06657.2 HVUL2H45582.2 0.252887094738051
HVUL0H06657.2 HVUL2H46560.2 0.205638326858605
HVUL0H06657.2 HVUL2H47632.2 0.276066923698269
HVUL0H06657.2 HVUL2H47638.2 0.243603873039268
HVUL0H06657.2 HVUL2H48130.2 0.15979934016583
HVUL0H06657.2 HVUL2H49348.2 0.0237407489374463
HVUL0H06657.2 HVUL2H50342.2 0.233086576452662
HVUL0H06657.2 HVUL2H50478.2 0.227567714556381
HVUL0H06657.2 HVUL2H50644.2 0.13913571065323
HVUL0H06657.2 HVUL2H52425.2 0.143620134983763
HVUL0H06657.2 HVUL2H52999.2 0.343711520371975
HVUL0H06657.2 HVUL2H53190.2 0.187536513356487
HVUL0H06657.2 HVUL2H55371.2 0.357658256264687
HVUL0H06657.2 HVUL2H57714.2 0.122713013844012
HVUL0H06657.2 HVUL2H58252.2 0.322646659184613
HVUL0H06657.2 HVUL2H59603.2 0.248349485092318
HVUL0H06657.2 HVUL3H01445.2 0.249644310971639
HVUL0H06657.2 HVUL3H01701.2 0.254231243151921
HVUL0H06657.2 HVUL3H01927.2 0.0819686663024177
HVUL0H06657.2 HVUL3H02116.2 0.291092934103515
HVUL0H06657.2 HVUL3H02780.2 0.311221700838257
HVUL0H06657.2 HVUL3H03170.2 0.0942103917768691
HVUL0H06657.2 HVUL3H03171.2 0.27967473168339
HVUL0H06657.2 HVUL3H03322.2 0.309930622921764
HVUL0H06657.2 HVUL3H03765.2 0.131556746454105
HVUL0H06657.2 HVUL3H04333.2 0.296549625025914
HVUL0H06657.2 HVUL3H05530.2 0.191398000217724
HVUL0H06657.2 HVUL3H06057.2 0.251197519312876
HVUL0H06657.2 HVUL3H06083.2 0.240259296388803
HVUL0H06657.2 HVUL3H06978.2 0.155838988042163
HVUL0H06657.2 HVUL3H07559.2 0.135150051473415
HVUL0H06657.2 HVUL3H07787.2 0.170188210084282
HVUL0H06657.2 HVUL3H09298.2 0.352081243880441
HVUL0H06657.2 HVUL3H09492.2 0.237249373021626
HVUL0H06657.2 HVUL3H10030.2 0.353623822812504
HVUL0H06657.2 HVUL3H10596.2 0.330271591766977
HVUL0H06657.2 HVUL3H10635.2 0.226821045424108
HVUL0H06657.2 HVUL3H10935.2 0.229635419076361
HVUL0H06657.2 HVUL3H11287.2 0.231308603730042
HVUL0H06657.2 HVUL3H11515.2 0.273817991360881
HVUL0H06657.2 HVUL3H13321.2 0.259361965515608
HVUL0H06657.2 HVUL3H14067.2 0.293308013479428
HVUL0H06657.2 HVUL3H14150.2 0.338421096863274
HVUL0H06657.2 HVUL3H14253.2 0.180018549004876
HVUL0H06657.2 HVUL3H14367.2 0.281876422435668
HVUL0H06657.2 HVUL3H15223.2 0.283325936337196
HVUL0H06657.2 HVUL3H15531.2 0.233970634467169
HVUL0H06657.2 HVUL3H15609.2 0.307450774086195
HVUL0H06657.2 HVUL3H15610.2 0.266267848666167
HVUL0H06657.2 HVUL3H15611.2 0.320292173282571
HVUL0H06657.2 HVUL3H15647.2 0.271696321455188
HVUL0H06657.2 HVUL3H16181.2 0.240959311827484
HVUL0H06657.2 HVUL3H16356.2 0.323671936784948
HVUL0H06657.2 HVUL3H16480.2 0.223047850851395
HVUL0H06657.2 HVUL3H16699.2 0.201511023281577
HVUL0H06657.2 HVUL3H17021.2 0.29757176403435
HVUL0H06657.2 HVUL3H18060.2 0.325527143248441
HVUL0H06657.2 HVUL3H18359.2 0.274459504096291
HVUL0H06657.2 HVUL3H18631.2 0.114703346446449
HVUL0H06657.2 HVUL3H18869.2 0.0174144164830592
HVUL0H06657.2 HVUL3H19281.2 0.164513192432635
HVUL0H06657.2 HVUL3H19593.2 0.322720503040854
HVUL0H06657.2 HVUL3H19812.2 0.346139912365481
HVUL0H06657.2 HVUL3H19890.2 0.191419111703993
HVUL0H06657.2 HVUL3H20126.2 0.182470176507327
HVUL0H06657.2 HVUL3H21204.2 0.320882964784522
HVUL0H06657.2 HVUL3H21715.2 0.359314729591473
HVUL0H06657.2 HVUL3H23722.2 0.253705900265966
HVUL0H06657.2 HVUL3H23761.2 0.35828112074832
HVUL0H06657.2 HVUL3H24064.2 0.312199899035659
HVUL0H06657.2 HVUL3H24160.2 0.304023104533899
HVUL0H06657.2 HVUL3H24324.2 0.338093294503088
HVUL0H06657.2 HVUL3H24357.2 0.0982776421058028
HVUL0H06657.2 HVUL3H25117.2 0.334007876094853
HVUL0H06657.2 HVUL3H25118.2 0.186878537830898
HVUL0H06657.2 HVUL3H26980.2 0.201079332898693
HVUL0H06657.2 HVUL3H27160.2 0.35899706365966
HVUL0H06657.2 HVUL3H27213.2 0.266098135359239
HVUL0H06657.2 HVUL3H27908.2 0.293223005277896
HVUL0H06657.2 HVUL3H31197.2 0.346846961066029
HVUL0H06657.2 HVUL3H31559.2 0.182839714688861
HVUL0H06657.2 HVUL3H31594.2 0.27356115202273
HVUL0H06657.2 HVUL3H32142.2 0.257363148486684
HVUL0H06657.2 HVUL3H32270.2 0.366418096905135
HVUL0H06657.2 HVUL3H32487.2 0.257279419474268
HVUL0H06657.2 HVUL3H33094.2 0.163796752779247
HVUL0H06657.2 HVUL3H34744.2 0.0880963129895193
HVUL0H06657.2 HVUL3H36025.2 0.351650812929901
HVUL0H06657.2 HVUL3H36621.2 0.117189567336527
HVUL0H06657.2 HVUL3H37504.2 0.340401219595052
HVUL0H06657.2 HVUL3H37744.2 0.182484789046951
HVUL0H06657.2 HVUL3H38261.2 0.206018023804925
HVUL0H06657.2 HVUL3H38509.2 0.13751242179539
HVUL0H06657.2 HVUL3H39627.2 0.0403324235707606
HVUL0H06657.2 HVUL3H39940.2 0.315032201320031
HVUL0H06657.2 HVUL3H41157.2 0.0416612916517768
HVUL0H06657.2 HVUL3H41377.2 0.342244974377283
HVUL0H06657.2 HVUL3H42215.2 0.339806358356323
HVUL0H06657.2 HVUL3H42394.2 0.15617220407505
HVUL0H06657.2 HVUL3H42595.2 0.221586767366213
HVUL0H06657.2 HVUL3H42614.2 0.355513123059753
HVUL0H06657.2 HVUL3H42927.2 0.365952052570163
HVUL0H06657.2 HVUL3H43024.2 0.107259502381423
HVUL0H06657.2 HVUL3H43113.2 0.314727895536444
HVUL0H06657.2 HVUL3H43560.2 0.230595762953549
HVUL0H06657.2 HVUL3H43569.2 0.314665546942912
HVUL0H06657.2 HVUL3H43738.2 0.328853541940392
HVUL0H06657.2 HVUL3H43896.2 0.32148525598605
HVUL0H06657.2 HVUL3H44021.2 0.206138435102082
HVUL0H06657.2 HVUL3H46235.2 0.343494800243436
HVUL0H06657.2 HVUL3H46948.2 0.296180971691754
HVUL0H06657.2 HVUL3H48368.2 0.321758614309919
HVUL0H06657.2 HVUL3H50654.2 0.224154370518479
HVUL0H06657.2 HVUL3H50876.2 0.240347603097412
HVUL0H06657.2 HVUL3H51616.2 0.105973029058055
HVUL0H06657.2 HVUL3H51730.2 0.169951877824754
HVUL0H06657.2 HVUL3H52229.2 0.189711337966998
HVUL0H06657.2 HVUL3H52982.2 0.283271506311622
HVUL0H06657.2 HVUL3H55462.2 0.269685825626495
HVUL0H06657.2 HVUL3H55492.2 0.205309947476458
HVUL0H06657.2 HVUL3H56227.2 0.17687994999771
HVUL0H06657.2 HVUL3H57087.2 0.306222836809236
HVUL0H06657.2 HVUL3H57697.2 0.360430703744843
HVUL0H06657.2 HVUL3H57924.2 0.277291133155653
HVUL0H06657.2 HVUL4H01602.2 0.0787821091273112
HVUL0H06657.2 HVUL4H02240.2 0.195542444944549
HVUL0H06657.2 HVUL4H02323.2 0.0527513646273628
HVUL0H06657.2 HVUL4H03474.2 0.161943916488746
HVUL0H06657.2 HVUL4H04816.2 0.264855006198838
HVUL0H06657.2 HVUL4H04952.2 0.209547741603043
HVUL0H06657.2 HVUL4H06403.2 0.358020682145151
HVUL0H06657.2 HVUL4H07140.2 0.354283047026496
HVUL0H06657.2 HVUL4H07160.2 0.264605514383382
HVUL0H06657.2 HVUL4H07474.2 0.1960533842389
HVUL0H06657.2 HVUL4H07829.2 0.24287578927159
HVUL0H06657.2 HVUL4H09412.2 0.0441851165626522
HVUL0H06657.2 HVUL4H09527.2 0.25707139918589
HVUL0H06657.2 HVUL4H10170.2 0.241928223750363
HVUL0H06657.2 HVUL4H10686.2 0.263263349888053
HVUL0H06657.2 HVUL4H11601.2 0.317262227951786
HVUL0H06657.2 HVUL4H13063.2 0.229126574900352
HVUL0H06657.2 HVUL4H14799.2 0.224639998660131
HVUL0H06657.2 HVUL4H14909.2 0.027443986000127
HVUL0H06657.2 HVUL4H15151.2 0.237748028209892
HVUL0H06657.2 HVUL4H15619.2 0.165515566748234
HVUL0H06657.2 HVUL4H15891.2 0.329177465169898
HVUL0H06657.2 HVUL4H17794.2 0.325466620906935
HVUL0H06657.2 HVUL4H17799.2 0.193650788673685
HVUL0H06657.2 HVUL4H18007.2 0.354253927422565
HVUL0H06657.2 HVUL4H18195.2 0.269910427423593
HVUL0H06657.2 HVUL4H18530.2 0.335428683799635
HVUL0H06657.2 HVUL4H18896.2 0.314657797602972
HVUL0H06657.2 HVUL4H18914.2 0.349846669497259
HVUL0H06657.2 HVUL4H19726.2 0.300787813277711
HVUL0H06657.2 HVUL4H20568.2 0.220640236211735
HVUL0H06657.2 HVUL4H21383.2 0.152159154522282
HVUL0H06657.2 HVUL4H21385.2 0.131824032716398
HVUL0H06657.2 HVUL4H21454.2 0.165632568180016
HVUL0H06657.2 HVUL4H21630.2 0.229433352223978
HVUL0H06657.2 HVUL4H21723.2 0.160700171648873
HVUL0H06657.2 HVUL4H21876.2 0.248559205727469
HVUL0H06657.2 HVUL4H21878.2 0.220506467347565
HVUL0H06657.2 HVUL4H22529.2 0.287598108751074
HVUL0H06657.2 HVUL4H22537.2 0.285002253924216
HVUL0H06657.2 HVUL4H22567.2 0.163975642415396
HVUL0H06657.2 HVUL4H24247.2 0.352172049827773
HVUL0H06657.2 HVUL4H25261.2 0.319971548487724
HVUL0H06657.2 HVUL4H25660.2 0.167800868587263
HVUL0H06657.2 HVUL4H26244.2 0.328665457137051
HVUL0H06657.2 HVUL4H26284.2 0.293942369926452
HVUL0H06657.2 HVUL4H26319.2 0.359251473466085
HVUL0H06657.2 HVUL4H26604.2 0.243286961651052
HVUL0H06657.2 HVUL4H26833.2 0.112531043710906
HVUL0H06657.2 HVUL4H27298.2 0.180783069691941
HVUL0H06657.2 HVUL4H27323.2 0.176094655666325
HVUL0H06657.2 HVUL4H27861.2 0.316479342726255
HVUL0H06657.2 HVUL4H27863.2 0.356063276065284
HVUL0H06657.2 HVUL4H28905.2 0.314458547549511
HVUL0H06657.2 HVUL4H29063.2 0.128364705854455
HVUL0H06657.2 HVUL4H29448.2 0.187976005515902
HVUL0H06657.2 HVUL4H29640.2 0.177248433588488
HVUL0H06657.2 HVUL4H29866.2 0.341031730757798
HVUL0H06657.2 HVUL4H29960.2 0.176517042182565
HVUL0H06657.2 HVUL4H31138.2 0.297890326069298
HVUL0H06657.2 HVUL4H31140.2 0.169095337823711
HVUL0H06657.2 HVUL4H31364.2 0.298215582731826
HVUL0H06657.2 HVUL4H31895.2 0.065534340501609
HVUL0H06657.2 HVUL4H35401.2 0.290670045824032
HVUL0H06657.2 HVUL4H35402.2 0.24474525199185
HVUL0H06657.2 HVUL4H35790.2 0.207931998621196
HVUL0H06657.2 HVUL4H35985.2 0.345483778128966
HVUL0H06657.2 HVUL4H37183.2 0.318434780307784
HVUL0H06657.2 HVUL4H37301.2 0.333351948524152
HVUL0H06657.2 HVUL4H37366.2 0.276140023333241
HVUL0H06657.2 HVUL4H37986.2 0.344668600395433
HVUL0H06657.2 HVUL4H38115.2 0.240292578995009
HVUL0H06657.2 HVUL4H38119.2 0.256312691953118
HVUL0H06657.2 HVUL4H38244.2 0.209721643161319
HVUL0H06657.2 HVUL4H38552.2 0.0215425986481207
HVUL0H06657.2 HVUL4H38563.2 0.230837209019559
HVUL0H06657.2 HVUL4H38756.2 0.182350791322502
HVUL0H06657.2 HVUL4H38866.2 0.318208777456478
HVUL0H06657.2 HVUL4H39102.2 0.346055288208844
HVUL0H06657.2 HVUL4H39316.2 0.337466237287312
HVUL0H06657.2 HVUL4H39326.2 0.299307681582823
HVUL0H06657.2 HVUL4H40195.2 0.0217842874063901
HVUL0H06657.2 HVUL4H42137.2 0.286069062610101
HVUL0H06657.2 HVUL4H42295.2 0.12429284346795
HVUL0H06657.2 HVUL4H42499.2 0.169785305042669
HVUL0H06657.2 HVUL4H42514.2 0.328348173805034
HVUL0H06657.2 HVUL4H42782.2 0.110914587034027
HVUL0H06657.2 HVUL4H43876.2 0.282213300657098
HVUL0H06657.2 HVUL4H45793.2 0.135872614590816
HVUL0H06657.2 HVUL4H47715.2 0.287517031449177
HVUL0H06657.2 HVUL4H47765.2 0.0879798808144954
HVUL0H06657.2 HVUL4H48526.2 0.160776121665663
HVUL0H06657.2 HVUL4H52043.2 0.231317523257434
HVUL0H06657.2 HVUL4H52481.2 0.238661115283992
HVUL0H06657.2 HVUL4H52669.2 0.191096790936743
HVUL0H06657.2 HVUL4H53302.2 0.315889299777178
HVUL0H06657.2 HVUL4H53952.2 0.118572117741557
HVUL0H06657.2 HVUL4H54822.2 0.371539438422628
HVUL0H06657.2 HVUL4H55780.2 0.185748566845347
HVUL0H06657.2 HVUL4H56078.2 0.268108939541374
HVUL0H06657.2 HVUL4H59046.2 0.16512523418824
HVUL0H06657.2 HVUL4H59209.2 0.206070650291808
HVUL0H06657.2 HVUL4H59251.2 0.336120591246459
HVUL0H06657.2 HVUL4H59252.2 0.331529023666664
HVUL0H06657.2 HVUL4H59419.2 0.231520288799152
HVUL0H06657.2 HVUL5H01042.2 0.347619084758604
HVUL0H06657.2 HVUL5H01959.2 0.0726069506852638
HVUL0H06657.2 HVUL5H01996.2 0.228373405529344
HVUL0H06657.2 HVUL5H02128.2 0.150840941027583
HVUL0H06657.2 HVUL5H02709.2 0.209433030425477
HVUL0H06657.2 HVUL5H02793.2 0.0620304525836594
HVUL0H06657.2 HVUL5H03202.2 0.191070181561817
HVUL0H06657.2 HVUL5H03299.2 0.313577166138592
HVUL0H06657.2 HVUL5H03654.2 0.332462776168571
HVUL0H06657.2 HVUL5H03720.2 0.203856780197122
HVUL0H06657.2 HVUL5H04847.2 0.0837347211277195
HVUL0H06657.2 HVUL5H05309.2 0.199137094472491
HVUL0H06657.2 HVUL5H05538.2 0.295338797200271
HVUL0H06657.2 HVUL5H05714.2 0.146917016267012
HVUL0H06657.2 HVUL5H05810.2 0.300836161818726
HVUL0H06657.2 HVUL5H05813.2 0.286433511255775
HVUL0H06657.2 HVUL5H06350.2 0.19147305185666
HVUL0H06657.2 HVUL5H06513.2 0.259880072927228
HVUL0H06657.2 HVUL5H06582.2 0.264876635084318
HVUL0H06657.2 HVUL5H07010.2 0.335570087391033
HVUL0H06657.2 HVUL5H07926.2 0.0986009458434432
HVUL0H06657.2 HVUL5H07927.2 0.258893611933014
HVUL0H06657.2 HVUL5H08069.2 0.225144151716878
HVUL0H06657.2 HVUL5H08255.2 0.0987803666274346
HVUL0H06657.2 HVUL5H08513.2 0.183984133626772
HVUL0H06657.2 HVUL5H09596.2 0.206627577534238
HVUL0H06657.2 HVUL5H09941.2 0.282392181172005
HVUL0H06657.2 HVUL5H10968.2 0.259530473742454
HVUL0H06657.2 HVUL5H11071.2 0.0971325101188957
HVUL0H06657.2 HVUL5H11099.2 0.164984161637571
HVUL0H06657.2 HVUL5H11348.2 0.221579024346313
HVUL0H06657.2 HVUL5H11350.2 0.16810289591249
HVUL0H06657.2 HVUL5H12069.2 0.201228161644126
HVUL0H06657.2 HVUL5H12103.2 0.130306052004011
HVUL0H06657.2 HVUL5H12468.2 0.292829096815852
HVUL0H06657.2 HVUL5H12526.2 0.315337960294092
HVUL0H06657.2 HVUL5H13656.2 0.302768082027783
HVUL0H06657.2 HVUL5H13819.2 0.290560221781822
HVUL0H06657.2 HVUL5H14194.2 0.335984889780397
HVUL0H06657.2 HVUL5H14445.2 0.132773589938227
HVUL0H06657.2 HVUL5H14875.2 0.210586179384013
HVUL0H06657.2 HVUL5H15247.2 0.156774541178695
HVUL0H06657.2 HVUL5H15446.2 0.118054236565534
HVUL0H06657.2 HVUL5H16349.2 0.294425605089507
HVUL0H06657.2 HVUL5H16351.2 0.0789114537504072
HVUL0H06657.2 HVUL5H16924.2 0.144078168760848
HVUL0H06657.2 HVUL5H17934.2 0.219531937089751
HVUL0H06657.2 HVUL5H18029.2 0.214253912754528
HVUL0H06657.2 HVUL5H18054.2 0.218979752979294
HVUL0H06657.2 HVUL5H18900.2 0.217693185171896
HVUL0H06657.2 HVUL5H19387.2 0.217569425536015
HVUL0H06657.2 HVUL5H19602.2 0.239046412620599
HVUL0H06657.2 HVUL5H19982.2 0.327993105502068
HVUL0H06657.2 HVUL5H20469.2 0.306759501356062
HVUL0H06657.2 HVUL5H20573.2 0.300657451935297
HVUL0H06657.2 HVUL5H21151.2 0.337574531856355
HVUL0H06657.2 HVUL5H22075.2 0.258248699646011
HVUL0H06657.2 HVUL5H22696.2 0.0533678474745563
HVUL0H06657.2 HVUL5H22971.2 0.186779580118426
HVUL0H06657.2 HVUL5H23051.2 0.143203082170839
HVUL0H06657.2 HVUL5H23554.2 0.283985580082298
HVUL0H06657.2 HVUL5H24151.2 0.28385257386969
HVUL0H06657.2 HVUL5H25360.2 0.197814554084106
HVUL0H06657.2 HVUL5H26055.2 0.266268505215822
HVUL0H06657.2 HVUL5H26096.2 0.298026652881647
HVUL0H06657.2 HVUL5H26237.2 0.311537595985462
HVUL0H06657.2 HVUL5H27229.2 0.30666916453548
HVUL0H06657.2 HVUL5H27731.2 0.207408737269375
HVUL0H06657.2 HVUL5H27844.2 0.0563693204408503
HVUL0H06657.2 HVUL5H27846.2 0.321104304299272
HVUL0H06657.2 HVUL5H28459.2 0.338843572626246
HVUL0H06657.2 HVUL5H28460.2 0.237717964899885
HVUL0H06657.2 HVUL5H28672.2 0.329491184819116
HVUL0H06657.2 HVUL5H28877.2 0.0301935246317568
HVUL0H06657.2 HVUL5H28917.2 0.313713274301959
HVUL0H06657.2 HVUL5H30607.2 0.231141427727659
HVUL0H06657.2 HVUL5H31052.2 0.182128581167821
HVUL0H06657.2 HVUL5H31450.2 0.214644110347425
HVUL0H06657.2 HVUL5H32227.2 0.231776114788205
HVUL0H06657.2 HVUL5H32610.2 0.0824854703931743
HVUL0H06657.2 HVUL5H32942.2 0.180391180628313
HVUL0H06657.2 HVUL5H33572.2 0.120877961272309
HVUL0H06657.2 HVUL5H34041.2 0.182756311332877
HVUL0H06657.2 HVUL5H34497.2 0.210477100850103
HVUL0H06657.2 HVUL5H35098.2 0.113890546075111
HVUL0H06657.2 HVUL5H35356.2 0.291559163796322
HVUL0H06657.2 HVUL5H36130.2 0.205327109281306
HVUL0H06657.2 HVUL5H36133.2 0.233647053949265
HVUL0H06657.2 HVUL5H36394.2 0.274072131928415
HVUL0H06657.2 HVUL5H38792.2 0.125151122323625
HVUL0H06657.2 HVUL5H39411.2 0.339720054357756
HVUL0H06657.2 HVUL5H39668.2 0.261625276360899
HVUL0H06657.2 HVUL5H40100.2 0.344526929617511
HVUL0H06657.2 HVUL5H40109.2 0.225253796382448
HVUL0H06657.2 HVUL5H40238.2 0.207838966482383
HVUL0H06657.2 HVUL5H41834.2 0.281776815477906
HVUL0H06657.2 HVUL5H41844.2 0.048894620513519
HVUL0H06657.2 HVUL5H41954.2 0.0549642151170965
HVUL0H06657.2 HVUL5H42528.2 0.252705224150035
HVUL0H06657.2 HVUL5H43820.2 0.22360869448351
HVUL0H06657.2 HVUL5H44015.2 0.268557489330418
HVUL0H06657.2 HVUL5H44461.2 0.271943372689657
HVUL0H06657.2 HVUL5H44522.2 0.243532050046519
HVUL0H06657.2 HVUL5H44901.2 0.194191883479886
HVUL0H06657.2 HVUL5H44995.2 0.145678905204128
HVUL0H06657.2 HVUL5H45249.2 0.256947574199386
HVUL0H06657.2 HVUL5H46192.2 0.161741840099948
HVUL0H06657.2 HVUL5H47076.2 0.26050921607423
HVUL0H06657.2 HVUL5H47290.2 0.202079030849056
HVUL0H06657.2 HVUL5H49119.2 0.221402255139346
HVUL0H06657.2 HVUL5H49231.2 0.280707604032583
HVUL0H06657.2 HVUL5H49798.2 0.354491233652776
HVUL0H06657.2 HVUL5H51538.2 0.235954097513004
HVUL0H06657.2 HVUL5H51756.2 0.274934167336716
HVUL0H06657.2 HVUL5H52756.2 0.338212869322657
HVUL0H06657.2 HVUL5H53385.2 0.0615155588662964
HVUL0H06657.2 HVUL5H54601.2 0.176408454038259
HVUL0H06657.2 HVUL5H59898.2 0.337435274864336
HVUL0H06657.2 HVUL6H00967.2 0.325250417771145
HVUL0H06657.2 HVUL6H01199.2 0.0900773019291388
HVUL0H06657.2 HVUL6H01331.2 0.360117645983061
HVUL0H06657.2 HVUL6H02140.2 0.3337805660967
HVUL0H06657.2 HVUL6H02166.2 0.288361395224004
HVUL0H06657.2 HVUL6H02224.2 0.316820094405642
HVUL0H06657.2 HVUL6H02412.2 0.140580611819988
HVUL0H06657.2 HVUL6H02567.2 0.343384783693855
HVUL0H06657.2 HVUL6H02879.2 0.283245456630088
HVUL0H06657.2 HVUL6H04651.2 0.279749000107149
HVUL0H06657.2 HVUL6H05299.2 0.255280659464268
HVUL0H06657.2 HVUL6H05729.2 0.293173435723085
HVUL0H06657.2 HVUL6H06220.2 0.223724164043822
HVUL0H06657.2 HVUL6H06725.2 0.172117619183085
HVUL0H06657.2 HVUL6H08078.2 0.116213063373498
HVUL0H06657.2 HVUL6H08266.2 0.204449367236696
HVUL0H06657.2 HVUL6H08501.2 0.212981702821925
HVUL0H06657.2 HVUL6H08817.2 0.282628316275635
HVUL0H06657.2 HVUL6H09309.2 0.283286777421319
HVUL0H06657.2 HVUL6H09726.2 0.279571156426211
HVUL0H06657.2 HVUL6H10461.2 0.31311786939207
HVUL0H06657.2 HVUL6H12203.2 0.143126184050489
HVUL0H06657.2 HVUL6H12339.2 0.14944569939501
HVUL0H06657.2 HVUL6H12676.2 0.209901071661989
HVUL0H06657.2 HVUL6H13062.2 0.297094306320101
HVUL0H06657.2 HVUL6H13328.2 0.0707878718943368
HVUL0H06657.2 HVUL6H14487.2 0.215075399644881
HVUL0H06657.2 HVUL6H17004.2 0.0178736267435317
HVUL0H06657.2 HVUL6H17188.2 0.341477123754841
HVUL0H06657.2 HVUL6H17635.2 0.163247157414796
HVUL0H06657.2 HVUL6H18267.2 0.341756091942974
HVUL0H06657.2 HVUL6H19383.2 0.318500336069645
HVUL0H06657.2 HVUL6H19665.2 0.0622875636940347
HVUL0H06657.2 HVUL6H20013.2 0.0465121797214792
HVUL0H06657.2 HVUL6H21367.2 0.105097364061075
HVUL0H06657.2 HVUL6H21553.2 0.0137646963088419
HVUL0H06657.2 HVUL6H21895.2 0.125302775379746
HVUL0H06657.2 HVUL6H22389.2 0.354267124687801
HVUL0H06657.2 HVUL6H22662.2 0.228829574475272
HVUL0H06657.2 HVUL6H23568.2 0.276554892431613
HVUL0H06657.2 HVUL6H23976.2 0.217458266377714
HVUL0H06657.2 HVUL6H24043.2 0.283589043856859
HVUL0H06657.2 HVUL6H24780.2 0.261844400243575
HVUL0H06657.2 HVUL6H24824.2 0.305086631985329
HVUL0H06657.2 HVUL6H25211.2 0.353425541026627
HVUL0H06657.2 HVUL6H25574.2 0.365509468505325
HVUL0H06657.2 HVUL6H29843.2 0.26195886630544
HVUL0H06657.2 HVUL6H29929.2 0.314088264868182
HVUL0H06657.2 HVUL6H32660.2 0.0879694666582286
HVUL0H06657.2 HVUL6H32761.2 0.327222907491026
HVUL0H06657.2 HVUL6H33221.2 0.315373937612935
HVUL0H06657.2 HVUL6H33630.2 0.351519470816251
HVUL0H06657.2 HVUL6H33637.2 0.20269291194514
HVUL0H06657.2 HVUL6H33807.2 0.0917355818158209
HVUL0H06657.2 HVUL6H33871.2 0.204457986779463
HVUL0H06657.2 HVUL6H34668.2 0.335031141460069
HVUL0H06657.2 HVUL6H35025.2 0.198296612558392
HVUL0H06657.2 HVUL6H35134.2 0.252271230491894
HVUL0H06657.2 HVUL6H35637.2 0.314965020279011
HVUL0H06657.2 HVUL6H36297.2 0.0494159463042312
HVUL0H06657.2 HVUL6H37041.2 0.103946789035473
HVUL0H06657.2 HVUL6H37785.2 0.222503972756085
HVUL0H06657.2 HVUL6H37870.2 0.233005494827699
HVUL0H06657.2 HVUL6H38877.2 0.17113283938766
HVUL0H06657.2 HVUL6H39528.2 0.0251936005055248
HVUL0H06657.2 HVUL6H39608.2 0.102693769124952
HVUL0H06657.2 HVUL6H43996.2 0.272761931660427
HVUL0H06657.2 HVUL6H50077.2 0.258321267650313
HVUL0H06657.2 HVUL6H50823.2 0.198423965790225
HVUL0H06657.2 HVUL6H52171.2 0.264643278611377
HVUL0H06657.2 HVUL6H52442.2 0.271269518876211
HVUL0H06657.2 HVUL6H52447.2 0.241314516159418
HVUL0H06657.2 HVUL6H54647.2 0.230155992157103
HVUL0H06657.2 HVUL7H01687.2 0.313692062906922
HVUL0H06657.2 HVUL7H01902.2 0.17097954286046
HVUL0H06657.2 HVUL7H01951.2 0.0830135269597051
HVUL0H06657.2 HVUL7H02077.2 0.3081387131782
HVUL0H06657.2 HVUL7H02236.2 0.361495956639899
HVUL0H06657.2 HVUL7H03162.2 0.172524388859964
HVUL0H06657.2 HVUL7H03219.2 0.150997003524539
HVUL0H06657.2 HVUL7H03712.2 0.179044211449697
HVUL0H06657.2 HVUL7H03982.2 0.295864206528083
HVUL0H06657.2 HVUL7H04779.2 0.243117986425087
HVUL0H06657.2 HVUL7H05423.2 0.104724129446563
HVUL0H06657.2 HVUL7H05602.2 0.174842297027903
HVUL0H06657.2 HVUL7H06304.2 0.257540621521802
HVUL0H06657.2 HVUL7H06717.2 0.344537606768105
HVUL0H06657.2 HVUL7H06990.2 0.346753854839562
HVUL0H06657.2 HVUL7H07288.2 0.298292035474335
HVUL0H06657.2 HVUL7H08884.2 0.102525800852959
HVUL0H06657.2 HVUL7H08959.2 0.158664489195775
HVUL0H06657.2 HVUL7H09435.2 0.260423061735872
HVUL0H06657.2 HVUL7H09669.2 0.107935242602868
HVUL0H06657.2 HVUL7H09916.2 0.0484468535131771
HVUL0H06657.2 HVUL7H10232.2 0.319308603441286
HVUL0H06657.2 HVUL7H10575.2 0.185376937179279
HVUL0H06657.2 HVUL7H11269.2 0.28618543213759
HVUL0H06657.2 HVUL7H11280.2 0.351691779484191
HVUL0H06657.2 HVUL7H11408.2 0.312514046485371
HVUL0H06657.2 HVUL7H11663.2 0.0689290315777428
HVUL0H06657.2 HVUL7H11892.2 0.14288467788409
HVUL0H06657.2 HVUL7H12076.2 0.274321943999818
HVUL0H06657.2 HVUL7H12304.2 0.203777547962594
HVUL0H06657.2 HVUL7H12411.2 0.315711499117223
HVUL0H06657.2 HVUL7H12585.2 0.117607055343564
HVUL0H06657.2 HVUL7H12747.2 0.240206569817391
HVUL0H06657.2 HVUL7H12900.2 0.285554298015813
HVUL0H06657.2 HVUL7H12980.2 0.0278342344634508
HVUL0H06657.2 HVUL7H14338.2 0.234207587834952
HVUL0H06657.2 HVUL7H14968.2 0.264741285497852
HVUL0H06657.2 HVUL7H16005.2 0.165703935715106
HVUL0H06657.2 HVUL7H16070.2 0.326403020135283
HVUL0H06657.2 HVUL7H16113.2 0.219050964938526
HVUL0H06657.2 HVUL7H17329.2 0.197754569951409
HVUL0H06657.2 HVUL7H17447.2 0.276907274787753
HVUL0H06657.2 HVUL7H17456.2 0.304935312376598
HVUL0H06657.2 HVUL7H17671.2 0.0731664358191208
HVUL0H06657.2 HVUL7H18799.2 0.218697538931071
HVUL0H06657.2 HVUL7H18847.2 0.305744298464548
HVUL0H06657.2 HVUL7H19427.2 0.310663114189881
HVUL0H06657.2 HVUL7H21319.2 0.292711587070005
HVUL0H06657.2 HVUL7H21382.2 0.33845252728513
HVUL0H06657.2 HVUL7H21390.2 0.287571418893274
HVUL0H06657.2 HVUL7H22915.2 0.152050137379492
HVUL0H06657.2 HVUL7H23144.2 0.257854667279474
HVUL0H06657.2 HVUL7H23183.2 0.134884027478467
HVUL0H06657.2 HVUL7H23448.2 0.312321876158867
HVUL0H06657.2 HVUL7H23458.2 0.287347020431265
HVUL0H06657.2 HVUL7H23459.2 0.25324655968769
HVUL0H06657.2 HVUL7H25195.2 0.342412245409819
HVUL0H06657.2 HVUL7H25557.2 0.224305877993911
HVUL0H06657.2 HVUL7H25972.2 0.161405668328073
HVUL0H06657.2 HVUL7H26410.2 0.207182751535247
HVUL0H06657.2 HVUL7H26958.2 0.335177476484351
HVUL0H06657.2 HVUL7H27178.2 0.344682872881899
HVUL0H06657.2 HVUL7H27205.2 0.285400071030506
HVUL0H06657.2 HVUL7H28389.2 0.300592288972435
HVUL0H06657.2 HVUL7H28417.2 0.337805533375193
HVUL0H06657.2 HVUL7H29256.2 0.249776751219979
HVUL0H06657.2 HVUL7H29326.2 0.258523087321139
HVUL0H06657.2 HVUL7H29357.2 0.255079870074956
HVUL0H06657.2 HVUL7H29358.2 0.313310441036002
HVUL0H06657.2 HVUL7H29359.2 0.325000742526462
HVUL0H06657.2 HVUL7H29585.2 0.29412702843527
HVUL0H06657.2 HVUL7H30521.2 0.353670568636173
HVUL0H06657.2 HVUL7H31321.2 0.135255268869213
HVUL0H06657.2 HVUL7H31393.2 0.287023251521213
HVUL0H06657.2 HVUL7H32212.2 0.306966630694195
HVUL0H06657.2 HVUL7H32312.2 0.313360730522147
HVUL0H06657.2 HVUL7H33294.2 0.246332529960712
HVUL0H06657.2 HVUL7H33660.2 0.0393953855509848
HVUL0H06657.2 HVUL7H34347.2 0.0841708897011781
HVUL0H06657.2 HVUL7H34397.2 0.0947105002705797
HVUL0H06657.2 HVUL7H34402.2 0.299939543677262
HVUL0H06657.2 HVUL7H34574.2 0.231629855025207
HVUL0H06657.2 HVUL7H35390.2 0.300217120025642
HVUL0H06657.2 HVUL7H35961.2 0.345517526036575
HVUL0H06657.2 HVUL7H37046.2 0.238661665727545
HVUL0H06657.2 HVUL7H37356.2 0.234608152944954
HVUL0H06657.2 HVUL7H38175.2 0.188919658557587
HVUL0H06657.2 HVUL7H38320.2 0.264433179872298
HVUL0H06657.2 HVUL7H38965.2 0.194603203101657
HVUL0H06657.2 HVUL7H39584.2 0.362513215429691
HVUL0H06657.2 HVUL7H40151.2 0.228562945384025
HVUL0H06657.2 HVUL7H40389.2 0.293515267277844
HVUL0H06657.2 HVUL7H41506.2 0.130971777540487
HVUL0H06657.2 HVUL7H42439.2 0.0916980002702263
HVUL0H06657.2 HVUL7H42443.2 0.314560947143556
HVUL0H06657.2 HVUL7H43488.2 0.0598462231020036
HVUL0H06657.2 HVUL7H43719.2 0.221440097898926
HVUL0H06657.2 HVUL7H44228.2 0.0395333487151824
HVUL0H06657.2 HVUL7H44630.2 0.193485010219876
HVUL0H06657.2 HVUL7H44748.2 0.220323186995125
HVUL0H06657.2 HVUL7H47327.2 0.207301905995022
HVUL0H06657.2 HVUL7H47548.2 0.290681393469359
HVUL0H06657.2 HVUL7H47879.2 0.322234876341839
HVUL0H06657.2 HVUL7H48057.2 0.197673841866657
HVUL0H06657.2 HVUL7H49219.2 0.343623896334167
HVUL0H06657.2 HVUL7H49461.2 0.268674792910277
HVUL0H06657.2 HVUL7H51204.2 0.239443971593499
HVUL0H06657.2 HVUL7H51587.2 0.296429180206337
HVUL0H06657.2 HVUL7H52181.2 0.300072116830784
HVUL0H06657.2 HVUL7H52771.2 0.20799353583252
HVUL0H06657.2 HVUL7H53405.2 0.346787803191486
HVUL0H06657.2 HVUL7H54031.2 0.308661477262875
HVUL0H06657.2 HVUL7H55927.2 0.341716959152598
HVUL0H06657.2 HVUL7H55963.2 0.243750071959689
HVUL0H06657.2 HVUL7H57481.2 0.163433440963359
HVUL0H06657.2 HVUL7H59296.2 0.279170544358625
HVUL0H07125.2 HVUL0H07208.2 0.243291793859157
HVUL0H07125.2 HVUL0H07940.2 0.23364414552799
HVUL0H07125.2 HVUL0H08117.2 0.212499363239583
HVUL0H07125.2 HVUL0H08118.2 0.293250055156305
HVUL0H07125.2 HVUL0H08584.2 0.252782951885891
HVUL0H07125.2 HVUL0H08589.2 0.150042125649803
HVUL0H07125.2 HVUL0H09019.2 0.255436545677216
HVUL0H07125.2 HVUL0H09020.2 0.114354833949768
HVUL0H07125.2 HVUL0H09318.2 0.04275878709957
HVUL0H07125.2 HVUL0H09820.2 0.184822609446247
HVUL0H07125.2 HVUL0H10043.2 0.200410586168384
HVUL0H07125.2 HVUL0H12494.2 0.185678595170985
HVUL0H07125.2 HVUL0H12663.2 0.109244996949253
HVUL0H07125.2 HVUL0H13198.2 0.188729194140427
HVUL0H07125.2 HVUL0H13454.2 0.305808063376557
HVUL0H07125.2 HVUL0H14263.2 0.160469046398116
HVUL0H07125.2 HVUL0H14784.2 0.0587083651563094
HVUL0H07125.2 HVUL0H15117.2 0.309275886643165
HVUL0H07125.2 HVUL0H15310.2 0.175802982569487
HVUL0H07125.2 HVUL0H15620.2 0.298635986016597
HVUL0H07125.2 HVUL0H15893.2 0.213947732626411
HVUL0H07125.2 HVUL0H17765.2 0.159101672888205
HVUL0H07125.2 HVUL0H21084.2 0.0600359067929433
HVUL0H07125.2 HVUL0H23092.2 0.310196705519192
HVUL0H07125.2 HVUL0H28934.2 0.199996722587738
HVUL0H07125.2 HVUL0H28935.2 0.204287242023211
HVUL0H07125.2 HVUL0H29767.2 0.0427013151629276
HVUL0H07125.2 HVUL0H31003.2 0.159954242967083
HVUL0H07125.2 HVUL0H33228.2 0.184932281953572
HVUL0H07125.2 HVUL0H33619.2 0.191729353029138
HVUL0H07125.2 HVUL0H46714.2 0.159874380048052
HVUL0H07125.2 HVUL0H46775.2 0.191896705701655
HVUL0H07125.2 HVUL1H00259.2 0.197757181671722
HVUL0H07125.2 HVUL1H01569.2 0.157890117293252
HVUL0H07125.2 HVUL1H02263.2 0.144671749457952
HVUL0H07125.2 HVUL1H02385.2 0.198091512073169
HVUL0H07125.2 HVUL1H02387.2 0.227484302163792
HVUL0H07125.2 HVUL1H02587.2 0.156043528414629
HVUL0H07125.2 HVUL1H02994.2 0.242280633683079
HVUL0H07125.2 HVUL1H03020.2 0.230644260052812
HVUL0H07125.2 HVUL1H03164.2 0.160385269112327
HVUL0H07125.2 HVUL1H03639.2 0.220424838509901
HVUL0H07125.2 HVUL1H03721.2 0.230069317495791
HVUL0H07125.2 HVUL1H04874.2 0.318042262366333
HVUL0H07125.2 HVUL1H04989.2 0.228019685357514
HVUL0H07125.2 HVUL1H05289.2 0.0882197074611669
HVUL0H07125.2 HVUL1H05324.2 0.11847021139166
HVUL0H07125.2 HVUL1H05443.2 0.188268872939235
HVUL0H07125.2 HVUL1H06543.2 0.309778025112586
HVUL0H07125.2 HVUL1H06802.2 0.259312135179976
HVUL0H07125.2 HVUL1H07337.2 0.243889496371889
HVUL0H07125.2 HVUL1H07566.2 0.159396462879575
HVUL0H07125.2 HVUL1H08320.2 0.252966207494927
HVUL0H07125.2 HVUL1H08352.2 0.177165110875702
HVUL0H07125.2 HVUL1H08356.2 0.171036908639267
HVUL0H07125.2 HVUL1H08399.2 0.09459881220302
HVUL0H07125.2 HVUL1H10942.2 0.184759990312635
HVUL0H07125.2 HVUL1H11017.2 0.03515577955073
HVUL0H07125.2 HVUL1H11631.2 0.218925896424313
HVUL0H07125.2 HVUL1H12084.2 0.130850402217767
HVUL0H07125.2 HVUL1H12217.2 0.165445819567635
HVUL0H07125.2 HVUL1H12218.2 0.113460527113831
HVUL0H07125.2 HVUL1H12220.2 0.160419731607736
HVUL0H07125.2 HVUL1H12635.2 0.212080152000528
HVUL0H07125.2 HVUL1H12941.2 0.181853916837474
HVUL0H07125.2 HVUL1H12954.2 0.266763719433267
HVUL0H07125.2 HVUL1H13099.2 0.209207343060158
HVUL0H07125.2 HVUL1H13139.2 0.152518094300532
HVUL0H07125.2 HVUL1H14474.2 0.234305893020895
HVUL0H07125.2 HVUL1H15041.2 0.178618089709128
HVUL0H07125.2 HVUL1H15328.2 0.239829608185433
HVUL0H07125.2 HVUL1H15995.2 0.235639689477828
HVUL0H07125.2 HVUL1H16443.2 0.20817714136356
HVUL0H07125.2 HVUL1H16648.2 0.185392986531368
HVUL0H07125.2 HVUL1H16764.2 0.201706858605157
HVUL0H07125.2 HVUL1H17858.2 0.0638571112845426
HVUL0H07125.2 HVUL1H18436.2 0.248329152166366
HVUL0H07125.2 HVUL1H19184.2 0.217057928591691
HVUL0H07125.2 HVUL1H19398.2 0.148162295628442
HVUL0H07125.2 HVUL1H19514.2 0.242542448958763
HVUL0H07125.2 HVUL1H20964.2 0.265798583183357
HVUL0H07125.2 HVUL1H22403.2 0.25867399337108
HVUL0H07125.2 HVUL1H22714.2 0.185154878372232
HVUL0H07125.2 HVUL1H22869.2 0.256100101910861
HVUL0H07125.2 HVUL1H23150.2 0.232132751433861
HVUL0H07125.2 HVUL1H24019.2 0.287632326553414
HVUL0H07125.2 HVUL1H24020.2 0.288869859806706
HVUL0H07125.2 HVUL1H24106.2 0.219895321014431
HVUL0H07125.2 HVUL1H24974.2 0.259286710421532
HVUL0H07125.2 HVUL1H26289.2 0.292557289271706
HVUL0H07125.2 HVUL1H26689.2 0.231596587511882
HVUL0H07125.2 HVUL1H26690.2 0.286511634024412
HVUL0H07125.2 HVUL1H27371.2 0.260361037392104
HVUL0H07125.2 HVUL1H27440.2 0.115212426009658
HVUL0H07125.2 HVUL1H27930.2 0.134857911981486
HVUL0H07125.2 HVUL1H28613.2 0.149352718053712
HVUL0H07125.2 HVUL1H28780.2 0.0789082038261892
HVUL0H07125.2 HVUL1H29485.2 0.156657938314687
HVUL0H07125.2 HVUL1H29639.2 0.0442228829289801
HVUL0H07125.2 HVUL1H30591.2 0.234422236762562
HVUL0H07125.2 HVUL1H30861.2 0.262016329493256
HVUL0H07125.2 HVUL1H31164.2 0.274308540909265
HVUL0H07125.2 HVUL1H31441.2 0.16336989829122
HVUL0H07125.2 HVUL1H31797.2 0.210153714062299
HVUL0H07125.2 HVUL1H32033.2 0.178932441335847
HVUL0H07125.2 HVUL1H32113.2 0.128782705229202
HVUL0H07125.2 HVUL1H32788.2 0.2587810692464
HVUL0H07125.2 HVUL1H32790.2 0.234908144929131
HVUL0H07125.2 HVUL1H34231.2 0.166428571360405
HVUL0H07125.2 HVUL1H34287.2 0.235897385382773
HVUL0H07125.2 HVUL1H34368.2 0.19989044261901
HVUL0H07125.2 HVUL1H34763.2 0.239716072443496
HVUL0H07125.2 HVUL1H35226.2 0.270201728575656
HVUL0H07125.2 HVUL1H35310.2 0.104615783435217
HVUL0H07125.2 HVUL1H35678.2 0.063848839596885
HVUL0H07125.2 HVUL1H37070.2 0.293799241425164
HVUL0H07125.2 HVUL1H37134.2 0.0927955605486123
HVUL0H07125.2 HVUL1H37283.2 0.110485849468237
HVUL0H07125.2 HVUL1H39468.2 0.240351107205015
HVUL0H07125.2 HVUL1H39878.2 0.261737432810418
HVUL0H07125.2 HVUL1H42113.2 0.0702253698127054
HVUL0H07125.2 HVUL1H43749.2 0.133608004788364
HVUL0H07125.2 HVUL1H45714.2 0.187779586671443
HVUL0H07125.2 HVUL1H46389.2 0.246648146727619
HVUL0H07125.2 HVUL1H47291.2 0.234824721497665
HVUL0H07125.2 HVUL1H48306.2 0.271656753188835
HVUL0H07125.2 HVUL1H48704.2 0.198296819844125
HVUL0H07125.2 HVUL1H49511.2 0.192078288924466
HVUL0H07125.2 HVUL1H51013.2 0.287432399707568
HVUL0H07125.2 HVUL1H51982.2 0.248395338120332
HVUL0H07125.2 HVUL1H52547.2 0.205215978108026
HVUL0H07125.2 HVUL1H52548.2 0.0813081772361245
HVUL0H07125.2 HVUL1H52641.2 0.182428619990333
HVUL0H07125.2 HVUL1H54682.2 0.245068104146458
HVUL0H07125.2 HVUL1H54683.2 0.265130680564731
HVUL0H07125.2 HVUL1H59462.2 0.181965669399925
HVUL0H07125.2 HVUL1H59682.2 0.135485748168334
HVUL0H07125.2 HVUL2H01186.2 0.135814262093412
HVUL0H07125.2 HVUL2H01395.2 0.131666171138611
HVUL0H07125.2 HVUL2H01522.2 0.235509565139645
HVUL0H07125.2 HVUL2H01831.2 0.101778158934935
HVUL0H07125.2 HVUL2H02614.2 0.276988930141332
HVUL0H07125.2 HVUL2H03142.2 0.192965956210026
HVUL0H07125.2 HVUL2H03578.2 0.176217488155083
HVUL0H07125.2 HVUL2H03756.2 0.203540086243087
HVUL0H07125.2 HVUL2H04302.2 0.299378292363723
HVUL0H07125.2 HVUL2H04832.2 0.0816266746639147
HVUL0H07125.2 HVUL2H04862.2 0.293689184722739
HVUL0H07125.2 HVUL2H05270.2 0.253125115301715
HVUL0H07125.2 HVUL2H05474.2 0.229902411218985
HVUL0H07125.2 HVUL2H05646.2 0.185819539834137
HVUL0H07125.2 HVUL2H06224.2 0.20583372697095
HVUL0H07125.2 HVUL2H06604.2 0.227766690265296
HVUL0H07125.2 HVUL2H07478.2 0.16673164388434
HVUL0H07125.2 HVUL2H07560.2 0.22111380766895
HVUL0H07125.2 HVUL2H07776.2 0.186351206995122
HVUL0H07125.2 HVUL2H07777.2 0.249469782327492
HVUL0H07125.2 HVUL2H07971.2 0.299212848947214
HVUL0H07125.2 HVUL2H08057.2 0.126120543528839
HVUL0H07125.2 HVUL2H08058.2 0.263024174010064
HVUL0H07125.2 HVUL2H08436.2 0.270394039845067
HVUL0H07125.2 HVUL2H08852.2 0.157551855874245
HVUL0H07125.2 HVUL2H10372.2 0.176469811998816
HVUL0H07125.2 HVUL2H10373.2 0.228066334904745
HVUL0H07125.2 HVUL2H10947.2 0.281514814070206
HVUL0H07125.2 HVUL2H11031.2 0.285596278787968
HVUL0H07125.2 HVUL2H11035.2 0.246683808539616
HVUL0H07125.2 HVUL2H11156.2 0.136733007358423
HVUL0H07125.2 HVUL2H11841.2 0.108950189441639
HVUL0H07125.2 HVUL2H12467.2 0.252013615597804
HVUL0H07125.2 HVUL2H12616.2 0.199552051506836
HVUL0H07125.2 HVUL2H12983.2 0.237290881917017
HVUL0H07125.2 HVUL2H13055.2 0.25021915718839
HVUL0H07125.2 HVUL2H13606.2 0.280033935312863
HVUL0H07125.2 HVUL2H13898.2 0.213882088739018
HVUL0H07125.2 HVUL2H15788.2 0.0465229643377895
HVUL0H07125.2 HVUL2H15808.2 0.195361265660918
HVUL0H07125.2 HVUL2H16854.2 0.290579069332069
HVUL0H07125.2 HVUL2H16986.2 0.159869139228529
HVUL0H07125.2 HVUL2H17073.2 0.131229156557166
HVUL0H07125.2 HVUL2H19071.2 0.158527290051762
HVUL0H07125.2 HVUL2H19379.2 0.169264821735656
HVUL0H07125.2 HVUL2H19380.2 0.170414271218825
HVUL0H07125.2 HVUL2H19926.2 0.125722352944629
HVUL0H07125.2 HVUL2H20080.2 0.071089374439577
HVUL0H07125.2 HVUL2H20373.2 0.208388740255503
HVUL0H07125.2 HVUL2H20800.2 0.139369478688828
HVUL0H07125.2 HVUL2H21113.2 0.197831940126712
HVUL0H07125.2 HVUL2H21119.2 0.11215837489671
HVUL0H07125.2 HVUL2H21125.2 0.194451662239434
HVUL0H07125.2 HVUL2H21301.2 0.173320290056037
HVUL0H07125.2 HVUL2H21469.2 0.241725091581963
HVUL0H07125.2 HVUL2H21989.2 0.166021185842678
HVUL0H07125.2 HVUL2H22124.2 0.212858413306791
HVUL0H07125.2 HVUL2H22539.2 0.185871124633801
HVUL0H07125.2 HVUL2H22717.2 0.206826596791036
HVUL0H07125.2 HVUL2H22718.2 0.170779683039428
HVUL0H07125.2 HVUL2H22734.2 0.196594374745503
HVUL0H07125.2 HVUL2H23032.2 0.264584060589996
HVUL0H07125.2 HVUL2H23135.2 0.0605036776295212
HVUL0H07125.2 HVUL2H24355.2 0.265000526042715
HVUL0H07125.2 HVUL2H25131.2 0.229658651834011
HVUL0H07125.2 HVUL2H25507.2 0.157268921411895
HVUL0H07125.2 HVUL2H25933.2 0.204850114059967
HVUL0H07125.2 HVUL2H26265.2 0.218815880071544
HVUL0H07125.2 HVUL2H26379.2 0.213823005032089
HVUL0H07125.2 HVUL2H26489.2 0.277670011030204
HVUL0H07125.2 HVUL2H26598.2 0.207844504202039
HVUL0H07125.2 HVUL2H28043.2 0.242813423560306
HVUL0H07125.2 HVUL2H28168.2 0.261059676501368
HVUL0H07125.2 HVUL2H28401.2 0.232187161008996
HVUL0H07125.2 HVUL2H28493.2 0.149346089441745
HVUL0H07125.2 HVUL2H29227.2 0.0553891911731715
HVUL0H07125.2 HVUL2H29366.2 0.259968610944231
HVUL0H07125.2 HVUL2H30322.2 0.182304749330869
HVUL0H07125.2 HVUL2H30417.2 0.20347856111026
HVUL0H07125.2 HVUL2H30445.2 0.191445894377386
HVUL0H07125.2 HVUL2H30504.2 0.180046237907996
HVUL0H07125.2 HVUL2H30506.2 0.199269135265078
HVUL0H07125.2 HVUL2H30893.2 0.144530727240159
HVUL0H07125.2 HVUL2H31036.2 0.237852211762372
HVUL0H07125.2 HVUL2H31148.2 0.251142815993563
HVUL0H07125.2 HVUL2H31746.2 0.219585810793937
HVUL0H07125.2 HVUL2H32291.2 0.283048676625633
HVUL0H07125.2 HVUL2H32297.2 0.271638143437027
HVUL0H07125.2 HVUL2H32298.2 0.102445086201829
HVUL0H07125.2 HVUL2H32299.2 0.0765266270910586
HVUL0H07125.2 HVUL2H33131.2 0.182596767030407
HVUL0H07125.2 HVUL2H33748.2 0.181699742834551
HVUL0H07125.2 HVUL2H35148.2 0.15671025868841
HVUL0H07125.2 HVUL2H35253.2 0.239533071556024
HVUL0H07125.2 HVUL2H35254.2 0.220139766990814
HVUL0H07125.2 HVUL2H35814.2 0.113819515342796
HVUL0H07125.2 HVUL2H36002.2 0.252591883836945
HVUL0H07125.2 HVUL2H37244.2 0.273929918138654
HVUL0H07125.2 HVUL2H37485.2 0.0963990569039077
HVUL0H07125.2 HVUL2H39755.2 0.141882657689225
HVUL0H07125.2 HVUL2H39798.2 0.21790389751442
HVUL0H07125.2 HVUL2H39827.2 0.233963469844733
HVUL0H07125.2 HVUL2H39978.2 0.227461843986946
HVUL0H07125.2 HVUL2H40555.2 0.216648177076666
HVUL0H07125.2 HVUL2H40873.2 0.200646393112435
HVUL0H07125.2 HVUL2H42346.2 0.125402875864599
HVUL0H07125.2 HVUL2H42675.2 0.171461356408958
HVUL0H07125.2 HVUL2H42726.2 0.273629224257645
HVUL0H07125.2 HVUL2H42727.2 0.125852003865175
HVUL0H07125.2 HVUL2H43076.2 0.210343184231056
HVUL0H07125.2 HVUL2H43839.2 0.0699068023069639
HVUL0H07125.2 HVUL2H45312.2 0.0975955636497558
HVUL0H07125.2 HVUL2H45582.2 0.143632803474696
HVUL0H07125.2 HVUL2H46560.2 0.11100139557295
HVUL0H07125.2 HVUL2H47632.2 0.27947016421205
HVUL0H07125.2 HVUL2H47638.2 0.246715388674934
HVUL0H07125.2 HVUL2H48130.2 0.0663129175474386
HVUL0H07125.2 HVUL2H49348.2 0.0406300345237059
HVUL0H07125.2 HVUL2H50342.2 0.203692602784578
HVUL0H07125.2 HVUL2H50478.2 0.259431380195932
HVUL0H07125.2 HVUL2H50644.2 0.125451720342335
HVUL0H07125.2 HVUL2H52425.2 0.0609328433933432
HVUL0H07125.2 HVUL2H52999.2 0.244566865115051
HVUL0H07125.2 HVUL2H53190.2 0.0927267502161076
HVUL0H07125.2 HVUL2H55371.2 0.279929117350492
HVUL0H07125.2 HVUL2H57714.2 0.203867206649575
HVUL0H07125.2 HVUL2H58252.2 0.285735731388136
HVUL0H07125.2 HVUL2H59603.2 0.237847782287038
HVUL0H07125.2 HVUL3H01445.2 0.152543603169916
HVUL0H07125.2 HVUL3H01701.2 0.158195376259975
HVUL0H07125.2 HVUL3H01927.2 0.0942202159139839
HVUL0H07125.2 HVUL3H02116.2 0.173266134884202
HVUL0H07125.2 HVUL3H02780.2 0.195500023284242
HVUL0H07125.2 HVUL3H03170.2 0.14145069450527
HVUL0H07125.2 HVUL3H03171.2 0.310288354487443
HVUL0H07125.2 HVUL3H03322.2 0.198629235995608
HVUL0H07125.2 HVUL3H03765.2 0.141930383676335
HVUL0H07125.2 HVUL3H04333.2 0.266242617309046
HVUL0H07125.2 HVUL3H05530.2 0.17266769819984
HVUL0H07125.2 HVUL3H06057.2 0.220323965133204
HVUL0H07125.2 HVUL3H06083.2 0.229790776534255
HVUL0H07125.2 HVUL3H06978.2 0.252229871601569
HVUL0H07125.2 HVUL3H07559.2 0.157230776847681
HVUL0H07125.2 HVUL3H07787.2 0.0826178189452708
HVUL0H07125.2 HVUL3H09298.2 0.212299829056336
HVUL0H07125.2 HVUL3H09492.2 0.258692567251983
HVUL0H07125.2 HVUL3H10030.2 0.291361833008895
HVUL0H07125.2 HVUL3H10596.2 0.2277612088528
HVUL0H07125.2 HVUL3H10635.2 0.104812064610547
HVUL0H07125.2 HVUL3H10935.2 0.204226931994945
HVUL0H07125.2 HVUL3H11287.2 0.287927067822924
HVUL0H07125.2 HVUL3H11515.2 0.229021885692458
HVUL0H07125.2 HVUL3H13321.2 0.198087019380979
HVUL0H07125.2 HVUL3H14067.2 0.168410731935481
HVUL0H07125.2 HVUL3H14150.2 0.232645417310435
HVUL0H07125.2 HVUL3H14253.2 0.253254920095613
HVUL0H07125.2 HVUL3H14367.2 0.291869246448407
HVUL0H07125.2 HVUL3H15223.2 0.243270386965989
HVUL0H07125.2 HVUL3H15531.2 0.270067300409162
HVUL0H07125.2 HVUL3H15609.2 0.282598886225806
HVUL0H07125.2 HVUL3H15610.2 0.236400525056581
HVUL0H07125.2 HVUL3H15611.2 0.234900150171742
HVUL0H07125.2 HVUL3H15647.2 0.204171065526186
HVUL0H07125.2 HVUL3H16181.2 0.140849453919334
HVUL0H07125.2 HVUL3H16356.2 0.200624458320391
HVUL0H07125.2 HVUL3H16480.2 0.150425728632006
HVUL0H07125.2 HVUL3H16699.2 0.252449854106046
HVUL0H07125.2 HVUL3H17021.2 0.15298436648945
HVUL0H07125.2 HVUL3H18060.2 0.229428373418327
HVUL0H07125.2 HVUL3H18359.2 0.246310530971637
HVUL0H07125.2 HVUL3H18631.2 0.177061698389034
HVUL0H07125.2 HVUL3H18869.2 0.0370234588686764
HVUL0H07125.2 HVUL3H19281.2 0.0752635735306539
HVUL0H07125.2 HVUL3H19593.2 0.188463009309271
HVUL0H07125.2 HVUL3H19812.2 0.232261121053323
HVUL0H07125.2 HVUL3H19890.2 0.236225286153663
HVUL0H07125.2 HVUL3H20126.2 0.236398901701219
HVUL0H07125.2 HVUL3H21204.2 0.227490583130132
HVUL0H07125.2 HVUL3H21715.2 0.246424561857532
HVUL0H07125.2 HVUL3H23722.2 0.187492741691111
HVUL0H07125.2 HVUL3H23761.2 0.287620815634132
HVUL0H07125.2 HVUL3H24064.2 0.183815884348115
HVUL0H07125.2 HVUL3H24160.2 0.243086324757122
HVUL0H07125.2 HVUL3H24324.2 0.213819161850173
HVUL0H07125.2 HVUL3H24357.2 0.147845399561061
HVUL0H07125.2 HVUL3H25117.2 0.284259883131193
HVUL0H07125.2 HVUL3H25118.2 0.268192252470133
HVUL0H07125.2 HVUL3H26980.2 0.165641130362256
HVUL0H07125.2 HVUL3H27160.2 0.238930204053054
HVUL0H07125.2 HVUL3H27213.2 0.168993520441363
HVUL0H07125.2 HVUL3H27908.2 0.259609473907289
HVUL0H07125.2 HVUL3H31197.2 0.230745502577617
HVUL0H07125.2 HVUL3H31559.2 0.182212846546782
HVUL0H07125.2 HVUL3H31594.2 0.231681004372865
HVUL0H07125.2 HVUL3H32142.2 0.275696549266259
HVUL0H07125.2 HVUL3H32270.2 0.279572957021805
HVUL0H07125.2 HVUL3H32487.2 0.206623225571493
HVUL0H07125.2 HVUL3H33094.2 0.10215417443056
HVUL0H07125.2 HVUL3H34744.2 0.117178415572339
HVUL0H07125.2 HVUL3H36025.2 0.268428186400602
HVUL0H07125.2 HVUL3H36621.2 0.114649246672263
HVUL0H07125.2 HVUL3H37504.2 0.278706646266092
HVUL0H07125.2 HVUL3H37744.2 0.272159843244785
HVUL0H07125.2 HVUL3H38261.2 0.114113780483979
HVUL0H07125.2 HVUL3H38509.2 0.179312595533233
HVUL0H07125.2 HVUL3H39627.2 0.0767813157413016
HVUL0H07125.2 HVUL3H39940.2 0.238273926426286
HVUL0H07125.2 HVUL3H41157.2 0.0828587275260128
HVUL0H07125.2 HVUL3H41377.2 0.244846692073219
HVUL0H07125.2 HVUL3H42215.2 0.260143234066122
HVUL0H07125.2 HVUL3H42394.2 0.246057613204155
HVUL0H07125.2 HVUL3H42595.2 0.148666063503729
HVUL0H07125.2 HVUL3H42614.2 0.279648970859104
HVUL0H07125.2 HVUL3H42927.2 0.261399633958796
HVUL0H07125.2 HVUL3H43024.2 0.115898874107032
HVUL0H07125.2 HVUL3H43113.2 0.198594766261631
HVUL0H07125.2 HVUL3H43560.2 0.12316384204841
HVUL0H07125.2 HVUL3H43569.2 0.272068404079521
HVUL0H07125.2 HVUL3H43738.2 0.239822812430247
HVUL0H07125.2 HVUL3H43896.2 0.254026368544871
HVUL0H07125.2 HVUL3H44021.2 0.145711270609644
HVUL0H07125.2 HVUL3H46235.2 0.275969564558266
HVUL0H07125.2 HVUL3H46948.2 0.187447053821673
HVUL0H07125.2 HVUL3H48368.2 0.234012300802699
HVUL0H07125.2 HVUL3H50654.2 0.109529728542804
HVUL0H07125.2 HVUL3H50876.2 0.240567940925624
HVUL0H07125.2 HVUL3H51616.2 0.122560335295121
HVUL0H07125.2 HVUL3H51730.2 0.0856673788475316
HVUL0H07125.2 HVUL3H52229.2 0.0846755045447322
HVUL0H07125.2 HVUL3H52982.2 0.165827935663614
HVUL0H07125.2 HVUL3H55462.2 0.225736420150776
HVUL0H07125.2 HVUL3H55492.2 0.211344700819391
HVUL0H07125.2 HVUL3H56227.2 0.16069435759288
HVUL0H07125.2 HVUL3H57087.2 0.303622831915796
HVUL0H07125.2 HVUL3H57697.2 0.268360794656773
HVUL0H07125.2 HVUL3H57924.2 0.138188898642511
HVUL0H07125.2 HVUL4H01602.2 0.089379435330517
HVUL0H07125.2 HVUL4H02240.2 0.10800568906497
HVUL0H07125.2 HVUL4H02323.2 0.0782691710245205
HVUL0H07125.2 HVUL4H03474.2 0.080588675005376
HVUL0H07125.2 HVUL4H04816.2 0.190186017180615
HVUL0H07125.2 HVUL4H04952.2 0.0980812069414385
HVUL0H07125.2 HVUL4H06403.2 0.238662790536997
HVUL0H07125.2 HVUL4H07140.2 0.234588974344323
HVUL0H07125.2 HVUL4H07160.2 0.242156434489162
HVUL0H07125.2 HVUL4H07474.2 0.111077446259227
HVUL0H07125.2 HVUL4H07829.2 0.118869323792653
HVUL0H07125.2 HVUL4H09412.2 0.0701685094081649
HVUL0H07125.2 HVUL4H09527.2 0.200051110096492
HVUL0H07125.2 HVUL4H10170.2 0.248413371299061
HVUL0H07125.2 HVUL4H10686.2 0.278562695731344
HVUL0H07125.2 HVUL4H11601.2 0.271858826227474
HVUL0H07125.2 HVUL4H13063.2 0.257454320480499
HVUL0H07125.2 HVUL4H14799.2 0.128463105453657
HVUL0H07125.2 HVUL4H14909.2 0.0465718927837447
HVUL0H07125.2 HVUL4H15151.2 0.254558351465847
HVUL0H07125.2 HVUL4H15619.2 0.250180540026022
HVUL0H07125.2 HVUL4H15891.2 0.298012010382408
HVUL0H07125.2 HVUL4H17794.2 0.236484985573757
HVUL0H07125.2 HVUL4H17799.2 0.179458770328801
HVUL0H07125.2 HVUL4H18007.2 0.258863154277641
HVUL0H07125.2 HVUL4H18195.2 0.257186639396574
HVUL0H07125.2 HVUL4H18530.2 0.292928525211745
HVUL0H07125.2 HVUL4H18896.2 0.210336404766672
HVUL0H07125.2 HVUL4H18914.2 0.296010674094372
HVUL0H07125.2 HVUL4H19726.2 0.190269320852484
HVUL0H07125.2 HVUL4H20568.2 0.113445037543041
HVUL0H07125.2 HVUL4H21383.2 0.152436760180821
HVUL0H07125.2 HVUL4H21385.2 0.157681064054241
HVUL0H07125.2 HVUL4H21454.2 0.144164392294048
HVUL0H07125.2 HVUL4H21630.2 0.258318285777893
HVUL0H07125.2 HVUL4H21723.2 0.222714708621106
HVUL0H07125.2 HVUL4H21876.2 0.172874008205654
HVUL0H07125.2 HVUL4H21878.2 0.202213491205718
HVUL0H07125.2 HVUL4H22529.2 0.271205889686656
HVUL0H07125.2 HVUL4H22537.2 0.292027023129823
HVUL0H07125.2 HVUL4H22567.2 0.0802253307767822
HVUL0H07125.2 HVUL4H24247.2 0.216687221420637
HVUL0H07125.2 HVUL4H25261.2 0.231072110153567
HVUL0H07125.2 HVUL4H25660.2 0.0643420804286051
HVUL0H07125.2 HVUL4H26244.2 0.297304384887046
HVUL0H07125.2 HVUL4H26284.2 0.150153145869696
HVUL0H07125.2 HVUL4H26319.2 0.259407065857209
HVUL0H07125.2 HVUL4H26604.2 0.27859746671034
HVUL0H07125.2 HVUL4H26833.2 0.19598937331731
HVUL0H07125.2 HVUL4H27298.2 0.24954922825709
HVUL0H07125.2 HVUL4H27323.2 0.117858749982278
HVUL0H07125.2 HVUL4H27861.2 0.240599157841317
HVUL0H07125.2 HVUL4H27863.2 0.248609698732939
HVUL0H07125.2 HVUL4H28905.2 0.228038388747023
HVUL0H07125.2 HVUL4H29063.2 0.193900117168586
HVUL0H07125.2 HVUL4H29448.2 0.138805932709007
HVUL0H07125.2 HVUL4H29640.2 0.0785534686823117
HVUL0H07125.2 HVUL4H29866.2 0.23336683431969
HVUL0H07125.2 HVUL4H29960.2 0.0823606703172551
HVUL0H07125.2 HVUL4H31138.2 0.274241722962943
HVUL0H07125.2 HVUL4H31140.2 0.232183809774859
HVUL0H07125.2 HVUL4H31364.2 0.301597370126205
HVUL0H07125.2 HVUL4H31895.2 0.0990256050681621
HVUL0H07125.2 HVUL4H35401.2 0.184038802087619
HVUL0H07125.2 HVUL4H35402.2 0.265911776570169
HVUL0H07125.2 HVUL4H35790.2 0.262381778672728
HVUL0H07125.2 HVUL4H35985.2 0.295423648165761
HVUL0H07125.2 HVUL4H37183.2 0.293563207578251
HVUL0H07125.2 HVUL4H37301.2 0.273497005770153
HVUL0H07125.2 HVUL4H37366.2 0.179632687152765
HVUL0H07125.2 HVUL4H37986.2 0.244295515350988
HVUL0H07125.2 HVUL4H38115.2 0.270812819464102
HVUL0H07125.2 HVUL4H38119.2 0.156092457387419
HVUL0H07125.2 HVUL4H38244.2 0.236279845819499
HVUL0H07125.2 HVUL4H38552.2 0.053537662539038
HVUL0H07125.2 HVUL4H38563.2 0.241944110372455
HVUL0H07125.2 HVUL4H38756.2 0.0878213237543032
HVUL0H07125.2 HVUL4H38866.2 0.274976640458037
HVUL0H07125.2 HVUL4H39102.2 0.224230138617945
HVUL0H07125.2 HVUL4H39316.2 0.262080552118708
HVUL0H07125.2 HVUL4H39326.2 0.248150949420377
HVUL0H07125.2 HVUL4H40195.2 0.0591508356207466
HVUL0H07125.2 HVUL4H42137.2 0.30036099492591
HVUL0H07125.2 HVUL4H42295.2 0.212581876343487
HVUL0H07125.2 HVUL4H42499.2 0.169309762920589
HVUL0H07125.2 HVUL4H42514.2 0.192116251598083
HVUL0H07125.2 HVUL4H42782.2 0.136470382890282
HVUL0H07125.2 HVUL4H43876.2 0.258339858332521
HVUL0H07125.2 HVUL4H45793.2 0.160126065098834
HVUL0H07125.2 HVUL4H47715.2 0.163399088558403
HVUL0H07125.2 HVUL4H47765.2 0.105268518677469
HVUL0H07125.2 HVUL4H48526.2 0.213778671040852
HVUL0H07125.2 HVUL4H52043.2 0.279060330936029
HVUL0H07125.2 HVUL4H52481.2 0.138249061161976
HVUL0H07125.2 HVUL4H52669.2 0.229013886148944
HVUL0H07125.2 HVUL4H53302.2 0.290351349750263
HVUL0H07125.2 HVUL4H53952.2 0.0470179368689243
HVUL0H07125.2 HVUL4H54822.2 0.248731682252505
HVUL0H07125.2 HVUL4H55780.2 0.0836404076701438
HVUL0H07125.2 HVUL4H56078.2 0.130924794974188
HVUL0H07125.2 HVUL4H59046.2 0.0843452438738858
HVUL0H07125.2 HVUL4H59209.2 0.134538533373849
HVUL0H07125.2 HVUL4H59251.2 0.28913794312116
HVUL0H07125.2 HVUL4H59252.2 0.287274055997497
HVUL0H07125.2 HVUL4H59419.2 0.173812552865652
HVUL0H07125.2 HVUL5H01042.2 0.286036264055955
HVUL0H07125.2 HVUL5H01959.2 0.138544794769617
HVUL0H07125.2 HVUL5H01996.2 0.289376168086555
HVUL0H07125.2 HVUL5H02128.2 0.150311817961564
HVUL0H07125.2 HVUL5H02709.2 0.1120255842102
HVUL0H07125.2 HVUL5H02793.2 0.0946017931413813
HVUL0H07125.2 HVUL5H03202.2 0.108314132736132
HVUL0H07125.2 HVUL5H03299.2 0.262796236920629
HVUL0H07125.2 HVUL5H03654.2 0.191332178094375
HVUL0H07125.2 HVUL5H03720.2 0.156484124961204
HVUL0H07125.2 HVUL5H04847.2 0.113643304895913
HVUL0H07125.2 HVUL5H05309.2 0.278418108785325
HVUL0H07125.2 HVUL5H05538.2 0.177878564995902
HVUL0H07125.2 HVUL5H05714.2 0.245914304692256
HVUL0H07125.2 HVUL5H05810.2 0.174849051893657
HVUL0H07125.2 HVUL5H05813.2 0.305332215388031
HVUL0H07125.2 HVUL5H06350.2 0.178438409684216
HVUL0H07125.2 HVUL5H06513.2 0.198332183854306
HVUL0H07125.2 HVUL5H06582.2 0.244142301577244
HVUL0H07125.2 HVUL5H07010.2 0.192764481766476
HVUL0H07125.2 HVUL5H07926.2 0.11724776225607
HVUL0H07125.2 HVUL5H07927.2 0.171429946320694
HVUL0H07125.2 HVUL5H08069.2 0.114367647142455
HVUL0H07125.2 HVUL5H08255.2 0.11793883905101
HVUL0H07125.2 HVUL5H08513.2 0.190472543856087
HVUL0H07125.2 HVUL5H09596.2 0.231080637303876
HVUL0H07125.2 HVUL5H09941.2 0.176735235301388
HVUL0H07125.2 HVUL5H10968.2 0.181622821681561
HVUL0H07125.2 HVUL5H11071.2 0.15702820288867
HVUL0H07125.2 HVUL5H11099.2 0.143682566225696
HVUL0H07125.2 HVUL5H11348.2 0.254694993356478
HVUL0H07125.2 HVUL5H11350.2 0.0901014069484579
HVUL0H07125.2 HVUL5H12069.2 0.130743584230876
HVUL0H07125.2 HVUL5H12103.2 0.191241428907225
HVUL0H07125.2 HVUL5H12468.2 0.209075222739398
HVUL0H07125.2 HVUL5H12526.2 0.284991172926871
HVUL0H07125.2 HVUL5H13656.2 0.292562160828403
HVUL0H07125.2 HVUL5H13819.2 0.236963414157867
HVUL0H07125.2 HVUL5H14194.2 0.194380998683734
HVUL0H07125.2 HVUL5H14445.2 0.171549990808629
HVUL0H07125.2 HVUL5H14875.2 0.271667399612872
HVUL0H07125.2 HVUL5H15247.2 0.222820624935546
HVUL0H07125.2 HVUL5H15446.2 0.193744181705319
HVUL0H07125.2 HVUL5H16349.2 0.270607475737383
HVUL0H07125.2 HVUL5H16351.2 0.115840997793184
HVUL0H07125.2 HVUL5H16924.2 0.178065962951054
HVUL0H07125.2 HVUL5H17934.2 0.130891819940913
HVUL0H07125.2 HVUL5H18029.2 0.223356617494534
HVUL0H07125.2 HVUL5H18054.2 0.174203212856779
HVUL0H07125.2 HVUL5H18900.2 0.264959087574054
HVUL0H07125.2 HVUL5H19387.2 0.24487570491802
HVUL0H07125.2 HVUL5H19602.2 0.252217160761957
HVUL0H07125.2 HVUL5H19982.2 0.203568004382613
HVUL0H07125.2 HVUL5H20469.2 0.173472901195778
HVUL0H07125.2 HVUL5H20573.2 0.174731796476728
HVUL0H07125.2 HVUL5H21151.2 0.253468620791759
HVUL0H07125.2 HVUL5H22075.2 0.133821010530449
HVUL0H07125.2 HVUL5H22696.2 0.062232747425628
HVUL0H07125.2 HVUL5H22971.2 0.142686992813295
HVUL0H07125.2 HVUL5H23051.2 0.0780596897456115
HVUL0H07125.2 HVUL5H23554.2 0.140301738253699
HVUL0H07125.2 HVUL5H24151.2 0.24867264025871
HVUL0H07125.2 HVUL5H25360.2 0.0924739944941535
HVUL0H07125.2 HVUL5H26055.2 0.150649812167261
HVUL0H07125.2 HVUL5H26096.2 0.19571090297538
HVUL0H07125.2 HVUL5H26237.2 0.295560443688956
HVUL0H07125.2 HVUL5H27229.2 0.1794103051189
HVUL0H07125.2 HVUL5H27731.2 0.123890779583576
HVUL0H07125.2 HVUL5H27844.2 0.0745969694364289
HVUL0H07125.2 HVUL5H27846.2 0.267406116274797
HVUL0H07125.2 HVUL5H28459.2 0.215969090793618
HVUL0H07125.2 HVUL5H28460.2 0.306940324972769
HVUL0H07125.2 HVUL5H28672.2 0.259029220504707
HVUL0H07125.2 HVUL5H28877.2 0.0776350375298515
HVUL0H07125.2 HVUL5H28917.2 0.305926261458959
HVUL0H07125.2 HVUL5H30607.2 0.119599256018441
HVUL0H07125.2 HVUL5H31052.2 0.231095605305771
HVUL0H07125.2 HVUL5H31450.2 0.256122898403522
HVUL0H07125.2 HVUL5H32227.2 0.126966629592082
HVUL0H07125.2 HVUL5H32610.2 0.144517312643786
HVUL0H07125.2 HVUL5H32942.2 0.0910937814075223
HVUL0H07125.2 HVUL5H33572.2 0.0522762172750589
HVUL0H07125.2 HVUL5H34041.2 0.164895859954178
HVUL0H07125.2 HVUL5H34497.2 0.18279616311949
HVUL0H07125.2 HVUL5H35098.2 0.136065018506489
HVUL0H07125.2 HVUL5H35356.2 0.289420477017613
HVUL0H07125.2 HVUL5H36130.2 0.136987577542017
HVUL0H07125.2 HVUL5H36133.2 0.123238172930232
HVUL0H07125.2 HVUL5H36394.2 0.253806958574807
HVUL0H07125.2 HVUL5H38792.2 0.0633944938511051
HVUL0H07125.2 HVUL5H39411.2 0.191140662835335
HVUL0H07125.2 HVUL5H39668.2 0.16471276486123
HVUL0H07125.2 HVUL5H40100.2 0.221006528025414
HVUL0H07125.2 HVUL5H40109.2 0.112215093095605
HVUL0H07125.2 HVUL5H40238.2 0.229930040566378
HVUL0H07125.2 HVUL5H41834.2 0.170158053396612
HVUL0H07125.2 HVUL5H41844.2 0.109854137718608
HVUL0H07125.2 HVUL5H41954.2 0.0896328565008771
HVUL0H07125.2 HVUL5H42528.2 0.280953126844419
HVUL0H07125.2 HVUL5H43820.2 0.259498455351128
HVUL0H07125.2 HVUL5H44015.2 0.144371963080442
HVUL0H07125.2 HVUL5H44461.2 0.185112029452173
HVUL0H07125.2 HVUL5H44522.2 0.232697157385402
HVUL0H07125.2 HVUL5H44901.2 0.129797672611629
HVUL0H07125.2 HVUL5H44995.2 0.237424555635701
HVUL0H07125.2 HVUL5H45249.2 0.249880173417742
HVUL0H07125.2 HVUL5H46192.2 0.237682244198078
HVUL0H07125.2 HVUL5H47076.2 0.216489898088404
HVUL0H07125.2 HVUL5H47290.2 0.272185127664772
HVUL0H07125.2 HVUL5H49119.2 0.278798608549888
HVUL0H07125.2 HVUL5H49231.2 0.22124006765762
HVUL0H07125.2 HVUL5H49798.2 0.25057632917894
HVUL0H07125.2 HVUL5H51538.2 0.208381181784834
HVUL0H07125.2 HVUL5H51756.2 0.292115782105788
HVUL0H07125.2 HVUL5H52756.2 0.241370147078243
HVUL0H07125.2 HVUL5H53385.2 0.0856220532101074
HVUL0H07125.2 HVUL5H54601.2 0.120455332958556
HVUL0H07125.2 HVUL5H59898.2 0.216626649874811
HVUL0H07125.2 HVUL6H00967.2 0.191089021857345
HVUL0H07125.2 HVUL6H01199.2 0.128722796197901
HVUL0H07125.2 HVUL6H01331.2 0.27452129947089
HVUL0H07125.2 HVUL6H02140.2 0.298146390116727
HVUL0H07125.2 HVUL6H02166.2 0.182929180955986
HVUL0H07125.2 HVUL6H02224.2 0.182130294080437
HVUL0H07125.2 HVUL6H02412.2 0.173582127699778
HVUL0H07125.2 HVUL6H02567.2 0.238588446706368
HVUL0H07125.2 HVUL6H02879.2 0.189801069184227
HVUL0H07125.2 HVUL6H04651.2 0.292177242086129
HVUL0H07125.2 HVUL6H05299.2 0.295492314022205
HVUL0H07125.2 HVUL6H05729.2 0.181221560028654
HVUL0H07125.2 HVUL6H06220.2 0.165545853614536
HVUL0H07125.2 HVUL6H06725.2 0.140689373067713
HVUL0H07125.2 HVUL6H08078.2 0.14576964600216
HVUL0H07125.2 HVUL6H08266.2 0.121059292569364
HVUL0H07125.2 HVUL6H08501.2 0.0969085384436763
HVUL0H07125.2 HVUL6H08817.2 0.184149248564114
HVUL0H07125.2 HVUL6H09309.2 0.283745647777869
HVUL0H07125.2 HVUL6H09726.2 0.303987379449196
HVUL0H07125.2 HVUL6H10461.2 0.299830771481934
HVUL0H07125.2 HVUL6H12203.2 0.0624255078008597
HVUL0H07125.2 HVUL6H12339.2 0.224555592811732
HVUL0H07125.2 HVUL6H12676.2 0.107170280279298
HVUL0H07125.2 HVUL6H13062.2 0.250097339605806
HVUL0H07125.2 HVUL6H13328.2 0.13931659578462
HVUL0H07125.2 HVUL6H14487.2 0.136247270567618
HVUL0H07125.2 HVUL6H17004.2 0.0529623755730779
HVUL0H07125.2 HVUL6H17188.2 0.292518383737657
HVUL0H07125.2 HVUL6H17635.2 0.190988405733947
HVUL0H07125.2 HVUL6H18267.2 0.235260648421587
HVUL0H07125.2 HVUL6H19383.2 0.283759651496166
HVUL0H07125.2 HVUL6H19665.2 0.0765058110099807
HVUL0H07125.2 HVUL6H20013.2 0.0911643369101091
HVUL0H07125.2 HVUL6H21367.2 0.173775663745102
HVUL0H07125.2 HVUL6H21553.2 0.0217271713230989
HVUL0H07125.2 HVUL6H21895.2 0.198940933290879
HVUL0H07125.2 HVUL6H22389.2 0.280143069095525
HVUL0H07125.2 HVUL6H22662.2 0.103006862118907
HVUL0H07125.2 HVUL6H23568.2 0.201521288624075
HVUL0H07125.2 HVUL6H23976.2 0.28244245184686
HVUL0H07125.2 HVUL6H24043.2 0.166868459147817
HVUL0H07125.2 HVUL6H24780.2 0.259072282497586
HVUL0H07125.2 HVUL6H24824.2 0.18838911238681
HVUL0H07125.2 HVUL6H25211.2 0.24118230212117
HVUL0H07125.2 HVUL6H25574.2 0.242552633852546
HVUL0H07125.2 HVUL6H29843.2 0.181947490266247
HVUL0H07125.2 HVUL6H29929.2 0.187722216712226
HVUL0H07125.2 HVUL6H32660.2 0.155403936304975
HVUL0H07125.2 HVUL6H32761.2 0.221621476182144
HVUL0H07125.2 HVUL6H33221.2 0.283813052908867
HVUL0H07125.2 HVUL6H33630.2 0.237807335651065
HVUL0H07125.2 HVUL6H33637.2 0.207567248424375
HVUL0H07125.2 HVUL6H33807.2 0.151611042976749
HVUL0H07125.2 HVUL6H33871.2 0.0916605848687243
HVUL0H07125.2 HVUL6H34668.2 0.189744032493361
HVUL0H07125.2 HVUL6H35025.2 0.15005703880267
HVUL0H07125.2 HVUL6H35134.2 0.162058345912979
HVUL0H07125.2 HVUL6H35637.2 0.213135952296688
HVUL0H07125.2 HVUL6H36297.2 0.0807188868934151
HVUL0H07125.2 HVUL6H37041.2 0.173656618755375
HVUL0H07125.2 HVUL6H37785.2 0.203648900397149
HVUL0H07125.2 HVUL6H37870.2 0.185705794629847
HVUL0H07125.2 HVUL6H38877.2 0.102998130383429
HVUL0H07125.2 HVUL6H39528.2 0.0569345272972299
HVUL0H07125.2 HVUL6H39608.2 0.0412830039621689
HVUL0H07125.2 HVUL6H43996.2 0.196666925091216
HVUL0H07125.2 HVUL6H50077.2 0.208454080326849
HVUL0H07125.2 HVUL6H50823.2 0.207088415309747
HVUL0H07125.2 HVUL6H52171.2 0.138871855050756
HVUL0H07125.2 HVUL6H52442.2 0.136071178380253
HVUL0H07125.2 HVUL6H52447.2 0.113868695626796
HVUL0H07125.2 HVUL6H54647.2 0.223071913292982
HVUL0H07125.2 HVUL7H01687.2 0.282736942127669
HVUL0H07125.2 HVUL7H01902.2 0.0825461888522224
HVUL0H07125.2 HVUL7H01951.2 0.0296459461235959
HVUL0H07125.2 HVUL7H02077.2 0.244735362529287
HVUL0H07125.2 HVUL7H02236.2 0.245013328364761
HVUL0H07125.2 HVUL7H03162.2 0.0831435885009412
HVUL0H07125.2 HVUL7H03219.2 0.209660407540406
HVUL0H07125.2 HVUL7H03712.2 0.194577663395495
HVUL0H07125.2 HVUL7H03982.2 0.267538863183665
HVUL0H07125.2 HVUL7H04779.2 0.206182006864094
HVUL0H07125.2 HVUL7H05423.2 0.105901916206831
HVUL0H07125.2 HVUL7H05602.2 0.178968701982806
HVUL0H07125.2 HVUL7H06304.2 0.17019000960985
HVUL0H07125.2 HVUL7H06717.2 0.269222902097931
HVUL0H07125.2 HVUL7H06990.2 0.275897251948742
HVUL0H07125.2 HVUL7H07288.2 0.20820139342045
HVUL0H07125.2 HVUL7H08884.2 0.10339816970627
HVUL0H07125.2 HVUL7H08959.2 0.22975704547786
HVUL0H07125.2 HVUL7H09435.2 0.158726052679754
HVUL0H07125.2 HVUL7H09669.2 0.171943554933851
HVUL0H07125.2 HVUL7H09916.2 0.0605604797167025
HVUL0H07125.2 HVUL7H10232.2 0.194635314843779
HVUL0H07125.2 HVUL7H10575.2 0.0910506957700735
HVUL0H07125.2 HVUL7H11269.2 0.187651504858916
HVUL0H07125.2 HVUL7H11280.2 0.279862005754647
HVUL0H07125.2 HVUL7H11408.2 0.21995062185211
HVUL0H07125.2 HVUL7H11663.2 0.116950853650999
HVUL0H07125.2 HVUL7H11892.2 0.190197634117164
HVUL0H07125.2 HVUL7H12076.2 0.208155242962114
HVUL0H07125.2 HVUL7H12304.2 0.202775373327742
HVUL0H07125.2 HVUL7H12411.2 0.267633684972734
HVUL0H07125.2 HVUL7H12585.2 0.201780787208423
HVUL0H07125.2 HVUL7H12747.2 0.275979839433005
HVUL0H07125.2 HVUL7H12900.2 0.225899240117805
HVUL0H07125.2 HVUL7H12980.2 0.0655565320941837
HVUL0H07125.2 HVUL7H14338.2 0.161869414934906
HVUL0H07125.2 HVUL7H14968.2 0.26197688867822
HVUL0H07125.2 HVUL7H16005.2 0.19510921628703
HVUL0H07125.2 HVUL7H16070.2 0.239909526435373
HVUL0H07125.2 HVUL7H16113.2 0.132728624185852
HVUL0H07125.2 HVUL7H17329.2 0.0943610285488598
HVUL0H07125.2 HVUL7H17447.2 0.224308081921789
HVUL0H07125.2 HVUL7H17456.2 0.289234245167615
HVUL0H07125.2 HVUL7H17671.2 0.149810949060616
HVUL0H07125.2 HVUL7H18799.2 0.101544834784403
HVUL0H07125.2 HVUL7H18847.2 0.176202769295755
HVUL0H07125.2 HVUL7H19427.2 0.175226218901112
HVUL0H07125.2 HVUL7H21319.2 0.185019514559979
HVUL0H07125.2 HVUL7H21382.2 0.29067330256795
HVUL0H07125.2 HVUL7H21390.2 0.226050786794347
HVUL0H07125.2 HVUL7H22915.2 0.171185669865573
HVUL0H07125.2 HVUL7H23144.2 0.185042452785364
HVUL0H07125.2 HVUL7H23183.2 0.0643799244493839
HVUL0H07125.2 HVUL7H23448.2 0.280021872450462
HVUL0H07125.2 HVUL7H23458.2 0.274134272858785
HVUL0H07125.2 HVUL7H23459.2 0.263138279457975
HVUL0H07125.2 HVUL7H25195.2 0.22199846683746
HVUL0H07125.2 HVUL7H25557.2 0.11860104705481
HVUL0H07125.2 HVUL7H25972.2 0.177977352386965
HVUL0H07125.2 HVUL7H26410.2 0.271488865080357
HVUL0H07125.2 HVUL7H26958.2 0.288951835325482
HVUL0H07125.2 HVUL7H27178.2 0.238724804611923
HVUL0H07125.2 HVUL7H27205.2 0.15794739523955
HVUL0H07125.2 HVUL7H28389.2 0.26020658044913
HVUL0H07125.2 HVUL7H28417.2 0.255197485835397
HVUL0H07125.2 HVUL7H29256.2 0.225514212035526
HVUL0H07125.2 HVUL7H29326.2 0.174478629451244
HVUL0H07125.2 HVUL7H29357.2 0.267350511883562
HVUL0H07125.2 HVUL7H29358.2 0.287126878335528
HVUL0H07125.2 HVUL7H29359.2 0.283445392690707
HVUL0H07125.2 HVUL7H29585.2 0.248043978299905
HVUL0H07125.2 HVUL7H30521.2 0.252391539097935
HVUL0H07125.2 HVUL7H31321.2 0.199679492718807
HVUL0H07125.2 HVUL7H31393.2 0.274613306543607
HVUL0H07125.2 HVUL7H32212.2 0.310209964189878
HVUL0H07125.2 HVUL7H32312.2 0.275317929043492
HVUL0H07125.2 HVUL7H33294.2 0.276539497545264
HVUL0H07125.2 HVUL7H33660.2 0.0707089305593962
HVUL0H07125.2 HVUL7H34347.2 0.14118134258806
HVUL0H07125.2 HVUL7H34397.2 0.141683642147299
HVUL0H07125.2 HVUL7H34402.2 0.257367725704995
HVUL0H07125.2 HVUL7H34574.2 0.180988640096468
HVUL0H07125.2 HVUL7H35390.2 0.208547246771874
HVUL0H07125.2 HVUL7H35961.2 0.263042899335571
HVUL0H07125.2 HVUL7H37046.2 0.185306283336679
HVUL0H07125.2 HVUL7H37356.2 0.175896194314087
HVUL0H07125.2 HVUL7H38175.2 0.18824392889291
HVUL0H07125.2 HVUL7H38320.2 0.168097566438384
HVUL0H07125.2 HVUL7H38965.2 0.244086957505515
HVUL0H07125.2 HVUL7H39584.2 0.246856999146564
HVUL0H07125.2 HVUL7H40151.2 0.142648670532187
HVUL0H07125.2 HVUL7H40389.2 0.159370004968397
HVUL0H07125.2 HVUL7H41506.2 0.140954043663848
HVUL0H07125.2 HVUL7H42439.2 0.095174585671542
HVUL0H07125.2 HVUL7H42443.2 0.170943661746506
HVUL0H07125.2 HVUL7H43488.2 0.067348770440701
HVUL0H07125.2 HVUL7H43719.2 0.238670439521536
HVUL0H07125.2 HVUL7H44228.2 0.0609524285266183
HVUL0H07125.2 HVUL7H44630.2 0.260842648588801
HVUL0H07125.2 HVUL7H44748.2 0.170245271100241
HVUL0H07125.2 HVUL7H47327.2 0.215865366605056
HVUL0H07125.2 HVUL7H47548.2 0.182221641581759
HVUL0H07125.2 HVUL7H47879.2 0.222992669670596
HVUL0H07125.2 HVUL7H48057.2 0.131736430362247
HVUL0H07125.2 HVUL7H49219.2 0.209561788082588
HVUL0H07125.2 HVUL7H49461.2 0.300949232433218
HVUL0H07125.2 HVUL7H51204.2 0.110391425923338
HVUL0H07125.2 HVUL7H51587.2 0.240283357462451
HVUL0H07125.2 HVUL7H52181.2 0.192820314119703
HVUL0H07125.2 HVUL7H52771.2 0.103705252508927
HVUL0H07125.2 HVUL7H53405.2 0.305545213818836
HVUL0H07125.2 HVUL7H54031.2 0.221008729048718
HVUL0H07125.2 HVUL7H55927.2 0.264556242337033
HVUL0H07125.2 HVUL7H55963.2 0.241022481143077
HVUL0H07125.2 HVUL7H57481.2 0.125511742543906
HVUL0H07125.2 HVUL7H59296.2 0.303321582185823
HVUL0H07208.2 HVUL0H07940.2 0.212677679215879
HVUL0H07208.2 HVUL0H08117.2 0.302844487696593
HVUL0H07208.2 HVUL0H08118.2 0.240401732241299
HVUL0H07208.2 HVUL0H08584.2 0.347819782407322
HVUL0H07208.2 HVUL0H08589.2 0.291914962132419
HVUL0H07208.2 HVUL0H09019.2 0.225798044918984
HVUL0H07208.2 HVUL0H09020.2 0.27400941448554
HVUL0H07208.2 HVUL0H09318.2 0.125620573409639
HVUL0H07208.2 HVUL0H09820.2 0.162186665862662
HVUL0H07208.2 HVUL0H10043.2 0.259006103521321
HVUL0H07208.2 HVUL0H12494.2 0.216895878851189
HVUL0H07208.2 HVUL0H12663.2 0.0698887307532808
HVUL0H07208.2 HVUL0H13198.2 0.324568485524889
HVUL0H07208.2 HVUL0H13454.2 0.328046349407244
HVUL0H07208.2 HVUL0H14263.2 0.269472373366147
HVUL0H07208.2 HVUL0H14784.2 0.114515925895107
HVUL0H07208.2 HVUL0H15117.2 0.284036262391793
HVUL0H07208.2 HVUL0H15310.2 0.205352917369469
HVUL0H07208.2 HVUL0H15620.2 0.234869482350759
HVUL0H07208.2 HVUL0H15893.2 0.147450724329424
HVUL0H07208.2 HVUL0H17765.2 0.221919062130086
HVUL0H07208.2 HVUL0H21084.2 0.035538123189285
HVUL0H07208.2 HVUL0H23092.2 0.272567215615918
HVUL0H07208.2 HVUL0H28934.2 0.268155058618768
HVUL0H07208.2 HVUL0H28935.2 0.261796499942013
HVUL0H07208.2 HVUL0H29767.2 0.0945091041538576
HVUL0H07208.2 HVUL0H31003.2 0.181421595019017
HVUL0H07208.2 HVUL0H33228.2 0.2114240878858
HVUL0H07208.2 HVUL0H33619.2 0.287505868063193
HVUL0H07208.2 HVUL0H46714.2 0.151680310758122
HVUL0H07208.2 HVUL0H46775.2 0.356717367662764
HVUL0H07208.2 HVUL1H00259.2 0.136027049858158
HVUL0H07208.2 HVUL1H01569.2 0.119592415680469
HVUL0H07208.2 HVUL1H02263.2 0.315710070692281
HVUL0H07208.2 HVUL1H02385.2 0.262147703684694
HVUL0H07208.2 HVUL1H02387.2 0.252787487960036
HVUL0H07208.2 HVUL1H02587.2 0.0989756667582162
HVUL0H07208.2 HVUL1H02994.2 0.233559727744159
HVUL0H07208.2 HVUL1H03020.2 0.189432532988048
HVUL0H07208.2 HVUL1H03164.2 0.251374101035338
HVUL0H07208.2 HVUL1H03639.2 0.216555990477443
HVUL0H07208.2 HVUL1H03721.2 0.263676486019846
HVUL0H07208.2 HVUL1H04874.2 0.330896744538636
HVUL0H07208.2 HVUL1H04989.2 0.175382146008941
HVUL0H07208.2 HVUL1H05289.2 0.225166005800626
HVUL0H07208.2 HVUL1H05324.2 0.22279032600172
HVUL0H07208.2 HVUL1H05443.2 0.189056600269656
HVUL0H07208.2 HVUL1H06543.2 0.258362499253129
HVUL0H07208.2 HVUL1H06802.2 0.208897900565836
HVUL0H07208.2 HVUL1H07337.2 0.34670254975434
HVUL0H07208.2 HVUL1H07566.2 0.123827365275442
HVUL0H07208.2 HVUL1H08320.2 0.184430481776594
HVUL0H07208.2 HVUL1H08352.2 0.319580393940244
HVUL0H07208.2 HVUL1H08356.2 0.181916161781169
HVUL0H07208.2 HVUL1H08399.2 0.061046490135041
HVUL0H07208.2 HVUL1H10942.2 0.224697061570426
HVUL0H07208.2 HVUL1H11017.2 0.0140206958961009
HVUL0H07208.2 HVUL1H11631.2 0.174890923641362
HVUL0H07208.2 HVUL1H12084.2 0.0674191745104199
HVUL0H07208.2 HVUL1H12217.2 0.338174821514728
HVUL0H07208.2 HVUL1H12218.2 0.260198949768323
HVUL0H07208.2 HVUL1H12220.2 0.315918368453277
HVUL0H07208.2 HVUL1H12635.2 0.366397472606013
HVUL0H07208.2 HVUL1H12941.2 0.116913621301036
HVUL0H07208.2 HVUL1H12954.2 0.312842654837602
HVUL0H07208.2 HVUL1H13099.2 0.295832889919265
HVUL0H07208.2 HVUL1H13139.2 0.114029853928015
HVUL0H07208.2 HVUL1H14474.2 0.192902101499512
HVUL0H07208.2 HVUL1H15041.2 0.208610264068366
HVUL0H07208.2 HVUL1H15328.2 0.175145820711602
HVUL0H07208.2 HVUL1H15995.2 0.228932422198333
HVUL0H07208.2 HVUL1H16443.2 0.131234292892597
HVUL0H07208.2 HVUL1H16648.2 0.260523500252008
HVUL0H07208.2 HVUL1H16764.2 0.12309746123369
HVUL0H07208.2 HVUL1H17858.2 0.125468120348977
HVUL0H07208.2 HVUL1H18436.2 0.370587437479305
HVUL0H07208.2 HVUL1H19184.2 0.133754750879673
HVUL0H07208.2 HVUL1H19398.2 0.135952902880145
HVUL0H07208.2 HVUL1H19514.2 0.237460674931035
HVUL0H07208.2 HVUL1H20964.2 0.346175664678918
HVUL0H07208.2 HVUL1H22403.2 0.340111639756834
HVUL0H07208.2 HVUL1H22714.2 0.200541472305311
HVUL0H07208.2 HVUL1H22869.2 0.190498935205897
HVUL0H07208.2 HVUL1H23150.2 0.39124569066958
HVUL0H07208.2 HVUL1H24019.2 0.26556503947508
HVUL0H07208.2 HVUL1H24020.2 0.253825238546183
HVUL0H07208.2 HVUL1H24106.2 0.244806703327818
HVUL0H07208.2 HVUL1H24974.2 0.278768638190867
HVUL0H07208.2 HVUL1H26289.2 0.242420023107051
HVUL0H07208.2 HVUL1H26689.2 0.215505445717405
HVUL0H07208.2 HVUL1H26690.2 0.242886162962281
HVUL0H07208.2 HVUL1H27371.2 0.218854218453091
HVUL0H07208.2 HVUL1H27440.2 0.135180206404174
HVUL0H07208.2 HVUL1H27930.2 0.249304915729855
HVUL0H07208.2 HVUL1H28613.2 0.110063067195488
HVUL0H07208.2 HVUL1H28780.2 0.0474000917066362
HVUL0H07208.2 HVUL1H29485.2 0.115608327422065
HVUL0H07208.2 HVUL1H29639.2 0.0194238464837736
HVUL0H07208.2 HVUL1H30591.2 0.214208584239043
HVUL0H07208.2 HVUL1H30861.2 0.219809478915072
HVUL0H07208.2 HVUL1H31164.2 0.28951924822487
HVUL0H07208.2 HVUL1H31441.2 0.136731553230712
HVUL0H07208.2 HVUL1H31797.2 0.13895500753824
HVUL0H07208.2 HVUL1H32033.2 0.160518451492753
HVUL0H07208.2 HVUL1H32113.2 0.122751079144133
HVUL0H07208.2 HVUL1H32788.2 0.245547795251418
HVUL0H07208.2 HVUL1H32790.2 0.336256552419761
HVUL0H07208.2 HVUL1H34231.2 0.171913662600985
HVUL0H07208.2 HVUL1H34287.2 0.202076667739313
HVUL0H07208.2 HVUL1H34368.2 0.120496101295854
HVUL0H07208.2 HVUL1H34763.2 0.148970650572156
HVUL0H07208.2 HVUL1H35226.2 0.237211115741604
HVUL0H07208.2 HVUL1H35310.2 0.0564252203288767
HVUL0H07208.2 HVUL1H35678.2 0.119195859343742
HVUL0H07208.2 HVUL1H37070.2 0.322090143578295
HVUL0H07208.2 HVUL1H37134.2 0.0493941600561437
HVUL0H07208.2 HVUL1H37283.2 0.101456898293564
HVUL0H07208.2 HVUL1H39468.2 0.183885326043252
HVUL0H07208.2 HVUL1H39878.2 0.198501078019457
HVUL0H07208.2 HVUL1H42113.2 0.0391021430691472
HVUL0H07208.2 HVUL1H43749.2 0.104526734964698
HVUL0H07208.2 HVUL1H45714.2 0.144784761525417
HVUL0H07208.2 HVUL1H46389.2 0.258841794194729
HVUL0H07208.2 HVUL1H47291.2 0.36852147605156
HVUL0H07208.2 HVUL1H48306.2 0.312693733780558
HVUL0H07208.2 HVUL1H48704.2 0.365013656453786
HVUL0H07208.2 HVUL1H49511.2 0.127041585219862
HVUL0H07208.2 HVUL1H51013.2 0.337028633667583
HVUL0H07208.2 HVUL1H51982.2 0.194108065271435
HVUL0H07208.2 HVUL1H52547.2 0.30928434540396
HVUL0H07208.2 HVUL1H52548.2 0.0568070754927629
HVUL0H07208.2 HVUL1H52641.2 0.111541825286847
HVUL0H07208.2 HVUL1H54682.2 0.20448469767902
HVUL0H07208.2 HVUL1H54683.2 0.194683499028929
HVUL0H07208.2 HVUL1H59462.2 0.128820892571039
HVUL0H07208.2 HVUL1H59682.2 0.11635958302831
HVUL0H07208.2 HVUL2H01186.2 0.0750540276283143
HVUL0H07208.2 HVUL2H01395.2 0.0749060471168096
HVUL0H07208.2 HVUL2H01522.2 0.177936881927818
HVUL0H07208.2 HVUL2H01831.2 0.225321434742062
HVUL0H07208.2 HVUL2H02614.2 0.250149553330174
HVUL0H07208.2 HVUL2H03142.2 0.139639880651625
HVUL0H07208.2 HVUL2H03578.2 0.107397981837817
HVUL0H07208.2 HVUL2H03756.2 0.365273598576632
HVUL0H07208.2 HVUL2H04302.2 0.307317499496005
HVUL0H07208.2 HVUL2H04832.2 0.172083737788422
HVUL0H07208.2 HVUL2H04862.2 0.367341237310629
HVUL0H07208.2 HVUL2H05270.2 0.186964467268357
HVUL0H07208.2 HVUL2H05474.2 0.170241613287333
HVUL0H07208.2 HVUL2H05646.2 0.11558303483345
HVUL0H07208.2 HVUL2H06224.2 0.191709287278527
HVUL0H07208.2 HVUL2H06604.2 0.15377929622633
HVUL0H07208.2 HVUL2H07478.2 0.323452982225914
HVUL0H07208.2 HVUL2H07560.2 0.211544040380406
HVUL0H07208.2 HVUL2H07776.2 0.205658772514062
HVUL0H07208.2 HVUL2H07777.2 0.320382566481139
HVUL0H07208.2 HVUL2H07971.2 0.3271999661714
HVUL0H07208.2 HVUL2H08057.2 0.145645216321653
HVUL0H07208.2 HVUL2H08058.2 0.352690651239
HVUL0H07208.2 HVUL2H08436.2 0.224303942099867
HVUL0H07208.2 HVUL2H08852.2 0.112978096188767
HVUL0H07208.2 HVUL2H10372.2 0.181647669788435
HVUL0H07208.2 HVUL2H10373.2 0.266301149137425
HVUL0H07208.2 HVUL2H10947.2 0.27423996654636
HVUL0H07208.2 HVUL2H11031.2 0.238043026417417
HVUL0H07208.2 HVUL2H11035.2 0.309132315736199
HVUL0H07208.2 HVUL2H11156.2 0.0813960126321704
HVUL0H07208.2 HVUL2H11841.2 0.212235413978751
HVUL0H07208.2 HVUL2H12467.2 0.232233303047665
HVUL0H07208.2 HVUL2H12616.2 0.232704225306065
HVUL0H07208.2 HVUL2H12983.2 0.369470112157143
HVUL0H07208.2 HVUL2H13055.2 0.202831439573832
HVUL0H07208.2 HVUL2H13606.2 0.250501612654458
HVUL0H07208.2 HVUL2H13898.2 0.126259918779082
HVUL0H07208.2 HVUL2H15788.2 0.102026159852249
HVUL0H07208.2 HVUL2H15808.2 0.119901477801949
HVUL0H07208.2 HVUL2H16854.2 0.262604376572673
HVUL0H07208.2 HVUL2H16986.2 0.333777589025369
HVUL0H07208.2 HVUL2H17073.2 0.0775233295010778
HVUL0H07208.2 HVUL2H19071.2 0.132714407222823
HVUL0H07208.2 HVUL2H19379.2 0.103203152160414
HVUL0H07208.2 HVUL2H19380.2 0.0989524025830047
HVUL0H07208.2 HVUL2H19926.2 0.287497336094243
HVUL0H07208.2 HVUL2H20080.2 0.0363875940449653
HVUL0H07208.2 HVUL2H20373.2 0.330059481458609
HVUL0H07208.2 HVUL2H20800.2 0.0810223629389454
HVUL0H07208.2 HVUL2H21113.2 0.218292055376655
HVUL0H07208.2 HVUL2H21119.2 0.0712947450559613
HVUL0H07208.2 HVUL2H21125.2 0.20888398098006
HVUL0H07208.2 HVUL2H21301.2 0.3259725079854
HVUL0H07208.2 HVUL2H21469.2 0.199143446172528
HVUL0H07208.2 HVUL2H21989.2 0.202423466258387
HVUL0H07208.2 HVUL2H22124.2 0.13623427427967
HVUL0H07208.2 HVUL2H22539.2 0.13536232903061
HVUL0H07208.2 HVUL2H22717.2 0.130696857647863
HVUL0H07208.2 HVUL2H22718.2 0.12036461249706
HVUL0H07208.2 HVUL2H22734.2 0.132512980286526
HVUL0H07208.2 HVUL2H23032.2 0.22110114042424
HVUL0H07208.2 HVUL2H23135.2 0.133866449885274
HVUL0H07208.2 HVUL2H24355.2 0.33123399745057
HVUL0H07208.2 HVUL2H25131.2 0.181645273443517
HVUL0H07208.2 HVUL2H25507.2 0.249525578506926
HVUL0H07208.2 HVUL2H25933.2 0.128701744291224
HVUL0H07208.2 HVUL2H26265.2 0.171470899371574
HVUL0H07208.2 HVUL2H26379.2 0.243345665541662
HVUL0H07208.2 HVUL2H26489.2 0.336571949382344
HVUL0H07208.2 HVUL2H26598.2 0.357441364377053
HVUL0H07208.2 HVUL2H28043.2 0.164994513313602
HVUL0H07208.2 HVUL2H28168.2 0.282146569900222
HVUL0H07208.2 HVUL2H28401.2 0.295709137806867
HVUL0H07208.2 HVUL2H28493.2 0.0905254760480842
HVUL0H07208.2 HVUL2H29227.2 0.151355173446043
HVUL0H07208.2 HVUL2H29366.2 0.339485690890964
HVUL0H07208.2 HVUL2H30322.2 0.122752858625426
HVUL0H07208.2 HVUL2H30417.2 0.239629342267228
HVUL0H07208.2 HVUL2H30445.2 0.153531736367646
HVUL0H07208.2 HVUL2H30504.2 0.106584292332458
HVUL0H07208.2 HVUL2H30506.2 0.116494476344685
HVUL0H07208.2 HVUL2H30893.2 0.29894857131633
HVUL0H07208.2 HVUL2H31036.2 0.232030448504699
HVUL0H07208.2 HVUL2H31148.2 0.16942536573485
HVUL0H07208.2 HVUL2H31746.2 0.231681080407163
HVUL0H07208.2 HVUL2H32291.2 0.255894438380555
HVUL0H07208.2 HVUL2H32297.2 0.301693772227469
HVUL0H07208.2 HVUL2H32298.2 0.258786122219414
HVUL0H07208.2 HVUL2H32299.2 0.197998274739503
HVUL0H07208.2 HVUL2H33131.2 0.174277853417032
HVUL0H07208.2 HVUL2H33748.2 0.338089019173666
HVUL0H07208.2 HVUL2H35148.2 0.201782177481484
HVUL0H07208.2 HVUL2H35253.2 0.237180569758206
HVUL0H07208.2 HVUL2H35254.2 0.129381419479485
HVUL0H07208.2 HVUL2H35814.2 0.0829484927667481
HVUL0H07208.2 HVUL2H36002.2 0.173033794427879
HVUL0H07208.2 HVUL2H37244.2 0.367256461446554
HVUL0H07208.2 HVUL2H37485.2 0.198852588869335
HVUL0H07208.2 HVUL2H39755.2 0.145846395035402
HVUL0H07208.2 HVUL2H39798.2 0.205938025255662
HVUL0H07208.2 HVUL2H39827.2 0.35862124111826
HVUL0H07208.2 HVUL2H39978.2 0.175800210576376
HVUL0H07208.2 HVUL2H40555.2 0.16928569579751
HVUL0H07208.2 HVUL2H40873.2 0.134537239942495
HVUL0H07208.2 HVUL2H42346.2 0.173966526588611
HVUL0H07208.2 HVUL2H42675.2 0.311568739053345
HVUL0H07208.2 HVUL2H42726.2 0.35491783661127
HVUL0H07208.2 HVUL2H42727.2 0.176408438758572
HVUL0H07208.2 HVUL2H43076.2 0.130512730603588
HVUL0H07208.2 HVUL2H43839.2 0.191005512256098
HVUL0H07208.2 HVUL2H45312.2 0.0748162640670622
HVUL0H07208.2 HVUL2H45582.2 0.0975013228220701
HVUL0H07208.2 HVUL2H46560.2 0.0584391995022667
HVUL0H07208.2 HVUL2H47632.2 0.336736567815678
HVUL0H07208.2 HVUL2H47638.2 0.272009865891904
HVUL0H07208.2 HVUL2H48130.2 0.0343293120053558
HVUL0H07208.2 HVUL2H49348.2 0.133721577840419
HVUL0H07208.2 HVUL2H50342.2 0.190700225941953
HVUL0H07208.2 HVUL2H50478.2 0.297141845009565
HVUL0H07208.2 HVUL2H50644.2 0.0881225213965298
HVUL0H07208.2 HVUL2H52425.2 0.0277994002404301
HVUL0H07208.2 HVUL2H52999.2 0.171720658455378
HVUL0H07208.2 HVUL2H53190.2 0.0527804229935275
HVUL0H07208.2 HVUL2H55371.2 0.217935825903738
HVUL0H07208.2 HVUL2H57714.2 0.184005782759991
HVUL0H07208.2 HVUL2H58252.2 0.294776435658584
HVUL0H07208.2 HVUL2H59603.2 0.184790104356961
HVUL0H07208.2 HVUL3H01445.2 0.100789526020195
HVUL0H07208.2 HVUL3H01701.2 0.106186281210955
HVUL0H07208.2 HVUL3H01927.2 0.190275112198065
HVUL0H07208.2 HVUL3H02116.2 0.117740050493119
HVUL0H07208.2 HVUL3H02780.2 0.130640985374754
HVUL0H07208.2 HVUL3H03170.2 0.304623744090763
HVUL0H07208.2 HVUL3H03171.2 0.309865334326936
HVUL0H07208.2 HVUL3H03322.2 0.119751128102192
HVUL0H07208.2 HVUL3H03765.2 0.191092373948228
HVUL0H07208.2 HVUL3H04333.2 0.308384407710603
HVUL0H07208.2 HVUL3H05530.2 0.157093302771231
HVUL0H07208.2 HVUL3H06057.2 0.148271167750813
HVUL0H07208.2 HVUL3H06083.2 0.264444944691616
HVUL0H07208.2 HVUL3H06978.2 0.382996362474979
HVUL0H07208.2 HVUL3H07559.2 0.205628055194289
HVUL0H07208.2 HVUL3H07787.2 0.0583962895304689
HVUL0H07208.2 HVUL3H09298.2 0.13444842757576
HVUL0H07208.2 HVUL3H09492.2 0.309875222059751
HVUL0H07208.2 HVUL3H10030.2 0.229471872217552
HVUL0H07208.2 HVUL3H10596.2 0.195231839935105
HVUL0H07208.2 HVUL3H10635.2 0.0605035812431778
HVUL0H07208.2 HVUL3H10935.2 0.224565333307627
HVUL0H07208.2 HVUL3H11287.2 0.255722697089415
HVUL0H07208.2 HVUL3H11515.2 0.214425268601604
HVUL0H07208.2 HVUL3H13321.2 0.168174096187375
HVUL0H07208.2 HVUL3H14067.2 0.0949066633025541
HVUL0H07208.2 HVUL3H14150.2 0.217226738884527
HVUL0H07208.2 HVUL3H14253.2 0.26845356718886
HVUL0H07208.2 HVUL3H14367.2 0.329679410724948
HVUL0H07208.2 HVUL3H15223.2 0.20160598544447
HVUL0H07208.2 HVUL3H15531.2 0.350101587971594
HVUL0H07208.2 HVUL3H15609.2 0.31969239853068
HVUL0H07208.2 HVUL3H15610.2 0.218840474298224
HVUL0H07208.2 HVUL3H15611.2 0.165145168841443
HVUL0H07208.2 HVUL3H15647.2 0.184088696889882
HVUL0H07208.2 HVUL3H16181.2 0.1033739255648
HVUL0H07208.2 HVUL3H16356.2 0.124716478970757
HVUL0H07208.2 HVUL3H16480.2 0.0994995707286221
HVUL0H07208.2 HVUL3H16699.2 0.357981866366811
HVUL0H07208.2 HVUL3H17021.2 0.111103484047028
HVUL0H07208.2 HVUL3H18060.2 0.177475222250699
HVUL0H07208.2 HVUL3H18359.2 0.291325416202822
HVUL0H07208.2 HVUL3H18631.2 0.199462784409373
HVUL0H07208.2 HVUL3H18869.2 0.13304405070403
HVUL0H07208.2 HVUL3H19281.2 0.0444515272253616
HVUL0H07208.2 HVUL3H19593.2 0.115951292015387
HVUL0H07208.2 HVUL3H19812.2 0.20332074058814
HVUL0H07208.2 HVUL3H19890.2 0.220411145775754
HVUL0H07208.2 HVUL3H20126.2 0.363368580611991
HVUL0H07208.2 HVUL3H21204.2 0.222874133326241
HVUL0H07208.2 HVUL3H21715.2 0.172931611779221
HVUL0H07208.2 HVUL3H23722.2 0.169656049407129
HVUL0H07208.2 HVUL3H23761.2 0.231475788455117
HVUL0H07208.2 HVUL3H24064.2 0.102039257841295
HVUL0H07208.2 HVUL3H24160.2 0.26854810243452
HVUL0H07208.2 HVUL3H24324.2 0.162282943894422
HVUL0H07208.2 HVUL3H24357.2 0.291184788686013
HVUL0H07208.2 HVUL3H25117.2 0.209515933320079
HVUL0H07208.2 HVUL3H25118.2 0.29621132075368
HVUL0H07208.2 HVUL3H26980.2 0.183660181618739
HVUL0H07208.2 HVUL3H27160.2 0.176920053370119
HVUL0H07208.2 HVUL3H27213.2 0.124667273821297
HVUL0H07208.2 HVUL3H27908.2 0.2292341759895
HVUL0H07208.2 HVUL3H31197.2 0.177861823114798
HVUL0H07208.2 HVUL3H31559.2 0.258340321136238
HVUL0H07208.2 HVUL3H31594.2 0.247360377299157
HVUL0H07208.2 HVUL3H32142.2 0.267927113773377
HVUL0H07208.2 HVUL3H32270.2 0.243518089175776
HVUL0H07208.2 HVUL3H32487.2 0.154602288913056
HVUL0H07208.2 HVUL3H33094.2 0.0991658131210594
HVUL0H07208.2 HVUL3H34744.2 0.230683483186391
HVUL0H07208.2 HVUL3H36025.2 0.240178687622014
HVUL0H07208.2 HVUL3H36621.2 0.204047432002412
HVUL0H07208.2 HVUL3H37504.2 0.225447046313416
HVUL0H07208.2 HVUL3H37744.2 0.387088032399064
HVUL0H07208.2 HVUL3H38261.2 0.0667457494521953
HVUL0H07208.2 HVUL3H38509.2 0.254931320290986
HVUL0H07208.2 HVUL3H39627.2 0.179027953211604
HVUL0H07208.2 HVUL3H39940.2 0.158311041614686
HVUL0H07208.2 HVUL3H41157.2 0.232163090531727
HVUL0H07208.2 HVUL3H41377.2 0.173911300542169
HVUL0H07208.2 HVUL3H42215.2 0.247895959736666
HVUL0H07208.2 HVUL3H42394.2 0.377903466593138
HVUL0H07208.2 HVUL3H42595.2 0.180072561343285
HVUL0H07208.2 HVUL3H42614.2 0.237925720571803
HVUL0H07208.2 HVUL3H42927.2 0.176982067281995
HVUL0H07208.2 HVUL3H43024.2 0.212243601935561
HVUL0H07208.2 HVUL3H43113.2 0.133208628866012
HVUL0H07208.2 HVUL3H43560.2 0.0720786752088164
HVUL0H07208.2 HVUL3H43569.2 0.226203944040859
HVUL0H07208.2 HVUL3H43738.2 0.222804169930145
HVUL0H07208.2 HVUL3H43896.2 0.191422217520942
HVUL0H07208.2 HVUL3H44021.2 0.104825977578528
HVUL0H07208.2 HVUL3H46235.2 0.234577909083453
HVUL0H07208.2 HVUL3H46948.2 0.156408692546191
HVUL0H07208.2 HVUL3H48368.2 0.219250238128039
HVUL0H07208.2 HVUL3H50654.2 0.0634904476068496
HVUL0H07208.2 HVUL3H50876.2 0.329653225659793
HVUL0H07208.2 HVUL3H51616.2 0.244719131723422
HVUL0H07208.2 HVUL3H51730.2 0.0493709777917495
HVUL0H07208.2 HVUL3H52229.2 0.039329932120113
HVUL0H07208.2 HVUL3H52982.2 0.095084567344508
HVUL0H07208.2 HVUL3H55462.2 0.224304035790085
HVUL0H07208.2 HVUL3H55492.2 0.140268275684154
HVUL0H07208.2 HVUL3H56227.2 0.148480934175798
HVUL0H07208.2 HVUL3H57087.2 0.311417368010586
HVUL0H07208.2 HVUL3H57697.2 0.239138625054978
HVUL0H07208.2 HVUL3H57924.2 0.10011466665477
HVUL0H07208.2 HVUL4H01602.2 0.185060291423449
HVUL0H07208.2 HVUL4H02240.2 0.0629479052050512
HVUL0H07208.2 HVUL4H02323.2 0.183226091262277
HVUL0H07208.2 HVUL4H03474.2 0.0414204151335124
HVUL0H07208.2 HVUL4H04816.2 0.161741964508805
HVUL0H07208.2 HVUL4H04952.2 0.0430261827037603
HVUL0H07208.2 HVUL4H06403.2 0.206581378503606
HVUL0H07208.2 HVUL4H07140.2 0.160780636730617
HVUL0H07208.2 HVUL4H07160.2 0.180138941830077
HVUL0H07208.2 HVUL4H07474.2 0.0555600211058531
HVUL0H07208.2 HVUL4H07829.2 0.0676605127292417
HVUL0H07208.2 HVUL4H09412.2 0.170358549015932
HVUL0H07208.2 HVUL4H09527.2 0.24116981398942
HVUL0H07208.2 HVUL4H10170.2 0.249287288699207
HVUL0H07208.2 HVUL4H10686.2 0.208658710319176
HVUL0H07208.2 HVUL4H11601.2 0.298701172551553
HVUL0H07208.2 HVUL4H13063.2 0.270980900623925
HVUL0H07208.2 HVUL4H14799.2 0.0792653341637391
HVUL0H07208.2 HVUL4H14909.2 0.147335085339639
HVUL0H07208.2 HVUL4H15151.2 0.295791647630845
HVUL0H07208.2 HVUL4H15619.2 0.372060454119952
HVUL0H07208.2 HVUL4H15891.2 0.30045739600555
HVUL0H07208.2 HVUL4H17794.2 0.16279234063301
HVUL0H07208.2 HVUL4H17799.2 0.148641507746214
HVUL0H07208.2 HVUL4H18007.2 0.17001574055037
HVUL0H07208.2 HVUL4H18195.2 0.317435435583516
HVUL0H07208.2 HVUL4H18530.2 0.278433542311941
HVUL0H07208.2 HVUL4H18896.2 0.153843566173872
HVUL0H07208.2 HVUL4H18914.2 0.281792999905681
HVUL0H07208.2 HVUL4H19726.2 0.123022923170847
HVUL0H07208.2 HVUL4H20568.2 0.0973803783820434
HVUL0H07208.2 HVUL4H21383.2 0.174145448545222
HVUL0H07208.2 HVUL4H21385.2 0.225477108521308
HVUL0H07208.2 HVUL4H21454.2 0.119950483480762
HVUL0H07208.2 HVUL4H21630.2 0.357213091113033
HVUL0H07208.2 HVUL4H21723.2 0.373570985215108
HVUL0H07208.2 HVUL4H21876.2 0.162309450703694
HVUL0H07208.2 HVUL4H21878.2 0.180662582327173
HVUL0H07208.2 HVUL4H22529.2 0.315227446577404
HVUL0H07208.2 HVUL4H22537.2 0.347317698870486
HVUL0H07208.2 HVUL4H22567.2 0.0463848397995345
HVUL0H07208.2 HVUL4H24247.2 0.14683399968076
HVUL0H07208.2 HVUL4H25261.2 0.159383384409838
HVUL0H07208.2 HVUL4H25660.2 0.0337920567384301
HVUL0H07208.2 HVUL4H26244.2 0.307220331118558
HVUL0H07208.2 HVUL4H26284.2 0.0977786023626881
HVUL0H07208.2 HVUL4H26319.2 0.20456271582986
HVUL0H07208.2 HVUL4H26604.2 0.286641246632684
HVUL0H07208.2 HVUL4H26833.2 0.327914691935912
HVUL0H07208.2 HVUL4H27298.2 0.3766384697503
HVUL0H07208.2 HVUL4H27323.2 0.0681102185805177
HVUL0H07208.2 HVUL4H27861.2 0.245082758162662
HVUL0H07208.2 HVUL4H27863.2 0.209358194704782
HVUL0H07208.2 HVUL4H28905.2 0.146960224573678
HVUL0H07208.2 HVUL4H29063.2 0.368637674459734
HVUL0H07208.2 HVUL4H29448.2 0.126314253766298
HVUL0H07208.2 HVUL4H29640.2 0.0545721295690965
HVUL0H07208.2 HVUL4H29866.2 0.19266685383938
HVUL0H07208.2 HVUL4H29960.2 0.0433911861136983
HVUL0H07208.2 HVUL4H31138.2 0.302894019753154
HVUL0H07208.2 HVUL4H31140.2 0.353560965278645
HVUL0H07208.2 HVUL4H31364.2 0.297729874200033
HVUL0H07208.2 HVUL4H31895.2 0.220550979179592
HVUL0H07208.2 HVUL4H35401.2 0.101053803370383
HVUL0H07208.2 HVUL4H35402.2 0.285894078015388
HVUL0H07208.2 HVUL4H35790.2 0.32320454370914
HVUL0H07208.2 HVUL4H35985.2 0.273956084026972
HVUL0H07208.2 HVUL4H37183.2 0.286225544938399
HVUL0H07208.2 HVUL4H37301.2 0.237609735240321
HVUL0H07208.2 HVUL4H37366.2 0.157642616938744
HVUL0H07208.2 HVUL4H37986.2 0.225313588516777
HVUL0H07208.2 HVUL4H38115.2 0.31263479045727
HVUL0H07208.2 HVUL4H38119.2 0.156008786316655
HVUL0H07208.2 HVUL4H38244.2 0.236170466357392
HVUL0H07208.2 HVUL4H38552.2 0.170047384666683
HVUL0H07208.2 HVUL4H38563.2 0.31232731806164
HVUL0H07208.2 HVUL4H38756.2 0.0782539818050799
HVUL0H07208.2 HVUL4H38866.2 0.19849215273541
HVUL0H07208.2 HVUL4H39102.2 0.171342507011325
HVUL0H07208.2 HVUL4H39316.2 0.186437696708672
HVUL0H07208.2 HVUL4H39326.2 0.257840540095905
HVUL0H07208.2 HVUL4H40195.2 0.152296578354381
HVUL0H07208.2 HVUL4H42137.2 0.278013229037093
HVUL0H07208.2 HVUL4H42295.2 0.346875088614768
HVUL0H07208.2 HVUL4H42499.2 0.2539066555216
HVUL0H07208.2 HVUL4H42514.2 0.112364113905831
HVUL0H07208.2 HVUL4H42782.2 0.156230324133671
HVUL0H07208.2 HVUL4H43876.2 0.319094244256504
HVUL0H07208.2 HVUL4H45793.2 0.253260070163201
HVUL0H07208.2 HVUL4H47715.2 0.0959572998442367
HVUL0H07208.2 HVUL4H47765.2 0.140515627246853
HVUL0H07208.2 HVUL4H48526.2 0.355643421690477
HVUL0H07208.2 HVUL4H52043.2 0.303841592431707
HVUL0H07208.2 HVUL4H52481.2 0.0784667531692275
HVUL0H07208.2 HVUL4H52669.2 0.285991050153903
HVUL0H07208.2 HVUL4H53302.2 0.285997210619934
HVUL0H07208.2 HVUL4H53952.2 0.0207984728146924
HVUL0H07208.2 HVUL4H54822.2 0.201774708188456
HVUL0H07208.2 HVUL4H55780.2 0.0455983145883651
HVUL0H07208.2 HVUL4H56078.2 0.0877348380582011
HVUL0H07208.2 HVUL4H59046.2 0.0457464343493003
HVUL0H07208.2 HVUL4H59209.2 0.109375384247119
HVUL0H07208.2 HVUL4H59251.2 0.261547696438731
HVUL0H07208.2 HVUL4H59252.2 0.281483127280494
HVUL0H07208.2 HVUL4H59419.2 0.136069928296992
HVUL0H07208.2 HVUL5H01042.2 0.264508173646673
HVUL0H07208.2 HVUL5H01959.2 0.310146797315012
HVUL0H07208.2 HVUL5H01996.2 0.368872969745285
HVUL0H07208.2 HVUL5H02128.2 0.218711343675562
HVUL0H07208.2 HVUL5H02709.2 0.0581453238517559
HVUL0H07208.2 HVUL5H02793.2 0.217598265726123
HVUL0H07208.2 HVUL5H03202.2 0.0700366095103573
HVUL0H07208.2 HVUL5H03299.2 0.265950592660961
HVUL0H07208.2 HVUL5H03654.2 0.141520325345535
HVUL0H07208.2 HVUL5H03720.2 0.120509544680285
HVUL0H07208.2 HVUL5H04847.2 0.164394433103369
HVUL0H07208.2 HVUL5H05309.2 0.292737648712976
HVUL0H07208.2 HVUL5H05538.2 0.100407754794187
HVUL0H07208.2 HVUL5H05714.2 0.370314198377871
HVUL0H07208.2 HVUL5H05810.2 0.130521718080722
HVUL0H07208.2 HVUL5H05813.2 0.325959504986302
HVUL0H07208.2 HVUL5H06350.2 0.178549466666125
HVUL0H07208.2 HVUL5H06513.2 0.21853617410803
HVUL0H07208.2 HVUL5H06582.2 0.30749877045118
HVUL0H07208.2 HVUL5H07010.2 0.132563037864964
HVUL0H07208.2 HVUL5H07926.2 0.209153196806843
HVUL0H07208.2 HVUL5H07927.2 0.12346805718859
HVUL0H07208.2 HVUL5H08069.2 0.0778814719886498
HVUL0H07208.2 HVUL5H08255.2 0.194353475067777
HVUL0H07208.2 HVUL5H08513.2 0.148639287594153
HVUL0H07208.2 HVUL5H09596.2 0.205389370525715
HVUL0H07208.2 HVUL5H09941.2 0.127031047163162
HVUL0H07208.2 HVUL5H10968.2 0.124427661633836
HVUL0H07208.2 HVUL5H11071.2 0.332565082136178
HVUL0H07208.2 HVUL5H11099.2 0.156147767556466
HVUL0H07208.2 HVUL5H11348.2 0.199381700250673
HVUL0H07208.2 HVUL5H11350.2 0.0565045213581682
HVUL0H07208.2 HVUL5H12069.2 0.108539037417258
HVUL0H07208.2 HVUL5H12103.2 0.285358701832132
HVUL0H07208.2 HVUL5H12468.2 0.181533013178355
HVUL0H07208.2 HVUL5H12526.2 0.312746081778771
HVUL0H07208.2 HVUL5H13656.2 0.278138988429365
HVUL0H07208.2 HVUL5H13819.2 0.253749046785023
HVUL0H07208.2 HVUL5H14194.2 0.151407290772683
HVUL0H07208.2 HVUL5H14445.2 0.323168262956613
HVUL0H07208.2 HVUL5H14875.2 0.392497962235454
HVUL0H07208.2 HVUL5H15247.2 0.361951656446642
HVUL0H07208.2 HVUL5H15446.2 0.359632052421133
HVUL0H07208.2 HVUL5H16349.2 0.254535706931576
HVUL0H07208.2 HVUL5H16351.2 0.244706499198942
HVUL0H07208.2 HVUL5H16924.2 0.298442755828831
HVUL0H07208.2 HVUL5H17934.2 0.0835334439990116
HVUL0H07208.2 HVUL5H18029.2 0.231443300287535
HVUL0H07208.2 HVUL5H18054.2 0.137387839631402
HVUL0H07208.2 HVUL5H18900.2 0.36817943719115
HVUL0H07208.2 HVUL5H19387.2 0.362307969613147
HVUL0H07208.2 HVUL5H19602.2 0.270710972474093
HVUL0H07208.2 HVUL5H19982.2 0.149475291022013
HVUL0H07208.2 HVUL5H20469.2 0.142098318599368
HVUL0H07208.2 HVUL5H20573.2 0.102773628484636
HVUL0H07208.2 HVUL5H21151.2 0.178531079723454
HVUL0H07208.2 HVUL5H22075.2 0.110039429549254
HVUL0H07208.2 HVUL5H22696.2 0.145108292983935
HVUL0H07208.2 HVUL5H22971.2 0.186636428665601
HVUL0H07208.2 HVUL5H23051.2 0.0340946518809733
HVUL0H07208.2 HVUL5H23554.2 0.0860709568458086
HVUL0H07208.2 HVUL5H24151.2 0.245279785584257
HVUL0H07208.2 HVUL5H25360.2 0.0701168020119984
HVUL0H07208.2 HVUL5H26055.2 0.0814208000235189
HVUL0H07208.2 HVUL5H26096.2 0.199089651022608
HVUL0H07208.2 HVUL5H26237.2 0.281373103022735
HVUL0H07208.2 HVUL5H27229.2 0.106691179616774
HVUL0H07208.2 HVUL5H27731.2 0.10027659924946
HVUL0H07208.2 HVUL5H27844.2 0.183550656038512
HVUL0H07208.2 HVUL5H27846.2 0.270147136139075
HVUL0H07208.2 HVUL5H28459.2 0.151206874462907
HVUL0H07208.2 HVUL5H28460.2 0.336670358229655
HVUL0H07208.2 HVUL5H28672.2 0.190332163033011
HVUL0H07208.2 HVUL5H28877.2 0.196760075900098
HVUL0H07208.2 HVUL5H28917.2 0.266569413371684
HVUL0H07208.2 HVUL5H30607.2 0.0740798250996361
HVUL0H07208.2 HVUL5H31052.2 0.357775695101435
HVUL0H07208.2 HVUL5H31450.2 0.325611248745013
HVUL0H07208.2 HVUL5H32227.2 0.0666246253067389
HVUL0H07208.2 HVUL5H32610.2 0.317606468297312
HVUL0H07208.2 HVUL5H32942.2 0.062028910878504
HVUL0H07208.2 HVUL5H33572.2 0.0310486524239096
HVUL0H07208.2 HVUL5H34041.2 0.144259141678708
HVUL0H07208.2 HVUL5H34497.2 0.159578571682872
HVUL0H07208.2 HVUL5H35098.2 0.254402443301124
HVUL0H07208.2 HVUL5H35356.2 0.321078584267664
HVUL0H07208.2 HVUL5H36130.2 0.0954149251830103
HVUL0H07208.2 HVUL5H36133.2 0.0922342866802615
HVUL0H07208.2 HVUL5H36394.2 0.272442687912227
HVUL0H07208.2 HVUL5H38792.2 0.035634284988297
HVUL0H07208.2 HVUL5H39411.2 0.126361982557771
HVUL0H07208.2 HVUL5H39668.2 0.127874903341381
HVUL0H07208.2 HVUL5H40100.2 0.172409960793195
HVUL0H07208.2 HVUL5H40109.2 0.0591410088011885
HVUL0H07208.2 HVUL5H40238.2 0.284424836975525
HVUL0H07208.2 HVUL5H41834.2 0.140788722594136
HVUL0H07208.2 HVUL5H41844.2 0.253031969055323
HVUL0H07208.2 HVUL5H41954.2 0.187616467465249
HVUL0H07208.2 HVUL5H42528.2 0.344557267734197
HVUL0H07208.2 HVUL5H43820.2 0.318815885471046
HVUL0H07208.2 HVUL5H44015.2 0.0762100406976022
HVUL0H07208.2 HVUL5H44461.2 0.13339418775406
HVUL0H07208.2 HVUL5H44522.2 0.202115099590631
HVUL0H07208.2 HVUL5H44901.2 0.0757451603009928
HVUL0H07208.2 HVUL5H44995.2 0.314971723261358
HVUL0H07208.2 HVUL5H45249.2 0.321484475430797
HVUL0H07208.2 HVUL5H46192.2 0.348158740122307
HVUL0H07208.2 HVUL5H47076.2 0.217301184604266
HVUL0H07208.2 HVUL5H47290.2 0.367069510979926
HVUL0H07208.2 HVUL5H49119.2 0.349402398995405
HVUL0H07208.2 HVUL5H49231.2 0.256119717975437
HVUL0H07208.2 HVUL5H49798.2 0.221324635971421
HVUL0H07208.2 HVUL5H51538.2 0.148916051938942
HVUL0H07208.2 HVUL5H51756.2 0.353685929709334
HVUL0H07208.2 HVUL5H52756.2 0.165917372879889
HVUL0H07208.2 HVUL5H53385.2 0.168501956176042
HVUL0H07208.2 HVUL5H54601.2 0.0845661668514789
HVUL0H07208.2 HVUL5H59898.2 0.128211026244461
HVUL0H07208.2 HVUL6H00967.2 0.122521570161049
HVUL0H07208.2 HVUL6H01199.2 0.27887022973852
HVUL0H07208.2 HVUL6H01331.2 0.226648307253224
HVUL0H07208.2 HVUL6H02140.2 0.259944335272319
HVUL0H07208.2 HVUL6H02166.2 0.10421884015387
HVUL0H07208.2 HVUL6H02224.2 0.100724183474086
HVUL0H07208.2 HVUL6H02412.2 0.213086589792929
HVUL0H07208.2 HVUL6H02567.2 0.15759890077584
HVUL0H07208.2 HVUL6H02879.2 0.134264967707644
HVUL0H07208.2 HVUL6H04651.2 0.331538635103638
HVUL0H07208.2 HVUL6H05299.2 0.344326246313534
HVUL0H07208.2 HVUL6H05729.2 0.145079551200114
HVUL0H07208.2 HVUL6H06220.2 0.161085195857364
HVUL0H07208.2 HVUL6H06725.2 0.184758789785901
HVUL0H07208.2 HVUL6H08078.2 0.270838405837397
HVUL0H07208.2 HVUL6H08266.2 0.0786463058137672
HVUL0H07208.2 HVUL6H08501.2 0.0465336904839633
HVUL0H07208.2 HVUL6H08817.2 0.122930178985737
HVUL0H07208.2 HVUL6H09309.2 0.332325081927637
HVUL0H07208.2 HVUL6H09726.2 0.338894340246657
HVUL0H07208.2 HVUL6H10461.2 0.256578337071311
HVUL0H07208.2 HVUL6H12203.2 0.0297641771534536
HVUL0H07208.2 HVUL6H12339.2 0.360507111491981
HVUL0H07208.2 HVUL6H12676.2 0.0775301373082358
HVUL0H07208.2 HVUL6H13062.2 0.198346782522558
HVUL0H07208.2 HVUL6H13328.2 0.312850413911936
HVUL0H07208.2 HVUL6H14487.2 0.107938243528958
HVUL0H07208.2 HVUL6H17004.2 0.159339082635173
HVUL0H07208.2 HVUL6H17188.2 0.246852107011432
HVUL0H07208.2 HVUL6H17635.2 0.30960626208383
HVUL0H07208.2 HVUL6H18267.2 0.207937810152282
HVUL0H07208.2 HVUL6H19383.2 0.263130956635454
HVUL0H07208.2 HVUL6H19665.2 0.174832082001753
HVUL0H07208.2 HVUL6H20013.2 0.206521891466063
HVUL0H07208.2 HVUL6H21367.2 0.319458157190774
HVUL0H07208.2 HVUL6H21553.2 0.0788953833955415
HVUL0H07208.2 HVUL6H21895.2 0.372238360437067
HVUL0H07208.2 HVUL6H22389.2 0.196572839060321
HVUL0H07208.2 HVUL6H22662.2 0.0637109157679547
HVUL0H07208.2 HVUL6H23568.2 0.182183980666222
HVUL0H07208.2 HVUL6H23976.2 0.244944154999512
HVUL0H07208.2 HVUL6H24043.2 0.128930158435944
HVUL0H07208.2 HVUL6H24780.2 0.262911205564208
HVUL0H07208.2 HVUL6H24824.2 0.116866173935577
HVUL0H07208.2 HVUL6H25211.2 0.179430380769144
HVUL0H07208.2 HVUL6H25574.2 0.177594234761061
HVUL0H07208.2 HVUL6H29843.2 0.141447169140064
HVUL0H07208.2 HVUL6H29929.2 0.121379796580233
HVUL0H07208.2 HVUL6H32660.2 0.172773536698937
HVUL0H07208.2 HVUL6H32761.2 0.167738969150898
HVUL0H07208.2 HVUL6H33221.2 0.297507720504172
HVUL0H07208.2 HVUL6H33630.2 0.201631573261126
HVUL0H07208.2 HVUL6H33637.2 0.295090977556908
HVUL0H07208.2 HVUL6H33807.2 0.32336097296023
HVUL0H07208.2 HVUL6H33871.2 0.0622716629459693
HVUL0H07208.2 HVUL6H34668.2 0.124696754884336
HVUL0H07208.2 HVUL6H35025.2 0.169591330363254
HVUL0H07208.2 HVUL6H35134.2 0.17465391232524
HVUL0H07208.2 HVUL6H35637.2 0.172880302196428
HVUL0H07208.2 HVUL6H36297.2 0.193221712087744
HVUL0H07208.2 HVUL6H37041.2 0.33000674663404
HVUL0H07208.2 HVUL6H37785.2 0.188341778868016
HVUL0H07208.2 HVUL6H37870.2 0.241464987270017
HVUL0H07208.2 HVUL6H38877.2 0.0767251107082923
HVUL0H07208.2 HVUL6H39528.2 0.179795499925904
HVUL0H07208.2 HVUL6H39608.2 0.0336555740330711
HVUL0H07208.2 HVUL6H43996.2 0.120522831165082
HVUL0H07208.2 HVUL6H50077.2 0.184738306506525
HVUL0H07208.2 HVUL6H50823.2 0.253126256507383
HVUL0H07208.2 HVUL6H52171.2 0.0904231901152241
HVUL0H07208.2 HVUL6H52442.2 0.0957094400754436
HVUL0H07208.2 HVUL6H52447.2 0.0532442743131315
HVUL0H07208.2 HVUL6H54647.2 0.256283118779754
HVUL0H07208.2 HVUL7H01687.2 0.237081073864012
HVUL0H07208.2 HVUL7H01902.2 0.0511806183890046
HVUL0H07208.2 HVUL7H01951.2 0.0164017906972965
HVUL0H07208.2 HVUL7H02077.2 0.262717351028751
HVUL0H07208.2 HVUL7H02236.2 0.187254348912629
HVUL0H07208.2 HVUL7H03162.2 0.0539003138974218
HVUL0H07208.2 HVUL7H03219.2 0.336198738900008
HVUL0H07208.2 HVUL7H03712.2 0.315339991618919
HVUL0H07208.2 HVUL7H03982.2 0.293365887726511
HVUL0H07208.2 HVUL7H04779.2 0.220837255442254
HVUL0H07208.2 HVUL7H05423.2 0.207140244965062
HVUL0H07208.2 HVUL7H05602.2 0.252896371114853
HVUL0H07208.2 HVUL7H06304.2 0.139862129190442
HVUL0H07208.2 HVUL7H06717.2 0.260360868763948
HVUL0H07208.2 HVUL7H06990.2 0.268320849526693
HVUL0H07208.2 HVUL7H07288.2 0.18916645441201
HVUL0H07208.2 HVUL7H08884.2 0.202495482589086
HVUL0H07208.2 HVUL7H08959.2 0.372051917661641
HVUL0H07208.2 HVUL7H09435.2 0.142109789129723
HVUL0H07208.2 HVUL7H09669.2 0.286814921968907
HVUL0H07208.2 HVUL7H09916.2 0.104043158603531
HVUL0H07208.2 HVUL7H10232.2 0.114973645125504
HVUL0H07208.2 HVUL7H10575.2 0.0624788902957095
HVUL0H07208.2 HVUL7H11269.2 0.137650502343043
HVUL0H07208.2 HVUL7H11280.2 0.248642364181018
HVUL0H07208.2 HVUL7H11408.2 0.224021829135624
HVUL0H07208.2 HVUL7H11663.2 0.252061668117212
HVUL0H07208.2 HVUL7H11892.2 0.319474385296245
HVUL0H07208.2 HVUL7H12076.2 0.225770735447682
HVUL0H07208.2 HVUL7H12304.2 0.175084614871534
HVUL0H07208.2 HVUL7H12411.2 0.199765094162042
HVUL0H07208.2 HVUL7H12585.2 0.358435089956764
HVUL0H07208.2 HVUL7H12747.2 0.2799557961392
HVUL0H07208.2 HVUL7H12900.2 0.165629729857732
HVUL0H07208.2 HVUL7H12980.2 0.180055443382843
HVUL0H07208.2 HVUL7H14338.2 0.156631200028496
HVUL0H07208.2 HVUL7H14968.2 0.178037890201952
HVUL0H07208.2 HVUL7H16005.2 0.269722040341841
HVUL0H07208.2 HVUL7H16070.2 0.203059510313776
HVUL0H07208.2 HVUL7H16113.2 0.114452427935062
HVUL0H07208.2 HVUL7H17329.2 0.0791526484076644
HVUL0H07208.2 HVUL7H17447.2 0.238036569130303
HVUL0H07208.2 HVUL7H17456.2 0.204843965933104
HVUL0H07208.2 HVUL7H17671.2 0.325323822831423
HVUL0H07208.2 HVUL7H18799.2 0.0706572444155925
HVUL0H07208.2 HVUL7H18847.2 0.115994610130778
HVUL0H07208.2 HVUL7H19427.2 0.148208285776745
HVUL0H07208.2 HVUL7H21319.2 0.125841040164285
HVUL0H07208.2 HVUL7H21382.2 0.269718636418396
HVUL0H07208.2 HVUL7H21390.2 0.151952780457964
HVUL0H07208.2 HVUL7H22915.2 0.256808042941624
HVUL0H07208.2 HVUL7H23144.2 0.178016019643388
HVUL0H07208.2 HVUL7H23183.2 0.0271305223604114
HVUL0H07208.2 HVUL7H23448.2 0.312660567705075
HVUL0H07208.2 HVUL7H23458.2 0.223635654778521
HVUL0H07208.2 HVUL7H23459.2 0.292829985733374
HVUL0H07208.2 HVUL7H25195.2 0.163791624036561
HVUL0H07208.2 HVUL7H25557.2 0.086435423267144
HVUL0H07208.2 HVUL7H25972.2 0.133319450789631
HVUL0H07208.2 HVUL7H26410.2 0.387102001296977
HVUL0H07208.2 HVUL7H26958.2 0.272835366811865
HVUL0H07208.2 HVUL7H27178.2 0.191010237169715
HVUL0H07208.2 HVUL7H27205.2 0.0831287268675446
HVUL0H07208.2 HVUL7H28389.2 0.207080807034878
HVUL0H07208.2 HVUL7H28417.2 0.184234339166571
HVUL0H07208.2 HVUL7H29256.2 0.154514099463006
HVUL0H07208.2 HVUL7H29326.2 0.135605173800784
HVUL0H07208.2 HVUL7H29357.2 0.326319763532273
HVUL0H07208.2 HVUL7H29358.2 0.310357330567915
HVUL0H07208.2 HVUL7H29359.2 0.294534236325667
HVUL0H07208.2 HVUL7H29585.2 0.189781074644828
HVUL0H07208.2 HVUL7H30521.2 0.217650594118368
HVUL0H07208.2 HVUL7H31321.2 0.351618878942652
HVUL0H07208.2 HVUL7H31393.2 0.297149576714862
HVUL0H07208.2 HVUL7H32212.2 0.264551196335467
HVUL0H07208.2 HVUL7H32312.2 0.222041615117016
HVUL0H07208.2 HVUL7H33294.2 0.358394599585922
HVUL0H07208.2 HVUL7H33660.2 0.189948730239469
HVUL0H07208.2 HVUL7H34347.2 0.290171683141947
HVUL0H07208.2 HVUL7H34397.2 0.249448448553713
HVUL0H07208.2 HVUL7H34402.2 0.207933929744896
HVUL0H07208.2 HVUL7H34574.2 0.227735022708689
HVUL0H07208.2 HVUL7H35390.2 0.210093489603725
HVUL0H07208.2 HVUL7H35961.2 0.247680072974069
HVUL0H07208.2 HVUL7H37046.2 0.22250574361217
HVUL0H07208.2 HVUL7H37356.2 0.20160017550485
HVUL0H07208.2 HVUL7H38175.2 0.168763466950178
HVUL0H07208.2 HVUL7H38320.2 0.0996024735131312
HVUL0H07208.2 HVUL7H38965.2 0.23807843859903
HVUL0H07208.2 HVUL7H39584.2 0.196834154649792
HVUL0H07208.2 HVUL7H40151.2 0.10848557851371
HVUL0H07208.2 HVUL7H40389.2 0.113725472101605
HVUL0H07208.2 HVUL7H41506.2 0.218490207026393
HVUL0H07208.2 HVUL7H42439.2 0.186007690259576
HVUL0H07208.2 HVUL7H42443.2 0.119106884764872
HVUL0H07208.2 HVUL7H43488.2 0.13990165655093
HVUL0H07208.2 HVUL7H43719.2 0.301499683491861
HVUL0H07208.2 HVUL7H44228.2 0.12917983122245
HVUL0H07208.2 HVUL7H44630.2 0.37240680536813
HVUL0H07208.2 HVUL7H44748.2 0.208835396227604
HVUL0H07208.2 HVUL7H47327.2 0.331073338516768
HVUL0H07208.2 HVUL7H47548.2 0.107055475182671
HVUL0H07208.2 HVUL7H47879.2 0.161731721150209
HVUL0H07208.2 HVUL7H48057.2 0.0989963708120261
HVUL0H07208.2 HVUL7H49219.2 0.17319726652168
HVUL0H07208.2 HVUL7H49461.2 0.267237009537014
HVUL0H07208.2 HVUL7H51204.2 0.0631639974860395
HVUL0H07208.2 HVUL7H51587.2 0.255205426189444
HVUL0H07208.2 HVUL7H52181.2 0.110510752851962
HVUL0H07208.2 HVUL7H52771.2 0.0891520348241918
[truncated: 14,135,083 more chars]
