# Supplementary material for: Gene coexpression network analysis combined with metabonomics reveals the resistance responses to powdery mildew in Tibetan hulless barley
Source: Sci Rep. 2018 Oct 8;8:14928. doi: 10.1038/s41598-018-33113-7 (PMC6175840; doi:10.1038/s41598-018-33113-7)
Supplement: Supplementary file 11 — Dataset 1 [file 41598_2018_33113_MOESM11_ESM.zip › sample_G7/resultVisANTInput-brown_all.txt]

HVUL0H00192.2 HVUL0H01008.2 0.0369725568440069
HVUL0H00192.2 HVUL0H01113.2 0.131764646062464
HVUL0H00192.2 HVUL0H01595.2 0.221563980737931
HVUL0H00192.2 HVUL0H03465.2 0.113960868884615
HVUL0H00192.2 HVUL0H05970.2 0.193021745786927
HVUL0H00192.2 HVUL0H06672.2 0.208811543789623
HVUL0H00192.2 HVUL0H07050.2 0.288199822891621
HVUL0H00192.2 HVUL0H11599.2 0.234067487167284
HVUL0H00192.2 HVUL0H17019.2 0.313738539645628
HVUL0H00192.2 HVUL0H19180.2 0.245747998500533
HVUL0H00192.2 HVUL0H19449.2 0.334682884285884
HVUL0H00192.2 HVUL0H21233.2 0.0938085006158808
HVUL0H00192.2 HVUL0H30534.2 0.222893940935781
HVUL0H00192.2 HVUL0H35895.2 0.35564363600508
HVUL0H00192.2 HVUL0H39808.2 0.345175915068298
HVUL0H00192.2 HVUL1H01782.2 0.353151772794646
HVUL0H00192.2 HVUL1H02214.2 0.240837779281263
HVUL0H00192.2 HVUL1H03043.2 0.0293518867715087
HVUL0H00192.2 HVUL1H03900.2 0.281172705252191
HVUL0H00192.2 HVUL1H07686.2 0.34480433534677
HVUL0H00192.2 HVUL1H07736.2 0.35172652604296
HVUL0H00192.2 HVUL1H07822.2 0.0694469860237849
HVUL0H00192.2 HVUL1H07932.2 0.273241382195593
HVUL0H00192.2 HVUL1H08426.2 0.224761860387914
HVUL0H00192.2 HVUL1H10645.2 0.120044590308541
HVUL0H00192.2 HVUL1H11147.2 0.246429936233878
HVUL0H00192.2 HVUL1H11391.2 0.214366752061371
HVUL0H00192.2 HVUL1H14073.2 0.217877475475515
HVUL0H00192.2 HVUL1H14185.2 0.378521999062342
HVUL0H00192.2 HVUL1H14432.2 0.178788210127718
HVUL0H00192.2 HVUL1H14482.2 0.389505907666485
HVUL0H00192.2 HVUL1H14729.2 0.271509644652426
HVUL0H00192.2 HVUL1H15040.2 0.269209424426641
HVUL0H00192.2 HVUL1H15353.2 0.335846240165126
HVUL0H00192.2 HVUL1H15363.2 0.250195168562615
HVUL0H00192.2 HVUL1H15463.2 0.286225937228767
HVUL0H00192.2 HVUL1H15844.2 0.105859932907002
HVUL0H00192.2 HVUL1H15858.2 0.236919035664587
HVUL0H00192.2 HVUL1H15965.2 0.07468116595228
HVUL0H00192.2 HVUL1H16871.2 0.0989199129678594
HVUL0H00192.2 HVUL1H19106.2 0.310463692083258
HVUL0H00192.2 HVUL1H20360.2 0.298959670405771
HVUL0H00192.2 HVUL1H21556.2 0.369795267689579
HVUL0H00192.2 HVUL1H22016.2 0.309129138651261
HVUL0H00192.2 HVUL1H22532.2 0.291970510352557
HVUL0H00192.2 HVUL1H22533.2 0.258362226965214
HVUL0H00192.2 HVUL1H23279.2 0.0933220545145699
HVUL0H00192.2 HVUL1H23295.2 0.0948494869068705
HVUL0H00192.2 HVUL1H23813.2 0.12557851567646
HVUL0H00192.2 HVUL1H23887.2 0.321730579916101
HVUL0H00192.2 HVUL1H24390.2 0.239581144704913
HVUL0H00192.2 HVUL1H24895.2 0.288874200973393
HVUL0H00192.2 HVUL1H25652.2 0.135940659623567
HVUL0H00192.2 HVUL1H25959.2 0.125967870906486
HVUL0H00192.2 HVUL1H28711.2 0.355071756499767
HVUL0H00192.2 HVUL1H29157.2 0.163344575521861
HVUL0H00192.2 HVUL1H29666.2 0.315732681525873
HVUL0H00192.2 HVUL1H30075.2 0.259454902255065
HVUL0H00192.2 HVUL1H30589.2 0.257084509682138
HVUL0H00192.2 HVUL1H30857.2 0.228151833497348
HVUL0H00192.2 HVUL1H30950.2 0.297696185069829
HVUL0H00192.2 HVUL1H31339.2 0.327524510382193
HVUL0H00192.2 HVUL1H32077.2 0.144707276734323
HVUL0H00192.2 HVUL1H32433.2 0.32723411078472
HVUL0H00192.2 HVUL1H32442.2 0.310152028279238
HVUL0H00192.2 HVUL1H32789.2 0.343489645835387
HVUL0H00192.2 HVUL1H33000.2 0.309187520309148
HVUL0H00192.2 HVUL1H34458.2 0.386606887980775
HVUL0H00192.2 HVUL1H35361.2 0.162372221784264
HVUL0H00192.2 HVUL1H36755.2 0.200195880486001
HVUL0H00192.2 HVUL1H37233.2 0.258464017363962
HVUL0H00192.2 HVUL1H37466.2 0.365380445002101
HVUL0H00192.2 HVUL1H40517.2 0.122087676447367
HVUL0H00192.2 HVUL1H41205.2 0.279508828644112
HVUL0H00192.2 HVUL1H41697.2 0.212250780104335
HVUL0H00192.2 HVUL1H41888.2 0.227546642369773
HVUL0H00192.2 HVUL1H43340.2 0.222528323376506
HVUL0H00192.2 HVUL1H43354.2 0.211572580321647
HVUL0H00192.2 HVUL1H43359.2 0.36129797681424
HVUL0H00192.2 HVUL1H43475.2 0.197554124047355
HVUL0H00192.2 HVUL1H43656.2 0.348688321583734
HVUL0H00192.2 HVUL1H44718.2 0.0768343731645012
HVUL0H00192.2 HVUL1H47175.2 0.329395871426577
HVUL0H00192.2 HVUL1H48073.2 0.386306732464635
HVUL0H00192.2 HVUL1H49842.2 0.163121451951447
HVUL0H00192.2 HVUL1H52124.2 0.252501550774047
HVUL0H00192.2 HVUL1H52140.2 0.21565373387877
HVUL0H00192.2 HVUL1H52645.2 0.267816605995271
HVUL0H00192.2 HVUL1H52934.2 0.0556123467483112
HVUL0H00192.2 HVUL2H00234.2 0.253548296120392
HVUL0H00192.2 HVUL2H02735.2 0.25168843865112
HVUL0H00192.2 HVUL2H03127.2 0.381641593622744
HVUL0H00192.2 HVUL2H03693.2 0.266698039674315
HVUL0H00192.2 HVUL2H04690.2 0.301186518105128
HVUL0H00192.2 HVUL2H04863.2 0.217891634232938
HVUL0H00192.2 HVUL2H05107.2 0.233489970965549
HVUL0H00192.2 HVUL2H05119.2 0.192803434437947
HVUL0H00192.2 HVUL2H05483.2 0.26855653278863
HVUL0H00192.2 HVUL2H05509.2 0.0805820373260305
HVUL0H00192.2 HVUL2H05647.2 0.323486576109824
HVUL0H00192.2 HVUL2H05962.2 0.30388227159409
HVUL0H00192.2 HVUL2H06940.2 0.173396047039985
HVUL0H00192.2 HVUL2H06941.2 0.0815472432997483
HVUL0H00192.2 HVUL2H07117.2 0.315264161642361
HVUL0H00192.2 HVUL2H07176.2 0.191753548298141
HVUL0H00192.2 HVUL2H08081.2 0.305552577221307
HVUL0H00192.2 HVUL2H08148.2 0.308550707056347
HVUL0H00192.2 HVUL2H09901.2 0.33726037369106
HVUL0H00192.2 HVUL2H10344.2 0.388062372613736
HVUL0H00192.2 HVUL2H10448.2 0.20941367683711
HVUL0H00192.2 HVUL2H10450.2 0.352178525821736
HVUL0H00192.2 HVUL2H10627.2 0.3768933776463
HVUL0H00192.2 HVUL2H10719.2 0.242804704942953
HVUL0H00192.2 HVUL2H10791.2 0.238989832130881
HVUL0H00192.2 HVUL2H11060.2 0.338962855426243
HVUL0H00192.2 HVUL2H11398.2 0.346976714327757
HVUL0H00192.2 HVUL2H11772.2 0.319504376029121
HVUL0H00192.2 HVUL2H12743.2 0.357232571985148
HVUL0H00192.2 HVUL2H14504.2 0.156357691189649
HVUL0H00192.2 HVUL2H15007.2 0.271542871492948
HVUL0H00192.2 HVUL2H15246.2 0.191244142477168
HVUL0H00192.2 HVUL2H15369.2 0.278991958499615
HVUL0H00192.2 HVUL2H15665.2 0.0383190546020046
HVUL0H00192.2 HVUL2H15805.2 0.317460127794348
HVUL0H00192.2 HVUL2H16172.2 0.256095541600543
HVUL0H00192.2 HVUL2H16277.2 0.272452458083507
HVUL0H00192.2 HVUL2H16368.2 0.386359211902376
HVUL0H00192.2 HVUL2H16659.2 0.278996126595561
HVUL0H00192.2 HVUL2H17218.2 0.132936844999218
HVUL0H00192.2 HVUL2H17279.2 0.287875944304927
HVUL0H00192.2 HVUL2H17664.2 0.190171663525054
HVUL0H00192.2 HVUL2H19076.2 0.303586474089746
HVUL0H00192.2 HVUL2H19410.2 0.204390927315611
HVUL0H00192.2 HVUL2H19925.2 0.364681091346126
HVUL0H00192.2 HVUL2H20032.2 0.222091645323828
HVUL0H00192.2 HVUL2H21195.2 0.15124195498361
HVUL0H00192.2 HVUL2H21734.2 0.333096137399054
HVUL0H00192.2 HVUL2H22217.2 0.301691819848244
HVUL0H00192.2 HVUL2H22796.2 0.128534963278058
HVUL0H00192.2 HVUL2H22826.2 0.203198288356507
HVUL0H00192.2 HVUL2H23029.2 0.338482677529795
HVUL0H00192.2 HVUL2H24680.2 0.318913612333346
HVUL0H00192.2 HVUL2H25164.2 0.172942054557417
HVUL0H00192.2 HVUL2H26033.2 0.0990569909176762
HVUL0H00192.2 HVUL2H26493.2 0.310098880591381
HVUL0H00192.2 HVUL2H26573.2 0.126307364792347
HVUL0H00192.2 HVUL2H28068.2 0.314489753863671
HVUL0H00192.2 HVUL2H28164.2 0.171586565497337
HVUL0H00192.2 HVUL2H28224.2 0.242539023128993
HVUL0H00192.2 HVUL2H29044.2 0.283600324019814
HVUL0H00192.2 HVUL2H29045.2 0.225286487842203
HVUL0H00192.2 HVUL2H30125.2 0.368266484474253
HVUL0H00192.2 HVUL2H30409.2 0.267183749285359
HVUL0H00192.2 HVUL2H30551.2 0.268688255704447
HVUL0H00192.2 HVUL2H31620.2 0.298258849216027
HVUL0H00192.2 HVUL2H31627.2 0.363824253790319
HVUL0H00192.2 HVUL2H31707.2 0.255772268487898
HVUL0H00192.2 HVUL2H33190.2 0.203384515540287
HVUL0H00192.2 HVUL2H34193.2 0.171199067921512
HVUL0H00192.2 HVUL2H35334.2 0.288445560919261
HVUL0H00192.2 HVUL2H36646.2 0.251011437703049
HVUL0H00192.2 HVUL2H36888.2 0.261563785404065
HVUL0H00192.2 HVUL2H37817.2 0.348170909633012
HVUL0H00192.2 HVUL2H38113.2 0.268790939722714
HVUL0H00192.2 HVUL2H38539.2 0.294022970058417
HVUL0H00192.2 HVUL2H38540.2 0.307015857224289
HVUL0H00192.2 HVUL2H38777.2 0.195330946172465
HVUL0H00192.2 HVUL2H39130.2 0.290560195149459
HVUL0H00192.2 HVUL2H40308.2 0.366179080296862
HVUL0H00192.2 HVUL2H40334.2 0.108273699016859
HVUL0H00192.2 HVUL2H41240.2 0.0215372917860009
HVUL0H00192.2 HVUL2H42069.2 0.267475273297805
HVUL0H00192.2 HVUL2H42689.2 0.168851154750517
HVUL0H00192.2 HVUL2H43442.2 0.28637970603041
HVUL0H00192.2 HVUL2H44538.2 0.164807341241966
HVUL0H00192.2 HVUL2H44541.2 0.346130942167185
HVUL0H00192.2 HVUL2H45020.2 0.209744713259039
HVUL0H00192.2 HVUL2H45417.2 0.271894836513092
HVUL0H00192.2 HVUL2H45848.2 0.333697218316537
HVUL0H00192.2 HVUL2H46744.2 0.271215641170158
HVUL0H00192.2 HVUL2H49126.2 0.32672741025317
HVUL0H00192.2 HVUL2H50114.2 0.0879718429165688
HVUL0H00192.2 HVUL2H50171.2 0.315911129458625
HVUL0H00192.2 HVUL2H50172.2 0.238828361291367
HVUL0H00192.2 HVUL2H50806.2 0.149885274929838
HVUL0H00192.2 HVUL2H51500.2 0.384033041890613
HVUL0H00192.2 HVUL2H51674.2 0.311295851532127
HVUL0H00192.2 HVUL2H52073.2 0.192245624985696
HVUL0H00192.2 HVUL2H52299.2 0.150863615449443
HVUL0H00192.2 HVUL2H52798.2 0.36473358114586
HVUL0H00192.2 HVUL2H53124.2 0.348445013877116
HVUL0H00192.2 HVUL2H53320.2 0.300710939752756
HVUL0H00192.2 HVUL2H55602.2 0.235285153299861
HVUL0H00192.2 HVUL2H55800.2 0.179465928182432
HVUL0H00192.2 HVUL3H00880.2 0.135735855679661
HVUL0H00192.2 HVUL3H01447.2 0.254834073095732
HVUL0H00192.2 HVUL3H01928.2 0.0942714720817644
HVUL0H00192.2 HVUL3H02529.2 0.235662929171204
HVUL0H00192.2 HVUL3H02717.2 0.300936948441457
HVUL0H00192.2 HVUL3H03686.2 0.221427283548445
HVUL0H00192.2 HVUL3H03687.2 0.25677775293744
HVUL0H00192.2 HVUL3H03695.2 0.190699720732796
HVUL0H00192.2 HVUL3H04503.2 0.315269126087699
HVUL0H00192.2 HVUL3H05976.2 0.357512235852968
HVUL0H00192.2 HVUL3H06040.2 0.244180032172442
HVUL0H00192.2 HVUL3H06042.2 0.255967717838998
HVUL0H00192.2 HVUL3H06208.2 0.350434128262695
HVUL0H00192.2 HVUL3H06433.2 0.373106566915379
HVUL0H00192.2 HVUL3H07033.2 0.119475393982056
HVUL0H00192.2 HVUL3H08166.2 0.295339334196424
HVUL0H00192.2 HVUL3H08405.2 0.325303984912857
HVUL0H00192.2 HVUL3H08612.2 0.333970724500959
HVUL0H00192.2 HVUL3H08761.2 0.259570878530491
HVUL0H00192.2 HVUL3H09013.2 0.359057553588678
HVUL0H00192.2 HVUL3H09240.2 0.302887541768539
HVUL0H00192.2 HVUL3H09556.2 0.178773589133245
HVUL0H00192.2 HVUL3H10738.2 0.256889060401011
HVUL0H00192.2 HVUL3H11956.2 0.357842713708627
HVUL0H00192.2 HVUL3H11967.2 0.350093020581246
HVUL0H00192.2 HVUL3H12464.2 0.388955186347131
HVUL0H00192.2 HVUL3H12602.2 0.313884743911624
HVUL0H00192.2 HVUL3H12728.2 0.347951524948098
HVUL0H00192.2 HVUL3H13022.2 0.268472813514549
HVUL0H00192.2 HVUL3H13488.2 0.307301693868965
HVUL0H00192.2 HVUL3H14473.2 0.345030131612211
HVUL0H00192.2 HVUL3H15315.2 0.293299757878716
HVUL0H00192.2 HVUL3H15476.2 0.353642596888037
HVUL0H00192.2 HVUL3H15598.2 0.29474264025539
HVUL0H00192.2 HVUL3H15706.2 0.0915671163144242
HVUL0H00192.2 HVUL3H16656.2 0.337871594490709
HVUL0H00192.2 HVUL3H16981.2 0.178672173479379
HVUL0H00192.2 HVUL3H17685.2 0.279080867639545
HVUL0H00192.2 HVUL3H17706.2 0.135687490189776
HVUL0H00192.2 HVUL3H18867.2 0.342419899019841
HVUL0H00192.2 HVUL3H20168.2 0.356244826354278
HVUL0H00192.2 HVUL3H20603.2 0.363172260047515
HVUL0H00192.2 HVUL3H20756.2 0.281857983617618
HVUL0H00192.2 HVUL3H20878.2 0.337945120412974
HVUL0H00192.2 HVUL3H21134.2 0.323479958361886
HVUL0H00192.2 HVUL3H21173.2 0.217656322987874
HVUL0H00192.2 HVUL3H21335.2 0.25279227813598
HVUL0H00192.2 HVUL3H22326.2 0.103069027016753
HVUL0H00192.2 HVUL3H23638.2 0.0983948521096525
HVUL0H00192.2 HVUL3H24029.2 0.370304627638849
HVUL0H00192.2 HVUL3H24267.2 0.252556807179221
HVUL0H00192.2 HVUL3H24886.2 0.298650330536599
HVUL0H00192.2 HVUL3H25243.2 0.135199429438066
HVUL0H00192.2 HVUL3H25246.2 0.321093072045354
HVUL0H00192.2 HVUL3H25331.2 0.180449461475514
HVUL0H00192.2 HVUL3H26786.2 0.161505976427814
HVUL0H00192.2 HVUL3H26923.2 0.222485780279074
HVUL0H00192.2 HVUL3H27212.2 0.23719149229344
HVUL0H00192.2 HVUL3H27484.2 0.300613565207839
HVUL0H00192.2 HVUL3H27722.2 0.137534354452851
HVUL0H00192.2 HVUL3H28147.2 0.111449015193032
HVUL0H00192.2 HVUL3H29838.2 0.374819249602196
HVUL0H00192.2 HVUL3H30735.2 0.200220309886631
HVUL0H00192.2 HVUL3H31373.2 0.107432988261716
HVUL0H00192.2 HVUL3H31684.2 0.0804723599785713
HVUL0H00192.2 HVUL3H31687.2 0.064590290553272
HVUL0H00192.2 HVUL3H32007.2 0.193041337791553
HVUL0H00192.2 HVUL3H32587.2 0.200250017416013
HVUL0H00192.2 HVUL3H32589.2 0.282020373512134
HVUL0H00192.2 HVUL3H32594.2 0.0924395740378385
HVUL0H00192.2 HVUL3H32803.2 0.121377619611481
HVUL0H00192.2 HVUL3H32816.2 0.119039729242743
HVUL0H00192.2 HVUL3H35479.2 0.0819796288147469
HVUL0H00192.2 HVUL3H37124.2 0.245660949054687
HVUL0H00192.2 HVUL3H37991.2 0.213123272103038
HVUL0H00192.2 HVUL3H38267.2 0.248531825212729
HVUL0H00192.2 HVUL3H38622.2 0.225986231299614
HVUL0H00192.2 HVUL3H38932.2 0.257110346976066
HVUL0H00192.2 HVUL3H41909.2 0.236299221343408
HVUL0H00192.2 HVUL3H41927.2 0.064800548000691
HVUL0H00192.2 HVUL3H42110.2 0.347515826697516
HVUL0H00192.2 HVUL3H42226.2 0.291715442205838
HVUL0H00192.2 HVUL3H42921.2 0.124451204274223
HVUL0H00192.2 HVUL3H42962.2 0.290813515886245
HVUL0H00192.2 HVUL3H42964.2 0.355100771709473
HVUL0H00192.2 HVUL3H44122.2 0.0967107396955652
HVUL0H00192.2 HVUL3H47201.2 0.292801872649814
HVUL0H00192.2 HVUL3H47421.2 0.225661150377734
HVUL0H00192.2 HVUL3H47620.2 0.285081069406153
HVUL0H00192.2 HVUL3H48646.2 0.369718335512843
HVUL0H00192.2 HVUL3H50035.2 0.252684964153676
HVUL0H00192.2 HVUL3H50036.2 0.270529862464656
HVUL0H00192.2 HVUL3H50037.2 0.291114951866456
HVUL0H00192.2 HVUL3H50446.2 0.225767890491997
HVUL0H00192.2 HVUL3H51523.2 0.360965364777568
HVUL0H00192.2 HVUL3H51582.2 0.194320536884436
HVUL0H00192.2 HVUL3H52205.2 0.106952431226029
HVUL0H00192.2 HVUL3H52379.2 0.304127972265949
HVUL0H00192.2 HVUL3H52391.2 0.235315198804896
HVUL0H00192.2 HVUL3H52816.2 0.185388916765701
HVUL0H00192.2 HVUL3H54179.2 0.343366402274378
HVUL0H00192.2 HVUL3H54555.2 0.217215854623306
HVUL0H00192.2 HVUL3H54698.2 0.160017510416104
HVUL0H00192.2 HVUL3H55044.2 0.19999739182671
HVUL0H00192.2 HVUL3H55710.2 0.126096522014346
HVUL0H00192.2 HVUL3H55885.2 0.346498808575026
HVUL0H00192.2 HVUL3H56360.2 0.0826065723982441
HVUL0H00192.2 HVUL3H56403.2 0.382670441588698
HVUL0H00192.2 HVUL3H56596.2 0.320071128941274
HVUL0H00192.2 HVUL3H56763.2 0.317394225832583
HVUL0H00192.2 HVUL3H56807.2 0.150311184319206
HVUL0H00192.2 HVUL3H59391.2 0.241175209863757
HVUL0H00192.2 HVUL4H01840.2 0.206243944947486
HVUL0H00192.2 HVUL4H04215.2 0.320610296652817
HVUL0H00192.2 HVUL4H04686.2 0.243580091448913
HVUL0H00192.2 HVUL4H04705.2 0.231570264913407
HVUL0H00192.2 HVUL4H04766.2 0.344364477750653
HVUL0H00192.2 HVUL4H06014.2 0.256824475849592
HVUL0H00192.2 HVUL4H06353.2 0.273366411060008
HVUL0H00192.2 HVUL4H07091.2 0.315841685231827
HVUL0H00192.2 HVUL4H07935.2 0.168421522806689
HVUL0H00192.2 HVUL4H08196.2 0.314299986305166
HVUL0H00192.2 HVUL4H08345.2 0.359575882190196
HVUL0H00192.2 HVUL4H10933.2 0.277140706537166
HVUL0H00192.2 HVUL4H11525.2 0.253425584460955
HVUL0H00192.2 HVUL4H15818.2 0.311635356946168
HVUL0H00192.2 HVUL4H17063.2 0.3312337352938
HVUL0H00192.2 HVUL4H18802.2 0.213313842013416
HVUL0H00192.2 HVUL4H18822.2 0.266778475983379
HVUL0H00192.2 HVUL4H18827.2 0.0787685174830395
HVUL0H00192.2 HVUL4H19867.2 0.225356968154572
HVUL0H00192.2 HVUL4H20810.2 0.35006753616315
HVUL0H00192.2 HVUL4H21881.2 0.295258009612993
HVUL0H00192.2 HVUL4H22392.2 0.255168450540089
HVUL0H00192.2 HVUL4H22656.2 0.384885984975612
HVUL0H00192.2 HVUL4H22658.2 0.101420622048278
HVUL0H00192.2 HVUL4H22877.2 0.365476006319588
HVUL0H00192.2 HVUL4H23025.2 0.35540941385179
HVUL0H00192.2 HVUL4H23088.2 0.234281539041953
HVUL0H00192.2 HVUL4H23522.2 0.375803825548259
HVUL0H00192.2 HVUL4H23703.2 0.268448239856981
HVUL0H00192.2 HVUL4H24078.2 0.339870301467975
HVUL0H00192.2 HVUL4H24079.2 0.357786238188666
HVUL0H00192.2 HVUL4H24986.2 0.359451865767095
HVUL0H00192.2 HVUL4H25690.2 0.0998506888820619
HVUL0H00192.2 HVUL4H26989.2 0.154570146470758
HVUL0H00192.2 HVUL4H27492.2 0.183781092996465
HVUL0H00192.2 HVUL4H27786.2 0.226132062684239
HVUL0H00192.2 HVUL4H27893.2 0.201023618256238
HVUL0H00192.2 HVUL4H28003.2 0.204822834537131
HVUL0H00192.2 HVUL4H30329.2 0.147405129564357
HVUL0H00192.2 HVUL4H31143.2 0.0976310911294548
HVUL0H00192.2 HVUL4H31396.2 0.330975766101694
HVUL0H00192.2 HVUL4H32991.2 0.350623453644228
HVUL0H00192.2 HVUL4H33244.2 0.302502621950489
HVUL0H00192.2 HVUL4H33249.2 0.333918063407883
HVUL0H00192.2 HVUL4H34490.2 0.318665603254893
HVUL0H00192.2 HVUL4H35620.2 0.341237189206645
HVUL0H00192.2 HVUL4H35625.2 0.305649498690824
HVUL0H00192.2 HVUL4H36252.2 0.269779660747656
HVUL0H00192.2 HVUL4H36253.2 0.384187254034466
HVUL0H00192.2 HVUL4H36384.2 0.351866275971091
HVUL0H00192.2 HVUL4H37016.2 0.304796604865953
HVUL0H00192.2 HVUL4H37622.2 0.052289489801951
HVUL0H00192.2 HVUL4H38766.2 0.260942760523718
HVUL0H00192.2 HVUL4H39948.2 0.283926686308259
HVUL0H00192.2 HVUL4H40510.2 0.124714420578847
HVUL0H00192.2 HVUL4H40988.2 0.145999871887239
HVUL0H00192.2 HVUL4H42204.2 0.358046234375724
HVUL0H00192.2 HVUL4H42516.2 0.337211237789165
HVUL0H00192.2 HVUL4H43943.2 0.360631523074693
HVUL0H00192.2 HVUL4H45048.2 0.219885572013328
HVUL0H00192.2 HVUL4H45220.2 0.224357540477881
HVUL0H00192.2 HVUL4H46594.2 0.379708044638308
HVUL0H00192.2 HVUL4H46709.2 0.294352465371927
HVUL0H00192.2 HVUL4H51087.2 0.228193698466486
HVUL0H00192.2 HVUL4H51504.2 0.278351693042388
HVUL0H00192.2 HVUL4H52689.2 0.289125884109565
HVUL0H00192.2 HVUL4H53205.2 0.290160604689968
HVUL0H00192.2 HVUL4H53907.2 0.195770206530039
HVUL0H00192.2 HVUL4H58026.2 0.314576412531105
HVUL0H00192.2 HVUL4H58651.2 0.17986738997787
HVUL0H00192.2 HVUL4H59216.2 0.126971418391445
HVUL0H00192.2 HVUL5H01907.2 0.0583562332512985
HVUL0H00192.2 HVUL5H02575.2 0.158313930205006
HVUL0H00192.2 HVUL5H03287.2 0.323279270471408
HVUL0H00192.2 HVUL5H03300.2 0.352697358183257
HVUL0H00192.2 HVUL5H03562.2 0.0768053032327235
HVUL0H00192.2 HVUL5H03709.2 0.386414576901558
HVUL0H00192.2 HVUL5H03750.2 0.310413128690219
HVUL0H00192.2 HVUL5H04247.2 0.326144733355379
HVUL0H00192.2 HVUL5H04542.2 0.0672627027451855
HVUL0H00192.2 HVUL5H05065.2 0.305381774198315
HVUL0H00192.2 HVUL5H09122.2 0.356041588955265
HVUL0H00192.2 HVUL5H09196.2 0.372508474347883
HVUL0H00192.2 HVUL5H09615.2 0.171177748157588
HVUL0H00192.2 HVUL5H13618.2 0.320937834908787
HVUL0H00192.2 HVUL5H13950.2 0.329641589813057
HVUL0H00192.2 HVUL5H14765.2 0.1745556978881
HVUL0H00192.2 HVUL5H14878.2 0.129697033968365
HVUL0H00192.2 HVUL5H15987.2 0.0871298302489515
HVUL0H00192.2 HVUL5H15989.2 0.299546810566753
HVUL0H00192.2 HVUL5H16291.2 0.240338806045015
HVUL0H00192.2 HVUL5H17403.2 0.288412967669551
HVUL0H00192.2 HVUL5H17601.2 0.215735504328359
HVUL0H00192.2 HVUL5H17995.2 0.242120418082799
HVUL0H00192.2 HVUL5H22122.2 0.167646868270407
HVUL0H00192.2 HVUL5H23080.2 0.140687964136497
HVUL0H00192.2 HVUL5H23436.2 0.257281023915897
HVUL0H00192.2 HVUL5H24150.2 0.322439227411688
HVUL0H00192.2 HVUL5H24197.2 0.187918144789496
HVUL0H00192.2 HVUL5H24217.2 0.167251938747055
HVUL0H00192.2 HVUL5H24547.2 0.301524036078822
HVUL0H00192.2 HVUL5H24577.2 0.282794442090643
HVUL0H00192.2 HVUL5H25573.2 0.339616844411675
HVUL0H00192.2 HVUL5H25876.2 0.218094643868225
HVUL0H00192.2 HVUL5H27016.2 0.233091987199354
HVUL0H00192.2 HVUL5H27434.2 0.310572145888895
HVUL0H00192.2 HVUL5H27515.2 0.0330606795479048
HVUL0H00192.2 HVUL5H27848.2 0.190870919406389
HVUL0H00192.2 HVUL5H28118.2 0.0564475458625841
HVUL0H00192.2 HVUL5H28266.2 0.126956222051865
HVUL0H00192.2 HVUL5H28272.2 0.276233329725443
HVUL0H00192.2 HVUL5H28980.2 0.294173306773506
HVUL0H00192.2 HVUL5H28981.2 0.0839909190399737
HVUL0H00192.2 HVUL5H29493.2 0.309483736301856
HVUL0H00192.2 HVUL5H30305.2 0.320178115677748
HVUL0H00192.2 HVUL5H31472.2 0.294630101579833
HVUL0H00192.2 HVUL5H31476.2 0.333591440636555
HVUL0H00192.2 HVUL5H31530.2 0.266794537244366
HVUL0H00192.2 HVUL5H31531.2 0.233029445914804
HVUL0H00192.2 HVUL5H32449.2 0.245677312176113
HVUL0H00192.2 HVUL5H33051.2 0.181183454800363
HVUL0H00192.2 HVUL5H33083.2 0.0755772194517667
HVUL0H00192.2 HVUL5H33463.2 0.21955277417206
HVUL0H00192.2 HVUL5H33464.2 0.231423777594445
HVUL0H00192.2 HVUL5H33683.2 0.291126601336891
HVUL0H00192.2 HVUL5H33735.2 0.336663871294243
HVUL0H00192.2 HVUL5H34048.2 0.273944025132456
HVUL0H00192.2 HVUL5H34363.2 0.335837512159347
HVUL0H00192.2 HVUL5H34548.2 0.154085264030375
HVUL0H00192.2 HVUL5H35298.2 0.315254559035893
HVUL0H00192.2 HVUL5H35743.2 0.218710671963889
HVUL0H00192.2 HVUL5H35745.2 0.225205978875767
HVUL0H00192.2 HVUL5H36534.2 0.354977587730763
HVUL0H00192.2 HVUL5H36751.2 0.384736846081082
HVUL0H00192.2 HVUL5H39739.2 0.181112817242391
HVUL0H00192.2 HVUL5H39748.2 0.397719228945484
HVUL0H00192.2 HVUL5H40577.2 0.282792614901769
HVUL0H00192.2 HVUL5H40609.2 0.187112053468387
HVUL0H00192.2 HVUL5H41827.2 0.215385175663285
HVUL0H00192.2 HVUL5H43427.2 0.30718420232046
HVUL0H00192.2 HVUL5H47789.2 0.260732975825966
HVUL0H00192.2 HVUL5H47962.2 0.326830370561055
HVUL0H00192.2 HVUL5H48694.2 0.335888638949988
HVUL0H00192.2 HVUL5H48848.2 0.0656246394847104
HVUL0H00192.2 HVUL5H49109.2 0.371252926030372
HVUL0H00192.2 HVUL5H49815.2 0.200409120712886
HVUL0H00192.2 HVUL5H50421.2 0.358751999133826
HVUL0H00192.2 HVUL5H50425.2 0.230869444496034
HVUL0H00192.2 HVUL5H53175.2 0.328186888592266
HVUL0H00192.2 HVUL5H55526.2 0.189751698882396
HVUL0H00192.2 HVUL5H57521.2 0.261548943044227
HVUL0H00192.2 HVUL5H58809.2 0.194692395380081
HVUL0H00192.2 HVUL5H58846.2 0.345026023178281
HVUL0H00192.2 HVUL6H00960.2 0.218056892112792
HVUL0H00192.2 HVUL6H03366.2 0.397585310152267
HVUL0H00192.2 HVUL6H03725.2 0.354769279468311
HVUL0H00192.2 HVUL6H04294.2 0.336994505269302
HVUL0H00192.2 HVUL6H04552.2 0.198468497703272
HVUL0H00192.2 HVUL6H04553.2 0.207897472433126
HVUL0H00192.2 HVUL6H04860.2 0.335546855731175
HVUL0H00192.2 HVUL6H05446.2 0.374516562099711
HVUL0H00192.2 HVUL6H07471.2 0.312464172058165
HVUL0H00192.2 HVUL6H07727.2 0.155730251000977
HVUL0H00192.2 HVUL6H07948.2 0.379460619230496
HVUL0H00192.2 HVUL6H08500.2 0.251752926582198
HVUL0H00192.2 HVUL6H08730.2 0.0786140095506343
HVUL0H00192.2 HVUL6H08731.2 0.127206760142755
HVUL0H00192.2 HVUL6H08769.2 0.366836585886822
HVUL0H00192.2 HVUL6H09792.2 0.184679976338022
HVUL0H00192.2 HVUL6H09947.2 0.325345463033901
HVUL0H00192.2 HVUL6H10010.2 0.247297650255064
HVUL0H00192.2 HVUL6H11048.2 0.161377364839013
HVUL0H00192.2 HVUL6H11049.2 0.097906950577308
HVUL0H00192.2 HVUL6H12231.2 0.200705325979382
HVUL0H00192.2 HVUL6H12644.2 0.162277426334223
HVUL0H00192.2 HVUL6H13943.2 0.117931246918454
HVUL0H00192.2 HVUL6H15294.2 0.352568883306947
HVUL0H00192.2 HVUL6H15560.2 0.12810331210266
HVUL0H00192.2 HVUL6H16051.2 0.226320868602109
HVUL0H00192.2 HVUL6H16913.2 0.201727150597985
HVUL0H00192.2 HVUL6H17109.2 0.0505406786406232
HVUL0H00192.2 HVUL6H18328.2 0.372849718022909
HVUL0H00192.2 HVUL6H19063.2 0.324635594041668
HVUL0H00192.2 HVUL6H19947.2 0.143925891495026
HVUL0H00192.2 HVUL6H20009.2 0.250582589673143
HVUL0H00192.2 HVUL6H20310.2 0.142500960790596
HVUL0H00192.2 HVUL6H24521.2 0.0606731983556558
HVUL0H00192.2 HVUL6H24686.2 0.231431570373387
HVUL0H00192.2 HVUL6H24812.2 0.199225104612738
HVUL0H00192.2 HVUL6H25340.2 0.258745697360204
HVUL0H00192.2 HVUL6H25705.2 0.274609969687146
HVUL0H00192.2 HVUL6H25712.2 0.362176968884532
HVUL0H00192.2 HVUL6H27940.2 0.255742793571941
HVUL0H00192.2 HVUL6H28803.2 0.0862704129342639
HVUL0H00192.2 HVUL6H29522.2 0.314766515094295
HVUL0H00192.2 HVUL6H29909.2 0.382994150515578
HVUL0H00192.2 HVUL6H30646.2 0.346260366861784
HVUL0H00192.2 HVUL6H30749.2 0.083353400684322
HVUL0H00192.2 HVUL6H30813.2 0.222301747306058
HVUL0H00192.2 HVUL6H31984.2 0.207171311666499
HVUL0H00192.2 HVUL6H32383.2 0.370562502645709
HVUL0H00192.2 HVUL6H35450.2 0.303720813725302
HVUL0H00192.2 HVUL6H36406.2 0.339596759574634
HVUL0H00192.2 HVUL6H36407.2 0.342528771788493
HVUL0H00192.2 HVUL6H37726.2 0.162891936122542
HVUL0H00192.2 HVUL6H38045.2 0.198396064149798
HVUL0H00192.2 HVUL6H38442.2 0.231228343441359
HVUL0H00192.2 HVUL6H38788.2 0.259568156400891
HVUL0H00192.2 HVUL6H39067.2 0.224034847069531
HVUL0H00192.2 HVUL6H39300.2 0.231029523150035
HVUL0H00192.2 HVUL6H40505.2 0.357611505778607
HVUL0H00192.2 HVUL6H40544.2 0.203730848218511
HVUL0H00192.2 HVUL6H40545.2 0.350129884460784
HVUL0H00192.2 HVUL6H41149.2 0.298016080675245
HVUL0H00192.2 HVUL6H41550.2 0.159229651640147
HVUL0H00192.2 HVUL6H41655.2 0.258822857150031
HVUL0H00192.2 HVUL6H41798.2 0.28776496851312
HVUL0H00192.2 HVUL6H42942.2 0.270431644408672
HVUL0H00192.2 HVUL6H45898.2 0.379219026922225
HVUL0H00192.2 HVUL6H46097.2 0.294355427953836
HVUL0H00192.2 HVUL6H47278.2 0.0620790750788616
HVUL0H00192.2 HVUL6H47776.2 0.151609301059535
HVUL0H00192.2 HVUL6H48954.2 0.279074398726506
HVUL0H00192.2 HVUL6H49068.2 0.122177790723286
HVUL0H00192.2 HVUL6H51096.2 0.299909474818263
HVUL0H00192.2 HVUL6H52112.2 0.349057537128606
HVUL0H00192.2 HVUL6H52629.2 0.0569528944723258
HVUL0H00192.2 HVUL6H53360.2 0.111283590284234
HVUL0H00192.2 HVUL6H54152.2 0.243505253058634
HVUL0H00192.2 HVUL6H56422.2 0.250379817748318
HVUL0H00192.2 HVUL6H58165.2 0.365721144293816
HVUL0H00192.2 HVUL7H01364.2 0.232042957445242
HVUL0H00192.2 HVUL7H01642.2 0.290190673508585
HVUL0H00192.2 HVUL7H01987.2 0.380871156178159
HVUL0H00192.2 HVUL7H02902.2 0.392456787748539
HVUL0H00192.2 HVUL7H04004.2 0.0929797437622258
HVUL0H00192.2 HVUL7H04535.2 0.266869868923316
HVUL0H00192.2 HVUL7H04785.2 0.336225032341443
HVUL0H00192.2 HVUL7H05382.2 0.239156193962199
HVUL0H00192.2 HVUL7H05514.2 0.142202249222368
HVUL0H00192.2 HVUL7H06283.2 0.0243235953475194
HVUL0H00192.2 HVUL7H06284.2 0.0243235953475194
HVUL0H00192.2 HVUL7H06762.2 0.336518284898938
HVUL0H00192.2 HVUL7H07085.2 0.239400897620485
HVUL0H00192.2 HVUL7H07405.2 0.289829584445328
HVUL0H00192.2 HVUL7H08413.2 0.357955300666147
HVUL0H00192.2 HVUL7H09105.2 0.0648533472886747
HVUL0H00192.2 HVUL7H09127.2 0.309340997269211
HVUL0H00192.2 HVUL7H09665.2 0.266383507992598
HVUL0H00192.2 HVUL7H09829.2 0.199836797558205
HVUL0H00192.2 HVUL7H11708.2 0.0509743031682217
HVUL0H00192.2 HVUL7H11770.2 0.309861580729185
HVUL0H00192.2 HVUL7H11771.2 0.220408220220856
HVUL0H00192.2 HVUL7H13516.2 0.0280567067896825
HVUL0H00192.2 HVUL7H13517.2 0.145464432658739
HVUL0H00192.2 HVUL7H13610.2 0.0840484603139747
HVUL0H00192.2 HVUL7H14402.2 0.35876862782453
HVUL0H00192.2 HVUL7H14499.2 0.174190771271751
HVUL0H00192.2 HVUL7H14873.2 0.23814754319093
HVUL0H00192.2 HVUL7H15387.2 0.229763328409057
HVUL0H00192.2 HVUL7H15430.2 0.289040898774287
HVUL0H00192.2 HVUL7H16550.2 0.306459505196537
HVUL0H00192.2 HVUL7H17449.2 0.181768685023574
HVUL0H00192.2 HVUL7H18584.2 0.33853974450902
HVUL0H00192.2 HVUL7H18784.2 0.0243235953475194
HVUL0H00192.2 HVUL7H18798.2 0.347273790309332
HVUL0H00192.2 HVUL7H19011.2 0.303639503493467
HVUL0H00192.2 HVUL7H19404.2 0.343783777025207
HVUL0H00192.2 HVUL7H19446.2 0.364792085220445
HVUL0H00192.2 HVUL7H21690.2 0.25366085278061
HVUL0H00192.2 HVUL7H21739.2 0.32808260991619
HVUL0H00192.2 HVUL7H22998.2 0.189983680213693
HVUL0H00192.2 HVUL7H23184.2 0.121119173645995
HVUL0H00192.2 HVUL7H27363.2 0.182973037227115
HVUL0H00192.2 HVUL7H28678.2 0.142379228457944
HVUL0H00192.2 HVUL7H28814.2 0.0671432847099036
HVUL0H00192.2 HVUL7H29026.2 0.14689267482312
HVUL0H00192.2 HVUL7H29467.2 0.166705243763747
HVUL0H00192.2 HVUL7H29849.2 0.225544795774556
HVUL0H00192.2 HVUL7H30153.2 0.28866327677465
HVUL0H00192.2 HVUL7H30227.2 0.0504994471046527
HVUL0H00192.2 HVUL7H30693.2 0.299938328231072
HVUL0H00192.2 HVUL7H31739.2 0.257814373979336
HVUL0H00192.2 HVUL7H31946.2 0.200249713881211
HVUL0H00192.2 HVUL7H32410.2 0.256087986088244
HVUL0H00192.2 HVUL7H32680.2 0.280951643388105
HVUL0H00192.2 HVUL7H33531.2 0.280105035319307
HVUL0H00192.2 HVUL7H34129.2 0.37409889336147
HVUL0H00192.2 HVUL7H34405.2 0.327014478069404
HVUL0H00192.2 HVUL7H34629.2 0.299666046315252
HVUL0H00192.2 HVUL7H34994.2 0.170663092841268
HVUL0H00192.2 HVUL7H35655.2 0.333370828987445
HVUL0H00192.2 HVUL7H35861.2 0.0793693379214949
HVUL0H00192.2 HVUL7H36582.2 0.312711797651878
HVUL0H00192.2 HVUL7H38141.2 0.324615031529479
HVUL0H00192.2 HVUL7H38182.2 0.230187066791837
HVUL0H00192.2 HVUL7H38746.2 0.322208223184331
HVUL0H00192.2 HVUL7H39193.2 0.124944944416398
HVUL0H00192.2 HVUL7H40086.2 0.302038353809044
HVUL0H00192.2 HVUL7H41614.2 0.219610909191374
HVUL0H00192.2 HVUL7H41635.2 0.19864046437515
HVUL0H00192.2 HVUL7H42129.2 0.189332195056153
HVUL0H00192.2 HVUL7H43276.2 0.213151072648273
HVUL0H00192.2 HVUL7H43367.2 0.335949709709237
HVUL0H00192.2 HVUL7H44148.2 0.086747999069609
HVUL0H00192.2 HVUL7H44184.2 0.38755543175157
HVUL0H00192.2 HVUL7H44188.2 0.383280457372823
HVUL0H00192.2 HVUL7H45102.2 0.165935912026499
HVUL0H00192.2 HVUL7H45454.2 0.334905206458181
HVUL0H00192.2 HVUL7H47838.2 0.386444091756976
HVUL0H00192.2 HVUL7H50534.2 0.0835414362525143
HVUL0H00192.2 HVUL7H51974.2 0.224180380447875
HVUL0H00192.2 HVUL7H53407.2 0.119668440933705
HVUL0H00192.2 HVUL7H53819.2 0.241257463761701
HVUL0H00192.2 HVUL7H55383.2 0.142510351948902
HVUL0H00192.2 HVUL7H57019.2 0.214368355020124
HVUL0H00192.2 HVUL7H57177.2 0.354492648263627
HVUL0H00192.2 HVUL7H57748.2 0.284127542275607
HVUL0H00192.2 HVUL7H59301.2 0.245638391719019
HVUL0H01008.2 HVUL0H01113.2 0.096830440995422
HVUL0H01008.2 HVUL0H01595.2 0.0105955387945035
HVUL0H01008.2 HVUL0H03465.2 0.123951587143286
HVUL0H01008.2 HVUL0H05970.2 0.0703165108418245
HVUL0H01008.2 HVUL0H06672.2 0.0237472513535133
HVUL0H01008.2 HVUL0H07050.2 0.0508133651029239
HVUL0H01008.2 HVUL0H11599.2 0.113921639489264
HVUL0H01008.2 HVUL0H17019.2 0.0236460935342243
HVUL0H01008.2 HVUL0H19180.2 0.0796621472289993
HVUL0H01008.2 HVUL0H19449.2 0.0194370431390157
HVUL0H01008.2 HVUL0H21233.2 0.104051792667243
HVUL0H01008.2 HVUL0H30534.2 0.015976031194873
HVUL0H01008.2 HVUL0H35895.2 0.0234810225152231
HVUL0H01008.2 HVUL0H39808.2 0.0414422255793406
HVUL0H01008.2 HVUL1H01782.2 0.0454635658618506
HVUL0H01008.2 HVUL1H02214.2 0.106468726725474
HVUL0H01008.2 HVUL1H03043.2 0.00342057301213607
HVUL0H01008.2 HVUL1H03900.2 0.0152062162281405
HVUL0H01008.2 HVUL1H07686.2 0.031261163214221
HVUL0H01008.2 HVUL1H07736.2 0.0449967097424795
HVUL0H01008.2 HVUL1H07822.2 0.0033520325088889
HVUL0H01008.2 HVUL1H07932.2 0.0399470323582527
HVUL0H01008.2 HVUL1H08426.2 0.104277541505895
HVUL0H01008.2 HVUL1H10645.2 0.082689513431086
HVUL0H01008.2 HVUL1H11147.2 0.0517529304561218
HVUL0H01008.2 HVUL1H11391.2 0.019051349354562
HVUL0H01008.2 HVUL1H14073.2 0.0253160118095458
HVUL0H01008.2 HVUL1H14185.2 0.0287776341615617
HVUL0H01008.2 HVUL1H14432.2 0.0076221272468364
HVUL0H01008.2 HVUL1H14482.2 0.0489232751764796
HVUL0H01008.2 HVUL1H14729.2 0.103887317682617
HVUL0H01008.2 HVUL1H15040.2 0.0178698937166812
HVUL0H01008.2 HVUL1H15353.2 0.0200825909691641
HVUL0H01008.2 HVUL1H15363.2 0.0170450252077969
HVUL0H01008.2 HVUL1H15463.2 0.0260112647819257
HVUL0H01008.2 HVUL1H15844.2 0.0973428737178238
HVUL0H01008.2 HVUL1H15858.2 0.10217258857067
HVUL0H01008.2 HVUL1H15965.2 0.0751529309362142
HVUL0H01008.2 HVUL1H16871.2 0.146685412240039
HVUL0H01008.2 HVUL1H19106.2 0.0682993759664404
HVUL0H01008.2 HVUL1H20360.2 0.015438814525319
HVUL0H01008.2 HVUL1H21556.2 0.0324866106000815
HVUL0H01008.2 HVUL1H22016.2 0.0308500135961428
HVUL0H01008.2 HVUL1H22532.2 0.0136948841553969
HVUL0H01008.2 HVUL1H22533.2 0.104160205832668
HVUL0H01008.2 HVUL1H23279.2 0.00691356630844542
HVUL0H01008.2 HVUL1H23295.2 0.00691493811972194
HVUL0H01008.2 HVUL1H23813.2 0.00804237359508528
HVUL0H01008.2 HVUL1H23887.2 0.0173346832286011
HVUL0H01008.2 HVUL1H24390.2 0.101861319323602
HVUL0H01008.2 HVUL1H24895.2 0.0298048674387433
HVUL0H01008.2 HVUL1H25652.2 0.112620493113437
HVUL0H01008.2 HVUL1H25959.2 0.15818281898037
HVUL0H01008.2 HVUL1H28711.2 0.0263116413266468
HVUL0H01008.2 HVUL1H29157.2 0.00492033148316381
HVUL0H01008.2 HVUL1H29666.2 0.0688821828396722
HVUL0H01008.2 HVUL1H30075.2 0.0257624028086308
HVUL0H01008.2 HVUL1H30589.2 0.00972969401303242
HVUL0H01008.2 HVUL1H30857.2 0.0109702064640575
HVUL0H01008.2 HVUL1H30950.2 0.0461822140413704
HVUL0H01008.2 HVUL1H31339.2 0.0794144647902428
HVUL0H01008.2 HVUL1H32077.2 0.0759045811018746
HVUL0H01008.2 HVUL1H32433.2 0.0474933416606192
HVUL0H01008.2 HVUL1H32442.2 0.0180968592066528
HVUL0H01008.2 HVUL1H32789.2 0.0189189449408173
HVUL0H01008.2 HVUL1H33000.2 0.0221977180692978
HVUL0H01008.2 HVUL1H34458.2 0.0457642934905637
HVUL0H01008.2 HVUL1H35361.2 0.109829952077084
HVUL0H01008.2 HVUL1H36755.2 0.0980905207079031
HVUL0H01008.2 HVUL1H37233.2 0.0218271318419212
HVUL0H01008.2 HVUL1H37466.2 0.0204573830772175
HVUL0H01008.2 HVUL1H40517.2 0.114952910220167
HVUL0H01008.2 HVUL1H41205.2 0.0582013977332356
HVUL0H01008.2 HVUL1H41697.2 0.0643512305843642
HVUL0H01008.2 HVUL1H41888.2 0.09932514067453
HVUL0H01008.2 HVUL1H43340.2 0.010885396165094
HVUL0H01008.2 HVUL1H43354.2 0.0952402396478702
HVUL0H01008.2 HVUL1H43359.2 0.0606228670016865
HVUL0H01008.2 HVUL1H43475.2 0.125340871014587
HVUL0H01008.2 HVUL1H43656.2 0.0231623129997638
HVUL0H01008.2 HVUL1H44718.2 0.055871027103554
HVUL0H01008.2 HVUL1H47175.2 0.0181432926577993
HVUL0H01008.2 HVUL1H48073.2 0.0356739070895792
HVUL0H01008.2 HVUL1H49842.2 0.00987229312389568
HVUL0H01008.2 HVUL1H52124.2 0.0105931266607131
HVUL0H01008.2 HVUL1H52140.2 0.0896417246094058
HVUL0H01008.2 HVUL1H52645.2 0.02201110012688
HVUL0H01008.2 HVUL1H52934.2 0.0471444136687238
HVUL0H01008.2 HVUL2H00234.2 0.0782374598678238
HVUL0H01008.2 HVUL2H02735.2 0.0870917769549403
HVUL0H01008.2 HVUL2H03127.2 0.029132957428297
HVUL0H01008.2 HVUL2H03693.2 0.0145331511985879
HVUL0H01008.2 HVUL2H04690.2 0.0365301943281736
HVUL0H01008.2 HVUL2H04863.2 0.082231646774519
HVUL0H01008.2 HVUL2H05107.2 0.0153255821023577
HVUL0H01008.2 HVUL2H05119.2 0.100418183276118
HVUL0H01008.2 HVUL2H05483.2 0.0589241308030582
HVUL0H01008.2 HVUL2H05509.2 0.0323534436138059
HVUL0H01008.2 HVUL2H05647.2 0.0194398035060405
HVUL0H01008.2 HVUL2H05962.2 0.0311624699836329
HVUL0H01008.2 HVUL2H06940.2 0.00552695701670645
HVUL0H01008.2 HVUL2H06941.2 0.0153264258669334
HVUL0H01008.2 HVUL2H07117.2 0.0182093851810321
HVUL0H01008.2 HVUL2H07176.2 0.0140078968041317
HVUL0H01008.2 HVUL2H08081.2 0.0120954397769383
HVUL0H01008.2 HVUL2H08148.2 0.0169733760599578
HVUL0H01008.2 HVUL2H09901.2 0.0453784349702664
HVUL0H01008.2 HVUL2H10344.2 0.0382798460619142
HVUL0H01008.2 HVUL2H10448.2 0.0123475151803922
HVUL0H01008.2 HVUL2H10450.2 0.0531758242416348
HVUL0H01008.2 HVUL2H10627.2 0.0284187232794422
HVUL0H01008.2 HVUL2H10719.2 0.102491935056246
HVUL0H01008.2 HVUL2H10791.2 0.117242070016381
HVUL0H01008.2 HVUL2H11060.2 0.0238530199711711
HVUL0H01008.2 HVUL2H11398.2 0.0243674054660619
HVUL0H01008.2 HVUL2H11772.2 0.0810384938321989
HVUL0H01008.2 HVUL2H12743.2 0.0505451287487062
HVUL0H01008.2 HVUL2H14504.2 0.0112569303140907
HVUL0H01008.2 HVUL2H15007.2 0.0120438363479031
HVUL0H01008.2 HVUL2H15246.2 0.0106819653371113
HVUL0H01008.2 HVUL2H15369.2 0.0477050623863085
HVUL0H01008.2 HVUL2H15665.2 0.0171426581903992
HVUL0H01008.2 HVUL2H15805.2 0.0186835632508429
HVUL0H01008.2 HVUL2H16172.2 0.0126943363113131
HVUL0H01008.2 HVUL2H16277.2 0.018407685213933
HVUL0H01008.2 HVUL2H16368.2 0.0331935515805861
HVUL0H01008.2 HVUL2H16659.2 0.0290859409973792
HVUL0H01008.2 HVUL2H17218.2 0.0122204722229247
HVUL0H01008.2 HVUL2H17279.2 0.0222314229994971
HVUL0H01008.2 HVUL2H17664.2 0.00752436421975297
HVUL0H01008.2 HVUL2H19076.2 0.0138323920046244
HVUL0H01008.2 HVUL2H19410.2 0.0925463788187466
HVUL0H01008.2 HVUL2H19925.2 0.0491014178116934
HVUL0H01008.2 HVUL2H20032.2 0.036000266555785
HVUL0H01008.2 HVUL2H21195.2 0.133962583811919
HVUL0H01008.2 HVUL2H21734.2 0.0209796923816216
HVUL0H01008.2 HVUL2H22217.2 0.0201143675691399
HVUL0H01008.2 HVUL2H22796.2 0.00900627161755059
HVUL0H01008.2 HVUL2H22826.2 0.0652108911513028
HVUL0H01008.2 HVUL2H23029.2 0.0297338489574805
HVUL0H01008.2 HVUL2H24680.2 0.0170181535854895
HVUL0H01008.2 HVUL2H25164.2 0.00554037888138779
HVUL0H01008.2 HVUL2H26033.2 0.0128455288734867
HVUL0H01008.2 HVUL2H26493.2 0.081858528536044
HVUL0H01008.2 HVUL2H26573.2 0.00984812199586218
HVUL0H01008.2 HVUL2H28068.2 0.0682394687372963
HVUL0H01008.2 HVUL2H28164.2 0.0109977499184342
HVUL0H01008.2 HVUL2H28224.2 0.0687606267801297
HVUL0H01008.2 HVUL2H29044.2 0.0702427773755441
HVUL0H01008.2 HVUL2H29045.2 0.020701242370055
HVUL0H01008.2 HVUL2H30125.2 0.0229244449020049
HVUL0H01008.2 HVUL2H30409.2 0.0143667897097997
HVUL0H01008.2 HVUL2H30551.2 0.0604123213557325
HVUL0H01008.2 HVUL2H31620.2 0.0171707240688963
HVUL0H01008.2 HVUL2H31627.2 0.0296464416433618
HVUL0H01008.2 HVUL2H31707.2 0.0498527506714563
HVUL0H01008.2 HVUL2H33190.2 0.116695488219156
HVUL0H01008.2 HVUL2H34193.2 0.126559305837502
HVUL0H01008.2 HVUL2H35334.2 0.0244071100075466
HVUL0H01008.2 HVUL2H36646.2 0.0751408551670577
HVUL0H01008.2 HVUL2H36888.2 0.0276756220378689
HVUL0H01008.2 HVUL2H37817.2 0.0350155519501171
HVUL0H01008.2 HVUL2H38113.2 0.0186281267815108
HVUL0H01008.2 HVUL2H38539.2 0.0154129749043727
HVUL0H01008.2 HVUL2H38540.2 0.0169492443220025
HVUL0H01008.2 HVUL2H38777.2 0.0062586780979218
HVUL0H01008.2 HVUL2H39130.2 0.0827511091732297
HVUL0H01008.2 HVUL2H40308.2 0.0369725568440069
HVUL0H01008.2 HVUL2H40334.2 0.00922733222721831
HVUL0H01008.2 HVUL2H41240.2 0.0011996324378058
HVUL0H01008.2 HVUL2H42069.2 0.0639799822388853
HVUL0H01008.2 HVUL2H42689.2 0.0773618937351851
HVUL0H01008.2 HVUL2H43442.2 0.0322114441048299
HVUL0H01008.2 HVUL2H44538.2 0.127875477901714
HVUL0H01008.2 HVUL2H44541.2 0.0523692085315363
HVUL0H01008.2 HVUL2H45020.2 0.0308082404426022
HVUL0H01008.2 HVUL2H45417.2 0.0731872303079703
HVUL0H01008.2 HVUL2H45848.2 0.0177886781735528
HVUL0H01008.2 HVUL2H46744.2 0.0473175256871133
HVUL0H01008.2 HVUL2H49126.2 0.0296097859897859
HVUL0H01008.2 HVUL2H50114.2 0.0377535060376909
HVUL0H01008.2 HVUL2H50171.2 0.014614296869228
HVUL0H01008.2 HVUL2H50172.2 0.0298193707736903
HVUL0H01008.2 HVUL2H50806.2 0.016322489529245
HVUL0H01008.2 HVUL2H51500.2 0.0279659921345046
HVUL0H01008.2 HVUL2H51674.2 0.0222660580684052
HVUL0H01008.2 HVUL2H52073.2 0.0958140466643344
HVUL0H01008.2 HVUL2H52299.2 0.0338957109560794
HVUL0H01008.2 HVUL2H52798.2 0.0407740199171657
HVUL0H01008.2 HVUL2H53124.2 0.0272749474607555
HVUL0H01008.2 HVUL2H53320.2 0.0555978318494766
HVUL0H01008.2 HVUL2H55602.2 0.0698007490795224
HVUL0H01008.2 HVUL2H55800.2 0.0134993603752431
HVUL0H01008.2 HVUL3H00880.2 0.0080939179984266
HVUL0H01008.2 HVUL3H01447.2 0.0168852029618049
HVUL0H01008.2 HVUL3H01928.2 0.123826975847569
HVUL0H01008.2 HVUL3H02529.2 0.0214866278387136
HVUL0H01008.2 HVUL3H02717.2 0.0213757603243905
HVUL0H01008.2 HVUL3H03686.2 0.0172120742036611
HVUL0H01008.2 HVUL3H03687.2 0.0640727217013057
HVUL0H01008.2 HVUL3H03695.2 0.111018843577662
HVUL0H01008.2 HVUL3H04503.2 0.0395160439097935
HVUL0H01008.2 HVUL3H05976.2 0.0297898985076523
HVUL0H01008.2 HVUL3H06040.2 0.0172386599565052
HVUL0H01008.2 HVUL3H06042.2 0.0567132009742591
HVUL0H01008.2 HVUL3H06208.2 0.0681409722940077
HVUL0H01008.2 HVUL3H06433.2 0.0566368122496071
HVUL0H01008.2 HVUL3H07033.2 0.0248772570422043
HVUL0H01008.2 HVUL3H08166.2 0.0407809836039038
HVUL0H01008.2 HVUL3H08405.2 0.0186470958024467
HVUL0H01008.2 HVUL3H08612.2 0.0344665959772247
HVUL0H01008.2 HVUL3H08761.2 0.0151699297956504
HVUL0H01008.2 HVUL3H09013.2 0.0265356806391128
HVUL0H01008.2 HVUL3H09240.2 0.03099086463711
HVUL0H01008.2 HVUL3H09556.2 0.128416814063119
HVUL0H01008.2 HVUL3H10738.2 0.0749075931957411
HVUL0H01008.2 HVUL3H11956.2 0.0349127198727103
HVUL0H01008.2 HVUL3H11967.2 0.0546650549834758
HVUL0H01008.2 HVUL3H12464.2 0.0307111332517717
HVUL0H01008.2 HVUL3H12602.2 0.0752761128382835
HVUL0H01008.2 HVUL3H12728.2 0.026119319075018
HVUL0H01008.2 HVUL3H13022.2 0.0261969413906814
HVUL0H01008.2 HVUL3H13488.2 0.0816037302357901
HVUL0H01008.2 HVUL3H14473.2 0.0270792452946389
HVUL0H01008.2 HVUL3H15315.2 0.026392963890777
HVUL0H01008.2 HVUL3H15476.2 0.0396454569098248
HVUL0H01008.2 HVUL3H15598.2 0.0332667840345783
HVUL0H01008.2 HVUL3H15706.2 0.0910319747226945
HVUL0H01008.2 HVUL3H16656.2 0.0420814954193846
HVUL0H01008.2 HVUL3H16981.2 0.0671242787256557
HVUL0H01008.2 HVUL3H17685.2 0.0348779982486799
HVUL0H01008.2 HVUL3H17706.2 0.103801396862412
HVUL0H01008.2 HVUL3H18867.2 0.0339262996431214
HVUL0H01008.2 HVUL3H20168.2 0.0235317625921554
HVUL0H01008.2 HVUL3H20603.2 0.0418724062941043
HVUL0H01008.2 HVUL3H20756.2 0.0288383083001844
HVUL0H01008.2 HVUL3H20878.2 0.0568295121643952
HVUL0H01008.2 HVUL3H21134.2 0.0184457367494595
HVUL0H01008.2 HVUL3H21173.2 0.027960373296268
HVUL0H01008.2 HVUL3H21335.2 0.0168278042943644
HVUL0H01008.2 HVUL3H22326.2 0.130663607061477
HVUL0H01008.2 HVUL3H23638.2 0.122178559810155
HVUL0H01008.2 HVUL3H24029.2 0.0524531911990955
HVUL0H01008.2 HVUL3H24267.2 0.026757182926195
HVUL0H01008.2 HVUL3H24886.2 0.0378760890742686
HVUL0H01008.2 HVUL3H25243.2 0.0142578678265695
HVUL0H01008.2 HVUL3H25246.2 0.0737391461696962
HVUL0H01008.2 HVUL3H25331.2 0.00544787750939681
HVUL0H01008.2 HVUL3H26786.2 0.0106244658040647
HVUL0H01008.2 HVUL3H26923.2 0.0579068019684959
HVUL0H01008.2 HVUL3H27212.2 0.00937915351745859
HVUL0H01008.2 HVUL3H27484.2 0.0894630499016056
HVUL0H01008.2 HVUL3H27722.2 0.00726510676778472
HVUL0H01008.2 HVUL3H28147.2 0.122876580048821
HVUL0H01008.2 HVUL3H29838.2 0.0236775190157627
HVUL0H01008.2 HVUL3H30735.2 0.0342526023470432
HVUL0H01008.2 HVUL3H31373.2 0.0632434799482025
HVUL0H01008.2 HVUL3H31684.2 0.0676854544508573
HVUL0H01008.2 HVUL3H31687.2 0.00898144381058228
HVUL0H01008.2 HVUL3H32007.2 0.0535128908584755
HVUL0H01008.2 HVUL3H32587.2 0.015033352242919
HVUL0H01008.2 HVUL3H32589.2 0.0212042830964571
HVUL0H01008.2 HVUL3H32594.2 0.113970006421912
HVUL0H01008.2 HVUL3H32803.2 0.0101959172047207
HVUL0H01008.2 HVUL3H32816.2 0.00771529679317671
HVUL0H01008.2 HVUL3H35479.2 0.03712608565366
HVUL0H01008.2 HVUL3H37124.2 0.012189130200656
HVUL0H01008.2 HVUL3H37991.2 0.120562898749143
HVUL0H01008.2 HVUL3H38267.2 0.0118426693641181
HVUL0H01008.2 HVUL3H38622.2 0.041563103708356
HVUL0H01008.2 HVUL3H38932.2 0.0677458388686062
HVUL0H01008.2 HVUL3H41909.2 0.0110009382885225
HVUL0H01008.2 HVUL3H41927.2 0.00352543894604192
HVUL0H01008.2 HVUL3H42110.2 0.0228294616051759
HVUL0H01008.2 HVUL3H42226.2 0.0319850192914081
HVUL0H01008.2 HVUL3H42921.2 0.00518909580203518
HVUL0H01008.2 HVUL3H42962.2 0.0676864141085674
HVUL0H01008.2 HVUL3H42964.2 0.0573259720022401
HVUL0H01008.2 HVUL3H44122.2 0.00604147213136299
HVUL0H01008.2 HVUL3H47201.2 0.0561098904620377
HVUL0H01008.2 HVUL3H47421.2 0.0169599241211587
HVUL0H01008.2 HVUL3H47620.2 0.0214856890979587
HVUL0H01008.2 HVUL3H48646.2 0.0598738002617025
HVUL0H01008.2 HVUL3H50035.2 0.0777303483636836
HVUL0H01008.2 HVUL3H50036.2 0.0105936945367956
HVUL0H01008.2 HVUL3H50037.2 0.0907577377039812
HVUL0H01008.2 HVUL3H50446.2 0.0606617495964602
HVUL0H01008.2 HVUL3H51523.2 0.0493789519568588
HVUL0H01008.2 HVUL3H51582.2 0.0329131845895973
HVUL0H01008.2 HVUL3H52205.2 0.0298132207535958
HVUL0H01008.2 HVUL3H52379.2 0.0509693387923424
HVUL0H01008.2 HVUL3H52391.2 0.0556891468134517
HVUL0H01008.2 HVUL3H52816.2 0.0284347382000132
HVUL0H01008.2 HVUL3H54179.2 0.0611701584621969
HVUL0H01008.2 HVUL3H54555.2 0.0259624355501349
HVUL0H01008.2 HVUL3H54698.2 0.0141792841161205
HVUL0H01008.2 HVUL3H55044.2 0.00834002036991216
HVUL0H01008.2 HVUL3H55710.2 0.133599027436815
HVUL0H01008.2 HVUL3H55885.2 0.0409226562558766
HVUL0H01008.2 HVUL3H56360.2 0.0235046916489376
HVUL0H01008.2 HVUL3H56403.2 0.024986207278023
HVUL0H01008.2 HVUL3H56596.2 0.0320583146864116
HVUL0H01008.2 HVUL3H56763.2 0.0551403911742671
HVUL0H01008.2 HVUL3H56807.2 0.13159653695834
HVUL0H01008.2 HVUL3H59391.2 0.0146039015949353
HVUL0H01008.2 HVUL4H01840.2 0.128518523562973
HVUL0H01008.2 HVUL4H04215.2 0.0834778378681274
HVUL0H01008.2 HVUL4H04686.2 0.0375014436498789
HVUL0H01008.2 HVUL4H04705.2 0.0472372261356377
HVUL0H01008.2 HVUL4H04766.2 0.0585637635296568
HVUL0H01008.2 HVUL4H06014.2 0.0774645438560786
HVUL0H01008.2 HVUL4H06353.2 0.0511971280947885
HVUL0H01008.2 HVUL4H07091.2 0.061248193068957
HVUL0H01008.2 HVUL4H07935.2 0.1103565947274
HVUL0H01008.2 HVUL4H08196.2 0.0251500020371729
HVUL0H01008.2 HVUL4H08345.2 0.0208217809382878
HVUL0H01008.2 HVUL4H10933.2 0.0553050457842936
HVUL0H01008.2 HVUL4H11525.2 0.0635318376020004
HVUL0H01008.2 HVUL4H15818.2 0.0341568202635595
HVUL0H01008.2 HVUL4H17063.2 0.034608565360368
HVUL0H01008.2 HVUL4H18802.2 0.0954267819732777
HVUL0H01008.2 HVUL4H18822.2 0.0171905531098695
HVUL0H01008.2 HVUL4H18827.2 0.00477626556405904
HVUL0H01008.2 HVUL4H19867.2 0.00914716008799992
HVUL0H01008.2 HVUL4H20810.2 0.0337607425207847
HVUL0H01008.2 HVUL4H21881.2 0.0262227372396554
HVUL0H01008.2 HVUL4H22392.2 0.0426048646489415
HVUL0H01008.2 HVUL4H22656.2 0.0517153763967581
HVUL0H01008.2 HVUL4H22658.2 0.0143423984350915
HVUL0H01008.2 HVUL4H22877.2 0.0389401598647368
HVUL0H01008.2 HVUL4H23025.2 0.0354255367398135
HVUL0H01008.2 HVUL4H23088.2 0.0249943516637804
HVUL0H01008.2 HVUL4H23522.2 0.0399658069565265
HVUL0H01008.2 HVUL4H23703.2 0.0603534519935171
HVUL0H01008.2 HVUL4H24078.2 0.0391195254161247
HVUL0H01008.2 HVUL4H24079.2 0.0558816205307888
HVUL0H01008.2 HVUL4H24986.2 0.0237606436512673
HVUL0H01008.2 HVUL4H25690.2 0.148086843364887
HVUL0H01008.2 HVUL4H26989.2 0.0189591013665685
HVUL0H01008.2 HVUL4H27492.2 0.0209608339054234
HVUL0H01008.2 HVUL4H27786.2 0.0113096196791881
HVUL0H01008.2 HVUL4H27893.2 0.0633671756759994
HVUL0H01008.2 HVUL4H28003.2 0.0086948665384337
HVUL0H01008.2 HVUL4H30329.2 0.0126574577243287
HVUL0H01008.2 HVUL4H31143.2 0.107483516701998
HVUL0H01008.2 HVUL4H31396.2 0.0167248667921812
HVUL0H01008.2 HVUL4H32991.2 0.056295161459554
HVUL0H01008.2 HVUL4H33244.2 0.0362387789943367
HVUL0H01008.2 HVUL4H33249.2 0.0315942593451932
HVUL0H01008.2 HVUL4H34490.2 0.0177378637397905
HVUL0H01008.2 HVUL4H35620.2 0.0686513892475103
HVUL0H01008.2 HVUL4H35625.2 0.0499317415332528
HVUL0H01008.2 HVUL4H36252.2 0.0292797134895799
HVUL0H01008.2 HVUL4H36253.2 0.0328863997987934
HVUL0H01008.2 HVUL4H36384.2 0.0285823280555908
HVUL0H01008.2 HVUL4H37016.2 0.0242335298163334
HVUL0H01008.2 HVUL4H37622.2 0.00404503742345986
HVUL0H01008.2 HVUL4H38766.2 0.0150074552576925
HVUL0H01008.2 HVUL4H39948.2 0.0408216685649573
HVUL0H01008.2 HVUL4H40510.2 0.00461443735484198
HVUL0H01008.2 HVUL4H40988.2 0.0104177553075284
HVUL0H01008.2 HVUL4H42204.2 0.0218252451950416
HVUL0H01008.2 HVUL4H42516.2 0.0189971941412421
HVUL0H01008.2 HVUL4H43943.2 0.041388377593184
HVUL0H01008.2 HVUL4H45048.2 0.0323146396543303
HVUL0H01008.2 HVUL4H45220.2 0.0141401598200554
HVUL0H01008.2 HVUL4H46594.2 0.0599660759049153
HVUL0H01008.2 HVUL4H46709.2 0.0165430549000675
HVUL0H01008.2 HVUL4H51087.2 0.0726519238447645
HVUL0H01008.2 HVUL4H51504.2 0.0160637696012056
HVUL0H01008.2 HVUL4H52689.2 0.04422140313778
HVUL0H01008.2 HVUL4H53205.2 0.0164069991319086
HVUL0H01008.2 HVUL4H53907.2 0.0397014904802263
HVUL0H01008.2 HVUL4H58026.2 0.0148696717718179
HVUL0H01008.2 HVUL4H58651.2 0.0270556122480553
HVUL0H01008.2 HVUL4H59216.2 0.00452558204764575
HVUL0H01008.2 HVUL5H01907.2 0.0310098708707947
HVUL0H01008.2 HVUL5H02575.2 0.00716101212121781
HVUL0H01008.2 HVUL5H03287.2 0.076046585936429
HVUL0H01008.2 HVUL5H03300.2 0.0244928970837562
HVUL0H01008.2 HVUL5H03562.2 0.00819417550816836
HVUL0H01008.2 HVUL5H03709.2 0.04539814204476
HVUL0H01008.2 HVUL5H03750.2 0.0603310352926921
HVUL0H01008.2 HVUL5H04247.2 0.023638746644206
HVUL0H01008.2 HVUL5H04542.2 0.0236289460169614
HVUL0H01008.2 HVUL5H05065.2 0.0745093336904187
HVUL0H01008.2 HVUL5H09122.2 0.0224123436679334
HVUL0H01008.2 HVUL5H09196.2 0.0372987754975218
HVUL0H01008.2 HVUL5H09615.2 0.00645531071027554
HVUL0H01008.2 HVUL5H13618.2 0.0633259908549413
HVUL0H01008.2 HVUL5H13950.2 0.0224677989559234
HVUL0H01008.2 HVUL5H14765.2 0.0069664347983242
HVUL0H01008.2 HVUL5H14878.2 0.0442188357239373
HVUL0H01008.2 HVUL5H15987.2 0.0819795612026798
HVUL0H01008.2 HVUL5H15989.2 0.0923458800339942
HVUL0H01008.2 HVUL5H16291.2 0.0117202348213871
HVUL0H01008.2 HVUL5H17403.2 0.0190675641658965
HVUL0H01008.2 HVUL5H17601.2 0.0263169421916184
HVUL0H01008.2 HVUL5H17995.2 0.0600154907516197
HVUL0H01008.2 HVUL5H22122.2 0.133115443600417
HVUL0H01008.2 HVUL5H23080.2 0.0046248475394092
HVUL0H01008.2 HVUL5H23436.2 0.0940745832227702
HVUL0H01008.2 HVUL5H24150.2 0.0169838779115778
HVUL0H01008.2 HVUL5H24197.2 0.131958403654816
HVUL0H01008.2 HVUL5H24217.2 0.0178253203857544
HVUL0H01008.2 HVUL5H24547.2 0.0486127935299869
HVUL0H01008.2 HVUL5H24577.2 0.0603547834536071
HVUL0H01008.2 HVUL5H25573.2 0.0193914404022183
HVUL0H01008.2 HVUL5H25876.2 0.0135741639106447
HVUL0H01008.2 HVUL5H27016.2 0.0119552873460781
HVUL0H01008.2 HVUL5H27434.2 0.06230197600237
HVUL0H01008.2 HVUL5H27515.2 0.00273425316500374
HVUL0H01008.2 HVUL5H27848.2 0.00713860428600856
HVUL0H01008.2 HVUL5H28118.2 0.00255879531751497
HVUL0H01008.2 HVUL5H28266.2 0.00882331226447055
HVUL0H01008.2 HVUL5H28272.2 0.0664846247350881
HVUL0H01008.2 HVUL5H28980.2 0.0761874970010559
HVUL0H01008.2 HVUL5H28981.2 0.0050362141010754
HVUL0H01008.2 HVUL5H29493.2 0.0335239903986521
HVUL0H01008.2 HVUL5H30305.2 0.0251966483473381
HVUL0H01008.2 HVUL5H31472.2 0.012044342080092
HVUL0H01008.2 HVUL5H31476.2 0.0220582026840873
HVUL0H01008.2 HVUL5H31530.2 0.0910976322789473
HVUL0H01008.2 HVUL5H31531.2 0.0126754853536801
HVUL0H01008.2 HVUL5H32449.2 0.0620594741534943
HVUL0H01008.2 HVUL5H33051.2 0.0153203246769927
HVUL0H01008.2 HVUL5H33083.2 0.0114299159065594
HVUL0H01008.2 HVUL5H33463.2 0.016593619255715
HVUL0H01008.2 HVUL5H33464.2 0.0253270303103595
HVUL0H01008.2 HVUL5H33683.2 0.014680659742046
HVUL0H01008.2 HVUL5H33735.2 0.0207480975811304
HVUL0H01008.2 HVUL5H34048.2 0.0859941410849941
HVUL0H01008.2 HVUL5H34363.2 0.038610568733686
HVUL0H01008.2 HVUL5H34548.2 0.00742526180870822
HVUL0H01008.2 HVUL5H35298.2 0.0401365212842652
HVUL0H01008.2 HVUL5H35743.2 0.0112304109651559
HVUL0H01008.2 HVUL5H35745.2 0.105135696852957
HVUL0H01008.2 HVUL5H36534.2 0.0247477090331026
HVUL0H01008.2 HVUL5H36751.2 0.0298064150798676
HVUL0H01008.2 HVUL5H39739.2 0.00720944734507554
HVUL0H01008.2 HVUL5H39748.2 0.0338751320247948
HVUL0H01008.2 HVUL5H40577.2 0.0134258712571156
HVUL0H01008.2 HVUL5H40609.2 0.0520131911629964
HVUL0H01008.2 HVUL5H41827.2 0.0296327893154387
HVUL0H01008.2 HVUL5H43427.2 0.0316167464415368
HVUL0H01008.2 HVUL5H47789.2 0.0193815120938686
HVUL0H01008.2 HVUL5H47962.2 0.0157587292750227
HVUL0H01008.2 HVUL5H48694.2 0.0297361094585915
HVUL0H01008.2 HVUL5H48848.2 0.115999210761217
HVUL0H01008.2 HVUL5H49109.2 0.0248536026630149
HVUL0H01008.2 HVUL5H49815.2 0.0155505887770624
HVUL0H01008.2 HVUL5H50421.2 0.0276137396876519
HVUL0H01008.2 HVUL5H50425.2 0.0227278618258499
HVUL0H01008.2 HVUL5H53175.2 0.0381886365390233
HVUL0H01008.2 HVUL5H55526.2 0.0151271715576497
HVUL0H01008.2 HVUL5H57521.2 0.0234571865067684
HVUL0H01008.2 HVUL5H58809.2 0.105664534309407
HVUL0H01008.2 HVUL5H58846.2 0.0318605563421626
HVUL0H01008.2 HVUL6H00960.2 0.00826111131696341
HVUL0H01008.2 HVUL6H03366.2 0.0375250863582009
HVUL0H01008.2 HVUL6H03725.2 0.0714410784783616
HVUL0H01008.2 HVUL6H04294.2 0.0216279936940209
HVUL0H01008.2 HVUL6H04552.2 0.0192257005394489
HVUL0H01008.2 HVUL6H04553.2 0.0129066018140105
HVUL0H01008.2 HVUL6H04860.2 0.0240408111137589
HVUL0H01008.2 HVUL6H05446.2 0.0336083494208364
HVUL0H01008.2 HVUL6H07471.2 0.0335174579828047
HVUL0H01008.2 HVUL6H07727.2 0.112923782452484
HVUL0H01008.2 HVUL6H07948.2 0.0346432479946174
HVUL0H01008.2 HVUL6H08500.2 0.09207307708792
HVUL0H01008.2 HVUL6H08730.2 0.00859085564814496
HVUL0H01008.2 HVUL6H08731.2 0.0165979224652165
HVUL0H01008.2 HVUL6H08769.2 0.0287060753978869
HVUL0H01008.2 HVUL6H09792.2 0.0944777538329546
HVUL0H01008.2 HVUL6H09947.2 0.03505039582108
HVUL0H01008.2 HVUL6H10010.2 0.103303199911645
HVUL0H01008.2 HVUL6H11048.2 0.00738350166588214
HVUL0H01008.2 HVUL6H11049.2 0.0525377218659853
HVUL0H01008.2 HVUL6H12231.2 0.011026180930936
HVUL0H01008.2 HVUL6H12644.2 0.011672945271014
HVUL0H01008.2 HVUL6H13943.2 0.149235370947776
HVUL0H01008.2 HVUL6H15294.2 0.0534194524458767
HVUL0H01008.2 HVUL6H15560.2 0.137542452133414
HVUL0H01008.2 HVUL6H16051.2 0.0159194019039945
HVUL0H01008.2 HVUL6H16913.2 0.0160675525859882
HVUL0H01008.2 HVUL6H17109.2 0.00287668236247711
HVUL0H01008.2 HVUL6H18328.2 0.0272467308922897
HVUL0H01008.2 HVUL6H19063.2 0.0495555867072776
HVUL0H01008.2 HVUL6H19947.2 0.133197951163666
HVUL0H01008.2 HVUL6H20009.2 0.0902795836280828
HVUL0H01008.2 HVUL6H20310.2 0.122171281701905
HVUL0H01008.2 HVUL6H24521.2 0.00562289215762645
HVUL0H01008.2 HVUL6H24686.2 0.0992577299872355
HVUL0H01008.2 HVUL6H24812.2 0.0111009408294304
HVUL0H01008.2 HVUL6H25340.2 0.070559910395322
HVUL0H01008.2 HVUL6H25705.2 0.0173469868504192
HVUL0H01008.2 HVUL6H25712.2 0.0623724763199884
HVUL0H01008.2 HVUL6H27940.2 0.0267311498616751
HVUL0H01008.2 HVUL6H28803.2 0.131533053373575
HVUL0H01008.2 HVUL6H29522.2 0.0252781574669718
HVUL0H01008.2 HVUL6H29909.2 0.0237372643849854
HVUL0H01008.2 HVUL6H30646.2 0.0439949885675276
HVUL0H01008.2 HVUL6H30749.2 0.0572695754636786
HVUL0H01008.2 HVUL6H30813.2 0.0107913787134992
HVUL0H01008.2 HVUL6H31984.2 0.0102489186514945
HVUL0H01008.2 HVUL6H32383.2 0.0439596128678004
HVUL0H01008.2 HVUL6H35450.2 0.0725460847834659
HVUL0H01008.2 HVUL6H36406.2 0.0206550325024544
HVUL0H01008.2 HVUL6H36407.2 0.0200085205784163
HVUL0H01008.2 HVUL6H37726.2 0.0386280526599757
HVUL0H01008.2 HVUL6H38045.2 0.0115804778249017
HVUL0H01008.2 HVUL6H38442.2 0.0480495700299436
HVUL0H01008.2 HVUL6H38788.2 0.079268913564841
HVUL0H01008.2 HVUL6H39067.2 0.0555216483961105
HVUL0H01008.2 HVUL6H39300.2 0.00990523604280308
HVUL0H01008.2 HVUL6H40505.2 0.0543560841714442
HVUL0H01008.2 HVUL6H40544.2 0.124389211640118
HVUL0H01008.2 HVUL6H40545.2 0.0682570493485099
HVUL0H01008.2 HVUL6H41149.2 0.0163503269246977
HVUL0H01008.2 HVUL6H41550.2 0.125853833226677
HVUL0H01008.2 HVUL6H41655.2 0.0383532909539745
HVUL0H01008.2 HVUL6H41798.2 0.0570695682879177
HVUL0H01008.2 HVUL6H42942.2 0.0144576808156328
HVUL0H01008.2 HVUL6H45898.2 0.0279975636345434
HVUL0H01008.2 HVUL6H46097.2 0.0137148715676996
HVUL0H01008.2 HVUL6H47278.2 0.0175032990517821
HVUL0H01008.2 HVUL6H47776.2 0.063253966215269
HVUL0H01008.2 HVUL6H48954.2 0.0137585675236712
HVUL0H01008.2 HVUL6H49068.2 0.0069714883359687
HVUL0H01008.2 HVUL6H51096.2 0.0175762731642029
HVUL0H01008.2 HVUL6H52112.2 0.0399229556923225
HVUL0H01008.2 HVUL6H52629.2 0.0792481494513101
HVUL0H01008.2 HVUL6H53360.2 0.122380814232081
HVUL0H01008.2 HVUL6H54152.2 0.0709012101197387
HVUL0H01008.2 HVUL6H56422.2 0.0611296362629651
HVUL0H01008.2 HVUL6H58165.2 0.0523278599320009
HVUL0H01008.2 HVUL7H01364.2 0.0353942787315426
HVUL0H01008.2 HVUL7H01642.2 0.0158017086104656
HVUL0H01008.2 HVUL7H01987.2 0.0551037456291217
HVUL0H01008.2 HVUL7H02902.2 0.0390858580285148
HVUL0H01008.2 HVUL7H04004.2 0.108700400826508
HVUL0H01008.2 HVUL7H04535.2 0.0269233442579454
HVUL0H01008.2 HVUL7H04785.2 0.0482017118634088
HVUL0H01008.2 HVUL7H05382.2 0.0308398451350674
HVUL0H01008.2 HVUL7H05514.2 0.0113641648297679
HVUL0H01008.2 HVUL7H06283.2 0.0779121114139469
HVUL0H01008.2 HVUL7H06284.2 0.0779121114139469
HVUL0H01008.2 HVUL7H06762.2 0.0591616614896349
HVUL0H01008.2 HVUL7H07085.2 0.0493168347888876
HVUL0H01008.2 HVUL7H07405.2 0.0452117971169113
HVUL0H01008.2 HVUL7H08413.2 0.0230193374907828
HVUL0H01008.2 HVUL7H09105.2 0.09931584277909
HVUL0H01008.2 HVUL7H09127.2 0.0602838028897115
HVUL0H01008.2 HVUL7H09665.2 0.0591791575360281
HVUL0H01008.2 HVUL7H09829.2 0.0417701097951759
HVUL0H01008.2 HVUL7H11708.2 0.0730682815381634
HVUL0H01008.2 HVUL7H11770.2 0.0190484100775937
HVUL0H01008.2 HVUL7H11771.2 0.00948830284292019
HVUL0H01008.2 HVUL7H13516.2 0.00179742582032234
HVUL0H01008.2 HVUL7H13517.2 0.00701318647013232
HVUL0H01008.2 HVUL7H13610.2 0.0261113472874949
HVUL0H01008.2 HVUL7H14402.2 0.0254400358947664
HVUL0H01008.2 HVUL7H14499.2 0.0199984934689733
HVUL0H01008.2 HVUL7H14873.2 0.0142452074215545
HVUL0H01008.2 HVUL7H15387.2 0.121556874350874
HVUL0H01008.2 HVUL7H15430.2 0.0124915308690482
HVUL0H01008.2 HVUL7H16550.2 0.0818498004904942
HVUL0H01008.2 HVUL7H17449.2 0.0140887677301453
HVUL0H01008.2 HVUL7H18584.2 0.0345210552597788
HVUL0H01008.2 HVUL7H18784.2 0.0779121114139469
HVUL0H01008.2 HVUL7H18798.2 0.0189899163661154
HVUL0H01008.2 HVUL7H19011.2 0.0222846826970301
HVUL0H01008.2 HVUL7H19404.2 0.0264817411339405
HVUL0H01008.2 HVUL7H19446.2 0.0528487637194178
HVUL0H01008.2 HVUL7H21690.2 0.1021307356371
HVUL0H01008.2 HVUL7H21739.2 0.0342919367870016
HVUL0H01008.2 HVUL7H22998.2 0.0375157954354059
HVUL0H01008.2 HVUL7H23184.2 0.00487273664725921
HVUL0H01008.2 HVUL7H27363.2 0.136406679378311
HVUL0H01008.2 HVUL7H28678.2 0.145518997618421
HVUL0H01008.2 HVUL7H28814.2 0.144447942610163
HVUL0H01008.2 HVUL7H29026.2 0.00658905069746159
HVUL0H01008.2 HVUL7H29467.2 0.0944221027676566
HVUL0H01008.2 HVUL7H29849.2 0.0507391236481686
HVUL0H01008.2 HVUL7H30153.2 0.0154240343974475
HVUL0H01008.2 HVUL7H30227.2 0.0569111506539711
HVUL0H01008.2 HVUL7H30693.2 0.0640452981189713
HVUL0H01008.2 HVUL7H31739.2 0.0857224097661751
HVUL0H01008.2 HVUL7H31946.2 0.0676610929538655
HVUL0H01008.2 HVUL7H32410.2 0.016706339693045
HVUL0H01008.2 HVUL7H32680.2 0.0308409735767486
HVUL0H01008.2 HVUL7H33531.2 0.053798113408252
HVUL0H01008.2 HVUL7H34129.2 0.0456869081611178
HVUL0H01008.2 HVUL7H34405.2 0.0229242578196379
HVUL0H01008.2 HVUL7H34629.2 0.0162516358634118
HVUL0H01008.2 HVUL7H34994.2 0.0096384666766502
HVUL0H01008.2 HVUL7H35655.2 0.0187135372082381
HVUL0H01008.2 HVUL7H35861.2 0.0263872552254863
HVUL0H01008.2 HVUL7H36582.2 0.0158858421571608
HVUL0H01008.2 HVUL7H38141.2 0.0340667104459959
HVUL0H01008.2 HVUL7H38182.2 0.00929364728357122
HVUL0H01008.2 HVUL7H38746.2 0.0241970260146369
HVUL0H01008.2 HVUL7H39193.2 0.134167649457867
HVUL0H01008.2 HVUL7H40086.2 0.0648114038073155
HVUL0H01008.2 HVUL7H41614.2 0.0339229650597185
HVUL0H01008.2 HVUL7H41635.2 0.127959514713816
HVUL0H01008.2 HVUL7H42129.2 0.0133773765788968
HVUL0H01008.2 HVUL7H43276.2 0.0168715798918876
HVUL0H01008.2 HVUL7H43367.2 0.0194654231752319
HVUL0H01008.2 HVUL7H44148.2 0.00997134465901016
HVUL0H01008.2 HVUL7H44184.2 0.0363035411552472
HVUL0H01008.2 HVUL7H44188.2 0.0278729189503142
HVUL0H01008.2 HVUL7H45102.2 0.12226925207745
HVUL0H01008.2 HVUL7H45454.2 0.0251974472506096
HVUL0H01008.2 HVUL7H47838.2 0.0416014391806329
HVUL0H01008.2 HVUL7H50534.2 0.0453994610242554
HVUL0H01008.2 HVUL7H51974.2 0.0682943465300906
HVUL0H01008.2 HVUL7H53407.2 0.131793445063995
HVUL0H01008.2 HVUL7H53819.2 0.0325879666081244
HVUL0H01008.2 HVUL7H55383.2 0.00727426334839713
HVUL0H01008.2 HVUL7H57019.2 0.0761918293036375
HVUL0H01008.2 HVUL7H57177.2 0.0434770465276017
HVUL0H01008.2 HVUL7H57748.2 0.0456823390707293
HVUL0H01008.2 HVUL7H59301.2 0.0235854311319595
HVUL0H01113.2 HVUL0H01595.2 0.0340825309205612
HVUL0H01113.2 HVUL0H03465.2 0.22355516484901
HVUL0H01113.2 HVUL0H05970.2 0.131674686650867
HVUL0H01113.2 HVUL0H06672.2 0.0566692229321247
HVUL0H01113.2 HVUL0H07050.2 0.11077844064422
HVUL0H01113.2 HVUL0H11599.2 0.209248918925609
HVUL0H01113.2 HVUL0H17019.2 0.0806193204105935
HVUL0H01113.2 HVUL0H19180.2 0.179879098966762
HVUL0H01113.2 HVUL0H19449.2 0.0687341135216653
HVUL0H01113.2 HVUL0H21233.2 0.148980920662163
HVUL0H01113.2 HVUL0H30534.2 0.0490219032298986
HVUL0H01113.2 HVUL0H35895.2 0.0763244526229577
HVUL0H01113.2 HVUL0H39808.2 0.108532692592974
HVUL0H01113.2 HVUL1H01782.2 0.130675069565825
HVUL0H01113.2 HVUL1H02214.2 0.220886082857252
HVUL0H01113.2 HVUL1H03043.2 0.00648578154741832
HVUL0H01113.2 HVUL1H03900.2 0.0519858929372918
HVUL0H01113.2 HVUL1H07686.2 0.095335015883632
HVUL0H01113.2 HVUL1H07736.2 0.110867117977259
HVUL0H01113.2 HVUL1H07822.2 0.0126791057073255
HVUL0H01113.2 HVUL1H07932.2 0.107574104133314
HVUL0H01113.2 HVUL1H08426.2 0.190854641847352
HVUL0H01113.2 HVUL1H10645.2 0.123779984319595
HVUL0H01113.2 HVUL1H11147.2 0.100520142640716
HVUL0H01113.2 HVUL1H11391.2 0.0453451608752395
HVUL0H01113.2 HVUL1H14073.2 0.0585874465443902
HVUL0H01113.2 HVUL1H14185.2 0.0907976273981792
HVUL0H01113.2 HVUL1H14432.2 0.0245732468060615
HVUL0H01113.2 HVUL1H14482.2 0.152117107209133
HVUL0H01113.2 HVUL1H14729.2 0.235367006139954
HVUL0H01113.2 HVUL1H15040.2 0.0646838654164232
HVUL0H01113.2 HVUL1H15353.2 0.0682199606349962
HVUL0H01113.2 HVUL1H15363.2 0.0496761043509155
HVUL0H01113.2 HVUL1H15463.2 0.073955730216344
HVUL0H01113.2 HVUL1H15844.2 0.179218001392424
HVUL0H01113.2 HVUL1H15858.2 0.210514528514363
HVUL0H01113.2 HVUL1H15965.2 0.0846446283622298
HVUL0H01113.2 HVUL1H16871.2 0.223889610508349
HVUL0H01113.2 HVUL1H19106.2 0.189265494898375
HVUL0H01113.2 HVUL1H20360.2 0.0516301367810792
HVUL0H01113.2 HVUL1H21556.2 0.0983016434151346
HVUL0H01113.2 HVUL1H22016.2 0.0987604250498201
HVUL0H01113.2 HVUL1H22532.2 0.0483315363792196
HVUL0H01113.2 HVUL1H22533.2 0.241861166524753
HVUL0H01113.2 HVUL1H23279.2 0.0172768742371771
HVUL0H01113.2 HVUL1H23295.2 0.0178146632532592
HVUL0H01113.2 HVUL1H23813.2 0.0339421182770777
HVUL0H01113.2 HVUL1H23887.2 0.0667417565478027
HVUL0H01113.2 HVUL1H24390.2 0.223574349062586
HVUL0H01113.2 HVUL1H24895.2 0.0818086885549416
HVUL0H01113.2 HVUL1H25652.2 0.138305921655181
HVUL0H01113.2 HVUL1H25959.2 0.25672546888654
HVUL0H01113.2 HVUL1H28711.2 0.0824017832109289
HVUL0H01113.2 HVUL1H29157.2 0.0210539004667626
HVUL0H01113.2 HVUL1H29666.2 0.138982786590565
HVUL0H01113.2 HVUL1H30075.2 0.0654271999349595
HVUL0H01113.2 HVUL1H30589.2 0.0427797806801658
HVUL0H01113.2 HVUL1H30857.2 0.0371647837126673
HVUL0H01113.2 HVUL1H30950.2 0.128900111288885
HVUL0H01113.2 HVUL1H31339.2 0.192413123056615
HVUL0H01113.2 HVUL1H32077.2 0.121141607871362
HVUL0H01113.2 HVUL1H32433.2 0.12637830825734
HVUL0H01113.2 HVUL1H32442.2 0.0565355201394631
HVUL0H01113.2 HVUL1H32789.2 0.0724138979489492
HVUL0H01113.2 HVUL1H33000.2 0.0631841951112409
HVUL0H01113.2 HVUL1H34458.2 0.137404305112557
HVUL0H01113.2 HVUL1H35361.2 0.211324104197871
HVUL0H01113.2 HVUL1H36755.2 0.26646812883296
HVUL0H01113.2 HVUL1H37233.2 0.0568675395596735
HVUL0H01113.2 HVUL1H37466.2 0.0770919942292401
HVUL0H01113.2 HVUL1H40517.2 0.175348018369721
HVUL0H01113.2 HVUL1H41205.2 0.120194486361081
HVUL0H01113.2 HVUL1H41697.2 0.107447120402927
HVUL0H01113.2 HVUL1H41888.2 0.217428562008788
HVUL0H01113.2 HVUL1H43340.2 0.0368097546870466
HVUL0H01113.2 HVUL1H43354.2 0.14111210433118
HVUL0H01113.2 HVUL1H43359.2 0.146989821341347
HVUL0H01113.2 HVUL1H43475.2 0.197685694450921
HVUL0H01113.2 HVUL1H43656.2 0.080929969906098
HVUL0H01113.2 HVUL1H44718.2 0.0899282149507207
HVUL0H01113.2 HVUL1H47175.2 0.0600346821219684
HVUL0H01113.2 HVUL1H48073.2 0.113610623980716
HVUL0H01113.2 HVUL1H49842.2 0.0317275133319343
HVUL0H01113.2 HVUL1H52124.2 0.0458722065756815
HVUL0H01113.2 HVUL1H52140.2 0.139977478605017
HVUL0H01113.2 HVUL1H52645.2 0.054595778830873
HVUL0H01113.2 HVUL1H52934.2 0.0513496205998469
HVUL0H01113.2 HVUL2H00234.2 0.178105681102932
HVUL0H01113.2 HVUL2H02735.2 0.244549139564807
HVUL0H01113.2 HVUL2H03127.2 0.0921057852813724
HVUL0H01113.2 HVUL2H03693.2 0.0464360888749086
HVUL0H01113.2 HVUL2H04690.2 0.0844400872936218
HVUL0H01113.2 HVUL2H04863.2 0.145275004549535
HVUL0H01113.2 HVUL2H05107.2 0.0456978961657565
HVUL0H01113.2 HVUL2H05119.2 0.198020870508491
HVUL0H01113.2 HVUL2H05483.2 0.122128262903679
HVUL0H01113.2 HVUL2H05509.2 0.0526017292344051
HVUL0H01113.2 HVUL2H05647.2 0.0813576385151185
HVUL0H01113.2 HVUL2H05962.2 0.0815919620527363
HVUL0H01113.2 HVUL2H06940.2 0.0217351309510392
HVUL0H01113.2 HVUL2H06941.2 0.0286898019642733
HVUL0H01113.2 HVUL2H07117.2 0.0590502491208324
HVUL0H01113.2 HVUL2H07176.2 0.038237695980806
HVUL0H01113.2 HVUL2H08081.2 0.0509262688661502
HVUL0H01113.2 HVUL2H08148.2 0.06260157033103
HVUL0H01113.2 HVUL2H09901.2 0.121456395028311
HVUL0H01113.2 HVUL2H10344.2 0.114475542226467
HVUL0H01113.2 HVUL2H10448.2 0.0342491106955007
HVUL0H01113.2 HVUL2H10450.2 0.129162521315799
HVUL0H01113.2 HVUL2H10627.2 0.0974585566749063
HVUL0H01113.2 HVUL2H10719.2 0.2231257721339
HVUL0H01113.2 HVUL2H10791.2 0.228737911708963
HVUL0H01113.2 HVUL2H11060.2 0.0911924138862704
HVUL0H01113.2 HVUL2H11398.2 0.0748722876617716
HVUL0H01113.2 HVUL2H11772.2 0.180802624519026
HVUL0H01113.2 HVUL2H12743.2 0.137214644046343
HVUL0H01113.2 HVUL2H14504.2 0.0309452737139208
HVUL0H01113.2 HVUL2H15007.2 0.0462872848181631
HVUL0H01113.2 HVUL2H15246.2 0.0313498581869841
HVUL0H01113.2 HVUL2H15369.2 0.107777592875282
HVUL0H01113.2 HVUL2H15665.2 0.0178344584103411
HVUL0H01113.2 HVUL2H15805.2 0.0615269551952705
HVUL0H01113.2 HVUL2H16172.2 0.0407933549363284
HVUL0H01113.2 HVUL2H16277.2 0.0635887313373939
HVUL0H01113.2 HVUL2H16368.2 0.108611551373473
HVUL0H01113.2 HVUL2H16659.2 0.080757627986502
HVUL0H01113.2 HVUL2H17218.2 0.0306218512566317
HVUL0H01113.2 HVUL2H17279.2 0.074723613082798
HVUL0H01113.2 HVUL2H17664.2 0.0257704745983543
HVUL0H01113.2 HVUL2H19076.2 0.048142069090188
HVUL0H01113.2 HVUL2H19410.2 0.247407537907976
HVUL0H01113.2 HVUL2H19925.2 0.129605612853319
HVUL0H01113.2 HVUL2H20032.2 0.0762830066842679
HVUL0H01113.2 HVUL2H21195.2 0.244140488348549
HVUL0H01113.2 HVUL2H21734.2 0.0720880811291221
HVUL0H01113.2 HVUL2H22217.2 0.0736309802622142
HVUL0H01113.2 HVUL2H22796.2 0.0250241087086821
HVUL0H01113.2 HVUL2H22826.2 0.144827993148576
HVUL0H01113.2 HVUL2H23029.2 0.0939477593751513
HVUL0H01113.2 HVUL2H24680.2 0.0561798492136998
HVUL0H01113.2 HVUL2H25164.2 0.0242641555564206
HVUL0H01113.2 HVUL2H26033.2 0.0305253185194077
HVUL0H01113.2 HVUL2H26493.2 0.215497704428703
HVUL0H01113.2 HVUL2H26573.2 0.0235638004115493
HVUL0H01113.2 HVUL2H28068.2 0.156466230667768
HVUL0H01113.2 HVUL2H28164.2 0.0272953589991906
HVUL0H01113.2 HVUL2H28224.2 0.15037242943834
HVUL0H01113.2 HVUL2H29044.2 0.185562154021422
HVUL0H01113.2 HVUL2H29045.2 0.0788335962989082
HVUL0H01113.2 HVUL2H30125.2 0.0779298737614517
HVUL0H01113.2 HVUL2H30409.2 0.0479435953467171
HVUL0H01113.2 HVUL2H30551.2 0.125806101940897
HVUL0H01113.2 HVUL2H31620.2 0.0556549945214219
HVUL0H01113.2 HVUL2H31627.2 0.0897512996257783
HVUL0H01113.2 HVUL2H31707.2 0.101266884528961
HVUL0H01113.2 HVUL2H33190.2 0.242390343025894
HVUL0H01113.2 HVUL2H34193.2 0.246628057122515
HVUL0H01113.2 HVUL2H35334.2 0.06219443193854
HVUL0H01113.2 HVUL2H36646.2 0.213063822272055
HVUL0H01113.2 HVUL2H36888.2 0.0782810817996821
HVUL0H01113.2 HVUL2H37817.2 0.107157831378675
HVUL0H01113.2 HVUL2H38113.2 0.0499826222841344
HVUL0H01113.2 HVUL2H38539.2 0.0514181435090696
HVUL0H01113.2 HVUL2H38540.2 0.0558806711935053
HVUL0H01113.2 HVUL2H38777.2 0.0267820589111822
HVUL0H01113.2 HVUL2H39130.2 0.206942537418818
HVUL0H01113.2 HVUL2H40308.2 0.131764646062464
HVUL0H01113.2 HVUL2H40334.2 0.0208176386981274
HVUL0H01113.2 HVUL2H41240.2 0.00278420891514973
HVUL0H01113.2 HVUL2H42069.2 0.146077353906748
HVUL0H01113.2 HVUL2H42689.2 0.209341562771269
HVUL0H01113.2 HVUL2H43442.2 0.0882411256148813
HVUL0H01113.2 HVUL2H44538.2 0.190507674595949
HVUL0H01113.2 HVUL2H44541.2 0.125315765071292
HVUL0H01113.2 HVUL2H45020.2 0.0712484572850979
HVUL0H01113.2 HVUL2H45417.2 0.192144155807195
HVUL0H01113.2 HVUL2H45848.2 0.0661725285040974
HVUL0H01113.2 HVUL2H46744.2 0.107936470249395
HVUL0H01113.2 HVUL2H49126.2 0.0810868795548663
HVUL0H01113.2 HVUL2H50114.2 0.0835192675481797
HVUL0H01113.2 HVUL2H50171.2 0.0597847565267468
HVUL0H01113.2 HVUL2H50172.2 0.106120775859368
HVUL0H01113.2 HVUL2H50806.2 0.0360631596074472
HVUL0H01113.2 HVUL2H51500.2 0.0971743479626717
HVUL0H01113.2 HVUL2H51674.2 0.0634894438802202
HVUL0H01113.2 HVUL2H52073.2 0.169064373327931
HVUL0H01113.2 HVUL2H52299.2 0.0664309658139134
HVUL0H01113.2 HVUL2H52798.2 0.11915184226442
HVUL0H01113.2 HVUL2H53124.2 0.0820881486509166
HVUL0H01113.2 HVUL2H53320.2 0.117518192630425
HVUL0H01113.2 HVUL2H55602.2 0.134973092224318
HVUL0H01113.2 HVUL2H55800.2 0.0342494705026594
HVUL0H01113.2 HVUL3H00880.2 0.0282985786810791
HVUL0H01113.2 HVUL3H01447.2 0.0505902981595247
HVUL0H01113.2 HVUL3H01928.2 0.260260180370682
HVUL0H01113.2 HVUL3H02529.2 0.0542987267869332
HVUL0H01113.2 HVUL3H02717.2 0.0684115005244265
HVUL0H01113.2 HVUL3H03686.2 0.0529661131299973
HVUL0H01113.2 HVUL3H03687.2 0.164894669203201
HVUL0H01113.2 HVUL3H03695.2 0.211923774447137
HVUL0H01113.2 HVUL3H04503.2 0.0997102570679621
HVUL0H01113.2 HVUL3H05976.2 0.087632361180687
HVUL0H01113.2 HVUL3H06040.2 0.0514038135326843
HVUL0H01113.2 HVUL3H06042.2 0.122690204442179
HVUL0H01113.2 HVUL3H06208.2 0.188677009986481
HVUL0H01113.2 HVUL3H06433.2 0.155519054665258
HVUL0H01113.2 HVUL3H07033.2 0.0379302220595858
HVUL0H01113.2 HVUL3H08166.2 0.0852097869033417
HVUL0H01113.2 HVUL3H08405.2 0.0688806128332711
HVUL0H01113.2 HVUL3H08612.2 0.0989579343948803
HVUL0H01113.2 HVUL3H08761.2 0.0442180214842828
HVUL0H01113.2 HVUL3H09013.2 0.0843953855983247
HVUL0H01113.2 HVUL3H09240.2 0.0887159142964688
HVUL0H01113.2 HVUL3H09556.2 0.205238799575978
HVUL0H01113.2 HVUL3H10738.2 0.20493052561298
HVUL0H01113.2 HVUL3H11956.2 0.0915039294510332
HVUL0H01113.2 HVUL3H11967.2 0.141596768418312
HVUL0H01113.2 HVUL3H12464.2 0.0994784779111423
HVUL0H01113.2 HVUL3H12602.2 0.174580661124137
HVUL0H01113.2 HVUL3H12728.2 0.087368669659223
HVUL0H01113.2 HVUL3H13022.2 0.0684313832441575
HVUL0H01113.2 HVUL3H13488.2 0.172888480292702
HVUL0H01113.2 HVUL3H14473.2 0.0826306052597083
HVUL0H01113.2 HVUL3H15315.2 0.0755393032935896
HVUL0H01113.2 HVUL3H15476.2 0.107559446419728
HVUL0H01113.2 HVUL3H15598.2 0.106897121431162
HVUL0H01113.2 HVUL3H15706.2 0.0934759842020081
HVUL0H01113.2 HVUL3H16656.2 0.132100479498985
HVUL0H01113.2 HVUL3H16981.2 0.123842413829881
HVUL0H01113.2 HVUL3H17685.2 0.0855872242926073
HVUL0H01113.2 HVUL3H17706.2 0.150692799213975
HVUL0H01113.2 HVUL3H18867.2 0.104513463772289
HVUL0H01113.2 HVUL3H20168.2 0.0773902032135601
HVUL0H01113.2 HVUL3H20603.2 0.127990931101293
HVUL0H01113.2 HVUL3H20756.2 0.0694731615227426
HVUL0H01113.2 HVUL3H20878.2 0.133717564965718
HVUL0H01113.2 HVUL3H21134.2 0.0612217545755226
HVUL0H01113.2 HVUL3H21173.2 0.0899890823717652
HVUL0H01113.2 HVUL3H21335.2 0.0473182760349243
HVUL0H01113.2 HVUL3H22326.2 0.208875266394792
HVUL0H01113.2 HVUL3H23638.2 0.170678664692064
HVUL0H01113.2 HVUL3H24029.2 0.146174747234648
HVUL0H01113.2 HVUL3H24267.2 0.0645312257105676
HVUL0H01113.2 HVUL3H24886.2 0.119582436425605
HVUL0H01113.2 HVUL3H25243.2 0.0309942003988157
HVUL0H01113.2 HVUL3H25246.2 0.157510402288284
HVUL0H01113.2 HVUL3H25331.2 0.023947106884156
HVUL0H01113.2 HVUL3H26786.2 0.0322393301113408
HVUL0H01113.2 HVUL3H26923.2 0.12405073610682
HVUL0H01113.2 HVUL3H27212.2 0.0409083535598048
HVUL0H01113.2 HVUL3H27484.2 0.227674155001764
HVUL0H01113.2 HVUL3H27722.2 0.0230313321715994
HVUL0H01113.2 HVUL3H28147.2 0.188719925476534
HVUL0H01113.2 HVUL3H29838.2 0.0852001473141795
HVUL0H01113.2 HVUL3H30735.2 0.0706669022048144
HVUL0H01113.2 HVUL3H31373.2 0.165755320286592
HVUL0H01113.2 HVUL3H31684.2 0.0976265537784802
HVUL0H01113.2 HVUL3H31687.2 0.0142253170924628
HVUL0H01113.2 HVUL3H32007.2 0.108939284496311
HVUL0H01113.2 HVUL3H32587.2 0.037698096505245
HVUL0H01113.2 HVUL3H32589.2 0.0593778948887629
HVUL0H01113.2 HVUL3H32594.2 0.169193801893376
HVUL0H01113.2 HVUL3H32803.2 0.0227004718834107
HVUL0H01113.2 HVUL3H32816.2 0.0333169678363111
HVUL0H01113.2 HVUL3H35479.2 0.0461549076221562
HVUL0H01113.2 HVUL3H37124.2 0.0377992255062039
HVUL0H01113.2 HVUL3H37991.2 0.25184631723766
HVUL0H01113.2 HVUL3H38267.2 0.0426665509287798
HVUL0H01113.2 HVUL3H38622.2 0.0862857795778846
HVUL0H01113.2 HVUL3H38932.2 0.180625887304304
HVUL0H01113.2 HVUL3H41909.2 0.0420568878276226
HVUL0H01113.2 HVUL3H41927.2 0.0120921211862984
HVUL0H01113.2 HVUL3H42110.2 0.0776569164548637
HVUL0H01113.2 HVUL3H42226.2 0.0944938857817021
HVUL0H01113.2 HVUL3H42921.2 0.0168157020707069
HVUL0H01113.2 HVUL3H42962.2 0.138460311401405
HVUL0H01113.2 HVUL3H42964.2 0.139109354237753
HVUL0H01113.2 HVUL3H44122.2 0.0163281313737121
HVUL0H01113.2 HVUL3H47201.2 0.117100789268256
HVUL0H01113.2 HVUL3H47421.2 0.0496591265202565
HVUL0H01113.2 HVUL3H47620.2 0.0739759931967391
HVUL0H01113.2 HVUL3H48646.2 0.159302367483803
HVUL0H01113.2 HVUL3H50035.2 0.182266301913696
HVUL0H01113.2 HVUL3H50036.2 0.0403811279070047
HVUL0H01113.2 HVUL3H50037.2 0.218250290384272
HVUL0H01113.2 HVUL3H50446.2 0.13355318154184
HVUL0H01113.2 HVUL3H51523.2 0.132663710620577
HVUL0H01113.2 HVUL3H51582.2 0.0829091140093857
HVUL0H01113.2 HVUL3H52205.2 0.0498893609692082
HVUL0H01113.2 HVUL3H52379.2 0.14745845807962
HVUL0H01113.2 HVUL3H52391.2 0.129104240116158
HVUL0H01113.2 HVUL3H52816.2 0.0768335534460865
HVUL0H01113.2 HVUL3H54179.2 0.143785612569964
HVUL0H01113.2 HVUL3H54555.2 0.061385167938407
HVUL0H01113.2 HVUL3H54698.2 0.0335269189054132
HVUL0H01113.2 HVUL3H55044.2 0.0276740849673922
HVUL0H01113.2 HVUL3H55710.2 0.287480746181929
HVUL0H01113.2 HVUL3H55885.2 0.109866491316991
HVUL0H01113.2 HVUL3H56360.2 0.0488836556051157
HVUL0H01113.2 HVUL3H56403.2 0.0840524746062085
HVUL0H01113.2 HVUL3H56596.2 0.0855270329663545
HVUL0H01113.2 HVUL3H56763.2 0.167811562957417
HVUL0H01113.2 HVUL3H56807.2 0.223998122839533
HVUL0H01113.2 HVUL3H59391.2 0.042138840832636
HVUL0H01113.2 HVUL4H01840.2 0.272988127529045
HVUL0H01113.2 HVUL4H04215.2 0.18273749428586
HVUL0H01113.2 HVUL4H04686.2 0.107948421442553
HVUL0H01113.2 HVUL4H04705.2 0.0829265403525879
HVUL0H01113.2 HVUL4H04766.2 0.136443858463663
HVUL0H01113.2 HVUL4H06014.2 0.13609272926774
HVUL0H01113.2 HVUL4H06353.2 0.131084837944331
HVUL0H01113.2 HVUL4H07091.2 0.158305914058438
HVUL0H01113.2 HVUL4H07935.2 0.206702165190267
HVUL0H01113.2 HVUL4H08196.2 0.0696303255439206
HVUL0H01113.2 HVUL4H08345.2 0.0744702280553688
HVUL0H01113.2 HVUL4H10933.2 0.131945955231446
HVUL0H01113.2 HVUL4H11525.2 0.168065042005314
HVUL0H01113.2 HVUL4H15818.2 0.0961385091660271
HVUL0H01113.2 HVUL4H17063.2 0.105467443879774
HVUL0H01113.2 HVUL4H18802.2 0.212016145239706
HVUL0H01113.2 HVUL4H18822.2 0.0524174488235557
HVUL0H01113.2 HVUL4H18827.2 0.0136441809235719
HVUL0H01113.2 HVUL4H19867.2 0.0344789265440285
HVUL0H01113.2 HVUL4H20810.2 0.0990135367088105
HVUL0H01113.2 HVUL4H21881.2 0.0704085191490158
HVUL0H01113.2 HVUL4H22392.2 0.106638274779846
HVUL0H01113.2 HVUL4H22656.2 0.139241497854344
HVUL0H01113.2 HVUL4H22658.2 0.0259549822836444
HVUL0H01113.2 HVUL4H22877.2 0.10671841926356
HVUL0H01113.2 HVUL4H23025.2 0.10255478320593
HVUL0H01113.2 HVUL4H23088.2 0.082351064807385
HVUL0H01113.2 HVUL4H23522.2 0.117457496999991
HVUL0H01113.2 HVUL4H23703.2 0.172116313794342
HVUL0H01113.2 HVUL4H24078.2 0.116589039704582
HVUL0H01113.2 HVUL4H24079.2 0.147584692948213
HVUL0H01113.2 HVUL4H24986.2 0.0771240901263934
HVUL0H01113.2 HVUL4H25690.2 0.267971248611681
HVUL0H01113.2 HVUL4H26989.2 0.0388816926628871
HVUL0H01113.2 HVUL4H27492.2 0.0442068727205111
HVUL0H01113.2 HVUL4H27786.2 0.041416774928097
HVUL0H01113.2 HVUL4H27893.2 0.135804763437051
HVUL0H01113.2 HVUL4H28003.2 0.0301508509366217
HVUL0H01113.2 HVUL4H30329.2 0.0308823331608876
HVUL0H01113.2 HVUL4H31143.2 0.207791581232486
HVUL0H01113.2 HVUL4H31396.2 0.0610489562814769
HVUL0H01113.2 HVUL4H32991.2 0.140027106221098
HVUL0H01113.2 HVUL4H33244.2 0.0822950978915714
HVUL0H01113.2 HVUL4H33249.2 0.0840298034250298
HVUL0H01113.2 HVUL4H34490.2 0.057743020202783
HVUL0H01113.2 HVUL4H35620.2 0.189478373823957
HVUL0H01113.2 HVUL4H35625.2 0.11222272058674
HVUL0H01113.2 HVUL4H36252.2 0.087734414506885
HVUL0H01113.2 HVUL4H36253.2 0.102015621631595
HVUL0H01113.2 HVUL4H36384.2 0.0854808884683321
HVUL0H01113.2 HVUL4H37016.2 0.0686619217687297
HVUL0H01113.2 HVUL4H37622.2 0.00965295145064742
HVUL0H01113.2 HVUL4H38766.2 0.046849969331324
HVUL0H01113.2 HVUL4H39948.2 0.0916618566336103
HVUL0H01113.2 HVUL4H40510.2 0.0166504920439209
HVUL0H01113.2 HVUL4H40988.2 0.0305151340658228
HVUL0H01113.2 HVUL4H42204.2 0.0709062351811488
HVUL0H01113.2 HVUL4H42516.2 0.0714680267348616
HVUL0H01113.2 HVUL4H43943.2 0.113882590143104
HVUL0H01113.2 HVUL4H45048.2 0.0751172225574198
HVUL0H01113.2 HVUL4H45220.2 0.0417822637058803
HVUL0H01113.2 HVUL4H46594.2 0.167968585524029
HVUL0H01113.2 HVUL4H46709.2 0.054659469862722
HVUL0H01113.2 HVUL4H51087.2 0.182776559647454
HVUL0H01113.2 HVUL4H51504.2 0.0585685171548865
HVUL0H01113.2 HVUL4H52689.2 0.131288246014718
HVUL0H01113.2 HVUL4H53205.2 0.0557088384889037
HVUL0H01113.2 HVUL4H53907.2 0.112682663912583
HVUL0H01113.2 HVUL4H58026.2 0.0518544209153679
HVUL0H01113.2 HVUL4H58651.2 0.0498889512563085
HVUL0H01113.2 HVUL4H59216.2 0.0151871836454973
HVUL0H01113.2 HVUL5H01907.2 0.0447654052751949
HVUL0H01113.2 HVUL5H02575.2 0.0253000240697641
HVUL0H01113.2 HVUL5H03287.2 0.175135266408315
HVUL0H01113.2 HVUL5H03300.2 0.0867613736337633
HVUL0H01113.2 HVUL5H03562.2 0.0177944171341857
HVUL0H01113.2 HVUL5H03709.2 0.131294224302651
HVUL0H01113.2 HVUL5H03750.2 0.148910251737986
HVUL0H01113.2 HVUL5H04247.2 0.0737885019923513
HVUL0H01113.2 HVUL5H04542.2 0.0566191584021444
HVUL0H01113.2 HVUL5H05065.2 0.168270020159891
HVUL0H01113.2 HVUL5H09122.2 0.0759045854489313
HVUL0H01113.2 HVUL5H09196.2 0.120390615418787
HVUL0H01113.2 HVUL5H09615.2 0.0247112308418156
HVUL0H01113.2 HVUL5H13618.2 0.137792191913385
HVUL0H01113.2 HVUL5H13950.2 0.0687625916059274
HVUL0H01113.2 HVUL5H14765.2 0.0254363279702904
HVUL0H01113.2 HVUL5H14878.2 0.0647664014486213
HVUL0H01113.2 HVUL5H15987.2 0.138693171685474
HVUL0H01113.2 HVUL5H15989.2 0.200163270977957
HVUL0H01113.2 HVUL5H16291.2 0.0416277033895042
HVUL0H01113.2 HVUL5H17403.2 0.0679487069146842
HVUL0H01113.2 HVUL5H17601.2 0.0883018719211052
HVUL0H01113.2 HVUL5H17995.2 0.136682877004217
HVUL0H01113.2 HVUL5H22122.2 0.268923206452457
HVUL0H01113.2 HVUL5H23080.2 0.0169588016284086
HVUL0H01113.2 HVUL5H23436.2 0.213791064451178
HVUL0H01113.2 HVUL5H24150.2 0.0581500242483408
HVUL0H01113.2 HVUL5H24197.2 0.217054976173975
HVUL0H01113.2 HVUL5H24217.2 0.0457190630727423
HVUL0H01113.2 HVUL5H24547.2 0.114558165556748
HVUL0H01113.2 HVUL5H24577.2 0.138544575934582
HVUL0H01113.2 HVUL5H25573.2 0.0687140698631183
HVUL0H01113.2 HVUL5H25876.2 0.0418843625511405
HVUL0H01113.2 HVUL5H27016.2 0.0373066382804914
HVUL0H01113.2 HVUL5H27434.2 0.150848775945542
HVUL0H01113.2 HVUL5H27515.2 0.00655037851880132
HVUL0H01113.2 HVUL5H27848.2 0.0251221757666109
HVUL0H01113.2 HVUL5H28118.2 0.00944786977601185
HVUL0H01113.2 HVUL5H28266.2 0.0216273247594729
HVUL0H01113.2 HVUL5H28272.2 0.139170370868207
HVUL0H01113.2 HVUL5H28980.2 0.201104870663697
HVUL0H01113.2 HVUL5H28981.2 0.0128351518116801
HVUL0H01113.2 HVUL5H29493.2 0.104301984957819
HVUL0H01113.2 HVUL5H30305.2 0.0836930440408035
HVUL0H01113.2 HVUL5H31472.2 0.045749469563946
HVUL0H01113.2 HVUL5H31476.2 0.0664616110072576
HVUL0H01113.2 HVUL5H31530.2 0.164166011791844
HVUL0H01113.2 HVUL5H31531.2 0.0395627370483072
HVUL0H01113.2 HVUL5H32449.2 0.135559720640816
HVUL0H01113.2 HVUL5H33051.2 0.0462521515157026
HVUL0H01113.2 HVUL5H33083.2 0.0186679974733581
HVUL0H01113.2 HVUL5H33463.2 0.0532943382021655
HVUL0H01113.2 HVUL5H33464.2 0.0647927499489038
HVUL0H01113.2 HVUL5H33683.2 0.0518017823116851
HVUL0H01113.2 HVUL5H33735.2 0.0649576617124009
HVUL0H01113.2 HVUL5H34048.2 0.167107136414542
HVUL0H01113.2 HVUL5H34363.2 0.102283793810329
HVUL0H01113.2 HVUL5H34548.2 0.0250134036299704
HVUL0H01113.2 HVUL5H35298.2 0.0964953499335359
HVUL0H01113.2 HVUL5H35743.2 0.0451174512024059
HVUL0H01113.2 HVUL5H35745.2 0.273793602946078
HVUL0H01113.2 HVUL5H36534.2 0.0781253745074636
HVUL0H01113.2 HVUL5H36751.2 0.102057811032443
HVUL0H01113.2 HVUL5H39739.2 0.0235852880637605
HVUL0H01113.2 HVUL5H39748.2 0.107847963225565
HVUL0H01113.2 HVUL5H40577.2 0.0467208430830449
HVUL0H01113.2 HVUL5H40609.2 0.117717761938695
HVUL0H01113.2 HVUL5H41827.2 0.0653899465740836
HVUL0H01113.2 HVUL5H43427.2 0.0848640857628069
HVUL0H01113.2 HVUL5H47789.2 0.0586143619647273
HVUL0H01113.2 HVUL5H47962.2 0.0583608628328175
HVUL0H01113.2 HVUL5H48694.2 0.0829682925152948
HVUL0H01113.2 HVUL5H48848.2 0.17186614810065
HVUL0H01113.2 HVUL5H49109.2 0.0821367447224237
HVUL0H01113.2 HVUL5H49815.2 0.048255067582409
HVUL0H01113.2 HVUL5H50421.2 0.0872140657098007
HVUL0H01113.2 HVUL5H50425.2 0.0607181921197793
HVUL0H01113.2 HVUL5H53175.2 0.0948267642750566
HVUL0H01113.2 HVUL5H55526.2 0.0375690089107884
HVUL0H01113.2 HVUL5H57521.2 0.0640039067811308
HVUL0H01113.2 HVUL5H58809.2 0.205486864185445
HVUL0H01113.2 HVUL5H58846.2 0.11070260509103
HVUL0H01113.2 HVUL6H00960.2 0.030013741100853
HVUL0H01113.2 HVUL6H03366.2 0.118819618207889
HVUL0H01113.2 HVUL6H03725.2 0.187427867423866
HVUL0H01113.2 HVUL6H04294.2 0.0725153191715045
HVUL0H01113.2 HVUL6H04552.2 0.0717683014232521
HVUL0H01113.2 HVUL6H04553.2 0.0528119645263834
HVUL0H01113.2 HVUL6H04860.2 0.0838969042006015
HVUL0H01113.2 HVUL6H05446.2 0.0979273989098764
HVUL0H01113.2 HVUL6H07471.2 0.0858918745246679
HVUL0H01113.2 HVUL6H07727.2 0.137121094392375
HVUL0H01113.2 HVUL6H07948.2 0.115164772396073
HVUL0H01113.2 HVUL6H08500.2 0.244977301507709
HVUL0H01113.2 HVUL6H08730.2 0.0351098420653873
HVUL0H01113.2 HVUL6H08731.2 0.0607027659243777
HVUL0H01113.2 HVUL6H08769.2 0.0926801780214209
HVUL0H01113.2 HVUL6H09792.2 0.141888309929218
HVUL0H01113.2 HVUL6H09947.2 0.112546650895651
HVUL0H01113.2 HVUL6H10010.2 0.226911889592063
HVUL0H01113.2 HVUL6H11048.2 0.0244127321014849
HVUL0H01113.2 HVUL6H11049.2 0.0784704706752082
HVUL0H01113.2 HVUL6H12231.2 0.0354273180403539
HVUL0H01113.2 HVUL6H12644.2 0.0491216123802515
HVUL0H01113.2 HVUL6H13943.2 0.219246303769678
HVUL0H01113.2 HVUL6H15294.2 0.149301132977417
HVUL0H01113.2 HVUL6H15560.2 0.220743842968714
HVUL0H01113.2 HVUL6H16051.2 0.0437077572432204
HVUL0H01113.2 HVUL6H16913.2 0.0447096307304922
HVUL0H01113.2 HVUL6H17109.2 0.00763318621729642
HVUL0H01113.2 HVUL6H18328.2 0.0908643156214574
HVUL0H01113.2 HVUL6H19063.2 0.126928752144995
HVUL0H01113.2 HVUL6H19947.2 0.228900854141753
HVUL0H01113.2 HVUL6H20009.2 0.165650966912667
HVUL0H01113.2 HVUL6H20310.2 0.311445939053615
HVUL0H01113.2 HVUL6H24521.2 0.010806945285499
HVUL0H01113.2 HVUL6H24686.2 0.220676409102507
HVUL0H01113.2 HVUL6H24812.2 0.0440740414001886
HVUL0H01113.2 HVUL6H25340.2 0.136481089223565
HVUL0H01113.2 HVUL6H25705.2 0.0516303306250066
HVUL0H01113.2 HVUL6H25712.2 0.180302169012521
HVUL0H01113.2 HVUL6H27940.2 0.0668902174637785
HVUL0H01113.2 HVUL6H28803.2 0.131991078147657
HVUL0H01113.2 HVUL6H29522.2 0.0856843470951259
HVUL0H01113.2 HVUL6H29909.2 0.0843170796653163
HVUL0H01113.2 HVUL6H30646.2 0.115483510098533
HVUL0H01113.2 HVUL6H30749.2 0.0844342980080744
HVUL0H01113.2 HVUL6H30813.2 0.036655836354904
HVUL0H01113.2 HVUL6H31984.2 0.0333841535036481
HVUL0H01113.2 HVUL6H32383.2 0.11352737075612
HVUL0H01113.2 HVUL6H35450.2 0.154029421911224
HVUL0H01113.2 HVUL6H36406.2 0.0810863140897799
HVUL0H01113.2 HVUL6H36407.2 0.078687220324266
HVUL0H01113.2 HVUL6H37726.2 0.0730453497086165
HVUL0H01113.2 HVUL6H38045.2 0.0357665671287059
HVUL0H01113.2 HVUL6H38442.2 0.10542061000222
HVUL0H01113.2 HVUL6H38788.2 0.21006314382811
HVUL0H01113.2 HVUL6H39067.2 0.108340712312167
HVUL0H01113.2 HVUL6H39300.2 0.0374357162661377
HVUL0H01113.2 HVUL6H40505.2 0.164493343644119
HVUL0H01113.2 HVUL6H40544.2 0.223878781430443
HVUL0H01113.2 HVUL6H40545.2 0.158803171976553
HVUL0H01113.2 HVUL6H41149.2 0.0523885582339455
HVUL0H01113.2 HVUL6H41550.2 0.290948860225365
HVUL0H01113.2 HVUL6H41655.2 0.0886247843636458
HVUL0H01113.2 HVUL6H41798.2 0.157530950024404
HVUL0H01113.2 HVUL6H42942.2 0.055537574594101
HVUL0H01113.2 HVUL6H45898.2 0.0990296101439157
HVUL0H01113.2 HVUL6H46097.2 0.0486828988017438
HVUL0H01113.2 HVUL6H47278.2 0.0269044807160237
HVUL0H01113.2 HVUL6H47776.2 0.111175027456371
HVUL0H01113.2 HVUL6H48954.2 0.0493124515424194
HVUL0H01113.2 HVUL6H49068.2 0.0202524420906334
HVUL0H01113.2 HVUL6H51096.2 0.0563154975195759
HVUL0H01113.2 HVUL6H52112.2 0.111235981697524
HVUL0H01113.2 HVUL6H52629.2 0.0993646395673321
HVUL0H01113.2 HVUL6H53360.2 0.26025473079111
HVUL0H01113.2 HVUL6H54152.2 0.114306203820319
HVUL0H01113.2 HVUL6H56422.2 0.149833619492646
HVUL0H01113.2 HVUL6H58165.2 0.143106090186258
HVUL0H01113.2 HVUL7H01364.2 0.10468896411059
HVUL0H01113.2 HVUL7H01642.2 0.0531675287572648
HVUL0H01113.2 HVUL7H01987.2 0.14902823974014
HVUL0H01113.2 HVUL7H02902.2 0.117992451902752
HVUL0H01113.2 HVUL7H04004.2 0.107622532902982
HVUL0H01113.2 HVUL7H04535.2 0.0731797957453975
HVUL0H01113.2 HVUL7H04785.2 0.12810838174347
HVUL0H01113.2 HVUL7H05382.2 0.0782553235481572
HVUL0H01113.2 HVUL7H05514.2 0.0270473470386874
HVUL0H01113.2 HVUL7H06283.2 0.0634239755579423
HVUL0H01113.2 HVUL7H06284.2 0.0634239755579423
HVUL0H01113.2 HVUL7H06762.2 0.131211716031488
HVUL0H01113.2 HVUL7H07085.2 0.136600474182297
HVUL0H01113.2 HVUL7H07405.2 0.0999012349708271
HVUL0H01113.2 HVUL7H08413.2 0.076864717012135
HVUL0H01113.2 HVUL7H09105.2 0.129582251309881
HVUL0H01113.2 HVUL7H09127.2 0.133410914353211
HVUL0H01113.2 HVUL7H09665.2 0.153502456692598
HVUL0H01113.2 HVUL7H09829.2 0.114725737026613
HVUL0H01113.2 HVUL7H11708.2 0.117651528440871
HVUL0H01113.2 HVUL7H11770.2 0.0612496050590397
HVUL0H01113.2 HVUL7H11771.2 0.0334831414209383
HVUL0H01113.2 HVUL7H13516.2 0.00427381098443251
HVUL0H01113.2 HVUL7H13517.2 0.0229885736134516
HVUL0H01113.2 HVUL7H13610.2 0.0291692510216355
HVUL0H01113.2 HVUL7H14402.2 0.0856471661922811
HVUL0H01113.2 HVUL7H14499.2 0.0570488483954935
HVUL0H01113.2 HVUL7H14873.2 0.0438022869260878
HVUL0H01113.2 HVUL7H15387.2 0.236410407267982
HVUL0H01113.2 HVUL7H15430.2 0.0527537200008571
HVUL0H01113.2 HVUL7H16550.2 0.182089693683111
HVUL0H01113.2 HVUL7H17449.2 0.0341851219829303
HVUL0H01113.2 HVUL7H18584.2 0.100710816388349
HVUL0H01113.2 HVUL7H18784.2 0.0634239755579423
HVUL0H01113.2 HVUL7H18798.2 0.0671217122147003
HVUL0H01113.2 HVUL7H19011.2 0.0681307012684543
HVUL0H01113.2 HVUL7H19404.2 0.0879703224021089
HVUL0H01113.2 HVUL7H19446.2 0.141623127507798
HVUL0H01113.2 HVUL7H21690.2 0.211451118113519
HVUL0H01113.2 HVUL7H21739.2 0.0883734141332265
HVUL0H01113.2 HVUL7H22998.2 0.0807682124757468
HVUL0H01113.2 HVUL7H23184.2 0.0167000418326812
HVUL0H01113.2 HVUL7H27363.2 0.225570715836301
HVUL0H01113.2 HVUL7H28678.2 0.268684813956793
HVUL0H01113.2 HVUL7H28814.2 0.124083457601867
HVUL0H01113.2 HVUL7H29026.2 0.0199142186326431
HVUL0H01113.2 HVUL7H29467.2 0.158248938437258
HVUL0H01113.2 HVUL7H29849.2 0.123698731791832
HVUL0H01113.2 HVUL7H30153.2 0.0491188512207968
HVUL0H01113.2 HVUL7H30227.2 0.115171503311137
HVUL0H01113.2 HVUL7H30693.2 0.138314640981907
HVUL0H01113.2 HVUL7H31739.2 0.200019143934287
HVUL0H01113.2 HVUL7H31946.2 0.150792395339307
HVUL0H01113.2 HVUL7H32410.2 0.0518685076276402
HVUL0H01113.2 HVUL7H32680.2 0.0756930319145992
HVUL0H01113.2 HVUL7H33531.2 0.122648955110974
HVUL0H01113.2 HVUL7H34129.2 0.1386319503679
HVUL0H01113.2 HVUL7H34405.2 0.067598917646181
HVUL0H01113.2 HVUL7H34629.2 0.0512996599781783
HVUL0H01113.2 HVUL7H34994.2 0.0275138379730279
HVUL0H01113.2 HVUL7H35655.2 0.0616162995157863
HVUL0H01113.2 HVUL7H35861.2 0.0417752752684974
HVUL0H01113.2 HVUL7H36582.2 0.0542182843805469
HVUL0H01113.2 HVUL7H38141.2 0.100405459448352
HVUL0H01113.2 HVUL7H38182.2 0.0343152117388792
HVUL0H01113.2 HVUL7H38746.2 0.0694125054921693
HVUL0H01113.2 HVUL7H39193.2 0.211348173106764
HVUL0H01113.2 HVUL7H40086.2 0.132980109171539
HVUL0H01113.2 HVUL7H41614.2 0.0661631901208846
HVUL0H01113.2 HVUL7H41635.2 0.245792718465263
HVUL0H01113.2 HVUL7H42129.2 0.03475786913112
HVUL0H01113.2 HVUL7H43276.2 0.0543845342035187
HVUL0H01113.2 HVUL7H43367.2 0.0656000527307394
HVUL0H01113.2 HVUL7H44148.2 0.0198979646233825
HVUL0H01113.2 HVUL7H44184.2 0.119002631872052
HVUL0H01113.2 HVUL7H44188.2 0.0934751140256221
HVUL0H01113.2 HVUL7H45102.2 0.238055669336205
HVUL0H01113.2 HVUL7H45454.2 0.0773176283285036
HVUL0H01113.2 HVUL7H47838.2 0.120815313581886
HVUL0H01113.2 HVUL7H50534.2 0.0764656912991487
HVUL0H01113.2 HVUL7H51974.2 0.15262345927232
HVUL0H01113.2 HVUL7H53407.2 0.271581851520696
HVUL0H01113.2 HVUL7H53819.2 0.0742394487315614
HVUL0H01113.2 HVUL7H55383.2 0.0257196291007422
HVUL0H01113.2 HVUL7H57019.2 0.157060628084067
HVUL0H01113.2 HVUL7H57177.2 0.125911668137933
HVUL0H01113.2 HVUL7H57748.2 0.119985678544566
HVUL0H01113.2 HVUL7H59301.2 0.0599564756890407
HVUL0H01595.2 HVUL0H03465.2 0.037315751465422
HVUL0H01595.2 HVUL0H05970.2 0.141909156129993
HVUL0H01595.2 HVUL0H06672.2 0.266812162066344
HVUL0H01595.2 HVUL0H07050.2 0.275993723534685
HVUL0H01595.2 HVUL0H11599.2 0.0909587026052673
HVUL0H01595.2 HVUL0H17019.2 0.348635984940001
HVUL0H01595.2 HVUL0H19180.2 0.135007776516394
HVUL0H01595.2 HVUL0H19449.2 0.3642424709849
HVUL0H01595.2 HVUL0H21233.2 0.0221092837650057
HVUL0H01595.2 HVUL0H30534.2 0.321885166610059
HVUL0H01595.2 HVUL0H35895.2 0.378971710387031
HVUL0H01595.2 HVUL0H39808.2 0.331420251439698
HVUL0H01595.2 HVUL1H01782.2 0.290087550051009
HVUL0H01595.2 HVUL1H02214.2 0.0928298120412857
HVUL0H01595.2 HVUL1H03043.2 0.0944419899063325
HVUL0H01595.2 HVUL1H03900.2 0.349857162644577
HVUL0H01595.2 HVUL1H07686.2 0.353948613523809
HVUL0H01595.2 HVUL1H07736.2 0.27323166290337
HVUL0H01595.2 HVUL1H07822.2 0.0491772773780248
HVUL0H01595.2 HVUL1H07932.2 0.23440951048031
HVUL0H01595.2 HVUL1H08426.2 0.0786118387353823
HVUL0H01595.2 HVUL1H10645.2 0.0834970461606521
HVUL0H01595.2 HVUL1H11147.2 0.244198379288371
HVUL0H01595.2 HVUL1H11391.2 0.276048396039056
HVUL0H01595.2 HVUL1H14073.2 0.189046747715764
HVUL0H01595.2 HVUL1H14185.2 0.385797329161575
HVUL0H01595.2 HVUL1H14432.2 0.368239054140063
HVUL0H01595.2 HVUL1H14482.2 0.262035117552391
HVUL0H01595.2 HVUL1H14729.2 0.122431461803743
HVUL0H01595.2 HVUL1H15040.2 0.205573221758071
HVUL0H01595.2 HVUL1H15353.2 0.409890476732294
HVUL0H01595.2 HVUL1H15363.2 0.375862065229503
HVUL0H01595.2 HVUL1H15463.2 0.365491281705604
HVUL0H01595.2 HVUL1H15844.2 0.0488226897987306
HVUL0H01595.2 HVUL1H15858.2 0.0784208121450065
HVUL0H01595.2 HVUL1H15965.2 0.0161205544626509
HVUL0H01595.2 HVUL1H16871.2 0.0268153289907192
HVUL0H01595.2 HVUL1H19106.2 0.159852356347421
HVUL0H01595.2 HVUL1H20360.2 0.424165206874446
HVUL0H01595.2 HVUL1H21556.2 0.363073839810604
HVUL0H01595.2 HVUL1H22016.2 0.293502175797756
HVUL0H01595.2 HVUL1H22532.2 0.427928731385814
HVUL0H01595.2 HVUL1H22533.2 0.0877003629426931
HVUL0H01595.2 HVUL1H23279.2 0.213465998690492
HVUL0H01595.2 HVUL1H23295.2 0.214972875228828
HVUL0H01595.2 HVUL1H23813.2 0.0679543827102239
HVUL0H01595.2 HVUL1H23887.2 0.311391979384476
HVUL0H01595.2 HVUL1H24390.2 0.0828629411916534
HVUL0H01595.2 HVUL1H24895.2 0.191029453349392
HVUL0H01595.2 HVUL1H25652.2 0.0641294255724986
HVUL0H01595.2 HVUL1H25959.2 0.0317425099929062
HVUL0H01595.2 HVUL1H28711.2 0.382398847147813
HVUL0H01595.2 HVUL1H29157.2 0.230376723916576
HVUL0H01595.2 HVUL1H29666.2 0.22146514814019
HVUL0H01595.2 HVUL1H30075.2 0.233738093618057
HVUL0H01595.2 HVUL1H30589.2 0.277008372623787
HVUL0H01595.2 HVUL1H30857.2 0.403415808809348
HVUL0H01595.2 HVUL1H30950.2 0.174280798743449
HVUL0H01595.2 HVUL1H31339.2 0.167207491935774
HVUL0H01595.2 HVUL1H32077.2 0.0688984339174674
HVUL0H01595.2 HVUL1H32433.2 0.263885725633566
HVUL0H01595.2 HVUL1H32442.2 0.417122585160486
HVUL0H01595.2 HVUL1H32789.2 0.342361075019735
HVUL0H01595.2 HVUL1H33000.2 0.373102105988044
HVUL0H01595.2 HVUL1H34458.2 0.292544679690649
HVUL0H01595.2 HVUL1H35361.2 0.0659389107830104
HVUL0H01595.2 HVUL1H36755.2 0.0769200001452275
HVUL0H01595.2 HVUL1H37233.2 0.316817680574434
HVUL0H01595.2 HVUL1H37466.2 0.37175651498864
HVUL0H01595.2 HVUL1H40517.2 0.0304374366795997
HVUL0H01595.2 HVUL1H41205.2 0.235522651969066
HVUL0H01595.2 HVUL1H41697.2 0.157669095110363
HVUL0H01595.2 HVUL1H41888.2 0.114711684270103
HVUL0H01595.2 HVUL1H43340.2 0.37519881873093
HVUL0H01595.2 HVUL1H43354.2 0.107047225430016
HVUL0H01595.2 HVUL1H43359.2 0.254893500743648
HVUL0H01595.2 HVUL1H43475.2 0.0765624759252325
HVUL0H01595.2 HVUL1H43656.2 0.354253386920078
HVUL0H01595.2 HVUL1H44718.2 0.0470041652360021
HVUL0H01595.2 HVUL1H47175.2 0.415800802039525
HVUL0H01595.2 HVUL1H48073.2 0.341560341538557
HVUL0H01595.2 HVUL1H49842.2 0.230229581240779
HVUL0H01595.2 HVUL1H52124.2 0.303862118614859
HVUL0H01595.2 HVUL1H52140.2 0.132277739465539
HVUL0H01595.2 HVUL1H52645.2 0.2765155283586
HVUL0H01595.2 HVUL1H52934.2 0.0390835366435558
HVUL0H01595.2 HVUL2H00234.2 0.12670774134775
HVUL0H01595.2 HVUL2H02735.2 0.0867710036905283
HVUL0H01595.2 HVUL2H03127.2 0.354143972012313
HVUL0H01595.2 HVUL2H03693.2 0.359680046391362
HVUL0H01595.2 HVUL2H04690.2 0.307219877009983
HVUL0H01595.2 HVUL2H04863.2 0.0807148063495653
HVUL0H01595.2 HVUL2H05107.2 0.279316019065534
HVUL0H01595.2 HVUL2H05119.2 0.0537189733810999
HVUL0H01595.2 HVUL2H05483.2 0.145208640073117
HVUL0H01595.2 HVUL2H05509.2 0.0290376179725514
HVUL0H01595.2 HVUL2H05647.2 0.281579248016295
HVUL0H01595.2 HVUL2H05962.2 0.249593427095022
HVUL0H01595.2 HVUL2H06940.2 0.337829524943254
HVUL0H01595.2 HVUL2H06941.2 0.141187737221499
HVUL0H01595.2 HVUL2H07117.2 0.43037123952924
HVUL0H01595.2 HVUL2H07176.2 0.333143074046983
HVUL0H01595.2 HVUL2H08081.2 0.36356187740027
HVUL0H01595.2 HVUL2H08148.2 0.34486514673079
HVUL0H01595.2 HVUL2H09901.2 0.284518314074284
HVUL0H01595.2 HVUL2H10344.2 0.338201654836345
HVUL0H01595.2 HVUL2H10448.2 0.339217018352069
HVUL0H01595.2 HVUL2H10450.2 0.247836230495007
HVUL0H01595.2 HVUL2H10627.2 0.298390054818886
HVUL0H01595.2 HVUL2H10719.2 0.107465764924295
HVUL0H01595.2 HVUL2H10791.2 0.0943135870974625
HVUL0H01595.2 HVUL2H11060.2 0.317745491618522
HVUL0H01595.2 HVUL2H11398.2 0.40784809075922
HVUL0H01595.2 HVUL2H11772.2 0.187043806047957
HVUL0H01595.2 HVUL2H12743.2 0.286898838392074
HVUL0H01595.2 HVUL2H14504.2 0.198147160146652
HVUL0H01595.2 HVUL2H15007.2 0.363327902144875
HVUL0H01595.2 HVUL2H15246.2 0.31738032546716
HVUL0H01595.2 HVUL2H15369.2 0.190754894543787
HVUL0H01595.2 HVUL2H15665.2 0.0138227074529136
HVUL0H01595.2 HVUL2H15805.2 0.408358934032478
HVUL0H01595.2 HVUL2H16172.2 0.376282745937963
HVUL0H01595.2 HVUL2H16277.2 0.224211950536947
HVUL0H01595.2 HVUL2H16368.2 0.324763131332525
HVUL0H01595.2 HVUL2H16659.2 0.329921906177287
HVUL0H01595.2 HVUL2H17218.2 0.114390950010211
HVUL0H01595.2 HVUL2H17279.2 0.193154328082055
HVUL0H01595.2 HVUL2H17664.2 0.391916367277775
HVUL0H01595.2 HVUL2H19076.2 0.419513474090314
HVUL0H01595.2 HVUL2H19410.2 0.0835679291406184
HVUL0H01595.2 HVUL2H19925.2 0.292115132513183
HVUL0H01595.2 HVUL2H20032.2 0.164034336941213
HVUL0H01595.2 HVUL2H21195.2 0.0476063814337097
HVUL0H01595.2 HVUL2H21734.2 0.37116238570528
HVUL0H01595.2 HVUL2H22217.2 0.214716591933659
HVUL0H01595.2 HVUL2H22796.2 0.264820756326602
HVUL0H01595.2 HVUL2H22826.2 0.154312202824246
HVUL0H01595.2 HVUL2H23029.2 0.321109356624811
HVUL0H01595.2 HVUL2H24680.2 0.399631377505459
HVUL0H01595.2 HVUL2H25164.2 0.257548990784712
HVUL0H01595.2 HVUL2H26033.2 0.140426232309675
HVUL0H01595.2 HVUL2H26493.2 0.142963899480104
HVUL0H01595.2 HVUL2H26573.2 0.269343747432649
HVUL0H01595.2 HVUL2H28068.2 0.216311846720232
HVUL0H01595.2 HVUL2H28164.2 0.30246657346122
HVUL0H01595.2 HVUL2H28224.2 0.175064112819165
HVUL0H01595.2 HVUL2H29044.2 0.109907950250448
HVUL0H01595.2 HVUL2H29045.2 0.143588383516681
HVUL0H01595.2 HVUL2H30125.2 0.345421783779171
HVUL0H01595.2 HVUL2H30409.2 0.380003658603116
HVUL0H01595.2 HVUL2H30551.2 0.214892694239572
HVUL0H01595.2 HVUL2H31620.2 0.401416365732203
HVUL0H01595.2 HVUL2H31627.2 0.361047909667754
HVUL0H01595.2 HVUL2H31707.2 0.222557783408442
HVUL0H01595.2 HVUL2H33190.2 0.0563177151814963
HVUL0H01595.2 HVUL2H34193.2 0.0624540087554862
HVUL0H01595.2 HVUL2H35334.2 0.348556856411611
HVUL0H01595.2 HVUL2H36646.2 0.0817942058939513
HVUL0H01595.2 HVUL2H36888.2 0.19461474009656
HVUL0H01595.2 HVUL2H37817.2 0.325376743934224
HVUL0H01595.2 HVUL2H38113.2 0.371347253116034
HVUL0H01595.2 HVUL2H38539.2 0.412366571782482
HVUL0H01595.2 HVUL2H38540.2 0.419936590088622
HVUL0H01595.2 HVUL2H38777.2 0.321198524197782
HVUL0H01595.2 HVUL2H39130.2 0.118390698600809
HVUL0H01595.2 HVUL2H40308.2 0.221563980737931
HVUL0H01595.2 HVUL2H40334.2 0.22037721585168
HVUL0H01595.2 HVUL2H41240.2 0.0916948418723242
HVUL0H01595.2 HVUL2H42069.2 0.200338293210021
HVUL0H01595.2 HVUL2H42689.2 0.0634759235458145
HVUL0H01595.2 HVUL2H43442.2 0.306195724977293
HVUL0H01595.2 HVUL2H44538.2 0.0528322558248714
HVUL0H01595.2 HVUL2H44541.2 0.250616959796199
HVUL0H01595.2 HVUL2H45020.2 0.24323325745078
HVUL0H01595.2 HVUL2H45417.2 0.104800102580035
HVUL0H01595.2 HVUL2H45848.2 0.373919697418509
HVUL0H01595.2 HVUL2H46744.2 0.136896067591301
HVUL0H01595.2 HVUL2H49126.2 0.332411693183353
HVUL0H01595.2 HVUL2H50114.2 0.0308831377845261
HVUL0H01595.2 HVUL2H50171.2 0.340711412956795
HVUL0H01595.2 HVUL2H50172.2 0.102209930145105
HVUL0H01595.2 HVUL2H50806.2 0.113763377542053
HVUL0H01595.2 HVUL2H51500.2 0.306988122547677
HVUL0H01595.2 HVUL2H51674.2 0.391479017570464
HVUL0H01595.2 HVUL2H52073.2 0.119111792305458
HVUL0H01595.2 HVUL2H52299.2 0.0587845374383482
HVUL0H01595.2 HVUL2H52798.2 0.236993645826171
HVUL0H01595.2 HVUL2H53124.2 0.366434538021458
HVUL0H01595.2 HVUL2H53320.2 0.247689311150128
HVUL0H01595.2 HVUL2H55602.2 0.114089444108554
HVUL0H01595.2 HVUL2H55800.2 0.335375801266311
HVUL0H01595.2 HVUL3H00880.2 0.087500754963335
HVUL0H01595.2 HVUL3H01447.2 0.254784138755053
HVUL0H01595.2 HVUL3H01928.2 0.0157765886766361
HVUL0H01595.2 HVUL3H02529.2 0.346813348797814
HVUL0H01595.2 HVUL3H02717.2 0.359561790470018
HVUL0H01595.2 HVUL3H03686.2 0.287448317497889
HVUL0H01595.2 HVUL3H03687.2 0.137549694705107
HVUL0H01595.2 HVUL3H03695.2 0.0877857705255558
HVUL0H01595.2 HVUL3H04503.2 0.204487775284223
HVUL0H01595.2 HVUL3H05976.2 0.289810124645376
HVUL0H01595.2 HVUL3H06040.2 0.383801041036299
HVUL0H01595.2 HVUL3H06042.2 0.205204335267027
HVUL0H01595.2 HVUL3H06208.2 0.166357606543195
HVUL0H01595.2 HVUL3H06433.2 0.243023422887679
HVUL0H01595.2 HVUL3H07033.2 0.179089398182638
HVUL0H01595.2 HVUL3H08166.2 0.260465087414742
HVUL0H01595.2 HVUL3H08405.2 0.289535147150024
HVUL0H01595.2 HVUL3H08612.2 0.285898900961495
HVUL0H01595.2 HVUL3H08761.2 0.413121288242607
HVUL0H01595.2 HVUL3H09013.2 0.381075708207353
HVUL0H01595.2 HVUL3H09240.2 0.315017080164132
HVUL0H01595.2 HVUL3H09556.2 0.0794954228679446
HVUL0H01595.2 HVUL3H10738.2 0.126565123367606
HVUL0H01595.2 HVUL3H11956.2 0.345655784054613
HVUL0H01595.2 HVUL3H11967.2 0.264249273840193
HVUL0H01595.2 HVUL3H12464.2 0.360000761840108
HVUL0H01595.2 HVUL3H12602.2 0.140283343262592
HVUL0H01595.2 HVUL3H12728.2 0.33668720075992
HVUL0H01595.2 HVUL3H13022.2 0.19173301567663
HVUL0H01595.2 HVUL3H13488.2 0.185405549621248
HVUL0H01595.2 HVUL3H14473.2 0.388089285894759
HVUL0H01595.2 HVUL3H15315.2 0.371734750785503
HVUL0H01595.2 HVUL3H15476.2 0.229081934296042
HVUL0H01595.2 HVUL3H15598.2 0.146917880638357
HVUL0H01595.2 HVUL3H15706.2 0.0421802856827453
HVUL0H01595.2 HVUL3H16656.2 0.176340803529545
HVUL0H01595.2 HVUL3H16981.2 0.0763143719498822
HVUL0H01595.2 HVUL3H17685.2 0.181911275420484
HVUL0H01595.2 HVUL3H17706.2 0.0591447958455877
HVUL0H01595.2 HVUL3H18867.2 0.208733228764616
HVUL0H01595.2 HVUL3H20168.2 0.38158690470121
HVUL0H01595.2 HVUL3H20603.2 0.247492881620404
HVUL0H01595.2 HVUL3H20756.2 0.294432762172552
HVUL0H01595.2 HVUL3H20878.2 0.208220001212948
HVUL0H01595.2 HVUL3H21134.2 0.410253683259858
HVUL0H01595.2 HVUL3H21173.2 0.123471764247994
HVUL0H01595.2 HVUL3H21335.2 0.337890793138621
HVUL0H01595.2 HVUL3H22326.2 0.0250644142129636
HVUL0H01595.2 HVUL3H23638.2 0.0313528904570795
HVUL0H01595.2 HVUL3H24029.2 0.250560641794588
HVUL0H01595.2 HVUL3H24267.2 0.324240398701984
HVUL0H01595.2 HVUL3H24886.2 0.142943824889326
HVUL0H01595.2 HVUL3H25243.2 0.228111746229617
HVUL0H01595.2 HVUL3H25246.2 0.199653811583945
HVUL0H01595.2 HVUL3H25331.2 0.250457747591522
HVUL0H01595.2 HVUL3H26786.2 0.118542106955182
HVUL0H01595.2 HVUL3H26923.2 0.162841932107517
HVUL0H01595.2 HVUL3H27212.2 0.274879717375721
HVUL0H01595.2 HVUL3H27484.2 0.120185944087873
HVUL0H01595.2 HVUL3H27722.2 0.203293276701016
HVUL0H01595.2 HVUL3H28147.2 0.0425679547028305
HVUL0H01595.2 HVUL3H29838.2 0.372530724784795
HVUL0H01595.2 HVUL3H30735.2 0.227654335883565
HVUL0H01595.2 HVUL3H31373.2 0.0447047994586813
HVUL0H01595.2 HVUL3H31684.2 0.0433724620263831
HVUL0H01595.2 HVUL3H31687.2 0.157059546719658
HVUL0H01595.2 HVUL3H32007.2 0.162026157246686
HVUL0H01595.2 HVUL3H32587.2 0.353062490459628
HVUL0H01595.2 HVUL3H32589.2 0.397317024684458
HVUL0H01595.2 HVUL3H32594.2 0.0413696273632887
HVUL0H01595.2 HVUL3H32803.2 0.253737870713186
HVUL0H01595.2 HVUL3H32816.2 0.0561526987084552
HVUL0H01595.2 HVUL3H35479.2 0.0281665696513117
HVUL0H01595.2 HVUL3H37124.2 0.396241942792278
HVUL0H01595.2 HVUL3H37991.2 0.0608997700797697
HVUL0H01595.2 HVUL3H38267.2 0.274819945153858
HVUL0H01595.2 HVUL3H38622.2 0.25371387787755
HVUL0H01595.2 HVUL3H38932.2 0.119405009860746
HVUL0H01595.2 HVUL3H41909.2 0.300981921209227
HVUL0H01595.2 HVUL3H41927.2 0.15125610811289
HVUL0H01595.2 HVUL3H42110.2 0.384600662031476
HVUL0H01595.2 HVUL3H42226.2 0.322262894048838
HVUL0H01595.2 HVUL3H42921.2 0.252812514553303
HVUL0H01595.2 HVUL3H42962.2 0.200639857915032
HVUL0H01595.2 HVUL3H42964.2 0.260177524082218
HVUL0H01595.2 HVUL3H44122.2 0.207959273452043
HVUL0H01595.2 HVUL3H47201.2 0.2080622401622
HVUL0H01595.2 HVUL3H47421.2 0.336858551560033
HVUL0H01595.2 HVUL3H47620.2 0.221336068733253
HVUL0H01595.2 HVUL3H48646.2 0.252622477174379
HVUL0H01595.2 HVUL3H50035.2 0.107847288145706
HVUL0H01595.2 HVUL3H50036.2 0.406184404107745
HVUL0H01595.2 HVUL3H50037.2 0.127667291059834
HVUL0H01595.2 HVUL3H50446.2 0.117813722460073
HVUL0H01595.2 HVUL3H51523.2 0.223545852843061
HVUL0H01595.2 HVUL3H51582.2 0.216619937449653
HVUL0H01595.2 HVUL3H52205.2 0.119367306951986
HVUL0H01595.2 HVUL3H52379.2 0.140685379853682
HVUL0H01595.2 HVUL3H52391.2 0.102743082092145
HVUL0H01595.2 HVUL3H52816.2 0.117321711189763
HVUL0H01595.2 HVUL3H54179.2 0.232680609256585
HVUL0H01595.2 HVUL3H54555.2 0.1361174472636
HVUL0H01595.2 HVUL3H54698.2 0.282707966301075
HVUL0H01595.2 HVUL3H55044.2 0.396708553925125
HVUL0H01595.2 HVUL3H55710.2 0.0316892726953621
HVUL0H01595.2 HVUL3H55885.2 0.31019667564552
HVUL0H01595.2 HVUL3H56360.2 0.0217409475301609
HVUL0H01595.2 HVUL3H56403.2 0.381792886400354
HVUL0H01595.2 HVUL3H56596.2 0.31622350427993
HVUL0H01595.2 HVUL3H56763.2 0.197774611601443
HVUL0H01595.2 HVUL3H56807.2 0.0400849826063393
HVUL0H01595.2 HVUL3H59391.2 0.298358879747022
HVUL0H01595.2 HVUL4H01840.2 0.0636793114618471
HVUL0H01595.2 HVUL4H04215.2 0.163453063437019
HVUL0H01595.2 HVUL4H04686.2 0.219162568562641
HVUL0H01595.2 HVUL4H04705.2 0.248491745336045
HVUL0H01595.2 HVUL4H04766.2 0.264376247875753
HVUL0H01595.2 HVUL4H06014.2 0.168968814528314
HVUL0H01595.2 HVUL4H06353.2 0.212070767302229
HVUL0H01595.2 HVUL4H07091.2 0.141450713962336
HVUL0H01595.2 HVUL4H07935.2 0.0706266253058847
HVUL0H01595.2 HVUL4H08196.2 0.290343696295865
HVUL0H01595.2 HVUL4H08345.2 0.395884415312672
HVUL0H01595.2 HVUL4H10933.2 0.221105952048275
HVUL0H01595.2 HVUL4H11525.2 0.127290383186247
HVUL0H01595.2 HVUL4H15818.2 0.243754334093676
HVUL0H01595.2 HVUL4H17063.2 0.292189456268099
HVUL0H01595.2 HVUL4H18802.2 0.0906547218248038
HVUL0H01595.2 HVUL4H18822.2 0.308359660544884
HVUL0H01595.2 HVUL4H18827.2 0.207840518235125
HVUL0H01595.2 HVUL4H19867.2 0.348311854870437
HVUL0H01595.2 HVUL4H20810.2 0.350196095508633
HVUL0H01595.2 HVUL4H21881.2 0.38662558271521
HVUL0H01595.2 HVUL4H22392.2 0.178031319677309
HVUL0H01595.2 HVUL4H22656.2 0.260865364540952
HVUL0H01595.2 HVUL4H22658.2 0.177942451959258
HVUL0H01595.2 HVUL4H22877.2 0.325410734465537
HVUL0H01595.2 HVUL4H23025.2 0.339408635766079
HVUL0H01595.2 HVUL4H23088.2 0.222948504899105
HVUL0H01595.2 HVUL4H23522.2 0.274011323784431
HVUL0H01595.2 HVUL4H23703.2 0.15222962564218
HVUL0H01595.2 HVUL4H24078.2 0.267555396483256
HVUL0H01595.2 HVUL4H24079.2 0.264853338540361
HVUL0H01595.2 HVUL4H24986.2 0.396812204239431
HVUL0H01595.2 HVUL4H25690.2 0.0259703633472584
HVUL0H01595.2 HVUL4H26989.2 0.185545351947447
HVUL0H01595.2 HVUL4H27492.2 0.310106812810361
HVUL0H01595.2 HVUL4H27786.2 0.2198312335804
HVUL0H01595.2 HVUL4H27893.2 0.10354726863055
HVUL0H01595.2 HVUL4H28003.2 0.38855382925658
HVUL0H01595.2 HVUL4H30329.2 0.265262927092268
HVUL0H01595.2 HVUL4H31143.2 0.0273277998450678
HVUL0H01595.2 HVUL4H31396.2 0.415758554415721
HVUL0H01595.2 HVUL4H32991.2 0.232994280795659
HVUL0H01595.2 HVUL4H33244.2 0.336881210585805
HVUL0H01595.2 HVUL4H33249.2 0.368813344310591
HVUL0H01595.2 HVUL4H34490.2 0.409736916193103
HVUL0H01595.2 HVUL4H35620.2 0.171919582653072
HVUL0H01595.2 HVUL4H35625.2 0.268504066324868
HVUL0H01595.2 HVUL4H36252.2 0.153040941761879
HVUL0H01595.2 HVUL4H36253.2 0.350279657774215
HVUL0H01595.2 HVUL4H36384.2 0.376122078531217
HVUL0H01595.2 HVUL4H37016.2 0.381375697362895
HVUL0H01595.2 HVUL4H37622.2 0.153759690777187
HVUL0H01595.2 HVUL4H38766.2 0.390352275114889
HVUL0H01595.2 HVUL4H39948.2 0.293725783748834
HVUL0H01595.2 HVUL4H40510.2 0.279633405908487
HVUL0H01595.2 HVUL4H40988.2 0.28689153929437
HVUL0H01595.2 HVUL4H42204.2 0.399777076760159
HVUL0H01595.2 HVUL4H42516.2 0.311836850108045
HVUL0H01595.2 HVUL4H43943.2 0.293792373382272
HVUL0H01595.2 HVUL4H45048.2 0.110417138063444
HVUL0H01595.2 HVUL4H45220.2 0.335222066145578
HVUL0H01595.2 HVUL4H46594.2 0.22000122931375
HVUL0H01595.2 HVUL4H46709.2 0.406715004246601
HVUL0H01595.2 HVUL4H51087.2 0.128803546326269
HVUL0H01595.2 HVUL4H51504.2 0.326629585531259
HVUL0H01595.2 HVUL4H52689.2 0.129257466966278
HVUL0H01595.2 HVUL4H53205.2 0.400527034453281
HVUL0H01595.2 HVUL4H53907.2 0.163559201164575
HVUL0H01595.2 HVUL4H58026.2 0.391303991754761
HVUL0H01595.2 HVUL4H58651.2 0.270693208627623
HVUL0H01595.2 HVUL4H59216.2 0.247060245267447
HVUL0H01595.2 HVUL5H01907.2 0.0121892268644896
HVUL0H01595.2 HVUL5H02575.2 0.301340176523029
HVUL0H01595.2 HVUL5H03287.2 0.167383322030142
HVUL0H01595.2 HVUL5H03300.2 0.355595804883272
HVUL0H01595.2 HVUL5H03562.2 0.174698817403439
HVUL0H01595.2 HVUL5H03709.2 0.304664868434588
HVUL0H01595.2 HVUL5H03750.2 0.223924662421204
HVUL0H01595.2 HVUL5H04247.2 0.364371329077561
HVUL0H01595.2 HVUL5H04542.2 0.0129540321339428
HVUL0H01595.2 HVUL5H05065.2 0.176041803269957
HVUL0H01595.2 HVUL5H09122.2 0.37164766864226
HVUL0H01595.2 HVUL5H09196.2 0.286236859204584
HVUL0H01595.2 HVUL5H09615.2 0.289624840156341
HVUL0H01595.2 HVUL5H13618.2 0.221056235640446
HVUL0H01595.2 HVUL5H13950.2 0.407895614056265
HVUL0H01595.2 HVUL5H14765.2 0.320124277637214
HVUL0H01595.2 HVUL5H14878.2 0.0588954938505772
HVUL0H01595.2 HVUL5H15987.2 0.0448083035850761
HVUL0H01595.2 HVUL5H15989.2 0.144778701252627
HVUL0H01595.2 HVUL5H16291.2 0.323638189889914
HVUL0H01595.2 HVUL5H17403.2 0.280096501831275
HVUL0H01595.2 HVUL5H17601.2 0.171124822028791
HVUL0H01595.2 HVUL5H17995.2 0.126277059305775
HVUL0H01595.2 HVUL5H22122.2 0.0565451554846126
HVUL0H01595.2 HVUL5H23080.2 0.291783070573364
HVUL0H01595.2 HVUL5H23436.2 0.0822537117769098
HVUL0H01595.2 HVUL5H24150.2 0.379565596762597
HVUL0H01595.2 HVUL5H24197.2 0.0638296011253528
HVUL0H01595.2 HVUL5H24217.2 0.223764627547468
HVUL0H01595.2 HVUL5H24547.2 0.287363333285212
HVUL0H01595.2 HVUL5H24577.2 0.15625055203005
HVUL0H01595.2 HVUL5H25573.2 0.38372181702938
HVUL0H01595.2 HVUL5H25876.2 0.369991736613746
HVUL0H01595.2 HVUL5H27016.2 0.414154534321865
HVUL0H01595.2 HVUL5H27434.2 0.138482932141234
HVUL0H01595.2 HVUL5H27515.2 0.108079579131706
HVUL0H01595.2 HVUL5H27848.2 0.386733057350011
HVUL0H01595.2 HVUL5H28118.2 0.131742453530455
HVUL0H01595.2 HVUL5H28266.2 0.287818272238934
HVUL0H01595.2 HVUL5H28272.2 0.137648569957929
HVUL0H01595.2 HVUL5H28980.2 0.109141978968854
HVUL0H01595.2 HVUL5H28981.2 0.241133224995377
HVUL0H01595.2 HVUL5H29493.2 0.244641900616385
HVUL0H01595.2 HVUL5H30305.2 0.297197235336957
HVUL0H01595.2 HVUL5H31472.2 0.402363910040043
HVUL0H01595.2 HVUL5H31476.2 0.388183891704364
HVUL0H01595.2 HVUL5H31530.2 0.14886783622575
HVUL0H01595.2 HVUL5H31531.2 0.388294449508147
HVUL0H01595.2 HVUL5H32449.2 0.181419462417684
HVUL0H01595.2 HVUL5H33051.2 0.228576386323241
HVUL0H01595.2 HVUL5H33083.2 0.141369789806975
HVUL0H01595.2 HVUL5H33463.2 0.285293695919708
HVUL0H01595.2 HVUL5H33464.2 0.287283124246172
HVUL0H01595.2 HVUL5H33683.2 0.399020859578074
HVUL0H01595.2 HVUL5H33735.2 0.421202329648213
HVUL0H01595.2 HVUL5H34048.2 0.161911021408343
HVUL0H01595.2 HVUL5H34363.2 0.333254241125185
HVUL0H01595.2 HVUL5H34548.2 0.251186665655205
HVUL0H01595.2 HVUL5H35298.2 0.311517482398042
HVUL0H01595.2 HVUL5H35743.2 0.166597939569556
HVUL0H01595.2 HVUL5H35745.2 0.0845474353835319
HVUL0H01595.2 HVUL5H36534.2 0.406605770146942
HVUL0H01595.2 HVUL5H36751.2 0.304604139769204
HVUL0H01595.2 HVUL5H39739.2 0.298686190797984
HVUL0H01595.2 HVUL5H39748.2 0.329330465541124
HVUL0H01595.2 HVUL5H40577.2 0.419517328647214
HVUL0H01595.2 HVUL5H40609.2 0.140109748095074
HVUL0H01595.2 HVUL5H41827.2 0.141663656587391
HVUL0H01595.2 HVUL5H43427.2 0.27964080033279
HVUL0H01595.2 HVUL5H47789.2 0.334164855582071
HVUL0H01595.2 HVUL5H47962.2 0.373461900775104
HVUL0H01595.2 HVUL5H48694.2 0.271704491775249
HVUL0H01595.2 HVUL5H48848.2 0.023986693160758
HVUL0H01595.2 HVUL5H49109.2 0.372247853099414
HVUL0H01595.2 HVUL5H49815.2 0.29230770148893
HVUL0H01595.2 HVUL5H50421.2 0.305946343962637
HVUL0H01595.2 HVUL5H50425.2 0.290118494246772
HVUL0H01595.2 HVUL5H53175.2 0.301815928386523
HVUL0H01595.2 HVUL5H55526.2 0.178126663946625
HVUL0H01595.2 HVUL5H57521.2 0.343222331051131
HVUL0H01595.2 HVUL5H58809.2 0.0768732394470488
HVUL0H01595.2 HVUL5H58846.2 0.255591301232134
HVUL0H01595.2 HVUL6H00960.2 0.367940596930869
HVUL0H01595.2 HVUL6H03366.2 0.33129663099183
HVUL0H01595.2 HVUL6H03725.2 0.203448428156984
HVUL0H01595.2 HVUL6H04294.2 0.373501715242644
HVUL0H01595.2 HVUL6H04552.2 0.149136855777136
HVUL0H01595.2 HVUL6H04553.2 0.191526994480647
HVUL0H01595.2 HVUL6H04860.2 0.326353109542882
HVUL0H01595.2 HVUL6H05446.2 0.317290687135575
HVUL0H01595.2 HVUL6H07471.2 0.333842403308514
HVUL0H01595.2 HVUL6H07727.2 0.0907734109497497
HVUL0H01595.2 HVUL6H07948.2 0.275702856308416
HVUL0H01595.2 HVUL6H08500.2 0.0814678878972489
HVUL0H01595.2 HVUL6H08730.2 0.0295187600383124
HVUL0H01595.2 HVUL6H08731.2 0.0466034675440406
HVUL0H01595.2 HVUL6H08769.2 0.370657858957734
HVUL0H01595.2 HVUL6H09792.2 0.114240382101188
HVUL0H01595.2 HVUL6H09947.2 0.268890767517868
HVUL0H01595.2 HVUL6H10010.2 0.0867155274687206
HVUL0H01595.2 HVUL6H11048.2 0.29355296671191
HVUL0H01595.2 HVUL6H11049.2 0.0713943134188933
HVUL0H01595.2 HVUL6H12231.2 0.326691984063805
HVUL0H01595.2 HVUL6H12644.2 0.0856989583100397
HVUL0H01595.2 HVUL6H13943.2 0.0308676157406026
HVUL0H01595.2 HVUL6H15294.2 0.18694695068661
HVUL0H01595.2 HVUL6H15560.2 0.0372372418036202
HVUL0H01595.2 HVUL6H16051.2 0.257990760533862
HVUL0H01595.2 HVUL6H16913.2 0.27292647973951
HVUL0H01595.2 HVUL6H17109.2 0.143136514827499
HVUL0H01595.2 HVUL6H18328.2 0.347381241451987
HVUL0H01595.2 HVUL6H19063.2 0.271179373900602
HVUL0H01595.2 HVUL6H19947.2 0.0450863105760716
HVUL0H01595.2 HVUL6H20009.2 0.139266381671598
HVUL0H01595.2 HVUL6H20310.2 0.0318618678974649
HVUL0H01595.2 HVUL6H24521.2 0.165451094610857
HVUL0H01595.2 HVUL6H24686.2 0.110340529171408
HVUL0H01595.2 HVUL6H24812.2 0.14523824846428
HVUL0H01595.2 HVUL6H25340.2 0.209864903141857
HVUL0H01595.2 HVUL6H25705.2 0.39658787109293
HVUL0H01595.2 HVUL6H25712.2 0.20165395252862
HVUL0H01595.2 HVUL6H27940.2 0.213734314928837
HVUL0H01595.2 HVUL6H28803.2 0.0443892532648805
HVUL0H01595.2 HVUL6H29522.2 0.226628615262135
HVUL0H01595.2 HVUL6H29909.2 0.371182471895203
HVUL0H01595.2 HVUL6H30646.2 0.298518098928938
HVUL0H01595.2 HVUL6H30749.2 0.0735523247832463
HVUL0H01595.2 HVUL6H30813.2 0.388880518689384
HVUL0H01595.2 HVUL6H31984.2 0.357244964429514
HVUL0H01595.2 HVUL6H32383.2 0.315681573059066
HVUL0H01595.2 HVUL6H35450.2 0.191751245489266
HVUL0H01595.2 HVUL6H36406.2 0.256623694509155
HVUL0H01595.2 HVUL6H36407.2 0.313060279984876
HVUL0H01595.2 HVUL6H37726.2 0.18513776307481
HVUL0H01595.2 HVUL6H38045.2 0.282403580152821
HVUL0H01595.2 HVUL6H38442.2 0.229818175181325
HVUL0H01595.2 HVUL6H38788.2 0.117549551756035
HVUL0H01595.2 HVUL6H39067.2 0.181298225937845
HVUL0H01595.2 HVUL6H39300.2 0.259247877309563
HVUL0H01595.2 HVUL6H40505.2 0.244036974732536
HVUL0H01595.2 HVUL6H40544.2 0.0698863739918101
HVUL0H01595.2 HVUL6H40545.2 0.223984992388541
HVUL0H01595.2 HVUL6H41149.2 0.42217616356307
HVUL0H01595.2 HVUL6H41550.2 0.0398814934523865
HVUL0H01595.2 HVUL6H41655.2 0.169100555856075
HVUL0H01595.2 HVUL6H41798.2 0.118444732160891
HVUL0H01595.2 HVUL6H42942.2 0.207067549666413
HVUL0H01595.2 HVUL6H45898.2 0.304540273147786
HVUL0H01595.2 HVUL6H46097.2 0.427040065180519
HVUL0H01595.2 HVUL6H47278.2 0.0186226990585267
HVUL0H01595.2 HVUL6H47776.2 0.0983780714771869
HVUL0H01595.2 HVUL6H48954.2 0.334520869163935
HVUL0H01595.2 HVUL6H49068.2 0.285972645612984
HVUL0H01595.2 HVUL6H51096.2 0.381544551638942
HVUL0H01595.2 HVUL6H52112.2 0.311428445760147
HVUL0H01595.2 HVUL6H52629.2 0.0103257302270338
HVUL0H01595.2 HVUL6H53360.2 0.029302780266755
HVUL0H01595.2 HVUL6H54152.2 0.168079453374017
HVUL0H01595.2 HVUL6H56422.2 0.177747061166831
HVUL0H01595.2 HVUL6H58165.2 0.219742489778477
HVUL0H01595.2 HVUL7H01364.2 0.125682668307231
HVUL0H01595.2 HVUL7H01642.2 0.420128906777874
HVUL0H01595.2 HVUL7H01987.2 0.2544605331223
HVUL0H01595.2 HVUL7H02902.2 0.329876289681006
HVUL0H01595.2 HVUL7H04004.2 0.0272470360589394
HVUL0H01595.2 HVUL7H04535.2 0.336431919358136
HVUL0H01595.2 HVUL7H04785.2 0.234485462785151
HVUL0H01595.2 HVUL7H05382.2 0.283633409072449
HVUL0H01595.2 HVUL7H05514.2 0.24550793435735
HVUL0H01595.2 HVUL7H06283.2 0.00758420722946158
HVUL0H01595.2 HVUL7H06284.2 0.00758420722946158
HVUL0H01595.2 HVUL7H06762.2 0.243792961799567
HVUL0H01595.2 HVUL7H07085.2 0.116297184471823
HVUL0H01595.2 HVUL7H07405.2 0.200136153809053
HVUL0H01595.2 HVUL7H08413.2 0.398619483894423
HVUL0H01595.2 HVUL7H09105.2 0.0131389257733947
HVUL0H01595.2 HVUL7H09127.2 0.220955457823731
HVUL0H01595.2 HVUL7H09665.2 0.111517650350073
HVUL0H01595.2 HVUL7H09829.2 0.148122639368187
HVUL0H01595.2 HVUL7H11708.2 0.0166620985926893
HVUL0H01595.2 HVUL7H11770.2 0.363822110279908
HVUL0H01595.2 HVUL7H11771.2 0.285416157688145
HVUL0H01595.2 HVUL7H13516.2 0.0950726545852629
HVUL0H01595.2 HVUL7H13517.2 0.309782411518342
HVUL0H01595.2 HVUL7H13610.2 0.0496558293131795
HVUL0H01595.2 HVUL7H14402.2 0.377321267789579
HVUL0H01595.2 HVUL7H14499.2 0.150539706022991
HVUL0H01595.2 HVUL7H14873.2 0.381053668441051
HVUL0H01595.2 HVUL7H15387.2 0.0850963786076744
HVUL0H01595.2 HVUL7H15430.2 0.347744472649282
HVUL0H01595.2 HVUL7H16550.2 0.163328793320621
HVUL0H01595.2 HVUL7H17449.2 0.307681450880926
HVUL0H01595.2 HVUL7H18584.2 0.330105228216494
HVUL0H01595.2 HVUL7H18784.2 0.00758420722946158
HVUL0H01595.2 HVUL7H18798.2 0.419524606807903
HVUL0H01595.2 HVUL7H19011.2 0.312064850143381
HVUL0H01595.2 HVUL7H19404.2 0.361490147462458
HVUL0H01595.2 HVUL7H19446.2 0.2732909833327
HVUL0H01595.2 HVUL7H21690.2 0.0981529227350492
HVUL0H01595.2 HVUL7H21739.2 0.362112402421773
HVUL0H01595.2 HVUL7H22998.2 0.0890393937122175
HVUL0H01595.2 HVUL7H23184.2 0.188820361592333
HVUL0H01595.2 HVUL7H27363.2 0.068663780273862
HVUL0H01595.2 HVUL7H28678.2 0.0397175706278629
HVUL0H01595.2 HVUL7H28814.2 0.0243379689928003
HVUL0H01595.2 HVUL7H29026.2 0.321994231836293
HVUL0H01595.2 HVUL7H29467.2 0.0973432668585588
HVUL0H01595.2 HVUL7H29849.2 0.0830787250474101
HVUL0H01595.2 HVUL7H30153.2 0.431248661794161
HVUL0H01595.2 HVUL7H30227.2 0.0180566103555419
HVUL0H01595.2 HVUL7H30693.2 0.204553004789574
HVUL0H01595.2 HVUL7H31739.2 0.147409839413223
HVUL0H01595.2 HVUL7H31946.2 0.121212095977437
HVUL0H01595.2 HVUL7H32410.2 0.379087880272974
HVUL0H01595.2 HVUL7H32680.2 0.314577763007921
HVUL0H01595.2 HVUL7H33531.2 0.247363435306041
HVUL0H01595.2 HVUL7H34129.2 0.280180285724932
HVUL0H01595.2 HVUL7H34405.2 0.405332237024644
HVUL0H01595.2 HVUL7H34629.2 0.426481987044044
HVUL0H01595.2 HVUL7H34994.2 0.346334493132462
HVUL0H01595.2 HVUL7H35655.2 0.423964202997992
HVUL0H01595.2 HVUL7H35861.2 0.0465259767108607
HVUL0H01595.2 HVUL7H36582.2 0.435746215735507
HVUL0H01595.2 HVUL7H38141.2 0.326396413539922
HVUL0H01595.2 HVUL7H38182.2 0.317586480642696
HVUL0H01595.2 HVUL7H38746.2 0.328567628703707
HVUL0H01595.2 HVUL7H39193.2 0.042918645062646
HVUL0H01595.2 HVUL7H40086.2 0.224136984844828
HVUL0H01595.2 HVUL7H41614.2 0.265264411477192
HVUL0H01595.2 HVUL7H41635.2 0.0753198767227676
HVUL0H01595.2 HVUL7H42129.2 0.304196009887743
HVUL0H01595.2 HVUL7H43276.2 0.257003676171541
HVUL0H01595.2 HVUL7H43367.2 0.423434966744303
HVUL0H01595.2 HVUL7H44148.2 0.15982862272692
HVUL0H01595.2 HVUL7H44184.2 0.302713025353786
HVUL0H01595.2 HVUL7H44188.2 0.355643231645385
HVUL0H01595.2 HVUL7H45102.2 0.0619898651708185
HVUL0H01595.2 HVUL7H45454.2 0.340964532690718
HVUL0H01595.2 HVUL7H47838.2 0.302363420588865
HVUL0H01595.2 HVUL7H50534.2 0.0300966287811522
HVUL0H01595.2 HVUL7H51974.2 0.0755927254285069
HVUL0H01595.2 HVUL7H53407.2 0.0317367051724357
HVUL0H01595.2 HVUL7H53819.2 0.211663075357568
HVUL0H01595.2 HVUL7H55383.2 0.128523027172016
HVUL0H01595.2 HVUL7H57019.2 0.0887928808721372
HVUL0H01595.2 HVUL7H57177.2 0.280141191704632
HVUL0H01595.2 HVUL7H57748.2 0.261485462217333
HVUL0H01595.2 HVUL7H59301.2 0.322122957407554
HVUL0H03465.2 HVUL0H05970.2 0.173259328784116
HVUL0H03465.2 HVUL0H06672.2 0.0656421963868115
HVUL0H03465.2 HVUL0H07050.2 0.130422685643943
HVUL0H03465.2 HVUL0H11599.2 0.243944424757821
HVUL0H03465.2 HVUL0H17019.2 0.0862164047856643
HVUL0H03465.2 HVUL0H19180.2 0.22487926199045
HVUL0H03465.2 HVUL0H19449.2 0.0676875097225387
HVUL0H03465.2 HVUL0H21233.2 0.194743947346903
HVUL0H03465.2 HVUL0H30534.2 0.0548903466407338
HVUL0H03465.2 HVUL0H35895.2 0.0799936377249232
HVUL0H03465.2 HVUL0H39808.2 0.121607133537763
HVUL0H03465.2 HVUL1H01782.2 0.131708053586951
HVUL0H03465.2 HVUL1H02214.2 0.255101577091552
HVUL0H03465.2 HVUL1H03043.2 0.00831406474270023
HVUL0H03465.2 HVUL1H03900.2 0.0541237278878152
HVUL0H03465.2 HVUL1H07686.2 0.0998880879117196
HVUL0H03465.2 HVUL1H07736.2 0.122614591065848
HVUL0H03465.2 HVUL1H07822.2 0.00871735050495983
HVUL0H03465.2 HVUL1H07932.2 0.108170668244559
HVUL0H03465.2 HVUL1H08426.2 0.205443838108725
HVUL0H03465.2 HVUL1H10645.2 0.171448424551397
HVUL0H03465.2 HVUL1H11147.2 0.117801643063871
HVUL0H03465.2 HVUL1H11391.2 0.0537893499750499
HVUL0H03465.2 HVUL1H14073.2 0.0615015596597833
HVUL0H03465.2 HVUL1H14185.2 0.0951328972000637
HVUL0H03465.2 HVUL1H14432.2 0.0262634026938793
HVUL0H03465.2 HVUL1H14482.2 0.14401007418107
HVUL0H03465.2 HVUL1H14729.2 0.256256616321443
HVUL0H03465.2 HVUL1H15040.2 0.0517362558390713
HVUL0H03465.2 HVUL1H15353.2 0.0688539777427829
HVUL0H03465.2 HVUL1H15363.2 0.0513255561401173
HVUL0H03465.2 HVUL1H15463.2 0.0857585149016905
HVUL0H03465.2 HVUL1H15844.2 0.21645669334664
HVUL0H03465.2 HVUL1H15858.2 0.215113201814546
HVUL0H03465.2 HVUL1H15965.2 0.0923879188102291
HVUL0H03465.2 HVUL1H16871.2 0.254961173589903
HVUL0H03465.2 HVUL1H19106.2 0.175862121647252
HVUL0H03465.2 HVUL1H20360.2 0.0544994773298896
HVUL0H03465.2 HVUL1H21556.2 0.101845198135585
HVUL0H03465.2 HVUL1H22016.2 0.0948015282466984
HVUL0H03465.2 HVUL1H22532.2 0.0493566129502448
HVUL0H03465.2 HVUL1H22533.2 0.220539208504556
HVUL0H03465.2 HVUL1H23279.2 0.0176390814690595
HVUL0H03465.2 HVUL1H23295.2 0.0186922289817743
HVUL0H03465.2 HVUL1H23813.2 0.0200095816548751
HVUL0H03465.2 HVUL1H23887.2 0.0574791111215695
HVUL0H03465.2 HVUL1H24390.2 0.243986405106502
HVUL0H03465.2 HVUL1H24895.2 0.0760156411925592
HVUL0H03465.2 HVUL1H25652.2 0.180285671169426
HVUL0H03465.2 HVUL1H25959.2 0.26915683376618
HVUL0H03465.2 HVUL1H28711.2 0.0868703645485351
HVUL0H03465.2 HVUL1H29157.2 0.0178291770684308
HVUL0H03465.2 HVUL1H29666.2 0.161156820573098
HVUL0H03465.2 HVUL1H30075.2 0.0687436738511597
HVUL0H03465.2 HVUL1H30589.2 0.0358097289549733
HVUL0H03465.2 HVUL1H30857.2 0.0398879642366918
HVUL0H03465.2 HVUL1H30950.2 0.119337361535331
HVUL0H03465.2 HVUL1H31339.2 0.196211053598388
HVUL0H03465.2 HVUL1H32077.2 0.161844870108339
HVUL0H03465.2 HVUL1H32433.2 0.138097533519153
HVUL0H03465.2 HVUL1H32442.2 0.0605356149931736
HVUL0H03465.2 HVUL1H32789.2 0.0696119522832617
HVUL0H03465.2 HVUL1H33000.2 0.0664788343972848
HVUL0H03465.2 HVUL1H34458.2 0.14210904505634
HVUL0H03465.2 HVUL1H35361.2 0.272916108842233
HVUL0H03465.2 HVUL1H36755.2 0.247457051726077
HVUL0H03465.2 HVUL1H37233.2 0.0648407361568182
HVUL0H03465.2 HVUL1H37466.2 0.0706111740563738
HVUL0H03465.2 HVUL1H40517.2 0.220134607861535
HVUL0H03465.2 HVUL1H41205.2 0.146978752804022
HVUL0H03465.2 HVUL1H41697.2 0.115693264468306
HVUL0H03465.2 HVUL1H41888.2 0.247902952651741
HVUL0H03465.2 HVUL1H43340.2 0.0392098089408026
HVUL0H03465.2 HVUL1H43354.2 0.169511081839628
HVUL0H03465.2 HVUL1H43359.2 0.161104710376685
HVUL0H03465.2 HVUL1H43475.2 0.244124414556055
HVUL0H03465.2 HVUL1H43656.2 0.0799186910137932
HVUL0H03465.2 HVUL1H44718.2 0.120554178286946
HVUL0H03465.2 HVUL1H47175.2 0.0629907945020438
HVUL0H03465.2 HVUL1H48073.2 0.113886171143897
HVUL0H03465.2 HVUL1H49842.2 0.0273335232558375
HVUL0H03465.2 HVUL1H52124.2 0.0391247130829134
HVUL0H03465.2 HVUL1H52140.2 0.165714765736335
HVUL0H03465.2 HVUL1H52645.2 0.0587943476729193
HVUL0H03465.2 HVUL1H52934.2 0.0792188342390141
HVUL0H03465.2 HVUL2H00234.2 0.163981872776954
HVUL0H03465.2 HVUL2H02735.2 0.201062983830195
HVUL0H03465.2 HVUL2H03127.2 0.0910607553313351
HVUL0H03465.2 HVUL2H03693.2 0.0453440326801197
HVUL0H03465.2 HVUL2H04690.2 0.099024157014003
HVUL0H03465.2 HVUL2H04863.2 0.148608757682895
HVUL0H03465.2 HVUL2H05107.2 0.0463006662787271
HVUL0H03465.2 HVUL2H05119.2 0.182146738928299
HVUL0H03465.2 HVUL2H05483.2 0.142629219565486
HVUL0H03465.2 HVUL2H05509.2 0.0566642946948858
HVUL0H03465.2 HVUL2H05647.2 0.0673158930926499
HVUL0H03465.2 HVUL2H05962.2 0.0777308909340828
HVUL0H03465.2 HVUL2H06940.2 0.0211969175904568
HVUL0H03465.2 HVUL2H06941.2 0.0368500191305561
HVUL0H03465.2 HVUL2H07117.2 0.0634352544135048
HVUL0H03465.2 HVUL2H07176.2 0.0407105587109604
HVUL0H03465.2 HVUL2H08081.2 0.0449301840431639
HVUL0H03465.2 HVUL2H08148.2 0.0587105099858678
HVUL0H03465.2 HVUL2H09901.2 0.136440061449647
HVUL0H03465.2 HVUL2H10344.2 0.119691944489346
HVUL0H03465.2 HVUL2H10448.2 0.0374228960079744
HVUL0H03465.2 HVUL2H10450.2 0.145451361963715
HVUL0H03465.2 HVUL2H10627.2 0.0916042121056606
HVUL0H03465.2 HVUL2H10719.2 0.261536881821685
HVUL0H03465.2 HVUL2H10791.2 0.268609798866713
HVUL0H03465.2 HVUL2H11060.2 0.0809402085584179
HVUL0H03465.2 HVUL2H11398.2 0.0800649941246007
HVUL0H03465.2 HVUL2H11772.2 0.212247659813557
HVUL0H03465.2 HVUL2H12743.2 0.149257993597405
HVUL0H03465.2 HVUL2H14504.2 0.0271492734723192
HVUL0H03465.2 HVUL2H15007.2 0.0423676104373822
HVUL0H03465.2 HVUL2H15246.2 0.0359120105290532
HVUL0H03465.2 HVUL2H15369.2 0.126475598435938
HVUL0H03465.2 HVUL2H15665.2 0.0201410852791939
HVUL0H03465.2 HVUL2H15805.2 0.0623704516167712
HVUL0H03465.2 HVUL2H16172.2 0.0433818123238775
HVUL0H03465.2 HVUL2H16277.2 0.0573325834506686
HVUL0H03465.2 HVUL2H16368.2 0.107036504029674
HVUL0H03465.2 HVUL2H16659.2 0.0943869912649693
HVUL0H03465.2 HVUL2H17218.2 0.026724413591932
HVUL0H03465.2 HVUL2H17279.2 0.0625768750136487
HVUL0H03465.2 HVUL2H17664.2 0.0272267969853856
HVUL0H03465.2 HVUL2H19076.2 0.0497439551918447
HVUL0H03465.2 HVUL2H19410.2 0.219937654020077
HVUL0H03465.2 HVUL2H19925.2 0.145131951128901
HVUL0H03465.2 HVUL2H20032.2 0.0796809403976119
HVUL0H03465.2 HVUL2H21195.2 0.223844133021267
HVUL0H03465.2 HVUL2H21734.2 0.0745947948360533
HVUL0H03465.2 HVUL2H22217.2 0.0619898507346415
HVUL0H03465.2 HVUL2H22796.2 0.0277286760577972
HVUL0H03465.2 HVUL2H22826.2 0.169988933993856
HVUL0H03465.2 HVUL2H23029.2 0.103175567095067
HVUL0H03465.2 HVUL2H24680.2 0.0577504637868564
HVUL0H03465.2 HVUL2H25164.2 0.0207608905576606
HVUL0H03465.2 HVUL2H26033.2 0.035452489923129
HVUL0H03465.2 HVUL2H26493.2 0.217850643137893
HVUL0H03465.2 HVUL2H26573.2 0.028900337950614
HVUL0H03465.2 HVUL2H28068.2 0.168470001811505
HVUL0H03465.2 HVUL2H28164.2 0.0316915317745861
HVUL0H03465.2 HVUL2H28224.2 0.172096948162565
HVUL0H03465.2 HVUL2H29044.2 0.166222975356443
HVUL0H03465.2 HVUL2H29045.2 0.0632864774771071
HVUL0H03465.2 HVUL2H30125.2 0.0760279522547452
HVUL0H03465.2 HVUL2H30409.2 0.0518559174340558
HVUL0H03465.2 HVUL2H30551.2 0.137663876154821
HVUL0H03465.2 HVUL2H31620.2 0.0580039287084719
HVUL0H03465.2 HVUL2H31627.2 0.0928415865316551
HVUL0H03465.2 HVUL2H31707.2 0.102141809670689
HVUL0H03465.2 HVUL2H33190.2 0.245933976846259
HVUL0H03465.2 HVUL2H34193.2 0.271849928334518
HVUL0H03465.2 HVUL2H35334.2 0.0680165017321333
HVUL0H03465.2 HVUL2H36646.2 0.189359639382764
HVUL0H03465.2 HVUL2H36888.2 0.0694832892749842
HVUL0H03465.2 HVUL2H37817.2 0.107511781281386
HVUL0H03465.2 HVUL2H38113.2 0.0541918295691229
HVUL0H03465.2 HVUL2H38539.2 0.0528166013434093
HVUL0H03465.2 HVUL2H38540.2 0.0574659944140581
HVUL0H03465.2 HVUL2H38777.2 0.0242014484497839
HVUL0H03465.2 HVUL2H39130.2 0.188294423375633
HVUL0H03465.2 HVUL2H40308.2 0.113960868884615
HVUL0H03465.2 HVUL2H40334.2 0.0220886927204913
HVUL0H03465.2 HVUL2H41240.2 0.00323864859801151
HVUL0H03465.2 HVUL2H42069.2 0.181568773451585
HVUL0H03465.2 HVUL2H42689.2 0.217852666177355
HVUL0H03465.2 HVUL2H43442.2 0.103682244546201
HVUL0H03465.2 HVUL2H44538.2 0.233319774781992
HVUL0H03465.2 HVUL2H44541.2 0.143564191287586
HVUL0H03465.2 HVUL2H45020.2 0.079580698029596
HVUL0H03465.2 HVUL2H45417.2 0.167331830695785
HVUL0H03465.2 HVUL2H45848.2 0.0648795763988653
HVUL0H03465.2 HVUL2H46744.2 0.108771323306565
HVUL0H03465.2 HVUL2H49126.2 0.0837308829324459
HVUL0H03465.2 HVUL2H50114.2 0.0576848300314673
HVUL0H03465.2 HVUL2H50171.2 0.0526007208930608
HVUL0H03465.2 HVUL2H50172.2 0.0745570209778936
HVUL0H03465.2 HVUL2H50806.2 0.0325488795704124
HVUL0H03465.2 HVUL2H51500.2 0.0886375466460738
HVUL0H03465.2 HVUL2H51674.2 0.0672547514132128
HVUL0H03465.2 HVUL2H52073.2 0.195614532124166
HVUL0H03465.2 HVUL2H52299.2 0.0640113062526348
HVUL0H03465.2 HVUL2H52798.2 0.1202285898714
HVUL0H03465.2 HVUL2H53124.2 0.0913474159131374
HVUL0H03465.2 HVUL2H53320.2 0.142285784672591
HVUL0H03465.2 HVUL2H55602.2 0.144644546615964
HVUL0H03465.2 HVUL2H55800.2 0.0386025703117844
HVUL0H03465.2 HVUL3H00880.2 0.0200566166869216
HVUL0H03465.2 HVUL3H01447.2 0.0483482148884305
HVUL0H03465.2 HVUL3H01928.2 0.213923877724812
HVUL0H03465.2 HVUL3H02529.2 0.0649192425163581
HVUL0H03465.2 HVUL3H02717.2 0.0763590790865661
HVUL0H03465.2 HVUL3H03686.2 0.0562290335491907
HVUL0H03465.2 HVUL3H03687.2 0.155640604927062
HVUL0H03465.2 HVUL3H03695.2 0.270427336687538
HVUL0H03465.2 HVUL3H04503.2 0.100375613693436
HVUL0H03465.2 HVUL3H05976.2 0.0894468612072435
HVUL0H03465.2 HVUL3H06040.2 0.0564425202631189
HVUL0H03465.2 HVUL3H06042.2 0.160801539861823
HVUL0H03465.2 HVUL3H06208.2 0.177480794587769
HVUL0H03465.2 HVUL3H06433.2 0.153212683249779
HVUL0H03465.2 HVUL3H07033.2 0.051648322951805
HVUL0H03465.2 HVUL3H08166.2 0.0958904443483774
HVUL0H03465.2 HVUL3H08405.2 0.0601399446612647
HVUL0H03465.2 HVUL3H08612.2 0.0985071607562877
HVUL0H03465.2 HVUL3H08761.2 0.0489900357334605
HVUL0H03465.2 HVUL3H09013.2 0.0903068988765858
HVUL0H03465.2 HVUL3H09240.2 0.101184068162843
HVUL0H03465.2 HVUL3H09556.2 0.261498654674515
HVUL0H03465.2 HVUL3H10738.2 0.210122640752584
HVUL0H03465.2 HVUL3H11956.2 0.0992375403381534
HVUL0H03465.2 HVUL3H11967.2 0.158815808096852
HVUL0H03465.2 HVUL3H12464.2 0.0984536265199366
HVUL0H03465.2 HVUL3H12602.2 0.176808223650612
HVUL0H03465.2 HVUL3H12728.2 0.0817184784803429
HVUL0H03465.2 HVUL3H13022.2 0.0696266186239626
HVUL0H03465.2 HVUL3H13488.2 0.183637646811984
HVUL0H03465.2 HVUL3H14473.2 0.0873732291810863
HVUL0H03465.2 HVUL3H15315.2 0.0861975509921732
HVUL0H03465.2 HVUL3H15476.2 0.105559640854273
HVUL0H03465.2 HVUL3H15598.2 0.0870866045582847
HVUL0H03465.2 HVUL3H15706.2 0.132193032767772
HVUL0H03465.2 HVUL3H16656.2 0.113773280010586
HVUL0H03465.2 HVUL3H16981.2 0.150661547589884
HVUL0H03465.2 HVUL3H17685.2 0.0826982945703711
HVUL0H03465.2 HVUL3H17706.2 0.187855046497108
HVUL0H03465.2 HVUL3H18867.2 0.0922973616637032
HVUL0H03465.2 HVUL3H20168.2 0.0781754751989452
HVUL0H03465.2 HVUL3H20603.2 0.127073887034864
HVUL0H03465.2 HVUL3H20756.2 0.081575315979227
HVUL0H03465.2 HVUL3H20878.2 0.14576303962905
HVUL0H03465.2 HVUL3H21134.2 0.0611436217136586
HVUL0H03465.2 HVUL3H21173.2 0.0689260819510894
HVUL0H03465.2 HVUL3H21335.2 0.0497891575197274
HVUL0H03465.2 HVUL3H22326.2 0.175284196761834
HVUL0H03465.2 HVUL3H23638.2 0.250718399125074
HVUL0H03465.2 HVUL3H24029.2 0.140037695611158
HVUL0H03465.2 HVUL3H24267.2 0.0746603332644948
HVUL0H03465.2 HVUL3H24886.2 0.0955226785208742
HVUL0H03465.2 HVUL3H25243.2 0.0351624092747815
HVUL0H03465.2 HVUL3H25246.2 0.181736604004974
HVUL0H03465.2 HVUL3H25331.2 0.0197100875015482
HVUL0H03465.2 HVUL3H26786.2 0.02618319291122
HVUL0H03465.2 HVUL3H26923.2 0.133245557731809
HVUL0H03465.2 HVUL3H27212.2 0.0324601483554686
HVUL0H03465.2 HVUL3H27484.2 0.209720506622192
HVUL0H03465.2 HVUL3H27722.2 0.0233200474036136
HVUL0H03465.2 HVUL3H28147.2 0.254863512537285
HVUL0H03465.2 HVUL3H29838.2 0.0800468665663839
HVUL0H03465.2 HVUL3H30735.2 0.0760820539388365
HVUL0H03465.2 HVUL3H31373.2 0.18948468969382
HVUL0H03465.2 HVUL3H31684.2 0.112948652250314
HVUL0H03465.2 HVUL3H31687.2 0.018245998773884
HVUL0H03465.2 HVUL3H32007.2 0.131995845045847
HVUL0H03465.2 HVUL3H32587.2 0.0444842700014565
HVUL0H03465.2 HVUL3H32589.2 0.0693458226291321
HVUL0H03465.2 HVUL3H32594.2 0.228726700810213
HVUL0H03465.2 HVUL3H32803.2 0.0266366730989215
HVUL0H03465.2 HVUL3H32816.2 0.0185667796303877
HVUL0H03465.2 HVUL3H35479.2 0.0468435733115682
HVUL0H03465.2 HVUL3H37124.2 0.0412073891099969
HVUL0H03465.2 HVUL3H37991.2 0.248865101994833
HVUL0H03465.2 HVUL3H38267.2 0.0366142507096073
HVUL0H03465.2 HVUL3H38622.2 0.105588178261415
HVUL0H03465.2 HVUL3H38932.2 0.169001962924598
HVUL0H03465.2 HVUL3H41909.2 0.041360634625815
HVUL0H03465.2 HVUL3H41927.2 0.0120516834671576
HVUL0H03465.2 HVUL3H42110.2 0.0791281213178648
HVUL0H03465.2 HVUL3H42226.2 0.105788800323568
HVUL0H03465.2 HVUL3H42921.2 0.0171637100260254
HVUL0H03465.2 HVUL3H42962.2 0.16280495499893
HVUL0H03465.2 HVUL3H42964.2 0.151451330281675
HVUL0H03465.2 HVUL3H44122.2 0.0173148554809706
HVUL0H03465.2 HVUL3H47201.2 0.133327069312774
HVUL0H03465.2 HVUL3H47421.2 0.0507724031806729
HVUL0H03465.2 HVUL3H47620.2 0.0661911830392093
HVUL0H03465.2 HVUL3H48646.2 0.17213880890527
HVUL0H03465.2 HVUL3H50035.2 0.156612562297532
HVUL0H03465.2 HVUL3H50036.2 0.0399489643552211
HVUL0H03465.2 HVUL3H50037.2 0.22507795535365
HVUL0H03465.2 HVUL3H50446.2 0.159676027029615
HVUL0H03465.2 HVUL3H51523.2 0.135133691089872
HVUL0H03465.2 HVUL3H51582.2 0.0994786023611243
HVUL0H03465.2 HVUL3H52205.2 0.069271443993707
HVUL0H03465.2 HVUL3H52379.2 0.132335320418868
HVUL0H03465.2 HVUL3H52391.2 0.114577953984891
HVUL0H03465.2 HVUL3H52816.2 0.0610202063147892
HVUL0H03465.2 HVUL3H54179.2 0.156069103119852
HVUL0H03465.2 HVUL3H54555.2 0.0586741943503173
HVUL0H03465.2 HVUL3H54698.2 0.0360320314882111
HVUL0H03465.2 HVUL3H55044.2 0.0302267354499738
HVUL0H03465.2 HVUL3H55710.2 0.294932980503183
HVUL0H03465.2 HVUL3H55885.2 0.123490665134429
HVUL0H03465.2 HVUL3H56360.2 0.0352189932412493
HVUL0H03465.2 HVUL3H56403.2 0.0833011702579766
HVUL0H03465.2 HVUL3H56596.2 0.099454360137016
HVUL0H03465.2 HVUL3H56763.2 0.172371005591815
HVUL0H03465.2 HVUL3H56807.2 0.198898933237269
HVUL0H03465.2 HVUL3H59391.2 0.044118246415612
HVUL0H03465.2 HVUL4H01840.2 0.285479974356519
HVUL0H03465.2 HVUL4H04215.2 0.187490861936632
HVUL0H03465.2 HVUL4H04686.2 0.124497976624509
HVUL0H03465.2 HVUL4H04705.2 0.106274378163956
HVUL0H03465.2 HVUL4H04766.2 0.160129189108297
HVUL0H03465.2 HVUL4H06014.2 0.16129510100326
HVUL0H03465.2 HVUL4H06353.2 0.159134320930844
HVUL0H03465.2 HVUL4H07091.2 0.142247741792367
HVUL0H03465.2 HVUL4H07935.2 0.268713465474466
HVUL0H03465.2 HVUL4H08196.2 0.0711165028440497
HVUL0H03465.2 HVUL4H08345.2 0.0720064815082047
HVUL0H03465.2 HVUL4H10933.2 0.162231925658692
HVUL0H03465.2 HVUL4H11525.2 0.172161837613307
HVUL0H03465.2 HVUL4H15818.2 0.0956915658357668
HVUL0H03465.2 HVUL4H17063.2 0.0999150163747116
HVUL0H03465.2 HVUL4H18802.2 0.250531689130254
HVUL0H03465.2 HVUL4H18822.2 0.050198010761829
HVUL0H03465.2 HVUL4H18827.2 0.0143665279368031
HVUL0H03465.2 HVUL4H19867.2 0.0330075825199277
HVUL0H03465.2 HVUL4H20810.2 0.102983426803759
HVUL0H03465.2 HVUL4H21881.2 0.0816827252472732
HVUL0H03465.2 HVUL4H22392.2 0.0949487231741919
HVUL0H03465.2 HVUL4H22656.2 0.141216271943184
HVUL0H03465.2 HVUL4H22658.2 0.0304704560576465
HVUL0H03465.2 HVUL4H22877.2 0.112959305759171
HVUL0H03465.2 HVUL4H23025.2 0.107091121958981
HVUL0H03465.2 HVUL4H23088.2 0.0892498941872974
HVUL0H03465.2 HVUL4H23522.2 0.111628446080428
HVUL0H03465.2 HVUL4H23703.2 0.18914935495896
HVUL0H03465.2 HVUL4H24078.2 0.109025300235909
HVUL0H03465.2 HVUL4H24079.2 0.153875051529477
HVUL0H03465.2 HVUL4H24986.2 0.0816759939135385
HVUL0H03465.2 HVUL4H25690.2 0.273490875242669
HVUL0H03465.2 HVUL4H26989.2 0.0432440320318978
HVUL0H03465.2 HVUL4H27492.2 0.0558976528738213
HVUL0H03465.2 HVUL4H27786.2 0.0361593907472958
HVUL0H03465.2 HVUL4H27893.2 0.154691340734092
HVUL0H03465.2 HVUL4H28003.2 0.0327027117894001
HVUL0H03465.2 HVUL4H30329.2 0.0334264775710122
HVUL0H03465.2 HVUL4H31143.2 0.199038277066417
HVUL0H03465.2 HVUL4H31396.2 0.0623266549965655
HVUL0H03465.2 HVUL4H32991.2 0.159625097887656
HVUL0H03465.2 HVUL4H33244.2 0.0963739193909726
HVUL0H03465.2 HVUL4H33249.2 0.095440942955964
HVUL0H03465.2 HVUL4H34490.2 0.0609829247830908
HVUL0H03465.2 HVUL4H35620.2 0.182606067098019
HVUL0H03465.2 HVUL4H35625.2 0.123661159616484
HVUL0H03465.2 HVUL4H36252.2 0.0746858678626702
HVUL0H03465.2 HVUL4H36253.2 0.102637081092527
HVUL0H03465.2 HVUL4H36384.2 0.0911044291084972
HVUL0H03465.2 HVUL4H37016.2 0.0805443738026263
HVUL0H03465.2 HVUL4H37622.2 0.0110670757191691
HVUL0H03465.2 HVUL4H38766.2 0.0499426549709815
HVUL0H03465.2 HVUL4H39948.2 0.114586155545434
HVUL0H03465.2 HVUL4H40510.2 0.0160485313031632
HVUL0H03465.2 HVUL4H40988.2 0.0357968699063612
HVUL0H03465.2 HVUL4H42204.2 0.0721252573322491
HVUL0H03465.2 HVUL4H42516.2 0.0651871448001052
HVUL0H03465.2 HVUL4H43943.2 0.117345229109135
HVUL0H03465.2 HVUL4H45048.2 0.0719892802103455
HVUL0H03465.2 HVUL4H45220.2 0.0460980739870807
HVUL0H03465.2 HVUL4H46594.2 0.158985526557072
HVUL0H03465.2 HVUL4H46709.2 0.0596141866370603
HVUL0H03465.2 HVUL4H51087.2 0.211267956464171
HVUL0H03465.2 HVUL4H51504.2 0.0553483913813655
HVUL0H03465.2 HVUL4H52689.2 0.111196036321558
HVUL0H03465.2 HVUL4H53205.2 0.0599749829138938
HVUL0H03465.2 HVUL4H53907.2 0.133464853821788
HVUL0H03465.2 HVUL4H58026.2 0.0514293855908443
HVUL0H03465.2 HVUL4H58651.2 0.0657361687619742
HVUL0H03465.2 HVUL4H59216.2 0.0153167032634395
HVUL0H03465.2 HVUL5H01907.2 0.0385132493729078
HVUL0H03465.2 HVUL5H02575.2 0.0252224652366524
HVUL0H03465.2 HVUL5H03287.2 0.180753782380731
HVUL0H03465.2 HVUL5H03300.2 0.0840020654592946
HVUL0H03465.2 HVUL5H03562.2 0.0216087601733341
HVUL0H03465.2 HVUL5H03709.2 0.133039749807548
HVUL0H03465.2 HVUL5H03750.2 0.161712259068473
HVUL0H03465.2 HVUL5H04247.2 0.0759431756013362
HVUL0H03465.2 HVUL5H04542.2 0.0358970113804482
HVUL0H03465.2 HVUL5H05065.2 0.200685565512818
HVUL0H03465.2 HVUL5H09122.2 0.0739682436079053
HVUL0H03465.2 HVUL5H09196.2 0.115464169490033
HVUL0H03465.2 HVUL5H09615.2 0.0218595113288264
HVUL0H03465.2 HVUL5H13618.2 0.163255665534114
HVUL0H03465.2 HVUL5H13950.2 0.0760948175889298
HVUL0H03465.2 HVUL5H14765.2 0.0259501268606793
HVUL0H03465.2 HVUL5H14878.2 0.0737408587179987
HVUL0H03465.2 HVUL5H15987.2 0.179988834053318
HVUL0H03465.2 HVUL5H15989.2 0.201700121673244
HVUL0H03465.2 HVUL5H16291.2 0.0409363283027229
HVUL0H03465.2 HVUL5H17403.2 0.0609963010292567
HVUL0H03465.2 HVUL5H17601.2 0.0864124363637812
HVUL0H03465.2 HVUL5H17995.2 0.152021130404306
HVUL0H03465.2 HVUL5H22122.2 0.263532816028878
HVUL0H03465.2 HVUL5H23080.2 0.0168456177606945
HVUL0H03465.2 HVUL5H23436.2 0.198630609174857
HVUL0H03465.2 HVUL5H24150.2 0.0575674918895372
HVUL0H03465.2 HVUL5H24197.2 0.217241752103354
HVUL0H03465.2 HVUL5H24217.2 0.0535859682378601
HVUL0H03465.2 HVUL5H24547.2 0.130494445165111
HVUL0H03465.2 HVUL5H24577.2 0.156091751098226
HVUL0H03465.2 HVUL5H25573.2 0.0691283020542433
HVUL0H03465.2 HVUL5H25876.2 0.0446349516255361
HVUL0H03465.2 HVUL5H27016.2 0.0405701406593189
HVUL0H03465.2 HVUL5H27434.2 0.141481525937372
HVUL0H03465.2 HVUL5H27515.2 0.00727367835572488
HVUL0H03465.2 HVUL5H27848.2 0.026360435101674
HVUL0H03465.2 HVUL5H28118.2 0.00832599623574053
HVUL0H03465.2 HVUL5H28266.2 0.0265523436508078
HVUL0H03465.2 HVUL5H28272.2 0.154121011121425
HVUL0H03465.2 HVUL5H28980.2 0.190696618919943
HVUL0H03465.2 HVUL5H28981.2 0.0150911266512653
HVUL0H03465.2 HVUL5H29493.2 0.108417726417178
HVUL0H03465.2 HVUL5H30305.2 0.0793123550903561
HVUL0H03465.2 HVUL5H31472.2 0.0433559082106067
HVUL0H03465.2 HVUL5H31476.2 0.0716168351427538
HVUL0H03465.2 HVUL5H31530.2 0.201548971871726
HVUL0H03465.2 HVUL5H31531.2 0.0421698858677059
HVUL0H03465.2 HVUL5H32449.2 0.149789142247328
HVUL0H03465.2 HVUL5H33051.2 0.0400382335571305
HVUL0H03465.2 HVUL5H33083.2 0.0205175059101537
HVUL0H03465.2 HVUL5H33463.2 0.0561411828722065
HVUL0H03465.2 HVUL5H33464.2 0.0715750586132706
HVUL0H03465.2 HVUL5H33683.2 0.0537861193139225
HVUL0H03465.2 HVUL5H33735.2 0.0691062775094292
HVUL0H03465.2 HVUL5H34048.2 0.19293164766973
HVUL0H03465.2 HVUL5H34363.2 0.11192827913985
HVUL0H03465.2 HVUL5H34548.2 0.0236692729451998
HVUL0H03465.2 HVUL5H35298.2 0.105845566708879
HVUL0H03465.2 HVUL5H35743.2 0.0335865412332237
HVUL0H03465.2 HVUL5H35745.2 0.259830252188131
HVUL0H03465.2 HVUL5H36534.2 0.0819298172313251
HVUL0H03465.2 HVUL5H36751.2 0.0959524072368573
HVUL0H03465.2 HVUL5H39739.2 0.0237948094583404
HVUL0H03465.2 HVUL5H39748.2 0.104803479828679
HVUL0H03465.2 HVUL5H40577.2 0.0482826471509914
HVUL0H03465.2 HVUL5H40609.2 0.145387287308399
HVUL0H03465.2 HVUL5H41827.2 0.0667499892474961
HVUL0H03465.2 HVUL5H43427.2 0.089332382478221
HVUL0H03465.2 HVUL5H47789.2 0.0622191434079131
HVUL0H03465.2 HVUL5H47962.2 0.0536165241081008
HVUL0H03465.2 HVUL5H48694.2 0.08374583568236
HVUL0H03465.2 HVUL5H48848.2 0.154188003943067
HVUL0H03465.2 HVUL5H49109.2 0.0817488586431946
HVUL0H03465.2 HVUL5H49815.2 0.0490204225492918
HVUL0H03465.2 HVUL5H50421.2 0.0876678825892862
HVUL0H03465.2 HVUL5H50425.2 0.0645993767197752
HVUL0H03465.2 HVUL5H53175.2 0.107199101297733
HVUL0H03465.2 HVUL5H55526.2 0.0366688311521411
HVUL0H03465.2 HVUL5H57521.2 0.0683488788638239
HVUL0H03465.2 HVUL5H58809.2 0.254751152299168
HVUL0H03465.2 HVUL5H58846.2 0.0996559168239488
HVUL0H03465.2 HVUL6H00960.2 0.0304569289776134
HVUL0H03465.2 HVUL6H03366.2 0.119492962699801
HVUL0H03465.2 HVUL6H03725.2 0.19086019675009
HVUL0H03465.2 HVUL6H04294.2 0.0715732622501298
HVUL0H03465.2 HVUL6H04552.2 0.0599923148485337
HVUL0H03465.2 HVUL6H04553.2 0.0424864156588645
HVUL0H03465.2 HVUL6H04860.2 0.0846852672822331
HVUL0H03465.2 HVUL6H05446.2 0.096146749384699
HVUL0H03465.2 HVUL6H07471.2 0.0967245362676462
HVUL0H03465.2 HVUL6H07727.2 0.185370576396387
HVUL0H03465.2 HVUL6H07948.2 0.103539615964765
HVUL0H03465.2 HVUL6H08500.2 0.217459518074703
HVUL0H03465.2 HVUL6H08730.2 0.0183572065264828
HVUL0H03465.2 HVUL6H08731.2 0.0343842292271491
HVUL0H03465.2 HVUL6H08769.2 0.0921086832573407
HVUL0H03465.2 HVUL6H09792.2 0.164496538470601
HVUL0H03465.2 HVUL6H09947.2 0.118747603885887
HVUL0H03465.2 HVUL6H10010.2 0.244329044419961
HVUL0H03465.2 HVUL6H11048.2 0.0252062301837359
HVUL0H03465.2 HVUL6H11049.2 0.10988956521338
HVUL0H03465.2 HVUL6H12231.2 0.0365759163379213
HVUL0H03465.2 HVUL6H12644.2 0.0296436643517555
HVUL0H03465.2 HVUL6H13943.2 0.27378982752422
HVUL0H03465.2 HVUL6H15294.2 0.138902757067202
HVUL0H03465.2 HVUL6H15560.2 0.285867624856199
HVUL0H03465.2 HVUL6H16051.2 0.0438788794104688
HVUL0H03465.2 HVUL6H16913.2 0.0450826852709108
HVUL0H03465.2 HVUL6H17109.2 0.00792630667473977
HVUL0H03465.2 HVUL6H18328.2 0.092333611798912
HVUL0H03465.2 HVUL6H19063.2 0.14506020323657
HVUL0H03465.2 HVUL6H19947.2 0.285344245899057
HVUL0H03465.2 HVUL6H20009.2 0.178541887516983
HVUL0H03465.2 HVUL6H20310.2 0.248567904707274
HVUL0H03465.2 HVUL6H24521.2 0.012900267634693
HVUL0H03465.2 HVUL6H24686.2 0.252482481283053
HVUL0H03465.2 HVUL6H24812.2 0.0330028875677787
HVUL0H03465.2 HVUL6H25340.2 0.166952687835546
HVUL0H03465.2 HVUL6H25705.2 0.0564183035582529
HVUL0H03465.2 HVUL6H25712.2 0.166004705927725
HVUL0H03465.2 HVUL6H27940.2 0.0701120682523983
HVUL0H03465.2 HVUL6H28803.2 0.162843472539024
HVUL0H03465.2 HVUL6H29522.2 0.0774174651813609
HVUL0H03465.2 HVUL6H29909.2 0.0819028690000663
HVUL0H03465.2 HVUL6H30646.2 0.131565384240903
HVUL0H03465.2 HVUL6H30749.2 0.124277865559689
HVUL0H03465.2 HVUL6H30813.2 0.0374072326945835
HVUL0H03465.2 HVUL6H31984.2 0.033504479181456
HVUL0H03465.2 HVUL6H32383.2 0.123191967608545
HVUL0H03465.2 HVUL6H35450.2 0.174353411090662
HVUL0H03465.2 HVUL6H36406.2 0.0677484216310191
HVUL0H03465.2 HVUL6H36407.2 0.0699811987932003
HVUL0H03465.2 HVUL6H37726.2 0.086433655576985
HVUL0H03465.2 HVUL6H38045.2 0.040075329514783
HVUL0H03465.2 HVUL6H38442.2 0.130361327019544
HVUL0H03465.2 HVUL6H38788.2 0.174433778527953
HVUL0H03465.2 HVUL6H39067.2 0.118198315693689
HVUL0H03465.2 HVUL6H39300.2 0.0327771912083125
HVUL0H03465.2 HVUL6H40505.2 0.166050718521815
HVUL0H03465.2 HVUL6H40544.2 0.271464125455515
HVUL0H03465.2 HVUL6H40545.2 0.176092920980331
HVUL0H03465.2 HVUL6H41149.2 0.0553178084737836
HVUL0H03465.2 HVUL6H41550.2 0.266877212710699
HVUL0H03465.2 HVUL6H41655.2 0.0930227864108033
HVUL0H03465.2 HVUL6H41798.2 0.136726397897581
HVUL0H03465.2 HVUL6H42942.2 0.0437995081903557
HVUL0H03465.2 HVUL6H45898.2 0.086223648174198
HVUL0H03465.2 HVUL6H46097.2 0.0496601137976291
HVUL0H03465.2 HVUL6H47278.2 0.0239658074709269
HVUL0H03465.2 HVUL6H47776.2 0.128624834429328
HVUL0H03465.2 HVUL6H48954.2 0.0470792352424295
HVUL0H03465.2 HVUL6H49068.2 0.0226997021967737
HVUL0H03465.2 HVUL6H51096.2 0.057528717032148
HVUL0H03465.2 HVUL6H52112.2 0.122271467671834
HVUL0H03465.2 HVUL6H52629.2 0.12053474894079
HVUL0H03465.2 HVUL6H53360.2 0.276986377196828
HVUL0H03465.2 HVUL6H54152.2 0.139899121101511
HVUL0H03465.2 HVUL6H56422.2 0.14917620009506
HVUL0H03465.2 HVUL6H58165.2 0.136463885792445
HVUL0H03465.2 HVUL7H01364.2 0.0830555053073286
HVUL0H03465.2 HVUL7H01642.2 0.0571938045577721
HVUL0H03465.2 HVUL7H01987.2 0.156929765346103
HVUL0H03465.2 HVUL7H02902.2 0.121663014400543
HVUL0H03465.2 HVUL7H04004.2 0.131270289527376
HVUL0H03465.2 HVUL7H04535.2 0.0787075826314509
HVUL0H03465.2 HVUL7H04785.2 0.137164471155045
HVUL0H03465.2 HVUL7H05382.2 0.0969660453348016
HVUL0H03465.2 HVUL7H05514.2 0.0302173933346271
HVUL0H03465.2 HVUL7H06283.2 0.103640629529703
HVUL0H03465.2 HVUL7H06284.2 0.103640629529703
HVUL0H03465.2 HVUL7H06762.2 0.148114400687182
HVUL0H03465.2 HVUL7H07085.2 0.117907857916034
HVUL0H03465.2 HVUL7H07405.2 0.107367879359053
HVUL0H03465.2 HVUL7H08413.2 0.0774926066913143
HVUL0H03465.2 HVUL7H09105.2 0.158652803426562
HVUL0H03465.2 HVUL7H09127.2 0.159963963785224
HVUL0H03465.2 HVUL7H09665.2 0.148576400458461
HVUL0H03465.2 HVUL7H09829.2 0.136991407174709
HVUL0H03465.2 HVUL7H11708.2 0.101839476404441
HVUL0H03465.2 HVUL7H11770.2 0.0584431439612214
HVUL0H03465.2 HVUL7H11771.2 0.0317468357568532
HVUL0H03465.2 HVUL7H13516.2 0.0046259732245128
HVUL0H03465.2 HVUL7H13517.2 0.0244428700787088
HVUL0H03465.2 HVUL7H13610.2 0.0350045323105806
HVUL0H03465.2 HVUL7H14402.2 0.0849361905221224
HVUL0H03465.2 HVUL7H14499.2 0.0547228951512635
HVUL0H03465.2 HVUL7H14873.2 0.0491295460446181
HVUL0H03465.2 HVUL7H15387.2 0.25116856994791
HVUL0H03465.2 HVUL7H15430.2 0.0459552788828171
HVUL0H03465.2 HVUL7H16550.2 0.193451673306844
HVUL0H03465.2 HVUL7H17449.2 0.0403789084388419
HVUL0H03465.2 HVUL7H18584.2 0.107552600523382
HVUL0H03465.2 HVUL7H18784.2 0.103640629529703
HVUL0H03465.2 HVUL7H18798.2 0.0681694114514648
HVUL0H03465.2 HVUL7H19011.2 0.0658291385150946
HVUL0H03465.2 HVUL7H19404.2 0.0906150079496791
HVUL0H03465.2 HVUL7H19446.2 0.146299186015716
HVUL0H03465.2 HVUL7H21690.2 0.242139487262883
HVUL0H03465.2 HVUL7H21739.2 0.0988246660239515
HVUL0H03465.2 HVUL7H22998.2 0.0793466098585817
HVUL0H03465.2 HVUL7H23184.2 0.0153033441419414
HVUL0H03465.2 HVUL7H27363.2 0.253495440526381
HVUL0H03465.2 HVUL7H28678.2 0.259035225253394
HVUL0H03465.2 HVUL7H28814.2 0.159550797490042
HVUL0H03465.2 HVUL7H29026.2 0.0224120071549776
HVUL0H03465.2 HVUL7H29467.2 0.168605568574632
HVUL0H03465.2 HVUL7H29849.2 0.106319123564087
HVUL0H03465.2 HVUL7H30153.2 0.0538179434851903
HVUL0H03465.2 HVUL7H30227.2 0.151824240435752
HVUL0H03465.2 HVUL7H30693.2 0.158581801683246
HVUL0H03465.2 HVUL7H31739.2 0.219700394097358
HVUL0H03465.2 HVUL7H31946.2 0.18983155588154
HVUL0H03465.2 HVUL7H32410.2 0.0555387891718026
HVUL0H03465.2 HVUL7H32680.2 0.0843941718569547
HVUL0H03465.2 HVUL7H33531.2 0.151697026112613
HVUL0H03465.2 HVUL7H34129.2 0.140018977146399
HVUL0H03465.2 HVUL7H34405.2 0.0731993319760315
HVUL0H03465.2 HVUL7H34629.2 0.0554144865331589
HVUL0H03465.2 HVUL7H34994.2 0.0301971797686421
HVUL0H03465.2 HVUL7H35655.2 0.0640612199694294
HVUL0H03465.2 HVUL7H35861.2 0.0499403922445772
HVUL0H03465.2 HVUL7H36582.2 0.0564980267155997
HVUL0H03465.2 HVUL7H38141.2 0.109208991490193
HVUL0H03465.2 HVUL7H38182.2 0.0314637852918572
HVUL0H03465.2 HVUL7H38746.2 0.0706652093550991
HVUL0H03465.2 HVUL7H39193.2 0.27033835625818
HVUL0H03465.2 HVUL7H40086.2 0.166270039651917
HVUL0H03465.2 HVUL7H41614.2 0.0877119687194267
HVUL0H03465.2 HVUL7H41635.2 0.296517074890003
HVUL0H03465.2 HVUL7H42129.2 0.0410461383162742
HVUL0H03465.2 HVUL7H43276.2 0.0489330878827415
HVUL0H03465.2 HVUL7H43367.2 0.0689548528421319
HVUL0H03465.2 HVUL7H44148.2 0.0208114588298187
HVUL0H03465.2 HVUL7H44184.2 0.118209726536489
HVUL0H03465.2 HVUL7H44188.2 0.0914555425106283
HVUL0H03465.2 HVUL7H45102.2 0.29579779878483
HVUL0H03465.2 HVUL7H45454.2 0.0774062399755541
HVUL0H03465.2 HVUL7H47838.2 0.119506363466248
HVUL0H03465.2 HVUL7H50534.2 0.0765238648081862
HVUL0H03465.2 HVUL7H51974.2 0.156061991852903
HVUL0H03465.2 HVUL7H53407.2 0.300140189027727
HVUL0H03465.2 HVUL7H53819.2 0.0854374932099541
HVUL0H03465.2 HVUL7H55383.2 0.0209423707877241
HVUL0H03465.2 HVUL7H57019.2 0.162971525187231
HVUL0H03465.2 HVUL7H57177.2 0.132989839311531
HVUL0H03465.2 HVUL7H57748.2 0.136605856432064
HVUL0H03465.2 HVUL7H59301.2 0.0626030680944281
HVUL0H05970.2 HVUL0H06672.2 0.160744618817192
HVUL0H05970.2 HVUL0H07050.2 0.252531643909136
HVUL0H05970.2 HVUL0H11599.2 0.235889163618682
HVUL0H05970.2 HVUL0H17019.2 0.20146803672909
HVUL0H05970.2 HVUL0H19180.2 0.246752316675422
HVUL0H05970.2 HVUL0H19449.2 0.181839733675077
HVUL0H05970.2 HVUL0H21233.2 0.126293941368236
HVUL0H05970.2 HVUL0H30534.2 0.150363506378916
HVUL0H05970.2 HVUL0H35895.2 0.203865194582709
HVUL0H05970.2 HVUL0H39808.2 0.259346556157431
HVUL0H05970.2 HVUL1H01782.2 0.246847886551401
HVUL0H05970.2 HVUL1H02214.2 0.233077244251595
HVUL0H05970.2 HVUL1H03043.2 0.0327282623144241
HVUL0H05970.2 HVUL1H03900.2 0.152640587506299
HVUL0H05970.2 HVUL1H07686.2 0.227817856297251
HVUL0H05970.2 HVUL1H07736.2 0.235355403129154
HVUL0H05970.2 HVUL1H07822.2 0.0229616921904565
HVUL0H05970.2 HVUL1H07932.2 0.190058155750871
HVUL0H05970.2 HVUL1H08426.2 0.20399853857916
HVUL0H05970.2 HVUL1H10645.2 0.179625503469278
HVUL0H05970.2 HVUL1H11147.2 0.228162861988045
HVUL0H05970.2 HVUL1H11391.2 0.149808248900584
HVUL0H05970.2 HVUL1H14073.2 0.13502573675712
HVUL0H05970.2 HVUL1H14185.2 0.22994690203464
HVUL0H05970.2 HVUL1H14432.2 0.109548542552798
HVUL0H05970.2 HVUL1H14482.2 0.246891615565232
HVUL0H05970.2 HVUL1H14729.2 0.262724296147144
HVUL0H05970.2 HVUL1H15040.2 0.123524664940276
HVUL0H05970.2 HVUL1H15353.2 0.19383759319525
HVUL0H05970.2 HVUL1H15363.2 0.168118687684078
HVUL0H05970.2 HVUL1H15463.2 0.214832277152547
HVUL0H05970.2 HVUL1H15844.2 0.148797424909166
HVUL0H05970.2 HVUL1H15858.2 0.206550867786034
HVUL0H05970.2 HVUL1H15965.2 0.0710134298041949
HVUL0H05970.2 HVUL1H16871.2 0.145996447633954
HVUL0H05970.2 HVUL1H19106.2 0.231090575940626
HVUL0H05970.2 HVUL1H20360.2 0.176674164690428
HVUL0H05970.2 HVUL1H21556.2 0.234271016959342
HVUL0H05970.2 HVUL1H22016.2 0.198952162601474
HVUL0H05970.2 HVUL1H22532.2 0.168256163827924
HVUL0H05970.2 HVUL1H22533.2 0.211743327883684
HVUL0H05970.2 HVUL1H23279.2 0.0687375838720574
HVUL0H05970.2 HVUL1H23295.2 0.0768605819541319
HVUL0H05970.2 HVUL1H23813.2 0.0430964539133998
HVUL0H05970.2 HVUL1H23887.2 0.153052350751774
HVUL0H05970.2 HVUL1H24390.2 0.218923430987296
HVUL0H05970.2 HVUL1H24895.2 0.157309471487697
HVUL0H05970.2 HVUL1H25652.2 0.183857405341605
HVUL0H05970.2 HVUL1H25959.2 0.171517548166616
HVUL0H05970.2 HVUL1H28711.2 0.221183300297559
HVUL0H05970.2 HVUL1H29157.2 0.0710007590404937
HVUL0H05970.2 HVUL1H29666.2 0.258393873243232
HVUL0H05970.2 HVUL1H30075.2 0.158394776295517
HVUL0H05970.2 HVUL1H30589.2 0.109335327787865
HVUL0H05970.2 HVUL1H30857.2 0.144288306339302
HVUL0H05970.2 HVUL1H30950.2 0.185742442096397
HVUL0H05970.2 HVUL1H31339.2 0.244976089174812
HVUL0H05970.2 HVUL1H32077.2 0.168207945506641
HVUL0H05970.2 HVUL1H32433.2 0.237862686149692
HVUL0H05970.2 HVUL1H32442.2 0.19010213842008
HVUL0H05970.2 HVUL1H32789.2 0.182389940388151
HVUL0H05970.2 HVUL1H33000.2 0.189922040314693
HVUL0H05970.2 HVUL1H34458.2 0.252136417934282
HVUL0H05970.2 HVUL1H35361.2 0.221112113111599
HVUL0H05970.2 HVUL1H36755.2 0.20264322285047
HVUL0H05970.2 HVUL1H37233.2 0.165549595904341
HVUL0H05970.2 HVUL1H37466.2 0.18955836463301
HVUL0H05970.2 HVUL1H40517.2 0.151223716433945
HVUL0H05970.2 HVUL1H41205.2 0.259372689418779
HVUL0H05970.2 HVUL1H41697.2 0.196616742982381
HVUL0H05970.2 HVUL1H41888.2 0.243989777703455
HVUL0H05970.2 HVUL1H43340.2 0.136168385482107
HVUL0H05970.2 HVUL1H43354.2 0.208555548628614
HVUL0H05970.2 HVUL1H43359.2 0.271782497299976
HVUL0H05970.2 HVUL1H43475.2 0.223408840103246
HVUL0H05970.2 HVUL1H43656.2 0.193990529487096
HVUL0H05970.2 HVUL1H44718.2 0.106912169200477
HVUL0H05970.2 HVUL1H47175.2 0.190392417763764
HVUL0H05970.2 HVUL1H48073.2 0.243867957012916
HVUL0H05970.2 HVUL1H49842.2 0.0892539709198342
HVUL0H05970.2 HVUL1H52124.2 0.119707164406894
HVUL0H05970.2 HVUL1H52140.2 0.224865075500044
HVUL0H05970.2 HVUL1H52645.2 0.153461584065339
HVUL0H05970.2 HVUL1H52934.2 0.0894058139678549
HVUL0H05970.2 HVUL2H00234.2 0.206026118864535
HVUL0H05970.2 HVUL2H02735.2 0.189926664313796
HVUL0H05970.2 HVUL2H03127.2 0.21927857612663
HVUL0H05970.2 HVUL2H03693.2 0.148584513731593
HVUL0H05970.2 HVUL2H04690.2 0.22876441265479
HVUL0H05970.2 HVUL2H04863.2 0.169276679181897
HVUL0H05970.2 HVUL2H05107.2 0.142252710866779
HVUL0H05970.2 HVUL2H05119.2 0.165749687989802
HVUL0H05970.2 HVUL2H05483.2 0.2029338195796
HVUL0H05970.2 HVUL2H05509.2 0.0672639137009184
HVUL0H05970.2 HVUL2H05647.2 0.156142102260649
HVUL0H05970.2 HVUL2H05962.2 0.175569479548083
HVUL0H05970.2 HVUL2H06940.2 0.0907014329960574
HVUL0H05970.2 HVUL2H06941.2 0.0853128124129353
HVUL0H05970.2 HVUL2H07117.2 0.194615952704007
HVUL0H05970.2 HVUL2H07176.2 0.136970447284312
HVUL0H05970.2 HVUL2H08081.2 0.144075055170005
HVUL0H05970.2 HVUL2H08148.2 0.163822715155753
HVUL0H05970.2 HVUL2H09901.2 0.257818614114783
HVUL0H05970.2 HVUL2H10344.2 0.246843934259914
HVUL0H05970.2 HVUL2H10448.2 0.137150789242321
HVUL0H05970.2 HVUL2H10450.2 0.250042518868803
HVUL0H05970.2 HVUL2H10627.2 0.196071678818205
HVUL0H05970.2 HVUL2H10719.2 0.250042724252799
HVUL0H05970.2 HVUL2H10791.2 0.250161581626419
HVUL0H05970.2 HVUL2H11060.2 0.185162066954803
HVUL0H05970.2 HVUL2H11398.2 0.216519872165698
HVUL0H05970.2 HVUL2H11772.2 0.275854110385518
HVUL0H05970.2 HVUL2H12743.2 0.2710902060037
HVUL0H05970.2 HVUL2H14504.2 0.0857024739535827
HVUL0H05970.2 HVUL2H15007.2 0.140210756642616
HVUL0H05970.2 HVUL2H15246.2 0.120080250988063
HVUL0H05970.2 HVUL2H15369.2 0.21358920922366
HVUL0H05970.2 HVUL2H15665.2 0.0248640812603297
HVUL0H05970.2 HVUL2H15805.2 0.189290965440397
HVUL0H05970.2 HVUL2H16172.2 0.142807512418137
HVUL0H05970.2 HVUL2H16277.2 0.139067716323475
HVUL0H05970.2 HVUL2H16368.2 0.224341080371174
HVUL0H05970.2 HVUL2H16659.2 0.213148210374727
HVUL0H05970.2 HVUL2H17218.2 0.0713792014854007
HVUL0H05970.2 HVUL2H17279.2 0.13157557718832
HVUL0H05970.2 HVUL2H17664.2 0.116963421042954
HVUL0H05970.2 HVUL2H19076.2 0.166522354927318
HVUL0H05970.2 HVUL2H19410.2 0.196945362655292
HVUL0H05970.2 HVUL2H19925.2 0.264610510624887
HVUL0H05970.2 HVUL2H20032.2 0.151846122134038
HVUL0H05970.2 HVUL2H21195.2 0.172192044271083
HVUL0H05970.2 HVUL2H21734.2 0.189853470642191
HVUL0H05970.2 HVUL2H22217.2 0.13321352259927
HVUL0H05970.2 HVUL2H22796.2 0.0942751968236788
HVUL0H05970.2 HVUL2H22826.2 0.224144578245516
HVUL0H05970.2 HVUL2H23029.2 0.220431114806601
HVUL0H05970.2 HVUL2H24680.2 0.174514511543561
HVUL0H05970.2 HVUL2H25164.2 0.0803145041391671
HVUL0H05970.2 HVUL2H26033.2 0.0839671633331781
HVUL0H05970.2 HVUL2H26493.2 0.23930365228027
HVUL0H05970.2 HVUL2H26573.2 0.111924075753652
HVUL0H05970.2 HVUL2H28068.2 0.257589857745176
HVUL0H05970.2 HVUL2H28164.2 0.119351098062616
HVUL0H05970.2 HVUL2H28224.2 0.233685948052203
HVUL0H05970.2 HVUL2H29044.2 0.191586265626908
HVUL0H05970.2 HVUL2H29045.2 0.110494397014311
HVUL0H05970.2 HVUL2H30125.2 0.191955485151228
HVUL0H05970.2 HVUL2H30409.2 0.159541610796164
HVUL0H05970.2 HVUL2H30551.2 0.23270260359358
HVUL0H05970.2 HVUL2H31620.2 0.181957050682808
HVUL0H05970.2 HVUL2H31627.2 0.217976810771336
HVUL0H05970.2 HVUL2H31707.2 0.19791203407195
HVUL0H05970.2 HVUL2H33190.2 0.19687354207529
HVUL0H05970.2 HVUL2H34193.2 0.215456021342112
HVUL0H05970.2 HVUL2H35334.2 0.191386072964105
HVUL0H05970.2 HVUL2H36646.2 0.183178328793163
HVUL0H05970.2 HVUL2H36888.2 0.153375049126872
HVUL0H05970.2 HVUL2H37817.2 0.225172838163792
HVUL0H05970.2 HVUL2H38113.2 0.167841710188999
HVUL0H05970.2 HVUL2H38539.2 0.170411951540855
HVUL0H05970.2 HVUL2H38540.2 0.181916076491937
HVUL0H05970.2 HVUL2H38777.2 0.0925653950980806
HVUL0H05970.2 HVUL2H39130.2 0.213601412193979
HVUL0H05970.2 HVUL2H40308.2 0.193021745786927
HVUL0H05970.2 HVUL2H40334.2 0.0864983724446344
HVUL0H05970.2 HVUL2H41240.2 0.0175682892876854
HVUL0H05970.2 HVUL2H42069.2 0.252433005366042
HVUL0H05970.2 HVUL2H42689.2 0.16657040451091
HVUL0H05970.2 HVUL2H43442.2 0.225840103265206
HVUL0H05970.2 HVUL2H44538.2 0.197760347923968
HVUL0H05970.2 HVUL2H44541.2 0.253775649075513
HVUL0H05970.2 HVUL2H45020.2 0.162773716053023
HVUL0H05970.2 HVUL2H45417.2 0.188711314674518
HVUL0H05970.2 HVUL2H45848.2 0.183407576236616
HVUL0H05970.2 HVUL2H46744.2 0.163567153031861
HVUL0H05970.2 HVUL2H49126.2 0.204156745518243
HVUL0H05970.2 HVUL2H50114.2 0.0636474471173376
HVUL0H05970.2 HVUL2H50171.2 0.150508599371166
HVUL0H05970.2 HVUL2H50172.2 0.107583298642727
HVUL0H05970.2 HVUL2H50806.2 0.0796744373968512
HVUL0H05970.2 HVUL2H51500.2 0.197773795359133
HVUL0H05970.2 HVUL2H51674.2 0.199888359883675
HVUL0H05970.2 HVUL2H52073.2 0.217841824403749
HVUL0H05970.2 HVUL2H52299.2 0.0904644365537041
HVUL0H05970.2 HVUL2H52798.2 0.210539975836284
HVUL0H05970.2 HVUL2H53124.2 0.221136047286033
HVUL0H05970.2 HVUL2H53320.2 0.251136819662491
HVUL0H05970.2 HVUL2H55602.2 0.197623932785165
HVUL0H05970.2 HVUL2H55800.2 0.139561352742502
HVUL0H05970.2 HVUL3H00880.2 0.0481819342562495
HVUL0H05970.2 HVUL3H01447.2 0.135762014899596
HVUL0H05970.2 HVUL3H01928.2 0.106131155783493
HVUL0H05970.2 HVUL3H02529.2 0.187152938686573
HVUL0H05970.2 HVUL3H02717.2 0.197995781484222
HVUL0H05970.2 HVUL3H03686.2 0.158850348880494
HVUL0H05970.2 HVUL3H03687.2 0.201328417701841
HVUL0H05970.2 HVUL3H03695.2 0.24658967048842
HVUL0H05970.2 HVUL3H04503.2 0.18417177471086
HVUL0H05970.2 HVUL3H05976.2 0.197231291283474
HVUL0H05970.2 HVUL3H06040.2 0.175369894119205
HVUL0H05970.2 HVUL3H06042.2 0.247099877577048
HVUL0H05970.2 HVUL3H06208.2 0.237349983718727
HVUL0H05970.2 HVUL3H06433.2 0.253869180633193
HVUL0H05970.2 HVUL3H07033.2 0.121826086762771
HVUL0H05970.2 HVUL3H08166.2 0.197682321937952
HVUL0H05970.2 HVUL3H08405.2 0.153909228034016
HVUL0H05970.2 HVUL3H08612.2 0.219616798030379
HVUL0H05970.2 HVUL3H08761.2 0.170628365755694
HVUL0H05970.2 HVUL3H09013.2 0.219347438845966
HVUL0H05970.2 HVUL3H09240.2 0.211463641438907
HVUL0H05970.2 HVUL3H09556.2 0.231272149686388
HVUL0H05970.2 HVUL3H10738.2 0.213773588708322
HVUL0H05970.2 HVUL3H11956.2 0.23355238335233
HVUL0H05970.2 HVUL3H11967.2 0.268992061625276
HVUL0H05970.2 HVUL3H12464.2 0.225853978276586
HVUL0H05970.2 HVUL3H12602.2 0.216443179719589
HVUL0H05970.2 HVUL3H12728.2 0.20219762174952
HVUL0H05970.2 HVUL3H13022.2 0.143459513975895
HVUL0H05970.2 HVUL3H13488.2 0.258227836296348
HVUL0H05970.2 HVUL3H14473.2 0.225111373595983
HVUL0H05970.2 HVUL3H15315.2 0.218183532584736
HVUL0H05970.2 HVUL3H15476.2 0.198666758434165
HVUL0H05970.2 HVUL3H15598.2 0.144697081654237
HVUL0H05970.2 HVUL3H15706.2 0.116615002204262
HVUL0H05970.2 HVUL3H16656.2 0.184321810378544
HVUL0H05970.2 HVUL3H16981.2 0.166531593023003
HVUL0H05970.2 HVUL3H17685.2 0.161343105545937
HVUL0H05970.2 HVUL3H17706.2 0.185322284665562
HVUL0H05970.2 HVUL3H18867.2 0.171497984630299
HVUL0H05970.2 HVUL3H20168.2 0.202761884283788
HVUL0H05970.2 HVUL3H20603.2 0.229900359615205
HVUL0H05970.2 HVUL3H20756.2 0.197370045184839
HVUL0H05970.2 HVUL3H20878.2 0.237530124496887
HVUL0H05970.2 HVUL3H21134.2 0.187309354655792
HVUL0H05970.2 HVUL3H21173.2 0.115301238181041
HVUL0H05970.2 HVUL3H21335.2 0.160374252998098
HVUL0H05970.2 HVUL3H22326.2 0.116356487111995
HVUL0H05970.2 HVUL3H23638.2 0.163931463004036
HVUL0H05970.2 HVUL3H24029.2 0.245537292883985
HVUL0H05970.2 HVUL3H24267.2 0.19293881902701
HVUL0H05970.2 HVUL3H24886.2 0.152914016368352
HVUL0H05970.2 HVUL3H25243.2 0.110911232515156
HVUL0H05970.2 HVUL3H25246.2 0.256848681292385
HVUL0H05970.2 HVUL3H25331.2 0.0763537289490657
HVUL0H05970.2 HVUL3H26786.2 0.0689569347819718
HVUL0H05970.2 HVUL3H26923.2 0.185603734124516
HVUL0H05970.2 HVUL3H27212.2 0.109099720018377
HVUL0H05970.2 HVUL3H27484.2 0.229135136549471
HVUL0H05970.2 HVUL3H27722.2 0.0812924079730947
HVUL0H05970.2 HVUL3H28147.2 0.186254503639776
HVUL0H05970.2 HVUL3H29838.2 0.201828210510764
HVUL0H05970.2 HVUL3H30735.2 0.158942047446033
HVUL0H05970.2 HVUL3H31373.2 0.130706762605469
HVUL0H05970.2 HVUL3H31684.2 0.0927971878610572
HVUL0H05970.2 HVUL3H31687.2 0.0719703807531161
HVUL0H05970.2 HVUL3H32007.2 0.178571342922246
HVUL0H05970.2 HVUL3H32587.2 0.155848455163117
HVUL0H05970.2 HVUL3H32589.2 0.202910227930673
HVUL0H05970.2 HVUL3H32594.2 0.171783917117655
HVUL0H05970.2 HVUL3H32803.2 0.105852652716531
HVUL0H05970.2 HVUL3H32816.2 0.0364450434359525
HVUL0H05970.2 HVUL3H35479.2 0.0567851609119353
HVUL0H05970.2 HVUL3H37124.2 0.14976972799185
HVUL0H05970.2 HVUL3H37991.2 0.203608569455944
HVUL0H05970.2 HVUL3H38267.2 0.1151133848777
HVUL0H05970.2 HVUL3H38622.2 0.20531854034559
HVUL0H05970.2 HVUL3H38932.2 0.198197483616697
HVUL0H05970.2 HVUL3H41909.2 0.123314338709867
HVUL0H05970.2 HVUL3H41927.2 0.0463220512823004
HVUL0H05970.2 HVUL3H42110.2 0.21255083370751
HVUL0H05970.2 HVUL3H42226.2 0.227572150642679
HVUL0H05970.2 HVUL3H42921.2 0.0717288320420146
HVUL0H05970.2 HVUL3H42962.2 0.247632817599822
HVUL0H05970.2 HVUL3H42964.2 0.266091649415054
HVUL0H05970.2 HVUL3H44122.2 0.0646640398054731
HVUL0H05970.2 HVUL3H47201.2 0.215182198216203
HVUL0H05970.2 HVUL3H47421.2 0.151870818916196
HVUL0H05970.2 HVUL3H47620.2 0.147595850912461
HVUL0H05970.2 HVUL3H48646.2 0.276615850020681
HVUL0H05970.2 HVUL3H50035.2 0.188790530182529
HVUL0H05970.2 HVUL3H50036.2 0.140342952935528
HVUL0H05970.2 HVUL3H50037.2 0.244791621400798
HVUL0H05970.2 HVUL3H50446.2 0.194646553080764
HVUL0H05970.2 HVUL3H51523.2 0.230629743885435
HVUL0H05970.2 HVUL3H51582.2 0.173872980661929
HVUL0H05970.2 HVUL3H52205.2 0.120612483939288
HVUL0H05970.2 HVUL3H52379.2 0.178444202984044
HVUL0H05970.2 HVUL3H52391.2 0.156183725971517
HVUL0H05970.2 HVUL3H52816.2 0.114092197513768
HVUL0H05970.2 HVUL3H54179.2 0.258050331777438
HVUL0H05970.2 HVUL3H54555.2 0.117710404667213
HVUL0H05970.2 HVUL3H54698.2 0.12673824060406
HVUL0H05970.2 HVUL3H55044.2 0.123493800216278
HVUL0H05970.2 HVUL3H55710.2 0.171213218657717
HVUL0H05970.2 HVUL3H55885.2 0.244138246259789
HVUL0H05970.2 HVUL3H56360.2 0.0412066058054989
HVUL0H05970.2 HVUL3H56403.2 0.212080030381154
HVUL0H05970.2 HVUL3H56596.2 0.218733355017785
HVUL0H05970.2 HVUL3H56763.2 0.235414130043734
HVUL0H05970.2 HVUL3H56807.2 0.150039524843296
HVUL0H05970.2 HVUL3H59391.2 0.140918732992523
HVUL0H05970.2 HVUL4H01840.2 0.218846634768701
HVUL0H05970.2 HVUL4H04215.2 0.245034230310308
HVUL0H05970.2 HVUL4H04686.2 0.203055738163429
HVUL0H05970.2 HVUL4H04705.2 0.214926752859704
HVUL0H05970.2 HVUL4H04766.2 0.276522317810978
HVUL0H05970.2 HVUL4H06014.2 0.242615621521269
HVUL0H05970.2 HVUL4H06353.2 0.235658337566677
HVUL0H05970.2 HVUL4H07091.2 0.19462935463565
HVUL0H05970.2 HVUL4H07935.2 0.224693733072526
HVUL0H05970.2 HVUL4H08196.2 0.176911410620971
HVUL0H05970.2 HVUL4H08345.2 0.199180782897369
HVUL0H05970.2 HVUL4H10933.2 0.262952635959864
HVUL0H05970.2 HVUL4H11525.2 0.194863406853796
HVUL0H05970.2 HVUL4H15818.2 0.19360523258673
HVUL0H05970.2 HVUL4H17063.2 0.209042050043191
HVUL0H05970.2 HVUL4H18802.2 0.227450294070496
HVUL0H05970.2 HVUL4H18822.2 0.144829210931445
HVUL0H05970.2 HVUL4H18827.2 0.0616724722274692
HVUL0H05970.2 HVUL4H19867.2 0.117469565846591
HVUL0H05970.2 HVUL4H20810.2 0.230285654997001
HVUL0H05970.2 HVUL4H21881.2 0.21667624883963
HVUL0H05970.2 HVUL4H22392.2 0.164323452686829
HVUL0H05970.2 HVUL4H22656.2 0.249639957378513
HVUL0H05970.2 HVUL4H22658.2 0.0941438420134797
HVUL0H05970.2 HVUL4H22877.2 0.236945054493898
HVUL0H05970.2 HVUL4H23025.2 0.232765026904482
HVUL0H05970.2 HVUL4H23088.2 0.167983095641639
HVUL0H05970.2 HVUL4H23522.2 0.223107084287028
HVUL0H05970.2 HVUL4H23703.2 0.226256491895376
HVUL0H05970.2 HVUL4H24078.2 0.218705042338497
HVUL0H05970.2 HVUL4H24079.2 0.264022028291388
HVUL0H05970.2 HVUL4H24986.2 0.21489149031428
HVUL0H05970.2 HVUL4H25690.2 0.152514782003978
HVUL0H05970.2 HVUL4H26989.2 0.117887224530926
HVUL0H05970.2 HVUL4H27492.2 0.16675859816261
HVUL0H05970.2 HVUL4H27786.2 0.105031809568039
HVUL0H05970.2 HVUL4H27893.2 0.183597325172522
HVUL0H05970.2 HVUL4H28003.2 0.126772367607138
HVUL0H05970.2 HVUL4H30329.2 0.115582079361125
HVUL0H05970.2 HVUL4H31143.2 0.12870937927617
HVUL0H05970.2 HVUL4H31396.2 0.185163713041887
HVUL0H05970.2 HVUL4H32991.2 0.253174844322957
HVUL0H05970.2 HVUL4H33244.2 0.233636226626486
HVUL0H05970.2 HVUL4H33249.2 0.237009075648593
HVUL0H05970.2 HVUL4H34490.2 0.185033029338862
HVUL0H05970.2 HVUL4H35620.2 0.237728768521856
HVUL0H05970.2 HVUL4H35625.2 0.243532317659016
HVUL0H05970.2 HVUL4H36252.2 0.134037964363978
HVUL0H05970.2 HVUL4H36253.2 0.231586157421561
HVUL0H05970.2 HVUL4H36384.2 0.23094305361881
HVUL0H05970.2 HVUL4H37016.2 0.214724172851922
HVUL0H05970.2 HVUL4H37622.2 0.0457850581659113
HVUL0H05970.2 HVUL4H38766.2 0.167097654750901
HVUL0H05970.2 HVUL4H39948.2 0.246496438959105
HVUL0H05970.2 HVUL4H40510.2 0.0745957917238156
HVUL0H05970.2 HVUL4H40988.2 0.120951345051548
HVUL0H05970.2 HVUL4H42204.2 0.202485192902068
HVUL0H05970.2 HVUL4H42516.2 0.166512275795882
HVUL0H05970.2 HVUL4H43943.2 0.224605097460651
HVUL0H05970.2 HVUL4H45048.2 0.117572159710579
HVUL0H05970.2 HVUL4H45220.2 0.148943771029125
HVUL0H05970.2 HVUL4H46594.2 0.244256789433272
HVUL0H05970.2 HVUL4H46709.2 0.179650689394034
HVUL0H05970.2 HVUL4H51087.2 0.240337832139944
HVUL0H05970.2 HVUL4H51504.2 0.151032780360422
HVUL0H05970.2 HVUL4H52689.2 0.160667108645044
HVUL0H05970.2 HVUL4H53205.2 0.180644641625279
HVUL0H05970.2 HVUL4H53907.2 0.181408647181228
HVUL0H05970.2 HVUL4H58026.2 0.161847477228514
HVUL0H05970.2 HVUL4H58651.2 0.175932289182526
HVUL0H05970.2 HVUL4H59216.2 0.0650674978562714
HVUL0H05970.2 HVUL5H01907.2 0.0357736298757067
HVUL0H05970.2 HVUL5H02575.2 0.0937396801273978
HVUL0H05970.2 HVUL5H03287.2 0.250286367262135
HVUL0H05970.2 HVUL5H03300.2 0.203547222360285
HVUL0H05970.2 HVUL5H03562.2 0.0696681268785461
HVUL0H05970.2 HVUL5H03709.2 0.250652952526831
HVUL0H05970.2 HVUL5H03750.2 0.26213091985795
HVUL0H05970.2 HVUL5H04247.2 0.204647788510896
HVUL0H05970.2 HVUL5H04542.2 0.0320303352408352
HVUL0H05970.2 HVUL5H05065.2 0.265514039331909
HVUL0H05970.2 HVUL5H09122.2 0.201661555891175
HVUL0H05970.2 HVUL5H09196.2 0.224890816276027
HVUL0H05970.2 HVUL5H09615.2 0.0920079917936973
HVUL0H05970.2 HVUL5H13618.2 0.262745886493229
HVUL0H05970.2 HVUL5H13950.2 0.212341298123483
HVUL0H05970.2 HVUL5H14765.2 0.0960095129301723
HVUL0H05970.2 HVUL5H14878.2 0.0965924913921779
HVUL0H05970.2 HVUL5H15987.2 0.135219955396397
HVUL0H05970.2 HVUL5H15989.2 0.247760669272416
HVUL0H05970.2 HVUL5H16291.2 0.131342124780603
HVUL0H05970.2 HVUL5H17403.2 0.153946255473571
HVUL0H05970.2 HVUL5H17601.2 0.141845167174226
HVUL0H05970.2 HVUL5H17995.2 0.200079383891804
HVUL0H05970.2 HVUL5H22122.2 0.199620660338823
HVUL0H05970.2 HVUL5H23080.2 0.0774661906473332
HVUL0H05970.2 HVUL5H23436.2 0.196299744463282
HVUL0H05970.2 HVUL5H24150.2 0.169661359174974
HVUL0H05970.2 HVUL5H24197.2 0.189247887425995
HVUL0H05970.2 HVUL5H24217.2 0.133796294300474
HVUL0H05970.2 HVUL5H24547.2 0.249780666077013
HVUL0H05970.2 HVUL5H24577.2 0.226806902067413
HVUL0H05970.2 HVUL5H25573.2 0.186946681679967
HVUL0H05970.2 HVUL5H25876.2 0.146344739328029
HVUL0H05970.2 HVUL5H27016.2 0.148716385848109
HVUL0H05970.2 HVUL5H27434.2 0.195955513034679
HVUL0H05970.2 HVUL5H27515.2 0.0324510841738837
HVUL0H05970.2 HVUL5H27848.2 0.111494141085764
HVUL0H05970.2 HVUL5H28118.2 0.0345472762198862
HVUL0H05970.2 HVUL5H28266.2 0.10296151645547
HVUL0H05970.2 HVUL5H28272.2 0.205299300935624
HVUL0H05970.2 HVUL5H28980.2 0.207070766154068
HVUL0H05970.2 HVUL5H28981.2 0.0706616278604243
HVUL0H05970.2 HVUL5H29493.2 0.192099288714715
HVUL0H05970.2 HVUL5H30305.2 0.173728658554797
HVUL0H05970.2 HVUL5H31472.2 0.147423008598497
HVUL0H05970.2 HVUL5H31476.2 0.201851150812964
HVUL0H05970.2 HVUL5H31530.2 0.260101998239848
HVUL0H05970.2 HVUL5H31531.2 0.150884337250705
HVUL0H05970.2 HVUL5H32449.2 0.22755191721711
HVUL0H05970.2 HVUL5H33051.2 0.11580113637169
HVUL0H05970.2 HVUL5H33083.2 0.0662000656534851
HVUL0H05970.2 HVUL5H33463.2 0.140046091602737
HVUL0H05970.2 HVUL5H33464.2 0.17042013726748
HVUL0H05970.2 HVUL5H33683.2 0.16649114117363
HVUL0H05970.2 HVUL5H33735.2 0.203344259245292
HVUL0H05970.2 HVUL5H34048.2 0.247015968590927
HVUL0H05970.2 HVUL5H34363.2 0.241971982769339
HVUL0H05970.2 HVUL5H34548.2 0.0920461946798358
HVUL0H05970.2 HVUL5H35298.2 0.224413898165343
HVUL0H05970.2 HVUL5H35743.2 0.0853275270265813
HVUL0H05970.2 HVUL5H35745.2 0.21789869042312
HVUL0H05970.2 HVUL5H36534.2 0.218084453497417
HVUL0H05970.2 HVUL5H36751.2 0.205929069704841
HVUL0H05970.2 HVUL5H39739.2 0.0994760011816168
HVUL0H05970.2 HVUL5H39748.2 0.225004215586157
HVUL0H05970.2 HVUL5H40577.2 0.160034322184619
HVUL0H05970.2 HVUL5H40609.2 0.186334805827825
HVUL0H05970.2 HVUL5H41827.2 0.133653793417403
HVUL0H05970.2 HVUL5H43427.2 0.204916479981159
HVUL0H05970.2 HVUL5H47789.2 0.16081553807724
HVUL0H05970.2 HVUL5H47962.2 0.159497990417196
HVUL0H05970.2 HVUL5H48694.2 0.190688757643082
HVUL0H05970.2 HVUL5H48848.2 0.0994703549585508
HVUL0H05970.2 HVUL5H49109.2 0.210370323142526
HVUL0H05970.2 HVUL5H49815.2 0.149417293164147
HVUL0H05970.2 HVUL5H50421.2 0.193178305350535
HVUL0H05970.2 HVUL5H50425.2 0.1675860009898
HVUL0H05970.2 HVUL5H53175.2 0.224866333528925
HVUL0H05970.2 HVUL5H55526.2 0.101872448177024
HVUL0H05970.2 HVUL5H57521.2 0.181668202702063
HVUL0H05970.2 HVUL5H58809.2 0.218241455966317
HVUL0H05970.2 HVUL5H58846.2 0.188136083242266
HVUL0H05970.2 HVUL6H00960.2 0.115672045827029
HVUL0H05970.2 HVUL6H03366.2 0.243013426374603
HVUL0H05970.2 HVUL6H03725.2 0.26678431728067
HVUL0H05970.2 HVUL6H04294.2 0.197447985917573
HVUL0H05970.2 HVUL6H04552.2 0.106795129817595
HVUL0H05970.2 HVUL6H04553.2 0.096497282408736
HVUL0H05970.2 HVUL6H04860.2 0.20221991153561
HVUL0H05970.2 HVUL6H05446.2 0.214648393740636
HVUL0H05970.2 HVUL6H07471.2 0.231451654657812
HVUL0H05970.2 HVUL6H07727.2 0.210343815594531
HVUL0H05970.2 HVUL6H07948.2 0.212660482924229
HVUL0H05970.2 HVUL6H08500.2 0.19392038470286
HVUL0H05970.2 HVUL6H08730.2 0.0255188677005057
HVUL0H05970.2 HVUL6H08731.2 0.0476011957207122
HVUL0H05970.2 HVUL6H08769.2 0.222383064310036
HVUL0H05970.2 HVUL6H09792.2 0.205878128285009
HVUL0H05970.2 HVUL6H09947.2 0.222729728615098
HVUL0H05970.2 HVUL6H10010.2 0.227620640959543
HVUL0H05970.2 HVUL6H11048.2 0.09124066766778
HVUL0H05970.2 HVUL6H11049.2 0.121592369082555
HVUL0H05970.2 HVUL6H12231.2 0.121396939622263
HVUL0H05970.2 HVUL6H12644.2 0.0577527121502335
HVUL0H05970.2 HVUL6H13943.2 0.176930075562969
HVUL0H05970.2 HVUL6H15294.2 0.213373584733309
HVUL0H05970.2 HVUL6H15560.2 0.193603621164861
HVUL0H05970.2 HVUL6H16051.2 0.133295666544229
HVUL0H05970.2 HVUL6H16913.2 0.138270381217116
HVUL0H05970.2 HVUL6H17109.2 0.0350586676507155
HVUL0H05970.2 HVUL6H18328.2 0.209426239437545
HVUL0H05970.2 HVUL6H19063.2 0.251251265749421
HVUL0H05970.2 HVUL6H19947.2 0.197731198629086
HVUL0H05970.2 HVUL6H20009.2 0.236669198194401
HVUL0H05970.2 HVUL6H20310.2 0.146480518839534
HVUL0H05970.2 HVUL6H24521.2 0.055217610693369
HVUL0H05970.2 HVUL6H24686.2 0.23673412269663
HVUL0H05970.2 HVUL6H24812.2 0.0813146305065917
HVUL0H05970.2 HVUL6H25340.2 0.263806077258459
HVUL0H05970.2 HVUL6H25705.2 0.17564134191294
HVUL0H05970.2 HVUL6H25712.2 0.238093661395265
HVUL0H05970.2 HVUL6H27940.2 0.161995062735705
HVUL0H05970.2 HVUL6H28803.2 0.13968498842876
HVUL0H05970.2 HVUL6H29522.2 0.153544239325111
HVUL0H05970.2 HVUL6H29909.2 0.203086112391835
HVUL0H05970.2 HVUL6H30646.2 0.254501760091723
HVUL0H05970.2 HVUL6H30749.2 0.132820375181056
HVUL0H05970.2 HVUL6H30813.2 0.139358459197268
HVUL0H05970.2 HVUL6H31984.2 0.122871429064156
HVUL0H05970.2 HVUL6H32383.2 0.253621370882508
HVUL0H05970.2 HVUL6H35450.2 0.263818644922876
HVUL0H05970.2 HVUL6H36406.2 0.155632462563016
HVUL0H05970.2 HVUL6H36407.2 0.173799813370767
HVUL0H05970.2 HVUL6H37726.2 0.168021883816459
HVUL0H05970.2 HVUL6H38045.2 0.120273237315096
HVUL0H05970.2 HVUL6H38442.2 0.233923014720563
HVUL0H05970.2 HVUL6H38788.2 0.198740659496987
HVUL0H05970.2 HVUL6H39067.2 0.206840069239663
HVUL0H05970.2 HVUL6H39300.2 0.109350510091983
HVUL0H05970.2 HVUL6H40505.2 0.255252299209309
HVUL0H05970.2 HVUL6H40544.2 0.232223195291469
HVUL0H05970.2 HVUL6H40545.2 0.272701598660898
HVUL0H05970.2 HVUL6H41149.2 0.17488698116192
HVUL0H05970.2 HVUL6H41550.2 0.173734666506381
HVUL0H05970.2 HVUL6H41655.2 0.154775156378103
HVUL0H05970.2 HVUL6H41798.2 0.174912430314657
HVUL0H05970.2 HVUL6H42942.2 0.111351083779058
HVUL0H05970.2 HVUL6H45898.2 0.192955022744574
HVUL0H05970.2 HVUL6H46097.2 0.168680083509507
HVUL0H05970.2 HVUL6H47278.2 0.0310417916223339
HVUL0H05970.2 HVUL6H47776.2 0.137666386513747
HVUL0H05970.2 HVUL6H48954.2 0.137366517384675
HVUL0H05970.2 HVUL6H49068.2 0.0897496168475676
HVUL0H05970.2 HVUL6H51096.2 0.179849633230509
HVUL0H05970.2 HVUL6H52112.2 0.240580997484099
HVUL0H05970.2 HVUL6H52629.2 0.0706394390700038
HVUL0H05970.2 HVUL6H53360.2 0.162627049615479
HVUL0H05970.2 HVUL6H54152.2 0.221905049512793
HVUL0H05970.2 HVUL6H56422.2 0.220464537313911
HVUL0H05970.2 HVUL6H58165.2 0.226454993854866
HVUL0H05970.2 HVUL7H01364.2 0.138570740721599
HVUL0H05970.2 HVUL7H01642.2 0.177199017167236
HVUL0H05970.2 HVUL7H01987.2 0.262056183284134
HVUL0H05970.2 HVUL7H02902.2 0.248876320090681
HVUL0H05970.2 HVUL7H04004.2 0.108835008393913
HVUL0H05970.2 HVUL7H04535.2 0.201651369397466
HVUL0H05970.2 HVUL7H04785.2 0.24401830223411
HVUL0H05970.2 HVUL7H05382.2 0.213010857366553
HVUL0H05970.2 HVUL7H05514.2 0.0984451477159576
HVUL0H05970.2 HVUL7H06283.2 0.0536044155200038
HVUL0H05970.2 HVUL7H06284.2 0.0536044155200038
HVUL0H05970.2 HVUL7H06762.2 0.252812227049171
HVUL0H05970.2 HVUL7H07085.2 0.156795064816046
HVUL0H05970.2 HVUL7H07405.2 0.198133855947982
HVUL0H05970.2 HVUL7H08413.2 0.205980076208265
HVUL0H05970.2 HVUL7H09105.2 0.0930958583263886
HVUL0H05970.2 HVUL7H09127.2 0.259462043782959
HVUL0H05970.2 HVUL7H09665.2 0.18792250150694
HVUL0H05970.2 HVUL7H09829.2 0.177994680779997
HVUL0H05970.2 HVUL7H11708.2 0.0663511360027441
HVUL0H05970.2 HVUL7H11770.2 0.174807197747765
HVUL0H05970.2 HVUL7H11771.2 0.104598784842717
HVUL0H05970.2 HVUL7H13516.2 0.0222509828024612
HVUL0H05970.2 HVUL7H13517.2 0.0964869988669546
HVUL0H05970.2 HVUL7H13610.2 0.0580827629036114
HVUL0H05970.2 HVUL7H14402.2 0.21118897473901
HVUL0H05970.2 HVUL7H14499.2 0.10243415592816
HVUL0H05970.2 HVUL7H14873.2 0.162474090101098
HVUL0H05970.2 HVUL7H15387.2 0.227454809323449
HVUL0H05970.2 HVUL7H15430.2 0.142690899174821
HVUL0H05970.2 HVUL7H16550.2 0.257033591567805
HVUL0H05970.2 HVUL7H17449.2 0.136338755140131
HVUL0H05970.2 HVUL7H18584.2 0.228549641147435
HVUL0H05970.2 HVUL7H18784.2 0.0536044155200038
HVUL0H05970.2 HVUL7H18798.2 0.19594552086617
HVUL0H05970.2 HVUL7H19011.2 0.178356840237053
HVUL0H05970.2 HVUL7H19404.2 0.214789952523455
HVUL0H05970.2 HVUL7H19446.2 0.26355978304236
HVUL0H05970.2 HVUL7H21690.2 0.240102459121931
HVUL0H05970.2 HVUL7H21739.2 0.235366327864926
HVUL0H05970.2 HVUL7H22998.2 0.122098389222688
HVUL0H05970.2 HVUL7H23184.2 0.0609490556245635
HVUL0H05970.2 HVUL7H27363.2 0.217097709020509
HVUL0H05970.2 HVUL7H28678.2 0.171378746178803
HVUL0H05970.2 HVUL7H28814.2 0.111361279888432
HVUL0H05970.2 HVUL7H29026.2 0.0967836610057358
HVUL0H05970.2 HVUL7H29467.2 0.181008174474172
HVUL0H05970.2 HVUL7H29849.2 0.136009089149906
HVUL0H05970.2 HVUL7H30153.2 0.176485218862566
HVUL0H05970.2 HVUL7H30227.2 0.0844330315486266
HVUL0H05970.2 HVUL7H30693.2 0.25156951827926
HVUL0H05970.2 HVUL7H31739.2 0.258910805159382
HVUL0H05970.2 HVUL7H31946.2 0.206831295973224
HVUL0H05970.2 HVUL7H32410.2 0.167002020090289
HVUL0H05970.2 HVUL7H32680.2 0.197422668749401
HVUL0H05970.2 HVUL7H33531.2 0.265112265647967
HVUL0H05970.2 HVUL7H34129.2 0.246493092899453
HVUL0H05970.2 HVUL7H34405.2 0.20531992865994
HVUL0H05970.2 HVUL7H34629.2 0.180572025628591
HVUL0H05970.2 HVUL7H34994.2 0.122278336308629
HVUL0H05970.2 HVUL7H35655.2 0.190562899154626
HVUL0H05970.2 HVUL7H35861.2 0.0693239480098712
HVUL0H05970.2 HVUL7H36582.2 0.180430624983205
HVUL0H05970.2 HVUL7H38141.2 0.225088351713841
HVUL0H05970.2 HVUL7H38182.2 0.110809319464681
HVUL0H05970.2 HVUL7H38746.2 0.179196988419243
HVUL0H05970.2 HVUL7H39193.2 0.183573551557767
HVUL0H05970.2 HVUL7H40086.2 0.266347895124044
HVUL0H05970.2 HVUL7H41614.2 0.201251185825527
HVUL0H05970.2 HVUL7H41635.2 0.239136495604076
HVUL0H05970.2 HVUL7H42129.2 0.138028362016336
HVUL0H05970.2 HVUL7H43276.2 0.138809703941635
HVUL0H05970.2 HVUL7H43367.2 0.198342329908009
HVUL0H05970.2 HVUL7H44148.2 0.0755240158076895
HVUL0H05970.2 HVUL7H44184.2 0.230879787361689
HVUL0H05970.2 HVUL7H44188.2 0.214156990967105
HVUL0H05970.2 HVUL7H45102.2 0.227882758868101
HVUL0H05970.2 HVUL7H45454.2 0.190128955793702
HVUL0H05970.2 HVUL7H47838.2 0.23534445794602
HVUL0H05970.2 HVUL7H50534.2 0.0809667403944805
HVUL0H05970.2 HVUL7H51974.2 0.166584148601554
HVUL0H05970.2 HVUL7H53407.2 0.171723260466248
HVUL0H05970.2 HVUL7H53819.2 0.177503876317393
HVUL0H05970.2 HVUL7H55383.2 0.0590902220678095
HVUL0H05970.2 HVUL7H57019.2 0.18940350342548
HVUL0H05970.2 HVUL7H57177.2 0.232428859453487
HVUL0H05970.2 HVUL7H57748.2 0.241307920942325
HVUL0H05970.2 HVUL7H59301.2 0.167470470413244
HVUL0H06672.2 HVUL0H07050.2 0.282478045481392
HVUL0H06672.2 HVUL0H11599.2 0.137445354824138
HVUL0H06672.2 HVUL0H17019.2 0.312662200955843
HVUL0H06672.2 HVUL0H19180.2 0.190219950474875
HVUL0H06672.2 HVUL0H19449.2 0.302414759182132
HVUL0H06672.2 HVUL0H21233.2 0.0450524543867018
HVUL0H06672.2 HVUL0H30534.2 0.288289463642939
HVUL0H06672.2 HVUL0H35895.2 0.312790907574777
HVUL0H06672.2 HVUL0H39808.2 0.315230228547485
HVUL0H06672.2 HVUL1H01782.2 0.29713841336086
HVUL0H06672.2 HVUL1H02214.2 0.144388803951491
HVUL0H06672.2 HVUL1H03043.2 0.0875862049018204
HVUL0H06672.2 HVUL1H03900.2 0.289229774666891
HVUL0H06672.2 HVUL1H07686.2 0.342071607049702
HVUL0H06672.2 HVUL1H07736.2 0.27489014190207
HVUL0H06672.2 HVUL1H07822.2 0.0336642290525107
HVUL0H06672.2 HVUL1H07932.2 0.2240768760171
HVUL0H06672.2 HVUL1H08426.2 0.115625668133759
HVUL0H06672.2 HVUL1H10645.2 0.148190732183425
HVUL0H06672.2 HVUL1H11147.2 0.254600689728107
HVUL0H06672.2 HVUL1H11391.2 0.21413887345274
HVUL0H06672.2 HVUL1H14073.2 0.179186554683515
HVUL0H06672.2 HVUL1H14185.2 0.336987509276681
HVUL0H06672.2 HVUL1H14432.2 0.276418127796369
HVUL0H06672.2 HVUL1H14482.2 0.258856259531124
HVUL0H06672.2 HVUL1H14729.2 0.176247026826458
HVUL0H06672.2 HVUL1H15040.2 0.169865235436788
HVUL0H06672.2 HVUL1H15353.2 0.332774667079744
HVUL0H06672.2 HVUL1H15363.2 0.296706482456781
HVUL0H06672.2 HVUL1H15463.2 0.320099256270726
HVUL0H06672.2 HVUL1H15844.2 0.084340824350672
HVUL0H06672.2 HVUL1H15858.2 0.11094241232033
HVUL0H06672.2 HVUL1H15965.2 0.0240377208478994
HVUL0H06672.2 HVUL1H16871.2 0.0576623094391696
HVUL0H06672.2 HVUL1H19106.2 0.183664139792378
HVUL0H06672.2 HVUL1H20360.2 0.348146128544107
HVUL0H06672.2 HVUL1H21556.2 0.337402184447865
HVUL0H06672.2 HVUL1H22016.2 0.261434453077393
HVUL0H06672.2 HVUL1H22532.2 0.32316700835636
HVUL0H06672.2 HVUL1H22533.2 0.118905212730987
HVUL0H06672.2 HVUL1H23279.2 0.17698178070714
HVUL0H06672.2 HVUL1H23295.2 0.152987667471627
HVUL0H06672.2 HVUL1H23813.2 0.0448785815675004
HVUL0H06672.2 HVUL1H23887.2 0.257512229668936
HVUL0H06672.2 HVUL1H24390.2 0.118995303371375
HVUL0H06672.2 HVUL1H24895.2 0.156741671993559
HVUL0H06672.2 HVUL1H25652.2 0.104801209374359
HVUL0H06672.2 HVUL1H25959.2 0.0646268187856232
HVUL0H06672.2 HVUL1H28711.2 0.307143027535818
HVUL0H06672.2 HVUL1H29157.2 0.15679795598619
HVUL0H06672.2 HVUL1H29666.2 0.244574114792031
HVUL0H06672.2 HVUL1H30075.2 0.185414545300713
HVUL0H06672.2 HVUL1H30589.2 0.216085154413809
HVUL0H06672.2 HVUL1H30857.2 0.299313540982867
HVUL0H06672.2 HVUL1H30950.2 0.183551061420001
HVUL0H06672.2 HVUL1H31339.2 0.191762221699356
HVUL0H06672.2 HVUL1H32077.2 0.117603499912697
HVUL0H06672.2 HVUL1H32433.2 0.250169879601316
HVUL0H06672.2 HVUL1H32442.2 0.309102193092733
HVUL0H06672.2 HVUL1H32789.2 0.273714163796375
HVUL0H06672.2 HVUL1H33000.2 0.329230070997134
HVUL0H06672.2 HVUL1H34458.2 0.284375371124983
HVUL0H06672.2 HVUL1H35361.2 0.123544042857061
HVUL0H06672.2 HVUL1H36755.2 0.110770789056091
HVUL0H06672.2 HVUL1H37233.2 0.310499010894869
HVUL0H06672.2 HVUL1H37466.2 0.295393150888805
HVUL0H06672.2 HVUL1H40517.2 0.0576765915781204
HVUL0H06672.2 HVUL1H41205.2 0.234821586800803
HVUL0H06672.2 HVUL1H41697.2 0.162654641253902
HVUL0H06672.2 HVUL1H41888.2 0.160346857355909
HVUL0H06672.2 HVUL1H43340.2 0.311523551845768
HVUL0H06672.2 HVUL1H43354.2 0.131793734450752
HVUL0H06672.2 HVUL1H43359.2 0.269794617505214
HVUL0H06672.2 HVUL1H43475.2 0.115334617724665
HVUL0H06672.2 HVUL1H43656.2 0.329008720479198
HVUL0H06672.2 HVUL1H44718.2 0.0683057327945
HVUL0H06672.2 HVUL1H47175.2 0.334894940912028
HVUL0H06672.2 HVUL1H48073.2 0.308043847118124
HVUL0H06672.2 HVUL1H49842.2 0.183626341210372
HVUL0H06672.2 HVUL1H52124.2 0.236372057796462
HVUL0H06672.2 HVUL1H52140.2 0.151977782135991
HVUL0H06672.2 HVUL1H52645.2 0.238181816088999
HVUL0H06672.2 HVUL1H52934.2 0.0746927042754209
HVUL0H06672.2 HVUL2H00234.2 0.147535147577872
HVUL0H06672.2 HVUL2H02735.2 0.109319376784314
HVUL0H06672.2 HVUL2H03127.2 0.299724346549578
HVUL0H06672.2 HVUL2H03693.2 0.305254586813075
HVUL0H06672.2 HVUL2H04690.2 0.256279551269691
HVUL0H06672.2 HVUL2H04863.2 0.0962136184940059
HVUL0H06672.2 HVUL2H05107.2 0.22640890930631
HVUL0H06672.2 HVUL2H05119.2 0.0768711261734877
HVUL0H06672.2 HVUL2H05483.2 0.163226194024871
HVUL0H06672.2 HVUL2H05509.2 0.0372205200994104
HVUL0H06672.2 HVUL2H05647.2 0.22241793822976
HVUL0H06672.2 HVUL2H05962.2 0.224773136915294
HVUL0H06672.2 HVUL2H06940.2 0.237046138134816
HVUL0H06672.2 HVUL2H06941.2 0.170977515687346
HVUL0H06672.2 HVUL2H07117.2 0.331250397032231
HVUL0H06672.2 HVUL2H07176.2 0.272158668725613
HVUL0H06672.2 HVUL2H08081.2 0.260369753873514
HVUL0H06672.2 HVUL2H08148.2 0.27515203332994
HVUL0H06672.2 HVUL2H09901.2 0.30436516704832
HVUL0H06672.2 HVUL2H10344.2 0.32271744973553
HVUL0H06672.2 HVUL2H10448.2 0.266280764057119
HVUL0H06672.2 HVUL2H10450.2 0.245863148985041
HVUL0H06672.2 HVUL2H10627.2 0.275012294838973
HVUL0H06672.2 HVUL2H10719.2 0.170517380947421
HVUL0H06672.2 HVUL2H10791.2 0.146317976318202
HVUL0H06672.2 HVUL2H11060.2 0.275011740917241
HVUL0H06672.2 HVUL2H11398.2 0.335506353040177
HVUL0H06672.2 HVUL2H11772.2 0.236611720424401
HVUL0H06672.2 HVUL2H12743.2 0.295188885384378
HVUL0H06672.2 HVUL2H14504.2 0.144536188097083
HVUL0H06672.2 HVUL2H15007.2 0.277017549945601
HVUL0H06672.2 HVUL2H15246.2 0.266603190339085
HVUL0H06672.2 HVUL2H15369.2 0.20411120636535
HVUL0H06672.2 HVUL2H15665.2 0.0121859713994408
HVUL0H06672.2 HVUL2H15805.2 0.336047699901616
HVUL0H06672.2 HVUL2H16172.2 0.290204644885827
HVUL0H06672.2 HVUL2H16277.2 0.185699934111868
HVUL0H06672.2 HVUL2H16368.2 0.312693323673336
HVUL0H06672.2 HVUL2H16659.2 0.316540678333127
HVUL0H06672.2 HVUL2H17218.2 0.0839664080351011
HVUL0H06672.2 HVUL2H17279.2 0.153463007806768
HVUL0H06672.2 HVUL2H17664.2 0.268976777542385
HVUL0H06672.2 HVUL2H19076.2 0.309870809079471
HVUL0H06672.2 HVUL2H19410.2 0.115706365012144
HVUL0H06672.2 HVUL2H19925.2 0.30777555090949
HVUL0H06672.2 HVUL2H20032.2 0.177626675901448
HVUL0H06672.2 HVUL2H21195.2 0.0756302647326921
HVUL0H06672.2 HVUL2H21734.2 0.335988252660083
HVUL0H06672.2 HVUL2H22217.2 0.187390517326064
HVUL0H06672.2 HVUL2H22796.2 0.220458711748413
HVUL0H06672.2 HVUL2H22826.2 0.186319317346682
HVUL0H06672.2 HVUL2H23029.2 0.286954568715446
HVUL0H06672.2 HVUL2H24680.2 0.331855330356479
HVUL0H06672.2 HVUL2H25164.2 0.176108946625788
HVUL0H06672.2 HVUL2H26033.2 0.168208510785513
HVUL0H06672.2 HVUL2H26493.2 0.181708637275456
HVUL0H06672.2 HVUL2H26573.2 0.182186753270011
HVUL0H06672.2 HVUL2H28068.2 0.243669472192456
HVUL0H06672.2 HVUL2H28164.2 0.239956707309339
HVUL0H06672.2 HVUL2H28224.2 0.219271654224462
HVUL0H06672.2 HVUL2H29044.2 0.123709764550257
HVUL0H06672.2 HVUL2H29045.2 0.140528583645913
HVUL0H06672.2 HVUL2H30125.2 0.277205469883774
HVUL0H06672.2 HVUL2H30409.2 0.323068095774256
HVUL0H06672.2 HVUL2H30551.2 0.229785079484635
HVUL0H06672.2 HVUL2H31620.2 0.332375385523856
HVUL0H06672.2 HVUL2H31627.2 0.320606059250479
HVUL0H06672.2 HVUL2H31707.2 0.22969187340562
HVUL0H06672.2 HVUL2H33190.2 0.0903314907069528
HVUL0H06672.2 HVUL2H34193.2 0.0997268767414905
HVUL0H06672.2 HVUL2H35334.2 0.28509394281743
HVUL0H06672.2 HVUL2H36646.2 0.111765423725409
HVUL0H06672.2 HVUL2H36888.2 0.152423688181403
HVUL0H06672.2 HVUL2H37817.2 0.28688092363137
HVUL0H06672.2 HVUL2H38113.2 0.297987275339968
HVUL0H06672.2 HVUL2H38539.2 0.34190015441432
HVUL0H06672.2 HVUL2H38540.2 0.342743651965697
HVUL0H06672.2 HVUL2H38777.2 0.227304822263407
HVUL0H06672.2 HVUL2H39130.2 0.13748817337379
HVUL0H06672.2 HVUL2H40308.2 0.208811543789623
HVUL0H06672.2 HVUL2H40334.2 0.180328358622685
HVUL0H06672.2 HVUL2H41240.2 0.0601173792162892
HVUL0H06672.2 HVUL2H42069.2 0.257219436273511
HVUL0H06672.2 HVUL2H42689.2 0.107943836715722
HVUL0H06672.2 HVUL2H43442.2 0.319935268340613
HVUL0H06672.2 HVUL2H44538.2 0.0837879419805998
HVUL0H06672.2 HVUL2H44541.2 0.261502077042954
HVUL0H06672.2 HVUL2H45020.2 0.226341177980727
HVUL0H06672.2 HVUL2H45417.2 0.118250807503995
HVUL0H06672.2 HVUL2H45848.2 0.28741542344954
HVUL0H06672.2 HVUL2H46744.2 0.131950751250486
HVUL0H06672.2 HVUL2H49126.2 0.307560442069248
HVUL0H06672.2 HVUL2H50114.2 0.0341752119395402
HVUL0H06672.2 HVUL2H50171.2 0.257755441353336
HVUL0H06672.2 HVUL2H50172.2 0.0945266396964436
HVUL0H06672.2 HVUL2H50806.2 0.0863465703618914
HVUL0H06672.2 HVUL2H51500.2 0.261353289960249
HVUL0H06672.2 HVUL2H51674.2 0.308790230275488
HVUL0H06672.2 HVUL2H52073.2 0.17125558814498
HVUL0H06672.2 HVUL2H52299.2 0.0637724032463079
HVUL0H06672.2 HVUL2H52798.2 0.229043789336382
HVUL0H06672.2 HVUL2H53124.2 0.33380643128815
HVUL0H06672.2 HVUL2H53320.2 0.289356174904497
HVUL0H06672.2 HVUL2H55602.2 0.138087459083581
HVUL0H06672.2 HVUL2H55800.2 0.250244962891162
HVUL0H06672.2 HVUL3H00880.2 0.0584664461154521
HVUL0H06672.2 HVUL3H01447.2 0.185499274332077
HVUL0H06672.2 HVUL3H01928.2 0.0324849109266055
HVUL0H06672.2 HVUL3H02529.2 0.328667880941843
HVUL0H06672.2 HVUL3H02717.2 0.330179235609363
HVUL0H06672.2 HVUL3H03686.2 0.253709269760037
HVUL0H06672.2 HVUL3H03687.2 0.144522573972703
HVUL0H06672.2 HVUL3H03695.2 0.138693126473139
HVUL0H06672.2 HVUL3H04503.2 0.19090108351733
HVUL0H06672.2 HVUL3H05976.2 0.251059838162927
HVUL0H06672.2 HVUL3H06040.2 0.312185748507772
HVUL0H06672.2 HVUL3H06042.2 0.245767127319188
HVUL0H06672.2 HVUL3H06208.2 0.191173054733292
HVUL0H06672.2 HVUL3H06433.2 0.260982037050109
HVUL0H06672.2 HVUL3H07033.2 0.195192943347232
HVUL0H06672.2 HVUL3H08166.2 0.259311848469038
HVUL0H06672.2 HVUL3H08405.2 0.213393712607589
HVUL0H06672.2 HVUL3H08612.2 0.240172292353537
HVUL0H06672.2 HVUL3H08761.2 0.316616967093796
HVUL0H06672.2 HVUL3H09013.2 0.34187685354311
HVUL0H06672.2 HVUL3H09240.2 0.291983813293778
HVUL0H06672.2 HVUL3H09556.2 0.123999427242959
HVUL0H06672.2 HVUL3H10738.2 0.175802257957968
HVUL0H06672.2 HVUL3H11956.2 0.305872174379802
HVUL0H06672.2 HVUL3H11967.2 0.297738067457156
HVUL0H06672.2 HVUL3H12464.2 0.321137651245066
HVUL0H06672.2 HVUL3H12602.2 0.165761828082567
HVUL0H06672.2 HVUL3H12728.2 0.294650346357049
HVUL0H06672.2 HVUL3H13022.2 0.169011070594657
HVUL0H06672.2 HVUL3H13488.2 0.209021607098038
HVUL0H06672.2 HVUL3H14473.2 0.329542180439576
HVUL0H06672.2 HVUL3H15315.2 0.338042070953962
HVUL0H06672.2 HVUL3H15476.2 0.209731363910372
HVUL0H06672.2 HVUL3H15598.2 0.126470968896753
HVUL0H06672.2 HVUL3H15706.2 0.064936404019393
HVUL0H06672.2 HVUL3H16656.2 0.177725005843941
HVUL0H06672.2 HVUL3H16981.2 0.112599978359152
HVUL0H06672.2 HVUL3H17685.2 0.161930139193696
HVUL0H06672.2 HVUL3H17706.2 0.0898280812201477
HVUL0H06672.2 HVUL3H18867.2 0.188679830221547
HVUL0H06672.2 HVUL3H20168.2 0.310046420495621
HVUL0H06672.2 HVUL3H20603.2 0.240442418197087
HVUL0H06672.2 HVUL3H20756.2 0.242298172685411
HVUL0H06672.2 HVUL3H20878.2 0.209238618768503
HVUL0H06672.2 HVUL3H21134.2 0.323576944472831
HVUL0H06672.2 HVUL3H21173.2 0.100165290236744
HVUL0H06672.2 HVUL3H21335.2 0.256874607117747
HVUL0H06672.2 HVUL3H22326.2 0.0477526174174074
HVUL0H06672.2 HVUL3H23638.2 0.0697478211352299
HVUL0H06672.2 HVUL3H24029.2 0.246131805378579
HVUL0H06672.2 HVUL3H24267.2 0.330022115805033
HVUL0H06672.2 HVUL3H24886.2 0.131451628107914
HVUL0H06672.2 HVUL3H25243.2 0.23636070871737
HVUL0H06672.2 HVUL3H25246.2 0.222964792565256
HVUL0H06672.2 HVUL3H25331.2 0.171484283560396
HVUL0H06672.2 HVUL3H26786.2 0.0835238142934836
HVUL0H06672.2 HVUL3H26923.2 0.169189652636862
HVUL0H06672.2 HVUL3H27212.2 0.196548549834206
HVUL0H06672.2 HVUL3H27484.2 0.148792048666412
HVUL0H06672.2 HVUL3H27722.2 0.170621517202652
HVUL0H06672.2 HVUL3H28147.2 0.0913007876908523
HVUL0H06672.2 HVUL3H29838.2 0.309497209881361
HVUL0H06672.2 HVUL3H30735.2 0.237618116539046
HVUL0H06672.2 HVUL3H31373.2 0.0856106588582206
HVUL0H06672.2 HVUL3H31684.2 0.0546881570300628
HVUL0H06672.2 HVUL3H31687.2 0.114920901174224
HVUL0H06672.2 HVUL3H32007.2 0.198818518794393
HVUL0H06672.2 HVUL3H32587.2 0.295937246458113
HVUL0H06672.2 HVUL3H32589.2 0.344915686286449
HVUL0H06672.2 HVUL3H32594.2 0.0790190246820053
HVUL0H06672.2 HVUL3H32803.2 0.187793130483086
HVUL0H06672.2 HVUL3H32816.2 0.0394214846742369
HVUL0H06672.2 HVUL3H35479.2 0.0302312822317723
HVUL0H06672.2 HVUL3H37124.2 0.311689458882544
HVUL0H06672.2 HVUL3H37991.2 0.0946791283756927
HVUL0H06672.2 HVUL3H38267.2 0.218872181103027
HVUL0H06672.2 HVUL3H38622.2 0.234923266087768
HVUL0H06672.2 HVUL3H38932.2 0.128569658350953
HVUL0H06672.2 HVUL3H41909.2 0.26216932961036
HVUL0H06672.2 HVUL3H41927.2 0.112426324906444
HVUL0H06672.2 HVUL3H42110.2 0.311562099609092
HVUL0H06672.2 HVUL3H42226.2 0.304355948510926
HVUL0H06672.2 HVUL3H42921.2 0.21966295330253
HVUL0H06672.2 HVUL3H42962.2 0.259277656352895
HVUL0H06672.2 HVUL3H42964.2 0.266807314498581
HVUL0H06672.2 HVUL3H44122.2 0.187160747749456
HVUL0H06672.2 HVUL3H47201.2 0.247936756620378
HVUL0H06672.2 HVUL3H47421.2 0.285863104817298
HVUL0H06672.2 HVUL3H47620.2 0.205799196833094
HVUL0H06672.2 HVUL3H48646.2 0.27279118685602
HVUL0H06672.2 HVUL3H50035.2 0.136662093893124
HVUL0H06672.2 HVUL3H50036.2 0.288736547577984
HVUL0H06672.2 HVUL3H50037.2 0.166801935542667
HVUL0H06672.2 HVUL3H50446.2 0.166053169502487
HVUL0H06672.2 HVUL3H51523.2 0.231208685503371
HVUL0H06672.2 HVUL3H51582.2 0.232107362667851
HVUL0H06672.2 HVUL3H52205.2 0.180540486077066
HVUL0H06672.2 HVUL3H52379.2 0.16545441513176
HVUL0H06672.2 HVUL3H52391.2 0.100949784836127
HVUL0H06672.2 HVUL3H52816.2 0.109183776211088
HVUL0H06672.2 HVUL3H54179.2 0.248444134049933
HVUL0H06672.2 HVUL3H54555.2 0.115190651189892
HVUL0H06672.2 HVUL3H54698.2 0.242466641761496
HVUL0H06672.2 HVUL3H55044.2 0.295183352744912
HVUL0H06672.2 HVUL3H55710.2 0.0640201739070968
HVUL0H06672.2 HVUL3H55885.2 0.323349713723093
HVUL0H06672.2 HVUL3H56360.2 0.0212592014372894
HVUL0H06672.2 HVUL3H56403.2 0.322499519980337
HVUL0H06672.2 HVUL3H56596.2 0.298114865123274
HVUL0H06672.2 HVUL3H56763.2 0.241554606031388
HVUL0H06672.2 HVUL3H56807.2 0.0646454262459012
HVUL0H06672.2 HVUL3H59391.2 0.206088390060867
HVUL0H06672.2 HVUL4H01840.2 0.107002068320757
HVUL0H06672.2 HVUL4H04215.2 0.189292703492449
HVUL0H06672.2 HVUL4H04686.2 0.267306360953313
HVUL0H06672.2 HVUL4H04705.2 0.262039327313197
HVUL0H06672.2 HVUL4H04766.2 0.274800948865798
HVUL0H06672.2 HVUL4H06014.2 0.201316356207248
HVUL0H06672.2 HVUL4H06353.2 0.267545783665751
HVUL0H06672.2 HVUL4H07091.2 0.153241964463183
HVUL0H06672.2 HVUL4H07935.2 0.131575678289497
HVUL0H06672.2 HVUL4H08196.2 0.248582413086823
HVUL0H06672.2 HVUL4H08345.2 0.312843344637735
HVUL0H06672.2 HVUL4H10933.2 0.248631428628913
HVUL0H06672.2 HVUL4H11525.2 0.153865201264012
HVUL0H06672.2 HVUL4H15818.2 0.252794332771293
HVUL0H06672.2 HVUL4H17063.2 0.279584484855436
HVUL0H06672.2 HVUL4H18802.2 0.148531131421846
HVUL0H06672.2 HVUL4H18822.2 0.264400276924326
HVUL0H06672.2 HVUL4H18827.2 0.164606164189244
HVUL0H06672.2 HVUL4H19867.2 0.226770240029922
HVUL0H06672.2 HVUL4H20810.2 0.325710126996183
HVUL0H06672.2 HVUL4H21881.2 0.329813702485825
HVUL0H06672.2 HVUL4H22392.2 0.170785410450356
HVUL0H06672.2 HVUL4H22656.2 0.250406731824719
HVUL0H06672.2 HVUL4H22658.2 0.196994771082451
HVUL0H06672.2 HVUL4H22877.2 0.309334772111366
HVUL0H06672.2 HVUL4H23025.2 0.336921038324265
HVUL0H06672.2 HVUL4H23088.2 0.25318763474572
HVUL0H06672.2 HVUL4H23522.2 0.24180108286505
HVUL0H06672.2 HVUL4H23703.2 0.198961622466568
HVUL0H06672.2 HVUL4H24078.2 0.266276517025212
HVUL0H06672.2 HVUL4H24079.2 0.280832344812507
HVUL0H06672.2 HVUL4H24986.2 0.335707951754586
HVUL0H06672.2 HVUL4H25690.2 0.0557652074257616
HVUL0H06672.2 HVUL4H26989.2 0.134670928089581
HVUL0H06672.2 HVUL4H27492.2 0.278632765340818
HVUL0H06672.2 HVUL4H27786.2 0.164562850257088
HVUL0H06672.2 HVUL4H27893.2 0.154223769872756
HVUL0H06672.2 HVUL4H28003.2 0.290665194763787
HVUL0H06672.2 HVUL4H30329.2 0.192914305105073
HVUL0H06672.2 HVUL4H31143.2 0.053513945990952
HVUL0H06672.2 HVUL4H31396.2 0.34022031488678
HVUL0H06672.2 HVUL4H32991.2 0.251528007795284
HVUL0H06672.2 HVUL4H33244.2 0.310492525271826
HVUL0H06672.2 HVUL4H33249.2 0.318729628503908
HVUL0H06672.2 HVUL4H34490.2 0.315419475713952
HVUL0H06672.2 HVUL4H35620.2 0.197981996682698
HVUL0H06672.2 HVUL4H35625.2 0.27114067364055
HVUL0H06672.2 HVUL4H36252.2 0.13881905776942
HVUL0H06672.2 HVUL4H36253.2 0.315996956722565
HVUL0H06672.2 HVUL4H36384.2 0.313359246467785
HVUL0H06672.2 HVUL4H37016.2 0.331251044708042
HVUL0H06672.2 HVUL4H37622.2 0.13312113102222
HVUL0H06672.2 HVUL4H38766.2 0.295016089540502
HVUL0H06672.2 HVUL4H39948.2 0.27913211763072
HVUL0H06672.2 HVUL4H40510.2 0.192246060552566
HVUL0H06672.2 HVUL4H40988.2 0.233240156784061
HVUL0H06672.2 HVUL4H42204.2 0.316914279425005
HVUL0H06672.2 HVUL4H42516.2 0.244394698897266
HVUL0H06672.2 HVUL4H43943.2 0.293941086605837
HVUL0H06672.2 HVUL4H45048.2 0.104018882545615
HVUL0H06672.2 HVUL4H45220.2 0.296467258451232
HVUL0H06672.2 HVUL4H46594.2 0.232628822332397
HVUL0H06672.2 HVUL4H46709.2 0.349255840449454
HVUL0H06672.2 HVUL4H51087.2 0.176779364539946
HVUL0H06672.2 HVUL4H51504.2 0.302559458911984
HVUL0H06672.2 HVUL4H52689.2 0.122658852429502
HVUL0H06672.2 HVUL4H53205.2 0.318610189094875
HVUL0H06672.2 HVUL4H53907.2 0.206283531237779
HVUL0H06672.2 HVUL4H58026.2 0.30173132661834
HVUL0H06672.2 HVUL4H58651.2 0.217823365312346
HVUL0H06672.2 HVUL4H59216.2 0.181435083667899
HVUL0H06672.2 HVUL5H01907.2 0.0140464496438833
HVUL0H06672.2 HVUL5H02575.2 0.214996280840332
HVUL0H06672.2 HVUL5H03287.2 0.194691954107782
HVUL0H06672.2 HVUL5H03300.2 0.286641225904599
HVUL0H06672.2 HVUL5H03562.2 0.17536295848589
HVUL0H06672.2 HVUL5H03709.2 0.298008500970327
HVUL0H06672.2 HVUL5H03750.2 0.248067577043843
HVUL0H06672.2 HVUL5H04247.2 0.320209757586394
HVUL0H06672.2 HVUL5H04542.2 0.0130757774237074
HVUL0H06672.2 HVUL5H05065.2 0.222897671878755
HVUL0H06672.2 HVUL5H09122.2 0.302665114494835
HVUL0H06672.2 HVUL5H09196.2 0.25217371679344
HVUL0H06672.2 HVUL5H09615.2 0.182286390477131
HVUL0H06672.2 HVUL5H13618.2 0.258605086510615
HVUL0H06672.2 HVUL5H13950.2 0.342767493246991
HVUL0H06672.2 HVUL5H14765.2 0.240353637783682
HVUL0H06672.2 HVUL5H14878.2 0.0702786552619196
HVUL0H06672.2 HVUL5H15987.2 0.0775553620688517
HVUL0H06672.2 HVUL5H15989.2 0.17283045566079
HVUL0H06672.2 HVUL5H16291.2 0.276716499478684
HVUL0H06672.2 HVUL5H17403.2 0.27047362917497
HVUL0H06672.2 HVUL5H17601.2 0.210791559909428
HVUL0H06672.2 HVUL5H17995.2 0.137206844928255
HVUL0H06672.2 HVUL5H22122.2 0.0952727655767374
HVUL0H06672.2 HVUL5H23080.2 0.175699381776089
HVUL0H06672.2 HVUL5H23436.2 0.111089936123082
HVUL0H06672.2 HVUL5H24150.2 0.298201181072158
HVUL0H06672.2 HVUL5H24197.2 0.0986429923988763
HVUL0H06672.2 HVUL5H24217.2 0.2621576365013
HVUL0H06672.2 HVUL5H24547.2 0.276537166002037
HVUL0H06672.2 HVUL5H24577.2 0.181155609181063
HVUL0H06672.2 HVUL5H25573.2 0.325622856272706
HVUL0H06672.2 HVUL5H25876.2 0.289358463197907
HVUL0H06672.2 HVUL5H27016.2 0.303438346893556
HVUL0H06672.2 HVUL5H27434.2 0.147250533157336
HVUL0H06672.2 HVUL5H27515.2 0.0910430212787613
HVUL0H06672.2 HVUL5H27848.2 0.267355519150772
HVUL0H06672.2 HVUL5H28118.2 0.09495991308404
HVUL0H06672.2 HVUL5H28266.2 0.251655589266612
HVUL0H06672.2 HVUL5H28272.2 0.155320186236722
HVUL0H06672.2 HVUL5H28980.2 0.141960341955818
HVUL0H06672.2 HVUL5H28981.2 0.187822339244632
HVUL0H06672.2 HVUL5H29493.2 0.237362964843
HVUL0H06672.2 HVUL5H30305.2 0.284732062610502
HVUL0H06672.2 HVUL5H31472.2 0.301174284765056
HVUL0H06672.2 HVUL5H31476.2 0.333051248256818
HVUL0H06672.2 HVUL5H31530.2 0.196517955093137
HVUL0H06672.2 HVUL5H31531.2 0.306321527147911
HVUL0H06672.2 HVUL5H32449.2 0.219750546978892
HVUL0H06672.2 HVUL5H33051.2 0.174594367046743
HVUL0H06672.2 HVUL5H33083.2 0.157718002576901
HVUL0H06672.2 HVUL5H33463.2 0.280652141801791
HVUL0H06672.2 HVUL5H33464.2 0.309364441735228
HVUL0H06672.2 HVUL5H33683.2 0.340648120529953
HVUL0H06672.2 HVUL5H33735.2 0.332058233077527
HVUL0H06672.2 HVUL5H34048.2 0.213782544832779
HVUL0H06672.2 HVUL5H34363.2 0.323337490003719
HVUL0H06672.2 HVUL5H34548.2 0.194563285211741
HVUL0H06672.2 HVUL5H35298.2 0.292276575125609
HVUL0H06672.2 HVUL5H35743.2 0.130673518288348
HVUL0H06672.2 HVUL5H35745.2 0.123427722571373
HVUL0H06672.2 HVUL5H36534.2 0.33105250803743
HVUL0H06672.2 HVUL5H36751.2 0.27070339916032
HVUL0H06672.2 HVUL5H39739.2 0.201912333050309
HVUL0H06672.2 HVUL5H39748.2 0.284565599883447
HVUL0H06672.2 HVUL5H40577.2 0.335872033983276
HVUL0H06672.2 HVUL5H40609.2 0.216342385806502
HVUL0H06672.2 HVUL5H41827.2 0.129456657543672
HVUL0H06672.2 HVUL5H43427.2 0.245804060166127
HVUL0H06672.2 HVUL5H47789.2 0.303498523529103
HVUL0H06672.2 HVUL5H47962.2 0.28597431338323
HVUL0H06672.2 HVUL5H48694.2 0.234432299334393
HVUL0H06672.2 HVUL5H48848.2 0.0399459167531888
HVUL0H06672.2 HVUL5H49109.2 0.325737389031508
HVUL0H06672.2 HVUL5H49815.2 0.2138804561
HVUL0H06672.2 HVUL5H50421.2 0.269643778200982
HVUL0H06672.2 HVUL5H50425.2 0.295155734904597
HVUL0H06672.2 HVUL5H53175.2 0.279516925578518
HVUL0H06672.2 HVUL5H55526.2 0.127862313505822
HVUL0H06672.2 HVUL5H57521.2 0.273793706167575
HVUL0H06672.2 HVUL5H58809.2 0.122661318992587
HVUL0H06672.2 HVUL5H58846.2 0.246466905540015
HVUL0H06672.2 HVUL6H00960.2 0.261511369213919
HVUL0H06672.2 HVUL6H03366.2 0.310444946324191
HVUL0H06672.2 HVUL6H03725.2 0.226396782717009
HVUL0H06672.2 HVUL6H04294.2 0.313953474454554
HVUL0H06672.2 HVUL6H04552.2 0.169049031645366
HVUL0H06672.2 HVUL6H04553.2 0.182939072447117
HVUL0H06672.2 HVUL6H04860.2 0.300346758617293
HVUL0H06672.2 HVUL6H05446.2 0.273631637665469
HVUL0H06672.2 HVUL6H07471.2 0.325091569796324
HVUL0H06672.2 HVUL6H07727.2 0.137796727631153
HVUL0H06672.2 HVUL6H07948.2 0.241597789165074
HVUL0H06672.2 HVUL6H08500.2 0.105688083768863
HVUL0H06672.2 HVUL6H08730.2 0.0226731056489401
HVUL0H06672.2 HVUL6H08731.2 0.0384263179382511
HVUL0H06672.2 HVUL6H08769.2 0.316189605623212
HVUL0H06672.2 HVUL6H09792.2 0.170094163808527
HVUL0H06672.2 HVUL6H09947.2 0.289288621855244
HVUL0H06672.2 HVUL6H10010.2 0.122054851112526
HVUL0H06672.2 HVUL6H11048.2 0.218629550491843
HVUL0H06672.2 HVUL6H11049.2 0.133985761425264
HVUL0H06672.2 HVUL6H12231.2 0.299118490299273
HVUL0H06672.2 HVUL6H12644.2 0.062525994227083
HVUL0H06672.2 HVUL6H13943.2 0.0639855500876184
HVUL0H06672.2 HVUL6H15294.2 0.191923877593076
HVUL0H06672.2 HVUL6H15560.2 0.0780813489718539
HVUL0H06672.2 HVUL6H16051.2 0.176899493129062
HVUL0H06672.2 HVUL6H16913.2 0.176133955207763
HVUL0H06672.2 HVUL6H17109.2 0.112278915982242
HVUL0H06672.2 HVUL6H18328.2 0.308670476326782
HVUL0H06672.2 HVUL6H19063.2 0.287243482261388
HVUL0H06672.2 HVUL6H19947.2 0.0881992833356272
HVUL0H06672.2 HVUL6H20009.2 0.182034867899461
HVUL0H06672.2 HVUL6H20310.2 0.0562863952633028
HVUL0H06672.2 HVUL6H24521.2 0.165040528591707
HVUL0H06672.2 HVUL6H24686.2 0.152875170814428
HVUL0H06672.2 HVUL6H24812.2 0.112755220563326
HVUL0H06672.2 HVUL6H25340.2 0.242767919892785
HVUL0H06672.2 HVUL6H25705.2 0.342374234501935
HVUL0H06672.2 HVUL6H25712.2 0.217425041404856
HVUL0H06672.2 HVUL6H27940.2 0.171464929044556
HVUL0H06672.2 HVUL6H28803.2 0.0755181987677843
HVUL0H06672.2 HVUL6H29522.2 0.195299417364743
HVUL0H06672.2 HVUL6H29909.2 0.312315877812617
HVUL0H06672.2 HVUL6H30646.2 0.309012965470672
HVUL0H06672.2 HVUL6H30749.2 0.103214423025756
HVUL0H06672.2 HVUL6H30813.2 0.286035933180967
HVUL0H06672.2 HVUL6H31984.2 0.279559348493597
HVUL0H06672.2 HVUL6H32383.2 0.289121574010246
HVUL0H06672.2 HVUL6H35450.2 0.205818647291607
HVUL0H06672.2 HVUL6H36406.2 0.201584663901153
HVUL0H06672.2 HVUL6H36407.2 0.248434849238723
HVUL0H06672.2 HVUL6H37726.2 0.187971737983746
HVUL0H06672.2 HVUL6H38045.2 0.228070401666641
HVUL0H06672.2 HVUL6H38442.2 0.273446110381951
HVUL0H06672.2 HVUL6H38788.2 0.144129148884679
HVUL0H06672.2 HVUL6H39067.2 0.16739067434282
HVUL0H06672.2 HVUL6H39300.2 0.175430431680131
HVUL0H06672.2 HVUL6H40505.2 0.257120058385472
HVUL0H06672.2 HVUL6H40544.2 0.114631573597536
HVUL0H06672.2 HVUL6H40545.2 0.253892692596256
HVUL0H06672.2 HVUL6H41149.2 0.339329138838515
HVUL0H06672.2 HVUL6H41550.2 0.0713318372296925
HVUL0H06672.2 HVUL6H41655.2 0.161739499820719
HVUL0H06672.2 HVUL6H41798.2 0.12770422246727
HVUL0H06672.2 HVUL6H42942.2 0.156881143403176
HVUL0H06672.2 HVUL6H45898.2 0.255070561852509
HVUL0H06672.2 HVUL6H46097.2 0.331705198165338
HVUL0H06672.2 HVUL6H47278.2 0.0173080515675911
HVUL0H06672.2 HVUL6H47776.2 0.115752186442153
HVUL0H06672.2 HVUL6H48954.2 0.271560624082694
HVUL0H06672.2 HVUL6H49068.2 0.215749766003213
HVUL0H06672.2 HVUL6H51096.2 0.278425596726494
HVUL0H06672.2 HVUL6H52112.2 0.330847112508811
HVUL0H06672.2 HVUL6H52629.2 0.0221886037198963
HVUL0H06672.2 HVUL6H53360.2 0.0529371084868523
HVUL0H06672.2 HVUL6H54152.2 0.18197906219568
HVUL0H06672.2 HVUL6H56422.2 0.184439012603204
HVUL0H06672.2 HVUL6H58165.2 0.217264413696841
HVUL0H06672.2 HVUL7H01364.2 0.113650185311531
HVUL0H06672.2 HVUL7H01642.2 0.328348510991538
HVUL0H06672.2 HVUL7H01987.2 0.269868140873814
HVUL0H06672.2 HVUL7H02902.2 0.305127432237295
HVUL0H06672.2 HVUL7H04004.2 0.0444841023386356
HVUL0H06672.2 HVUL7H04535.2 0.295078369335942
HVUL0H06672.2 HVUL7H04785.2 0.247691351136452
HVUL0H06672.2 HVUL7H05382.2 0.297165734990298
HVUL0H06672.2 HVUL7H05514.2 0.230817121142066
HVUL0H06672.2 HVUL7H06283.2 0.0222483314959661
HVUL0H06672.2 HVUL7H06284.2 0.0222483314959661
HVUL0H06672.2 HVUL7H06762.2 0.277283185583585
HVUL0H06672.2 HVUL7H07085.2 0.136972646960918
HVUL0H06672.2 HVUL7H07405.2 0.183516708977078
HVUL0H06672.2 HVUL7H08413.2 0.344331670883418
HVUL0H06672.2 HVUL7H09105.2 0.0254872261667451
HVUL0H06672.2 HVUL7H09127.2 0.263364627523466
HVUL0H06672.2 HVUL7H09665.2 0.120672847862219
HVUL0H06672.2 HVUL7H09829.2 0.195616650693171
HVUL0H06672.2 HVUL7H11708.2 0.0249488468150332
HVUL0H06672.2 HVUL7H11770.2 0.294188479518788
HVUL0H06672.2 HVUL7H11771.2 0.195889396598307
HVUL0H06672.2 HVUL7H13516.2 0.0902046466984387
HVUL0H06672.2 HVUL7H13517.2 0.260330269603758
HVUL0H06672.2 HVUL7H13610.2 0.0447496096281451
HVUL0H06672.2 HVUL7H14402.2 0.322099039630421
HVUL0H06672.2 HVUL7H14499.2 0.167774992017465
HVUL0H06672.2 HVUL7H14873.2 0.333448466687201
HVUL0H06672.2 HVUL7H15387.2 0.123999741149938
HVUL0H06672.2 HVUL7H15430.2 0.272098868204423
HVUL0H06672.2 HVUL7H16550.2 0.182777155968835
HVUL0H06672.2 HVUL7H17449.2 0.283263019425469
HVUL0H06672.2 HVUL7H18584.2 0.336792386711551
HVUL0H06672.2 HVUL7H18784.2 0.0222483314959661
HVUL0H06672.2 HVUL7H18798.2 0.328232476178133
HVUL0H06672.2 HVUL7H19011.2 0.228544341573904
HVUL0H06672.2 HVUL7H19404.2 0.336060101559161
HVUL0H06672.2 HVUL7H19446.2 0.278746518911572
HVUL0H06672.2 HVUL7H21690.2 0.137033874972998
HVUL0H06672.2 HVUL7H21739.2 0.32342760302313
HVUL0H06672.2 HVUL7H22998.2 0.0987247679544179
HVUL0H06672.2 HVUL7H23184.2 0.155591328482234
HVUL0H06672.2 HVUL7H27363.2 0.114227325163456
HVUL0H06672.2 HVUL7H28678.2 0.0677204436409463
HVUL0H06672.2 HVUL7H28814.2 0.0434769007785272
HVUL0H06672.2 HVUL7H29026.2 0.24273805178614
HVUL0H06672.2 HVUL7H29467.2 0.149088814224545
HVUL0H06672.2 HVUL7H29849.2 0.0826928161541143
HVUL0H06672.2 HVUL7H30153.2 0.327420477931557
HVUL0H06672.2 HVUL7H30227.2 0.0465636551346184
HVUL0H06672.2 HVUL7H30693.2 0.214353663704919
HVUL0H06672.2 HVUL7H31739.2 0.180847516050064
HVUL0H06672.2 HVUL7H31946.2 0.187375327911475
HVUL0H06672.2 HVUL7H32410.2 0.319195963995005
HVUL0H06672.2 HVUL7H32680.2 0.314313556049183
HVUL0H06672.2 HVUL7H33531.2 0.265274415946521
HVUL0H06672.2 HVUL7H34129.2 0.293658517783845
HVUL0H06672.2 HVUL7H34405.2 0.338504127292832
HVUL0H06672.2 HVUL7H34629.2 0.332481134349109
HVUL0H06672.2 HVUL7H34994.2 0.256476392847198
HVUL0H06672.2 HVUL7H35655.2 0.341712837617298
HVUL0H06672.2 HVUL7H35861.2 0.0726235822541344
HVUL0H06672.2 HVUL7H36582.2 0.336894003198412
HVUL0H06672.2 HVUL7H38141.2 0.322335253434766
HVUL0H06672.2 HVUL7H38182.2 0.230920930108275
HVUL0H06672.2 HVUL7H38746.2 0.28517612489925
HVUL0H06672.2 HVUL7H39193.2 0.0865901376760927
HVUL0H06672.2 HVUL7H40086.2 0.257173644439086
HVUL0H06672.2 HVUL7H41614.2 0.267721382821465
HVUL0H06672.2 HVUL7H41635.2 0.126587623558977
HVUL0H06672.2 HVUL7H42129.2 0.250945551262906
HVUL0H06672.2 HVUL7H43276.2 0.203781369706408
HVUL0H06672.2 HVUL7H43367.2 0.345846107009206
HVUL0H06672.2 HVUL7H44148.2 0.126174672607128
HVUL0H06672.2 HVUL7H44184.2 0.285423647925274
HVUL0H06672.2 HVUL7H44188.2 0.30679278803213
HVUL0H06672.2 HVUL7H45102.2 0.114295542282325
HVUL0H06672.2 HVUL7H45454.2 0.284203137948164
HVUL0H06672.2 HVUL7H47838.2 0.299187284625367
HVUL0H06672.2 HVUL7H50534.2 0.0506789762826386
HVUL0H06672.2 HVUL7H51974.2 0.101260154899344
HVUL0H06672.2 HVUL7H53407.2 0.0689673529223919
HVUL0H06672.2 HVUL7H53819.2 0.206511938100272
HVUL0H06672.2 HVUL7H55383.2 0.0926092067330418
HVUL0H06672.2 HVUL7H57019.2 0.100289141657758
HVUL0H06672.2 HVUL7H57177.2 0.271961838648927
HVUL0H06672.2 HVUL7H57748.2 0.29276689660806
HVUL0H06672.2 HVUL7H59301.2 0.285108229227732
HVUL0H07050.2 HVUL0H11599.2 0.252188358982972
HVUL0H07050.2 HVUL0H17019.2 0.348646535638012
HVUL0H07050.2 HVUL0H19180.2 0.273600234299699
HVUL0H07050.2 HVUL0H19449.2 0.335864723917248
HVUL0H07050.2 HVUL0H21233.2 0.0861168538731544
HVUL0H07050.2 HVUL0H30534.2 0.270862688496687
HVUL0H07050.2 HVUL0H35895.2 0.37168412674248
HVUL0H07050.2 HVUL0H39808.2 0.433501980973192
HVUL0H07050.2 HVUL1H01782.2 0.407289898273234
HVUL0H07050.2 HVUL1H02214.2 0.242159888489124
HVUL0H07050.2 HVUL1H03043.2 0.0576277252609091
HVUL0H07050.2 HVUL1H03900.2 0.283463214118181
HVUL0H07050.2 HVUL1H07686.2 0.413053548362737
HVUL0H07050.2 HVUL1H07736.2 0.375536706322709
HVUL0H07050.2 HVUL1H07822.2 0.0288999658086059
HVUL0H07050.2 HVUL1H07932.2 0.293163649599303
HVUL0H07050.2 HVUL1H08426.2 0.216104718011636
HVUL0H07050.2 HVUL1H10645.2 0.189324232797292
HVUL0H07050.2 HVUL1H11147.2 0.353262108487637
HVUL0H07050.2 HVUL1H11391.2 0.238781598587994
HVUL0H07050.2 HVUL1H14073.2 0.200290646349057
HVUL0H07050.2 HVUL1H14185.2 0.421238844419124
HVUL0H07050.2 HVUL1H14432.2 0.232703638438284
HVUL0H07050.2 HVUL1H14482.2 0.388037557822934
HVUL0H07050.2 HVUL1H14729.2 0.305226766290898
HVUL0H07050.2 HVUL1H15040.2 0.194584017724566
HVUL0H07050.2 HVUL1H15353.2 0.379580965044747
HVUL0H07050.2 HVUL1H15363.2 0.326906538033614
HVUL0H07050.2 HVUL1H15463.2 0.375841132621879
HVUL0H07050.2 HVUL1H15844.2 0.129374838893755
HVUL0H07050.2 HVUL1H15858.2 0.210765691237013
HVUL0H07050.2 HVUL1H15965.2 0.0533197416304322
HVUL0H07050.2 HVUL1H16871.2 0.110899775636381
HVUL0H07050.2 HVUL1H19106.2 0.299994004958235
HVUL0H07050.2 HVUL1H20360.2 0.356670389850356
HVUL0H07050.2 HVUL1H21556.2 0.425506584961197
HVUL0H07050.2 HVUL1H22016.2 0.331567277791176
HVUL0H07050.2 HVUL1H22532.2 0.340051432955286
HVUL0H07050.2 HVUL1H22533.2 0.235524508316175
HVUL0H07050.2 HVUL1H23279.2 0.138877909808216
HVUL0H07050.2 HVUL1H23295.2 0.141249328522732
HVUL0H07050.2 HVUL1H23813.2 0.0557515961965015
HVUL0H07050.2 HVUL1H23887.2 0.281033098873028
HVUL0H07050.2 HVUL1H24390.2 0.218374014267219
HVUL0H07050.2 HVUL1H24895.2 0.22285479617368
HVUL0H07050.2 HVUL1H25652.2 0.181153923411346
HVUL0H07050.2 HVUL1H25959.2 0.14203465499992
HVUL0H07050.2 HVUL1H28711.2 0.394657247227635
HVUL0H07050.2 HVUL1H29157.2 0.12778464592747
HVUL0H07050.2 HVUL1H29666.2 0.376473434203634
HVUL0H07050.2 HVUL1H30075.2 0.238315904257426
HVUL0H07050.2 HVUL1H30589.2 0.198320925451216
HVUL0H07050.2 HVUL1H30857.2 0.290872305789072
HVUL0H07050.2 HVUL1H30950.2 0.254242215380466
HVUL0H07050.2 HVUL1H31339.2 0.321842331038063
HVUL0H07050.2 HVUL1H32077.2 0.158805295588825
HVUL0H07050.2 HVUL1H32433.2 0.355549246408601
HVUL0H07050.2 HVUL1H32442.2 0.362387356938687
HVUL0H07050.2 HVUL1H32789.2 0.316730472854211
HVUL0H07050.2 HVUL1H33000.2 0.366414566935192
HVUL0H07050.2 HVUL1H34458.2 0.402063385695166
HVUL0H07050.2 HVUL1H35361.2 0.197270509428133
HVUL0H07050.2 HVUL1H36755.2 0.202132743070101
HVUL0H07050.2 HVUL1H37233.2 0.301800724899739
HVUL0H07050.2 HVUL1H37466.2 0.354506320361139
HVUL0H07050.2 HVUL1H40517.2 0.11487401313354
HVUL0H07050.2 HVUL1H41205.2 0.365574156381051
HVUL0H07050.2 HVUL1H41697.2 0.268232205388837
HVUL0H07050.2 HVUL1H41888.2 0.267615716757125
HVUL0H07050.2 HVUL1H43340.2 0.275246852464255
HVUL0H07050.2 HVUL1H43354.2 0.243709956463815
HVUL0H07050.2 HVUL1H43359.2 0.413935280173948
HVUL0H07050.2 HVUL1H43475.2 0.223508217744105
HVUL0H07050.2 HVUL1H43656.2 0.361044894468594
HVUL0H07050.2 HVUL1H44718.2 0.0899878698073118
HVUL0H07050.2 HVUL1H47175.2 0.370307178682575
HVUL0H07050.2 HVUL1H48073.2 0.4204859682841
HVUL0H07050.2 HVUL1H49842.2 0.168327493860193
HVUL0H07050.2 HVUL1H52124.2 0.223828849221148
HVUL0H07050.2 HVUL1H52140.2 0.27605177509822
HVUL0H07050.2 HVUL1H52645.2 0.262759114032221
HVUL0H07050.2 HVUL1H52934.2 0.079849990634625
HVUL0H07050.2 HVUL2H00234.2 0.264054483067022
HVUL0H07050.2 HVUL2H02735.2 0.211032707168898
HVUL0H07050.2 HVUL2H03127.2 0.39362230086046
HVUL0H07050.2 HVUL2H03693.2 0.299841583698032
HVUL0H07050.2 HVUL2H04690.2 0.3629872957475
HVUL0H07050.2 HVUL2H04863.2 0.186086782581064
HVUL0H07050.2 HVUL2H05107.2 0.238868716699808
HVUL0H07050.2 HVUL2H05119.2 0.162437006285073
HVUL0H07050.2 HVUL2H05483.2 0.248009196792333
HVUL0H07050.2 HVUL2H05509.2 0.0541481560933563
HVUL0H07050.2 HVUL2H05647.2 0.265656280573095
HVUL0H07050.2 HVUL2H05962.2 0.291823100183905
HVUL0H07050.2 HVUL2H06940.2 0.189218742566266
HVUL0H07050.2 HVUL2H06941.2 0.132352631132171
HVUL0H07050.2 HVUL2H07117.2 0.378177754292864
HVUL0H07050.2 HVUL2H07176.2 0.268306861705333
HVUL0H07050.2 HVUL2H08081.2 0.276267560351993
HVUL0H07050.2 HVUL2H08148.2 0.301546653500255
HVUL0H07050.2 HVUL2H09901.2 0.404534196464585
HVUL0H07050.2 HVUL2H10344.2 0.426810815801423
HVUL0H07050.2 HVUL2H10448.2 0.261327594667945
HVUL0H07050.2 HVUL2H10450.2 0.370067049521619
HVUL0H07050.2 HVUL2H10627.2 0.33592548710605
HVUL0H07050.2 HVUL2H10719.2 0.272011875556985
HVUL0H07050.2 HVUL2H10791.2 0.261578447793891
HVUL0H07050.2 HVUL2H11060.2 0.329851789008302
HVUL0H07050.2 HVUL2H11398.2 0.407416968790902
HVUL0H07050.2 HVUL2H11772.2 0.366331040874653
HVUL0H07050.2 HVUL2H12743.2 0.424697042043864
HVUL0H07050.2 HVUL2H14504.2 0.151009297920563
HVUL0H07050.2 HVUL2H15007.2 0.277651591693875
HVUL0H07050.2 HVUL2H15246.2 0.225382807749017
HVUL0H07050.2 HVUL2H15369.2 0.276544808920638
HVUL0H07050.2 HVUL2H15665.2 0.0206169101266225
HVUL0H07050.2 HVUL2H15805.2 0.372748861383672
HVUL0H07050.2 HVUL2H16172.2 0.28126734793563
HVUL0H07050.2 HVUL2H16277.2 0.21402022411553
HVUL0H07050.2 HVUL2H16368.2 0.393089885232448
HVUL0H07050.2 HVUL2H16659.2 0.365240510910159
HVUL0H07050.2 HVUL2H17218.2 0.0974287805641147
HVUL0H07050.2 HVUL2H17279.2 0.199261397444995
HVUL0H07050.2 HVUL2H17664.2 0.245205169085962
HVUL0H07050.2 HVUL2H19076.2 0.328804310846413
HVUL0H07050.2 HVUL2H19410.2 0.20776845761032
HVUL0H07050.2 HVUL2H19925.2 0.423179245557071
HVUL0H07050.2 HVUL2H20032.2 0.21774867974478
HVUL0H07050.2 HVUL2H21195.2 0.162965940844034
HVUL0H07050.2 HVUL2H21734.2 0.35582050523756
HVUL0H07050.2 HVUL2H22217.2 0.209465652919846
HVUL0H07050.2 HVUL2H22796.2 0.183869263214004
HVUL0H07050.2 HVUL2H22826.2 0.265840246556101
HVUL0H07050.2 HVUL2H23029.2 0.352383200422179
HVUL0H07050.2 HVUL2H24680.2 0.345489024132689
HVUL0H07050.2 HVUL2H25164.2 0.148821814646202
HVUL0H07050.2 HVUL2H26033.2 0.126809208127451
HVUL0H07050.2 HVUL2H26493.2 0.295877450197871
HVUL0H07050.2 HVUL2H26573.2 0.187892287766373
HVUL0H07050.2 HVUL2H28068.2 0.376273661926124
HVUL0H07050.2 HVUL2H28164.2 0.220205268587188
HVUL0H07050.2 HVUL2H28224.2 0.313987436397814
HVUL0H07050.2 HVUL2H29044.2 0.226122189595491
HVUL0H07050.2 HVUL2H29045.2 0.152352076703778
HVUL0H07050.2 HVUL2H30125.2 0.339089769608948
HVUL0H07050.2 HVUL2H30409.2 0.308679591044176
HVUL0H07050.2 HVUL2H30551.2 0.336699925022529
HVUL0H07050.2 HVUL2H31620.2 0.35490356629446
HVUL0H07050.2 HVUL2H31627.2 0.395518278832198
HVUL0H07050.2 HVUL2H31707.2 0.314185922396305
HVUL0H07050.2 HVUL2H33190.2 0.184094576528057
HVUL0H07050.2 HVUL2H34193.2 0.195486758070212
HVUL0H07050.2 HVUL2H35334.2 0.346780422052696
HVUL0H07050.2 HVUL2H36646.2 0.191755689790149
HVUL0H07050.2 HVUL2H36888.2 0.219837142294695
HVUL0H07050.2 HVUL2H37817.2 0.385639435031029
HVUL0H07050.2 HVUL2H38113.2 0.323307715756137
HVUL0H07050.2 HVUL2H38539.2 0.348297651888096
HVUL0H07050.2 HVUL2H38540.2 0.36799628689052
HVUL0H07050.2 HVUL2H38777.2 0.18823499018812
HVUL0H07050.2 HVUL2H39130.2 0.25791990919005
HVUL0H07050.2 HVUL2H40308.2 0.288199822891621
HVUL0H07050.2 HVUL2H40334.2 0.159016533651226
HVUL0H07050.2 HVUL2H41240.2 0.0362315865586083
HVUL0H07050.2 HVUL2H42069.2 0.338962536598952
HVUL0H07050.2 HVUL2H42689.2 0.153187497986439
HVUL0H07050.2 HVUL2H43442.2 0.366174110131537
HVUL0H07050.2 HVUL2H44538.2 0.176561547050529
HVUL0H07050.2 HVUL2H44541.2 0.374382834323637
HVUL0H07050.2 HVUL2H45020.2 0.265054726795465
HVUL0H07050.2 HVUL2H45417.2 0.219560373458314
HVUL0H07050.2 HVUL2H45848.2 0.331308815728578
HVUL0H07050.2 HVUL2H46744.2 0.205754978696186
HVUL0H07050.2 HVUL2H49126.2 0.36740537555257
HVUL0H07050.2 HVUL2H50114.2 0.0653293179737385
HVUL0H07050.2 HVUL2H50171.2 0.282249133905385
HVUL0H07050.2 HVUL2H50172.2 0.138108841957223
HVUL0H07050.2 HVUL2H50806.2 0.106043825570722
HVUL0H07050.2 HVUL2H51500.2 0.336424854672794
HVUL0H07050.2 HVUL2H51674.2 0.374943197744271
HVUL0H07050.2 HVUL2H52073.2 0.259901772663771
HVUL0H07050.2 HVUL2H52299.2 0.0929229716794525
HVUL0H07050.2 HVUL2H52798.2 0.314110066966052
HVUL0H07050.2 HVUL2H53124.2 0.391200393665426
HVUL0H07050.2 HVUL2H53320.2 0.385143435175341
HVUL0H07050.2 HVUL2H55602.2 0.226573714071589
HVUL0H07050.2 HVUL2H55800.2 0.26415436457648
HVUL0H07050.2 HVUL3H00880.2 0.0644212105239211
HVUL0H07050.2 HVUL3H01447.2 0.217135276243867
HVUL0H07050.2 HVUL3H01928.2 0.0753879764314186
HVUL0H07050.2 HVUL3H02529.2 0.341057046604614
HVUL0H07050.2 HVUL3H02717.2 0.349555635187816
HVUL0H07050.2 HVUL3H03686.2 0.264035354040228
HVUL0H07050.2 HVUL3H03687.2 0.243212930827123
HVUL0H07050.2 HVUL3H03695.2 0.237694836685786
HVUL0H07050.2 HVUL3H04503.2 0.268800785135778
HVUL0H07050.2 HVUL3H05976.2 0.322101520544796
HVUL0H07050.2 HVUL3H06040.2 0.336121612063437
HVUL0H07050.2 HVUL3H06042.2 0.326352884292985
HVUL0H07050.2 HVUL3H06208.2 0.317156759231561
HVUL0H07050.2 HVUL3H06433.2 0.39285101868293
HVUL0H07050.2 HVUL3H07033.2 0.191722211541892
HVUL0H07050.2 HVUL3H08166.2 0.322224606438161
HVUL0H07050.2 HVUL3H08405.2 0.260368027406122
HVUL0H07050.2 HVUL3H08612.2 0.348722976801525
HVUL0H07050.2 HVUL3H08761.2 0.338043646389186
HVUL0H07050.2 HVUL3H09013.2 0.402597403062435
HVUL0H07050.2 HVUL3H09240.2 0.346895884070419
HVUL0H07050.2 HVUL3H09556.2 0.231572916745375
HVUL0H07050.2 HVUL3H10738.2 0.25173859922057
HVUL0H07050.2 HVUL3H11956.2 0.408329474280699
HVUL0H07050.2 HVUL3H11967.2 0.411152452506673
HVUL0H07050.2 HVUL3H12464.2 0.409275999732798
HVUL0H07050.2 HVUL3H12602.2 0.270362010198276
HVUL0H07050.2 HVUL3H12728.2 0.367387932527264
HVUL0H07050.2 HVUL3H13022.2 0.206527909030749
HVUL0H07050.2 HVUL3H13488.2 0.357156529765166
HVUL0H07050.2 HVUL3H14473.2 0.412746328257976
HVUL0H07050.2 HVUL3H15315.2 0.392673614056908
HVUL0H07050.2 HVUL3H15476.2 0.300194202663387
HVUL0H07050.2 HVUL3H15598.2 0.192626745798713
HVUL0H07050.2 HVUL3H15706.2 0.1042648117733
HVUL0H07050.2 HVUL3H16656.2 0.259005931386977
HVUL0H07050.2 HVUL3H16981.2 0.159045053175503
HVUL0H07050.2 HVUL3H17685.2 0.23223130609195
HVUL0H07050.2 HVUL3H17706.2 0.17163059557406
HVUL0H07050.2 HVUL3H18867.2 0.25674931700969
HVUL0H07050.2 HVUL3H20168.2 0.373813334781948
HVUL0H07050.2 HVUL3H20603.2 0.342408294695865
HVUL0H07050.2 HVUL3H20756.2 0.312735838378081
HVUL0H07050.2 HVUL3H20878.2 0.329306898076495
HVUL0H07050.2 HVUL3H21134.2 0.369163268173624
HVUL0H07050.2 HVUL3H21173.2 0.146462012625156
HVUL0H07050.2 HVUL3H21335.2 0.287881863373224
HVUL0H07050.2 HVUL3H22326.2 0.101535682126423
HVUL0H07050.2 HVUL3H23638.2 0.118524791308902
HVUL0H07050.2 HVUL3H24029.2 0.382795138931506
HVUL0H07050.2 HVUL3H24267.2 0.350877410749412
HVUL0H07050.2 HVUL3H24886.2 0.204607169841566
HVUL0H07050.2 HVUL3H25243.2 0.202187373299779
HVUL0H07050.2 HVUL3H25246.2 0.355440832598249
HVUL0H07050.2 HVUL3H25331.2 0.143588650029953
HVUL0H07050.2 HVUL3H26786.2 0.0940193743826561
HVUL0H07050.2 HVUL3H26923.2 0.251719273419206
HVUL0H07050.2 HVUL3H27212.2 0.198121563165798
HVUL0H07050.2 HVUL3H27484.2 0.27749050164104
HVUL0H07050.2 HVUL3H27722.2 0.133743259940239
HVUL0H07050.2 HVUL3H28147.2 0.150755876307629
HVUL0H07050.2 HVUL3H29838.2 0.377534127892762
HVUL0H07050.2 HVUL3H30735.2 0.266282931835838
HVUL0H07050.2 HVUL3H31373.2 0.105708816656922
HVUL0H07050.2 HVUL3H31684.2 0.0864262304367219
HVUL0H07050.2 HVUL3H31687.2 0.115115018686561
HVUL0H07050.2 HVUL3H32007.2 0.233844618948224
HVUL0H07050.2 HVUL3H32587.2 0.295225540979612
HVUL0H07050.2 HVUL3H32589.2 0.379297225034244
HVUL0H07050.2 HVUL3H32594.2 0.138190156485469
HVUL0H07050.2 HVUL3H32803.2 0.185766170937646
HVUL0H07050.2 HVUL3H32816.2 0.0469176941269401
HVUL0H07050.2 HVUL3H35479.2 0.054054851877302
HVUL0H07050.2 HVUL3H37124.2 0.30074798931834
HVUL0H07050.2 HVUL3H37991.2 0.19689429919478
HVUL0H07050.2 HVUL3H38267.2 0.210876335486464
HVUL0H07050.2 HVUL3H38622.2 0.313983852353979
HVUL0H07050.2 HVUL3H38932.2 0.226522589831386
HVUL0H07050.2 HVUL3H41909.2 0.224242329157583
HVUL0H07050.2 HVUL3H41927.2 0.0822871672626048
HVUL0H07050.2 HVUL3H42110.2 0.383081287278503
HVUL0H07050.2 HVUL3H42226.2 0.376626807149934
HVUL0H07050.2 HVUL3H42921.2 0.147153953241363
HVUL0H07050.2 HVUL3H42962.2 0.355174575093243
HVUL0H07050.2 HVUL3H42964.2 0.41032796388493
HVUL0H07050.2 HVUL3H44122.2 0.127739810559844
HVUL0H07050.2 HVUL3H47201.2 0.321359596703923
HVUL0H07050.2 HVUL3H47421.2 0.292959135661198
HVUL0H07050.2 HVUL3H47620.2 0.231361676505804
HVUL0H07050.2 HVUL3H48646.2 0.412832575250902
HVUL0H07050.2 HVUL3H50035.2 0.237044155950625
HVUL0H07050.2 HVUL3H50036.2 0.284631520230679
HVUL0H07050.2 HVUL3H50037.2 0.28352099849682
HVUL0H07050.2 HVUL3H50446.2 0.216774099662128
HVUL0H07050.2 HVUL3H51523.2 0.338942396754504
HVUL0H07050.2 HVUL3H51582.2 0.254141806900486
HVUL0H07050.2 HVUL3H52205.2 0.155337102670095
HVUL0H07050.2 HVUL3H52379.2 0.232331438490769
HVUL0H07050.2 HVUL3H52391.2 0.186247142864088
HVUL0H07050.2 HVUL3H52816.2 0.149647894056943
HVUL0H07050.2 HVUL3H54179.2 0.382282191668792
HVUL0H07050.2 HVUL3H54555.2 0.153443425370812
HVUL0H07050.2 HVUL3H54698.2 0.236943729365324
HVUL0H07050.2 HVUL3H55044.2 0.259000277403342
HVUL0H07050.2 HVUL3H55710.2 0.131715082159223
HVUL0H07050.2 HVUL3H55885.2 0.40499578299917
HVUL0H07050.2 HVUL3H56360.2 0.0369977640168532
HVUL0H07050.2 HVUL3H56403.2 0.393799894856513
HVUL0H07050.2 HVUL3H56596.2 0.358676196052829
HVUL0H07050.2 HVUL3H56763.2 0.324377543045423
HVUL0H07050.2 HVUL3H56807.2 0.140836718385836
HVUL0H07050.2 HVUL3H59391.2 0.237104917990234
HVUL0H07050.2 HVUL4H01840.2 0.210754756533455
HVUL0H07050.2 HVUL4H04215.2 0.328340025095212
HVUL0H07050.2 HVUL4H04686.2 0.290781788549009
HVUL0H07050.2 HVUL4H04705.2 0.339817086246724
HVUL0H07050.2 HVUL4H04766.2 0.413948734560093
HVUL0H07050.2 HVUL4H06014.2 0.320234769842329
HVUL0H07050.2 HVUL4H06353.2 0.323494511319678
HVUL0H07050.2 HVUL4H07091.2 0.253452142915748
HVUL0H07050.2 HVUL4H07935.2 0.208641574643767
HVUL0H07050.2 HVUL4H08196.2 0.295160952956837
HVUL0H07050.2 HVUL4H08345.2 0.376391696922052
HVUL0H07050.2 HVUL4H10933.2 0.348978568285602
HVUL0H07050.2 HVUL4H11525.2 0.223183643142693
HVUL0H07050.2 HVUL4H15818.2 0.311342174465461
HVUL0H07050.2 HVUL4H17063.2 0.354855422953458
HVUL0H07050.2 HVUL4H18802.2 0.229816272756268
HVUL0H07050.2 HVUL4H18822.2 0.26868174775949
HVUL0H07050.2 HVUL4H18827.2 0.122566538896744
HVUL0H07050.2 HVUL4H19867.2 0.226798158124858
HVUL0H07050.2 HVUL4H20810.2 0.411874854843163
HVUL0H07050.2 HVUL4H21881.2 0.396423564876882
HVUL0H07050.2 HVUL4H22392.2 0.242994569301137
HVUL0H07050.2 HVUL4H22656.2 0.386124750805212
HVUL0H07050.2 HVUL4H22658.2 0.163944562006341
HVUL0H07050.2 HVUL4H22877.2 0.408424881566374
HVUL0H07050.2 HVUL4H23025.2 0.416642293533111
HVUL0H07050.2 HVUL4H23088.2 0.248476315452682
HVUL0H07050.2 HVUL4H23522.2 0.35858701766664
HVUL0H07050.2 HVUL4H23703.2 0.271271206023398
HVUL0H07050.2 HVUL4H24078.2 0.360433385261292
HVUL0H07050.2 HVUL4H24079.2 0.412965452480963
HVUL0H07050.2 HVUL4H24986.2 0.396550093614165
HVUL0H07050.2 HVUL4H25690.2 0.117342327621443
HVUL0H07050.2 HVUL4H26989.2 0.170514219012682
HVUL0H07050.2 HVUL4H27492.2 0.294910657692064
HVUL0H07050.2 HVUL4H27786.2 0.167981249065331
HVUL0H07050.2 HVUL4H27893.2 0.199563717515151
HVUL0H07050.2 HVUL4H28003.2 0.257729652313836
HVUL0H07050.2 HVUL4H30329.2 0.202584558144693
HVUL0H07050.2 HVUL4H31143.2 0.1014347825779
HVUL0H07050.2 HVUL4H31396.2 0.362017858754211
HVUL0H07050.2 HVUL4H32991.2 0.364896856071562
HVUL0H07050.2 HVUL4H33244.2 0.40372701215187
HVUL0H07050.2 HVUL4H33249.2 0.41580569489486
HVUL0H07050.2 HVUL4H34490.2 0.35600480164884
HVUL0H07050.2 HVUL4H35620.2 0.314495048323503
HVUL0H07050.2 HVUL4H35625.2 0.391491543907986
HVUL0H07050.2 HVUL4H36252.2 0.186127042439135
HVUL0H07050.2 HVUL4H36253.2 0.412637925266886
HVUL0H07050.2 HVUL4H36384.2 0.408860458264045
HVUL0H07050.2 HVUL4H37016.2 0.380620970560935
HVUL0H07050.2 HVUL4H37622.2 0.0896549357992185
HVUL0H07050.2 HVUL4H38766.2 0.318746657779577
HVUL0H07050.2 HVUL4H39948.2 0.378283891388981
HVUL0H07050.2 HVUL4H40510.2 0.152926626723956
HVUL0H07050.2 HVUL4H40988.2 0.213984866349905
HVUL0H07050.2 HVUL4H42204.2 0.382285959735706
HVUL0H07050.2 HVUL4H42516.2 0.284730300154693
HVUL0H07050.2 HVUL4H43943.2 0.380145610280261
HVUL0H07050.2 HVUL4H45048.2 0.143963370732923
HVUL0H07050.2 HVUL4H45220.2 0.278809447263572
HVUL0H07050.2 HVUL4H46594.2 0.364970016828228
HVUL0H07050.2 HVUL4H46709.2 0.351550904377475
HVUL0H07050.2 HVUL4H51087.2 0.263693613323439
HVUL0H07050.2 HVUL4H51504.2 0.288688659869301
HVUL0H07050.2 HVUL4H52689.2 0.197511524077941
HVUL0H07050.2 HVUL4H53205.2 0.342476594286312
HVUL0H07050.2 HVUL4H53907.2 0.225024537909488
HVUL0H07050.2 HVUL4H58026.2 0.317345975406965
HVUL0H07050.2 HVUL4H58651.2 0.276735196085498
HVUL0H07050.2 HVUL4H59216.2 0.128285479762483
HVUL0H07050.2 HVUL5H01907.2 0.0282837467742529
HVUL0H07050.2 HVUL5H02575.2 0.184562341345084
HVUL0H07050.2 HVUL5H03287.2 0.329478785047511
HVUL0H07050.2 HVUL5H03300.2 0.358670070566308
HVUL0H07050.2 HVUL5H03562.2 0.125522605284568
HVUL0H07050.2 HVUL5H03709.2 0.419028629447361
HVUL0H07050.2 HVUL5H03750.2 0.377474042242055
HVUL0H07050.2 HVUL5H04247.2 0.373789092633322
HVUL0H07050.2 HVUL5H04542.2 0.0268136987318095
HVUL0H07050.2 HVUL5H05065.2 0.339932106259447
HVUL0H07050.2 HVUL5H09122.2 0.370685580034109
HVUL0H07050.2 HVUL5H09196.2 0.361625358601268
HVUL0H07050.2 HVUL5H09615.2 0.175070698108529
HVUL0H07050.2 HVUL5H13618.2 0.37498963948448
HVUL0H07050.2 HVUL5H13950.2 0.397180260856221
HVUL0H07050.2 HVUL5H14765.2 0.192959559841613
HVUL0H07050.2 HVUL5H14878.2 0.100978666480283
HVUL0H07050.2 HVUL5H15987.2 0.115063768326534
HVUL0H07050.2 HVUL5H15989.2 0.31805632585876
HVUL0H07050.2 HVUL5H16291.2 0.247247693797345
HVUL0H07050.2 HVUL5H17403.2 0.27416308735998
HVUL0H07050.2 HVUL5H17601.2 0.20323556327583
HVUL0H07050.2 HVUL5H17995.2 0.216428975358316
HVUL0H07050.2 HVUL5H22122.2 0.189470498222947
HVUL0H07050.2 HVUL5H23080.2 0.150100182504517
HVUL0H07050.2 HVUL5H23436.2 0.212431171223048
HVUL0H07050.2 HVUL5H24150.2 0.326932443138853
HVUL0H07050.2 HVUL5H24197.2 0.196042777773754
HVUL0H07050.2 HVUL5H24217.2 0.22004173025131
HVUL0H07050.2 HVUL5H24547.2 0.398350704137185
HVUL0H07050.2 HVUL5H24577.2 0.277136239972969
HVUL0H07050.2 HVUL5H25573.2 0.353353346874016
HVUL0H07050.2 HVUL5H25876.2 0.290446190068247
HVUL0H07050.2 HVUL5H27016.2 0.30521348011528
HVUL0H07050.2 HVUL5H27434.2 0.25297110926566
HVUL0H07050.2 HVUL5H27515.2 0.060521942469473
HVUL0H07050.2 HVUL5H27848.2 0.234885030356027
HVUL0H07050.2 HVUL5H28118.2 0.065211554003848
HVUL0H07050.2 HVUL5H28266.2 0.201242576701616
HVUL0H07050.2 HVUL5H28272.2 0.253584553712811
HVUL0H07050.2 HVUL5H28980.2 0.238210485098783
HVUL0H07050.2 HVUL5H28981.2 0.141965544756581
HVUL0H07050.2 HVUL5H29493.2 0.289546858030345
HVUL0H07050.2 HVUL5H30305.2 0.310253796369553
HVUL0H07050.2 HVUL5H31472.2 0.302011281285634
HVUL0H07050.2 HVUL5H31476.2 0.377605876828057
HVUL0H07050.2 HVUL5H31530.2 0.324651370528416
HVUL0H07050.2 HVUL5H31531.2 0.302412391705682
HVUL0H07050.2 HVUL5H32449.2 0.312846667287826
HVUL0H07050.2 HVUL5H33051.2 0.199834169242636
HVUL0H07050.2 HVUL5H33083.2 0.118337947169746
HVUL0H07050.2 HVUL5H33463.2 0.25151940554757
HVUL0H07050.2 HVUL5H33464.2 0.305227407626493
HVUL0H07050.2 HVUL5H33683.2 0.331970533664961
HVUL0H07050.2 HVUL5H33735.2 0.391168896546996
HVUL0H07050.2 HVUL5H34048.2 0.327603684518437
HVUL0H07050.2 HVUL5H34363.2 0.422609518532807
HVUL0H07050.2 HVUL5H34548.2 0.169357118818457
HVUL0H07050.2 HVUL5H35298.2 0.387038317980981
HVUL0H07050.2 HVUL5H35743.2 0.132400407664853
HVUL0H07050.2 HVUL5H35745.2 0.224469080221293
HVUL0H07050.2 HVUL5H36534.2 0.409665851151828
HVUL0H07050.2 HVUL5H36751.2 0.346242094620071
HVUL0H07050.2 HVUL5H39739.2 0.183818732848665
HVUL0H07050.2 HVUL5H39748.2 0.388584960868474
HVUL0H07050.2 HVUL5H40577.2 0.329810815084794
HVUL0H07050.2 HVUL5H40609.2 0.230940797198348
HVUL0H07050.2 HVUL5H41827.2 0.171810018602501
HVUL0H07050.2 HVUL5H43427.2 0.320025467326371
HVUL0H07050.2 HVUL5H47789.2 0.303217749427738
HVUL0H07050.2 HVUL5H47962.2 0.312561299086309
HVUL0H07050.2 HVUL5H48694.2 0.304603348255562
HVUL0H07050.2 HVUL5H48848.2 0.082511767563191
HVUL0H07050.2 HVUL5H49109.2 0.388948907292576
HVUL0H07050.2 HVUL5H49815.2 0.250373107991564
HVUL0H07050.2 HVUL5H50421.2 0.326784388806127
HVUL0H07050.2 HVUL5H50425.2 0.303960131044642
HVUL0H07050.2 HVUL5H53175.2 0.371416216242385
HVUL0H07050.2 HVUL5H55526.2 0.150199235566072
HVUL0H07050.2 HVUL5H57521.2 0.331256484000523
HVUL0H07050.2 HVUL5H58809.2 0.209591812985918
HVUL0H07050.2 HVUL5H58846.2 0.304412983419747
HVUL0H07050.2 HVUL6H00960.2 0.234077839182229
HVUL0H07050.2 HVUL6H03366.2 0.417101958609148
HVUL0H07050.2 HVUL6H03725.2 0.373653195844752
HVUL0H07050.2 HVUL6H04294.2 0.365589407272472
HVUL0H07050.2 HVUL6H04552.2 0.158423801719649
HVUL0H07050.2 HVUL6H04553.2 0.162776682374973
HVUL0H07050.2 HVUL6H04860.2 0.342643793480245
HVUL0H07050.2 HVUL6H05446.2 0.370309820077138
HVUL0H07050.2 HVUL6H07471.2 0.401288384942833
HVUL0H07050.2 HVUL6H07727.2 0.231086190712403
HVUL0H07050.2 HVUL6H07948.2 0.345106080641046
HVUL0H07050.2 HVUL6H08500.2 0.203504937918637
HVUL0H07050.2 HVUL6H08730.2 0.0294317045790066
HVUL0H07050.2 HVUL6H08731.2 0.056379938012039
HVUL0H07050.2 HVUL6H08769.2 0.405336019781592
HVUL0H07050.2 HVUL6H09792.2 0.253777395207971
HVUL0H07050.2 HVUL6H09947.2 0.343100377482725
HVUL0H07050.2 HVUL6H10010.2 0.231475021710736
HVUL0H07050.2 HVUL6H11048.2 0.179596156910242
HVUL0H07050.2 HVUL6H11049.2 0.130233775349917
HVUL0H07050.2 HVUL6H12231.2 0.246161891279922
HVUL0H07050.2 HVUL6H12644.2 0.0781939253528547
HVUL0H07050.2 HVUL6H13943.2 0.134116777564319
HVUL0H07050.2 HVUL6H15294.2 0.299370529052096
HVUL0H07050.2 HVUL6H15560.2 0.151283144715948
HVUL0H07050.2 HVUL6H16051.2 0.215819780059578
HVUL0H07050.2 HVUL6H16913.2 0.224559655745395
HVUL0H07050.2 HVUL6H17109.2 0.0707101961767304
HVUL0H07050.2 HVUL6H18328.2 0.370804222131191
HVUL0H07050.2 HVUL6H19063.2 0.391302557315928
HVUL0H07050.2 HVUL6H19947.2 0.165522054424863
HVUL0H07050.2 HVUL6H20009.2 0.304724702384752
HVUL0H07050.2 HVUL6H20310.2 0.12318707667828
HVUL0H07050.2 HVUL6H24521.2 0.108425821725393
HVUL0H07050.2 HVUL6H24686.2 0.255356434910754
HVUL0H07050.2 HVUL6H24812.2 0.118777314270561
HVUL0H07050.2 HVUL6H25340.2 0.369638314029878
HVUL0H07050.2 HVUL6H25705.2 0.346952279465824
HVUL0H07050.2 HVUL6H25712.2 0.345784944192955
HVUL0H07050.2 HVUL6H27940.2 0.229059549308701
HVUL0H07050.2 HVUL6H28803.2 0.134824394130575
HVUL0H07050.2 HVUL6H29522.2 0.234750379526219
HVUL0H07050.2 HVUL6H29909.2 0.373960764270676
HVUL0H07050.2 HVUL6H30646.2 0.410202924899498
HVUL0H07050.2 HVUL6H30749.2 0.133197388640486
HVUL0H07050.2 HVUL6H30813.2 0.282307248334981
HVUL0H07050.2 HVUL6H31984.2 0.255027046448972
HVUL0H07050.2 HVUL6H32383.2 0.419212776942618
HVUL0H07050.2 HVUL6H35450.2 0.348351943494303
HVUL0H07050.2 HVUL6H36406.2 0.251770351359319
HVUL0H07050.2 HVUL6H36407.2 0.301253669771234
HVUL0H07050.2 HVUL6H37726.2 0.243891532929261
HVUL0H07050.2 HVUL6H38045.2 0.203173731058638
HVUL0H07050.2 HVUL6H38442.2 0.340841258787252
HVUL0H07050.2 HVUL6H38788.2 0.250779742849898
HVUL0H07050.2 HVUL6H39067.2 0.281446682050398
HVUL0H07050.2 HVUL6H39300.2 0.184066728277254
HVUL0H07050.2 HVUL6H40505.2 0.377286049641608
HVUL0H07050.2 HVUL6H40544.2 0.218729854565425
HVUL0H07050.2 HVUL6H40545.2 0.393595440380971
HVUL0H07050.2 HVUL6H41149.2 0.355163191559235
HVUL0H07050.2 HVUL6H41550.2 0.146858543747815
HVUL0H07050.2 HVUL6H41655.2 0.213956466283199
HVUL0H07050.2 HVUL6H41798.2 0.216771469096378
HVUL0H07050.2 HVUL6H42942.2 0.17754739779098
HVUL0H07050.2 HVUL6H45898.2 0.336738563835677
HVUL0H07050.2 HVUL6H46097.2 0.342376344091053
HVUL0H07050.2 HVUL6H47278.2 0.0274352925199617
HVUL0H07050.2 HVUL6H47776.2 0.158325537947135
HVUL0H07050.2 HVUL6H48954.2 0.261816354892491
HVUL0H07050.2 HVUL6H49068.2 0.179849405241084
HVUL0H07050.2 HVUL6H51096.2 0.331554751892137
HVUL0H07050.2 HVUL6H52112.2 0.407269939802009
HVUL0H07050.2 HVUL6H52629.2 0.043154496386081
HVUL0H07050.2 HVUL6H53360.2 0.117034867411706
HVUL0H07050.2 HVUL6H54152.2 0.295148311497339
HVUL0H07050.2 HVUL6H56422.2 0.299277738892332
HVUL0H07050.2 HVUL6H58165.2 0.340284551911032
HVUL0H07050.2 HVUL7H01364.2 0.180200650514121
HVUL0H07050.2 HVUL7H01642.2 0.34730572211282
HVUL0H07050.2 HVUL7H01987.2 0.400536224389317
HVUL0H07050.2 HVUL7H02902.2 0.419151899270446
HVUL0H07050.2 HVUL7H04004.2 0.0907122770451091
HVUL0H07050.2 HVUL7H04535.2 0.35579631668531
HVUL0H07050.2 HVUL7H04785.2 0.352311330028468
HVUL0H07050.2 HVUL7H05382.2 0.330089881981918
HVUL0H07050.2 HVUL7H05514.2 0.184779023099134
HVUL0H07050.2 HVUL7H06283.2 0.0313520519199151
HVUL0H07050.2 HVUL7H06284.2 0.0313520519199151
HVUL0H07050.2 HVUL7H06762.2 0.389068003103469
HVUL0H07050.2 HVUL7H07085.2 0.193068838856269
HVUL0H07050.2 HVUL7H07405.2 0.281196020393681
HVUL0H07050.2 HVUL7H08413.2 0.398757828627161
HVUL0H07050.2 HVUL7H09105.2 0.0595258513887484
HVUL0H07050.2 HVUL7H09127.2 0.367510249966461
HVUL0H07050.2 HVUL7H09665.2 0.208282208914945
HVUL0H07050.2 HVUL7H09829.2 0.212527521140841
HVUL0H07050.2 HVUL7H11708.2 0.0532936126556356
HVUL0H07050.2 HVUL7H11770.2 0.336907697750071
HVUL0H07050.2 HVUL7H11771.2 0.1898350311332
HVUL0H07050.2 HVUL7H13516.2 0.0461509285092897
HVUL0H07050.2 HVUL7H13517.2 0.200203376931531
HVUL0H07050.2 HVUL7H13610.2 0.0619992458437899
HVUL0H07050.2 HVUL7H14402.2 0.394357526817847
HVUL0H07050.2 HVUL7H14499.2 0.154119803752084
HVUL0H07050.2 HVUL7H14873.2 0.316042024959631
HVUL0H07050.2 HVUL7H15387.2 0.241259105890646
HVUL0H07050.2 HVUL7H15430.2 0.275027612669111
HVUL0H07050.2 HVUL7H16550.2 0.327596021727456
HVUL0H07050.2 HVUL7H17449.2 0.254609175728176
HVUL0H07050.2 HVUL7H18584.2 0.401541303162675
HVUL0H07050.2 HVUL7H18784.2 0.0313520519199151
HVUL0H07050.2 HVUL7H18798.2 0.378542825130397
HVUL0H07050.2 HVUL7H19011.2 0.302794301060184
HVUL0H07050.2 HVUL7H19404.2 0.388983915992413
HVUL0H07050.2 HVUL7H19446.2 0.417459264324084
HVUL0H07050.2 HVUL7H21690.2 0.248056100273769
HVUL0H07050.2 HVUL7H21739.2 0.420658574335858
HVUL0H07050.2 HVUL7H22998.2 0.135453887516526
HVUL0H07050.2 HVUL7H23184.2 0.110164450264747
HVUL0H07050.2 HVUL7H27363.2 0.215549159753769
HVUL0H07050.2 HVUL7H28678.2 0.149526150926171
HVUL0H07050.2 HVUL7H28814.2 0.0882506213005559
HVUL0H07050.2 HVUL7H29026.2 0.19550844738293
HVUL0H07050.2 HVUL7H29467.2 0.218014871672242
HVUL0H07050.2 HVUL7H29849.2 0.151004449165234
HVUL0H07050.2 HVUL7H30153.2 0.350577916601036
HVUL0H07050.2 HVUL7H30227.2 0.0532618363915554
HVUL0H07050.2 HVUL7H30693.2 0.34120318410577
HVUL0H07050.2 HVUL7H31739.2 0.305880215536558
HVUL0H07050.2 HVUL7H31946.2 0.2305867207914
HVUL0H07050.2 HVUL7H32410.2 0.327565248240793
HVUL0H07050.2 HVUL7H32680.2 0.350924995621365
HVUL0H07050.2 HVUL7H33531.2 0.376608310903927
HVUL0H07050.2 HVUL7H34129.2 0.396087245780344
HVUL0H07050.2 HVUL7H34405.2 0.391659101690382
HVUL0H07050.2 HVUL7H34629.2 0.358642854211536
HVUL0H07050.2 HVUL7H34994.2 0.242166134579606
HVUL0H07050.2 HVUL7H35655.2 0.378883335119001
HVUL0H07050.2 HVUL7H35861.2 0.0692908230372303
HVUL0H07050.2 HVUL7H36582.2 0.363627462375329
HVUL0H07050.2 HVUL7H38141.2 0.386914310150039
HVUL0H07050.2 HVUL7H38182.2 0.213753786456124
HVUL0H07050.2 HVUL7H38746.2 0.327735813314612
HVUL0H07050.2 HVUL7H39193.2 0.149410732112846
HVUL0H07050.2 HVUL7H40086.2 0.376103173451154
HVUL0H07050.2 HVUL7H41614.2 0.310957924599291
HVUL0H07050.2 HVUL7H41635.2 0.229708187346078
HVUL0H07050.2 HVUL7H42129.2 0.239607667248111
HVUL0H07050.2 HVUL7H43276.2 0.233750756260693
HVUL0H07050.2 HVUL7H43367.2 0.387615946147343
HVUL0H07050.2 HVUL7H44148.2 0.125017566461068
HVUL0H07050.2 HVUL7H44184.2 0.380329192748633
HVUL0H07050.2 HVUL7H44188.2 0.384435709128944
HVUL0H07050.2 HVUL7H45102.2 0.201629941294692
HVUL0H07050.2 HVUL7H45454.2 0.343554611213804
HVUL0H07050.2 HVUL7H47838.2 0.403307227108612
HVUL0H07050.2 HVUL7H50534.2 0.0699281037123709
HVUL0H07050.2 HVUL7H51974.2 0.167267073097981
HVUL0H07050.2 HVUL7H53407.2 0.129062412608785
HVUL0H07050.2 HVUL7H53819.2 0.257871554031192
HVUL0H07050.2 HVUL7H55383.2 0.0858608543424004
HVUL0H07050.2 HVUL7H57019.2 0.193391206552016
HVUL0H07050.2 HVUL7H57177.2 0.367850321378278
HVUL0H07050.2 HVUL7H57748.2 0.373094670024111
HVUL0H07050.2 HVUL7H59301.2 0.314824086627396
HVUL0H11599.2 HVUL0H17019.2 0.172051213418677
HVUL0H11599.2 HVUL0H19180.2 0.305863365981724
HVUL0H11599.2 HVUL0H19449.2 0.162521717736155
HVUL0H11599.2 HVUL0H21233.2 0.215779955526984
HVUL0H11599.2 HVUL0H30534.2 0.1085807790342
HVUL0H11599.2 HVUL0H35895.2 0.189385210376295
HVUL0H11599.2 HVUL0H39808.2 0.256797995458967
HVUL0H11599.2 HVUL1H01782.2 0.261835396805479
HVUL0H11599.2 HVUL1H02214.2 0.350418958740224
HVUL0H11599.2 HVUL1H03043.2 0.0146492675727361
HVUL0H11599.2 HVUL1H03900.2 0.125554068092415
HVUL0H11599.2 HVUL1H07686.2 0.215867603918826
HVUL0H11599.2 HVUL1H07736.2 0.274107336575861
HVUL0H11599.2 HVUL1H07822.2 0.021984448725965
HVUL0H11599.2 HVUL1H07932.2 0.189086272655351
HVUL0H11599.2 HVUL1H08426.2 0.33430568724542
HVUL0H11599.2 HVUL1H10645.2 0.195389682074147
HVUL0H11599.2 HVUL1H11147.2 0.220158919962606
HVUL0H11599.2 HVUL1H11391.2 0.12275167023915
HVUL0H11599.2 HVUL1H14073.2 0.140623506841442
HVUL0H11599.2 HVUL1H14185.2 0.219162455062221
HVUL0H11599.2 HVUL1H14432.2 0.0659919539846966
HVUL0H11599.2 HVUL1H14482.2 0.292322819615925
HVUL0H11599.2 HVUL1H14729.2 0.367627465102821
HVUL0H11599.2 HVUL1H15040.2 0.12716255174521
HVUL0H11599.2 HVUL1H15353.2 0.163262659799415
HVUL0H11599.2 HVUL1H15363.2 0.123457755727722
HVUL0H11599.2 HVUL1H15463.2 0.171840339110638
HVUL0H11599.2 HVUL1H15844.2 0.182347709616171
HVUL0H11599.2 HVUL1H15858.2 0.330936715619521
HVUL0H11599.2 HVUL1H15965.2 0.139845917358765
HVUL0H11599.2 HVUL1H16871.2 0.232598951858691
HVUL0H11599.2 HVUL1H19106.2 0.300280671141596
HVUL0H11599.2 HVUL1H20360.2 0.138090590826164
HVUL0H11599.2 HVUL1H21556.2 0.228863531116139
HVUL0H11599.2 HVUL1H22016.2 0.182176850600212
HVUL0H11599.2 HVUL1H22532.2 0.126857673935773
HVUL0H11599.2 HVUL1H22533.2 0.343097106984822
HVUL0H11599.2 HVUL1H23279.2 0.0374352253219479
HVUL0H11599.2 HVUL1H23295.2 0.0413131088589359
HVUL0H11599.2 HVUL1H23813.2 0.0489996238608782
HVUL0H11599.2 HVUL1H23887.2 0.142927376780322
HVUL0H11599.2 HVUL1H24390.2 0.34258846580205
HVUL0H11599.2 HVUL1H24895.2 0.186415173532194
HVUL0H11599.2 HVUL1H25652.2 0.253041752786312
HVUL0H11599.2 HVUL1H25959.2 0.291283000663895
HVUL0H11599.2 HVUL1H28711.2 0.200301263251096
HVUL0H11599.2 HVUL1H29157.2 0.0472637807698145
HVUL0H11599.2 HVUL1H29666.2 0.312201206699848
HVUL0H11599.2 HVUL1H30075.2 0.159722381950602
HVUL0H11599.2 HVUL1H30589.2 0.0907582525592588
HVUL0H11599.2 HVUL1H30857.2 0.0937861139061545
HVUL0H11599.2 HVUL1H30950.2 0.228612055471782
HVUL0H11599.2 HVUL1H31339.2 0.335813393898246
HVUL0H11599.2 HVUL1H32077.2 0.224113827435163
HVUL0H11599.2 HVUL1H32433.2 0.248181427672255
HVUL0H11599.2 HVUL1H32442.2 0.151789119713469
HVUL0H11599.2 HVUL1H32789.2 0.165873692149979
HVUL0H11599.2 HVUL1H33000.2 0.171324532411693
HVUL0H11599.2 HVUL1H34458.2 0.279811599819813
HVUL0H11599.2 HVUL1H35361.2 0.298779937603511
HVUL0H11599.2 HVUL1H36755.2 0.278963452574589
HVUL0H11599.2 HVUL1H37233.2 0.146325082405598
HVUL0H11599.2 HVUL1H37466.2 0.173935033319663
HVUL0H11599.2 HVUL1H40517.2 0.262289189010152
HVUL0H11599.2 HVUL1H41205.2 0.271419935509454
HVUL0H11599.2 HVUL1H41697.2 0.223932863613167
HVUL0H11599.2 HVUL1H41888.2 0.307936534728213
HVUL0H11599.2 HVUL1H43340.2 0.0917050021539213
HVUL0H11599.2 HVUL1H43354.2 0.29637138141139
HVUL0H11599.2 HVUL1H43359.2 0.323000758765526
HVUL0H11599.2 HVUL1H43475.2 0.341558338935185
HVUL0H11599.2 HVUL1H43656.2 0.184216341814641
HVUL0H11599.2 HVUL1H44718.2 0.110218640030578
HVUL0H11599.2 HVUL1H47175.2 0.160757156699009
HVUL0H11599.2 HVUL1H48073.2 0.248216516367822
HVUL0H11599.2 HVUL1H49842.2 0.0658752739238609
HVUL0H11599.2 HVUL1H52124.2 0.0915917144723586
HVUL0H11599.2 HVUL1H52140.2 0.2800726009587
HVUL0H11599.2 HVUL1H52645.2 0.153233526414687
HVUL0H11599.2 HVUL1H52934.2 0.09825729128791
HVUL0H11599.2 HVUL2H00234.2 0.280923531862184
HVUL0H11599.2 HVUL2H02735.2 0.296418820006985
HVUL0H11599.2 HVUL2H03127.2 0.224190962017756
HVUL0H11599.2 HVUL2H03693.2 0.12182578368406
HVUL0H11599.2 HVUL2H04690.2 0.219575693023951
HVUL0H11599.2 HVUL2H04863.2 0.276309578329825
HVUL0H11599.2 HVUL2H05107.2 0.116798306571108
HVUL0H11599.2 HVUL2H05119.2 0.288594442885465
HVUL0H11599.2 HVUL2H05483.2 0.278356629755547
HVUL0H11599.2 HVUL2H05509.2 0.0965122308629377
HVUL0H11599.2 HVUL2H05647.2 0.147723804830173
HVUL0H11599.2 HVUL2H05962.2 0.196096481331502
HVUL0H11599.2 HVUL2H06940.2 0.0534898685878897
HVUL0H11599.2 HVUL2H06941.2 0.0560375797262805
HVUL0H11599.2 HVUL2H07117.2 0.153709222489168
HVUL0H11599.2 HVUL2H07176.2 0.090575711327861
HVUL0H11599.2 HVUL2H08081.2 0.115631794762612
HVUL0H11599.2 HVUL2H08148.2 0.141279240727521
HVUL0H11599.2 HVUL2H09901.2 0.273350059207583
HVUL0H11599.2 HVUL2H10344.2 0.258565561867631
HVUL0H11599.2 HVUL2H10448.2 0.100674289474189
HVUL0H11599.2 HVUL2H10450.2 0.301307373839809
HVUL0H11599.2 HVUL2H10627.2 0.216686702375156
HVUL0H11599.2 HVUL2H10719.2 0.349208473645031
HVUL0H11599.2 HVUL2H10791.2 0.370400276714223
HVUL0H11599.2 HVUL2H11060.2 0.174432159219094
HVUL0H11599.2 HVUL2H11398.2 0.189024767897607
HVUL0H11599.2 HVUL2H11772.2 0.355668358627055
HVUL0H11599.2 HVUL2H12743.2 0.291687611656075
HVUL0H11599.2 HVUL2H14504.2 0.0702553880116112
HVUL0H11599.2 HVUL2H15007.2 0.106223376611464
HVUL0H11599.2 HVUL2H15246.2 0.084379615889221
HVUL0H11599.2 HVUL2H15369.2 0.246279848779183
HVUL0H11599.2 HVUL2H15665.2 0.043090058910807
HVUL0H11599.2 HVUL2H15805.2 0.155106382690556
HVUL0H11599.2 HVUL2H16172.2 0.110126983920154
HVUL0H11599.2 HVUL2H16277.2 0.141451798968279
HVUL0H11599.2 HVUL2H16368.2 0.240313374552345
HVUL0H11599.2 HVUL2H16659.2 0.1816356112061
HVUL0H11599.2 HVUL2H17218.2 0.0704960950086202
HVUL0H11599.2 HVUL2H17279.2 0.15613995874735
HVUL0H11599.2 HVUL2H17664.2 0.0692415883167743
HVUL0H11599.2 HVUL2H19076.2 0.130610146480151
HVUL0H11599.2 HVUL2H19410.2 0.266354161698574
HVUL0H11599.2 HVUL2H19925.2 0.294070355925555
HVUL0H11599.2 HVUL2H20032.2 0.179548162924379
HVUL0H11599.2 HVUL2H21195.2 0.272193706401608
HVUL0H11599.2 HVUL2H21734.2 0.169797617370982
HVUL0H11599.2 HVUL2H22217.2 0.145806570586346
HVUL0H11599.2 HVUL2H22796.2 0.0556489457065053
HVUL0H11599.2 HVUL2H22826.2 0.223490551173944
HVUL0H11599.2 HVUL2H23029.2 0.207179468332106
HVUL0H11599.2 HVUL2H24680.2 0.147939427132903
HVUL0H11599.2 HVUL2H25164.2 0.0520462398403753
HVUL0H11599.2 HVUL2H26033.2 0.0614414270097276
HVUL0H11599.2 HVUL2H26493.2 0.336378571386858
HVUL0H11599.2 HVUL2H26573.2 0.0621636784562361
HVUL0H11599.2 HVUL2H28068.2 0.305059445359237
HVUL0H11599.2 HVUL2H28164.2 0.0828050677313878
HVUL0H11599.2 HVUL2H28224.2 0.256408942256377
HVUL0H11599.2 HVUL2H29044.2 0.295626172878418
HVUL0H11599.2 HVUL2H29045.2 0.119774885939958
HVUL0H11599.2 HVUL2H30125.2 0.188530396144918
HVUL0H11599.2 HVUL2H30409.2 0.124002478838245
HVUL0H11599.2 HVUL2H30551.2 0.248316202440712
HVUL0H11599.2 HVUL2H31620.2 0.146080104349285
HVUL0H11599.2 HVUL2H31627.2 0.209915915273963
HVUL0H11599.2 HVUL2H31707.2 0.207497469577339
HVUL0H11599.2 HVUL2H33190.2 0.335796420547862
HVUL0H11599.2 HVUL2H34193.2 0.30293316958709
HVUL0H11599.2 HVUL2H35334.2 0.170579879269078
HVUL0H11599.2 HVUL2H36646.2 0.289455010186312
HVUL0H11599.2 HVUL2H36888.2 0.163835007472301
HVUL0H11599.2 HVUL2H37817.2 0.217113194778236
HVUL0H11599.2 HVUL2H38113.2 0.134266996715552
HVUL0H11599.2 HVUL2H38539.2 0.134876847391702
HVUL0H11599.2 HVUL2H38540.2 0.146029390921213
HVUL0H11599.2 HVUL2H38777.2 0.0599694832535635
HVUL0H11599.2 HVUL2H39130.2 0.31919212200399
HVUL0H11599.2 HVUL2H40308.2 0.234067487167284
HVUL0H11599.2 HVUL2H40334.2 0.0512295805836914
HVUL0H11599.2 HVUL2H41240.2 0.00625107344891013
HVUL0H11599.2 HVUL2H42069.2 0.275657514024995
HVUL0H11599.2 HVUL2H42689.2 0.227841469833687
HVUL0H11599.2 HVUL2H43442.2 0.204015864861377
HVUL0H11599.2 HVUL2H44538.2 0.317103605030782
HVUL0H11599.2 HVUL2H44541.2 0.296981164447328
HVUL0H11599.2 HVUL2H45020.2 0.137743698683439
HVUL0H11599.2 HVUL2H45417.2 0.287468213050684
HVUL0H11599.2 HVUL2H45848.2 0.153769749475763
HVUL0H11599.2 HVUL2H46744.2 0.231202736978408
HVUL0H11599.2 HVUL2H49126.2 0.196041882140885
HVUL0H11599.2 HVUL2H50114.2 0.0975396844543727
HVUL0H11599.2 HVUL2H50171.2 0.132977715784258
HVUL0H11599.2 HVUL2H50172.2 0.153690522843881
HVUL0H11599.2 HVUL2H50806.2 0.084866748566185
HVUL0H11599.2 HVUL2H51500.2 0.209312161955323
HVUL0H11599.2 HVUL2H51674.2 0.168063382992152
HVUL0H11599.2 HVUL2H52073.2 0.259024838052551
HVUL0H11599.2 HVUL2H52299.2 0.140383598344797
HVUL0H11599.2 HVUL2H52798.2 0.259989333491427
HVUL0H11599.2 HVUL2H53124.2 0.20805918371791
HVUL0H11599.2 HVUL2H53320.2 0.282204158773375
HVUL0H11599.2 HVUL2H55602.2 0.268850994795504
HVUL0H11599.2 HVUL2H55800.2 0.0891883249775936
HVUL0H11599.2 HVUL3H00880.2 0.0516969359224396
HVUL0H11599.2 HVUL3H01447.2 0.120327343663377
HVUL0H11599.2 HVUL3H01928.2 0.205623538612025
HVUL0H11599.2 HVUL3H02529.2 0.145984359114986
HVUL0H11599.2 HVUL3H02717.2 0.16638836215251
HVUL0H11599.2 HVUL3H03686.2 0.120491555994718
HVUL0H11599.2 HVUL3H03687.2 0.245605118632789
HVUL0H11599.2 HVUL3H03695.2 0.318861901511868
HVUL0H11599.2 HVUL3H04503.2 0.233467892036592
HVUL0H11599.2 HVUL3H05976.2 0.217563594768127
HVUL0H11599.2 HVUL3H06040.2 0.124207087936077
HVUL0H11599.2 HVUL3H06042.2 0.26315357530665
HVUL0H11599.2 HVUL3H06208.2 0.336986199856178
HVUL0H11599.2 HVUL3H06433.2 0.31242659413382
HVUL0H11599.2 HVUL3H07033.2 0.0962080036004349
HVUL0H11599.2 HVUL3H08166.2 0.214128917178795
HVUL0H11599.2 HVUL3H08405.2 0.146798682045473
HVUL0H11599.2 HVUL3H08612.2 0.226862041967916
HVUL0H11599.2 HVUL3H08761.2 0.125741495626582
HVUL0H11599.2 HVUL3H09013.2 0.205895934381253
HVUL0H11599.2 HVUL3H09240.2 0.19225531348596
HVUL0H11599.2 HVUL3H09556.2 0.320293700298135
HVUL0H11599.2 HVUL3H10738.2 0.278163981611468
HVUL0H11599.2 HVUL3H11956.2 0.236926690405853
HVUL0H11599.2 HVUL3H11967.2 0.303279465547129
HVUL0H11599.2 HVUL3H12464.2 0.226523641328657
HVUL0H11599.2 HVUL3H12602.2 0.320846218661127
HVUL0H11599.2 HVUL3H12728.2 0.19879577565483
HVUL0H11599.2 HVUL3H13022.2 0.169162617104846
HVUL0H11599.2 HVUL3H13488.2 0.327479120517103
HVUL0H11599.2 HVUL3H14473.2 0.199114175060158
HVUL0H11599.2 HVUL3H15315.2 0.178432723329047
HVUL0H11599.2 HVUL3H15476.2 0.248997299327881
HVUL0H11599.2 HVUL3H15598.2 0.196242759501719
HVUL0H11599.2 HVUL3H15706.2 0.160916516110846
HVUL0H11599.2 HVUL3H16656.2 0.248538272562707
HVUL0H11599.2 HVUL3H16981.2 0.231968019141142
HVUL0H11599.2 HVUL3H17685.2 0.203755872900353
HVUL0H11599.2 HVUL3H17706.2 0.251283359868836
HVUL0H11599.2 HVUL3H18867.2 0.21367912831836
HVUL0H11599.2 HVUL3H20168.2 0.182504418738014
HVUL0H11599.2 HVUL3H20603.2 0.266210007681783
HVUL0H11599.2 HVUL3H20756.2 0.18982272301434
HVUL0H11599.2 HVUL3H20878.2 0.302185291832606
HVUL0H11599.2 HVUL3H21134.2 0.155864455278423
HVUL0H11599.2 HVUL3H21173.2 0.132772570674708
HVUL0H11599.2 HVUL3H21335.2 0.127126293576477
HVUL0H11599.2 HVUL3H22326.2 0.209262958887606
HVUL0H11599.2 HVUL3H23638.2 0.242233454925337
HVUL0H11599.2 HVUL3H24029.2 0.293903706589703
HVUL0H11599.2 HVUL3H24267.2 0.166674730671172
HVUL0H11599.2 HVUL3H24886.2 0.211649678271473
HVUL0H11599.2 HVUL3H25243.2 0.0803905390770141
HVUL0H11599.2 HVUL3H25246.2 0.329365643822931
HVUL0H11599.2 HVUL3H25331.2 0.0538072590639745
HVUL0H11599.2 HVUL3H26786.2 0.0719197364969384
HVUL0H11599.2 HVUL3H26923.2 0.201929471686116
HVUL0H11599.2 HVUL3H27212.2 0.0852903540068624
HVUL0H11599.2 HVUL3H27484.2 0.347967282652792
HVUL0H11599.2 HVUL3H27722.2 0.0545580634592829
HVUL0H11599.2 HVUL3H28147.2 0.254033170643557
HVUL0H11599.2 HVUL3H29838.2 0.190620591308708
HVUL0H11599.2 HVUL3H30735.2 0.139488226422179
HVUL0H11599.2 HVUL3H31373.2 0.158718209146549
HVUL0H11599.2 HVUL3H31684.2 0.109230126403695
HVUL0H11599.2 HVUL3H31687.2 0.0393267709700534
HVUL0H11599.2 HVUL3H32007.2 0.177123387683639
HVUL0H11599.2 HVUL3H32587.2 0.108060065915673
HVUL0H11599.2 HVUL3H32589.2 0.160783496390218
HVUL0H11599.2 HVUL3H32594.2 0.211020921865926
HVUL0H11599.2 HVUL3H32803.2 0.0635566847221057
HVUL0H11599.2 HVUL3H32816.2 0.0449212086464129
HVUL0H11599.2 HVUL3H35479.2 0.0999789023750993
HVUL0H11599.2 HVUL3H37124.2 0.109811516698424
HVUL0H11599.2 HVUL3H37991.2 0.34540652423855
HVUL0H11599.2 HVUL3H38267.2 0.096341169580968
HVUL0H11599.2 HVUL3H38622.2 0.177844143274424
HVUL0H11599.2 HVUL3H38932.2 0.264286974188915
HVUL0H11599.2 HVUL3H41909.2 0.0955251539797391
HVUL0H11599.2 HVUL3H41927.2 0.022172828186795
HVUL0H11599.2 HVUL3H42110.2 0.186080211527201
HVUL0H11599.2 HVUL3H42226.2 0.196100389130975
HVUL0H11599.2 HVUL3H42921.2 0.044001903270477
HVUL0H11599.2 HVUL3H42962.2 0.301661028585002
HVUL0H11599.2 HVUL3H42964.2 0.312673894684642
HVUL0H11599.2 HVUL3H44122.2 0.0366581011183281
HVUL0H11599.2 HVUL3H47201.2 0.263626758070053
HVUL0H11599.2 HVUL3H47421.2 0.109381629428781
HVUL0H11599.2 HVUL3H47620.2 0.158854100731325
HVUL0H11599.2 HVUL3H48646.2 0.327128468180634
HVUL0H11599.2 HVUL3H50035.2 0.28056617835348
HVUL0H11599.2 HVUL3H50036.2 0.101304030328782
HVUL0H11599.2 HVUL3H50037.2 0.345569210314071
HVUL0H11599.2 HVUL3H50446.2 0.255221215934616
HVUL0H11599.2 HVUL3H51523.2 0.293242004125318
HVUL0H11599.2 HVUL3H51582.2 0.142839840365614
HVUL0H11599.2 HVUL3H52205.2 0.10848024767309
HVUL0H11599.2 HVUL3H52379.2 0.254661480622146
HVUL0H11599.2 HVUL3H52391.2 0.229841748962593
HVUL0H11599.2 HVUL3H52816.2 0.127071108054108
HVUL0H11599.2 HVUL3H54179.2 0.313718621165979
HVUL0H11599.2 HVUL3H54555.2 0.143827238041007
HVUL0H11599.2 HVUL3H54698.2 0.0857595047976965
HVUL0H11599.2 HVUL3H55044.2 0.0768366689520466
HVUL0H11599.2 HVUL3H55710.2 0.269881751567329
HVUL0H11599.2 HVUL3H55885.2 0.253932084570803
HVUL0H11599.2 HVUL3H56360.2 0.0725504763842612
HVUL0H11599.2 HVUL3H56403.2 0.203571636058139
HVUL0H11599.2 HVUL3H56596.2 0.214966929296102
HVUL0H11599.2 HVUL3H56763.2 0.27911797363524
HVUL0H11599.2 HVUL3H56807.2 0.265358512383598
HVUL0H11599.2 HVUL3H59391.2 0.116758052755636
HVUL0H11599.2 HVUL4H01840.2 0.352883817690597
HVUL0H11599.2 HVUL4H04215.2 0.344327122569357
HVUL0H11599.2 HVUL4H04686.2 0.193020312125855
HVUL0H11599.2 HVUL4H04705.2 0.209328449509577
HVUL0H11599.2 HVUL4H04766.2 0.313353856115058
HVUL0H11599.2 HVUL4H06014.2 0.298269648109841
HVUL0H11599.2 HVUL4H06353.2 0.252699247726948
HVUL0H11599.2 HVUL4H07091.2 0.28626992250726
HVUL0H11599.2 HVUL4H07935.2 0.306529347633471
HVUL0H11599.2 HVUL4H08196.2 0.176627776356717
HVUL0H11599.2 HVUL4H08345.2 0.174960578297822
HVUL0H11599.2 HVUL4H10933.2 0.270851463358798
HVUL0H11599.2 HVUL4H11525.2 0.247664919830943
HVUL0H11599.2 HVUL4H15818.2 0.2200068395147
HVUL0H11599.2 HVUL4H17063.2 0.207978734574918
HVUL0H11599.2 HVUL4H18802.2 0.314586553799292
HVUL0H11599.2 HVUL4H18822.2 0.123603978560057
HVUL0H11599.2 HVUL4H18827.2 0.0299862447857536
HVUL0H11599.2 HVUL4H19867.2 0.0795102715520325
HVUL0H11599.2 HVUL4H20810.2 0.218597320304664
HVUL0H11599.2 HVUL4H21881.2 0.178073016299145
HVUL0H11599.2 HVUL4H22392.2 0.186935946182961
HVUL0H11599.2 HVUL4H22656.2 0.302072083659193
HVUL0H11599.2 HVUL4H22658.2 0.0675974373194077
HVUL0H11599.2 HVUL4H22877.2 0.246264842591849
HVUL0H11599.2 HVUL4H23025.2 0.232207638547688
HVUL0H11599.2 HVUL4H23088.2 0.153873759368362
HVUL0H11599.2 HVUL4H23522.2 0.258179416061351
HVUL0H11599.2 HVUL4H23703.2 0.27308671217825
HVUL0H11599.2 HVUL4H24078.2 0.23896044837681
HVUL0H11599.2 HVUL4H24079.2 0.298660615094063
HVUL0H11599.2 HVUL4H24986.2 0.192544932951004
HVUL0H11599.2 HVUL4H25690.2 0.24084091013737
HVUL0H11599.2 HVUL4H26989.2 0.100187367596386
HVUL0H11599.2 HVUL4H27492.2 0.119184257323537
HVUL0H11599.2 HVUL4H27786.2 0.0934351830986171
HVUL0H11599.2 HVUL4H27893.2 0.234456082309541
HVUL0H11599.2 HVUL4H28003.2 0.0788072796247462
HVUL0H11599.2 HVUL4H30329.2 0.0716288772805034
HVUL0H11599.2 HVUL4H31143.2 0.193312704046244
HVUL0H11599.2 HVUL4H31396.2 0.152453983434384
HVUL0H11599.2 HVUL4H32991.2 0.312696588590243
HVUL0H11599.2 HVUL4H33244.2 0.219236888116383
HVUL0H11599.2 HVUL4H33249.2 0.219502139602896
HVUL0H11599.2 HVUL4H34490.2 0.154955928601563
HVUL0H11599.2 HVUL4H35620.2 0.318373989835565
HVUL0H11599.2 HVUL4H35625.2 0.259264695146917
HVUL0H11599.2 HVUL4H36252.2 0.171579573571195
HVUL0H11599.2 HVUL4H36253.2 0.237279353267936
HVUL0H11599.2 HVUL4H36384.2 0.210993267455084
HVUL0H11599.2 HVUL4H37016.2 0.179117593561596
HVUL0H11599.2 HVUL4H37622.2 0.0213683221940912
HVUL0H11599.2 HVUL4H38766.2 0.12272616674789
HVUL0H11599.2 HVUL4H39948.2 0.233157274822948
HVUL0H11599.2 HVUL4H40510.2 0.0396494789564266
HVUL0H11599.2 HVUL4H40988.2 0.0706586047339435
HVUL0H11599.2 HVUL4H42204.2 0.183004964275397
HVUL0H11599.2 HVUL4H42516.2 0.154954333809948
HVUL0H11599.2 HVUL4H43943.2 0.247755612357348
HVUL0H11599.2 HVUL4H45048.2 0.165614927132479
HVUL0H11599.2 HVUL4H45220.2 0.112008645075321
HVUL0H11599.2 HVUL4H46594.2 0.318124821570098
HVUL0H11599.2 HVUL4H46709.2 0.142618821506693
HVUL0H11599.2 HVUL4H51087.2 0.278958923777345
HVUL0H11599.2 HVUL4H51504.2 0.126753999570259
HVUL0H11599.2 HVUL4H52689.2 0.223124625693611
HVUL0H11599.2 HVUL4H53205.2 0.140040506948583
HVUL0H11599.2 HVUL4H53907.2 0.170002018476131
HVUL0H11599.2 HVUL4H58026.2 0.136542227150812
HVUL0H11599.2 HVUL4H58651.2 0.132171877045019
HVUL0H11599.2 HVUL4H59216.2 0.0397107088302244
HVUL0H11599.2 HVUL5H01907.2 0.0738692492088661
HVUL0H11599.2 HVUL5H02575.2 0.0543301838052292
HVUL0H11599.2 HVUL5H03287.2 0.342037345998563
HVUL0H11599.2 HVUL5H03300.2 0.182524572095414
HVUL0H11599.2 HVUL5H03562.2 0.0393321516730476
HVUL0H11599.2 HVUL5H03709.2 0.276575581950879
HVUL0H11599.2 HVUL5H03750.2 0.296794160526224
HVUL0H11599.2 HVUL5H04247.2 0.182971055768478
HVUL0H11599.2 HVUL5H04542.2 0.0638523287550072
HVUL0H11599.2 HVUL5H05065.2 0.34229619380984
HVUL0H11599.2 HVUL5H09122.2 0.1877418842562
HVUL0H11599.2 HVUL5H09196.2 0.244557268935585
HVUL0H11599.2 HVUL5H09615.2 0.0563766886782518
HVUL0H11599.2 HVUL5H13618.2 0.31933417308607
HVUL0H11599.2 HVUL5H13950.2 0.181317074110065
HVUL0H11599.2 HVUL5H14765.2 0.0593000243394468
HVUL0H11599.2 HVUL5H14878.2 0.145180477516463
HVUL0H11599.2 HVUL5H15987.2 0.154807617928903
HVUL0H11599.2 HVUL5H15989.2 0.350729136161806
HVUL0H11599.2 HVUL5H16291.2 0.0981250197858682
HVUL0H11599.2 HVUL5H17403.2 0.144634481068248
HVUL0H11599.2 HVUL5H17601.2 0.142793912457482
HVUL0H11599.2 HVUL5H17995.2 0.24673632843416
HVUL0H11599.2 HVUL5H22122.2 0.299780797360615
HVUL0H11599.2 HVUL5H23080.2 0.0420625959719107
HVUL0H11599.2 HVUL5H23436.2 0.328825119062507
HVUL0H11599.2 HVUL5H24150.2 0.14988692066164
HVUL0H11599.2 HVUL5H24197.2 0.308703549567236
HVUL0H11599.2 HVUL5H24217.2 0.108525311220921
HVUL0H11599.2 HVUL5H24547.2 0.24423486083493
HVUL0H11599.2 HVUL5H24577.2 0.291578817901221
HVUL0H11599.2 HVUL5H25573.2 0.162967805329004
HVUL0H11599.2 HVUL5H25876.2 0.0977217566278284
HVUL0H11599.2 HVUL5H27016.2 0.099270549888154
HVUL0H11599.2 HVUL5H27434.2 0.29543391684083
HVUL0H11599.2 HVUL5H27515.2 0.0133986729301525
HVUL0H11599.2 HVUL5H27848.2 0.066402904488681
HVUL0H11599.2 HVUL5H28118.2 0.0162334453187986
HVUL0H11599.2 HVUL5H28266.2 0.0604978251820267
HVUL0H11599.2 HVUL5H28272.2 0.294176737958676
HVUL0H11599.2 HVUL5H28980.2 0.324059548931917
HVUL0H11599.2 HVUL5H28981.2 0.0340778561867597
HVUL0H11599.2 HVUL5H29493.2 0.203337766247395
HVUL0H11599.2 HVUL5H30305.2 0.170540170119695
HVUL0H11599.2 HVUL5H31472.2 0.113593299589306
HVUL0H11599.2 HVUL5H31476.2 0.180773507919751
HVUL0H11599.2 HVUL5H31530.2 0.347481780985497
HVUL0H11599.2 HVUL5H31531.2 0.105595197530457
HVUL0H11599.2 HVUL5H32449.2 0.248623885455816
HVUL0H11599.2 HVUL5H33051.2 0.0890167220521436
HVUL0H11599.2 HVUL5H33083.2 0.0437952660810919
HVUL0H11599.2 HVUL5H33463.2 0.109081058235532
HVUL0H11599.2 HVUL5H33464.2 0.1435877767805
HVUL0H11599.2 HVUL5H33683.2 0.132077274924885
HVUL0H11599.2 HVUL5H33735.2 0.171571229524999
HVUL0H11599.2 HVUL5H34048.2 0.32307532662909
HVUL0H11599.2 HVUL5H34363.2 0.237988846252455
HVUL0H11599.2 HVUL5H34548.2 0.0615717367806247
HVUL0H11599.2 HVUL5H35298.2 0.220637064454506
HVUL0H11599.2 HVUL5H35743.2 0.0848881480639123
HVUL0H11599.2 HVUL5H35745.2 0.312434776653946
HVUL0H11599.2 HVUL5H36534.2 0.19255268289279
HVUL0H11599.2 HVUL5H36751.2 0.221156158270904
HVUL0H11599.2 HVUL5H39739.2 0.0650253975512946
HVUL0H11599.2 HVUL5H39748.2 0.240413269456022
HVUL0H11599.2 HVUL5H40577.2 0.11998987072214
HVUL0H11599.2 HVUL5H40609.2 0.197579142132972
HVUL0H11599.2 HVUL5H41827.2 0.159557614739851
HVUL0H11599.2 HVUL5H43427.2 0.199165261937421
HVUL0H11599.2 HVUL5H47789.2 0.130357996649135
HVUL0H11599.2 HVUL5H47962.2 0.138240699509957
HVUL0H11599.2 HVUL5H48694.2 0.208284562020114
HVUL0H11599.2 HVUL5H48848.2 0.136399938223359
HVUL0H11599.2 HVUL5H49109.2 0.20217599707102
HVUL0H11599.2 HVUL5H49815.2 0.103643498097846
HVUL0H11599.2 HVUL5H50421.2 0.204465913850931
HVUL0H11599.2 HVUL5H50425.2 0.141442449480746
HVUL0H11599.2 HVUL5H53175.2 0.238134185154898
HVUL0H11599.2 HVUL5H55526.2 0.0999740906927688
HVUL0H11599.2 HVUL5H57521.2 0.143471090742584
HVUL0H11599.2 HVUL5H58809.2 0.316000786344419
HVUL0H11599.2 HVUL5H58846.2 0.203309780763551
HVUL0H11599.2 HVUL6H00960.2 0.0782916522928169
HVUL0H11599.2 HVUL6H03366.2 0.258190837202456
HVUL0H11599.2 HVUL6H03725.2 0.343494733814977
HVUL0H11599.2 HVUL6H04294.2 0.173088182780819
HVUL0H11599.2 HVUL6H04552.2 0.109320596565765
HVUL0H11599.2 HVUL6H04553.2 0.0886607993269621
HVUL0H11599.2 HVUL6H04860.2 0.187971796724825
HVUL0H11599.2 HVUL6H05446.2 0.229899718827884
HVUL0H11599.2 HVUL6H07471.2 0.219925323576955
HVUL0H11599.2 HVUL6H07727.2 0.267409688045508
HVUL0H11599.2 HVUL6H07948.2 0.240765524970027
HVUL0H11599.2 HVUL6H08500.2 0.311516798958262
HVUL0H11599.2 HVUL6H08730.2 0.0345570071357227
HVUL0H11599.2 HVUL6H08731.2 0.0692923322872746
HVUL0H11599.2 HVUL6H08769.2 0.207866795864001
HVUL0H11599.2 HVUL6H09792.2 0.255442699654976
HVUL0H11599.2 HVUL6H09947.2 0.227242980790649
HVUL0H11599.2 HVUL6H10010.2 0.353246647991488
HVUL0H11599.2 HVUL6H11048.2 0.0579401549101523
HVUL0H11599.2 HVUL6H11049.2 0.132194653179205
HVUL0H11599.2 HVUL6H12231.2 0.0854895447238784
HVUL0H11599.2 HVUL6H12644.2 0.0681257517267925
HVUL0H11599.2 HVUL6H13943.2 0.28824481486037
HVUL0H11599.2 HVUL6H15294.2 0.288102422543363
HVUL0H11599.2 HVUL6H15560.2 0.301434589988562
HVUL0H11599.2 HVUL6H16051.2 0.11634725537852
HVUL0H11599.2 HVUL6H16913.2 0.100911446817757
HVUL0H11599.2 HVUL6H17109.2 0.0161311865977343
HVUL0H11599.2 HVUL6H18328.2 0.208435034073188
HVUL0H11599.2 HVUL6H19063.2 0.266757967388657
HVUL0H11599.2 HVUL6H19947.2 0.304990224911965
HVUL0H11599.2 HVUL6H20009.2 0.313633398716431
HVUL0H11599.2 HVUL6H20310.2 0.257141088705955
HVUL0H11599.2 HVUL6H24521.2 0.0290846261103114
HVUL0H11599.2 HVUL6H24686.2 0.311708056869062
HVUL0H11599.2 HVUL6H24812.2 0.0829326360935906
HVUL0H11599.2 HVUL6H25340.2 0.283448212300183
HVUL0H11599.2 HVUL6H25705.2 0.134877323770398
HVUL0H11599.2 HVUL6H25712.2 0.312872630188221
HVUL0H11599.2 HVUL6H27940.2 0.165591384525962
HVUL0H11599.2 HVUL6H28803.2 0.178822451550299
HVUL0H11599.2 HVUL6H29522.2 0.166886551278192
HVUL0H11599.2 HVUL6H29909.2 0.195873947208801
HVUL0H11599.2 HVUL6H30646.2 0.270315545985144
HVUL0H11599.2 HVUL6H30749.2 0.121380567693779
HVUL0H11599.2 HVUL6H30813.2 0.090735399944323
HVUL0H11599.2 HVUL6H31984.2 0.0817635843026446
HVUL0H11599.2 HVUL6H32383.2 0.273313195484629
HVUL0H11599.2 HVUL6H35450.2 0.321031013796418
HVUL0H11599.2 HVUL6H36406.2 0.16443822023765
HVUL0H11599.2 HVUL6H36407.2 0.168727352384612
HVUL0H11599.2 HVUL6H37726.2 0.141307032306402
HVUL0H11599.2 HVUL6H38045.2 0.0859640669141236
HVUL0H11599.2 HVUL6H38442.2 0.219053802422565
HVUL0H11599.2 HVUL6H38788.2 0.279276234013615
HVUL0H11599.2 HVUL6H39067.2 0.217261815024973
HVUL0H11599.2 HVUL6H39300.2 0.0878919174323511
HVUL0H11599.2 HVUL6H40505.2 0.291158408850534
HVUL0H11599.2 HVUL6H40544.2 0.359529352093246
HVUL0H11599.2 HVUL6H40545.2 0.339575704822683
HVUL0H11599.2 HVUL6H41149.2 0.136656794035631
HVUL0H11599.2 HVUL6H41550.2 0.288254005397858
HVUL0H11599.2 HVUL6H41655.2 0.193437775330668
HVUL0H11599.2 HVUL6H41798.2 0.265182205227846
HVUL0H11599.2 HVUL6H42942.2 0.115861036419967
HVUL0H11599.2 HVUL6H45898.2 0.206350131802517
HVUL0H11599.2 HVUL6H46097.2 0.127987766493996
HVUL0H11599.2 HVUL6H47278.2 0.0561808421223239
HVUL0H11599.2 HVUL6H47776.2 0.154885752473339
HVUL0H11599.2 HVUL6H48954.2 0.113263160943513
HVUL0H11599.2 HVUL6H49068.2 0.0487454836666595
HVUL0H11599.2 HVUL6H51096.2 0.146618640000682
HVUL0H11599.2 HVUL6H52112.2 0.250601416241008
HVUL0H11599.2 HVUL6H52629.2 0.134753133413402
HVUL0H11599.2 HVUL6H53360.2 0.241220900391951
HVUL0H11599.2 HVUL6H54152.2 0.272159571328719
HVUL0H11599.2 HVUL6H56422.2 0.238803939856643
HVUL0H11599.2 HVUL6H58165.2 0.294436489501829
HVUL0H11599.2 HVUL7H01364.2 0.17662112559993
HVUL0H11599.2 HVUL7H01642.2 0.132358823005696
HVUL0H11599.2 HVUL7H01987.2 0.321135369596488
HVUL0H11599.2 HVUL7H02902.2 0.262360414620755
HVUL0H11599.2 HVUL7H04004.2 0.185653616942988
HVUL0H11599.2 HVUL7H04535.2 0.163091195352808
HVUL0H11599.2 HVUL7H04785.2 0.282176571638463
HVUL0H11599.2 HVUL7H05382.2 0.177136865747513
HVUL0H11599.2 HVUL7H05514.2 0.0671398345944908
HVUL0H11599.2 HVUL7H06283.2 0.075367098254361
HVUL0H11599.2 HVUL7H06284.2 0.075367098254361
HVUL0H11599.2 HVUL7H06762.2 0.30421344747221
HVUL0H11599.2 HVUL7H07085.2 0.206011647334355
HVUL0H11599.2 HVUL7H07405.2 0.243185275409294
HVUL0H11599.2 HVUL7H08413.2 0.187455385837555
HVUL0H11599.2 HVUL7H09105.2 0.167817306253351
HVUL0H11599.2 HVUL7H09127.2 0.30580143404788
HVUL0H11599.2 HVUL7H09665.2 0.268259264874288
HVUL0H11599.2 HVUL7H09829.2 0.182052650852621
HVUL0H11599.2 HVUL7H11708.2 0.0929477791347632
HVUL0H11599.2 HVUL7H11770.2 0.1539614284209
HVUL0H11599.2 HVUL7H11771.2 0.0833011590617417
HVUL0H11599.2 HVUL7H13516.2 0.00984641598639539
HVUL0H11599.2 HVUL7H13517.2 0.0565609459257209
HVUL0H11599.2 HVUL7H13610.2 0.0784061296060441
HVUL0H11599.2 HVUL7H14402.2 0.194664760079316
HVUL0H11599.2 HVUL7H14499.2 0.102935759769886
HVUL0H11599.2 HVUL7H14873.2 0.116746404311336
HVUL0H11599.2 HVUL7H15387.2 0.348804479302989
HVUL0H11599.2 HVUL7H15430.2 0.112834920784928
HVUL0H11599.2 HVUL7H16550.2 0.340703608461855
HVUL0H11599.2 HVUL7H17449.2 0.0988471822916717
HVUL0H11599.2 HVUL7H18584.2 0.223544173979115
HVUL0H11599.2 HVUL7H18784.2 0.075367098254361
HVUL0H11599.2 HVUL7H18798.2 0.16523290810482
HVUL0H11599.2 HVUL7H19011.2 0.16571939569136
HVUL0H11599.2 HVUL7H19404.2 0.194354930728497
HVUL0H11599.2 HVUL7H19446.2 0.299352656615755
HVUL0H11599.2 HVUL7H21690.2 0.357645499290586
HVUL0H11599.2 HVUL7H21739.2 0.216271839951188
HVUL0H11599.2 HVUL7H22998.2 0.168277936482871
HVUL0H11599.2 HVUL7H23184.2 0.0413120300715683
HVUL0H11599.2 HVUL7H27363.2 0.326322149343672
HVUL0H11599.2 HVUL7H28678.2 0.28086710950805
HVUL0H11599.2 HVUL7H28814.2 0.164733970553465
HVUL0H11599.2 HVUL7H29026.2 0.0562496457883324
HVUL0H11599.2 HVUL7H29467.2 0.225401906396564
HVUL0H11599.2 HVUL7H29849.2 0.213985346264944
HVUL0H11599.2 HVUL7H30153.2 0.133285252197857
HVUL0H11599.2 HVUL7H30227.2 0.103361622864185
HVUL0H11599.2 HVUL7H30693.2 0.293891971336207
HVUL0H11599.2 HVUL7H31739.2 0.308089136586679
HVUL0H11599.2 HVUL7H31946.2 0.243184906230807
HVUL0H11599.2 HVUL7H32410.2 0.126022876459019
HVUL0H11599.2 HVUL7H32680.2 0.180389064392227
HVUL0H11599.2 HVUL7H33531.2 0.266970614405069
HVUL0H11599.2 HVUL7H34129.2 0.27410954404581
HVUL0H11599.2 HVUL7H34405.2 0.173673725219713
HVUL0H11599.2 HVUL7H34629.2 0.142655537929506
HVUL0H11599.2 HVUL7H34994.2 0.0731112920725572
HVUL0H11599.2 HVUL7H35655.2 0.159668379674877
HVUL0H11599.2 HVUL7H35861.2 0.0847925046391024
HVUL0H11599.2 HVUL7H36582.2 0.14114211047338
HVUL0H11599.2 HVUL7H38141.2 0.211405366461355
HVUL0H11599.2 HVUL7H38182.2 0.0806679175948422
HVUL0H11599.2 HVUL7H38746.2 0.17605576235605
HVUL0H11599.2 HVUL7H39193.2 0.268083057334634
HVUL0H11599.2 HVUL7H40086.2 0.310145694781424
HVUL0H11599.2 HVUL7H41614.2 0.175741319390032
HVUL0H11599.2 HVUL7H41635.2 0.34844633498867
HVUL0H11599.2 HVUL7H42129.2 0.0970687964871617
HVUL0H11599.2 HVUL7H43276.2 0.105978860764021
HVUL0H11599.2 HVUL7H43367.2 0.165529217899961
HVUL0H11599.2 HVUL7H44148.2 0.048426161570234
HVUL0H11599.2 HVUL7H44184.2 0.252279243354072
HVUL0H11599.2 HVUL7H44188.2 0.211071720551228
HVUL0H11599.2 HVUL7H45102.2 0.318672967916137
HVUL0H11599.2 HVUL7H45454.2 0.179304318746394
HVUL0H11599.2 HVUL7H47838.2 0.265874594164571
HVUL0H11599.2 HVUL7H50534.2 0.114887146836776
HVUL0H11599.2 HVUL7H51974.2 0.26764538651996
HVUL0H11599.2 HVUL7H53407.2 0.264616396059364
HVUL0H11599.2 HVUL7H53819.2 0.19096504475302
HVUL0H11599.2 HVUL7H55383.2 0.0517842285083638
HVUL0H11599.2 HVUL7H57019.2 0.26501012392674
HVUL0H11599.2 HVUL7H57177.2 0.251354653733622
HVUL0H11599.2 HVUL7H57748.2 0.234842765621441
HVUL0H11599.2 HVUL7H59301.2 0.13486781532464
HVUL0H17019.2 HVUL0H19180.2 0.239576921400679
HVUL0H17019.2 HVUL0H19449.2 0.414545041566374
HVUL0H17019.2 HVUL0H21233.2 0.0527301750568568
HVUL0H17019.2 HVUL0H30534.2 0.353191966200796
HVUL0H17019.2 HVUL0H35895.2 0.437988006828263
HVUL0H17019.2 HVUL0H39808.2 0.413219826613724
HVUL0H17019.2 HVUL1H01782.2 0.395085331190533
HVUL0H17019.2 HVUL1H02214.2 0.185663746385008
HVUL0H17019.2 HVUL1H03043.2 0.070523166380513
HVUL0H17019.2 HVUL1H03900.2 0.383963698251407
HVUL0H17019.2 HVUL1H07686.2 0.441599183309695
HVUL0H17019.2 HVUL1H07736.2 0.359547551456996
HVUL0H17019.2 HVUL1H07822.2 0.0498975351530316
HVUL0H17019.2 HVUL1H07932.2 0.30647768840513
HVUL0H17019.2 HVUL1H08426.2 0.144538734838743
HVUL0H17019.2 HVUL1H10645.2 0.143146342170385
HVUL0H17019.2 HVUL1H11147.2 0.301535706476598
HVUL0H17019.2 HVUL1H11391.2 0.271888999438406
HVUL0H17019.2 HVUL1H14073.2 0.217461074600435
HVUL0H17019.2 HVUL1H14185.2 0.466136504414808
HVUL0H17019.2 HVUL1H14432.2 0.320787615399133
HVUL0H17019.2 HVUL1H14482.2 0.37130725624711
HVUL0H17019.2 HVUL1H14729.2 0.228069105965529
HVUL0H17019.2 HVUL1H15040.2 0.237758509101783
HVUL0H17019.2 HVUL1H15353.2 0.454147622503936
HVUL0H17019.2 HVUL1H15363.2 0.366165032639158
HVUL0H17019.2 HVUL1H15463.2 0.413898124796744
HVUL0H17019.2 HVUL1H15844.2 0.102601064062755
HVUL0H17019.2 HVUL1H15858.2 0.148041494066941
HVUL0H17019.2 HVUL1H15965.2 0.0301357716916794
HVUL0H17019.2 HVUL1H16871.2 0.0686181860375657
HVUL0H17019.2 HVUL1H19106.2 0.252562427071404
HVUL0H17019.2 HVUL1H20360.2 0.440181014373829
HVUL0H17019.2 HVUL1H21556.2 0.451016024046308
HVUL0H17019.2 HVUL1H22016.2 0.364616288679993
HVUL0H17019.2 HVUL1H22532.2 0.423249721644778
HVUL0H17019.2 HVUL1H22533.2 0.163867881387358
HVUL0H17019.2 HVUL1H23279.2 0.17940515249172
HVUL0H17019.2 HVUL1H23295.2 0.162776523317511
HVUL0H17019.2 HVUL1H23813.2 0.0728679537318955
HVUL0H17019.2 HVUL1H23887.2 0.356200941962524
HVUL0H17019.2 HVUL1H24390.2 0.16353363905532
HVUL0H17019.2 HVUL1H24895.2 0.224472193919747
HVUL0H17019.2 HVUL1H25652.2 0.108459805300859
HVUL0H17019.2 HVUL1H25959.2 0.0770920871704034
HVUL0H17019.2 HVUL1H28711.2 0.434050401085626
HVUL0H17019.2 HVUL1H29157.2 0.207764774298305
HVUL0H17019.2 HVUL1H29666.2 0.312222630070483
HVUL0H17019.2 HVUL1H30075.2 0.254592005853542
HVUL0H17019.2 HVUL1H30589.2 0.297672135832237
HVUL0H17019.2 HVUL1H30857.2 0.378364694758619
HVUL0H17019.2 HVUL1H30950.2 0.249938173872037
HVUL0H17019.2 HVUL1H31339.2 0.270398406390571
HVUL0H17019.2 HVUL1H32077.2 0.122452250031418
HVUL0H17019.2 HVUL1H32433.2 0.35508588631175
HVUL0H17019.2 HVUL1H32442.2 0.419422812435183
HVUL0H17019.2 HVUL1H32789.2 0.392441497156039
HVUL0H17019.2 HVUL1H33000.2 0.403986357235575
HVUL0H17019.2 HVUL1H34458.2 0.408226959500937
HVUL0H17019.2 HVUL1H35361.2 0.142711480627676
HVUL0H17019.2 HVUL1H36755.2 0.152789913266691
HVUL0H17019.2 HVUL1H37233.2 0.363548189513572
HVUL0H17019.2 HVUL1H37466.2 0.422996139480518
HVUL0H17019.2 HVUL1H40517.2 0.0701330628063814
HVUL0H17019.2 HVUL1H41205.2 0.302881468450653
HVUL0H17019.2 HVUL1H41697.2 0.193959930520916
HVUL0H17019.2 HVUL1H41888.2 0.20853175523547
HVUL0H17019.2 HVUL1H43340.2 0.371632918319446
HVUL0H17019.2 HVUL1H43354.2 0.161034923880984
HVUL0H17019.2 HVUL1H43359.2 0.361084278734572
HVUL0H17019.2 HVUL1H43475.2 0.143425315445714
HVUL0H17019.2 HVUL1H43656.2 0.435797133186415
HVUL0H17019.2 HVUL1H44718.2 0.0784281196817486
HVUL0H17019.2 HVUL1H47175.2 0.443094598438997
HVUL0H17019.2 HVUL1H48073.2 0.433910334799584
HVUL0H17019.2 HVUL1H49842.2 0.218639912765381
HVUL0H17019.2 HVUL1H52124.2 0.323398325715465
HVUL0H17019.2 HVUL1H52140.2 0.186563385402069
HVUL0H17019.2 HVUL1H52645.2 0.297520345030569
HVUL0H17019.2 HVUL1H52934.2 0.0608244064747321
HVUL0H17019.2 HVUL2H00234.2 0.194524752774849
HVUL0H17019.2 HVUL2H02735.2 0.159554732459593
HVUL0H17019.2 HVUL2H03127.2 0.419709316112732
HVUL0H17019.2 HVUL2H03693.2 0.363847633273637
HVUL0H17019.2 HVUL2H04690.2 0.34200456292453
HVUL0H17019.2 HVUL2H04863.2 0.128131287047976
HVUL0H17019.2 HVUL2H05107.2 0.279863265385938
HVUL0H17019.2 HVUL2H05119.2 0.10137753479883
HVUL0H17019.2 HVUL2H05483.2 0.21275572714341
HVUL0H17019.2 HVUL2H05509.2 0.0437738144362774
HVUL0H17019.2 HVUL2H05647.2 0.334354744007291
HVUL0H17019.2 HVUL2H05962.2 0.28968952706336
HVUL0H17019.2 HVUL2H06940.2 0.293683184721199
HVUL0H17019.2 HVUL2H06941.2 0.153128918095531
HVUL0H17019.2 HVUL2H07117.2 0.446300957701229
HVUL0H17019.2 HVUL2H07176.2 0.315579055113421
HVUL0H17019.2 HVUL2H08081.2 0.374541782969172
HVUL0H17019.2 HVUL2H08148.2 0.377445558514582
HVUL0H17019.2 HVUL2H09901.2 0.385724801005107
HVUL0H17019.2 HVUL2H10344.2 0.444613214855043
HVUL0H17019.2 HVUL2H10448.2 0.302590800346403
HVUL0H17019.2 HVUL2H10450.2 0.338836130815283
HVUL0H17019.2 HVUL2H10627.2 0.385173487078871
HVUL0H17019.2 HVUL2H10719.2 0.21174636754314
HVUL0H17019.2 HVUL2H10791.2 0.185428308083709
HVUL0H17019.2 HVUL2H11060.2 0.387982334146151
HVUL0H17019.2 HVUL2H11398.2 0.456888214533506
HVUL0H17019.2 HVUL2H11772.2 0.306606317079472
HVUL0H17019.2 HVUL2H12743.2 0.393940584980118
HVUL0H17019.2 HVUL2H14504.2 0.176809722368127
HVUL0H17019.2 HVUL2H15007.2 0.368584200828469
HVUL0H17019.2 HVUL2H15246.2 0.306906118631167
HVUL0H17019.2 HVUL2H15369.2 0.260906403683525
HVUL0H17019.2 HVUL2H15665.2 0.0162320018043938
HVUL0H17019.2 HVUL2H15805.2 0.435172180432752
HVUL0H17019.2 HVUL2H16172.2 0.371909811096362
HVUL0H17019.2 HVUL2H16277.2 0.255184605459435
HVUL0H17019.2 HVUL2H16368.2 0.427902417512651
HVUL0H17019.2 HVUL2H16659.2 0.396303615944288
HVUL0H17019.2 HVUL2H17218.2 0.10659766018357
HVUL0H17019.2 HVUL2H17279.2 0.22821538159146
HVUL0H17019.2 HVUL2H17664.2 0.329087582283221
HVUL0H17019.2 HVUL2H19076.2 0.41832917694508
HVUL0H17019.2 HVUL2H19410.2 0.156522273997623
HVUL0H17019.2 HVUL2H19925.2 0.405198584970217
HVUL0H17019.2 HVUL2H20032.2 0.202385607082102
HVUL0H17019.2 HVUL2H21195.2 0.09551040346504
HVUL0H17019.2 HVUL2H21734.2 0.443677737754981
HVUL0H17019.2 HVUL2H22217.2 0.270090253631573
HVUL0H17019.2 HVUL2H22796.2 0.241720966750869
HVUL0H17019.2 HVUL2H22826.2 0.229557789162369
HVUL0H17019.2 HVUL2H23029.2 0.402970409966195
HVUL0H17019.2 HVUL2H24680.2 0.432266473660756
HVUL0H17019.2 HVUL2H25164.2 0.233768221236272
HVUL0H17019.2 HVUL2H26033.2 0.155257527368883
HVUL0H17019.2 HVUL2H26493.2 0.253892229401075
HVUL0H17019.2 HVUL2H26573.2 0.210359991761736
HVUL0H17019.2 HVUL2H28068.2 0.31477044614042
HVUL0H17019.2 HVUL2H28164.2 0.260011306322208
HVUL0H17019.2 HVUL2H28224.2 0.267263011168118
HVUL0H17019.2 HVUL2H29044.2 0.181109504074176
HVUL0H17019.2 HVUL2H29045.2 0.195795171239706
HVUL0H17019.2 HVUL2H30125.2 0.40148009479788
HVUL0H17019.2 HVUL2H30409.2 0.400320813555495
HVUL0H17019.2 HVUL2H30551.2 0.28685344101475
HVUL0H17019.2 HVUL2H31620.2 0.417650253228101
HVUL0H17019.2 HVUL2H31627.2 0.439924431620694
HVUL0H17019.2 HVUL2H31707.2 0.275459030977454
HVUL0H17019.2 HVUL2H33190.2 0.120405994509681
HVUL0H17019.2 HVUL2H34193.2 0.128154190529729
HVUL0H17019.2 HVUL2H35334.2 0.35996721554823
HVUL0H17019.2 HVUL2H36646.2 0.156300821825424
HVUL0H17019.2 HVUL2H36888.2 0.215198658973446
HVUL0H17019.2 HVUL2H37817.2 0.407217180697975
HVUL0H17019.2 HVUL2H38113.2 0.374156334630641
HVUL0H17019.2 HVUL2H38539.2 0.427534949119342
HVUL0H17019.2 HVUL2H38540.2 0.436886697144165
HVUL0H17019.2 HVUL2H38777.2 0.297150624161896
HVUL0H17019.2 HVUL2H39130.2 0.197397047710157
HVUL0H17019.2 HVUL2H40308.2 0.313738539645628
HVUL0H17019.2 HVUL2H40334.2 0.179963806792473
HVUL0H17019.2 HVUL2H41240.2 0.0578890820304591
HVUL0H17019.2 HVUL2H42069.2 0.313033505946335
HVUL0H17019.2 HVUL2H42689.2 0.139200215299113
HVUL0H17019.2 HVUL2H43442.2 0.385029587581992
HVUL0H17019.2 HVUL2H44538.2 0.103383167798597
HVUL0H17019.2 HVUL2H44541.2 0.345013876759124
HVUL0H17019.2 HVUL2H45020.2 0.284445026125342
HVUL0H17019.2 HVUL2H45417.2 0.172928532124814
HVUL0H17019.2 HVUL2H45848.2 0.410342121602937
HVUL0H17019.2 HVUL2H46744.2 0.188421134208282
HVUL0H17019.2 HVUL2H49126.2 0.392159972157152
HVUL0H17019.2 HVUL2H50114.2 0.0443186629470408
HVUL0H17019.2 HVUL2H50171.2 0.366970065426015
HVUL0H17019.2 HVUL2H50172.2 0.14526337417321
HVUL0H17019.2 HVUL2H50806.2 0.11307279413869
HVUL0H17019.2 HVUL2H51500.2 0.383024642150068
HVUL0H17019.2 HVUL2H51674.2 0.404410273920845
HVUL0H17019.2 HVUL2H52073.2 0.197230995366689
HVUL0H17019.2 HVUL2H52299.2 0.081682354692774
HVUL0H17019.2 HVUL2H52798.2 0.327955644534644
HVUL0H17019.2 HVUL2H53124.2 0.441888715817342
HVUL0H17019.2 HVUL2H53320.2 0.341050331757302
HVUL0H17019.2 HVUL2H55602.2 0.171060446814179
HVUL0H17019.2 HVUL2H55800.2 0.290126395707523
HVUL0H17019.2 HVUL3H00880.2 0.0910931504648554
HVUL0H17019.2 HVUL3H01447.2 0.26080123274297
HVUL0H17019.2 HVUL3H01928.2 0.0439481470869733
HVUL0H17019.2 HVUL3H02529.2 0.363739256766627
HVUL0H17019.2 HVUL3H02717.2 0.418355456016032
HVUL0H17019.2 HVUL3H03686.2 0.30364125313285
HVUL0H17019.2 HVUL3H03687.2 0.205452094212499
HVUL0H17019.2 HVUL3H03695.2 0.169375929609746
HVUL0H17019.2 HVUL3H04503.2 0.263721479526787
HVUL0H17019.2 HVUL3H05976.2 0.35359615781586
HVUL0H17019.2 HVUL3H06040.2 0.385947071286989
HVUL0H17019.2 HVUL3H06042.2 0.296009082375902
HVUL0H17019.2 HVUL3H06208.2 0.268091390396494
HVUL0H17019.2 HVUL3H06433.2 0.352697148887682
HVUL0H17019.2 HVUL3H07033.2 0.18499031093663
HVUL0H17019.2 HVUL3H08166.2 0.322381989491047
HVUL0H17019.2 HVUL3H08405.2 0.323988963111696
HVUL0H17019.2 HVUL3H08612.2 0.333335160239421
HVUL0H17019.2 HVUL3H08761.2 0.390215790840821
HVUL0H17019.2 HVUL3H09013.2 0.459635747403971
HVUL0H17019.2 HVUL3H09240.2 0.393739461269816
HVUL0H17019.2 HVUL3H09556.2 0.15045812832228
HVUL0H17019.2 HVUL3H10738.2 0.234051694860932
HVUL0H17019.2 HVUL3H11956.2 0.408439045090758
HVUL0H17019.2 HVUL3H11967.2 0.383273751507959
HVUL0H17019.2 HVUL3H12464.2 0.448703674615049
HVUL0H17019.2 HVUL3H12602.2 0.231037891737244
HVUL0H17019.2 HVUL3H12728.2 0.393137440149225
HVUL0H17019.2 HVUL3H13022.2 0.230344449374938
HVUL0H17019.2 HVUL3H13488.2 0.277216424901014
HVUL0H17019.2 HVUL3H14473.2 0.44418735855502
HVUL0H17019.2 HVUL3H15315.2 0.426095679568421
HVUL0H17019.2 HVUL3H15476.2 0.298536367366046
HVUL0H17019.2 HVUL3H15598.2 0.195329718014562
HVUL0H17019.2 HVUL3H15706.2 0.0720527767084967
HVUL0H17019.2 HVUL3H16656.2 0.25330366195504
HVUL0H17019.2 HVUL3H16981.2 0.132142067524817
HVUL0H17019.2 HVUL3H17685.2 0.21885945104213
HVUL0H17019.2 HVUL3H17706.2 0.101348371098379
HVUL0H17019.2 HVUL3H18867.2 0.276316096110604
HVUL0H17019.2 HVUL3H20168.2 0.4394916732306
HVUL0H17019.2 HVUL3H20603.2 0.33983043105857
HVUL0H17019.2 HVUL3H20756.2 0.318368435677922
HVUL0H17019.2 HVUL3H20878.2 0.29009243036076
HVUL0H17019.2 HVUL3H21134.2 0.429580436163662
HVUL0H17019.2 HVUL3H21173.2 0.154472599929752
HVUL0H17019.2 HVUL3H21335.2 0.323619568458343
HVUL0H17019.2 HVUL3H22326.2 0.0550024792443492
HVUL0H17019.2 HVUL3H23638.2 0.0763973363103944
HVUL0H17019.2 HVUL3H24029.2 0.343367569987725
HVUL0H17019.2 HVUL3H24267.2 0.364327232294986
HVUL0H17019.2 HVUL3H24886.2 0.196211126986014
HVUL0H17019.2 HVUL3H25243.2 0.215547793628709
HVUL0H17019.2 HVUL3H25246.2 0.300128661411742
HVUL0H17019.2 HVUL3H25331.2 0.226940181224515
HVUL0H17019.2 HVUL3H26786.2 0.118556248890112
HVUL0H17019.2 HVUL3H26923.2 0.227222997763824
HVUL0H17019.2 HVUL3H27212.2 0.268676462792027
HVUL0H17019.2 HVUL3H27484.2 0.210046292346063
HVUL0H17019.2 HVUL3H27722.2 0.192458426250983
HVUL0H17019.2 HVUL3H28147.2 0.0963784863537625
HVUL0H17019.2 HVUL3H29838.2 0.440083663280077
HVUL0H17019.2 HVUL3H30735.2 0.270961414960576
HVUL0H17019.2 HVUL3H31373.2 0.102757115411297
HVUL0H17019.2 HVUL3H31684.2 0.0723694415629217
HVUL0H17019.2 HVUL3H31687.2 0.108394600982616
HVUL0H17019.2 HVUL3H32007.2 0.239329975328532
HVUL0H17019.2 HVUL3H32587.2 0.323044177547334
HVUL0H17019.2 HVUL3H32589.2 0.420590753967912
HVUL0H17019.2 HVUL3H32594.2 0.0846586965381392
HVUL0H17019.2 HVUL3H32803.2 0.194944481340786
HVUL0H17019.2 HVUL3H32816.2 0.0647988754669327
HVUL0H17019.2 HVUL3H35479.2 0.0374044652830329
HVUL0H17019.2 HVUL3H37124.2 0.373194845003363
HVUL0H17019.2 HVUL3H37991.2 0.127194963991737
HVUL0H17019.2 HVUL3H38267.2 0.285991182030884
HVUL0H17019.2 HVUL3H38622.2 0.30074807185406
HVUL0H17019.2 HVUL3H38932.2 0.18907145240854
HVUL0H17019.2 HVUL3H41909.2 0.328374080299013
HVUL0H17019.2 HVUL3H41927.2 0.124299615286383
HVUL0H17019.2 HVUL3H42110.2 0.430660119812082
HVUL0H17019.2 HVUL3H42226.2 0.394997336450876
HVUL0H17019.2 HVUL3H42921.2 0.221413190581343
HVUL0H17019.2 HVUL3H42962.2 0.302542629999651
HVUL0H17019.2 HVUL3H42964.2 0.355660128360859
HVUL0H17019.2 HVUL3H44122.2 0.186951615644295
HVUL0H17019.2 HVUL3H47201.2 0.298013477659684
HVUL0H17019.2 HVUL3H47421.2 0.346654488266132
HVUL0H17019.2 HVUL3H47620.2 0.270700143173464
HVUL0H17019.2 HVUL3H48646.2 0.372180891510852
HVUL0H17019.2 HVUL3H50035.2 0.174575836471125
HVUL0H17019.2 HVUL3H50036.2 0.393792236283895
HVUL0H17019.2 HVUL3H50037.2 0.227443067463689
HVUL0H17019.2 HVUL3H50446.2 0.197298532273299
HVUL0H17019.2 HVUL3H51523.2 0.316006195289153
HVUL0H17019.2 HVUL3H51582.2 0.280395869724597
HVUL0H17019.2 HVUL3H52205.2 0.153601243723466
HVUL0H17019.2 HVUL3H52379.2 0.225066101855584
HVUL0H17019.2 HVUL3H52391.2 0.143994470202441
HVUL0H17019.2 HVUL3H52816.2 0.14125391048197
HVUL0H17019.2 HVUL3H54179.2 0.328529441662875
HVUL0H17019.2 HVUL3H54555.2 0.157507970380245
HVUL0H17019.2 HVUL3H54698.2 0.250583455158734
HVUL0H17019.2 HVUL3H55044.2 0.349855550928048
HVUL0H17019.2 HVUL3H55710.2 0.0831186169142485
HVUL0H17019.2 HVUL3H55885.2 0.414437748953358
HVUL0H17019.2 HVUL3H56360.2 0.0312207189583274
HVUL0H17019.2 HVUL3H56403.2 0.45120119136976
HVUL0H17019.2 HVUL3H56596.2 0.386440182655333
HVUL0H17019.2 HVUL3H56763.2 0.32070204758197
HVUL0H17019.2 HVUL3H56807.2 0.0819255485134568
HVUL0H17019.2 HVUL3H59391.2 0.277150759186286
HVUL0H17019.2 HVUL4H01840.2 0.14042514734563
HVUL0H17019.2 HVUL4H04215.2 0.257178801521298
HVUL0H17019.2 HVUL4H04686.2 0.317049495881053
HVUL0H17019.2 HVUL4H04705.2 0.295166750214347
HVUL0H17019.2 HVUL4H04766.2 0.364350892545676
HVUL0H17019.2 HVUL4H06014.2 0.238748046440665
HVUL0H17019.2 HVUL4H06353.2 0.325318660485572
HVUL0H17019.2 HVUL4H07091.2 0.217119008870816
HVUL0H17019.2 HVUL4H07935.2 0.149625358964167
HVUL0H17019.2 HVUL4H08196.2 0.331946224950366
HVUL0H17019.2 HVUL4H08345.2 0.443075588494517
HVUL0H17019.2 HVUL4H10933.2 0.311571720670316
HVUL0H17019.2 HVUL4H11525.2 0.214928371960704
HVUL0H17019.2 HVUL4H15818.2 0.314004285399518
HVUL0H17019.2 HVUL4H17063.2 0.372272154881566
HVUL0H17019.2 HVUL4H18802.2 0.181955193493041
HVUL0H17019.2 HVUL4H18822.2 0.332541517945813
HVUL0H17019.2 HVUL4H18827.2 0.163947139737285
HVUL0H17019.2 HVUL4H19867.2 0.318913301505075
HVUL0H17019.2 HVUL4H20810.2 0.43661889415554
HVUL0H17019.2 HVUL4H21881.2 0.423374988948939
HVUL0H17019.2 HVUL4H22392.2 0.229827943064253
HVUL0H17019.2 HVUL4H22656.2 0.357605942314009
HVUL0H17019.2 HVUL4H22658.2 0.16378970898118
HVUL0H17019.2 HVUL4H22877.2 0.417216798546902
HVUL0H17019.2 HVUL4H23025.2 0.436261818923621
HVUL0H17019.2 HVUL4H23088.2 0.301161958847179
HVUL0H17019.2 HVUL4H23522.2 0.34729736166553
HVUL0H17019.2 HVUL4H23703.2 0.260488401303068
HVUL0H17019.2 HVUL4H24078.2 0.346918032694279
HVUL0H17019.2 HVUL4H24079.2 0.374786133815896
HVUL0H17019.2 HVUL4H24986.2 0.459411099824331
HVUL0H17019.2 HVUL4H25690.2 0.0676318039328169
HVUL0H17019.2 HVUL4H26989.2 0.166353495440434
HVUL0H17019.2 HVUL4H27492.2 0.29800761522264
HVUL0H17019.2 HVUL4H27786.2 0.226925989520765
HVUL0H17019.2 HVUL4H27893.2 0.175495714325276
HVUL0H17019.2 HVUL4H28003.2 0.353804770534827
HVUL0H17019.2 HVUL4H30329.2 0.22680155542413
HVUL0H17019.2 HVUL4H31143.2 0.0629278564683512
HVUL0H17019.2 HVUL4H31396.2 0.45623330649758
HVUL0H17019.2 HVUL4H32991.2 0.340212316943038
HVUL0H17019.2 HVUL4H33244.2 0.381974591428456
HVUL0H17019.2 HVUL4H33249.2 0.419103373257357
HVUL0H17019.2 HVUL4H34490.2 0.424966741218123
HVUL0H17019.2 HVUL4H35620.2 0.279431675299128
HVUL0H17019.2 HVUL4H35625.2 0.337256796343731
HVUL0H17019.2 HVUL4H36252.2 0.197830799379784
HVUL0H17019.2 HVUL4H36253.2 0.436198629809673
HVUL0H17019.2 HVUL4H36384.2 0.42915881550685
HVUL0H17019.2 HVUL4H37016.2 0.424893184087412
HVUL0H17019.2 HVUL4H37622.2 0.120713579059399
HVUL0H17019.2 HVUL4H38766.2 0.377106585684061
HVUL0H17019.2 HVUL4H39948.2 0.347569024108378
HVUL0H17019.2 HVUL4H40510.2 0.220432760558332
HVUL0H17019.2 HVUL4H40988.2 0.260924415441954
HVUL0H17019.2 HVUL4H42204.2 0.439052554384983
HVUL0H17019.2 HVUL4H42516.2 0.360013664871446
HVUL0H17019.2 HVUL4H43943.2 0.394941794919124
HVUL0H17019.2 HVUL4H45048.2 0.144047737136169
HVUL0H17019.2 HVUL4H45220.2 0.335362427211236
HVUL0H17019.2 HVUL4H46594.2 0.329075152321973
HVUL0H17019.2 HVUL4H46709.2 0.438746169326591
HVUL0H17019.2 HVUL4H51087.2 0.221834351554431
HVUL0H17019.2 HVUL4H51504.2 0.376960601527845
HVUL0H17019.2 HVUL4H52689.2 0.186908568543492
HVUL0H17019.2 HVUL4H53205.2 0.418938128994543
HVUL0H17019.2 HVUL4H53907.2 0.249937458307224
HVUL0H17019.2 HVUL4H58026.2 0.407005908485307
HVUL0H17019.2 HVUL4H58651.2 0.257041976608603
HVUL0H17019.2 HVUL4H59216.2 0.208695431145521
HVUL0H17019.2 HVUL5H01907.2 0.0193267842787619
HVUL0H17019.2 HVUL5H02575.2 0.270110523969779
HVUL0H17019.2 HVUL5H03287.2 0.259658869001022
HVUL0H17019.2 HVUL5H03300.2 0.418239027742814
HVUL0H17019.2 HVUL5H03562.2 0.159096405393029
HVUL0H17019.2 HVUL5H03709.2 0.414796903763446
HVUL0H17019.2 HVUL5H03750.2 0.317377111174722
HVUL0H17019.2 HVUL5H04247.2 0.411190093909881
HVUL0H17019.2 HVUL5H04542.2 0.0211286836844179
HVUL0H17019.2 HVUL5H05065.2 0.284812576989252
HVUL0H17019.2 HVUL5H09122.2 0.414488754424441
HVUL0H17019.2 HVUL5H09196.2 0.370625024776786
HVUL0H17019.2 HVUL5H09615.2 0.239453689511222
HVUL0H17019.2 HVUL5H13618.2 0.321371093995059
HVUL0H17019.2 HVUL5H13950.2 0.449326574367047
HVUL0H17019.2 HVUL5H14765.2 0.297080887891277
HVUL0H17019.2 HVUL5H14878.2 0.0820397121576835
HVUL0H17019.2 HVUL5H15987.2 0.0877759005326183
HVUL0H17019.2 HVUL5H15989.2 0.233295419417218
HVUL0H17019.2 HVUL5H16291.2 0.339971871735511
HVUL0H17019.2 HVUL5H17403.2 0.334675456396807
HVUL0H17019.2 HVUL5H17601.2 0.249512517161698
HVUL0H17019.2 HVUL5H17995.2 0.189709462585497
HVUL0H17019.2 HVUL5H22122.2 0.11950753254643
HVUL0H17019.2 HVUL5H23080.2 0.228754400621802
HVUL0H17019.2 HVUL5H23436.2 0.152517275842331
HVUL0H17019.2 HVUL5H24150.2 0.404500890804704
HVUL0H17019.2 HVUL5H24197.2 0.12197069822446
HVUL0H17019.2 HVUL5H24217.2 0.25375804862055
HVUL0H17019.2 HVUL5H24547.2 0.363073324983454
HVUL0H17019.2 HVUL5H24577.2 0.233444610491999
HVUL0H17019.2 HVUL5H25573.2 0.443193700524092
HVUL0H17019.2 HVUL5H25876.2 0.358934512032528
HVUL0H17019.2 HVUL5H27016.2 0.380535806911745
HVUL0H17019.2 HVUL5H27434.2 0.207917316153509
HVUL0H17019.2 HVUL5H27515.2 0.0790090438581911
HVUL0H17019.2 HVUL5H27848.2 0.331723702210186
HVUL0H17019.2 HVUL5H28118.2 0.106347514661709
HVUL0H17019.2 HVUL5H28266.2 0.247113185638749
HVUL0H17019.2 HVUL5H28272.2 0.208118320674998
HVUL0H17019.2 HVUL5H28980.2 0.197032635006485
HVUL0H17019.2 HVUL5H28981.2 0.180246520640563
HVUL0H17019.2 HVUL5H29493.2 0.330835092708508
HVUL0H17019.2 HVUL5H30305.2 0.377939860218167
HVUL0H17019.2 HVUL5H31472.2 0.406504336520552
HVUL0H17019.2 HVUL5H31476.2 0.429956522543162
HVUL0H17019.2 HVUL5H31530.2 0.236488502140121
HVUL0H17019.2 HVUL5H31531.2 0.363953167237316
HVUL0H17019.2 HVUL5H32449.2 0.261062588892654
HVUL0H17019.2 HVUL5H33051.2 0.219512329868928
HVUL0H17019.2 HVUL5H33083.2 0.130277737706457
HVUL0H17019.2 HVUL5H33463.2 0.33351135514299
HVUL0H17019.2 HVUL5H33464.2 0.343427817543959
HVUL0H17019.2 HVUL5H33683.2 0.427866621332072
HVUL0H17019.2 HVUL5H33735.2 0.44958403930266
HVUL0H17019.2 HVUL5H34048.2 0.260166976467699
HVUL0H17019.2 HVUL5H34363.2 0.415911990593734
HVUL0H17019.2 HVUL5H34548.2 0.218418665370368
HVUL0H17019.2 HVUL5H35298.2 0.381591479759876
HVUL0H17019.2 HVUL5H35743.2 0.187652950761799
HVUL0H17019.2 HVUL5H35745.2 0.170140915249631
HVUL0H17019.2 HVUL5H36534.2 0.458153900671806
HVUL0H17019.2 HVUL5H36751.2 0.389526277957671
HVUL0H17019.2 HVUL5H39739.2 0.252547873363899
HVUL0H17019.2 HVUL5H39748.2 0.415561913579064
HVUL0H17019.2 HVUL5H40577.2 0.43030674152764
HVUL0H17019.2 HVUL5H40609.2 0.23002996553478
HVUL0H17019.2 HVUL5H41827.2 0.165838203725702
HVUL0H17019.2 HVUL5H43427.2 0.32808151482456
HVUL0H17019.2 HVUL5H47789.2 0.380864202089204
HVUL0H17019.2 HVUL5H47962.2 0.400536421274983
HVUL0H17019.2 HVUL5H48694.2 0.321946850698071
HVUL0H17019.2 HVUL5H48848.2 0.047272291586167
HVUL0H17019.2 HVUL5H49109.2 0.44001393171205
HVUL0H17019.2 HVUL5H49815.2 0.274063526535342
HVUL0H17019.2 HVUL5H50421.2 0.380134496120776
HVUL0H17019.2 HVUL5H50425.2 0.324203623726268
HVUL0H17019.2 HVUL5H53175.2 0.36911849861215
HVUL0H17019.2 HVUL5H55526.2 0.169567258110193
HVUL0H17019.2 HVUL5H57521.2 0.362261302865203
HVUL0H17019.2 HVUL5H58809.2 0.15452767974792
HVUL0H17019.2 HVUL5H58846.2 0.347736965118624
HVUL0H17019.2 HVUL6H00960.2 0.336398081923825
HVUL0H17019.2 HVUL6H03366.2 0.438537649696245
HVUL0H17019.2 HVUL6H03725.2 0.316392063492986
HVUL0H17019.2 HVUL6H04294.2 0.420405769509216
HVUL0H17019.2 HVUL6H04552.2 0.206419222419414
HVUL0H17019.2 HVUL6H04553.2 0.23355232793039
HVUL0H17019.2 HVUL6H04860.2 0.400039617406701
HVUL0H17019.2 HVUL6H05446.2 0.386017911267925
HVUL0H17019.2 HVUL6H07471.2 0.393871606810307
HVUL0H17019.2 HVUL6H07727.2 0.143932374656962
HVUL0H17019.2 HVUL6H07948.2 0.349799020715149
HVUL0H17019.2 HVUL6H08500.2 0.156731420435879
HVUL0H17019.2 HVUL6H08730.2 0.0386007458608605
HVUL0H17019.2 HVUL6H08731.2 0.0623460661998148
HVUL0H17019.2 HVUL6H08769.2 0.442464333585296
HVUL0H17019.2 HVUL6H09792.2 0.17832084240099
HVUL0H17019.2 HVUL6H09947.2 0.373985957545084
HVUL0H17019.2 HVUL6H10010.2 0.167651840162667
HVUL0H17019.2 HVUL6H11048.2 0.264879487758934
HVUL0H17019.2 HVUL6H11049.2 0.119992095285196
HVUL0H17019.2 HVUL6H12231.2 0.333397123337055
HVUL0H17019.2 HVUL6H12644.2 0.100217606158652
HVUL0H17019.2 HVUL6H13943.2 0.0752031082872446
HVUL0H17019.2 HVUL6H15294.2 0.273685088134489
HVUL0H17019.2 HVUL6H15560.2 0.0901776877985425
HVUL0H17019.2 HVUL6H16051.2 0.23768963686196
HVUL0H17019.2 HVUL6H16913.2 0.243799903380575
HVUL0H17019.2 HVUL6H17109.2 0.111588345372828
HVUL0H17019.2 HVUL6H18328.2 0.433425522060112
HVUL0H17019.2 HVUL6H19063.2 0.376486841690776
HVUL0H17019.2 HVUL6H19947.2 0.105773642253373
HVUL0H17019.2 HVUL6H20009.2 0.214782182303097
HVUL0H17019.2 HVUL6H20310.2 0.0786980058016372
HVUL0H17019.2 HVUL6H24521.2 0.130337744840999
HVUL0H17019.2 HVUL6H24686.2 0.205116286580495
HVUL0H17019.2 HVUL6H24812.2 0.161074603948294
HVUL0H17019.2 HVUL6H25340.2 0.290836180191036
HVUL0H17019.2 HVUL6H25705.2 0.416820160659137
HVUL0H17019.2 HVUL6H25712.2 0.3096931016637
HVUL0H17019.2 HVUL6H27940.2 0.232869248040115
HVUL0H17019.2 HVUL6H28803.2 0.0767978625047127
HVUL0H17019.2 HVUL6H29522.2 0.290641403063084
HVUL0H17019.2 HVUL6H29909.2 0.445847988975902
HVUL0H17019.2 HVUL6H30646.2 0.398547452665041
HVUL0H17019.2 HVUL6H30749.2 0.109768076155628
HVUL0H17019.2 HVUL6H30813.2 0.355772739630902
HVUL0H17019.2 HVUL6H31984.2 0.33499262053779
HVUL0H17019.2 HVUL6H32383.2 0.39756230325455
HVUL0H17019.2 HVUL6H35450.2 0.273369111672463
HVUL0H17019.2 HVUL6H36406.2 0.306707606960247
HVUL0H17019.2 HVUL6H36407.2 0.360957465228352
HVUL0H17019.2 HVUL6H37726.2 0.212697379024948
HVUL0H17019.2 HVUL6H38045.2 0.288787126579735
HVUL0H17019.2 HVUL6H38442.2 0.304618842088171
HVUL0H17019.2 HVUL6H38788.2 0.194041946078954
HVUL0H17019.2 HVUL6H39067.2 0.217372980343858
HVUL0H17019.2 HVUL6H39300.2 0.246621903108983
HVUL0H17019.2 HVUL6H40505.2 0.363607364704858
HVUL0H17019.2 HVUL6H40544.2 0.143722687587273
HVUL0H17019.2 HVUL6H40545.2 0.33380770774894
HVUL0H17019.2 HVUL6H41149.2 0.439452781441441
HVUL0H17019.2 HVUL6H41550.2 0.0956911179215145
HVUL0H17019.2 HVUL6H41655.2 0.221732374437972
HVUL0H17019.2 HVUL6H41798.2 0.184842944527753
HVUL0H17019.2 HVUL6H42942.2 0.230670344043933
HVUL0H17019.2 HVUL6H45898.2 0.374145780619947
HVUL0H17019.2 HVUL6H46097.2 0.428842439126385
HVUL0H17019.2 HVUL6H47278.2 0.0240071522251342
HVUL0H17019.2 HVUL6H47776.2 0.151872540322749
HVUL0H17019.2 HVUL6H48954.2 0.364755887546401
HVUL0H17019.2 HVUL6H49068.2 0.23764021551423
HVUL0H17019.2 HVUL6H51096.2 0.37817263672359
HVUL0H17019.2 HVUL6H52112.2 0.42253098325998
HVUL0H17019.2 HVUL6H52629.2 0.0256923223082299
HVUL0H17019.2 HVUL6H53360.2 0.0719754403969302
HVUL0H17019.2 HVUL6H54152.2 0.221426403254794
HVUL0H17019.2 HVUL6H56422.2 0.246874169634123
HVUL0H17019.2 HVUL6H58165.2 0.308304672020652
HVUL0H17019.2 HVUL7H01364.2 0.159119317679276
HVUL0H17019.2 HVUL7H01642.2 0.436754105447104
HVUL0H17019.2 HVUL7H01987.2 0.368468725960295
HVUL0H17019.2 HVUL7H02902.2 0.431246759985548
HVUL0H17019.2 HVUL7H04004.2 0.0500884299784293
HVUL0H17019.2 HVUL7H04535.2 0.369459624547903
HVUL0H17019.2 HVUL7H04785.2 0.324561619191037
HVUL0H17019.2 HVUL7H05382.2 0.342518563863068
HVUL0H17019.2 HVUL7H05514.2 0.238187685368861
HVUL0H17019.2 HVUL7H06283.2 0.0200076689433207
HVUL0H17019.2 HVUL7H06284.2 0.0200076689433207
HVUL0H17019.2 HVUL7H06762.2 0.345751596322767
HVUL0H17019.2 HVUL7H07085.2 0.179219852342761
HVUL0H17019.2 HVUL7H07405.2 0.247038702620209
HVUL0H17019.2 HVUL7H08413.2 0.461771350862232
HVUL0H17019.2 HVUL7H09105.2 0.0312069058590579
HVUL0H17019.2 HVUL7H09127.2 0.320711609044118
HVUL0H17019.2 HVUL7H09665.2 0.173707759449663
HVUL0H17019.2 HVUL7H09829.2 0.235896654024221
HVUL0H17019.2 HVUL7H11708.2 0.0315594024187567
HVUL0H17019.2 HVUL7H11770.2 0.38043335025787
HVUL0H17019.2 HVUL7H11771.2 0.26967140495436
HVUL0H17019.2 HVUL7H13516.2 0.0698720497843473
HVUL0H17019.2 HVUL7H13517.2 0.275804665158683
HVUL0H17019.2 HVUL7H13610.2 0.0539504353875237
HVUL0H17019.2 HVUL7H14402.2 0.445034324785612
HVUL0H17019.2 HVUL7H14499.2 0.19566179871152
HVUL0H17019.2 HVUL7H14873.2 0.384213906564813
HVUL0H17019.2 HVUL7H15387.2 0.163682392817175
HVUL0H17019.2 HVUL7H15430.2 0.369700159521365
HVUL0H17019.2 HVUL7H16550.2 0.250380626613276
HVUL0H17019.2 HVUL7H17449.2 0.289424748010057
HVUL0H17019.2 HVUL7H18584.2 0.428349598684967
HVUL0H17019.2 HVUL7H18784.2 0.0200076689433207
HVUL0H17019.2 HVUL7H18798.2 0.459265011055207
HVUL0H17019.2 HVUL7H19011.2 0.32176399047576
HVUL0H17019.2 HVUL7H19404.2 0.446049091266732
HVUL0H17019.2 HVUL7H19446.2 0.374577336100003
HVUL0H17019.2 HVUL7H21690.2 0.183161579203315
HVUL0H17019.2 HVUL7H21739.2 0.423031706980178
HVUL0H17019.2 HVUL7H22998.2 0.123647392248552
HVUL0H17019.2 HVUL7H23184.2 0.168219965479555
HVUL0H17019.2 HVUL7H27363.2 0.136240772938646
HVUL0H17019.2 HVUL7H28678.2 0.0889685668066993
HVUL0H17019.2 HVUL7H28814.2 0.0471272553600939
HVUL0H17019.2 HVUL7H29026.2 0.265393469537975
HVUL0H17019.2 HVUL7H29467.2 0.162881919442244
HVUL0H17019.2 HVUL7H29849.2 0.122135089870221
HVUL0H17019.2 HVUL7H30153.2 0.429408900734435
HVUL0H17019.2 HVUL7H30227.2 0.0485533127961863
HVUL0H17019.2 HVUL7H30693.2 0.284919973336842
HVUL0H17019.2 HVUL7H31739.2 0.240961670207447
HVUL0H17019.2 HVUL7H31946.2 0.215818258337432
HVUL0H17019.2 HVUL7H32410.2 0.394246315819342
HVUL0H17019.2 HVUL7H32680.2 0.376299678837102
HVUL0H17019.2 HVUL7H33531.2 0.329772151778834
HVUL0H17019.2 HVUL7H34129.2 0.401249586135186
HVUL0H17019.2 HVUL7H34405.2 0.446526447609074
HVUL0H17019.2 HVUL7H34629.2 0.429181006546948
HVUL0H17019.2 HVUL7H34994.2 0.291644257031452
HVUL0H17019.2 HVUL7H35655.2 0.458071665112389
HVUL0H17019.2 HVUL7H35861.2 0.0681161689686982
HVUL0H17019.2 HVUL7H36582.2 0.450073610566088
HVUL0H17019.2 HVUL7H38141.2 0.422977301732665
HVUL0H17019.2 HVUL7H38182.2 0.307046467888195
HVUL0H17019.2 HVUL7H38746.2 0.373898015622038
HVUL0H17019.2 HVUL7H39193.2 0.0995505332547838
HVUL0H17019.2 HVUL7H40086.2 0.318606701469781
HVUL0H17019.2 HVUL7H41614.2 0.299529552763072
HVUL0H17019.2 HVUL7H41635.2 0.159695573149757
HVUL0H17019.2 HVUL7H42129.2 0.284986757973902
HVUL0H17019.2 HVUL7H43276.2 0.260596400967911
HVUL0H17019.2 HVUL7H43367.2 0.465815765143331
HVUL0H17019.2 HVUL7H44148.2 0.12298364755019
HVUL0H17019.2 HVUL7H44184.2 0.406784044241772
HVUL0H17019.2 HVUL7H44188.2 0.436601059227633
HVUL0H17019.2 HVUL7H45102.2 0.137279103526311
HVUL0H17019.2 HVUL7H45454.2 0.393814353546316
HVUL0H17019.2 HVUL7H47838.2 0.406422700032811
HVUL0H17019.2 HVUL7H50534.2 0.0517443676450465
HVUL0H17019.2 HVUL7H51974.2 0.134310526245556
HVUL0H17019.2 HVUL7H53407.2 0.0857996101316574
HVUL0H17019.2 HVUL7H53819.2 0.247911678866642
HVUL0H17019.2 HVUL7H55383.2 0.129903452761141
HVUL0H17019.2 HVUL7H57019.2 0.137981255819721
HVUL0H17019.2 HVUL7H57177.2 0.386786703314796
HVUL0H17019.2 HVUL7H57748.2 0.359853277802169
HVUL0H17019.2 HVUL7H59301.2 0.348786740337271
HVUL0H19180.2 HVUL0H19449.2 0.213765901229577
HVUL0H19180.2 HVUL0H21233.2 0.172393263189922
HVUL0H19180.2 HVUL0H30534.2 0.169414795206365
HVUL0H19180.2 HVUL0H35895.2 0.238596517384677
HVUL0H19180.2 HVUL0H39808.2 0.290633027833911
HVUL0H19180.2 HVUL1H01782.2 0.291887115574841
HVUL0H19180.2 HVUL1H02214.2 0.322803071289789
HVUL0H19180.2 HVUL1H03043.2 0.0270327061197396
HVUL0H19180.2 HVUL1H03900.2 0.181629804549504
HVUL0H19180.2 HVUL1H07686.2 0.268890262834815
HVUL0H19180.2 HVUL1H07736.2 0.286345975125075
HVUL0H19180.2 HVUL1H07822.2 0.0273373881320339
HVUL0H19180.2 HVUL1H07932.2 0.217433287344104
HVUL0H19180.2 HVUL1H08426.2 0.261149684823548
HVUL0H19180.2 HVUL1H10645.2 0.21780220770361
HVUL0H19180.2 HVUL1H11147.2 0.23556200086328
HVUL0H19180.2 HVUL1H11391.2 0.153825931443259
HVUL0H19180.2 HVUL1H14073.2 0.156612271869586
HVUL0H19180.2 HVUL1H14185.2 0.269084923686949
HVUL0H19180.2 HVUL1H14432.2 0.110137952316399
HVUL0H19180.2 HVUL1H14482.2 0.300082374419741
HVUL0H19180.2 HVUL1H14729.2 0.341495951934707
HVUL0H19180.2 HVUL1H15040.2 0.144491895024707
HVUL0H19180.2 HVUL1H15353.2 0.217941302524039
HVUL0H19180.2 HVUL1H15363.2 0.165865310476267
HVUL0H19180.2 HVUL1H15463.2 0.231699073100751
HVUL0H19180.2 HVUL1H15844.2 0.19468333240313
HVUL0H19180.2 HVUL1H15858.2 0.26579322933515
HVUL0H19180.2 HVUL1H15965.2 0.0860219531604959
HVUL0H19180.2 HVUL1H16871.2 0.198352148045346
HVUL0H19180.2 HVUL1H19106.2 0.281029515874092
HVUL0H19180.2 HVUL1H20360.2 0.197062335035967
HVUL0H19180.2 HVUL1H21556.2 0.274788516095545
HVUL0H19180.2 HVUL1H22016.2 0.222554328522862
HVUL0H19180.2 HVUL1H22532.2 0.179980895394847
HVUL0H19180.2 HVUL1H22533.2 0.268770357189843
HVUL0H19180.2 HVUL1H23279.2 0.0624310499365325
HVUL0H19180.2 HVUL1H23295.2 0.061937460737957
HVUL0H19180.2 HVUL1H23813.2 0.047203420105576
HVUL0H19180.2 HVUL1H23887.2 0.182007010075394
HVUL0H19180.2 HVUL1H24390.2 0.295588629301735
HVUL0H19180.2 HVUL1H24895.2 0.17718805574026
HVUL0H19180.2 HVUL1H25652.2 0.209470913776321
HVUL0H19180.2 HVUL1H25959.2 0.221472617254428
HVUL0H19180.2 HVUL1H28711.2 0.243855045052175
HVUL0H19180.2 HVUL1H29157.2 0.0764046593436393
HVUL0H19180.2 HVUL1H29666.2 0.302023643968438
HVUL0H19180.2 HVUL1H30075.2 0.171809118785352
HVUL0H19180.2 HVUL1H30589.2 0.132151482326327
HVUL0H19180.2 HVUL1H30857.2 0.146558805754193
HVUL0H19180.2 HVUL1H30950.2 0.229619627592058
HVUL0H19180.2 HVUL1H31339.2 0.307323160585625
HVUL0H19180.2 HVUL1H32077.2 0.221572659048197
HVUL0H19180.2 HVUL1H32433.2 0.27660868705965
HVUL0H19180.2 HVUL1H32442.2 0.19760149851849
HVUL0H19180.2 HVUL1H32789.2 0.21383265171151
HVUL0H19180.2 HVUL1H33000.2 0.21304490092921
HVUL0H19180.2 HVUL1H34458.2 0.310096057391865
HVUL0H19180.2 HVUL1H35361.2 0.301210499997505
HVUL0H19180.2 HVUL1H36755.2 0.259225462814653
HVUL0H19180.2 HVUL1H37233.2 0.199534922785362
HVUL0H19180.2 HVUL1H37466.2 0.217389381158489
HVUL0H19180.2 HVUL1H40517.2 0.205423513897016
HVUL0H19180.2 HVUL1H41205.2 0.275157792093469
HVUL0H19180.2 HVUL1H41697.2 0.193013400405099
HVUL0H19180.2 HVUL1H41888.2 0.305302724484644
HVUL0H19180.2 HVUL1H43340.2 0.14910008175722
HVUL0H19180.2 HVUL1H43354.2 0.233132316490134
HVUL0H19180.2 HVUL1H43359.2 0.323094162939739
HVUL0H19180.2 HVUL1H43475.2 0.2776099089133
HVUL0H19180.2 HVUL1H43656.2 0.241747404614199
HVUL0H19180.2 HVUL1H44718.2 0.125578138605584
HVUL0H19180.2 HVUL1H47175.2 0.214343937559039
HVUL0H19180.2 HVUL1H48073.2 0.284103928871748
HVUL0H19180.2 HVUL1H49842.2 0.0917679036547368
HVUL0H19180.2 HVUL1H52124.2 0.137731092523785
HVUL0H19180.2 HVUL1H52140.2 0.233941718343731
HVUL0H19180.2 HVUL1H52645.2 0.176148788221681
HVUL0H19180.2 HVUL1H52934.2 0.107601352653383
HVUL0H19180.2 HVUL2H00234.2 0.234362273234596
HVUL0H19180.2 HVUL2H02735.2 0.240031253486608
HVUL0H19180.2 HVUL2H03127.2 0.253069188619192
HVUL0H19180.2 HVUL2H03693.2 0.164938092139859
HVUL0H19180.2 HVUL2H04690.2 0.235876261372758
HVUL0H19180.2 HVUL2H04863.2 0.200825284667959
HVUL0H19180.2 HVUL2H05107.2 0.149881756967727
HVUL0H19180.2 HVUL2H05119.2 0.204151705217707
HVUL0H19180.2 HVUL2H05483.2 0.254605337529428
HVUL0H19180.2 HVUL2H05509.2 0.081527251473075
HVUL0H19180.2 HVUL2H05647.2 0.182737945926069
HVUL0H19180.2 HVUL2H05962.2 0.198766721332827
HVUL0H19180.2 HVUL2H06940.2 0.0945457384211273
HVUL0H19180.2 HVUL2H06941.2 0.0905521702744985
HVUL0H19180.2 HVUL2H07117.2 0.208079017297331
HVUL0H19180.2 HVUL2H07176.2 0.132859680301054
HVUL0H19180.2 HVUL2H08081.2 0.160475801048916
HVUL0H19180.2 HVUL2H08148.2 0.187386569032357
HVUL0H19180.2 HVUL2H09901.2 0.310824160796201
HVUL0H19180.2 HVUL2H10344.2 0.298856357695268
HVUL0H19180.2 HVUL2H10448.2 0.136399716446006
HVUL0H19180.2 HVUL2H10450.2 0.300264457757986
HVUL0H19180.2 HVUL2H10627.2 0.249178434729742
HVUL0H19180.2 HVUL2H10719.2 0.342987319235923
HVUL0H19180.2 HVUL2H10791.2 0.330684542231292
HVUL0H19180.2 HVUL2H11060.2 0.217934531924586
HVUL0H19180.2 HVUL2H11398.2 0.239666515343835
HVUL0H19180.2 HVUL2H11772.2 0.355169109144629
HVUL0H19180.2 HVUL2H12743.2 0.319292783387816
HVUL0H19180.2 HVUL2H14504.2 0.0824818920241844
HVUL0H19180.2 HVUL2H15007.2 0.153508357470801
HVUL0H19180.2 HVUL2H15246.2 0.132949453508067
HVUL0H19180.2 HVUL2H15369.2 0.258037846581562
HVUL0H19180.2 HVUL2H15665.2 0.0278769453421364
HVUL0H19180.2 HVUL2H15805.2 0.207668279968976
HVUL0H19180.2 HVUL2H16172.2 0.158329530473202
HVUL0H19180.2 HVUL2H16277.2 0.162590215381839
HVUL0H19180.2 HVUL2H16368.2 0.280755591332344
HVUL0H19180.2 HVUL2H16659.2 0.241471033512253
HVUL0H19180.2 HVUL2H17218.2 0.0711883791526258
HVUL0H19180.2 HVUL2H17279.2 0.15655351632485
HVUL0H19180.2 HVUL2H17664.2 0.11203135589457
HVUL0H19180.2 HVUL2H19076.2 0.181568639752832
HVUL0H19180.2 HVUL2H19410.2 0.242037732027103
HVUL0H19180.2 HVUL2H19925.2 0.325344638310593
HVUL0H19180.2 HVUL2H20032.2 0.178545764712437
HVUL0H19180.2 HVUL2H21195.2 0.203369719645352
HVUL0H19180.2 HVUL2H21734.2 0.233845032264415
HVUL0H19180.2 HVUL2H22217.2 0.170083536616188
HVUL0H19180.2 HVUL2H22796.2 0.0929232102399564
HVUL0H19180.2 HVUL2H22826.2 0.251955426403424
HVUL0H19180.2 HVUL2H23029.2 0.262407780131749
HVUL0H19180.2 HVUL2H24680.2 0.20230025318475
HVUL0H19180.2 HVUL2H25164.2 0.0849636454389691
HVUL0H19180.2 HVUL2H26033.2 0.0970706716955396
HVUL0H19180.2 HVUL2H26493.2 0.320893588356746
HVUL0H19180.2 HVUL2H26573.2 0.0906063532128408
HVUL0H19180.2 HVUL2H28068.2 0.302381846374295
HVUL0H19180.2 HVUL2H28164.2 0.11623350559743
HVUL0H19180.2 HVUL2H28224.2 0.275178318819533
HVUL0H19180.2 HVUL2H29044.2 0.239229065106386
HVUL0H19180.2 HVUL2H29045.2 0.1438410989092
HVUL0H19180.2 HVUL2H30125.2 0.225746831482282
HVUL0H19180.2 HVUL2H30409.2 0.18441327865889
HVUL0H19180.2 HVUL2H30551.2 0.253493169420041
HVUL0H19180.2 HVUL2H31620.2 0.199104492030331
HVUL0H19180.2 HVUL2H31627.2 0.255305512400902
HVUL0H19180.2 HVUL2H31707.2 0.20962314733997
HVUL0H19180.2 HVUL2H33190.2 0.262521432043784
HVUL0H19180.2 HVUL2H34193.2 0.266169167278721
HVUL0H19180.2 HVUL2H35334.2 0.198844147191444
HVUL0H19180.2 HVUL2H36646.2 0.250237927437533
HVUL0H19180.2 HVUL2H36888.2 0.158077618962896
HVUL0H19180.2 HVUL2H37817.2 0.254228889554727
HVUL0H19180.2 HVUL2H38113.2 0.175587522360026
HVUL0H19180.2 HVUL2H38539.2 0.189933658729573
HVUL0H19180.2 HVUL2H38540.2 0.199367315957145
HVUL0H19180.2 HVUL2H38777.2 0.101646185937891
HVUL0H19180.2 HVUL2H39130.2 0.261439723051433
HVUL0H19180.2 HVUL2H40308.2 0.245747998500533
HVUL0H19180.2 HVUL2H40334.2 0.07504308529524
HVUL0H19180.2 HVUL2H41240.2 0.0134955574968865
HVUL0H19180.2 HVUL2H42069.2 0.320308211783303
HVUL0H19180.2 HVUL2H42689.2 0.245609989731584
HVUL0H19180.2 HVUL2H43442.2 0.264911513414333
HVUL0H19180.2 HVUL2H44538.2 0.241551283900081
HVUL0H19180.2 HVUL2H44541.2 0.307981909097539
HVUL0H19180.2 HVUL2H45020.2 0.17362628314697
HVUL0H19180.2 HVUL2H45417.2 0.231162347915192
HVUL0H19180.2 HVUL2H45848.2 0.204691918742796
HVUL0H19180.2 HVUL2H46744.2 0.200041881620858
HVUL0H19180.2 HVUL2H49126.2 0.233491304381582
HVUL0H19180.2 HVUL2H50114.2 0.0664608137496801
HVUL0H19180.2 HVUL2H50171.2 0.173654710645125
HVUL0H19180.2 HVUL2H50172.2 0.134945575245033
HVUL0H19180.2 HVUL2H50806.2 0.081264990372385
HVUL0H19180.2 HVUL2H51500.2 0.237698567053968
HVUL0H19180.2 HVUL2H51674.2 0.206864171573538
HVUL0H19180.2 HVUL2H52073.2 0.257255891681251
HVUL0H19180.2 HVUL2H52299.2 0.113048749143832
HVUL0H19180.2 HVUL2H52798.2 0.269873906476779
HVUL0H19180.2 HVUL2H53124.2 0.263830394783306
HVUL0H19180.2 HVUL2H53320.2 0.302817047985456
HVUL0H19180.2 HVUL2H55602.2 0.230665088643249
HVUL0H19180.2 HVUL2H55800.2 0.12391301737285
HVUL0H19180.2 HVUL3H00880.2 0.0545620617924502
HVUL0H19180.2 HVUL3H01447.2 0.142236630118377
HVUL0H19180.2 HVUL3H01928.2 0.147720340434641
HVUL0H19180.2 HVUL3H02529.2 0.198626197197756
HVUL0H19180.2 HVUL3H02717.2 0.233483482558417
HVUL0H19180.2 HVUL3H03686.2 0.167224629915482
HVUL0H19180.2 HVUL3H03687.2 0.227132854831021
HVUL0H19180.2 HVUL3H03695.2 0.311894268577871
HVUL0H19180.2 HVUL3H04503.2 0.223250537060306
HVUL0H19180.2 HVUL3H05976.2 0.238240687005086
HVUL0H19180.2 HVUL3H06040.2 0.177087520575027
HVUL0H19180.2 HVUL3H06042.2 0.299764607679134
HVUL0H19180.2 HVUL3H06208.2 0.303421201561623
HVUL0H19180.2 HVUL3H06433.2 0.310723655922195
HVUL0H19180.2 HVUL3H07033.2 0.121006296539062
HVUL0H19180.2 HVUL3H08166.2 0.231066680535856
HVUL0H19180.2 HVUL3H08405.2 0.173820397192623
HVUL0H19180.2 HVUL3H08612.2 0.23529947718228
HVUL0H19180.2 HVUL3H08761.2 0.172023833812617
HVUL0H19180.2 HVUL3H09013.2 0.26286045428236
HVUL0H19180.2 HVUL3H09240.2 0.248996683801172
HVUL0H19180.2 HVUL3H09556.2 0.282099547900594
HVUL0H19180.2 HVUL3H10738.2 0.296809548884367
HVUL0H19180.2 HVUL3H11956.2 0.262272020373264
HVUL0H19180.2 HVUL3H11967.2 0.334391397862753
HVUL0H19180.2 HVUL3H12464.2 0.268533997315351
HVUL0H19180.2 HVUL3H12602.2 0.282922375583332
HVUL0H19180.2 HVUL3H12728.2 0.23067882735177
HVUL0H19180.2 HVUL3H13022.2 0.175756867518838
HVUL0H19180.2 HVUL3H13488.2 0.296275251734051
HVUL0H19180.2 HVUL3H14473.2 0.247000394417939
HVUL0H19180.2 HVUL3H15315.2 0.23893522434664
HVUL0H19180.2 HVUL3H15476.2 0.241746544092683
HVUL0H19180.2 HVUL3H15598.2 0.174667179328275
HVUL0H19180.2 HVUL3H15706.2 0.139131007132114
HVUL0H19180.2 HVUL3H16656.2 0.233938544647722
HVUL0H19180.2 HVUL3H16981.2 0.221637341025502
HVUL0H19180.2 HVUL3H17685.2 0.184997920615849
HVUL0H19180.2 HVUL3H17706.2 0.20442756136546
HVUL0H19180.2 HVUL3H18867.2 0.212878442956616
HVUL0H19180.2 HVUL3H20168.2 0.230948697751934
HVUL0H19180.2 HVUL3H20603.2 0.279330075206594
HVUL0H19180.2 HVUL3H20756.2 0.211375646124429
HVUL0H19180.2 HVUL3H20878.2 0.283107175365134
HVUL0H19180.2 HVUL3H21134.2 0.202999732744444
HVUL0H19180.2 HVUL3H21173.2 0.12640743350837
HVUL0H19180.2 HVUL3H21335.2 0.160829428462431
HVUL0H19180.2 HVUL3H22326.2 0.142827980222637
HVUL0H19180.2 HVUL3H23638.2 0.226415077293403
HVUL0H19180.2 HVUL3H24029.2 0.286108630763967
HVUL0H19180.2 HVUL3H24267.2 0.214746867008475
HVUL0H19180.2 HVUL3H24886.2 0.184771490073359
HVUL0H19180.2 HVUL3H25243.2 0.111621072824946
HVUL0H19180.2 HVUL3H25246.2 0.313797987657679
HVUL0H19180.2 HVUL3H25331.2 0.0835584113498896
HVUL0H19180.2 HVUL3H26786.2 0.075259655273089
HVUL0H19180.2 HVUL3H26923.2 0.206330049754741
HVUL0H19180.2 HVUL3H27212.2 0.116506979619291
HVUL0H19180.2 HVUL3H27484.2 0.289067092894079
HVUL0H19180.2 HVUL3H27722.2 0.0875947129895991
HVUL0H19180.2 HVUL3H28147.2 0.244643213516672
HVUL0H19180.2 HVUL3H29838.2 0.235579946117707
HVUL0H19180.2 HVUL3H30735.2 0.170326864548609
HVUL0H19180.2 HVUL3H31373.2 0.196221072169247
HVUL0H19180.2 HVUL3H31684.2 0.106083087299568
HVUL0H19180.2 HVUL3H31687.2 0.0513150851064201
HVUL0H19180.2 HVUL3H32007.2 0.218055329399218
HVUL0H19180.2 HVUL3H32587.2 0.150860894302927
HVUL0H19180.2 HVUL3H32589.2 0.218052248062954
HVUL0H19180.2 HVUL3H32594.2 0.202833734631694
HVUL0H19180.2 HVUL3H32803.2 0.0869227789756037
HVUL0H19180.2 HVUL3H32816.2 0.0430317539080763
HVUL0H19180.2 HVUL3H35479.2 0.0639938328652355
HVUL0H19180.2 HVUL3H37124.2 0.15817955003618
HVUL0H19180.2 HVUL3H37991.2 0.266259344373808
HVUL0H19180.2 HVUL3H38267.2 0.130653013659489
HVUL0H19180.2 HVUL3H38622.2 0.208949083926851
HVUL0H19180.2 HVUL3H38932.2 0.234275683816788
HVUL0H19180.2 HVUL3H41909.2 0.1510216057983
HVUL0H19180.2 HVUL3H41927.2 0.0427923455708841
HVUL0H19180.2 HVUL3H42110.2 0.234802734003521
HVUL0H19180.2 HVUL3H42226.2 0.253632435104888
HVUL0H19180.2 HVUL3H42921.2 0.0787238159889383
HVUL0H19180.2 HVUL3H42962.2 0.310241464722152
HVUL0H19180.2 HVUL3H42964.2 0.310045182446673
HVUL0H19180.2 HVUL3H44122.2 0.0671664918143848
HVUL0H19180.2 HVUL3H47201.2 0.272407195357815
HVUL0H19180.2 HVUL3H47421.2 0.156378742784228
HVUL0H19180.2 HVUL3H47620.2 0.182598794920611
HVUL0H19180.2 HVUL3H48646.2 0.339294364038066
HVUL0H19180.2 HVUL3H50035.2 0.22678655324466
HVUL0H19180.2 HVUL3H50036.2 0.15241494608789
HVUL0H19180.2 HVUL3H50037.2 0.317564474498223
HVUL0H19180.2 HVUL3H50446.2 0.267559992196704
HVUL0H19180.2 HVUL3H51523.2 0.287770035114172
HVUL0H19180.2 HVUL3H51582.2 0.199667502151667
HVUL0H19180.2 HVUL3H52205.2 0.146361294586209
HVUL0H19180.2 HVUL3H52379.2 0.242434215523791
HVUL0H19180.2 HVUL3H52391.2 0.174359000264051
HVUL0H19180.2 HVUL3H52816.2 0.119784200413073
HVUL0H19180.2 HVUL3H54179.2 0.304934174809836
HVUL0H19180.2 HVUL3H54555.2 0.134076836367942
HVUL0H19180.2 HVUL3H54698.2 0.116480821314926
HVUL0H19180.2 HVUL3H55044.2 0.125445088877566
HVUL0H19180.2 HVUL3H55710.2 0.234982059180707
HVUL0H19180.2 HVUL3H55885.2 0.300682655586738
HVUL0H19180.2 HVUL3H56360.2 0.0490169534638385
HVUL0H19180.2 HVUL3H56403.2 0.249587550377667
HVUL0H19180.2 HVUL3H56596.2 0.260380369205113
HVUL0H19180.2 HVUL3H56763.2 0.315887816326794
HVUL0H19180.2 HVUL3H56807.2 0.183669776426797
HVUL0H19180.2 HVUL3H59391.2 0.141076566339263
HVUL0H19180.2 HVUL4H01840.2 0.296298175341967
HVUL0H19180.2 HVUL4H04215.2 0.297377714268395
HVUL0H19180.2 HVUL4H04686.2 0.262345094152912
HVUL0H19180.2 HVUL4H04705.2 0.226732648557764
HVUL0H19180.2 HVUL4H04766.2 0.323922721717379
HVUL0H19180.2 HVUL4H06014.2 0.272165285268912
HVUL0H19180.2 HVUL4H06353.2 0.311210012673455
HVUL0H19180.2 HVUL4H07091.2 0.243168433173524
HVUL0H19180.2 HVUL4H07935.2 0.305615150608883
HVUL0H19180.2 HVUL4H08196.2 0.203407971751614
HVUL0H19180.2 HVUL4H08345.2 0.223273296085607
HVUL0H19180.2 HVUL4H10933.2 0.305463955606068
HVUL0H19180.2 HVUL4H11525.2 0.255541156183021
HVUL0H19180.2 HVUL4H15818.2 0.237185402455697
HVUL0H19180.2 HVUL4H17063.2 0.241721586481655
HVUL0H19180.2 HVUL4H18802.2 0.316376354848258
HVUL0H19180.2 HVUL4H18822.2 0.163666945769632
HVUL0H19180.2 HVUL4H18827.2 0.0542936112220692
HVUL0H19180.2 HVUL4H19867.2 0.119192419014527
HVUL0H19180.2 HVUL4H20810.2 0.265054586053014
HVUL0H19180.2 HVUL4H21881.2 0.229249292217429
HVUL0H19180.2 HVUL4H22392.2 0.180829709421362
HVUL0H19180.2 HVUL4H22656.2 0.296785764671663
HVUL0H19180.2 HVUL4H22658.2 0.0907248492728529
HVUL0H19180.2 HVUL4H22877.2 0.278723897048846
HVUL0H19180.2 HVUL4H23025.2 0.278646046899962
HVUL0H19180.2 HVUL4H23088.2 0.220586734311943
HVUL0H19180.2 HVUL4H23522.2 0.257274977346859
HVUL0H19180.2 HVUL4H23703.2 0.307816498167824
HVUL0H19180.2 HVUL4H24078.2 0.25464086687919
HVUL0H19180.2 HVUL4H24079.2 0.313874031512382
HVUL0H19180.2 HVUL4H24986.2 0.248389510741812
HVUL0H19180.2 HVUL4H25690.2 0.200651310964502
HVUL0H19180.2 HVUL4H26989.2 0.105595515886226
HVUL0H19180.2 HVUL4H27492.2 0.158969173299044
HVUL0H19180.2 HVUL4H27786.2 0.118967561792122
HVUL0H19180.2 HVUL4H27893.2 0.245791533527239
HVUL0H19180.2 HVUL4H28003.2 0.130847678303849
HVUL0H19180.2 HVUL4H30329.2 0.0994695278077238
HVUL0H19180.2 HVUL4H31143.2 0.162243228157291
HVUL0H19180.2 HVUL4H31396.2 0.214797719366609
HVUL0H19180.2 HVUL4H32991.2 0.321486141343353
HVUL0H19180.2 HVUL4H33244.2 0.248069533838876
HVUL0H19180.2 HVUL4H33249.2 0.257118737970398
HVUL0H19180.2 HVUL4H34490.2 0.203197326387728
HVUL0H19180.2 HVUL4H35620.2 0.304541696402747
HVUL0H19180.2 HVUL4H35625.2 0.265320754143373
HVUL0H19180.2 HVUL4H36252.2 0.164788174903152
HVUL0H19180.2 HVUL4H36253.2 0.273050437861571
HVUL0H19180.2 HVUL4H36384.2 0.251439303005227
HVUL0H19180.2 HVUL4H37016.2 0.237462879866635
HVUL0H19180.2 HVUL4H37622.2 0.0404299997514672
HVUL0H19180.2 HVUL4H38766.2 0.169617584012328
HVUL0H19180.2 HVUL4H39948.2 0.262983365882266
HVUL0H19180.2 HVUL4H40510.2 0.069197716563428
HVUL0H19180.2 HVUL4H40988.2 0.114661341440547
HVUL0H19180.2 HVUL4H42204.2 0.226950818025115
HVUL0H19180.2 HVUL4H42516.2 0.194902585936828
HVUL0H19180.2 HVUL4H43943.2 0.277798794053668
HVUL0H19180.2 HVUL4H45048.2 0.146250260108855
HVUL0H19180.2 HVUL4H45220.2 0.161339688325056
HVUL0H19180.2 HVUL4H46594.2 0.303450682440438
HVUL0H19180.2 HVUL4H46709.2 0.20703320483174
HVUL0H19180.2 HVUL4H51087.2 0.302190703884717
HVUL0H19180.2 HVUL4H51504.2 0.183463348483583
HVUL0H19180.2 HVUL4H52689.2 0.195277681825778
HVUL0H19180.2 HVUL4H53205.2 0.197833606788
HVUL0H19180.2 HVUL4H53907.2 0.236981242814827
HVUL0H19180.2 HVUL4H58026.2 0.184506192509391
HVUL0H19180.2 HVUL4H58651.2 0.155371151325305
HVUL0H19180.2 HVUL4H59216.2 0.069725943542098
HVUL0H19180.2 HVUL5H01907.2 0.0436247148612038
HVUL0H19180.2 HVUL5H02575.2 0.0934584515952921
HVUL0H19180.2 HVUL5H03287.2 0.303496799621203
HVUL0H19180.2 HVUL5H03300.2 0.229671923931952
HVUL0H19180.2 HVUL5H03562.2 0.0687124619004429
HVUL0H19180.2 HVUL5H03709.2 0.301569834426743
HVUL0H19180.2 HVUL5H03750.2 0.303052168131139
HVUL0H19180.2 HVUL5H04247.2 0.229881339073693
HVUL0H19180.2 HVUL5H04542.2 0.0391722571859136
HVUL0H19180.2 HVUL5H05065.2 0.342533247762973
HVUL0H19180.2 HVUL5H09122.2 0.226358009250749
HVUL0H19180.2 HVUL5H09196.2 0.26227588993046
HVUL0H19180.2 HVUL5H09615.2 0.0848597443335196
HVUL0H19180.2 HVUL5H13618.2 0.322673227864288
HVUL0H19180.2 HVUL5H13950.2 0.237094941673977
HVUL0H19180.2 HVUL5H14765.2 0.104130810352985
HVUL0H19180.2 HVUL5H14878.2 0.118033006364085
HVUL0H19180.2 HVUL5H15987.2 0.166622313712068
HVUL0H19180.2 HVUL5H15989.2 0.29428477802829
HVUL0H19180.2 HVUL5H16291.2 0.150836093141248
HVUL0H19180.2 HVUL5H17403.2 0.188792371090847
HVUL0H19180.2 HVUL5H17601.2 0.196306033446185
HVUL0H19180.2 HVUL5H17995.2 0.236916276141614
HVUL0H19180.2 HVUL5H22122.2 0.250005197786282
HVUL0H19180.2 HVUL5H23080.2 0.071881518575224
HVUL0H19180.2 HVUL5H23436.2 0.255844146047557
HVUL0H19180.2 HVUL5H24150.2 0.193827068174779
HVUL0H19180.2 HVUL5H24197.2 0.231836637454899
HVUL0H19180.2 HVUL5H24217.2 0.159483472846878
HVUL0H19180.2 HVUL5H24547.2 0.268817733884011
HVUL0H19180.2 HVUL5H24577.2 0.279013277718961
HVUL0H19180.2 HVUL5H25573.2 0.222336093770943
HVUL0H19180.2 HVUL5H25876.2 0.147162508045028
HVUL0H19180.2 HVUL5H27016.2 0.14775484683312
HVUL0H19180.2 HVUL5H27434.2 0.24138811616515
HVUL0H19180.2 HVUL5H27515.2 0.0259603008879548
HVUL0H19180.2 HVUL5H27848.2 0.110715378793711
HVUL0H19180.2 HVUL5H28118.2 0.0321620705267517
HVUL0H19180.2 HVUL5H28266.2 0.0991305934234133
HVUL0H19180.2 HVUL5H28272.2 0.255537241685502
HVUL0H19180.2 HVUL5H28980.2 0.282240633653117
HVUL0H19180.2 HVUL5H28981.2 0.0602594799506355
HVUL0H19180.2 HVUL5H29493.2 0.243726301136505
HVUL0H19180.2 HVUL5H30305.2 0.218639174157497
HVUL0H19180.2 HVUL5H31472.2 0.164306379151435
HVUL0H19180.2 HVUL5H31476.2 0.230270357518235
HVUL0H19180.2 HVUL5H31530.2 0.314595809852323
HVUL0H19180.2 HVUL5H31531.2 0.153468630230414
HVUL0H19180.2 HVUL5H32449.2 0.258574361551954
HVUL0H19180.2 HVUL5H33051.2 0.108458951872141
HVUL0H19180.2 HVUL5H33083.2 0.063624402353897
HVUL0H19180.2 HVUL5H33463.2 0.1694596728648
HVUL0H19180.2 HVUL5H33464.2 0.198167165117121
HVUL0H19180.2 HVUL5H33683.2 0.194347741268766
HVUL0H19180.2 HVUL5H33735.2 0.221510993069254
HVUL0H19180.2 HVUL5H34048.2 0.308103162020978
HVUL0H19180.2 HVUL5H34363.2 0.275426572489596
HVUL0H19180.2 HVUL5H34548.2 0.091114714753959
HVUL0H19180.2 HVUL5H35298.2 0.248328178562581
HVUL0H19180.2 HVUL5H35743.2 0.102796442556219
HVUL0H19180.2 HVUL5H35745.2 0.285783334753826
HVUL0H19180.2 HVUL5H36534.2 0.241641326535938
HVUL0H19180.2 HVUL5H36751.2 0.253003644666732
HVUL0H19180.2 HVUL5H39739.2 0.0971096282551747
HVUL0H19180.2 HVUL5H39748.2 0.266183519424973
HVUL0H19180.2 HVUL5H40577.2 0.178899670861699
HVUL0H19180.2 HVUL5H40609.2 0.253440223461127
HVUL0H19180.2 HVUL5H41827.2 0.15119557249119
HVUL0H19180.2 HVUL5H43427.2 0.224607768013907
HVUL0H19180.2 HVUL5H47789.2 0.187125720937352
HVUL0H19180.2 HVUL5H47962.2 0.18208855022362
HVUL0H19180.2 HVUL5H48694.2 0.221792137035251
HVUL0H19180.2 HVUL5H48848.2 0.1068597334593
HVUL0H19180.2 HVUL5H49109.2 0.248078065331384
HVUL0H19180.2 HVUL5H49815.2 0.136935335030701
HVUL0H19180.2 HVUL5H50421.2 0.239637039825117
HVUL0H19180.2 HVUL5H50425.2 0.184746173097696
HVUL0H19180.2 HVUL5H53175.2 0.260040845439966
HVUL0H19180.2 HVUL5H55526.2 0.104841778884208
HVUL0H19180.2 HVUL5H57521.2 0.182629706516359
HVUL0H19180.2 HVUL5H58809.2 0.294437288218698
HVUL0H19180.2 HVUL5H58846.2 0.236530377541225
HVUL0H19180.2 HVUL6H00960.2 0.123421297957804
HVUL0H19180.2 HVUL6H03366.2 0.295466168756157
HVUL0H19180.2 HVUL6H03725.2 0.328240239029004
HVUL0H19180.2 HVUL6H04294.2 0.22155773720273
HVUL0H19180.2 HVUL6H04552.2 0.145415906335134
HVUL0H19180.2 HVUL6H04553.2 0.125371363789077
HVUL0H19180.2 HVUL6H04860.2 0.243453712604074
HVUL0H19180.2 HVUL6H05446.2 0.247897415899207
HVUL0H19180.2 HVUL6H07471.2 0.258783640492609
HVUL0H19180.2 HVUL6H07727.2 0.231842899530193
HVUL0H19180.2 HVUL6H07948.2 0.248456984270976
HVUL0H19180.2 HVUL6H08500.2 0.255517211884208
HVUL0H19180.2 HVUL6H08730.2 0.030848702587687
HVUL0H19180.2 HVUL6H08731.2 0.0563875843971341
HVUL0H19180.2 HVUL6H08769.2 0.25114630497223
HVUL0H19180.2 HVUL6H09792.2 0.235304483771931
HVUL0H19180.2 HVUL6H09947.2 0.284113297183078
HVUL0H19180.2 HVUL6H10010.2 0.298350174691136
HVUL0H19180.2 HVUL6H11048.2 0.0961088166804406
HVUL0H19180.2 HVUL6H11049.2 0.163680980115407
HVUL0H19180.2 HVUL6H12231.2 0.138412254569514
HVUL0H19180.2 HVUL6H12644.2 0.0664349622742291
HVUL0H19180.2 HVUL6H13943.2 0.232103781035171
HVUL0H19180.2 HVUL6H15294.2 0.266350186961723
HVUL0H19180.2 HVUL6H15560.2 0.260924915766922
HVUL0H19180.2 HVUL6H16051.2 0.129445719171981
HVUL0H19180.2 HVUL6H16913.2 0.120988858021463
HVUL0H19180.2 HVUL6H17109.2 0.0323381994081188
HVUL0H19180.2 HVUL6H18328.2 0.257607339025003
HVUL0H19180.2 HVUL6H19063.2 0.301793731024362
HVUL0H19180.2 HVUL6H19947.2 0.268509629242355
HVUL0H19180.2 HVUL6H20009.2 0.271952853681403
HVUL0H19180.2 HVUL6H20310.2 0.199152677458522
HVUL0H19180.2 HVUL6H24521.2 0.0497187517405699
HVUL0H19180.2 HVUL6H24686.2 0.307957258360069
HVUL0H19180.2 HVUL6H24812.2 0.0960776034290768
HVUL0H19180.2 HVUL6H25340.2 0.289349874900802
HVUL0H19180.2 HVUL6H25705.2 0.192811589996682
HVUL0H19180.2 HVUL6H25712.2 0.297025416363238
HVUL0H19180.2 HVUL6H27940.2 0.171853151654644
HVUL0H19180.2 HVUL6H28803.2 0.147813469487977
HVUL0H19180.2 HVUL6H29522.2 0.191694208396876
HVUL0H19180.2 HVUL6H29909.2 0.244570168919316
HVUL0H19180.2 HVUL6H30646.2 0.306553166110722
HVUL0H19180.2 HVUL6H30749.2 0.145261052315174
HVUL0H19180.2 HVUL6H30813.2 0.137646100718896
HVUL0H19180.2 HVUL6H31984.2 0.126557974086049
HVUL0H19180.2 HVUL6H32383.2 0.288290970961702
HVUL0H19180.2 HVUL6H35450.2 0.296785069179647
HVUL0H19180.2 HVUL6H36406.2 0.185713909610493
HVUL0H19180.2 HVUL6H36407.2 0.202833355679831
HVUL0H19180.2 HVUL6H37726.2 0.16023617591382
HVUL0H19180.2 HVUL6H38045.2 0.134565962480975
HVUL0H19180.2 HVUL6H38442.2 0.262519911204611
HVUL0H19180.2 HVUL6H38788.2 0.238554586636171
HVUL0H19180.2 HVUL6H39067.2 0.198563296543073
HVUL0H19180.2 HVUL6H39300.2 0.11474615679149
HVUL0H19180.2 HVUL6H40505.2 0.316323762916713
HVUL0H19180.2 HVUL6H40544.2 0.3048889612404
HVUL0H19180.2 HVUL6H40545.2 0.333163743210388
HVUL0H19180.2 HVUL6H41149.2 0.192801600122659
HVUL0H19180.2 HVUL6H41550.2 0.235435206934805
HVUL0H19180.2 HVUL6H41655.2 0.191522061877664
HVUL0H19180.2 HVUL6H41798.2 0.219661139996388
HVUL0H19180.2 HVUL6H42942.2 0.131359512984325
HVUL0H19180.2 HVUL6H45898.2 0.227077917144977
HVUL0H19180.2 HVUL6H46097.2 0.183486486064227
HVUL0H19180.2 HVUL6H47278.2 0.0378575448589652
HVUL0H19180.2 HVUL6H47776.2 0.164519493322182
HVUL0H19180.2 HVUL6H48954.2 0.1630444210403
HVUL0H19180.2 HVUL6H49068.2 0.0828961299868507
HVUL0H19180.2 HVUL6H51096.2 0.1846328765883
HVUL0H19180.2 HVUL6H52112.2 0.300373842777634
HVUL0H19180.2 HVUL6H52629.2 0.0976440498781517
HVUL0H19180.2 HVUL6H53360.2 0.208681133799777
HVUL0H19180.2 HVUL6H54152.2 0.240122996722534
HVUL0H19180.2 HVUL6H56422.2 0.23419198671147
HVUL0H19180.2 HVUL6H58165.2 0.273137076936789
HVUL0H19180.2 HVUL7H01364.2 0.150925046387822
HVUL0H19180.2 HVUL7H01642.2 0.192908921878402
HVUL0H19180.2 HVUL7H01987.2 0.327151140541984
HVUL0H19180.2 HVUL7H02902.2 0.296078041212937
HVUL0H19180.2 HVUL7H04004.2 0.126763732862745
HVUL0H19180.2 HVUL7H04535.2 0.207132445880076
HVUL0H19180.2 HVUL7H04785.2 0.293670806749663
HVUL0H19180.2 HVUL7H05382.2 0.238430802530881
HVUL0H19180.2 HVUL7H05514.2 0.104045168587362
HVUL0H19180.2 HVUL7H06283.2 0.0745388879844355
HVUL0H19180.2 HVUL7H06284.2 0.0745388879844355
HVUL0H19180.2 HVUL7H06762.2 0.310358294934981
HVUL0H19180.2 HVUL7H07085.2 0.197664658567494
HVUL0H19180.2 HVUL7H07405.2 0.22130482366261
HVUL0H19180.2 HVUL7H08413.2 0.240724125167293
HVUL0H19180.2 HVUL7H09105.2 0.117233467639602
HVUL0H19180.2 HVUL7H09127.2 0.320575935197465
HVUL0H19180.2 HVUL7H09665.2 0.230288581461574
HVUL0H19180.2 HVUL7H09829.2 0.243889754939903
HVUL0H19180.2 HVUL7H11708.2 0.0702295745386573
HVUL0H19180.2 HVUL7H11770.2 0.189018405624281
HVUL0H19180.2 HVUL7H11771.2 0.114348501883983
HVUL0H19180.2 HVUL7H13516.2 0.0208693110267938
HVUL0H19180.2 HVUL7H13517.2 0.0995233353254916
HVUL0H19180.2 HVUL7H13610.2 0.0622541133248232
HVUL0H19180.2 HVUL7H14402.2 0.24251812071333
HVUL0H19180.2 HVUL7H14499.2 0.134904895197085
HVUL0H19180.2 HVUL7H14873.2 0.175802882970429
HVUL0H19180.2 HVUL7H15387.2 0.287211822888135
HVUL0H19180.2 HVUL7H15430.2 0.161949638833577
HVUL0H19180.2 HVUL7H16550.2 0.299638959309791
HVUL0H19180.2 HVUL7H17449.2 0.14055605972655
HVUL0H19180.2 HVUL7H18584.2 0.278022688420404
HVUL0H19180.2 HVUL7H18784.2 0.0745388879844355
HVUL0H19180.2 HVUL7H18798.2 0.220533477107973
HVUL0H19180.2 HVUL7H19011.2 0.182841886129499
HVUL0H19180.2 HVUL7H19404.2 0.255468401819703
HVUL0H19180.2 HVUL7H19446.2 0.307928276954537
HVUL0H19180.2 HVUL7H21690.2 0.313238190193684
HVUL0H19180.2 HVUL7H21739.2 0.255364260492926
HVUL0H19180.2 HVUL7H22998.2 0.150481689988106
HVUL0H19180.2 HVUL7H23184.2 0.0670614023628403
HVUL0H19180.2 HVUL7H27363.2 0.271117807565519
HVUL0H19180.2 HVUL7H28678.2 0.215670944100689
HVUL0H19180.2 HVUL7H28814.2 0.123181196975225
HVUL0H19180.2 HVUL7H29026.2 0.0941685243695799
HVUL0H19180.2 HVUL7H29467.2 0.214735399095344
HVUL0H19180.2 HVUL7H29849.2 0.160937829433159
HVUL0H19180.2 HVUL7H30153.2 0.18764657563283
HVUL0H19180.2 HVUL7H30227.2 0.130803757477651
HVUL0H19180.2 HVUL7H30693.2 0.283340682024492
HVUL0H19180.2 HVUL7H31739.2 0.30369386161927
HVUL0H19180.2 HVUL7H31946.2 0.287368037730654
HVUL0H19180.2 HVUL7H32410.2 0.18027063551191
HVUL0H19180.2 HVUL7H32680.2 0.227213246803054
HVUL0H19180.2 HVUL7H33531.2 0.297341987054355
HVUL0H19180.2 HVUL7H34129.2 0.309474402737478
HVUL0H19180.2 HVUL7H34405.2 0.226504470758434
HVUL0H19180.2 HVUL7H34629.2 0.194635535395467
HVUL0H19180.2 HVUL7H34994.2 0.111681055255255
HVUL0H19180.2 HVUL7H35655.2 0.214876345891745
HVUL0H19180.2 HVUL7H35861.2 0.092036562285641
HVUL0H19180.2 HVUL7H36582.2 0.197659262105274
HVUL0H19180.2 HVUL7H38141.2 0.270142157567879
HVUL0H19180.2 HVUL7H38182.2 0.120482950689413
HVUL0H19180.2 HVUL7H38746.2 0.209432141268609
HVUL0H19180.2 HVUL7H39193.2 0.249542478300599
HVUL0H19180.2 HVUL7H40086.2 0.318464702240281
HVUL0H19180.2 HVUL7H41614.2 0.212115289587918
HVUL0H19180.2 HVUL7H41635.2 0.320233819948196
HVUL0H19180.2 HVUL7H42129.2 0.138840485426621
HVUL0H19180.2 HVUL7H43276.2 0.134724679621263
HVUL0H19180.2 HVUL7H43367.2 0.224876093421843
HVUL0H19180.2 HVUL7H44148.2 0.0605749425642722
HVUL0H19180.2 HVUL7H44184.2 0.286505212683028
HVUL0H19180.2 HVUL7H44188.2 0.25399215071414
HVUL0H19180.2 HVUL7H45102.2 0.305291583032297
HVUL0H19180.2 HVUL7H45454.2 0.216674424456272
HVUL0H19180.2 HVUL7H47838.2 0.288261236352506
HVUL0H19180.2 HVUL7H50534.2 0.0996641655890798
HVUL0H19180.2 HVUL7H51974.2 0.224501153504921
HVUL0H19180.2 HVUL7H53407.2 0.245452656048268
HVUL0H19180.2 HVUL7H53819.2 0.201373443641969
HVUL0H19180.2 HVUL7H55383.2 0.0671093343778764
HVUL0H19180.2 HVUL7H57019.2 0.213651786453689
HVUL0H19180.2 HVUL7H57177.2 0.286173622451931
HVUL0H19180.2 HVUL7H57748.2 0.28454906608211
HVUL0H19180.2 HVUL7H59301.2 0.175444101501102
HVUL0H19449.2 HVUL0H21233.2 0.0478467958882651
HVUL0H19449.2 HVUL0H30534.2 0.341490623180433
HVUL0H19449.2 HVUL0H35895.2 0.457251331100333
HVUL0H19449.2 HVUL0H39808.2 0.411651918599943
HVUL0H19449.2 HVUL1H01782.2 0.389907883062816
HVUL0H19449.2 HVUL1H02214.2 0.17088298720526
HVUL0H19449.2 HVUL1H03043.2 0.0617491014844017
HVUL0H19449.2 HVUL1H03900.2 0.400961334122513
HVUL0H19449.2 HVUL1H07686.2 0.439242690368862
HVUL0H19449.2 HVUL1H07736.2 0.374689853468306
HVUL0H19449.2 HVUL1H07822.2 0.0633224791114722
HVUL0H19449.2 HVUL1H07932.2 0.300262458873622
HVUL0H19449.2 HVUL1H08426.2 0.145348035532225
HVUL0H19449.2 HVUL1H10645.2 0.114547779400802
HVUL0H19449.2 HVUL1H11147.2 0.287528916922127
HVUL0H19449.2 HVUL1H11391.2 0.287507230206508
HVUL0H19449.2 HVUL1H14073.2 0.239026867858319
HVUL0H19449.2 HVUL1H14185.2 0.479244252410386
HVUL0H19449.2 HVUL1H14432.2 0.330506342974918
HVUL0H19449.2 HVUL1H14482.2 0.378580510581728
HVUL0H19449.2 HVUL1H14729.2 0.207581205636657
HVUL0H19449.2 HVUL1H15040.2 0.273620417424314
HVUL0H19449.2 HVUL1H15353.2 0.468621719265148
HVUL0H19449.2 HVUL1H15363.2 0.378556737956751
HVUL0H19449.2 HVUL1H15463.2 0.400260652734561
HVUL0H19449.2 HVUL1H15844.2 0.0777320263679869
HVUL0H19449.2 HVUL1H15858.2 0.147074958858871
HVUL0H19449.2 HVUL1H15965.2 0.0339216415788045
HVUL0H19449.2 HVUL1H16871.2 0.0547056007902505
HVUL0H19449.2 HVUL1H19106.2 0.251304419413363
HVUL0H19449.2 HVUL1H20360.2 0.457785357253043
HVUL0H19449.2 HVUL1H21556.2 0.459167516409058
HVUL0H19449.2 HVUL1H22016.2 0.362794156445329
HVUL0H19449.2 HVUL1H22532.2 0.445610986806139
HVUL0H19449.2 HVUL1H22533.2 0.162316104424472
HVUL0H19449.2 HVUL1H23279.2 0.175550466129364
HVUL0H19449.2 HVUL1H23295.2 0.162810624213997
HVUL0H19449.2 HVUL1H23813.2 0.0915168969783166
HVUL0H19449.2 HVUL1H23887.2 0.391748814544669
HVUL0H19449.2 HVUL1H24390.2 0.155361516102848
HVUL0H19449.2 HVUL1H24895.2 0.262484140284057
HVUL0H19449.2 HVUL1H25652.2 0.100907513735435
HVUL0H19449.2 HVUL1H25959.2 0.0659552181072479
HVUL0H19449.2 HVUL1H28711.2 0.449139632965586
HVUL0H19449.2 HVUL1H29157.2 0.237072692645031
HVUL0H19449.2 HVUL1H29666.2 0.310750018694544
HVUL0H19449.2 HVUL1H30075.2 0.281405296802679
HVUL0H19449.2 HVUL1H30589.2 0.331754093611365
HVUL0H19449.2 HVUL1H30857.2 0.383418529502028
HVUL0H19449.2 HVUL1H30950.2 0.264404517045314
HVUL0H19449.2 HVUL1H31339.2 0.26916079548982
HVUL0H19449.2 HVUL1H32077.2 0.113684975461619
HVUL0H19449.2 HVUL1H32433.2 0.348351246981879
HVUL0H19449.2 HVUL1H32442.2 0.444317521323852
HVUL0H19449.2 HVUL1H32789.2 0.417452303030986
HVUL0H19449.2 HVUL1H33000.2 0.426834584107053
HVUL0H19449.2 HVUL1H34458.2 0.40813640551164
HVUL0H19449.2 HVUL1H35361.2 0.116645179622328
HVUL0H19449.2 HVUL1H36755.2 0.132786341896852
HVUL0H19449.2 HVUL1H37233.2 0.368959274704577
HVUL0H19449.2 HVUL1H37466.2 0.453449746942274
HVUL0H19449.2 HVUL1H40517.2 0.0642578376029875
HVUL0H19449.2 HVUL1H41205.2 0.29271908697034
HVUL0H19449.2 HVUL1H41697.2 0.197374192003149
HVUL0H19449.2 HVUL1H41888.2 0.180335256118492
HVUL0H19449.2 HVUL1H43340.2 0.3758539052792
HVUL0H19449.2 HVUL1H43354.2 0.161230091758653
HVUL0H19449.2 HVUL1H43359.2 0.360667244411623
HVUL0H19449.2 HVUL1H43475.2 0.133647623178195
HVUL0H19449.2 HVUL1H43656.2 0.446802042826431
HVUL0H19449.2 HVUL1H44718.2 0.0651259000530283
HVUL0H19449.2 HVUL1H47175.2 0.467396938994794
HVUL0H19449.2 HVUL1H48073.2 0.443077831107275
HVUL0H19449.2 HVUL1H49842.2 0.230996542750133
HVUL0H19449.2 HVUL1H52124.2 0.343388227437849
HVUL0H19449.2 HVUL1H52140.2 0.181044372058284
HVUL0H19449.2 HVUL1H52645.2 0.32926233449749
HVUL0H19449.2 HVUL1H52934.2 0.0531558165502762
HVUL0H19449.2 HVUL2H00234.2 0.192832870950301
HVUL0H19449.2 HVUL2H02735.2 0.15657693478026
HVUL0H19449.2 HVUL2H03127.2 0.448238810896245
HVUL0H19449.2 HVUL2H03693.2 0.391863654387047
HVUL0H19449.2 HVUL2H04690.2 0.355389352719343
HVUL0H19449.2 HVUL2H04863.2 0.138445266715349
HVUL0H19449.2 HVUL2H05107.2 0.305455712538211
HVUL0H19449.2 HVUL2H05119.2 0.104483848762115
HVUL0H19449.2 HVUL2H05483.2 0.222799318013589
HVUL0H19449.2 HVUL2H05509.2 0.0495181610950319
HVUL0H19449.2 HVUL2H05647.2 0.357576971604494
HVUL0H19449.2 HVUL2H05962.2 0.32289522383331
HVUL0H19449.2 HVUL2H06940.2 0.310961333464723
HVUL0H19449.2 HVUL2H06941.2 0.132883638845263
HVUL0H19449.2 HVUL2H07117.2 0.46183990087938
HVUL0H19449.2 HVUL2H07176.2 0.314655786071183
HVUL0H19449.2 HVUL2H08081.2 0.41108460353645
HVUL0H19449.2 HVUL2H08148.2 0.40054074280421
HVUL0H19449.2 HVUL2H09901.2 0.377692826606664
HVUL0H19449.2 HVUL2H10344.2 0.450997793145463
HVUL0H19449.2 HVUL2H10448.2 0.326926764957704
HVUL0H19449.2 HVUL2H10450.2 0.347821663245159
HVUL0H19449.2 HVUL2H10627.2 0.412827668781511
HVUL0H19449.2 HVUL2H10719.2 0.187033930208008
HVUL0H19449.2 HVUL2H10791.2 0.168818462931524
HVUL0H19449.2 HVUL2H11060.2 0.398205405553894
HVUL0H19449.2 HVUL2H11398.2 0.471236003058597
HVUL0H19449.2 HVUL2H11772.2 0.290245265416045
HVUL0H19449.2 HVUL2H12743.2 0.385991096245286
HVUL0H19449.2 HVUL2H14504.2 0.199817489786817
HVUL0H19449.2 HVUL2H15007.2 0.392061962889473
HVUL0H19449.2 HVUL2H15246.2 0.316982191840759
HVUL0H19449.2 HVUL2H15369.2 0.269648403831914
HVUL0H19449.2 HVUL2H15665.2 0.0215759365907791
HVUL0H19449.2 HVUL2H15805.2 0.456387281554119
HVUL0H19449.2 HVUL2H16172.2 0.394471213715411
HVUL0H19449.2 HVUL2H16277.2 0.283381090810694
HVUL0H19449.2 HVUL2H16368.2 0.440439154265995
HVUL0H19449.2 HVUL2H16659.2 0.376431660330873
HVUL0H19449.2 HVUL2H17218.2 0.12782798791826
HVUL0H19449.2 HVUL2H17279.2 0.263392793405784
HVUL0H19449.2 HVUL2H17664.2 0.342898900194819
HVUL0H19449.2 HVUL2H19076.2 0.448809150608454
HVUL0H19449.2 HVUL2H19410.2 0.139308898312364
HVUL0H19449.2 HVUL2H19925.2 0.401028110750392
HVUL0H19449.2 HVUL2H20032.2 0.219430817644737
HVUL0H19449.2 HVUL2H21195.2 0.0871635995898046
HVUL0H19449.2 HVUL2H21734.2 0.451263965626111
HVUL0H19449.2 HVUL2H22217.2 0.303183601168958
HVUL0H19449.2 HVUL2H22796.2 0.229221970320985
HVUL0H19449.2 HVUL2H22826.2 0.201347041807625
HVUL0H19449.2 HVUL2H23029.2 0.404135508349737
HVUL0H19449.2 HVUL2H24680.2 0.457543223306497
HVUL0H19449.2 HVUL2H25164.2 0.256025190471453
HVUL0H19449.2 HVUL2H26033.2 0.141682568959567
HVUL0H19449.2 HVUL2H26493.2 0.242127162337517
HVUL0H19449.2 HVUL2H26573.2 0.212926115598929
HVUL0H19449.2 HVUL2H28068.2 0.305092467123291
HVUL0H19449.2 HVUL2H28164.2 0.279555772056769
HVUL0H19449.2 HVUL2H28224.2 0.238151341066845
HVUL0H19449.2 HVUL2H29044.2 0.189507929363115
HVUL0H19449.2 HVUL2H29045.2 0.207959635283082
HVUL0H19449.2 HVUL2H30125.2 0.435807433949555
HVUL0H19449.2 HVUL2H30409.2 0.411103567994618
HVUL0H19449.2 HVUL2H30551.2 0.281434165984581
HVUL0H19449.2 HVUL2H31620.2 0.437336222342635
HVUL0H19449.2 HVUL2H31627.2 0.454692163110298
HVUL0H19449.2 HVUL2H31707.2 0.281380745399188
HVUL0H19449.2 HVUL2H33190.2 0.114049468181906
HVUL0H19449.2 HVUL2H34193.2 0.109527421640278
HVUL0H19449.2 HVUL2H35334.2 0.383883952935813
HVUL0H19449.2 HVUL2H36646.2 0.155946809980624
HVUL0H19449.2 HVUL2H36888.2 0.246577572930092
HVUL0H19449.2 HVUL2H37817.2 0.407537208818976
HVUL0H19449.2 HVUL2H38113.2 0.396297683904121
HVUL0H19449.2 HVUL2H38539.2 0.446142685713429
HVUL0H19449.2 HVUL2H38540.2 0.455802966090418
HVUL0H19449.2 HVUL2H38777.2 0.318225300732
HVUL0H19449.2 HVUL2H39130.2 0.200153023551038
HVUL0H19449.2 HVUL2H40308.2 0.334682884285884
HVUL0H19449.2 HVUL2H40334.2 0.186627158936718
HVUL0H19449.2 HVUL2H41240.2 0.054690333005823
HVUL0H19449.2 HVUL2H42069.2 0.279825502142928
HVUL0H19449.2 HVUL2H42689.2 0.116349760338983
HVUL0H19449.2 HVUL2H43442.2 0.368008274178467
HVUL0H19449.2 HVUL2H44538.2 0.0971444880896575
HVUL0H19449.2 HVUL2H44541.2 0.351522336895051
HVUL0H19449.2 HVUL2H45020.2 0.268496069082597
HVUL0H19449.2 HVUL2H45417.2 0.18019748398381
HVUL0H19449.2 HVUL2H45848.2 0.43534842788036
HVUL0H19449.2 HVUL2H46744.2 0.211718805657386
HVUL0H19449.2 HVUL2H49126.2 0.4092677013569
HVUL0H19449.2 HVUL2H50114.2 0.0485981571661995
HVUL0H19449.2 HVUL2H50171.2 0.398321890389003
HVUL0H19449.2 HVUL2H50172.2 0.165637626814416
HVUL0H19449.2 HVUL2H50806.2 0.139331114013296
HVUL0H19449.2 HVUL2H51500.2 0.417674767896666
HVUL0H19449.2 HVUL2H51674.2 0.42873892051507
HVUL0H19449.2 HVUL2H52073.2 0.172425441229786
HVUL0H19449.2 HVUL2H52299.2 0.0991272190584754
HVUL0H19449.2 HVUL2H52798.2 0.351613611783238
HVUL0H19449.2 HVUL2H53124.2 0.451056875324997
HVUL0H19449.2 HVUL2H53320.2 0.332429351000161
HVUL0H19449.2 HVUL2H55602.2 0.178546775943321
HVUL0H19449.2 HVUL2H55800.2 0.294143389831358
HVUL0H19449.2 HVUL3H00880.2 0.115307707766345
HVUL0H19449.2 HVUL3H01447.2 0.29713010184242
HVUL0H19449.2 HVUL3H01928.2 0.0392608580541369
HVUL0H19449.2 HVUL3H02529.2 0.357891025519883
HVUL0H19449.2 HVUL3H02717.2 0.41592011951149
HVUL0H19449.2 HVUL3H03686.2 0.301468737095851
HVUL0H19449.2 HVUL3H03687.2 0.203107332454275
HVUL0H19449.2 HVUL3H03695.2 0.143376443802492
HVUL0H19449.2 HVUL3H04503.2 0.292707372765397
HVUL0H19449.2 HVUL3H05976.2 0.389209626193899
HVUL0H19449.2 HVUL3H06040.2 0.381041899613301
HVUL0H19449.2 HVUL3H06042.2 0.271156213517058
HVUL0H19449.2 HVUL3H06208.2 0.275564790653726
HVUL0H19449.2 HVUL3H06433.2 0.357906142001053
HVUL0H19449.2 HVUL3H07033.2 0.173418117075491
HVUL0H19449.2 HVUL3H08166.2 0.339949482431849
HVUL0H19449.2 HVUL3H08405.2 0.362485877384618
HVUL0H19449.2 HVUL3H08612.2 0.355313277320697
HVUL0H19449.2 HVUL3H08761.2 0.409536969786708
HVUL0H19449.2 HVUL3H09013.2 0.467932392347047
HVUL0H19449.2 HVUL3H09240.2 0.381752192123339
HVUL0H19449.2 HVUL3H09556.2 0.129236085629899
HVUL0H19449.2 HVUL3H10738.2 0.210058617530483
HVUL0H19449.2 HVUL3H11956.2 0.430077644165909
HVUL0H19449.2 HVUL3H11967.2 0.372511426313849
HVUL0H19449.2 HVUL3H12464.2 0.467344387108429
HVUL0H19449.2 HVUL3H12602.2 0.240773791363711
HVUL0H19449.2 HVUL3H12728.2 0.41546108287666
HVUL0H19449.2 HVUL3H13022.2 0.262934960996184
HVUL0H19449.2 HVUL3H13488.2 0.271338739023192
HVUL0H19449.2 HVUL3H14473.2 0.453387296222906
HVUL0H19449.2 HVUL3H15315.2 0.412895471475356
HVUL0H19449.2 HVUL3H15476.2 0.332881284977703
HVUL0H19449.2 HVUL3H15598.2 0.226327754530896
HVUL0H19449.2 HVUL3H15706.2 0.0649285306827477
HVUL0H19449.2 HVUL3H16656.2 0.279214146624275
HVUL0H19449.2 HVUL3H16981.2 0.131306021647854
HVUL0H19449.2 HVUL3H17685.2 0.24957618390735
HVUL0H19449.2 HVUL3H17706.2 0.0919827028695339
HVUL0H19449.2 HVUL3H18867.2 0.313264617552928
HVUL0H19449.2 HVUL3H20168.2 0.46030874631537
HVUL0H19449.2 HVUL3H20603.2 0.351497945783388
HVUL0H19449.2 HVUL3H20756.2 0.337941119946094
HVUL0H19449.2 HVUL3H20878.2 0.305187491795994
HVUL0H19449.2 HVUL3H21134.2 0.455021642404486
HVUL0H19449.2 HVUL3H21173.2 0.174323562543459
HVUL0H19449.2 HVUL3H21335.2 0.351805853502493
HVUL0H19449.2 HVUL3H22326.2 0.0519700468681212
HVUL0H19449.2 HVUL3H23638.2 0.0606733277205864
HVUL0H19449.2 HVUL3H24029.2 0.355812972764886
HVUL0H19449.2 HVUL3H24267.2 0.361332520255033
HVUL0H19449.2 HVUL3H24886.2 0.223838403123672
HVUL0H19449.2 HVUL3H25243.2 0.214669249997436
HVUL0H19449.2 HVUL3H25246.2 0.295482770404461
HVUL0H19449.2 HVUL3H25331.2 0.256189981262502
HVUL0H19449.2 HVUL3H26786.2 0.149298286316608
HVUL0H19449.2 HVUL3H26923.2 0.21226390120546
HVUL0H19449.2 HVUL3H27212.2 0.302949335977923
HVUL0H19449.2 HVUL3H27484.2 0.209339853191166
HVUL0H19449.2 HVUL3H27722.2 0.205714731427678
HVUL0H19449.2 HVUL3H28147.2 0.0759134542310361
HVUL0H19449.2 HVUL3H29838.2 0.465161087273982
HVUL0H19449.2 HVUL3H30735.2 0.261135920259511
HVUL0H19449.2 HVUL3H31373.2 0.0781161157964877
HVUL0H19449.2 HVUL3H31684.2 0.0609386348075493
HVUL0H19449.2 HVUL3H31687.2 0.110693493080138
HVUL0H19449.2 HVUL3H32007.2 0.212709842520962
HVUL0H19449.2 HVUL3H32587.2 0.329132195152278
HVUL0H19449.2 HVUL3H32589.2 0.422011913926474
HVUL0H19449.2 HVUL3H32594.2 0.0644211325916284
HVUL0H19449.2 HVUL3H32803.2 0.202766964810454
HVUL0H19449.2 HVUL3H32816.2 0.0824975702247762
HVUL0H19449.2 HVUL3H35479.2 0.0467802356204966
HVUL0H19449.2 HVUL3H37124.2 0.395795450225685
HVUL0H19449.2 HVUL3H37991.2 0.121320163764549
HVUL0H19449.2 HVUL3H38267.2 0.323992711776938
HVUL0H19449.2 HVUL3H38622.2 0.279538857885653
HVUL0H19449.2 HVUL3H38932.2 0.188202005324743
HVUL0H19449.2 HVUL3H41909.2 0.342179428655678
HVUL0H19449.2 HVUL3H41927.2 0.116984255956437
HVUL0H19449.2 HVUL3H42110.2 0.448182561241947
HVUL0H19449.2 HVUL3H42226.2 0.372682495687107
HVUL0H19449.2 HVUL3H42921.2 0.231757120645502
HVUL0H19449.2 HVUL3H42962.2 0.291801116700674
HVUL0H19449.2 HVUL3H42964.2 0.359578300584368
HVUL0H19449.2 HVUL3H44122.2 0.185374836479564
HVUL0H19449.2 HVUL3H47201.2 0.300904890421544
HVUL0H19449.2 HVUL3H47421.2 0.344490241115827
HVUL0H19449.2 HVUL3H47620.2 0.294189613729243
HVUL0H19449.2 HVUL3H48646.2 0.365834005799847
HVUL0H19449.2 HVUL3H50035.2 0.179358561045591
HVUL0H19449.2 HVUL3H50036.2 0.418807447026954
HVUL0H19449.2 HVUL3H50037.2 0.219264753417976
HVUL0H19449.2 HVUL3H50446.2 0.191371925914399
HVUL0H19449.2 HVUL3H51523.2 0.332833556835215
HVUL0H19449.2 HVUL3H51582.2 0.247662421544127
HVUL0H19449.2 HVUL3H52205.2 0.137154385740004
HVUL0H19449.2 HVUL3H52379.2 0.239699551208644
HVUL0H19449.2 HVUL3H52391.2 0.159812549486702
HVUL0H19449.2 HVUL3H52816.2 0.155024033464546
HVUL0H19449.2 HVUL3H54179.2 0.333670006959108
HVUL0H19449.2 HVUL3H54555.2 0.186954886414897
HVUL0H19449.2 HVUL3H54698.2 0.257727762149542
HVUL0H19449.2 HVUL3H55044.2 0.361259043338642
HVUL0H19449.2 HVUL3H55710.2 0.0661821562528289
HVUL0H19449.2 HVUL3H55885.2 0.41152857820949
HVUL0H19449.2 HVUL3H56360.2 0.0413818616702285
HVUL0H19449.2 HVUL3H56403.2 0.478879361659699
HVUL0H19449.2 HVUL3H56596.2 0.394283994500007
HVUL0H19449.2 HVUL3H56763.2 0.300384805799564
HVUL0H19449.2 HVUL3H56807.2 0.0801100675083694
HVUL0H19449.2 HVUL3H59391.2 0.31107646598184
HVUL0H19449.2 HVUL4H01840.2 0.124818585107062
HVUL0H19449.2 HVUL4H04215.2 0.260705054260333
HVUL0H19449.2 HVUL4H04686.2 0.284046918184683
HVUL0H19449.2 HVUL4H04705.2 0.285434156715887
HVUL0H19449.2 HVUL4H04766.2 0.359937996540726
HVUL0H19449.2 HVUL4H06014.2 0.238151347110378
HVUL0H19449.2 HVUL4H06353.2 0.295366677672356
HVUL0H19449.2 HVUL4H07091.2 0.235225377435901
HVUL0H19449.2 HVUL4H07935.2 0.123531083127756
HVUL0H19449.2 HVUL4H08196.2 0.366952259581331
HVUL0H19449.2 HVUL4H08345.2 0.46721731403968
HVUL0H19449.2 HVUL4H10933.2 0.290195980741341
HVUL0H19449.2 HVUL4H11525.2 0.20485368115626
HVUL0H19449.2 HVUL4H15818.2 0.329550272681679
HVUL0H19449.2 HVUL4H17063.2 0.381457938475431
HVUL0H19449.2 HVUL4H18802.2 0.159778606054082
HVUL0H19449.2 HVUL4H18822.2 0.362370058434208
HVUL0H19449.2 HVUL4H18827.2 0.158143765089386
HVUL0H19449.2 HVUL4H19867.2 0.341619469927979
HVUL0H19449.2 HVUL4H20810.2 0.43608467866073
HVUL0H19449.2 HVUL4H21881.2 0.419606847111833
HVUL0H19449.2 HVUL4H22392.2 0.242479949712736
HVUL0H19449.2 HVUL4H22656.2 0.373866640601866
HVUL0H19449.2 HVUL4H22658.2 0.160305391720613
HVUL0H19449.2 HVUL4H22877.2 0.425830105002955
HVUL0H19449.2 HVUL4H23025.2 0.436926937856396
HVUL0H19449.2 HVUL4H23088.2 0.281406274184153
HVUL0H19449.2 HVUL4H23522.2 0.376253833445994
HVUL0H19449.2 HVUL4H23703.2 0.236096744664924
HVUL0H19449.2 HVUL4H24078.2 0.3577701752349
HVUL0H19449.2 HVUL4H24079.2 0.368999906530173
HVUL0H19449.2 HVUL4H24986.2 0.476339141510081
HVUL0H19449.2 HVUL4H25690.2 0.0525195775226171
HVUL0H19449.2 HVUL4H26989.2 0.181057159353087
HVUL0H19449.2 HVUL4H27492.2 0.289638230597913
HVUL0H19449.2 HVUL4H27786.2 0.261386516943924
HVUL0H19449.2 HVUL4H27893.2 0.168500776329396
HVUL0H19449.2 HVUL4H28003.2 0.360454334040809
HVUL0H19449.2 HVUL4H30329.2 0.233741972998563
HVUL0H19449.2 HVUL4H31143.2 0.0521195291768966
HVUL0H19449.2 HVUL4H31396.2 0.473945749058835
HVUL0H19449.2 HVUL4H32991.2 0.341641227303843
HVUL0H19449.2 HVUL4H33244.2 0.388931408539198
HVUL0H19449.2 HVUL4H33249.2 0.429298737755117
HVUL0H19449.2 HVUL4H34490.2 0.450284488951963
HVUL0H19449.2 HVUL4H35620.2 0.279784399446676
HVUL0H19449.2 HVUL4H35625.2 0.336382569743564
HVUL0H19449.2 HVUL4H36252.2 0.226226651208912
HVUL0H19449.2 HVUL4H36253.2 0.455069662537767
HVUL0H19449.2 HVUL4H36384.2 0.444271611532368
HVUL0H19449.2 HVUL4H37016.2 0.427073492976323
HVUL0H19449.2 HVUL4H37622.2 0.109922699007015
HVUL0H19449.2 HVUL4H38766.2 0.391136656309848
HVUL0H19449.2 HVUL4H39948.2 0.342592686740646
HVUL0H19449.2 HVUL4H40510.2 0.233311723429047
HVUL0H19449.2 HVUL4H40988.2 0.247952381112068
HVUL0H19449.2 HVUL4H42204.2 0.470630747489252
HVUL0H19449.2 HVUL4H42516.2 0.393285811291145
HVUL0H19449.2 HVUL4H43943.2 0.4039706344456
HVUL0H19449.2 HVUL4H45048.2 0.171675952669057
HVUL0H19449.2 HVUL4H45220.2 0.343800715507332
HVUL0H19449.2 HVUL4H46594.2 0.339711721389392
HVUL0H19449.2 HVUL4H46709.2 0.446253031124965
HVUL0H19449.2 HVUL4H51087.2 0.193809324493814
HVUL0H19449.2 HVUL4H51504.2 0.388662507478585
HVUL0H19449.2 HVUL4H52689.2 0.208714629695014
HVUL0H19449.2 HVUL4H53205.2 0.425073869773999
HVUL0H19449.2 HVUL4H53907.2 0.214411745048579
HVUL0H19449.2 HVUL4H58026.2 0.441662275178902
HVUL0H19449.2 HVUL4H58651.2 0.252415198221182
HVUL0H19449.2 HVUL4H59216.2 0.227102008989453
HVUL0H19449.2 HVUL5H01907.2 0.0252542940469286
HVUL0H19449.2 HVUL5H02575.2 0.273643222992976
HVUL0H19449.2 HVUL5H03287.2 0.264201147714431
HVUL0H19449.2 HVUL5H03300.2 0.432277840763984
HVUL0H19449.2 HVUL5H03562.2 0.14429083176108
HVUL0H19449.2 HVUL5H03709.2 0.419483431473229
HVUL0H19449.2 HVUL5H03750.2 0.305877719320932
HVUL0H19449.2 HVUL5H04247.2 0.426073562209496
HVUL0H19449.2 HVUL5H04542.2 0.0269536982916962
HVUL0H19449.2 HVUL5H05065.2 0.271727776489572
HVUL0H19449.2 HVUL5H09122.2 0.447012940673587
HVUL0H19449.2 HVUL5H09196.2 0.383336200751746
HVUL0H19449.2 HVUL5H09615.2 0.261756287978537
HVUL0H19449.2 HVUL5H13618.2 0.318887137110175
HVUL0H19449.2 HVUL5H13950.2 0.460635024503397
HVUL0H19449.2 HVUL5H14765.2 0.304711726912359
HVUL0H19449.2 HVUL5H14878.2 0.094331586704399
HVUL0H19449.2 HVUL5H15987.2 0.0661528141541238
HVUL0H19449.2 HVUL5H15989.2 0.231830721634064
HVUL0H19449.2 HVUL5H16291.2 0.358210884889751
HVUL0H19449.2 HVUL5H17403.2 0.355993999255221
HVUL0H19449.2 HVUL5H17601.2 0.234079882185197
HVUL0H19449.2 HVUL5H17995.2 0.191157074067197
HVUL0H19449.2 HVUL5H22122.2 0.10343876474083
HVUL0H19449.2 HVUL5H23080.2 0.247250126738387
HVUL0H19449.2 HVUL5H23436.2 0.157429969853878
HVUL0H19449.2 HVUL5H24150.2 0.437511752917995
HVUL0H19449.2 HVUL5H24197.2 0.117702178453796
HVUL0H19449.2 HVUL5H24217.2 0.242056338886484
HVUL0H19449.2 HVUL5H24547.2 0.34841423019435
HVUL0H19449.2 HVUL5H24577.2 0.237141745349752
HVUL0H19449.2 HVUL5H25573.2 0.461879120821033
HVUL0H19449.2 HVUL5H25876.2 0.356183637527842
HVUL0H19449.2 HVUL5H27016.2 0.390235635834839
HVUL0H19449.2 HVUL5H27434.2 0.228394180105226
HVUL0H19449.2 HVUL5H27515.2 0.0712687733619071
HVUL0H19449.2 HVUL5H27848.2 0.345489557086178
HVUL0H19449.2 HVUL5H28118.2 0.104067851545123
HVUL0H19449.2 HVUL5H28266.2 0.24218672153138
HVUL0H19449.2 HVUL5H28272.2 0.216479061132449
HVUL0H19449.2 HVUL5H28980.2 0.201513700663873
HVUL0H19449.2 HVUL5H28981.2 0.176081908730223
HVUL0H19449.2 HVUL5H29493.2 0.331008335486171
HVUL0H19449.2 HVUL5H30305.2 0.388910497050321
HVUL0H19449.2 HVUL5H31472.2 0.438239213394443
HVUL0H19449.2 HVUL5H31476.2 0.454167040715348
HVUL0H19449.2 HVUL5H31530.2 0.227440079088512
HVUL0H19449.2 HVUL5H31531.2 0.379465755840276
HVUL0H19449.2 HVUL5H32449.2 0.243551368201996
HVUL0H19449.2 HVUL5H33051.2 0.232942671181395
HVUL0H19449.2 HVUL5H33083.2 0.128951920412411
HVUL0H19449.2 HVUL5H33463.2 0.319588152713824
HVUL0H19449.2 HVUL5H33464.2 0.328157555587695
HVUL0H19449.2 HVUL5H33683.2 0.440390632412758
HVUL0H19449.2 HVUL5H33735.2 0.472356795004984
HVUL0H19449.2 HVUL5H34048.2 0.248458734970273
HVUL0H19449.2 HVUL5H34363.2 0.41266408392941
HVUL0H19449.2 HVUL5H34548.2 0.23329269909804
HVUL0H19449.2 HVUL5H35298.2 0.381488960712126
HVUL0H19449.2 HVUL5H35743.2 0.220734859782609
HVUL0H19449.2 HVUL5H35745.2 0.151074783947737
HVUL0H19449.2 HVUL5H36534.2 0.473482231336082
HVUL0H19449.2 HVUL5H36751.2 0.419245138645608
HVUL0H19449.2 HVUL5H39739.2 0.281396020320628
HVUL0H19449.2 HVUL5H39748.2 0.440419088013481
HVUL0H19449.2 HVUL5H40577.2 0.445651437506416
HVUL0H19449.2 HVUL5H40609.2 0.197645521616472
HVUL0H19449.2 HVUL5H41827.2 0.191862891854354
HVUL0H19449.2 HVUL5H43427.2 0.34636931749149
HVUL0H19449.2 HVUL5H47789.2 0.37630101275949
HVUL0H19449.2 HVUL5H47962.2 0.436218854212741
HVUL0H19449.2 HVUL5H48694.2 0.360220259053286
HVUL0H19449.2 HVUL5H48848.2 0.0382678676427499
HVUL0H19449.2 HVUL5H49109.2 0.466667546780526
HVUL0H19449.2 HVUL5H49815.2 0.276282535224947
HVUL0H19449.2 HVUL5H50421.2 0.407694790641218
HVUL0H19449.2 HVUL5H50425.2 0.318520653448783
HVUL0H19449.2 HVUL5H53175.2 0.378830038861676
HVUL0H19449.2 HVUL5H55526.2 0.203302747009834
HVUL0H19449.2 HVUL5H57521.2 0.360949814283243
HVUL0H19449.2 HVUL5H58809.2 0.135490273506194
HVUL0H19449.2 HVUL5H58846.2 0.358040540319206
HVUL0H19449.2 HVUL6H00960.2 0.357199856544994
HVUL0H19449.2 HVUL6H03366.2 0.447165244774766
HVUL0H19449.2 HVUL6H03725.2 0.311332527737001
HVUL0H19449.2 HVUL6H04294.2 0.443107941994419
HVUL0H19449.2 HVUL6H04552.2 0.205258279720205
HVUL0H19449.2 HVUL6H04553.2 0.242664767222246
HVUL0H19449.2 HVUL6H04860.2 0.409011779264679
HVUL0H19449.2 HVUL6H05446.2 0.418680606903054
HVUL0H19449.2 HVUL6H07471.2 0.39860766021532
HVUL0H19449.2 HVUL6H07727.2 0.129943160255864
HVUL0H19449.2 HVUL6H07948.2 0.379377200202402
HVUL0H19449.2 HVUL6H08500.2 0.153908608547226
HVUL0H19449.2 HVUL6H08730.2 0.0470266320120878
HVUL0H19449.2 HVUL6H08731.2 0.0757320909290676
HVUL0H19449.2 HVUL6H08769.2 0.455743483372358
HVUL0H19449.2 HVUL6H09792.2 0.16591880394096
HVUL0H19449.2 HVUL6H09947.2 0.36335748659997
HVUL0H19449.2 HVUL6H10010.2 0.159868082396946
HVUL0H19449.2 HVUL6H11048.2 0.273499144062674
HVUL0H19449.2 HVUL6H11049.2 0.0988904884469344
HVUL0H19449.2 HVUL6H12231.2 0.334829924913127
HVUL0H19449.2 HVUL6H12644.2 0.121280654071367
HVUL0H19449.2 HVUL6H13943.2 0.0636043702512728
HVUL0H19449.2 HVUL6H15294.2 0.294200273601983
HVUL0H19449.2 HVUL6H15560.2 0.0744830847254539
HVUL0H19449.2 HVUL6H16051.2 0.272578652317398
HVUL0H19449.2 HVUL6H16913.2 0.261418897877903
HVUL0H19449.2 HVUL6H17109.2 0.10828753195476
HVUL0H19449.2 HVUL6H18328.2 0.450939719384927
HVUL0H19449.2 HVUL6H19063.2 0.359091121962097
HVUL0H19449.2 HVUL6H19947.2 0.0871920434472608
HVUL0H19449.2 HVUL6H20009.2 0.210734833416928
HVUL0H19449.2 HVUL6H20310.2 0.0692617313782262
HVUL0H19449.2 HVUL6H24521.2 0.125571076492446
HVUL0H19449.2 HVUL6H24686.2 0.179759296790162
HVUL0H19449.2 HVUL6H24812.2 0.18789268175353
HVUL0H19449.2 HVUL6H25340.2 0.269639088885919
HVUL0H19449.2 HVUL6H25705.2 0.424454354308177
HVUL0H19449.2 HVUL6H25712.2 0.314127089808936
HVUL0H19449.2 HVUL6H27940.2 0.262012897928874
HVUL0H19449.2 HVUL6H28803.2 0.0642791809928236
HVUL0H19449.2 HVUL6H29522.2 0.319170104681588
HVUL0H19449.2 HVUL6H29909.2 0.471815726435496
HVUL0H19449.2 HVUL6H30646.2 0.392964032637415
HVUL0H19449.2 HVUL6H30749.2 0.0856125720458079
HVUL0H19449.2 HVUL6H30813.2 0.368513871050715
HVUL0H19449.2 HVUL6H31984.2 0.346758771590208
HVUL0H19449.2 HVUL6H32383.2 0.411251241101924
HVUL0H19449.2 HVUL6H35450.2 0.272522967215161
HVUL0H19449.2 HVUL6H36406.2 0.343529768402057
HVUL0H19449.2 HVUL6H36407.2 0.388939163689215
HVUL0H19449.2 HVUL6H37726.2 0.195911936285985
HVUL0H19449.2 HVUL6H38045.2 0.295699913097224
HVUL0H19449.2 HVUL6H38442.2 0.275646593556609
HVUL0H19449.2 HVUL6H38788.2 0.191188113625696
HVUL0H19449.2 HVUL6H39067.2 0.215124594598314
HVUL0H19449.2 HVUL6H39300.2 0.284316319227361
HVUL0H19449.2 HVUL6H40505.2 0.351202270962025
HVUL0H19449.2 HVUL6H40544.2 0.130733014830403
HVUL0H19449.2 HVUL6H40545.2 0.332077189198569
HVUL0H19449.2 HVUL6H41149.2 0.455409445113668
HVUL0H19449.2 HVUL6H41550.2 0.0838974177567358
HVUL0H19449.2 HVUL6H41655.2 0.240840531879567
HVUL0H19449.2 HVUL6H41798.2 0.19857522900095
HVUL0H19449.2 HVUL6H42942.2 0.271502297375875
HVUL0H19449.2 HVUL6H45898.2 0.407562024758697
HVUL0H19449.2 HVUL6H46097.2 0.450398875583107
HVUL0H19449.2 HVUL6H47278.2 0.0332721380046526
HVUL0H19449.2 HVUL6H47776.2 0.136092409830491
HVUL0H19449.2 HVUL6H48954.2 0.388252243393604
HVUL0H19449.2 HVUL6H49068.2 0.230964578685768
HVUL0H19449.2 HVUL6H51096.2 0.406547712139272
HVUL0H19449.2 HVUL6H52112.2 0.414729222457479
HVUL0H19449.2 HVUL6H52629.2 0.0253264462773813
HVUL0H19449.2 HVUL6H53360.2 0.0571634839594509
HVUL0H19449.2 HVUL6H54152.2 0.224610908622579
HVUL0H19449.2 HVUL6H56422.2 0.231550486340316
HVUL0H19449.2 HVUL6H58165.2 0.32715532812611
HVUL0H19449.2 HVUL7H01364.2 0.177033229611899
HVUL0H19449.2 HVUL7H01642.2 0.44329220350911
HVUL0H19449.2 HVUL7H01987.2 0.373877451197783
HVUL0H19449.2 HVUL7H02902.2 0.441751396147059
HVUL0H19449.2 HVUL7H04004.2 0.050373037341897
HVUL0H19449.2 HVUL7H04535.2 0.364806494097101
HVUL0H19449.2 HVUL7H04785.2 0.329707317480928
HVUL0H19449.2 HVUL7H05382.2 0.32052245641347
HVUL0H19449.2 HVUL7H05514.2 0.235130731812462
HVUL0H19449.2 HVUL7H06283.2 0.0142168428016469
HVUL0H19449.2 HVUL7H06284.2 0.0142168428016469
HVUL0H19449.2 HVUL7H06762.2 0.348884733856832
HVUL0H19449.2 HVUL7H07085.2 0.187260773694615
HVUL0H19449.2 HVUL7H07405.2 0.268165276225587
HVUL0H19449.2 HVUL7H08413.2 0.478546345305187
HVUL0H19449.2 HVUL7H09105.2 0.0283731528964633
HVUL0H19449.2 HVUL7H09127.2 0.313163591233519
HVUL0H19449.2 HVUL7H09665.2 0.184315838349745
HVUL0H19449.2 HVUL7H09829.2 0.205595318323768
HVUL0H19449.2 HVUL7H11708.2 0.0264429786925829
HVUL0H19449.2 HVUL7H11770.2 0.413848405579664
HVUL0H19449.2 HVUL7H11771.2 0.302576888980415
HVUL0H19449.2 HVUL7H13516.2 0.067539695337453
HVUL0H19449.2 HVUL7H13517.2 0.274288735233402
HVUL0H19449.2 HVUL7H13610.2 0.0660939955655686
HVUL0H19449.2 HVUL7H14402.2 0.456578839607263
HVUL0H19449.2 HVUL7H14499.2 0.19776271715297
HVUL0H19449.2 HVUL7H14873.2 0.385412742219289
HVUL0H19449.2 HVUL7H15387.2 0.151614619994851
HVUL0H19449.2 HVUL7H15430.2 0.395579305653498
HVUL0H19449.2 HVUL7H16550.2 0.250164731841267
HVUL0H19449.2 HVUL7H17449.2 0.295937934167324
HVUL0H19449.2 HVUL7H18584.2 0.421753675395539
HVUL0H19449.2 HVUL7H18784.2 0.0142168428016469
HVUL0H19449.2 HVUL7H18798.2 0.479627130735635
HVUL0H19449.2 HVUL7H19011.2 0.354351675730952
HVUL0H19449.2 HVUL7H19404.2 0.44580744788063
HVUL0H19449.2 HVUL7H19446.2 0.375692123714132
HVUL0H19449.2 HVUL7H21690.2 0.17557863120098
HVUL0H19449.2 HVUL7H21739.2 0.424380568856778
HVUL0H19449.2 HVUL7H22998.2 0.141506120146236
HVUL0H19449.2 HVUL7H23184.2 0.18581799670833
HVUL0H19449.2 HVUL7H27363.2 0.123014140193206
HVUL0H19449.2 HVUL7H28678.2 0.0776898797578328
HVUL0H19449.2 HVUL7H28814.2 0.0410778750635245
HVUL0H19449.2 HVUL7H29026.2 0.274175767719836
HVUL0H19449.2 HVUL7H29467.2 0.145205487753622
HVUL0H19449.2 HVUL7H29849.2 0.139855547551947
HVUL0H19449.2 HVUL7H30153.2 0.446187407361968
HVUL0H19449.2 HVUL7H30227.2 0.0341243149847748
HVUL0H19449.2 HVUL7H30693.2 0.282722514307017
HVUL0H19449.2 HVUL7H31739.2 0.217862959371706
HVUL0H19449.2 HVUL7H31946.2 0.186776403121256
HVUL0H19449.2 HVUL7H32410.2 0.391669683277544
HVUL0H19449.2 HVUL7H32680.2 0.377695174927931
HVUL0H19449.2 HVUL7H33531.2 0.30945578813475
HVUL0H19449.2 HVUL7H34129.2 0.396490920534279
HVUL0H19449.2 HVUL7H34405.2 0.460664194727036
HVUL0H19449.2 HVUL7H34629.2 0.451907114658615
HVUL0H19449.2 HVUL7H34994.2 0.30115653582484
HVUL0H19449.2 HVUL7H35655.2 0.479334254721837
HVUL0H19449.2 HVUL7H35861.2 0.0691147525462117
HVUL0H19449.2 HVUL7H36582.2 0.469585658748598
HVUL0H19449.2 HVUL7H38141.2 0.408277591190471
HVUL0H19449.2 HVUL7H38182.2 0.340559073327568
HVUL0H19449.2 HVUL7H38746.2 0.404390865868579
HVUL0H19449.2 HVUL7H39193.2 0.0813463754762395
HVUL0H19449.2 HVUL7H40086.2 0.30915998151782
HVUL0H19449.2 HVUL7H41614.2 0.29133437988162
HVUL0H19449.2 HVUL7H41635.2 0.136334332841546
HVUL0H19449.2 HVUL7H42129.2 0.292531616482445
HVUL0H19449.2 HVUL7H43276.2 0.269535538961855
HVUL0H19449.2 HVUL7H43367.2 0.479331901760646
HVUL0H19449.2 HVUL7H44148.2 0.129448399962692
HVUL0H19449.2 HVUL7H44184.2 0.417163127265949
HVUL0H19449.2 HVUL7H44188.2 0.457687154447954
HVUL0H19449.2 HVUL7H45102.2 0.112118364547106
HVUL0H19449.2 HVUL7H45454.2 0.414767951511861
HVUL0H19449.2 HVUL7H47838.2 0.420887376715676
HVUL0H19449.2 HVUL7H50534.2 0.0518729019401696
HVUL0H19449.2 HVUL7H51974.2 0.142060901706675
HVUL0H19449.2 HVUL7H53407.2 0.0668132220958201
HVUL0H19449.2 HVUL7H53819.2 0.260496994985641
HVUL0H19449.2 HVUL7H55383.2 0.15489518046414
HVUL0H19449.2 HVUL7H57019.2 0.141461504862067
HVUL0H19449.2 HVUL7H57177.2 0.38214657605528
HVUL0H19449.2 HVUL7H57748.2 0.330591675468238
HVUL0H19449.2 HVUL7H59301.2 0.350103830828351
HVUL0H21233.2 HVUL0H30534.2 0.0307781009824344
HVUL0H21233.2 HVUL0H35895.2 0.0568371246377998
HVUL0H21233.2 HVUL0H39808.2 0.0824528674151434
HVUL0H21233.2 HVUL1H01782.2 0.0858352730754647
HVUL0H21233.2 HVUL1H02214.2 0.212110707424002
HVUL0H21233.2 HVUL1H03043.2 0.00436628489129748
HVUL0H21233.2 HVUL1H03900.2 0.0369747211114608
HVUL0H21233.2 HVUL1H07686.2 0.0629595562359238
HVUL0H21233.2 HVUL1H07736.2 0.103481357367267
HVUL0H21233.2 HVUL1H07822.2 0.0148736926617195
HVUL0H21233.2 HVUL1H07932.2 0.0665390090539544
HVUL0H21233.2 HVUL1H08426.2 0.206722359592622
HVUL0H21233.2 HVUL1H10645.2 0.116650251949368
HVUL0H21233.2 HVUL1H11147.2 0.0757539212584154
HVUL0H21233.2 HVUL1H11391.2 0.0452659047478804
HVUL0H21233.2 HVUL1H14073.2 0.062203177438326
HVUL0H21233.2 HVUL1H14185.2 0.0636469530517004
HVUL0H21233.2 HVUL1H14432.2 0.014571283275693
HVUL0H21233.2 HVUL1H14482.2 0.104294147684916
HVUL0H21233.2 HVUL1H14729.2 0.187780399691646
HVUL0H21233.2 HVUL1H15040.2 0.0500194417755234
HVUL0H21233.2 HVUL1H15353.2 0.0415805575671196
HVUL0H21233.2 HVUL1H15363.2 0.0302543473509174
HVUL0H21233.2 HVUL1H15463.2 0.0495194668564681
HVUL0H21233.2 HVUL1H15844.2 0.129726822110184
HVUL0H21233.2 HVUL1H15858.2 0.2043974129758
HVUL0H21233.2 HVUL1H15965.2 0.148702871503586
HVUL0H21233.2 HVUL1H16871.2 0.184827097007162
HVUL0H21233.2 HVUL1H19106.2 0.135023014110839
HVUL0H21233.2 HVUL1H20360.2 0.0349553040663278
HVUL0H21233.2 HVUL1H21556.2 0.06692059753539
HVUL0H21233.2 HVUL1H22016.2 0.0562577712864133
HVUL0H21233.2 HVUL1H22532.2 0.0312797227561866
HVUL0H21233.2 HVUL1H22533.2 0.186654117325308
HVUL0H21233.2 HVUL1H23279.2 0.00830272444878915
HVUL0H21233.2 HVUL1H23295.2 0.0105465838866934
HVUL0H21233.2 HVUL1H23813.2 0.0271942638170173
HVUL0H21233.2 HVUL1H23887.2 0.0432132156935015
HVUL0H21233.2 HVUL1H24390.2 0.21709033671835
HVUL0H21233.2 HVUL1H24895.2 0.085925710463186
HVUL0H21233.2 HVUL1H25652.2 0.166119215910243
HVUL0H21233.2 HVUL1H25959.2 0.209431228532729
HVUL0H21233.2 HVUL1H28711.2 0.0588082438776189
HVUL0H21233.2 HVUL1H29157.2 0.0150261941841544
HVUL0H21233.2 HVUL1H29666.2 0.125000133261485
HVUL0H21233.2 HVUL1H30075.2 0.0653925162281833
HVUL0H21233.2 HVUL1H30589.2 0.028915515594615
HVUL0H21233.2 HVUL1H30857.2 0.0216149506151254
HVUL0H21233.2 HVUL1H30950.2 0.102420706602154
HVUL0H21233.2 HVUL1H31339.2 0.151756014201246
HVUL0H21233.2 HVUL1H32077.2 0.167568689150724
HVUL0H21233.2 HVUL1H32433.2 0.0922033783586559
HVUL0H21233.2 HVUL1H32442.2 0.0403766117729177
HVUL0H21233.2 HVUL1H32789.2 0.053797905732028
HVUL0H21233.2 HVUL1H33000.2 0.0483434373053702
HVUL0H21233.2 HVUL1H34458.2 0.0980109439313983
HVUL0H21233.2 HVUL1H35361.2 0.207776511010199
HVUL0H21233.2 HVUL1H36755.2 0.162883166089252
HVUL0H21233.2 HVUL1H37233.2 0.0459774761482653
HVUL0H21233.2 HVUL1H37466.2 0.0489361001377673
HVUL0H21233.2 HVUL1H40517.2 0.237975241481949
HVUL0H21233.2 HVUL1H41205.2 0.107974549909257
HVUL0H21233.2 HVUL1H41697.2 0.0938724210402165
HVUL0H21233.2 HVUL1H41888.2 0.164334192155542
HVUL0H21233.2 HVUL1H43340.2 0.0221808733330604
HVUL0H21233.2 HVUL1H43354.2 0.162016511721466
HVUL0H21233.2 HVUL1H43359.2 0.121252722615728
HVUL0H21233.2 HVUL1H43475.2 0.215451489896952
HVUL0H21233.2 HVUL1H43656.2 0.0545043644328713
HVUL0H21233.2 HVUL1H44718.2 0.0879246696830567
HVUL0H21233.2 HVUL1H47175.2 0.0438040154638751
HVUL0H21233.2 HVUL1H48073.2 0.0769674358439454
HVUL0H21233.2 HVUL1H49842.2 0.0182869275836251
HVUL0H21233.2 HVUL1H52124.2 0.0253250500315682
HVUL0H21233.2 HVUL1H52140.2 0.134474537367592
HVUL0H21233.2 HVUL1H52645.2 0.0566238407347955
HVUL0H21233.2 HVUL1H52934.2 0.0844377414538349
HVUL0H21233.2 HVUL2H00234.2 0.127743707880961
HVUL0H21233.2 HVUL2H02735.2 0.159568907316129
HVUL0H21233.2 HVUL2H03127.2 0.0691015181905261
HVUL0H21233.2 HVUL2H03693.2 0.0323370752321376
HVUL0H21233.2 HVUL2H04690.2 0.0765379284625622
HVUL0H21233.2 HVUL2H04863.2 0.169626904959571
HVUL0H21233.2 HVUL2H05107.2 0.0412073496504294
HVUL0H21233.2 HVUL2H05119.2 0.190238327768585
HVUL0H21233.2 HVUL2H05483.2 0.155281870546751
HVUL0H21233.2 HVUL2H05509.2 0.0980670032647658
HVUL0H21233.2 HVUL2H05647.2 0.0469297972119437
HVUL0H21233.2 HVUL2H05962.2 0.0714016912265727
HVUL0H21233.2 HVUL2H06940.2 0.0121716462610483
HVUL0H21233.2 HVUL2H06941.2 0.0208709320835346
HVUL0H21233.2 HVUL2H07117.2 0.0393091194630923
HVUL0H21233.2 HVUL2H07176.2 0.02134442445916
HVUL0H21233.2 HVUL2H08081.2 0.0313506294436448
HVUL0H21233.2 HVUL2H08148.2 0.0411090301322317
HVUL0H21233.2 HVUL2H09901.2 0.0995692103176067
HVUL0H21233.2 HVUL2H10344.2 0.0821702344993273
HVUL0H21233.2 HVUL2H10448.2 0.0291053245585614
HVUL0H21233.2 HVUL2H10450.2 0.12257396249795
HVUL0H21233.2 HVUL2H10627.2 0.0753949033088976
HVUL0H21233.2 HVUL2H10719.2 0.197816735991138
HVUL0H21233.2 HVUL2H10791.2 0.216616752908383
HVUL0H21233.2 HVUL2H11060.2 0.051228275322646
HVUL0H21233.2 HVUL2H11398.2 0.0514558698470169
HVUL0H21233.2 HVUL2H11772.2 0.160924639106143
HVUL0H21233.2 HVUL2H12743.2 0.102806156450755
HVUL0H21233.2 HVUL2H14504.2 0.0231352204454692
HVUL0H21233.2 HVUL2H15007.2 0.0269021296717449
HVUL0H21233.2 HVUL2H15246.2 0.0247612545848814
HVUL0H21233.2 HVUL2H15369.2 0.12260661963184
HVUL0H21233.2 HVUL2H15665.2 0.0532355297971349
HVUL0H21233.2 HVUL2H15805.2 0.039733596801522
HVUL0H21233.2 HVUL2H16172.2 0.0297952025072444
HVUL0H21233.2 HVUL2H16277.2 0.0594120192936067
HVUL0H21233.2 HVUL2H16368.2 0.0775609649385012
HVUL0H21233.2 HVUL2H16659.2 0.0557617060605732
HVUL0H21233.2 HVUL2H17218.2 0.0381660291227764
HVUL0H21233.2 HVUL2H17279.2 0.0677181905859452
HVUL0H21233.2 HVUL2H17664.2 0.0151895756408245
HVUL0H21233.2 HVUL2H19076.2 0.0345364428069615
HVUL0H21233.2 HVUL2H19410.2 0.146078283480659
HVUL0H21233.2 HVUL2H19925.2 0.105272058460128
HVUL0H21233.2 HVUL2H20032.2 0.0847615133964545
HVUL0H21233.2 HVUL2H21195.2 0.16734043721582
HVUL0H21233.2 HVUL2H21734.2 0.0492419189008961
HVUL0H21233.2 HVUL2H22217.2 0.0589951936344184
HVUL0H21233.2 HVUL2H22796.2 0.0133008317399406
HVUL0H21233.2 HVUL2H22826.2 0.107310597893689
HVUL0H21233.2 HVUL2H23029.2 0.0728506220975849
HVUL0H21233.2 HVUL2H24680.2 0.0399170458628573
HVUL0H21233.2 HVUL2H25164.2 0.0149147052197801
HVUL0H21233.2 HVUL2H26033.2 0.0259660074106134
HVUL0H21233.2 HVUL2H26493.2 0.164576087291428
HVUL0H21233.2 HVUL2H26573.2 0.0179591747539971
HVUL0H21233.2 HVUL2H28068.2 0.117575674925536
HVUL0H21233.2 HVUL2H28164.2 0.0252980342774505
HVUL0H21233.2 HVUL2H28224.2 0.109131095494661
HVUL0H21233.2 HVUL2H29044.2 0.157688024694089
HVUL0H21233.2 HVUL2H29045.2 0.0567769958785691
HVUL0H21233.2 HVUL2H30125.2 0.0606122734575995
HVUL0H21233.2 HVUL2H30409.2 0.0342487360873369
HVUL0H21233.2 HVUL2H30551.2 0.095190968746397
HVUL0H21233.2 HVUL2H31620.2 0.0386909663061585
HVUL0H21233.2 HVUL2H31627.2 0.0617992627917199
HVUL0H21233.2 HVUL2H31707.2 0.0712952707004799
HVUL0H21233.2 HVUL2H33190.2 0.225619111228636
HVUL0H21233.2 HVUL2H34193.2 0.193540552515334
HVUL0H21233.2 HVUL2H35334.2 0.0511114070826023
HVUL0H21233.2 HVUL2H36646.2 0.177586869504234
HVUL0H21233.2 HVUL2H36888.2 0.0694242752193255
HVUL0H21233.2 HVUL2H37817.2 0.0653977308149771
HVUL0H21233.2 HVUL2H38113.2 0.0356049550677171
HVUL0H21233.2 HVUL2H38539.2 0.0335686256031112
HVUL0H21233.2 HVUL2H38540.2 0.0363597264607232
HVUL0H21233.2 HVUL2H38777.2 0.0144562888613296
HVUL0H21233.2 HVUL2H39130.2 0.158392900131316
HVUL0H21233.2 HVUL2H40308.2 0.0938085006158808
HVUL0H21233.2 HVUL2H40334.2 0.0138494133884861
HVUL0H21233.2 HVUL2H41240.2 0.00131927860425172
HVUL0H21233.2 HVUL2H42069.2 0.122033598245645
HVUL0H21233.2 HVUL2H42689.2 0.159681209163445
HVUL0H21233.2 HVUL2H43442.2 0.0706677365986373
HVUL0H21233.2 HVUL2H44538.2 0.227977075376182
HVUL0H21233.2 HVUL2H44541.2 0.121323754828355
HVUL0H21233.2 HVUL2H45020.2 0.0438472885885187
HVUL0H21233.2 HVUL2H45417.2 0.15196776784834
HVUL0H21233.2 HVUL2H45848.2 0.0447752333893974
HVUL0H21233.2 HVUL2H46744.2 0.125417467441063
HVUL0H21233.2 HVUL2H49126.2 0.0593644226371989
HVUL0H21233.2 HVUL2H50114.2 0.0657748132710478
HVUL0H21233.2 HVUL2H50171.2 0.0387560010803803
HVUL0H21233.2 HVUL2H50172.2 0.0796621161851965
HVUL0H21233.2 HVUL2H50806.2 0.0470221346546879
HVUL0H21233.2 HVUL2H51500.2 0.0698850744807044
HVUL0H21233.2 HVUL2H51674.2 0.0458376963955026
HVUL0H21233.2 HVUL2H52073.2 0.126421264709976
HVUL0H21233.2 HVUL2H52299.2 0.111441825560975
HVUL0H21233.2 HVUL2H52798.2 0.109338103367073
HVUL0H21233.2 HVUL2H53124.2 0.0658741039612739
HVUL0H21233.2 HVUL2H53320.2 0.10921106101284
HVUL0H21233.2 HVUL2H55602.2 0.152425414779408
HVUL0H21233.2 HVUL2H55800.2 0.0219629965283262
HVUL0H21233.2 HVUL3H00880.2 0.0287957549508457
HVUL0H21233.2 HVUL3H01447.2 0.0441895077901936
HVUL0H21233.2 HVUL3H01928.2 0.178309625681929
HVUL0H21233.2 HVUL3H02529.2 0.0422811069117401
HVUL0H21233.2 HVUL3H02717.2 0.0516861998270849
HVUL0H21233.2 HVUL3H03686.2 0.0394152337958152
HVUL0H21233.2 HVUL3H03687.2 0.117579378272636
HVUL0H21233.2 HVUL3H03695.2 0.198146542513688
HVUL0H21233.2 HVUL3H04503.2 0.104065743569114
HVUL0H21233.2 HVUL3H05976.2 0.081752239127676
HVUL0H21233.2 HVUL3H06040.2 0.0304599213023008
HVUL0H21233.2 HVUL3H06042.2 0.121343322313906
HVUL0H21233.2 HVUL3H06208.2 0.153399114873554
HVUL0H21233.2 HVUL3H06433.2 0.115785474686115
HVUL0H21233.2 HVUL3H07033.2 0.0355289977401243
HVUL0H21233.2 HVUL3H08166.2 0.0784654267182378
HVUL0H21233.2 HVUL3H08405.2 0.0489697057488902
HVUL0H21233.2 HVUL3H08612.2 0.0800682640969685
HVUL0H21233.2 HVUL3H08761.2 0.0317288993303378
HVUL0H21233.2 HVUL3H09013.2 0.0607905935959863
HVUL0H21233.2 HVUL3H09240.2 0.0641799309778728
HVUL0H21233.2 HVUL3H09556.2 0.193799576596485
HVUL0H21233.2 HVUL3H10738.2 0.144758459443417
HVUL0H21233.2 HVUL3H11956.2 0.0750200950474035
HVUL0H21233.2 HVUL3H11967.2 0.11454423079782
HVUL0H21233.2 HVUL3H12464.2 0.0671569701502998
HVUL0H21233.2 HVUL3H12602.2 0.163001500425642
HVUL0H21233.2 HVUL3H12728.2 0.0594158262098509
HVUL0H21233.2 HVUL3H13022.2 0.0821878060429939
HVUL0H21233.2 HVUL3H13488.2 0.134315661111778
HVUL0H21233.2 HVUL3H14473.2 0.0554401805934264
HVUL0H21233.2 HVUL3H15315.2 0.0500526378066178
HVUL0H21233.2 HVUL3H15476.2 0.104036027659543
HVUL0H21233.2 HVUL3H15598.2 0.0966525690692033
HVUL0H21233.2 HVUL3H15706.2 0.129289098794024
HVUL0H21233.2 HVUL3H16656.2 0.112900079746158
HVUL0H21233.2 HVUL3H16981.2 0.171440446299787
HVUL0H21233.2 HVUL3H17685.2 0.0946347593754136
HVUL0H21233.2 HVUL3H17706.2 0.172829117363136
HVUL0H21233.2 HVUL3H18867.2 0.0900765002424034
HVUL0H21233.2 HVUL3H20168.2 0.0516274280305817
HVUL0H21233.2 HVUL3H20603.2 0.106236450623262
HVUL0H21233.2 HVUL3H20756.2 0.0710998945871653
HVUL0H21233.2 HVUL3H20878.2 0.134711152009654
HVUL0H21233.2 HVUL3H21134.2 0.040053427688849
HVUL0H21233.2 HVUL3H21173.2 0.0639013353633001
HVUL0H21233.2 HVUL3H21335.2 0.0380211830089394
HVUL0H21233.2 HVUL3H22326.2 0.14965114816802
HVUL0H21233.2 HVUL3H23638.2 0.218761967221705
HVUL0H21233.2 HVUL3H24029.2 0.105703565021583
HVUL0H21233.2 HVUL3H24267.2 0.0495211125056012
HVUL0H21233.2 HVUL3H24886.2 0.10185754253789
HVUL0H21233.2 HVUL3H25243.2 0.0246974251132782
HVUL0H21233.2 HVUL3H25246.2 0.142569600778256
HVUL0H21233.2 HVUL3H25331.2 0.0164391614993775
HVUL0H21233.2 HVUL3H26786.2 0.040186042389852
HVUL0H21233.2 HVUL3H26923.2 0.0845965199756193
HVUL0H21233.2 HVUL3H27212.2 0.025788932055199
HVUL0H21233.2 HVUL3H27484.2 0.172013357362066
HVUL0H21233.2 HVUL3H27722.2 0.0202406707823234
HVUL0H21233.2 HVUL3H28147.2 0.194878192374393
HVUL0H21233.2 HVUL3H29838.2 0.0534902831812132
HVUL0H21233.2 HVUL3H30735.2 0.0440157216078667
HVUL0H21233.2 HVUL3H31373.2 0.131141828740632
HVUL0H21233.2 HVUL3H31684.2 0.0755298490346452
HVUL0H21233.2 HVUL3H31687.2 0.012841387511304
HVUL0H21233.2 HVUL3H32007.2 0.0811468997350665
HVUL0H21233.2 HVUL3H32587.2 0.0290524043580203
HVUL0H21233.2 HVUL3H32589.2 0.0443798865125119
HVUL0H21233.2 HVUL3H32594.2 0.160232317010169
HVUL0H21233.2 HVUL3H32803.2 0.0186121114396159
HVUL0H21233.2 HVUL3H32816.2 0.0257004713039073
HVUL0H21233.2 HVUL3H35479.2 0.0929032650594977
HVUL0H21233.2 HVUL3H37124.2 0.0288477882550368
HVUL0H21233.2 HVUL3H37991.2 0.220538426708282
HVUL0H21233.2 HVUL3H38267.2 0.0298909630422327
HVUL0H21233.2 HVUL3H38622.2 0.0605100971519601
HVUL0H21233.2 HVUL3H38932.2 0.138592421947997
HVUL0H21233.2 HVUL3H41909.2 0.0299161301839373
HVUL0H21233.2 HVUL3H41927.2 0.00597766657687614
HVUL0H21233.2 HVUL3H42110.2 0.0540497242595945
HVUL0H21233.2 HVUL3H42226.2 0.0612086118574151
HVUL0H21233.2 HVUL3H42921.2 0.0117902298155934
HVUL0H21233.2 HVUL3H42962.2 0.128014130955324
HVUL0H21233.2 HVUL3H42964.2 0.115569148494227
HVUL0H21233.2 HVUL3H44122.2 0.00918098701998579
HVUL0H21233.2 HVUL3H47201.2 0.110526359916692
HVUL0H21233.2 HVUL3H47421.2 0.0266139981613516
HVUL0H21233.2 HVUL3H47620.2 0.0656971968054673
HVUL0H21233.2 HVUL3H48646.2 0.125472474142243
HVUL0H21233.2 HVUL3H50035.2 0.13695949055128
HVUL0H21233.2 HVUL3H50036.2 0.0247106972112456
HVUL0H21233.2 HVUL3H50037.2 0.179483723060395
HVUL0H21233.2 HVUL3H50446.2 0.157795660383875
HVUL0H21233.2 HVUL3H51523.2 0.12364849218715
HVUL0H21233.2 HVUL3H51582.2 0.0540802341891313
HVUL0H21233.2 HVUL3H52205.2 0.0589332569719301
HVUL0H21233.2 HVUL3H52379.2 0.129066434640168
HVUL0H21233.2 HVUL3H52391.2 0.124801604416301
HVUL0H21233.2 HVUL3H52816.2 0.0613433660349655
HVUL0H21233.2 HVUL3H54179.2 0.123935444001013
HVUL0H21233.2 HVUL3H54555.2 0.079500324454584
HVUL0H21233.2 HVUL3H54698.2 0.0229238458385324
HVUL0H21233.2 HVUL3H55044.2 0.0176028953908317
HVUL0H21233.2 HVUL3H55710.2 0.203864519631769
HVUL0H21233.2 HVUL3H55885.2 0.0870951439059368
HVUL0H21233.2 HVUL3H56360.2 0.0668296766740028
HVUL0H21233.2 HVUL3H56403.2 0.0592428268346767
HVUL0H21233.2 HVUL3H56596.2 0.0765110097080162
HVUL0H21233.2 HVUL3H56763.2 0.120918176743626
HVUL0H21233.2 HVUL3H56807.2 0.173683135205159
HVUL0H21233.2 HVUL3H59391.2 0.0410860993891692
HVUL0H21233.2 HVUL4H01840.2 0.221488874441164
HVUL0H21233.2 HVUL4H04215.2 0.153396826903357
HVUL0H21233.2 HVUL4H04686.2 0.0799623353169393
HVUL0H21233.2 HVUL4H04705.2 0.0742533115156606
HVUL0H21233.2 HVUL4H04766.2 0.120076537091593
HVUL0H21233.2 HVUL4H06014.2 0.135982473773262
HVUL0H21233.2 HVUL4H06353.2 0.112212185117005
HVUL0H21233.2 HVUL4H07091.2 0.138600009319095
HVUL0H21233.2 HVUL4H07935.2 0.207086677262476
HVUL0H21233.2 HVUL4H08196.2 0.0634014085893103
HVUL0H21233.2 HVUL4H08345.2 0.0475700470036315
HVUL0H21233.2 HVUL4H10933.2 0.118527420756358
HVUL0H21233.2 HVUL4H11525.2 0.134759783755635
HVUL0H21233.2 HVUL4H15818.2 0.0850620537112095
HVUL0H21233.2 HVUL4H17063.2 0.0655987706843259
HVUL0H21233.2 HVUL4H18802.2 0.196402426850063
HVUL0H21233.2 HVUL4H18822.2 0.0361752956874634
HVUL0H21233.2 HVUL4H18827.2 0.00678740311812583
HVUL0H21233.2 HVUL4H19867.2 0.019832286834062
HVUL0H21233.2 HVUL4H20810.2 0.0634822891089494
HVUL0H21233.2 HVUL4H21881.2 0.0487197414698169
HVUL0H21233.2 HVUL4H22392.2 0.0728012395479442
HVUL0H21233.2 HVUL4H22656.2 0.112615666302335
HVUL0H21233.2 HVUL4H22658.2 0.0223982707512577
HVUL0H21233.2 HVUL4H22877.2 0.0785509969436882
HVUL0H21233.2 HVUL4H23025.2 0.0699140806364639
HVUL0H21233.2 HVUL4H23088.2 0.0637344686341916
HVUL0H21233.2 HVUL4H23522.2 0.0921918664546713
HVUL0H21233.2 HVUL4H23703.2 0.141658685222054
HVUL0H21233.2 HVUL4H24078.2 0.0810006139672271
HVUL0H21233.2 HVUL4H24079.2 0.105667409331271
HVUL0H21233.2 HVUL4H24986.2 0.0555365976836374
HVUL0H21233.2 HVUL4H25690.2 0.180496865924708
HVUL0H21233.2 HVUL4H26989.2 0.0422732955130098
HVUL0H21233.2 HVUL4H27492.2 0.0340959787601445
HVUL0H21233.2 HVUL4H27786.2 0.0377281406075797
HVUL0H21233.2 HVUL4H27893.2 0.145010237081356
HVUL0H21233.2 HVUL4H28003.2 0.0185636624910753
HVUL0H21233.2 HVUL4H30329.2 0.0192024290588007
HVUL0H21233.2 HVUL4H31143.2 0.152039525708927
HVUL0H21233.2 HVUL4H31396.2 0.0405654122892084
HVUL0H21233.2 HVUL4H32991.2 0.133253354397024
HVUL0H21233.2 HVUL4H33244.2 0.0682353869928592
HVUL0H21233.2 HVUL4H33249.2 0.0667651617253832
HVUL0H21233.2 HVUL4H34490.2 0.0425427183545015
HVUL0H21233.2 HVUL4H35620.2 0.143256376424082
HVUL0H21233.2 HVUL4H35625.2 0.0885110355180384
HVUL0H21233.2 HVUL4H36252.2 0.0832485779502767
HVUL0H21233.2 HVUL4H36253.2 0.0726377608142299
HVUL0H21233.2 HVUL4H36384.2 0.0625986041092966
HVUL0H21233.2 HVUL4H37016.2 0.0537765516180162
HVUL0H21233.2 HVUL4H37622.2 0.0051661194861671
HVUL0H21233.2 HVUL4H38766.2 0.0322339674351271
HVUL0H21233.2 HVUL4H39948.2 0.0851147142927011
HVUL0H21233.2 HVUL4H40510.2 0.00886655984389454
HVUL0H21233.2 HVUL4H40988.2 0.0193056866786076
HVUL0H21233.2 HVUL4H42204.2 0.051592515680075
HVUL0H21233.2 HVUL4H42516.2 0.0509892005348275
HVUL0H21233.2 HVUL4H43943.2 0.0828075802026391
HVUL0H21233.2 HVUL4H45048.2 0.101961287661941
HVUL0H21233.2 HVUL4H45220.2 0.032871169484319
HVUL0H21233.2 HVUL4H46594.2 0.123804886625853
HVUL0H21233.2 HVUL4H46709.2 0.0381275581240474
HVUL0H21233.2 HVUL4H51087.2 0.153156446708522
HVUL0H21233.2 HVUL4H51504.2 0.0353477398345937
HVUL0H21233.2 HVUL4H52689.2 0.115933360392375
HVUL0H21233.2 HVUL4H53205.2 0.0377954555262129
HVUL0H21233.2 HVUL4H53907.2 0.0844549454207944
HVUL0H21233.2 HVUL4H58026.2 0.0377452308024221
HVUL0H21233.2 HVUL4H58651.2 0.043215273659876
HVUL0H21233.2 HVUL4H59216.2 0.0110571349051464
HVUL0H21233.2 HVUL5H01907.2 0.0842871318858834
HVUL0H21233.2 HVUL5H02575.2 0.0123928066984156
HVUL0H21233.2 HVUL5H03287.2 0.156869691287393
HVUL0H21233.2 HVUL5H03300.2 0.0532989371520554
HVUL0H21233.2 HVUL5H03562.2 0.011331429531774
HVUL0H21233.2 HVUL5H03709.2 0.0907476747495774
HVUL0H21233.2 HVUL5H03750.2 0.116146822172412
HVUL0H21233.2 HVUL5H04247.2 0.0540030764529612
HVUL0H21233.2 HVUL5H04542.2 0.0611493474740947
HVUL0H21233.2 HVUL5H05065.2 0.165425623048025
HVUL0H21233.2 HVUL5H09122.2 0.0555851354326419
HVUL0H21233.2 HVUL5H09196.2 0.0846845859013333
HVUL0H21233.2 HVUL5H09615.2 0.0144667039640038
HVUL0H21233.2 HVUL5H13618.2 0.136528263886392
HVUL0H21233.2 HVUL5H13950.2 0.0509393902193618
HVUL0H21233.2 HVUL5H14765.2 0.0142173873198701
HVUL0H21233.2 HVUL5H14878.2 0.113678679169979
HVUL0H21233.2 HVUL5H15987.2 0.117353432336297
HVUL0H21233.2 HVUL5H15989.2 0.160017714432446
HVUL0H21233.2 HVUL5H16291.2 0.0279676466931411
HVUL0H21233.2 HVUL5H17403.2 0.0472803199440518
HVUL0H21233.2 HVUL5H17601.2 0.063361839094785
HVUL0H21233.2 HVUL5H17995.2 0.144200610588273
HVUL0H21233.2 HVUL5H22122.2 0.182665861357163
HVUL0H21233.2 HVUL5H23080.2 0.0103777594265396
HVUL0H21233.2 HVUL5H23436.2 0.193014360790852
HVUL0H21233.2 HVUL5H24150.2 0.0426009266642166
HVUL0H21233.2 HVUL5H24197.2 0.181786607464379
HVUL0H21233.2 HVUL5H24217.2 0.0406925072589909
HVUL0H21233.2 HVUL5H24547.2 0.080139670000033
HVUL0H21233.2 HVUL5H24577.2 0.153363930862828
HVUL0H21233.2 HVUL5H25573.2 0.045808734308282
HVUL0H21233.2 HVUL5H25876.2 0.0223867270014132
HVUL0H21233.2 HVUL5H27016.2 0.0225337175911272
HVUL0H21233.2 HVUL5H27434.2 0.14777181758694
HVUL0H21233.2 HVUL5H27515.2 0.00336907290017538
HVUL0H21233.2 HVUL5H27848.2 0.0145833498948247
HVUL0H21233.2 HVUL5H28118.2 0.00398297137056213
HVUL0H21233.2 HVUL5H28266.2 0.0156058439726097
HVUL0H21233.2 HVUL5H28272.2 0.157773944979998
HVUL0H21233.2 HVUL5H28980.2 0.181492672040624
HVUL0H21233.2 HVUL5H28981.2 0.00789116016633748
HVUL0H21233.2 HVUL5H29493.2 0.0803832202952358
HVUL0H21233.2 HVUL5H30305.2 0.0530037468162448
HVUL0H21233.2 HVUL5H31472.2 0.0278836603685185
HVUL0H21233.2 HVUL5H31476.2 0.0532982379361419
HVUL0H21233.2 HVUL5H31530.2 0.171864903640278
HVUL0H21233.2 HVUL5H31531.2 0.0259022868876534
HVUL0H21233.2 HVUL5H32449.2 0.104110128387522
HVUL0H21233.2 HVUL5H33051.2 0.0258226648626261
HVUL0H21233.2 HVUL5H33083.2 0.0136650791422259
HVUL0H21233.2 HVUL5H33463.2 0.0324795396439177
HVUL0H21233.2 HVUL5H33464.2 0.0429850265796117
HVUL0H21233.2 HVUL5H33683.2 0.0347559880946113
HVUL0H21233.2 HVUL5H33735.2 0.0457161948406575
HVUL0H21233.2 HVUL5H34048.2 0.147587537286219
HVUL0H21233.2 HVUL5H34363.2 0.0723895460634952
HVUL0H21233.2 HVUL5H34548.2 0.0188501611299985
HVUL0H21233.2 HVUL5H35298.2 0.0677527160825225
HVUL0H21233.2 HVUL5H35743.2 0.036249262088436
HVUL0H21233.2 HVUL5H35745.2 0.177029776631345
HVUL0H21233.2 HVUL5H36534.2 0.0522558991510491
HVUL0H21233.2 HVUL5H36751.2 0.0756903702629144
HVUL0H21233.2 HVUL5H39739.2 0.0194082721240581
HVUL0H21233.2 HVUL5H39748.2 0.076875106754651
HVUL0H21233.2 HVUL5H40577.2 0.0288031080252374
HVUL0H21233.2 HVUL5H40609.2 0.102639061960722
HVUL0H21233.2 HVUL5H41827.2 0.0895171887307679
HVUL0H21233.2 HVUL5H43427.2 0.0732325163406767
HVUL0H21233.2 HVUL5H47789.2 0.0354703825228975
HVUL0H21233.2 HVUL5H47962.2 0.0370479576804594
HVUL0H21233.2 HVUL5H48694.2 0.0807132743865534
HVUL0H21233.2 HVUL5H48848.2 0.0948045314060683
HVUL0H21233.2 HVUL5H49109.2 0.0602194599613112
HVUL0H21233.2 HVUL5H49815.2 0.0302248980428577
HVUL0H21233.2 HVUL5H50421.2 0.0716226231450619
HVUL0H21233.2 HVUL5H50425.2 0.0418227394445025
HVUL0H21233.2 HVUL5H53175.2 0.0832665611835222
HVUL0H21233.2 HVUL5H55526.2 0.0479107353285273
HVUL0H21233.2 HVUL5H57521.2 0.03762971722553
HVUL0H21233.2 HVUL5H58809.2 0.210733833191774
HVUL0H21233.2 HVUL5H58846.2 0.0720798540794383
HVUL0H21233.2 HVUL6H00960.2 0.0196717568508866
HVUL0H21233.2 HVUL6H03366.2 0.0825867174336302
HVUL0H21233.2 HVUL6H03725.2 0.140996224444565
HVUL0H21233.2 HVUL6H04294.2 0.0492734857147402
HVUL0H21233.2 HVUL6H04552.2 0.0475141579603992
HVUL0H21233.2 HVUL6H04553.2 0.0316125417085498
HVUL0H21233.2 HVUL6H04860.2 0.0628608427509721
HVUL0H21233.2 HVUL6H05446.2 0.0747780543396206
HVUL0H21233.2 HVUL6H07471.2 0.0698290003147678
HVUL0H21233.2 HVUL6H07727.2 0.150569955345641
HVUL0H21233.2 HVUL6H07948.2 0.0849299408482549
HVUL0H21233.2 HVUL6H08500.2 0.181482772427736
HVUL0H21233.2 HVUL6H08730.2 0.0216208905826658
HVUL0H21233.2 HVUL6H08731.2 0.0408671142731468
HVUL0H21233.2 HVUL6H08769.2 0.0586160275250245
HVUL0H21233.2 HVUL6H09792.2 0.12474952858048
HVUL0H21233.2 HVUL6H09947.2 0.0866822159681361
HVUL0H21233.2 HVUL6H10010.2 0.216520882797049
HVUL0H21233.2 HVUL6H11048.2 0.0146634370422855
HVUL0H21233.2 HVUL6H11049.2 0.0889544673628732
HVUL0H21233.2 HVUL6H12231.2 0.0214955795069446
HVUL0H21233.2 HVUL6H12644.2 0.0339372676479647
HVUL0H21233.2 HVUL6H13943.2 0.234201455893164
HVUL0H21233.2 HVUL6H15294.2 0.126053455636032
HVUL0H21233.2 HVUL6H15560.2 0.24026106141805
HVUL0H21233.2 HVUL6H16051.2 0.04359287731511
HVUL0H21233.2 HVUL6H16913.2 0.0312472686929564
HVUL0H21233.2 HVUL6H17109.2 0.00366957857406668
HVUL0H21233.2 HVUL6H18328.2 0.0658033171296761
HVUL0H21233.2 HVUL6H19063.2 0.0964123252548732
HVUL0H21233.2 HVUL6H19947.2 0.227565190789708
HVUL0H21233.2 HVUL6H20009.2 0.144956877974181
HVUL0H21233.2 HVUL6H20310.2 0.180354073570305
HVUL0H21233.2 HVUL6H24521.2 0.0077616108755077
HVUL0H21233.2 HVUL6H24686.2 0.172387937202807
HVUL0H21233.2 HVUL6H24812.2 0.0394210159628318
HVUL0H21233.2 HVUL6H25340.2 0.112737229718334
HVUL0H21233.2 HVUL6H25705.2 0.034360983315043
HVUL0H21233.2 HVUL6H25712.2 0.124583376762109
HVUL0H21233.2 HVUL6H27940.2 0.0747197847538701
HVUL0H21233.2 HVUL6H28803.2 0.1113596792317
HVUL0H21233.2 HVUL6H29522.2 0.0667962199585312
HVUL0H21233.2 HVUL6H29909.2 0.0579159293381151
HVUL0H21233.2 HVUL6H30646.2 0.095809928635151
HVUL0H21233.2 HVUL6H30749.2 0.0773315740410291
HVUL0H21233.2 HVUL6H30813.2 0.0206498356020482
HVUL0H21233.2 HVUL6H31984.2 0.018462208191169
HVUL0H21233.2 HVUL6H32383.2 0.0917174669780074
HVUL0H21233.2 HVUL6H35450.2 0.141452641980061
HVUL0H21233.2 HVUL6H36406.2 0.0608601458438423
HVUL0H21233.2 HVUL6H36407.2 0.0551606284240098
HVUL0H21233.2 HVUL6H37726.2 0.0518126671263245
HVUL0H21233.2 HVUL6H38045.2 0.0286091504185726
HVUL0H21233.2 HVUL6H38442.2 0.0842205534947565
HVUL0H21233.2 HVUL6H38788.2 0.128730859456662
HVUL0H21233.2 HVUL6H39067.2 0.0875390940888174
HVUL0H21233.2 HVUL6H39300.2 0.0311500362581228
HVUL0H21233.2 HVUL6H40505.2 0.110249136311911
HVUL0H21233.2 HVUL6H40544.2 0.238049099380784
HVUL0H21233.2 HVUL6H40545.2 0.138332385802446
HVUL0H21233.2 HVUL6H41149.2 0.0333500337815475
HVUL0H21233.2 HVUL6H41550.2 0.201783357796192
HVUL0H21233.2 HVUL6H41655.2 0.0934851888494111
HVUL0H21233.2 HVUL6H41798.2 0.138070900228947
HVUL0H21233.2 HVUL6H42942.2 0.0470288279867413
HVUL0H21233.2 HVUL6H45898.2 0.0656545572490426
HVUL0H21233.2 HVUL6H46097.2 0.0316440432179824
HVUL0H21233.2 HVUL6H47278.2 0.0622165270342959
HVUL0H21233.2 HVUL6H47776.2 0.0837366751315789
HVUL0H21233.2 HVUL6H48954.2 0.0317924887047341
HVUL0H21233.2 HVUL6H49068.2 0.0109913951385888
HVUL0H21233.2 HVUL6H51096.2 0.0416245085884454
HVUL0H21233.2 HVUL6H52112.2 0.0837108211665121
HVUL0H21233.2 HVUL6H52629.2 0.169937780953636
HVUL0H21233.2 HVUL6H53360.2 0.195288636233937
HVUL0H21233.2 HVUL6H54152.2 0.125545431940862
HVUL0H21233.2 HVUL6H56422.2 0.0950498217293214
HVUL0H21233.2 HVUL6H58165.2 0.117025900411563
HVUL0H21233.2 HVUL7H01364.2 0.0855817484431638
HVUL0H21233.2 HVUL7H01642.2 0.0329376161437507
HVUL0H21233.2 HVUL7H01987.2 0.123517966874133
HVUL0H21233.2 HVUL7H02902.2 0.0855549201388398
HVUL0H21233.2 HVUL7H04004.2 0.160432325422221
HVUL0H21233.2 HVUL7H04535.2 0.0453540594509692
HVUL0H21233.2 HVUL7H04785.2 0.11770367382522
HVUL0H21233.2 HVUL7H05382.2 0.0635590392641812
HVUL0H21233.2 HVUL7H05514.2 0.0190659885349536
HVUL0H21233.2 HVUL7H06283.2 0.0971023731996109
HVUL0H21233.2 HVUL7H06284.2 0.0971023731996109
HVUL0H21233.2 HVUL7H06762.2 0.117834166488551
HVUL0H21233.2 HVUL7H07085.2 0.107790084771998
HVUL0H21233.2 HVUL7H07405.2 0.108592833579605
HVUL0H21233.2 HVUL7H08413.2 0.0506804709468036
HVUL0H21233.2 HVUL7H09105.2 0.190172232842653
HVUL0H21233.2 HVUL7H09127.2 0.131505477965683
HVUL0H21233.2 HVUL7H09665.2 0.157202351664935
HVUL0H21233.2 HVUL7H09829.2 0.0986248761527503
HVUL0H21233.2 HVUL7H11708.2 0.0742667713082491
HVUL0H21233.2 HVUL7H11770.2 0.0423167490782929
HVUL0H21233.2 HVUL7H11771.2 0.0268839481732285
HVUL0H21233.2 HVUL7H13516.2 0.0025044938817736
HVUL0H21233.2 HVUL7H13517.2 0.0130843650372605
HVUL0H21233.2 HVUL7H13610.2 0.0649073208553399
HVUL0H21233.2 HVUL7H14402.2 0.0538786964154576
HVUL0H21233.2 HVUL7H14499.2 0.0451141962340526
HVUL0H21233.2 HVUL7H14873.2 0.0308077421915922
HVUL0H21233.2 HVUL7H15387.2 0.197516106847799
HVUL0H21233.2 HVUL7H15430.2 0.0298869759909497
HVUL0H21233.2 HVUL7H16550.2 0.156708052247911
HVUL0H21233.2 HVUL7H17449.2 0.0292682414510431
HVUL0H21233.2 HVUL7H18584.2 0.0692003126065255
HVUL0H21233.2 HVUL7H18784.2 0.0971023731996109
HVUL0H21233.2 HVUL7H18798.2 0.043584212440133
HVUL0H21233.2 HVUL7H19011.2 0.0541550230201376
HVUL0H21233.2 HVUL7H19404.2 0.05658215992395
HVUL0H21233.2 HVUL7H19446.2 0.10472271650009
HVUL0H21233.2 HVUL7H21690.2 0.215858429491252
HVUL0H21233.2 HVUL7H21739.2 0.0622920151040191
HVUL0H21233.2 HVUL7H22998.2 0.113993235736152
HVUL0H21233.2 HVUL7H23184.2 0.0147920919505629
HVUL0H21233.2 HVUL7H27363.2 0.19679788096577
HVUL0H21233.2 HVUL7H28678.2 0.187478330006567
HVUL0H21233.2 HVUL7H28814.2 0.130265818490763
HVUL0H21233.2 HVUL7H29026.2 0.0139886885760661
HVUL0H21233.2 HVUL7H29467.2 0.11226034564039
HVUL0H21233.2 HVUL7H29849.2 0.130785975536344
HVUL0H21233.2 HVUL7H30153.2 0.0334106120175155
HVUL0H21233.2 HVUL7H30227.2 0.114555030321812
HVUL0H21233.2 HVUL7H30693.2 0.127013576843665
HVUL0H21233.2 HVUL7H31739.2 0.147880579326036
HVUL0H21233.2 HVUL7H31946.2 0.141091634563023
HVUL0H21233.2 HVUL7H32410.2 0.0315089940033735
HVUL0H21233.2 HVUL7H32680.2 0.0550514204854045
HVUL0H21233.2 HVUL7H33531.2 0.105849782941064
HVUL0H21233.2 HVUL7H34129.2 0.0960980686723131
HVUL0H21233.2 HVUL7H34405.2 0.0463554294912733
HVUL0H21233.2 HVUL7H34629.2 0.0369483212381132
HVUL0H21233.2 HVUL7H34994.2 0.0171961527274008
HVUL0H21233.2 HVUL7H35655.2 0.0410252650666747
HVUL0H21233.2 HVUL7H35861.2 0.0739992728748557
HVUL0H21233.2 HVUL7H36582.2 0.0347824111236474
HVUL0H21233.2 HVUL7H38141.2 0.0656332112895697
HVUL0H21233.2 HVUL7H38182.2 0.0216276371497022
HVUL0H21233.2 HVUL7H38746.2 0.0548672556008974
HVUL0H21233.2 HVUL7H39193.2 0.201662966057166
HVUL0H21233.2 HVUL7H40086.2 0.13155988631084
HVUL0H21233.2 HVUL7H41614.2 0.0655176161705389
HVUL0H21233.2 HVUL7H41635.2 0.218228962264784
HVUL0H21233.2 HVUL7H42129.2 0.030994627907657
HVUL0H21233.2 HVUL7H43276.2 0.0318445616766636
HVUL0H21233.2 HVUL7H43367.2 0.0431440926443228
HVUL0H21233.2 HVUL7H44148.2 0.0162248582431517
HVUL0H21233.2 HVUL7H44184.2 0.0873306083403872
HVUL0H21233.2 HVUL7H44188.2 0.0636056712490331
HVUL0H21233.2 HVUL7H45102.2 0.217213381616926
HVUL0H21233.2 HVUL7H45454.2 0.0532337061463212
HVUL0H21233.2 HVUL7H47838.2 0.0875093301669532
HVUL0H21233.2 HVUL7H50534.2 0.101766737273796
HVUL0H21233.2 HVUL7H51974.2 0.18620503174973
HVUL0H21233.2 HVUL7H53407.2 0.207392882263585
HVUL0H21233.2 HVUL7H53819.2 0.0863414073357234
HVUL0H21233.2 HVUL7H55383.2 0.0248800372175466
HVUL0H21233.2 HVUL7H57019.2 0.163176461893247
HVUL0H21233.2 HVUL7H57177.2 0.0892419398008198
HVUL0H21233.2 HVUL7H57748.2 0.0833692465905143
HVUL0H21233.2 HVUL7H59301.2 0.0350438744036296
HVUL0H30534.2 HVUL0H35895.2 0.348505691677749
HVUL0H30534.2 HVUL0H39808.2 0.313757382859117
HVUL0H30534.2 HVUL1H01782.2 0.299092116894778
HVUL0H30534.2 HVUL1H02214.2 0.12011150552779
HVUL0H30534.2 HVUL1H03043.2 0.0907204160056005
HVUL0H30534.2 HVUL1H03900.2 0.341452898161984
HVUL0H30534.2 HVUL1H07686.2 0.353752579011031
HVUL0H30534.2 HVUL1H07736.2 0.261139919247362
HVUL0H30534.2 HVUL1H07822.2 0.043006877161727
HVUL0H30534.2 HVUL1H07932.2 0.248355209725925
HVUL0H30534.2 HVUL1H08426.2 0.0888418375478277
HVUL0H30534.2 HVUL1H10645.2 0.116568950443684
HVUL0H30534.2 HVUL1H11147.2 0.245171233783719
HVUL0H30534.2 HVUL1H11391.2 0.230668252684185
HVUL0H30534.2 HVUL1H14073.2 0.175009283356232
HVUL0H30534.2 HVUL1H14185.2 0.363815256614319
HVUL0H30534.2 HVUL1H14432.2 0.328493571130902
HVUL0H30534.2 HVUL1H14482.2 0.260737999762839
HVUL0H30534.2 HVUL1H14729.2 0.148940704190643
HVUL0H30534.2 HVUL1H15040.2 0.184056978051454
HVUL0H30534.2 HVUL1H15353.2 0.380102813564013
HVUL0H30534.2 HVUL1H15363.2 0.326463127268987
HVUL0H30534.2 HVUL1H15463.2 0.352080677323668
HVUL0H30534.2 HVUL1H15844.2 0.0774758896225071
HVUL0H30534.2 HVUL1H15858.2 0.0897219344807254
HVUL0H30534.2 HVUL1H15965.2 0.016483635318605
HVUL0H30534.2 HVUL1H16871.2 0.044221906764564
HVUL0H30534.2 HVUL1H19106.2 0.170454054700942
HVUL0H30534.2 HVUL1H20360.2 0.38218607818471
HVUL0H30534.2 HVUL1H21556.2 0.352209765174444
HVUL0H30534.2 HVUL1H22016.2 0.2980195666012
HVUL0H30534.2 HVUL1H22532.2 0.365811073593288
HVUL0H30534.2 HVUL1H22533.2 0.0989638415204682
HVUL0H30534.2 HVUL1H23279.2 0.209739336067335
HVUL0H30534.2 HVUL1H23295.2 0.168722989314508
HVUL0H30534.2 HVUL1H23813.2 0.0525550972315689
HVUL0H30534.2 HVUL1H23887.2 0.290351384293116
HVUL0H30534.2 HVUL1H24390.2 0.100624236477202
HVUL0H30534.2 HVUL1H24895.2 0.158405281377942
HVUL0H30534.2 HVUL1H25652.2 0.0746475501484229
HVUL0H30534.2 HVUL1H25959.2 0.0457928355454748
HVUL0H30534.2 HVUL1H28711.2 0.338440573038133
HVUL0H30534.2 HVUL1H29157.2 0.200476664046228
HVUL0H30534.2 HVUL1H29666.2 0.223065641427524
HVUL0H30534.2 HVUL1H30075.2 0.194568295661325
HVUL0H30534.2 HVUL1H30589.2 0.261561968518414
HVUL0H30534.2 HVUL1H30857.2 0.358615666884705
HVUL0H30534.2 HVUL1H30950.2 0.181003814124647
HVUL0H30534.2 HVUL1H31339.2 0.18238690706714
HVUL0H30534.2 HVUL1H32077.2 0.0880504170510923
HVUL0H30534.2 HVUL1H32433.2 0.267982026188623
HVUL0H30534.2 HVUL1H32442.2 0.348823156647163
HVUL0H30534.2 HVUL1H32789.2 0.307500148875899
HVUL0H30534.2 HVUL1H33000.2 0.333645792329409
HVUL0H30534.2 HVUL1H34458.2 0.297804710053605
HVUL0H30534.2 HVUL1H35361.2 0.0957517115648802
HVUL0H30534.2 HVUL1H36755.2 0.0989098619733587
HVUL0H30534.2 HVUL1H37233.2 0.32515974643184
HVUL0H30534.2 HVUL1H37466.2 0.332366943850248
HVUL0H30534.2 HVUL1H40517.2 0.040528914441877
HVUL0H30534.2 HVUL1H41205.2 0.224148336057059
HVUL0H30534.2 HVUL1H41697.2 0.142492153961294
HVUL0H30534.2 HVUL1H41888.2 0.144536805695623
HVUL0H30534.2 HVUL1H43340.2 0.361095740048284
HVUL0H30534.2 HVUL1H43354.2 0.106710808545038
HVUL0H30534.2 HVUL1H43359.2 0.254734890623094
HVUL0H30534.2 HVUL1H43475.2 0.0907640421865517
HVUL0H30534.2 HVUL1H43656.2 0.35350599276829
HVUL0H30534.2 HVUL1H44718.2 0.0646316472279736
HVUL0H30534.2 HVUL1H47175.2 0.364956670839235
HVUL0H30534.2 HVUL1H48073.2 0.323478980406115
HVUL0H30534.2 HVUL1H49842.2 0.207616446473082
HVUL0H30534.2 HVUL1H52124.2 0.290236418856456
HVUL0H30534.2 HVUL1H52140.2 0.130922825234537
HVUL0H30534.2 HVUL1H52645.2 0.243003388124755
HVUL0H30534.2 HVUL1H52934.2 0.0520209243867701
HVUL0H30534.2 HVUL2H00234.2 0.129441724222113
HVUL0H30534.2 HVUL2H02735.2 0.0982223798982202
HVUL0H30534.2 HVUL2H03127.2 0.314689000019093
HVUL0H30534.2 HVUL2H03693.2 0.319285507383412
HVUL0H30534.2 HVUL2H04690.2 0.261570258426292
HVUL0H30534.2 HVUL2H04863.2 0.0785930435192558
HVUL0H30534.2 HVUL2H05107.2 0.234891259402042
HVUL0H30534.2 HVUL2H05119.2 0.0583561180058724
HVUL0H30534.2 HVUL2H05483.2 0.143571725027658
HVUL0H30534.2 HVUL2H05509.2 0.0286575093814462
HVUL0H30534.2 HVUL2H05647.2 0.263548078257972
HVUL0H30534.2 HVUL2H05962.2 0.217726884946023
HVUL0H30534.2 HVUL2H06940.2 0.303629952183032
HVUL0H30534.2 HVUL2H06941.2 0.172325346712936
HVUL0H30534.2 HVUL2H07117.2 0.375735372337614
HVUL0H30534.2 HVUL2H07176.2 0.309800116954275
HVUL0H30534.2 HVUL2H08081.2 0.316290376790253
HVUL0H30534.2 HVUL2H08148.2 0.309309817908502
HVUL0H30534.2 HVUL2H09901.2 0.286671432226771
HVUL0H30534.2 HVUL2H10344.2 0.335869886611224
HVUL0H30534.2 HVUL2H10448.2 0.271055885949099
HVUL0H30534.2 HVUL2H10450.2 0.238084184002671
HVUL0H30534.2 HVUL2H10627.2 0.289782157954325
HVUL0H30534.2 HVUL2H10719.2 0.141677195931864
HVUL0H30534.2 HVUL2H10791.2 0.11804089940293
HVUL0H30534.2 HVUL2H11060.2 0.308313218994576
HVUL0H30534.2 HVUL2H11398.2 0.37074312595061
HVUL0H30534.2 HVUL2H11772.2 0.211997703110839
HVUL0H30534.2 HVUL2H12743.2 0.287435046271756
HVUL0H30534.2 HVUL2H14504.2 0.159116509557413
HVUL0H30534.2 HVUL2H15007.2 0.32646570487755
HVUL0H30534.2 HVUL2H15246.2 0.300726232036249
HVUL0H30534.2 HVUL2H15369.2 0.190745115790796
HVUL0H30534.2 HVUL2H15665.2 0.00993605060500661
HVUL0H30534.2 HVUL2H15805.2 0.36670562062456
HVUL0H30534.2 HVUL2H16172.2 0.337650027414645
HVUL0H30534.2 HVUL2H16277.2 0.194676728266379
HVUL0H30534.2 HVUL2H16368.2 0.32282913152175
HVUL0H30534.2 HVUL2H16659.2 0.337690664933993
HVUL0H30534.2 HVUL2H17218.2 0.0823038469379654
HVUL0H30534.2 HVUL2H17279.2 0.165129891642266
HVUL0H30534.2 HVUL2H17664.2 0.323977588731656
HVUL0H30534.2 HVUL2H19076.2 0.356202729319547
HVUL0H30534.2 HVUL2H19410.2 0.104051527072394
HVUL0H30534.2 HVUL2H19925.2 0.297330000735018
HVUL0H30534.2 HVUL2H20032.2 0.152583364401213
HVUL0H30534.2 HVUL2H21195.2 0.0595223326138783
HVUL0H30534.2 HVUL2H21734.2 0.371288584380275
HVUL0H30534.2 HVUL2H22217.2 0.209421495548341
HVUL0H30534.2 HVUL2H22796.2 0.26326127183624
HVUL0H30534.2 HVUL2H22826.2 0.179435748153214
HVUL0H30534.2 HVUL2H23029.2 0.316000237620095
HVUL0H30534.2 HVUL2H24680.2 0.368402431766797
HVUL0H30534.2 HVUL2H25164.2 0.225568124738876
HVUL0H30534.2 HVUL2H26033.2 0.155884332816027
HVUL0H30534.2 HVUL2H26493.2 0.167972286531007
HVUL0H30534.2 HVUL2H26573.2 0.204164074394961
HVUL0H30534.2 HVUL2H28068.2 0.225249866999038
HVUL0H30534.2 HVUL2H28164.2 0.243777250277288
HVUL0H30534.2 HVUL2H28224.2 0.20535050248189
HVUL0H30534.2 HVUL2H29044.2 0.113107601390172
HVUL0H30534.2 HVUL2H29045.2 0.153923490937292
HVUL0H30534.2 HVUL2H30125.2 0.308684114452073
HVUL0H30534.2 HVUL2H30409.2 0.359105339684851
HVUL0H30534.2 HVUL2H30551.2 0.22107272847193
HVUL0H30534.2 HVUL2H31620.2 0.354227225383635
HVUL0H30534.2 HVUL2H31627.2 0.350817330579969
HVUL0H30534.2 HVUL2H31707.2 0.221194936015842
HVUL0H30534.2 HVUL2H33190.2 0.0700075797305613
HVUL0H30534.2 HVUL2H34193.2 0.0820965975390817
HVUL0H30534.2 HVUL2H35334.2 0.294277285823061
HVUL0H30534.2 HVUL2H36646.2 0.0953779846086754
HVUL0H30534.2 HVUL2H36888.2 0.156778264190149
HVUL0H30534.2 HVUL2H37817.2 0.32005228392291
HVUL0H30534.2 HVUL2H38113.2 0.331855135561302
HVUL0H30534.2 HVUL2H38539.2 0.374011275640549
HVUL0H30534.2 HVUL2H38540.2 0.373481522635077
HVUL0H30534.2 HVUL2H38777.2 0.295950965885865
HVUL0H30534.2 HVUL2H39130.2 0.123493083350862
HVUL0H30534.2 HVUL2H40308.2 0.222893940935781
HVUL0H30534.2 HVUL2H40334.2 0.186838893540314
HVUL0H30534.2 HVUL2H41240.2 0.0843035619410967
HVUL0H30534.2 HVUL2H42069.2 0.240985488880167
HVUL0H30534.2 HVUL2H42689.2 0.0951303304250356
HVUL0H30534.2 HVUL2H43442.2 0.315492003789213
HVUL0H30534.2 HVUL2H44538.2 0.0615497445140326
HVUL0H30534.2 HVUL2H44541.2 0.245176745918417
HVUL0H30534.2 HVUL2H45020.2 0.254050146730836
HVUL0H30534.2 HVUL2H45417.2 0.108625935461446
HVUL0H30534.2 HVUL2H45848.2 0.334806178584467
HVUL0H30534.2 HVUL2H46744.2 0.125333605073675
HVUL0H30534.2 HVUL2H49126.2 0.31544607832292
HVUL0H30534.2 HVUL2H50114.2 0.0276218676742645
HVUL0H30534.2 HVUL2H50171.2 0.299501715799803
HVUL0H30534.2 HVUL2H50172.2 0.0973454731787883
HVUL0H30534.2 HVUL2H50806.2 0.0876385485965913
HVUL0H30534.2 HVUL2H51500.2 0.286774190557302
HVUL0H30534.2 HVUL2H51674.2 0.33083646749649
HVUL0H30534.2 HVUL2H52073.2 0.150214078582781
HVUL0H30534.2 HVUL2H52299.2 0.0529651234511587
HVUL0H30534.2 HVUL2H52798.2 0.233256220697332
HVUL0H30534.2 HVUL2H53124.2 0.352706937344462
HVUL0H30534.2 HVUL2H53320.2 0.25753180526492
HVUL0H30534.2 HVUL2H55602.2 0.113726699297566
HVUL0H30534.2 HVUL2H55800.2 0.275637874111503
HVUL0H30534.2 HVUL3H00880.2 0.0714295707590261
HVUL0H30534.2 HVUL3H01447.2 0.21316643130295
HVUL0H30534.2 HVUL3H01928.2 0.0242847922123932
HVUL0H30534.2 HVUL3H02529.2 0.321682753353388
HVUL0H30534.2 HVUL3H02717.2 0.350977652414459
HVUL0H30534.2 HVUL3H03686.2 0.26331768055674
HVUL0H30534.2 HVUL3H03687.2 0.143203244731381
HVUL0H30534.2 HVUL3H03695.2 0.113211596438348
HVUL0H30534.2 HVUL3H04503.2 0.186516335386997
HVUL0H30534.2 HVUL3H05976.2 0.26347493231386
HVUL0H30534.2 HVUL3H06040.2 0.350952620686551
HVUL0H30534.2 HVUL3H06042.2 0.224832944492881
HVUL0H30534.2 HVUL3H06208.2 0.173290044515975
HVUL0H30534.2 HVUL3H06433.2 0.246008445768009
HVUL0H30534.2 HVUL3H07033.2 0.181517068439095
HVUL0H30534.2 HVUL3H08166.2 0.257600945374344
HVUL0H30534.2 HVUL3H08405.2 0.253915989760213
HVUL0H30534.2 HVUL3H08612.2 0.241981030178531
HVUL0H30534.2 HVUL3H08761.2 0.343260692610433
HVUL0H30534.2 HVUL3H09013.2 0.366057725012395
HVUL0H30534.2 HVUL3H09240.2 0.325958108836873
HVUL0H30534.2 HVUL3H09556.2 0.10052038845053
HVUL0H30534.2 HVUL3H10738.2 0.166357939961824
HVUL0H30534.2 HVUL3H11956.2 0.311118983072705
HVUL0H30534.2 HVUL3H11967.2 0.280728389301224
HVUL0H30534.2 HVUL3H12464.2 0.345373652512611
HVUL0H30534.2 HVUL3H12602.2 0.152968075905464
HVUL0H30534.2 HVUL3H12728.2 0.302424556194123
HVUL0H30534.2 HVUL3H13022.2 0.171286538124911
HVUL0H30534.2 HVUL3H13488.2 0.192297916798805
HVUL0H30534.2 HVUL3H14473.2 0.356045953161456
HVUL0H30534.2 HVUL3H15315.2 0.36164346744476
HVUL0H30534.2 HVUL3H15476.2 0.209045690749731
HVUL0H30534.2 HVUL3H15598.2 0.130083470002865
HVUL0H30534.2 HVUL3H15706.2 0.051099579590212
HVUL0H30534.2 HVUL3H16656.2 0.171503877341287
HVUL0H30534.2 HVUL3H16981.2 0.0905294707453937
HVUL0H30534.2 HVUL3H17685.2 0.152939435232098
HVUL0H30534.2 HVUL3H17706.2 0.0667316235590578
HVUL0H30534.2 HVUL3H18867.2 0.197984711589213
HVUL0H30534.2 HVUL3H20168.2 0.355131010193297
HVUL0H30534.2 HVUL3H20603.2 0.240662756157637
HVUL0H30534.2 HVUL3H20756.2 0.246539182485968
HVUL0H30534.2 HVUL3H20878.2 0.199031171014674
HVUL0H30534.2 HVUL3H21134.2 0.355182669532977
HVUL0H30534.2 HVUL3H21173.2 0.110747136664318
HVUL0H30534.2 HVUL3H21335.2 0.272314743928862
HVUL0H30534.2 HVUL3H22326.2 0.0337636032709015
HVUL0H30534.2 HVUL3H23638.2 0.0493114594031308
HVUL0H30534.2 HVUL3H24029.2 0.239581917866154
HVUL0H30534.2 HVUL3H24267.2 0.317133926927167
HVUL0H30534.2 HVUL3H24886.2 0.128606762856377
HVUL0H30534.2 HVUL3H25243.2 0.212506760977714
HVUL0H30534.2 HVUL3H25246.2 0.209791264189503
HVUL0H30534.2 HVUL3H25331.2 0.212432333741548
HVUL0H30534.2 HVUL3H26786.2 0.0910050520104859
HVUL0H30534.2 HVUL3H26923.2 0.177467669197944
HVUL0H30534.2 HVUL3H27212.2 0.228881713360968
HVUL0H30534.2 HVUL3H27484.2 0.131255791488178
HVUL0H30534.2 HVUL3H27722.2 0.188805328155292
HVUL0H30534.2 HVUL3H28147.2 0.0658099099695816
HVUL0H30534.2 HVUL3H29838.2 0.346860079583796
HVUL0H30534.2 HVUL3H30735.2 0.250627021854631
HVUL0H30534.2 HVUL3H31373.2 0.0748115030830682
HVUL0H30534.2 HVUL3H31684.2 0.0570453402867497
HVUL0H30534.2 HVUL3H31687.2 0.110036681507033
HVUL0H30534.2 HVUL3H32007.2 0.208167403648205
HVUL0H30534.2 HVUL3H32587.2 0.297775224838229
HVUL0H30534.2 HVUL3H32589.2 0.359907572818521
HVUL0H30534.2 HVUL3H32594.2 0.0598457365062924
HVUL0H30534.2 HVUL3H32803.2 0.186680169607395
HVUL0H30534.2 HVUL3H32816.2 0.0471269195645669
HVUL0H30534.2 HVUL3H35479.2 0.0229216403057349
HVUL0H30534.2 HVUL3H37124.2 0.335977227675087
HVUL0H30534.2 HVUL3H37991.2 0.0742505278606607
HVUL0H30534.2 HVUL3H38267.2 0.252041101661913
HVUL0H30534.2 HVUL3H38622.2 0.256751404719424
HVUL0H30534.2 HVUL3H38932.2 0.126249484203301
HVUL0H30534.2 HVUL3H41909.2 0.303405192069638
HVUL0H30534.2 HVUL3H41927.2 0.145742024227248
HVUL0H30534.2 HVUL3H42110.2 0.338889221017369
HVUL0H30534.2 HVUL3H42226.2 0.324064073971575
HVUL0H30534.2 HVUL3H42921.2 0.240671502090987
HVUL0H30534.2 HVUL3H42962.2 0.223572535930886
HVUL0H30534.2 HVUL3H42964.2 0.251060606129382
HVUL0H30534.2 HVUL3H44122.2 0.222081391542858
HVUL0H30534.2 HVUL3H47201.2 0.227121879227044
HVUL0H30534.2 HVUL3H47421.2 0.327324150310183
HVUL0H30534.2 HVUL3H47620.2 0.206383845882312
HVUL0H30534.2 HVUL3H48646.2 0.261489986717373
HVUL0H30534.2 HVUL3H50035.2 0.113340489685686
HVUL0H30534.2 HVUL3H50036.2 0.356024405434584
HVUL0H30534.2 HVUL3H50037.2 0.148469209584642
HVUL0H30534.2 HVUL3H50446.2 0.140085773548368
HVUL0H30534.2 HVUL3H51523.2 0.216579745180294
HVUL0H30534.2 HVUL3H51582.2 0.254857026222462
HVUL0H30534.2 HVUL3H52205.2 0.142378924091827
HVUL0H30534.2 HVUL3H52379.2 0.153663435413891
HVUL0H30534.2 HVUL3H52391.2 0.0919926463202399
HVUL0H30534.2 HVUL3H52816.2 0.104294595069246
HVUL0H30534.2 HVUL3H54179.2 0.233105746726302
HVUL0H30534.2 HVUL3H54555.2 0.113311927017584
HVUL0H30534.2 HVUL3H54698.2 0.239962212841933
HVUL0H30534.2 HVUL3H55044.2 0.343369949601917
HVUL0H30534.2 HVUL3H55710.2 0.0497110169816436
HVUL0H30534.2 HVUL3H55885.2 0.320509051843099
HVUL0H30534.2 HVUL3H56360.2 0.0185509487063014
HVUL0H30534.2 HVUL3H56403.2 0.350552250102983
HVUL0H30534.2 HVUL3H56596.2 0.304249002106072
HVUL0H30534.2 HVUL3H56763.2 0.2324943974458
HVUL0H30534.2 HVUL3H56807.2 0.049240955986793
HVUL0H30534.2 HVUL3H59391.2 0.227075485738012
HVUL0H30534.2 HVUL4H01840.2 0.0846680891877291
HVUL0H30534.2 HVUL4H04215.2 0.171954666735928
HVUL0H30534.2 HVUL4H04686.2 0.262352826548549
HVUL0H30534.2 HVUL4H04705.2 0.24434544417696
HVUL0H30534.2 HVUL4H04766.2 0.261694436702467
HVUL0H30534.2 HVUL4H06014.2 0.170279383097689
HVUL0H30534.2 HVUL4H06353.2 0.252260815353959
HVUL0H30534.2 HVUL4H07091.2 0.141149911575403
HVUL0H30534.2 HVUL4H07935.2 0.10068232417946
HVUL0H30534.2 HVUL4H08196.2 0.262286315558586
HVUL0H30534.2 HVUL4H08345.2 0.353708762112037
HVUL0H30534.2 HVUL4H10933.2 0.231555697833532
HVUL0H30534.2 HVUL4H11525.2 0.154396879308241
HVUL0H30534.2 HVUL4H15818.2 0.236229665815207
HVUL0H30534.2 HVUL4H17063.2 0.295242577192562
HVUL0H30534.2 HVUL4H18802.2 0.121426015371682
HVUL0H30534.2 HVUL4H18822.2 0.29303374638704
HVUL0H30534.2 HVUL4H18827.2 0.194177157365761
HVUL0H30534.2 HVUL4H19867.2 0.29682985868403
HVUL0H30534.2 HVUL4H20810.2 0.349115494148308
HVUL0H30534.2 HVUL4H21881.2 0.357531407873653
HVUL0H30534.2 HVUL4H22392.2 0.178111226334758
HVUL0H30534.2 HVUL4H22656.2 0.249520803104161
HVUL0H30534.2 HVUL4H22658.2 0.164269296530374
HVUL0H30534.2 HVUL4H22877.2 0.321277158282748
HVUL0H30534.2 HVUL4H23025.2 0.344434010184168
HVUL0H30534.2 HVUL4H23088.2 0.253004194095513
HVUL0H30534.2 HVUL4H23522.2 0.245478099204526
HVUL0H30534.2 HVUL4H23703.2 0.184687959397958
HVUL0H30534.2 HVUL4H24078.2 0.255806892107582
HVUL0H30534.2 HVUL4H24079.2 0.271332798424036
HVUL0H30534.2 HVUL4H24986.2 0.368259955959307
HVUL0H30534.2 HVUL4H25690.2 0.0422290381661447
HVUL0H30534.2 HVUL4H26989.2 0.136503852326316
HVUL0H30534.2 HVUL4H27492.2 0.27669473852211
HVUL0H30534.2 HVUL4H27786.2 0.186295950402866
HVUL0H30534.2 HVUL4H27893.2 0.127572165402658
HVUL0H30534.2 HVUL4H28003.2 0.345054265663196
HVUL0H30534.2 HVUL4H30329.2 0.222102344420974
HVUL0H30534.2 HVUL4H31143.2 0.0400760096137375
HVUL0H30534.2 HVUL4H31396.2 0.382980676491071
HVUL0H30534.2 HVUL4H32991.2 0.239281938456983
HVUL0H30534.2 HVUL4H33244.2 0.304113321491182
HVUL0H30534.2 HVUL4H33249.2 0.32750743565101
HVUL0H30534.2 HVUL4H34490.2 0.351160745592768
HVUL0H30534.2 HVUL4H35620.2 0.188337391916068
HVUL0H30534.2 HVUL4H35625.2 0.253020679791342
HVUL0H30534.2 HVUL4H36252.2 0.13792297435034
HVUL0H30534.2 HVUL4H36253.2 0.331839641608103
HVUL0H30534.2 HVUL4H36384.2 0.333841849799859
HVUL0H30534.2 HVUL4H37016.2 0.353120867574884
HVUL0H30534.2 HVUL4H37622.2 0.152991573439474
HVUL0H30534.2 HVUL4H38766.2 0.326987790468942
HVUL0H30534.2 HVUL4H39948.2 0.26980316287008
HVUL0H30534.2 HVUL4H40510.2 0.238057048950037
HVUL0H30534.2 HVUL4H40988.2 0.263188715143976
HVUL0H30534.2 HVUL4H42204.2 0.347480296991894
HVUL0H30534.2 HVUL4H42516.2 0.283618500157425
HVUL0H30534.2 HVUL4H43943.2 0.302456505887094
HVUL0H30534.2 HVUL4H45048.2 0.0990219437385319
HVUL0H30534.2 HVUL4H45220.2 0.30454525187084
HVUL0H30534.2 HVUL4H46594.2 0.22483303154035
HVUL0H30534.2 HVUL4H46709.2 0.382926712128717
HVUL0H30534.2 HVUL4H51087.2 0.155913743845738
HVUL0H30534.2 HVUL4H51504.2 0.337157003982738
HVUL0H30534.2 HVUL4H52689.2 0.122192506616033
HVUL0H30534.2 HVUL4H53205.2 0.359072397038832
HVUL0H30534.2 HVUL4H53907.2 0.209137635281637
HVUL0H30534.2 HVUL4H58026.2 0.341546640203237
HVUL0H30534.2 HVUL4H58651.2 0.225940820145002
HVUL0H30534.2 HVUL4H59216.2 0.225348536349256
HVUL0H30534.2 HVUL5H01907.2 0.0103112824383552
HVUL0H30534.2 HVUL5H02575.2 0.28458264659335
HVUL0H30534.2 HVUL5H03287.2 0.170777165868866
HVUL0H30534.2 HVUL5H03300.2 0.332172596165051
HVUL0H30534.2 HVUL5H03562.2 0.18680331473992
HVUL0H30534.2 HVUL5H03709.2 0.306652444736651
HVUL0H30534.2 HVUL5H03750.2 0.225854345541658
HVUL0H30534.2 HVUL5H04247.2 0.328517854585562
HVUL0H30534.2 HVUL5H04542.2 0.0111999167585262
HVUL0H30534.2 HVUL5H05065.2 0.19390134585969
HVUL0H30534.2 HVUL5H09122.2 0.322292905105741
HVUL0H30534.2 HVUL5H09196.2 0.269134402035642
HVUL0H30534.2 HVUL5H09615.2 0.225084855842803
HVUL0H30534.2 HVUL5H13618.2 0.229496531044957
HVUL0H30534.2 HVUL5H13950.2 0.365951350550399
HVUL0H30534.2 HVUL5H14765.2 0.309921859372067
HVUL0H30534.2 HVUL5H14878.2 0.0563112001136139
HVUL0H30534.2 HVUL5H15987.2 0.0677651975742797
HVUL0H30534.2 HVUL5H15989.2 0.152125116442898
HVUL0H30534.2 HVUL5H16291.2 0.315726121609484
HVUL0H30534.2 HVUL5H17403.2 0.279674036266116
HVUL0H30534.2 HVUL5H17601.2 0.208090642636878
HVUL0H30534.2 HVUL5H17995.2 0.130044968664608
HVUL0H30534.2 HVUL5H22122.2 0.0759136693604255
HVUL0H30534.2 HVUL5H23080.2 0.234715331534803
HVUL0H30534.2 HVUL5H23436.2 0.0906836486397635
HVUL0H30534.2 HVUL5H24150.2 0.33588231185086
HVUL0H30534.2 HVUL5H24197.2 0.0775565730355869
HVUL0H30534.2 HVUL5H24217.2 0.235400620910849
HVUL0H30534.2 HVUL5H24547.2 0.283324097690246
HVUL0H30534.2 HVUL5H24577.2 0.156498233383738
HVUL0H30534.2 HVUL5H25573.2 0.371111991991459
HVUL0H30534.2 HVUL5H25876.2 0.345572449497394
HVUL0H30534.2 HVUL5H27016.2 0.355915740621592
HVUL0H30534.2 HVUL5H27434.2 0.132451259331028
HVUL0H30534.2 HVUL5H27515.2 0.10419564853347
HVUL0H30534.2 HVUL5H27848.2 0.331929664146316
HVUL0H30534.2 HVUL5H28118.2 0.129997025286105
HVUL0H30534.2 HVUL5H28266.2 0.264004276070881
HVUL0H30534.2 HVUL5H28272.2 0.136944226877515
HVUL0H30534.2 HVUL5H28980.2 0.123234909824825
HVUL0H30534.2 HVUL5H28981.2 0.207589350997489
HVUL0H30534.2 HVUL5H29493.2 0.257369286317785
HVUL0H30534.2 HVUL5H30305.2 0.313434677301641
HVUL0H30534.2 HVUL5H31472.2 0.359021592927534
HVUL0H30534.2 HVUL5H31476.2 0.348556627210471
HVUL0H30534.2 HVUL5H31530.2 0.159804374268284
HVUL0H30534.2 HVUL5H31531.2 0.334407199964826
HVUL0H30534.2 HVUL5H32449.2 0.199597062348346
HVUL0H30534.2 HVUL5H33051.2 0.195822044708963
HVUL0H30534.2 HVUL5H33083.2 0.14666434379064
HVUL0H30534.2 HVUL5H33463.2 0.317649542771521
HVUL0H30534.2 HVUL5H33464.2 0.315707120040191
HVUL0H30534.2 HVUL5H33683.2 0.376597543369364
HVUL0H30534.2 HVUL5H33735.2 0.368374336586482
HVUL0H30534.2 HVUL5H34048.2 0.186532292788244
HVUL0H30534.2 HVUL5H34363.2 0.327211575040758
HVUL0H30534.2 HVUL5H34548.2 0.203895428031865
HVUL0H30534.2 HVUL5H35298.2 0.307306139993903
HVUL0H30534.2 HVUL5H35743.2 0.153203700772574
HVUL0H30534.2 HVUL5H35745.2 0.109464172959781
HVUL0H30534.2 HVUL5H36534.2 0.367468766277176
HVUL0H30534.2 HVUL5H36751.2 0.290149452593278
HVUL0H30534.2 HVUL5H39739.2 0.236813946197066
HVUL0H30534.2 HVUL5H39748.2 0.308417186911711
HVUL0H30534.2 HVUL5H40577.2 0.388865180317836
HVUL0H30534.2 HVUL5H40609.2 0.190025136386558
HVUL0H30534.2 HVUL5H41827.2 0.119050925312207
HVUL0H30534.2 HVUL5H43427.2 0.251772439654705
HVUL0H30534.2 HVUL5H47789.2 0.349544114915681
HVUL0H30534.2 HVUL5H47962.2 0.334934637160926
HVUL0H30534.2 HVUL5H48694.2 0.239988436735007
HVUL0H30534.2 HVUL5H48848.2 0.0337111915593042
HVUL0H30534.2 HVUL5H49109.2 0.343794084372202
HVUL0H30534.2 HVUL5H49815.2 0.23833267992005
HVUL0H30534.2 HVUL5H50421.2 0.29093584928574
HVUL0H30534.2 HVUL5H50425.2 0.286792089001884
HVUL0H30534.2 HVUL5H53175.2 0.28071347601155
HVUL0H30534.2 HVUL5H55526.2 0.134539838128331
HVUL0H30534.2 HVUL5H57521.2 0.317313372755714
HVUL0H30534.2 HVUL5H58809.2 0.0995523624152402
HVUL0H30534.2 HVUL5H58846.2 0.266897446211968
HVUL0H30534.2 HVUL6H00960.2 0.319872764642525
HVUL0H30534.2 HVUL6H03366.2 0.325697287040178
HVUL0H30534.2 HVUL6H03725.2 0.212872095264656
HVUL0H30534.2 HVUL6H04294.2 0.340963972271184
HVUL0H30534.2 HVUL6H04552.2 0.172645102900634
HVUL0H30534.2 HVUL6H04553.2 0.207112714042802
HVUL0H30534.2 HVUL6H04860.2 0.315215589049678
HVUL0H30534.2 HVUL6H05446.2 0.289716740361428
HVUL0H30534.2 HVUL6H07471.2 0.311782203253435
HVUL0H30534.2 HVUL6H07727.2 0.103879911127073
HVUL0H30534.2 HVUL6H07948.2 0.248144843122756
HVUL0H30534.2 HVUL6H08500.2 0.0952902157967749
HVUL0H30534.2 HVUL6H08730.2 0.0274270782901439
HVUL0H30534.2 HVUL6H08731.2 0.0417839505505306
HVUL0H30534.2 HVUL6H08769.2 0.348575041916037
HVUL0H30534.2 HVUL6H09792.2 0.134788679784822
HVUL0H30534.2 HVUL6H09947.2 0.287395050088068
HVUL0H30534.2 HVUL6H10010.2 0.102705941734704
HVUL0H30534.2 HVUL6H11048.2 0.274270411198443
HVUL0H30534.2 HVUL6H11049.2 0.103580640917014
HVUL0H30534.2 HVUL6H12231.2 0.331755476689711
HVUL0H30534.2 HVUL6H12644.2 0.0731738833754
HVUL0H30534.2 HVUL6H13943.2 0.0448568692343125
HVUL0H30534.2 HVUL6H15294.2 0.182055627612477
HVUL0H30534.2 HVUL6H15560.2 0.0545990420379553
HVUL0H30534.2 HVUL6H16051.2 0.191565631306795
HVUL0H30534.2 HVUL6H16913.2 0.20742455382567
HVUL0H30534.2 HVUL6H17109.2 0.145924986547372
HVUL0H30534.2 HVUL6H18328.2 0.339393563106471
HVUL0H30534.2 HVUL6H19063.2 0.28786870727463
HVUL0H30534.2 HVUL6H19947.2 0.0664144171148739
HVUL0H30534.2 HVUL6H20009.2 0.148592176432469
HVUL0H30534.2 HVUL6H20310.2 0.0451343971428087
HVUL0H30534.2 HVUL6H24521.2 0.156660016316823
HVUL0H30534.2 HVUL6H24686.2 0.139751466296462
HVUL0H30534.2 HVUL6H24812.2 0.125529978417015
HVUL0H30534.2 HVUL6H25340.2 0.218093605966261
HVUL0H30534.2 HVUL6H25705.2 0.373632888683222
HVUL0H30534.2 HVUL6H25712.2 0.211189960601573
HVUL0H30534.2 HVUL6H27940.2 0.173200405036394
HVUL0H30534.2 HVUL6H28803.2 0.0583055072819687
HVUL0H30534.2 HVUL6H29522.2 0.225657412724371
HVUL0H30534.2 HVUL6H29909.2 0.347771199472843
HVUL0H30534.2 HVUL6H30646.2 0.298557928974917
HVUL0H30534.2 HVUL6H30749.2 0.0962610391769364
HVUL0H30534.2 HVUL6H30813.2 0.33544010616079
HVUL0H30534.2 HVUL6H31984.2 0.330668580495391
HVUL0H30534.2 HVUL6H32383.2 0.290949540774813
HVUL0H30534.2 HVUL6H35450.2 0.187598811090314
HVUL0H30534.2 HVUL6H36406.2 0.227429629996379
HVUL0H30534.2 HVUL6H36407.2 0.275943130465312
HVUL0H30534.2 HVUL6H37726.2 0.18841973208137
HVUL0H30534.2 HVUL6H38045.2 0.274581167041067
HVUL0H30534.2 HVUL6H38442.2 0.248251368314569
HVUL0H30534.2 HVUL6H38788.2 0.12953694577111
HVUL0H30534.2 HVUL6H39067.2 0.161053156788546
HVUL0H30534.2 HVUL6H39300.2 0.204493637503592
HVUL0H30534.2 HVUL6H40505.2 0.26097147592231
HVUL0H30534.2 HVUL6H40544.2 0.0881925834224721
HVUL0H30534.2 HVUL6H40545.2 0.231361390944413
HVUL0H30534.2 HVUL6H41149.2 0.387768557677537
HVUL0H30534.2 HVUL6H41550.2 0.056454302194304
HVUL0H30534.2 HVUL6H41655.2 0.163638873503304
HVUL0H30534.2 HVUL6H41798.2 0.11680355111305
HVUL0H30534.2 HVUL6H42942.2 0.177630824256933
HVUL0H30534.2 HVUL6H45898.2 0.279578311618648
HVUL0H30534.2 HVUL6H46097.2 0.371536613838901
HVUL0H30534.2 HVUL6H47278.2 0.0143044781630523
HVUL0H30534.2 HVUL6H47776.2 0.124693145764369
HVUL0H30534.2 HVUL6H48954.2 0.325992893852451
HVUL0H30534.2 HVUL6H49068.2 0.260228086066708
HVUL0H30534.2 HVUL6H51096.2 0.306263014713498
HVUL0H30534.2 HVUL6H52112.2 0.329195036540945
HVUL0H30534.2 HVUL6H52629.2 0.0146024540881962
HVUL0H30534.2 HVUL6H53360.2 0.0423841449234461
HVUL0H30534.2 HVUL6H54152.2 0.156870893526732
HVUL0H30534.2 HVUL6H56422.2 0.183186970576157
HVUL0H30534.2 HVUL6H58165.2 0.211316285389887
HVUL0H30534.2 HVUL7H01364.2 0.107609179944212
HVUL0H30534.2 HVUL7H01642.2 0.385622092290954
HVUL0H30534.2 HVUL7H01987.2 0.256225045415594
HVUL0H30534.2 HVUL7H02902.2 0.320008749089161
HVUL0H30534.2 HVUL7H04004.2 0.0305025394278469
HVUL0H30534.2 HVUL7H04535.2 0.315655325763213
HVUL0H30534.2 HVUL7H04785.2 0.229083258122012
HVUL0H30534.2 HVUL7H05382.2 0.292536135695696
HVUL0H30534.2 HVUL7H05514.2 0.24911509178787
HVUL0H30534.2 HVUL7H06283.2 0.0140127112748151
HVUL0H30534.2 HVUL7H06284.2 0.0140127112748151
HVUL0H30534.2 HVUL7H06762.2 0.253033442439221
HVUL0H30534.2 HVUL7H07085.2 0.125614776922891
HVUL0H30534.2 HVUL7H07405.2 0.172885978064373
HVUL0H30534.2 HVUL7H08413.2 0.373202794976955
HVUL0H30534.2 HVUL7H09105.2 0.0171414515624864
HVUL0H30534.2 HVUL7H09127.2 0.23066849920605
HVUL0H30534.2 HVUL7H09665.2 0.109092061297836
HVUL0H30534.2 HVUL7H09829.2 0.189627525368859
HVUL0H30534.2 HVUL7H11708.2 0.0214994918342035
HVUL0H30534.2 HVUL7H11770.2 0.312871120037786
HVUL0H30534.2 HVUL7H11771.2 0.241491329154119
HVUL0H30534.2 HVUL7H13516.2 0.0983286725287295
HVUL0H30534.2 HVUL7H13517.2 0.295649904356995
HVUL0H30534.2 HVUL7H13610.2 0.0388222607619347
HVUL0H30534.2 HVUL7H14402.2 0.355108570571422
HVUL0H30534.2 HVUL7H14499.2 0.172038524359559
HVUL0H30534.2 HVUL7H14873.2 0.35150011690405
HVUL0H30534.2 HVUL7H15387.2 0.10295747131894
HVUL0H30534.2 HVUL7H15430.2 0.319186308603688
HVUL0H30534.2 HVUL7H16550.2 0.165498594901852
HVUL0H30534.2 HVUL7H17449.2 0.272571436878218
HVUL0H30534.2 HVUL7H18584.2 0.342084442115312
HVUL0H30534.2 HVUL7H18784.2 0.0140127112748151
HVUL0H30534.2 HVUL7H18798.2 0.376693984460949
HVUL0H30534.2 HVUL7H19011.2 0.246869468463334
HVUL0H30534.2 HVUL7H19404.2 0.363951320428915
HVUL0H30534.2 HVUL7H19446.2 0.267380019042449
HVUL0H30534.2 HVUL7H21690.2 0.114722960699529
HVUL0H30534.2 HVUL7H21739.2 0.339871277098032
HVUL0H30534.2 HVUL7H22998.2 0.0847669322529455
HVUL0H30534.2 HVUL7H23184.2 0.168465677305029
HVUL0H30534.2 HVUL7H27363.2 0.0887848291262932
HVUL0H30534.2 HVUL7H28678.2 0.0543388735241734
HVUL0H30534.2 HVUL7H28814.2 0.0331395007274787
HVUL0H30534.2 HVUL7H29026.2 0.274413467146692
HVUL0H30534.2 HVUL7H29467.2 0.127071279701705
HVUL0H30534.2 HVUL7H29849.2 0.0748227784692413
HVUL0H30534.2 HVUL7H30153.2 0.374682768939048
HVUL0H30534.2 HVUL7H30227.2 0.035509795305329
HVUL0H30534.2 HVUL7H30693.2 0.204096269280419
HVUL0H30534.2 HVUL7H31739.2 0.168036430405211
HVUL0H30534.2 HVUL7H31946.2 0.164941281585417
HVUL0H30534.2 HVUL7H32410.2 0.356511116544451
HVUL0H30534.2 HVUL7H32680.2 0.323985708319678
HVUL0H30534.2 HVUL7H33531.2 0.248057491562803
HVUL0H30534.2 HVUL7H34129.2 0.296663601280867
HVUL0H30534.2 HVUL7H34405.2 0.373163700337773
HVUL0H30534.2 HVUL7H34629.2 0.365937793094203
HVUL0H30534.2 HVUL7H34994.2 0.2889356800432
HVUL0H30534.2 HVUL7H35655.2 0.384933013172409
HVUL0H30534.2 HVUL7H35861.2 0.0558124880843336
HVUL0H30534.2 HVUL7H36582.2 0.386770119915143
HVUL0H30534.2 HVUL7H38141.2 0.345647495923354
HVUL0H30534.2 HVUL7H38182.2 0.288155679907389
HVUL0H30534.2 HVUL7H38746.2 0.303715967367156
HVUL0H30534.2 HVUL7H39193.2 0.0669092888387127
HVUL0H30534.2 HVUL7H40086.2 0.230529674090965
HVUL0H30534.2 HVUL7H41614.2 0.257376971720282
HVUL0H30534.2 HVUL7H41635.2 0.102726745357001
HVUL0H30534.2 HVUL7H42129.2 0.261718540836108
HVUL0H30534.2 HVUL7H43276.2 0.225461228480606
HVUL0H30534.2 HVUL7H43367.2 0.388523002560416
HVUL0H30534.2 HVUL7H44148.2 0.117805554967128
HVUL0H30534.2 HVUL7H44184.2 0.299502666984026
HVUL0H30534.2 HVUL7H44188.2 0.337764184693373
HVUL0H30534.2 HVUL7H45102.2 0.0885615231482917
HVUL0H30534.2 HVUL7H45454.2 0.319110762686249
HVUL0H30534.2 HVUL7H47838.2 0.301582617808334
HVUL0H30534.2 HVUL7H50534.2 0.0352452267407052
HVUL0H30534.2 HVUL7H51974.2 0.0828647392961256
HVUL0H30534.2 HVUL7H53407.2 0.0533352382867136
HVUL0H30534.2 HVUL7H53819.2 0.189254935751947
HVUL0H30534.2 HVUL7H55383.2 0.114156627505717
HVUL0H30534.2 HVUL7H57019.2 0.0858017065173855
HVUL0H30534.2 HVUL7H57177.2 0.293141148843899
HVUL0H30534.2 HVUL7H57748.2 0.286995341539006
HVUL0H30534.2 HVUL7H59301.2 0.318339930873447
HVUL0H35895.2 HVUL0H39808.2 0.454069838309802
[truncated: 8,621,376 more chars]
