# Supplementary material for: Gene coexpression network analysis combined with metabonomics reveals the resistance responses to powdery mildew in Tibetan hulless barley
Source: Sci Rep. 2018 Oct 8;8:14928. doi: 10.1038/s41598-018-33113-7 (PMC6175840; doi:10.1038/s41598-018-33113-7)
Supplement: Supplementary file 11 — Dataset 1 [file 41598_2018_33113_MOESM11_ESM.zip › sample_G7/resultVisANTInput-pink_all.txt]

HVUL0H00151.2 HVUL0H00176.2 0.000324100928491472
HVUL0H00151.2 HVUL0H00246.2 0.0037528627960142
HVUL0H00151.2 HVUL0H00258.2 1.61603355348258e-06
HVUL0H00151.2 HVUL0H00268.2 0.0002628356955553
HVUL0H00151.2 HVUL0H00343.2 0.0499368014381322
HVUL0H00151.2 HVUL0H00390.2 2.41755836472641e-05
HVUL0H00151.2 HVUL0H00500.2 0.000156641729435877
HVUL0H00151.2 HVUL0H00618.2 0.000156641729435877
HVUL0H00151.2 HVUL0H01172.2 0.0651583766594784
HVUL0H00151.2 HVUL0H01189.2 0.00029067905431945
HVUL0H00151.2 HVUL0H01376.2 2.55176917579888e-06
HVUL0H00151.2 HVUL0H01785.2 2.42930919825938e-05
HVUL0H00151.2 HVUL0H02209.2 1.14046479410776e-06
HVUL0H00151.2 HVUL0H02610.2 1.16728502063629e-06
HVUL0H00151.2 HVUL0H03448.2 1.36048132633434e-06
HVUL0H00151.2 HVUL0H03523.2 2.32790966416192e-06
HVUL0H00151.2 HVUL0H03543.2 2.82712961026509e-06
HVUL0H00151.2 HVUL0H03682.2 2.37953352063197e-05
HVUL0H00151.2 HVUL0H03914.2 1.66325572614959e-06
HVUL0H00151.2 HVUL0H04640.2 8.5090795620814e-05
HVUL0H00151.2 HVUL0H06311.2 0.000306298494281704
HVUL0H00151.2 HVUL0H07108.2 3.18545796073365e-05
HVUL0H00151.2 HVUL0H07395.2 1.51442061670788e-06
HVUL0H00151.2 HVUL0H07498.2 2.81404706643227e-06
HVUL0H00151.2 HVUL0H07807.2 0.0109381454541925
HVUL0H00151.2 HVUL0H08023.2 2.54909331322142e-05
HVUL0H00151.2 HVUL0H09210.2 5.93154757448324e-05
HVUL0H00151.2 HVUL0H10076.2 3.5749435013688e-06
HVUL0H00151.2 HVUL0H10078.2 4.55781190361034e-06
HVUL0H00151.2 HVUL0H10580.2 3.72027923812145e-06
HVUL0H00151.2 HVUL0H10914.2 4.00345332667018e-06
HVUL0H00151.2 HVUL0H11038.2 2.72669097474779e-05
HVUL0H00151.2 HVUL0H11766.2 0.0254578371776536
HVUL0H00151.2 HVUL0H12603.2 1.98508619111667e-06
HVUL0H00151.2 HVUL0H15651.2 2.89483557970713e-06
HVUL0H00151.2 HVUL0H16448.2 2.29132618596729e-05
HVUL0H00151.2 HVUL0H17596.2 9.93308380150429e-05
HVUL0H00151.2 HVUL0H18457.2 6.93020511731089e-06
HVUL0H00151.2 HVUL0H18875.2 1.76683727569056e-06
HVUL0H00151.2 HVUL0H21654.2 0.0049705819620375
HVUL0H00151.2 HVUL0H23007.2 9.15439022949376e-05
HVUL0H00151.2 HVUL0H24665.2 0.0058145249205529
HVUL0H00151.2 HVUL0H25455.2 0.00252055303741743
HVUL0H00151.2 HVUL0H26112.2 0.000124978635787408
HVUL0H00151.2 HVUL0H27662.2 0.000107551553249704
HVUL0H00151.2 HVUL0H27664.2 1.34299800958132e-05
HVUL0H00151.2 HVUL0H28309.2 1.20124337880839e-05
HVUL0H00151.2 HVUL0H29765.2 9.73999338702813e-05
HVUL0H00151.2 HVUL0H30775.2 0.00126657104701584
HVUL0H00151.2 HVUL0H35121.2 2.81523206564843e-06
HVUL0H00151.2 HVUL0H37447.2 0.014755041421138
HVUL0H00151.2 HVUL0H41036.2 3.17094717363093e-06
HVUL0H00151.2 HVUL0H41860.2 1.38625586686649e-05
HVUL0H00151.2 HVUL0H45411.2 2.09066506459236e-06
HVUL0H00151.2 HVUL1H01910.2 1.45615876671954e-06
HVUL0H00151.2 HVUL1H01938.2 0.00404104265940152
HVUL0H00151.2 HVUL1H02310.2 9.25291224046928e-07
HVUL0H00151.2 HVUL1H02589.2 7.8126068665429e-06
HVUL0H00151.2 HVUL1H03051.2 2.50589106856771e-05
HVUL0H00151.2 HVUL1H03640.2 0.00776369607456748
HVUL0H00151.2 HVUL1H03976.2 5.97746220289292e-05
HVUL0H00151.2 HVUL1H04376.2 0.0198255809876607
HVUL0H00151.2 HVUL1H04477.2 0.00257844425126254
HVUL0H00151.2 HVUL1H04659.2 2.49723298034775e-05
HVUL0H00151.2 HVUL1H05360.2 7.39418333851153e-06
HVUL0H00151.2 HVUL1H06131.2 1.29174769032894e-05
HVUL0H00151.2 HVUL1H06197.2 1.05631858290821e-06
HVUL0H00151.2 HVUL1H06767.2 0.000443252781396565
HVUL0H00151.2 HVUL1H06905.2 5.5172233910579e-05
HVUL0H00151.2 HVUL1H07081.2 7.48673981216697e-07
HVUL0H00151.2 HVUL1H08030.2 0.00159982347327241
HVUL0H00151.2 HVUL1H08544.2 3.02331598177071e-05
HVUL0H00151.2 HVUL1H08749.2 1.698805572064e-05
HVUL0H00151.2 HVUL1H08998.2 1.46830692226765e-06
HVUL0H00151.2 HVUL1H09611.2 1.55029972069109e-06
HVUL0H00151.2 HVUL1H09854.2 5.76718917335274e-06
HVUL0H00151.2 HVUL1H11018.2 9.20934145649381e-06
HVUL0H00151.2 HVUL1H12016.2 3.77494048231384e-06
HVUL0H00151.2 HVUL1H12136.2 0.00021683254956006
HVUL0H00151.2 HVUL1H12629.2 0.00101046682513919
HVUL0H00151.2 HVUL1H12951.2 0.00292144318655209
HVUL0H00151.2 HVUL1H13100.2 0.00807892087595959
HVUL0H00151.2 HVUL1H13204.2 4.42941969656859e-05
HVUL0H00151.2 HVUL1H13234.2 0.000137395607912763
HVUL0H00151.2 HVUL1H14000.2 0.000188717504598901
HVUL0H00151.2 HVUL1H14037.2 8.18887302946497e-07
HVUL0H00151.2 HVUL1H14088.2 0.000760206875435334
HVUL0H00151.2 HVUL1H14481.2 0.00201820907844381
HVUL0H00151.2 HVUL1H14945.2 5.80458912929919e-06
HVUL0H00151.2 HVUL1H15743.2 5.72938704922447e-06
HVUL0H00151.2 HVUL1H15964.2 0.0149987456950648
HVUL0H00151.2 HVUL1H16031.2 2.15957650718414e-05
HVUL0H00151.2 HVUL1H16126.2 2.52641322101179e-06
HVUL0H00151.2 HVUL1H16206.2 3.07872049629485e-06
HVUL0H00151.2 HVUL1H16787.2 1.17356556451272e-05
HVUL0H00151.2 HVUL1H17123.2 7.93298560937656e-05
HVUL0H00151.2 HVUL1H17254.2 0.0274167282804771
HVUL0H00151.2 HVUL1H17308.2 0.000525926850972263
HVUL0H00151.2 HVUL1H18992.2 4.54696716905212e-06
HVUL0H00151.2 HVUL1H19148.2 5.17725662017876e-05
HVUL0H00151.2 HVUL1H19658.2 3.46388747728727e-05
HVUL0H00151.2 HVUL1H20300.2 7.04711567241504e-06
HVUL0H00151.2 HVUL1H21400.2 1.16688291984293e-06
HVUL0H00151.2 HVUL1H22447.2 6.87049228593935e-07
HVUL0H00151.2 HVUL1H22802.2 1.89750300415073e-06
HVUL0H00151.2 HVUL1H23576.2 1.81188661184067e-06
HVUL0H00151.2 HVUL1H23814.2 0.00176082578459957
HVUL0H00151.2 HVUL1H24391.2 0.000799038864162599
HVUL0H00151.2 HVUL1H24392.2 1.94417504709296e-06
HVUL0H00151.2 HVUL1H24394.2 2.25340940675109e-06
HVUL0H00151.2 HVUL1H24456.2 0.00130826247622069
HVUL0H00151.2 HVUL1H24550.2 9.58671237462596e-06
HVUL0H00151.2 HVUL1H24927.2 1.19862911453893e-05
HVUL0H00151.2 HVUL1H25781.2 3.9823293523415e-06
HVUL0H00151.2 HVUL1H26025.2 0.00218451878703655
HVUL0H00151.2 HVUL1H26242.2 4.61840132048886e-05
HVUL0H00151.2 HVUL1H26693.2 1.44870411208563e-06
HVUL0H00151.2 HVUL1H26760.2 0.0548056353415003
HVUL0H00151.2 HVUL1H28046.2 2.36225817929517e-06
HVUL0H00151.2 HVUL1H28639.2 0.0264909734880206
HVUL0H00151.2 HVUL1H28745.2 9.06166111864039e-06
HVUL0H00151.2 HVUL1H28986.2 0.00170480273821932
HVUL0H00151.2 HVUL1H29985.2 1.81531305150981e-06
HVUL0H00151.2 HVUL1H30344.2 1.55230924935436e-05
HVUL0H00151.2 HVUL1H30724.2 1.53323687485096e-05
HVUL0H00151.2 HVUL1H33518.2 1.52609668255143e-06
HVUL0H00151.2 HVUL1H33825.2 2.81851400564338e-06
HVUL0H00151.2 HVUL1H33881.2 0.00400112793632374
HVUL0H00151.2 HVUL1H33926.2 5.66195452698647e-05
HVUL0H00151.2 HVUL1H34234.2 5.25591941409559e-06
HVUL0H00151.2 HVUL1H34651.2 1.775629219593e-05
HVUL0H00151.2 HVUL1H34792.2 1.69787329788599e-06
HVUL0H00151.2 HVUL1H34922.2 0.0034612315894327
HVUL0H00151.2 HVUL1H34924.2 0.00545080534957977
HVUL0H00151.2 HVUL1H34928.2 0.014551483037112
HVUL0H00151.2 HVUL1H34929.2 0.00149469429323405
HVUL0H00151.2 HVUL1H36962.2 0.00128626515183753
HVUL0H00151.2 HVUL1H37478.2 9.13526128755731e-06
HVUL0H00151.2 HVUL1H40084.2 0.0031896138562436
HVUL0H00151.2 HVUL1H40748.2 0.000138809460119063
HVUL0H00151.2 HVUL1H41380.2 6.56332568919839e-06
HVUL0H00151.2 HVUL1H41667.2 1.78668690464731e-06
HVUL0H00151.2 HVUL1H41877.2 8.6329112183368e-05
HVUL0H00151.2 HVUL1H41878.2 1.45029341234881e-05
HVUL0H00151.2 HVUL1H42081.2 8.00778816053327e-05
HVUL0H00151.2 HVUL1H42103.2 6.33861655107796e-06
HVUL0H00151.2 HVUL1H43470.2 6.67308823227045e-06
HVUL0H00151.2 HVUL1H43472.2 1.50207355788647e-06
HVUL0H00151.2 HVUL1H44195.2 0.00857068176986109
HVUL0H00151.2 HVUL1H44903.2 7.07568143117317e-05
HVUL0H00151.2 HVUL1H48253.2 5.98857979413035e-06
HVUL0H00151.2 HVUL1H48570.2 0.000374109435185753
HVUL0H00151.2 HVUL1H49400.2 5.65272974779335e-06
HVUL0H00151.2 HVUL1H49402.2 7.45285014455084e-06
HVUL0H00151.2 HVUL1H50095.2 4.14612538687354e-06
HVUL0H00151.2 HVUL1H52159.2 5.33065832882096e-06
HVUL0H00151.2 HVUL1H52569.2 2.14095655471519e-06
HVUL0H00151.2 HVUL1H52571.2 6.11437685773028e-06
HVUL0H00151.2 HVUL1H53950.2 1.30977604532877e-06
HVUL0H00151.2 HVUL1H57565.2 1.43003414006133e-06
HVUL0H00151.2 HVUL1H58987.2 0.0244042288502783
HVUL0H00151.2 HVUL2H00395.2 6.6606306129052e-06
HVUL0H00151.2 HVUL2H00850.2 0.0491608844172261
HVUL0H00151.2 HVUL2H00951.2 0.000339602577344812
HVUL0H00151.2 HVUL2H01450.2 0.0200830571675252
HVUL0H00151.2 HVUL2H01895.2 1.92533542564433e-06
HVUL0H00151.2 HVUL2H02126.2 1.58681045600282e-06
HVUL0H00151.2 HVUL2H02262.2 1.17296268384102e-05
HVUL0H00151.2 HVUL2H04108.2 2.51795064548539e-05
HVUL0H00151.2 HVUL2H04892.2 0.000424292401959576
HVUL0H00151.2 HVUL2H05712.2 2.11628864974289e-05
HVUL0H00151.2 HVUL2H06217.2 0.000309561447331474
HVUL0H00151.2 HVUL2H06235.2 2.06038142853226e-05
HVUL0H00151.2 HVUL2H06254.2 4.1614474562827e-05
HVUL0H00151.2 HVUL2H06644.2 4.04799598413856e-05
HVUL0H00151.2 HVUL2H06699.2 0.0398714099180366
HVUL0H00151.2 HVUL2H06937.2 0.00196612363675728
HVUL0H00151.2 HVUL2H07171.2 1.43091209691564e-06
HVUL0H00151.2 HVUL2H07177.2 1.7854761613702e-06
HVUL0H00151.2 HVUL2H08028.2 0.0271467538974786
HVUL0H00151.2 HVUL2H10518.2 5.71051617407806e-05
HVUL0H00151.2 HVUL2H10865.2 1.55992728003719e-06
HVUL0H00151.2 HVUL2H11728.2 0.00685879240447284
HVUL0H00151.2 HVUL2H11983.2 0.0168862757088982
HVUL0H00151.2 HVUL2H12264.2 2.10062518587543e-06
HVUL0H00151.2 HVUL2H12860.2 0.000116621076679752
HVUL0H00151.2 HVUL2H13695.2 0.076723978565255
HVUL0H00151.2 HVUL2H13714.2 0.00421289528230016
HVUL0H00151.2 HVUL2H13806.2 3.44301789249028e-05
HVUL0H00151.2 HVUL2H13908.2 9.38461743545536e-07
HVUL0H00151.2 HVUL2H13979.2 1.64051940456134e-06
HVUL0H00151.2 HVUL2H14045.2 6.14067055172281e-06
HVUL0H00151.2 HVUL2H15185.2 0.00270005506405623
HVUL0H00151.2 HVUL2H16605.2 0.0248753125279871
HVUL0H00151.2 HVUL2H17219.2 2.54909331322142e-05
HVUL0H00151.2 HVUL2H17572.2 1.28405071784171e-06
HVUL0H00151.2 HVUL2H17573.2 0.0229204438023677
HVUL0H00151.2 HVUL2H17628.2 4.42288055297681e-05
HVUL0H00151.2 HVUL2H18204.2 2.2156537489105e-06
HVUL0H00151.2 HVUL2H18497.2 0.00127296756315355
HVUL0H00151.2 HVUL2H18516.2 7.60516759791793e-06
HVUL0H00151.2 HVUL2H18598.2 0.0317126817117688
HVUL0H00151.2 HVUL2H18726.2 2.79844583562683e-06
HVUL0H00151.2 HVUL2H19285.2 0.0116499030563175
HVUL0H00151.2 HVUL2H19629.2 9.78427569981581e-07
HVUL0H00151.2 HVUL2H20176.2 0.000585466936019023
HVUL0H00151.2 HVUL2H20179.2 0.00180555176930723
HVUL0H00151.2 HVUL2H20623.2 1.68328062019489e-05
HVUL0H00151.2 HVUL2H21053.2 0.0240346898270726
HVUL0H00151.2 HVUL2H21399.2 9.39860563279867e-06
HVUL0H00151.2 HVUL2H22007.2 0.0144220760595548
HVUL0H00151.2 HVUL2H22219.2 1.25970574262277e-06
HVUL0H00151.2 HVUL2H22809.2 0.000137648498933634
HVUL0H00151.2 HVUL2H24180.2 1.51028071541362e-06
HVUL0H00151.2 HVUL2H24229.2 1.79898211548377e-06
HVUL0H00151.2 HVUL2H24608.2 2.65737001014581e-06
HVUL0H00151.2 HVUL2H25222.2 1.17256752754682e-06
HVUL0H00151.2 HVUL2H25597.2 0.0144686786778878
HVUL0H00151.2 HVUL2H25943.2 1.27695833000463e-06
HVUL0H00151.2 HVUL2H26103.2 1.88866933303201e-06
HVUL0H00151.2 HVUL2H26551.2 2.4656907766774e-06
HVUL0H00151.2 HVUL2H26584.2 0.00183209602096345
HVUL0H00151.2 HVUL2H27241.2 8.48993793569046e-07
HVUL0H00151.2 HVUL2H27698.2 1.85267209741348e-05
HVUL0H00151.2 HVUL2H28623.2 2.70435543698418e-05
HVUL0H00151.2 HVUL2H28789.2 3.48312100091446e-05
HVUL0H00151.2 HVUL2H29216.2 2.98900842694402e-05
HVUL0H00151.2 HVUL2H29218.2 3.20169617361834e-05
HVUL0H00151.2 HVUL2H29281.2 8.01679710510001e-07
HVUL0H00151.2 HVUL2H30294.2 9.27063097006513e-05
HVUL0H00151.2 HVUL2H30295.2 0.000155234741500782
HVUL0H00151.2 HVUL2H30422.2 5.75590451950383e-05
HVUL0H00151.2 HVUL2H30556.2 0.0093570577488607
HVUL0H00151.2 HVUL2H30907.2 5.82502275078708e-06
HVUL0H00151.2 HVUL2H31661.2 2.20343232861063e-06
HVUL0H00151.2 HVUL2H31745.2 0.00115467527595442
HVUL0H00151.2 HVUL2H31880.2 0.00388288607068829
HVUL0H00151.2 HVUL2H32775.2 2.16752993014368e-06
HVUL0H00151.2 HVUL2H33642.2 1.69165602904256e-06
HVUL0H00151.2 HVUL2H34102.2 1.71379704961704e-05
HVUL0H00151.2 HVUL2H35149.2 1.32452061902272e-06
HVUL0H00151.2 HVUL2H35246.2 3.2372350457114e-06
HVUL0H00151.2 HVUL2H35598.2 0.00921061027806897
HVUL0H00151.2 HVUL2H36049.2 2.95296735434076e-05
HVUL0H00151.2 HVUL2H38328.2 0.00269848382102032
HVUL0H00151.2 HVUL2H38460.2 4.57352801009007e-06
HVUL0H00151.2 HVUL2H38818.2 0.000395563812996333
HVUL0H00151.2 HVUL2H39521.2 3.12517604807266e-05
HVUL0H00151.2 HVUL2H40343.2 0.0263749346275557
HVUL0H00151.2 HVUL2H40557.2 7.45577091994848e-07
HVUL0H00151.2 HVUL2H41003.2 0.0299710580075293
HVUL0H00151.2 HVUL2H42411.2 8.24362786453598e-05
HVUL0H00151.2 HVUL2H43080.2 9.01858883099346e-06
HVUL0H00151.2 HVUL2H44536.2 1.84385021265926e-05
HVUL0H00151.2 HVUL2H46409.2 1.83861546179149e-06
HVUL0H00151.2 HVUL2H46702.2 1.85057969651165e-05
HVUL0H00151.2 HVUL2H49706.2 1.93590414850289e-05
HVUL0H00151.2 HVUL2H49844.2 6.54688482551666e-05
HVUL0H00151.2 HVUL2H50050.2 3.65580663692079e-06
HVUL0H00151.2 HVUL2H50798.2 9.12724255573591e-05
HVUL0H00151.2 HVUL2H50984.2 1.1565780889095e-06
HVUL0H00151.2 HVUL2H51806.2 0.00155648052568834
HVUL0H00151.2 HVUL2H52460.2 2.09611669863599e-06
HVUL0H00151.2 HVUL2H53369.2 2.06071737748148e-05
HVUL0H00151.2 HVUL2H54717.2 3.12906964203792e-06
HVUL0H00151.2 HVUL2H55014.2 0.00509746010719166
HVUL0H00151.2 HVUL2H55368.2 4.04810893523495e-05
HVUL0H00151.2 HVUL2H59224.2 0.00024128811963381
HVUL0H00151.2 HVUL3H00190.2 0.0387392874144157
HVUL0H00151.2 HVUL3H01512.2 1.36737517847511e-06
HVUL0H00151.2 HVUL3H01819.2 3.25274647065705e-06
HVUL0H00151.2 HVUL3H02243.2 1.81475437774473e-06
HVUL0H00151.2 HVUL3H02641.2 0.00250450418733677
HVUL0H00151.2 HVUL3H03644.2 1.49746798630731e-06
HVUL0H00151.2 HVUL3H03996.2 8.3040460565281e-07
HVUL0H00151.2 HVUL3H04750.2 0.00659952247783296
HVUL0H00151.2 HVUL3H04807.2 0.000151354211272282
HVUL0H00151.2 HVUL3H04986.2 1.68500993879537e-06
HVUL0H00151.2 HVUL3H05214.2 1.0865955985912e-05
HVUL0H00151.2 HVUL3H05641.2 1.15371373993321e-06
HVUL0H00151.2 HVUL3H06262.2 4.17665213800274e-06
HVUL0H00151.2 HVUL3H06451.2 0.0601844884334486
HVUL0H00151.2 HVUL3H06540.2 1.94338798146104e-05
HVUL0H00151.2 HVUL3H06541.2 1.80374556929684e-06
HVUL0H00151.2 HVUL3H06811.2 0.000272726968112193
HVUL0H00151.2 HVUL3H07018.2 3.00842009886111e-06
HVUL0H00151.2 HVUL3H07975.2 1.23657609772213e-06
HVUL0H00151.2 HVUL3H09488.2 1.28343241532553e-05
HVUL0H00151.2 HVUL3H09744.2 1.74552187592413e-05
HVUL0H00151.2 HVUL3H10114.2 1.34104089697113e-06
HVUL0H00151.2 HVUL3H10227.2 2.14660044955957e-06
HVUL0H00151.2 HVUL3H11199.2 1.57781259033092e-05
HVUL0H00151.2 HVUL3H11788.2 0.0168123244330548
HVUL0H00151.2 HVUL3H12726.2 0.034278955733826
HVUL0H00151.2 HVUL3H12908.2 5.67610273101391e-05
HVUL0H00151.2 HVUL3H13042.2 5.23009105227192e-06
HVUL0H00151.2 HVUL3H13288.2 0.0387392874144157
HVUL0H00151.2 HVUL3H15483.2 2.1577447440697e-06
HVUL0H00151.2 HVUL3H16315.2 2.84246168386976e-06
HVUL0H00151.2 HVUL3H16626.2 2.21940877956041e-05
HVUL0H00151.2 HVUL3H16627.2 2.19857393964562e-05
HVUL0H00151.2 HVUL3H16703.2 1.8358785970649e-05
HVUL0H00151.2 HVUL3H17430.2 3.13013113573486e-05
HVUL0H00151.2 HVUL3H17781.2 2.22648741804117e-06
HVUL0H00151.2 HVUL3H19415.2 1.17871060656022e-06
HVUL0H00151.2 HVUL3H20482.2 1.36659169355165e-05
HVUL0H00151.2 HVUL3H20924.2 2.21394209378347e-06
HVUL0H00151.2 HVUL3H21206.2 9.93584188061248e-07
HVUL0H00151.2 HVUL3H21404.2 0.0001035728220553
HVUL0H00151.2 HVUL3H21570.2 1.22716494959239e-06
HVUL0H00151.2 HVUL3H21714.2 6.91709375612098e-07
HVUL0H00151.2 HVUL3H22174.2 0.0299357997925316
HVUL0H00151.2 HVUL3H22942.2 8.71584065838661e-07
HVUL0H00151.2 HVUL3H23004.2 6.08810145510264e-06
HVUL0H00151.2 HVUL3H23068.2 4.60610917491548e-06
HVUL0H00151.2 HVUL3H23762.2 9.4746805587833e-05
HVUL0H00151.2 HVUL3H24265.2 2.10949989003138e-06
HVUL0H00151.2 HVUL3H24854.2 1.32578981513207e-06
HVUL0H00151.2 HVUL3H25953.2 0.000209721339526214
HVUL0H00151.2 HVUL3H26974.2 1.09884519131906e-05
HVUL0H00151.2 HVUL3H27958.2 1.82672350551356e-05
HVUL0H00151.2 HVUL3H29224.2 0.0586645847160958
HVUL0H00151.2 HVUL3H30197.2 1.20317313470718e-05
HVUL0H00151.2 HVUL3H30595.2 0.0444177755202611
HVUL0H00151.2 HVUL3H30660.2 2.95986267151447e-05
HVUL0H00151.2 HVUL3H31562.2 2.1271877968926e-05
HVUL0H00151.2 HVUL3H31682.2 0.0160143739138291
HVUL0H00151.2 HVUL3H31686.2 0.0268804619874801
HVUL0H00151.2 HVUL3H35317.2 2.5984710212431e-05
HVUL0H00151.2 HVUL3H35856.2 1.76217004629564e-05
HVUL0H00151.2 HVUL3H35905.2 1.81277607684186e-06
HVUL0H00151.2 HVUL3H37503.2 0.000624463397303131
HVUL0H00151.2 HVUL3H38263.2 6.66935227429793e-06
HVUL0H00151.2 HVUL3H38490.2 0.000129108116741001
HVUL0H00151.2 HVUL3H40269.2 1.85342146932066e-05
HVUL0H00151.2 HVUL3H42488.2 0.00063256342741096
HVUL0H00151.2 HVUL3H42702.2 1.47892550916671e-05
HVUL0H00151.2 HVUL3H43045.2 2.06286908696279e-05
HVUL0H00151.2 HVUL3H43787.2 1.15894263205022e-05
HVUL0H00151.2 HVUL3H43836.2 7.06671685988167e-06
HVUL0H00151.2 HVUL3H44749.2 1.70436193584089e-06
HVUL0H00151.2 HVUL3H45014.2 1.15061974733643e-05
HVUL0H00151.2 HVUL3H45631.2 0.0349611269752124
HVUL0H00151.2 HVUL3H45820.2 8.00486458913342e-06
HVUL0H00151.2 HVUL3H45948.2 0.00229553421117368
HVUL0H00151.2 HVUL3H47474.2 8.90866162963539e-05
HVUL0H00151.2 HVUL3H47524.2 9.25606028509165e-05
HVUL0H00151.2 HVUL3H48657.2 1.84913599647349e-05
HVUL0H00151.2 HVUL3H50254.2 0.02546952588991
HVUL0H00151.2 HVUL3H50394.2 1.77584615043708e-05
HVUL0H00151.2 HVUL3H50496.2 1.23451086738097e-06
HVUL0H00151.2 HVUL3H51405.2 3.70463330393336e-05
HVUL0H00151.2 HVUL3H52849.2 3.89874032733582e-06
HVUL0H00151.2 HVUL3H53252.2 0.0355904563334447
HVUL0H00151.2 HVUL3H54921.2 0.0122875143499918
HVUL0H00151.2 HVUL3H56326.2 0.000270673902786331
HVUL0H00151.2 HVUL4H01373.2 1.31624994072522e-05
HVUL0H00151.2 HVUL4H01567.2 9.63942063720878e-06
HVUL0H00151.2 HVUL4H03262.2 3.18973145199854e-06
HVUL0H00151.2 HVUL4H03498.2 2.8398421443794e-06
HVUL0H00151.2 HVUL4H03594.2 2.98608429189278e-06
HVUL0H00151.2 HVUL4H04630.2 7.32561132917126e-06
HVUL0H00151.2 HVUL4H04887.2 1.14595584453994e-06
HVUL0H00151.2 HVUL4H05062.2 8.98780255796691e-06
HVUL0H00151.2 HVUL4H05676.2 4.52329634195022e-05
HVUL0H00151.2 HVUL4H05738.2 3.36079478072472e-06
HVUL0H00151.2 HVUL4H05891.2 0.00220808412895442
HVUL0H00151.2 HVUL4H06772.2 2.83006200400656e-06
HVUL0H00151.2 HVUL4H08206.2 0.00263054912912237
HVUL0H00151.2 HVUL4H08248.2 1.15404487717645e-06
HVUL0H00151.2 HVUL4H08860.2 3.08930626873388e-05
HVUL0H00151.2 HVUL4H09059.2 5.78835191094238e-06
HVUL0H00151.2 HVUL4H10242.2 1.12652472719198e-05
HVUL0H00151.2 HVUL4H10534.2 1.26494730885038e-06
HVUL0H00151.2 HVUL4H10599.2 2.09634344415538e-06
HVUL0H00151.2 HVUL4H10710.2 0.000100615684045005
HVUL0H00151.2 HVUL4H11674.2 9.90811607564726e-06
HVUL0H00151.2 HVUL4H12172.2 9.59302996075137e-07
HVUL0H00151.2 HVUL4H12658.2 1.03660785239421e-06
HVUL0H00151.2 HVUL4H14105.2 1.57177028910794e-05
HVUL0H00151.2 HVUL4H14294.2 1.21207651752574e-05
HVUL0H00151.2 HVUL4H14906.2 0.000517534846694015
HVUL0H00151.2 HVUL4H14907.2 0.000464899331654534
HVUL0H00151.2 HVUL4H15819.2 0.0229703596157409
HVUL0H00151.2 HVUL4H16668.2 6.30077239198247e-06
HVUL0H00151.2 HVUL4H18529.2 1.57407024104769e-05
HVUL0H00151.2 HVUL4H18819.2 0.0242146321198757
HVUL0H00151.2 HVUL4H20812.2 2.52646320786677e-05
HVUL0H00151.2 HVUL4H20935.2 1.89445735902899e-06
HVUL0H00151.2 HVUL4H20936.2 1.10904256180187e-05
HVUL0H00151.2 HVUL4H20939.2 1.27245848765872e-06
HVUL0H00151.2 HVUL4H21040.2 2.02973104084112e-06
HVUL0H00151.2 HVUL4H21858.2 0.000427383967826363
HVUL0H00151.2 HVUL4H23319.2 0.044437188505571
HVUL0H00151.2 HVUL4H24374.2 2.45876219418295e-05
HVUL0H00151.2 HVUL4H26228.2 4.60687065239524e-05
HVUL0H00151.2 HVUL4H26843.2 0.0406829274031951
HVUL0H00151.2 HVUL4H28106.2 1.58235145068074e-05
HVUL0H00151.2 HVUL4H28112.2 3.40499443930156e-06
HVUL0H00151.2 HVUL4H29450.2 2.21063533048793e-06
HVUL0H00151.2 HVUL4H30367.2 2.37295506258438e-06
HVUL0H00151.2 HVUL4H31121.2 9.8016651774185e-06
HVUL0H00151.2 HVUL4H31285.2 5.81218442919724e-06
HVUL0H00151.2 HVUL4H34859.2 7.96708206136537e-05
HVUL0H00151.2 HVUL4H35991.2 0.0239541700840298
HVUL0H00151.2 HVUL4H36344.2 7.1414493397387e-05
HVUL0H00151.2 HVUL4H37184.2 0.0231786676651648
HVUL0H00151.2 HVUL4H37192.2 9.05181019502352e-06
HVUL0H00151.2 HVUL4H37513.2 3.27289943374635e-06
HVUL0H00151.2 HVUL4H38242.2 1.11646460105468e-06
HVUL0H00151.2 HVUL4H38292.2 0.012790322694417
HVUL0H00151.2 HVUL4H38841.2 0.0124784524868763
HVUL0H00151.2 HVUL4H41280.2 0.0666047563584157
HVUL0H00151.2 HVUL4H41312.2 6.95362312098806e-05
HVUL0H00151.2 HVUL4H42292.2 4.69221527339441e-06
HVUL0H00151.2 HVUL4H44340.2 1.32212223052539e-06
HVUL0H00151.2 HVUL4H44979.2 1.1379667037971e-05
HVUL0H00151.2 HVUL4H45236.2 5.95496781850697e-06
HVUL0H00151.2 HVUL4H45506.2 1.29745373969382e-06
HVUL0H00151.2 HVUL4H45540.2 1.56276584652054e-06
HVUL0H00151.2 HVUL4H45624.2 9.91950600895417e-07
HVUL0H00151.2 HVUL4H46345.2 0.00395408943476362
HVUL0H00151.2 HVUL4H46399.2 0.0271320528903857
HVUL0H00151.2 HVUL4H47144.2 2.41621435265035e-05
HVUL0H00151.2 HVUL4H47426.2 6.34704591347042e-06
HVUL0H00151.2 HVUL4H48296.2 7.32185786700556e-05
HVUL0H00151.2 HVUL4H48419.2 3.5587705104681e-06
HVUL0H00151.2 HVUL4H49362.2 4.38995475614397e-06
HVUL0H00151.2 HVUL4H50715.2 1.8512575377187e-06
HVUL0H00151.2 HVUL4H52317.2 4.548325118112e-06
HVUL0H00151.2 HVUL4H54016.2 0.000139356643466113
HVUL0H00151.2 HVUL4H55258.2 0.00846476613579899
HVUL0H00151.2 HVUL4H55279.2 4.0108146887666e-06
HVUL0H00151.2 HVUL4H55848.2 2.08916443674623e-05
HVUL0H00151.2 HVUL4H56052.2 2.42924180574286e-06
HVUL0H00151.2 HVUL4H58644.2 2.87580967229748e-05
HVUL0H00151.2 HVUL4H59799.2 0.000236187602255838
HVUL0H00151.2 HVUL5H02204.2 5.38630595566991e-05
HVUL0H00151.2 HVUL5H02483.2 2.30830867955639e-06
HVUL0H00151.2 HVUL5H02983.2 2.33290617730839e-06
HVUL0H00151.2 HVUL5H03145.2 0.00405282965611957
HVUL0H00151.2 HVUL5H03148.2 0.000133073860131805
HVUL0H00151.2 HVUL5H03450.2 2.8882017530458e-05
HVUL0H00151.2 HVUL5H03623.2 2.5421422957348e-06
HVUL0H00151.2 HVUL5H03710.2 5.54499229873837e-06
HVUL0H00151.2 HVUL5H03938.2 0.000105636500329271
HVUL0H00151.2 HVUL5H03940.2 0.000135690247170895
HVUL0H00151.2 HVUL5H03969.2 0.00358971982054431
HVUL0H00151.2 HVUL5H04245.2 1.1262553297312e-05
HVUL0H00151.2 HVUL5H04697.2 0.00526180635535587
HVUL0H00151.2 HVUL5H04698.2 0.000655945962634688
HVUL0H00151.2 HVUL5H05089.2 3.90851077231271e-06
HVUL0H00151.2 HVUL5H05513.2 4.9431697661799e-06
HVUL0H00151.2 HVUL5H05659.2 2.00826718444446e-06
HVUL0H00151.2 HVUL5H06005.2 3.13904969097176e-06
HVUL0H00151.2 HVUL5H06590.2 2.00098088433286e-06
HVUL0H00151.2 HVUL5H09900.2 1.1086868601084e-05
HVUL0H00151.2 HVUL5H11097.2 5.51295040043015e-05
HVUL0H00151.2 HVUL5H11115.2 5.50730549935822e-06
HVUL0H00151.2 HVUL5H11228.2 5.93154757448324e-05
HVUL0H00151.2 HVUL5H12102.2 0.000213024554918073
HVUL0H00151.2 HVUL5H12205.2 4.09692072871629e-06
HVUL0H00151.2 HVUL5H12877.2 1.3918080890298e-06
HVUL0H00151.2 HVUL5H14130.2 3.55863218000933e-06
HVUL0H00151.2 HVUL5H15696.2 8.06591107515465e-05
HVUL0H00151.2 HVUL5H15901.2 1.65744896092417e-06
HVUL0H00151.2 HVUL5H16101.2 2.87925674935843e-06
HVUL0H00151.2 HVUL5H16273.2 5.9072013924906e-05
HVUL0H00151.2 HVUL5H17578.2 0.000613334157661729
HVUL0H00151.2 HVUL5H17870.2 4.94979163561981e-06
HVUL0H00151.2 HVUL5H18811.2 0.0619599298982746
HVUL0H00151.2 HVUL5H19349.2 0.000753361527152857
HVUL0H00151.2 HVUL5H19386.2 1.11772339331846e-06
HVUL0H00151.2 HVUL5H19612.2 1.72219734093374e-06
HVUL0H00151.2 HVUL5H19727.2 1.60627676924808e-06
HVUL0H00151.2 HVUL5H19995.2 2.30167809020897e-06
HVUL0H00151.2 HVUL5H20357.2 1.24750655710905e-06
HVUL0H00151.2 HVUL5H20921.2 2.87461958497222e-06
HVUL0H00151.2 HVUL5H20948.2 0.000213145662130022
HVUL0H00151.2 HVUL5H21635.2 0.033648903767633
HVUL0H00151.2 HVUL5H22077.2 1.11206524350002e-05
HVUL0H00151.2 HVUL5H22379.2 1.45203949416752e-06
HVUL0H00151.2 HVUL5H22821.2 7.79937738877562e-06
HVUL0H00151.2 HVUL5H22873.2 3.13737535099166e-06
HVUL0H00151.2 HVUL5H22968.2 2.18913126051147e-06
HVUL0H00151.2 HVUL5H22969.2 0.0403665223827871
HVUL0H00151.2 HVUL5H22970.2 3.19057483589083e-06
HVUL0H00151.2 HVUL5H24379.2 1.60558659767588e-06
HVUL0H00151.2 HVUL5H24380.2 1.14996386741538e-05
HVUL0H00151.2 HVUL5H24670.2 0.000169488387062372
HVUL0H00151.2 HVUL5H25762.2 1.50142980568809e-06
HVUL0H00151.2 HVUL5H26313.2 1.63870066341471e-05
HVUL0H00151.2 HVUL5H26371.2 4.34782630201158e-06
HVUL0H00151.2 HVUL5H26612.2 3.40930824545592e-06
HVUL0H00151.2 HVUL5H26827.2 8.20364963911821e-06
HVUL0H00151.2 HVUL5H27142.2 1.56658769357628e-06
HVUL0H00151.2 HVUL5H27155.2 9.86250239012713e-06
HVUL0H00151.2 HVUL5H27501.2 0.0153543021261726
HVUL0H00151.2 HVUL5H28336.2 2.62467671011949e-06
HVUL0H00151.2 HVUL5H28910.2 1.64468561378706e-06
HVUL0H00151.2 HVUL5H28949.2 7.72760324156573e-07
HVUL0H00151.2 HVUL5H29106.2 2.72551533890408e-06
HVUL0H00151.2 HVUL5H29110.2 1.4841329874092e-06
HVUL0H00151.2 HVUL5H29263.2 3.22226056222099e-06
HVUL0H00151.2 HVUL5H30247.2 1.80199294725377e-06
HVUL0H00151.2 HVUL5H30953.2 2.33030716078087e-06
HVUL0H00151.2 HVUL5H32303.2 3.21154012513664e-06
HVUL0H00151.2 HVUL5H32467.2 4.0967431353819e-05
HVUL0H00151.2 HVUL5H34499.2 1.33070984738172e-06
HVUL0H00151.2 HVUL5H37034.2 5.93937018774408e-06
HVUL0H00151.2 HVUL5H38431.2 1.56569715025214e-05
HVUL0H00151.2 HVUL5H38434.2 1.94479544679411e-06
HVUL0H00151.2 HVUL5H38723.2 5.55262655126217e-05
HVUL0H00151.2 HVUL5H38808.2 1.77795879344912e-06
HVUL0H00151.2 HVUL5H39410.2 4.55374879293673e-06
HVUL0H00151.2 HVUL5H39821.2 4.72574000354685e-06
HVUL0H00151.2 HVUL5H40072.2 0.000119496017455643
HVUL0H00151.2 HVUL5H42760.2 5.60949352467308e-07
HVUL0H00151.2 HVUL5H44016.2 4.63305291299168e-06
HVUL0H00151.2 HVUL5H44573.2 8.06481845355082e-05
HVUL0H00151.2 HVUL5H44898.2 0.000647135065240063
HVUL0H00151.2 HVUL5H45926.2 1.49236032754002e-05
HVUL0H00151.2 HVUL5H46672.2 7.00286885985232e-05
HVUL0H00151.2 HVUL5H47286.2 0.0168735272600972
HVUL0H00151.2 HVUL5H47411.2 4.94633265298343e-06
HVUL0H00151.2 HVUL5H48693.2 4.1061723246455e-05
HVUL0H00151.2 HVUL5H48844.2 0.0151006456707522
HVUL0H00151.2 HVUL5H49059.2 9.03094880394052e-05
HVUL0H00151.2 HVUL5H49433.2 0.00550251971345594
HVUL0H00151.2 HVUL5H49949.2 1.52330403163884e-06
HVUL0H00151.2 HVUL5H50998.2 2.22534523267767e-06
HVUL0H00151.2 HVUL5H52409.2 4.31975897912988e-05
HVUL0H00151.2 HVUL5H52557.2 7.65375702520522e-05
HVUL0H00151.2 HVUL5H53325.2 5.76770632570744e-06
HVUL0H00151.2 HVUL5H53344.2 1.00055798502062e-06
HVUL0H00151.2 HVUL5H55327.2 3.22158001014646e-06
HVUL0H00151.2 HVUL6H00507.2 0.000368869152122193
HVUL0H00151.2 HVUL6H01448.2 0.000156641729435877
HVUL0H00151.2 HVUL6H03009.2 3.81886336265442e-05
HVUL0H00151.2 HVUL6H03269.2 0.000156641729435877
HVUL0H00151.2 HVUL6H03320.2 3.22507744566337e-06
HVUL0H00151.2 HVUL6H04166.2 1.59764123656405e-05
HVUL0H00151.2 HVUL6H04731.2 0.000927811328045129
HVUL0H00151.2 HVUL6H05484.2 1.23353779758518e-06
HVUL0H00151.2 HVUL6H06120.2 3.11637888796921e-06
HVUL0H00151.2 HVUL6H07016.2 1.76300243573499e-06
HVUL0H00151.2 HVUL6H08664.2 0.000486432065850791
HVUL0H00151.2 HVUL6H08733.2 0.00304927386694262
HVUL0H00151.2 HVUL6H09388.2 2.33827176451812e-05
HVUL0H00151.2 HVUL6H11365.2 0.000291268324453416
HVUL0H00151.2 HVUL6H12645.2 0.00192795861956847
HVUL0H00151.2 HVUL6H12960.2 2.47151549107898e-05
HVUL0H00151.2 HVUL6H14632.2 1.19083811293134e-05
HVUL0H00151.2 HVUL6H14643.2 0.00715749752808294
HVUL0H00151.2 HVUL6H15630.2 1.28158199094095e-06
HVUL0H00151.2 HVUL6H16239.2 3.35666011371121e-06
HVUL0H00151.2 HVUL6H17162.2 1.04485822370264e-05
HVUL0H00151.2 HVUL6H17915.2 3.34665873695991e-05
HVUL0H00151.2 HVUL6H17916.2 6.18436535184283e-06
HVUL0H00151.2 HVUL6H18930.2 1.95062901489743e-06
HVUL0H00151.2 HVUL6H19887.2 5.04557368944195e-06
HVUL0H00151.2 HVUL6H19899.2 0.019594955068605
HVUL0H00151.2 HVUL6H20868.2 4.72441951720166e-06
HVUL0H00151.2 HVUL6H21345.2 0.0001085041106566
HVUL0H00151.2 HVUL6H21520.2 2.26704627556376e-05
HVUL0H00151.2 HVUL6H22211.2 2.10545207249855e-06
HVUL0H00151.2 HVUL6H24814.2 6.58708070943848e-06
HVUL0H00151.2 HVUL6H24966.2 4.72488036967265e-06
HVUL0H00151.2 HVUL6H25329.2 5.03328648265968e-06
HVUL0H00151.2 HVUL6H25717.2 0.00627286411501076
HVUL0H00151.2 HVUL6H27385.2 8.67994428748407e-07
HVUL0H00151.2 HVUL6H29079.2 8.73553066622795e-06
HVUL0H00151.2 HVUL6H29630.2 0.0018316636460375
HVUL0H00151.2 HVUL6H29905.2 2.61656625939817e-06
HVUL0H00151.2 HVUL6H31987.2 1.09656930572414e-05
HVUL0H00151.2 HVUL6H34250.2 2.25473365325259e-05
HVUL0H00151.2 HVUL6H35847.2 0.002486170755468
HVUL0H00151.2 HVUL6H35848.2 0.018349588330513
HVUL0H00151.2 HVUL6H36560.2 1.25130225902495e-06
HVUL0H00151.2 HVUL6H37721.2 0.000936489351325195
HVUL0H00151.2 HVUL6H38046.2 2.19501603486672e-06
HVUL0H00151.2 HVUL6H40705.2 1.25921041139351e-06
HVUL0H00151.2 HVUL6H40902.2 2.68792727416806e-06
HVUL0H00151.2 HVUL6H42094.2 1.32401242560291e-05
HVUL0H00151.2 HVUL6H42121.2 5.21887024665606e-05
HVUL0H00151.2 HVUL6H42122.2 5.775267223367e-06
HVUL0H00151.2 HVUL6H43886.2 5.54681353348961e-06
HVUL0H00151.2 HVUL6H45288.2 8.56050699253539e-06
HVUL0H00151.2 HVUL6H46586.2 0.0116906437666641
HVUL0H00151.2 HVUL6H46846.2 9.7501327486263e-07
HVUL0H00151.2 HVUL6H47322.2 0.000223414660537268
HVUL0H00151.2 HVUL6H50310.2 1.25458095379096e-06
HVUL0H00151.2 HVUL6H51875.2 1.79089954265866e-06
HVUL0H00151.2 HVUL6H54242.2 0.0499806615965781
HVUL0H00151.2 HVUL6H54590.2 2.17807918838259e-06
HVUL0H00151.2 HVUL6H57332.2 9.62056368881612e-07
HVUL0H00151.2 HVUL6H59196.2 0.0109125770292894
HVUL0H00151.2 HVUL7H00301.2 0.0229930872511815
HVUL0H00151.2 HVUL7H00882.2 7.32663021098074e-05
HVUL0H00151.2 HVUL7H01545.2 7.85198183939715e-06
HVUL0H00151.2 HVUL7H02212.2 0.0216068165741906
HVUL0H00151.2 HVUL7H02333.2 4.31885174840216e-06
HVUL0H00151.2 HVUL7H03201.2 0.000475161324346928
HVUL0H00151.2 HVUL7H03735.2 2.68755967455255e-06
HVUL0H00151.2 HVUL7H03881.2 7.97428323529935e-06
HVUL0H00151.2 HVUL7H04354.2 5.07272096137984e-05
HVUL0H00151.2 HVUL7H05943.2 0.0348542009601664
HVUL0H00151.2 HVUL7H06797.2 4.29109251373127e-06
HVUL0H00151.2 HVUL7H07330.2 3.97396692345639e-05
HVUL0H00151.2 HVUL7H07543.2 0.000118837644214357
HVUL0H00151.2 HVUL7H08685.2 2.67763343105248e-05
HVUL0H00151.2 HVUL7H10289.2 1.96125500080069e-05
HVUL0H00151.2 HVUL7H10354.2 7.56394929110436e-06
HVUL0H00151.2 HVUL7H11256.2 1.99719516818243e-06
HVUL0H00151.2 HVUL7H11270.2 3.94474881748626e-06
HVUL0H00151.2 HVUL7H11271.2 0.000201811762221701
HVUL0H00151.2 HVUL7H11400.2 8.7268311160201e-05
HVUL0H00151.2 HVUL7H11451.2 0.00238122726778604
HVUL0H00151.2 HVUL7H11453.2 0.00272683738812964
HVUL0H00151.2 HVUL7H11565.2 8.86894682951764e-05
HVUL0H00151.2 HVUL7H11569.2 5.78438753445299e-06
HVUL0H00151.2 HVUL7H11570.2 0.00924915882749257
HVUL0H00151.2 HVUL7H12545.2 2.45784201523609e-06
HVUL0H00151.2 HVUL7H12579.2 0.00572889704951975
HVUL0H00151.2 HVUL7H13444.2 0.0111037941984969
HVUL0H00151.2 HVUL7H13859.2 0.0052054617979741
HVUL0H00151.2 HVUL7H14382.2 0.00634153391453491
HVUL0H00151.2 HVUL7H14840.2 0.0134435921651915
HVUL0H00151.2 HVUL7H16385.2 2.09649504864895e-06
HVUL0H00151.2 HVUL7H16433.2 0.027015980223768
HVUL0H00151.2 HVUL7H17098.2 1.09694000090212e-05
HVUL0H00151.2 HVUL7H17461.2 0.0100836932995223
HVUL0H00151.2 HVUL7H17764.2 2.02043015447981e-06
HVUL0H00151.2 HVUL7H18353.2 5.07731581875005e-05
HVUL0H00151.2 HVUL7H19331.2 9.37815175307838e-05
HVUL0H00151.2 HVUL7H19681.2 0.00293744465746118
HVUL0H00151.2 HVUL7H19723.2 7.5230715361482e-07
HVUL0H00151.2 HVUL7H20140.2 0.00987582556075101
HVUL0H00151.2 HVUL7H20192.2 2.32632627068658e-05
HVUL0H00151.2 HVUL7H20538.2 0.021079205863205
HVUL0H00151.2 HVUL7H20723.2 2.30791063243349e-05
HVUL0H00151.2 HVUL7H20841.2 0.00628268878875543
HVUL0H00151.2 HVUL7H20860.2 1.10452546097872e-05
HVUL0H00151.2 HVUL7H21481.2 0.0367240008707864
HVUL0H00151.2 HVUL7H21740.2 1.35868308738959e-05
HVUL0H00151.2 HVUL7H22107.2 4.53120659505379e-06
HVUL0H00151.2 HVUL7H22243.2 0.0232992414881471
HVUL0H00151.2 HVUL7H23148.2 4.90088389757696e-06
HVUL0H00151.2 HVUL7H24730.2 0.00600003177734747
HVUL0H00151.2 HVUL7H24753.2 7.85004101216694e-06
HVUL0H00151.2 HVUL7H25099.2 0.0260888200737135
HVUL0H00151.2 HVUL7H25324.2 0.0492062260871819
HVUL0H00151.2 HVUL7H25429.2 2.43450697860099e-06
HVUL0H00151.2 HVUL7H25444.2 2.74066133356285e-05
HVUL0H00151.2 HVUL7H25654.2 1.53444719645355e-06
HVUL0H00151.2 HVUL7H27075.2 3.00423309259867e-06
HVUL0H00151.2 HVUL7H27332.2 0.00609607010229078
HVUL0H00151.2 HVUL7H27344.2 5.16424891502376e-05
HVUL0H00151.2 HVUL7H28054.2 1.29433646673279e-06
HVUL0H00151.2 HVUL7H28391.2 3.90108445539879e-05
HVUL0H00151.2 HVUL7H28818.2 1.41141059196228e-05
HVUL0H00151.2 HVUL7H29721.2 2.82348812175978e-06
HVUL0H00151.2 HVUL7H31656.2 0.0354331688737935
HVUL0H00151.2 HVUL7H32139.2 1.25666214093666e-06
HVUL0H00151.2 HVUL7H32214.2 0.0214201669912888
HVUL0H00151.2 HVUL7H32285.2 4.38044299738644e-06
HVUL0H00151.2 HVUL7H32398.2 1.1255659740415e-05
HVUL0H00151.2 HVUL7H33166.2 8.388717459215e-06
HVUL0H00151.2 HVUL7H33470.2 0.00676714092062943
HVUL0H00151.2 HVUL7H33547.2 9.23680823585123e-05
HVUL0H00151.2 HVUL7H34352.2 0.0464328298474083
HVUL0H00151.2 HVUL7H34398.2 2.12105396072321e-05
HVUL0H00151.2 HVUL7H35576.2 4.40245667287436e-06
HVUL0H00151.2 HVUL7H35913.2 3.95673218080471e-05
HVUL0H00151.2 HVUL7H36594.2 0.000828294890405575
HVUL0H00151.2 HVUL7H36595.2 0.000181436214485682
HVUL0H00151.2 HVUL7H37292.2 7.55463063135951e-06
HVUL0H00151.2 HVUL7H37394.2 0.0289296175363939
HVUL0H00151.2 HVUL7H37587.2 0.00168144630321688
HVUL0H00151.2 HVUL7H38230.2 5.30924485862445e-07
HVUL0H00151.2 HVUL7H38334.2 6.02480651722936e-05
HVUL0H00151.2 HVUL7H38482.2 3.62373628483729e-06
HVUL0H00151.2 HVUL7H39160.2 1.84775310835418e-05
HVUL0H00151.2 HVUL7H39196.2 5.01210451405967e-05
HVUL0H00151.2 HVUL7H39265.2 0.00360086488266799
HVUL0H00151.2 HVUL7H39386.2 4.63934483387901e-06
HVUL0H00151.2 HVUL7H41072.2 1.30358730142218e-05
HVUL0H00151.2 HVUL7H41444.2 8.4500340601913e-06
HVUL0H00151.2 HVUL7H41445.2 8.4500340601913e-06
HVUL0H00151.2 HVUL7H41467.2 8.26220864822195e-05
HVUL0H00151.2 HVUL7H41730.2 1.49157933415203e-06
HVUL0H00151.2 HVUL7H42239.2 6.39914724963452e-06
HVUL0H00151.2 HVUL7H43717.2 1.61077380703034e-05
HVUL0H00151.2 HVUL7H44044.2 0.0306135760833947
HVUL0H00151.2 HVUL7H44825.2 0.00345049983581233
HVUL0H00151.2 HVUL7H46272.2 2.07460212207714e-06
HVUL0H00151.2 HVUL7H47603.2 8.66370513310995e-07
HVUL0H00151.2 HVUL7H48434.2 1.57463223735155e-06
HVUL0H00151.2 HVUL7H49488.2 8.3476428519965e-05
HVUL0H00151.2 HVUL7H50120.2 2.85631693534646e-05
HVUL0H00151.2 HVUL7H52497.2 2.27475899831838e-06
HVUL0H00151.2 HVUL7H54261.2 2.22825088734875e-06
HVUL0H00151.2 HVUL7H54500.2 9.67118092088407e-07
HVUL0H00151.2 HVUL7H55989.2 0.000148288770623196
HVUL0H00151.2 HVUL7H57978.2 1.49457422575873e-06
HVUL0H00176.2 HVUL0H00246.2 0.000101055367739768
HVUL0H00176.2 HVUL0H00258.2 0.000778133694416925
HVUL0H00176.2 HVUL0H00268.2 0.0437598917352709
HVUL0H00176.2 HVUL0H00343.2 0.0015033416885128
HVUL0H00176.2 HVUL0H00390.2 0.233451935834687
HVUL0H00176.2 HVUL0H00500.2 0.0526694251152614
HVUL0H00176.2 HVUL0H00618.2 0.0526694251152614
HVUL0H00176.2 HVUL0H01172.2 0.000196227802706015
HVUL0H00176.2 HVUL0H01189.2 0.000323209479023577
HVUL0H00176.2 HVUL0H01376.2 0.0164363074231384
HVUL0H00176.2 HVUL0H01785.2 0.245789769855531
HVUL0H00176.2 HVUL0H02209.2 0.00150483032372768
HVUL0H00176.2 HVUL0H02610.2 0.00198041716277273
HVUL0H00176.2 HVUL0H03448.2 0.00150493405695367
HVUL0H00176.2 HVUL0H03523.2 0.00235430767264675
HVUL0H00176.2 HVUL0H03543.2 0.000575421304631892
HVUL0H00176.2 HVUL0H03682.2 0.248773068778525
HVUL0H00176.2 HVUL0H03914.2 0.00581494562656997
HVUL0H00176.2 HVUL0H04640.2 0.110683845451597
HVUL0H00176.2 HVUL0H06311.2 9.49544503964075e-06
HVUL0H00176.2 HVUL0H07108.2 0.000246841715310546
HVUL0H00176.2 HVUL0H07395.2 0.0028287356626444
HVUL0H00176.2 HVUL0H07498.2 0.000317785088866294
HVUL0H00176.2 HVUL0H07807.2 0.0289320247770896
HVUL0H00176.2 HVUL0H08023.2 0.250997547824638
HVUL0H00176.2 HVUL0H09210.2 0.000167118593027081
HVUL0H00176.2 HVUL0H10076.2 0.00338903669738365
HVUL0H00176.2 HVUL0H10078.2 0.000894346968416053
HVUL0H00176.2 HVUL0H10580.2 0.0152931756529587
HVUL0H00176.2 HVUL0H10914.2 0.0221968814898552
HVUL0H00176.2 HVUL0H11038.2 0.000782926554865915
HVUL0H00176.2 HVUL0H11766.2 0.000201965944314781
HVUL0H00176.2 HVUL0H12603.2 0.00334428568973962
HVUL0H00176.2 HVUL0H15651.2 0.00122240027818788
HVUL0H00176.2 HVUL0H16448.2 0.0212061874634478
HVUL0H00176.2 HVUL0H17596.2 0.0846054366459714
HVUL0H00176.2 HVUL0H18457.2 0.0010336183302913
HVUL0H00176.2 HVUL0H18875.2 0.00160562692732525
HVUL0H00176.2 HVUL0H21654.2 8.05352866486145e-05
HVUL0H00176.2 HVUL0H23007.2 0.00116261367606328
HVUL0H00176.2 HVUL0H24665.2 0.00152121841789245
HVUL0H00176.2 HVUL0H25455.2 0.000160356216968806
HVUL0H00176.2 HVUL0H26112.2 0.000283864054643812
HVUL0H00176.2 HVUL0H27662.2 0.0126907825859335
HVUL0H00176.2 HVUL0H27664.2 0.209096576796905
HVUL0H00176.2 HVUL0H28309.2 0.00113727048059063
HVUL0H00176.2 HVUL0H29765.2 0.0157333592813073
HVUL0H00176.2 HVUL0H30775.2 0.000120690312097461
HVUL0H00176.2 HVUL0H35121.2 0.00824161368255181
HVUL0H00176.2 HVUL0H37447.2 0.00203640128207749
HVUL0H00176.2 HVUL0H41036.2 0.00507978238360599
HVUL0H00176.2 HVUL0H41860.2 0.00614387282144487
HVUL0H00176.2 HVUL0H45411.2 0.00634925949838903
HVUL0H00176.2 HVUL1H01910.2 0.00293694632597725
HVUL0H00176.2 HVUL1H01938.2 1.90637025376252e-06
HVUL0H00176.2 HVUL1H02310.2 0.000964380234562162
HVUL0H00176.2 HVUL1H02589.2 0.000942494372006098
HVUL0H00176.2 HVUL1H03051.2 0.00533390933064159
HVUL0H00176.2 HVUL1H03640.2 0.00787704621627164
HVUL0H00176.2 HVUL1H03976.2 1.72682907514896e-05
HVUL0H00176.2 HVUL1H04376.2 0.00332044102116961
HVUL0H00176.2 HVUL1H04477.2 0.000237980465049301
HVUL0H00176.2 HVUL1H04659.2 0.00104965173259201
HVUL0H00176.2 HVUL1H05360.2 0.0145541819107366
HVUL0H00176.2 HVUL1H06131.2 0.00918691546149918
HVUL0H00176.2 HVUL1H06197.2 0.00482210247870765
HVUL0H00176.2 HVUL1H06767.2 0.0149764050358786
HVUL0H00176.2 HVUL1H06905.2 5.44848811150191e-05
HVUL0H00176.2 HVUL1H07081.2 0.000911464612792513
HVUL0H00176.2 HVUL1H08030.2 2.05772347516117e-06
HVUL0H00176.2 HVUL1H08544.2 0.0204003142352644
HVUL0H00176.2 HVUL1H08749.2 0.0234625601352165
HVUL0H00176.2 HVUL1H08998.2 0.0024689731299566
HVUL0H00176.2 HVUL1H09611.2 0.00100464302814989
HVUL0H00176.2 HVUL1H09854.2 0.0585863890128239
HVUL0H00176.2 HVUL1H11018.2 0.000986927239156814
HVUL0H00176.2 HVUL1H12016.2 0.000378025984810995
HVUL0H00176.2 HVUL1H12136.2 0.00120595856386506
HVUL0H00176.2 HVUL1H12629.2 0.00876817065248621
HVUL0H00176.2 HVUL1H12951.2 0.00439829907960014
HVUL0H00176.2 HVUL1H13100.2 3.92190448313309e-05
HVUL0H00176.2 HVUL1H13204.2 6.03059869157415e-05
HVUL0H00176.2 HVUL1H13234.2 0.135184183242735
HVUL0H00176.2 HVUL1H14000.2 0.00192403390493117
HVUL0H00176.2 HVUL1H14037.2 0.00997882556669311
HVUL0H00176.2 HVUL1H14088.2 0.0502253081691159
HVUL0H00176.2 HVUL1H14481.2 6.1153968864208e-05
HVUL0H00176.2 HVUL1H14945.2 0.0450078470459753
HVUL0H00176.2 HVUL1H15743.2 0.00110852398982598
HVUL0H00176.2 HVUL1H15964.2 0.00649248236448289
HVUL0H00176.2 HVUL1H16031.2 0.0237792714891046
HVUL0H00176.2 HVUL1H16126.2 0.00580816207490987
HVUL0H00176.2 HVUL1H16206.2 0.00441950583163822
HVUL0H00176.2 HVUL1H16787.2 0.0129834539372542
HVUL0H00176.2 HVUL1H17123.2 0.00126918984983578
HVUL0H00176.2 HVUL1H17254.2 0.00367225918589282
HVUL0H00176.2 HVUL1H17308.2 0.0262907973777012
HVUL0H00176.2 HVUL1H18992.2 0.000368104831518391
HVUL0H00176.2 HVUL1H19148.2 0.0104259668962613
HVUL0H00176.2 HVUL1H19658.2 0.0121613784184173
HVUL0H00176.2 HVUL1H20300.2 0.00626779490076779
HVUL0H00176.2 HVUL1H21400.2 0.00188097719102642
HVUL0H00176.2 HVUL1H22447.2 0.00439016268889248
HVUL0H00176.2 HVUL1H22802.2 0.0105494217639829
HVUL0H00176.2 HVUL1H23576.2 0.00143991410887261
HVUL0H00176.2 HVUL1H23814.2 2.97535721187487e-06
HVUL0H00176.2 HVUL1H24391.2 0.0508927791210069
HVUL0H00176.2 HVUL1H24392.2 0.0255948797729561
HVUL0H00176.2 HVUL1H24394.2 0.0369482755732641
HVUL0H00176.2 HVUL1H24456.2 0.00279005145741819
HVUL0H00176.2 HVUL1H24550.2 0.0805336341651803
HVUL0H00176.2 HVUL1H24927.2 0.00625583858378942
HVUL0H00176.2 HVUL1H25781.2 0.00983399699520939
HVUL0H00176.2 HVUL1H26025.2 5.06657605739551e-05
HVUL0H00176.2 HVUL1H26242.2 0.118258207274874
HVUL0H00176.2 HVUL1H26693.2 0.00362542318434355
HVUL0H00176.2 HVUL1H26760.2 0.000321553676004977
HVUL0H00176.2 HVUL1H28046.2 0.0066897380001711
HVUL0H00176.2 HVUL1H28639.2 0.00805742352158361
HVUL0H00176.2 HVUL1H28745.2 0.0438114085377797
HVUL0H00176.2 HVUL1H28986.2 3.09578549453357e-06
HVUL0H00176.2 HVUL1H29985.2 0.00135307985348749
HVUL0H00176.2 HVUL1H30344.2 0.0310126370648503
HVUL0H00176.2 HVUL1H30724.2 0.00547166343006884
HVUL0H00176.2 HVUL1H33518.2 0.00298271135014043
HVUL0H00176.2 HVUL1H33825.2 0.00324371781172571
HVUL0H00176.2 HVUL1H33881.2 0.00884488347104288
HVUL0H00176.2 HVUL1H33926.2 0.041810693483292
HVUL0H00176.2 HVUL1H34234.2 0.0806408786266891
HVUL0H00176.2 HVUL1H34651.2 0.0748317007635348
HVUL0H00176.2 HVUL1H34792.2 0.0112651080207111
HVUL0H00176.2 HVUL1H34922.2 0.0143757747856257
HVUL0H00176.2 HVUL1H34924.2 0.00643980904252288
HVUL0H00176.2 HVUL1H34928.2 0.00338074692689213
HVUL0H00176.2 HVUL1H34929.2 0.00459432387450224
HVUL0H00176.2 HVUL1H36962.2 0.0226593762760947
HVUL0H00176.2 HVUL1H37478.2 0.14405742095868
HVUL0H00176.2 HVUL1H40084.2 0.00181875977142489
HVUL0H00176.2 HVUL1H40748.2 1.93935395524941e-05
HVUL0H00176.2 HVUL1H41380.2 0.00044706811129494
HVUL0H00176.2 HVUL1H41667.2 0.00168203309389341
HVUL0H00176.2 HVUL1H41877.2 7.32304722469224e-06
HVUL0H00176.2 HVUL1H41878.2 6.99076191776295e-05
HVUL0H00176.2 HVUL1H42081.2 0.000728128229175062
HVUL0H00176.2 HVUL1H42103.2 0.00657751026166469
HVUL0H00176.2 HVUL1H43470.2 0.0347875359382396
HVUL0H00176.2 HVUL1H43472.2 0.000552934987738529
HVUL0H00176.2 HVUL1H44195.2 0.0031398238214683
HVUL0H00176.2 HVUL1H44903.2 5.22130081751749e-05
HVUL0H00176.2 HVUL1H48253.2 0.000945825685648083
HVUL0H00176.2 HVUL1H48570.2 2.39985827240343e-05
HVUL0H00176.2 HVUL1H49400.2 0.0562676020586968
HVUL0H00176.2 HVUL1H49402.2 0.0700178630890695
HVUL0H00176.2 HVUL1H50095.2 0.0371507384054502
HVUL0H00176.2 HVUL1H52159.2 0.011645032071847
HVUL0H00176.2 HVUL1H52569.2 0.00101877245978233
HVUL0H00176.2 HVUL1H52571.2 0.0017815884545522
HVUL0H00176.2 HVUL1H53950.2 0.00134652063896544
HVUL0H00176.2 HVUL1H57565.2 0.00152613318511517
HVUL0H00176.2 HVUL1H58987.2 6.60806225161355e-05
HVUL0H00176.2 HVUL2H00395.2 0.000527521675132063
HVUL0H00176.2 HVUL2H00850.2 0.00474267973782483
HVUL0H00176.2 HVUL2H00951.2 0.00404571028611822
HVUL0H00176.2 HVUL2H01450.2 0.000599335412889951
HVUL0H00176.2 HVUL2H01895.2 0.0107650674345334
HVUL0H00176.2 HVUL2H02126.2 0.00184336801905836
HVUL0H00176.2 HVUL2H02262.2 0.000212197093915652
HVUL0H00176.2 HVUL2H04108.2 0.000160250669842801
HVUL0H00176.2 HVUL2H04892.2 0.22357333884074
HVUL0H00176.2 HVUL2H05712.2 0.000120715796407738
HVUL0H00176.2 HVUL2H06217.2 0.18174166503083
HVUL0H00176.2 HVUL2H06235.2 0.00825808275631136
HVUL0H00176.2 HVUL2H06254.2 0.0038302887140672
HVUL0H00176.2 HVUL2H06644.2 0.00191762709586742
HVUL0H00176.2 HVUL2H06699.2 0.000162718548291232
HVUL0H00176.2 HVUL2H06937.2 0.000586863310365795
HVUL0H00176.2 HVUL2H07171.2 0.00234890340776876
HVUL0H00176.2 HVUL2H07177.2 0.0158339711802541
HVUL0H00176.2 HVUL2H08028.2 0.000185583491400771
HVUL0H00176.2 HVUL2H10518.2 0.0234370366488166
HVUL0H00176.2 HVUL2H10865.2 0.000261077069569482
HVUL0H00176.2 HVUL2H11728.2 0.0234150721970777
HVUL0H00176.2 HVUL2H11983.2 0.000426960844829922
HVUL0H00176.2 HVUL2H12264.2 0.00110389830901743
HVUL0H00176.2 HVUL2H12860.2 0.000149899436496938
HVUL0H00176.2 HVUL2H13695.2 0.000398196113102351
HVUL0H00176.2 HVUL2H13714.2 0.00328068416906739
HVUL0H00176.2 HVUL2H13806.2 0.0366534497174767
HVUL0H00176.2 HVUL2H13908.2 0.0104401198206727
HVUL0H00176.2 HVUL2H13979.2 0.00318838985209785
HVUL0H00176.2 HVUL2H14045.2 0.0167019900400684
HVUL0H00176.2 HVUL2H15185.2 0.00789915565620894
HVUL0H00176.2 HVUL2H16605.2 0.000117819872587518
HVUL0H00176.2 HVUL2H17219.2 0.250997547824638
HVUL0H00176.2 HVUL2H17572.2 0.00333642070380382
HVUL0H00176.2 HVUL2H17573.2 0.000557296674434174
HVUL0H00176.2 HVUL2H17628.2 1.63372364112756e-05
HVUL0H00176.2 HVUL2H18204.2 0.00343632323102686
HVUL0H00176.2 HVUL2H18497.2 2.97754767733892e-06
HVUL0H00176.2 HVUL2H18516.2 0.00191466287900989
HVUL0H00176.2 HVUL2H18598.2 0.000250865366831412
HVUL0H00176.2 HVUL2H18726.2 0.00483233494331226
HVUL0H00176.2 HVUL2H19285.2 0.00353278878254292
HVUL0H00176.2 HVUL2H19629.2 0.00212977394186121
HVUL0H00176.2 HVUL2H20176.2 0.0748756437151136
HVUL0H00176.2 HVUL2H20179.2 0.0451280520412767
HVUL0H00176.2 HVUL2H20623.2 0.00509890819497142
HVUL0H00176.2 HVUL2H21053.2 4.71701215509643e-05
HVUL0H00176.2 HVUL2H21399.2 0.000262934474358967
HVUL0H00176.2 HVUL2H22007.2 6.13176085629802e-05
HVUL0H00176.2 HVUL2H22219.2 0.00220881702000852
HVUL0H00176.2 HVUL2H22809.2 0.00406334829422078
HVUL0H00176.2 HVUL2H24180.2 0.00105923347631373
HVUL0H00176.2 HVUL2H24229.2 0.0103615919850727
HVUL0H00176.2 HVUL2H24608.2 0.000444785745639747
HVUL0H00176.2 HVUL2H25222.2 0.00733196927619054
HVUL0H00176.2 HVUL2H25597.2 0.00624041775710952
HVUL0H00176.2 HVUL2H25943.2 0.00201798325435792
HVUL0H00176.2 HVUL2H26103.2 0.00975844764254957
HVUL0H00176.2 HVUL2H26551.2 0.00155215293169686
HVUL0H00176.2 HVUL2H26584.2 0.00367209340800011
HVUL0H00176.2 HVUL2H27241.2 0.00230743141281177
HVUL0H00176.2 HVUL2H27698.2 0.0348256379539175
HVUL0H00176.2 HVUL2H28623.2 0.0795567549657343
HVUL0H00176.2 HVUL2H28789.2 0.00899417082374083
HVUL0H00176.2 HVUL2H29216.2 0.00100324347924965
HVUL0H00176.2 HVUL2H29218.2 0.00190095287074409
HVUL0H00176.2 HVUL2H29281.2 0.00425716053200128
HVUL0H00176.2 HVUL2H30294.2 0.0142954185767124
HVUL0H00176.2 HVUL2H30295.2 0.00786905721685888
HVUL0H00176.2 HVUL2H30422.2 0.0121619823002407
HVUL0H00176.2 HVUL2H30556.2 0.000488671657654872
HVUL0H00176.2 HVUL2H30907.2 0.00925596937155684
HVUL0H00176.2 HVUL2H31661.2 0.0287022174369734
HVUL0H00176.2 HVUL2H31745.2 0.0132492325487032
HVUL0H00176.2 HVUL2H31880.2 8.82998485628694e-05
HVUL0H00176.2 HVUL2H32775.2 0.0010311583374283
HVUL0H00176.2 HVUL2H33642.2 0.00140726414442302
HVUL0H00176.2 HVUL2H34102.2 0.000190424651129064
HVUL0H00176.2 HVUL2H35149.2 0.00137589692212755
HVUL0H00176.2 HVUL2H35246.2 0.00155327470067536
HVUL0H00176.2 HVUL2H35598.2 0.0403309094807069
HVUL0H00176.2 HVUL2H36049.2 0.0342018051324041
HVUL0H00176.2 HVUL2H38328.2 7.13344593148565e-06
HVUL0H00176.2 HVUL2H38460.2 0.0163306560312803
HVUL0H00176.2 HVUL2H38818.2 0.000428608134573366
HVUL0H00176.2 HVUL2H39521.2 0.248123985172568
HVUL0H00176.2 HVUL2H40343.2 0.00118487104631624
HVUL0H00176.2 HVUL2H40557.2 0.0030147908123208
HVUL0H00176.2 HVUL2H41003.2 0.000263709869423349
HVUL0H00176.2 HVUL2H42411.2 3.66956182433622e-05
HVUL0H00176.2 HVUL2H43080.2 0.134130876185034
HVUL0H00176.2 HVUL2H44536.2 0.0140027668345337
HVUL0H00176.2 HVUL2H46409.2 0.00364855263589856
HVUL0H00176.2 HVUL2H46702.2 0.00340682342258202
HVUL0H00176.2 HVUL2H49706.2 9.329675439086e-05
HVUL0H00176.2 HVUL2H49844.2 9.14503493479034e-05
HVUL0H00176.2 HVUL2H50050.2 0.0272561546808299
HVUL0H00176.2 HVUL2H50798.2 0.0401620123387277
HVUL0H00176.2 HVUL2H50984.2 0.00337807082775746
HVUL0H00176.2 HVUL2H51806.2 1.57633015746828e-05
HVUL0H00176.2 HVUL2H52460.2 0.00155277005098574
HVUL0H00176.2 HVUL2H53369.2 0.00318949034242763
HVUL0H00176.2 HVUL2H54717.2 0.00356474406290298
HVUL0H00176.2 HVUL2H55014.2 7.69215519858789e-06
HVUL0H00176.2 HVUL2H55368.2 0.0274187313543161
HVUL0H00176.2 HVUL2H59224.2 0.00262810411183659
HVUL0H00176.2 HVUL3H00190.2 0.00112346500560951
HVUL0H00176.2 HVUL3H01512.2 0.0221607204688469
HVUL0H00176.2 HVUL3H01819.2 0.000888368306954991
HVUL0H00176.2 HVUL3H02243.2 0.00157181810298294
HVUL0H00176.2 HVUL3H02641.2 0.0025615062602897
HVUL0H00176.2 HVUL3H03644.2 0.00197087475851024
HVUL0H00176.2 HVUL3H03996.2 0.00163686690136641
HVUL0H00176.2 HVUL3H04750.2 0.0222764257172647
HVUL0H00176.2 HVUL3H04807.2 0.0391719412290929
HVUL0H00176.2 HVUL3H04986.2 0.000956308594627233
HVUL0H00176.2 HVUL3H05214.2 0.000660204791970784
HVUL0H00176.2 HVUL3H05641.2 0.00384140236997224
HVUL0H00176.2 HVUL3H06262.2 0.0113307963434755
HVUL0H00176.2 HVUL3H06451.2 0.000643171280094509
HVUL0H00176.2 HVUL3H06540.2 8.12780715519419e-05
HVUL0H00176.2 HVUL3H06541.2 0.0509199889452704
HVUL0H00176.2 HVUL3H06811.2 0.00276292035736987
HVUL0H00176.2 HVUL3H07018.2 0.000373165168203453
HVUL0H00176.2 HVUL3H07975.2 0.0031213097220305
HVUL0H00176.2 HVUL3H09488.2 0.0118036317697136
HVUL0H00176.2 HVUL3H09744.2 0.000350493867152132
HVUL0H00176.2 HVUL3H10114.2 0.00245702713591156
HVUL0H00176.2 HVUL3H10227.2 0.00102859866752463
HVUL0H00176.2 HVUL3H11199.2 0.00131301517799492
HVUL0H00176.2 HVUL3H11788.2 0.00296280711476665
HVUL0H00176.2 HVUL3H12726.2 0.000552909998847037
HVUL0H00176.2 HVUL3H12908.2 0.00206847186361158
HVUL0H00176.2 HVUL3H13042.2 0.00390507893205789
HVUL0H00176.2 HVUL3H13288.2 0.00112346500560951
HVUL0H00176.2 HVUL3H15483.2 0.00215068959887111
HVUL0H00176.2 HVUL3H16315.2 0.0451991001996615
HVUL0H00176.2 HVUL3H16626.2 0.23631924582402
HVUL0H00176.2 HVUL3H16627.2 0.242392357710217
HVUL0H00176.2 HVUL3H16703.2 0.000431026521663197
HVUL0H00176.2 HVUL3H17430.2 0.0138605047154159
HVUL0H00176.2 HVUL3H17781.2 0.00320491282989955
HVUL0H00176.2 HVUL3H19415.2 0.00196827510005636
HVUL0H00176.2 HVUL3H20482.2 0.131999267317895
HVUL0H00176.2 HVUL3H20924.2 0.00751408276793995
HVUL0H00176.2 HVUL3H21206.2 0.00349574962983705
HVUL0H00176.2 HVUL3H21404.2 2.09103122500569e-05
HVUL0H00176.2 HVUL3H21570.2 0.00204015968944431
HVUL0H00176.2 HVUL3H21714.2 0.00233044308435619
HVUL0H00176.2 HVUL3H22174.2 0.000407073395979362
HVUL0H00176.2 HVUL3H22942.2 0.00319491471323335
HVUL0H00176.2 HVUL3H23004.2 0.000141353511411389
HVUL0H00176.2 HVUL3H23068.2 0.000710214588309881
HVUL0H00176.2 HVUL3H23762.2 1.48242459295143e-05
HVUL0H00176.2 HVUL3H24265.2 0.00189053169470225
HVUL0H00176.2 HVUL3H24854.2 0.000472877497077861
HVUL0H00176.2 HVUL3H25953.2 8.03834349409869e-05
HVUL0H00176.2 HVUL3H26974.2 0.00120109419294912
HVUL0H00176.2 HVUL3H27958.2 0.0723224869327813
HVUL0H00176.2 HVUL3H29224.2 0.000249569197032645
HVUL0H00176.2 HVUL3H30197.2 0.000210038610118494
HVUL0H00176.2 HVUL3H30595.2 0.000212715388932759
HVUL0H00176.2 HVUL3H30660.2 0.00058800873115347
HVUL0H00176.2 HVUL3H31562.2 0.000537634823738531
HVUL0H00176.2 HVUL3H31682.2 0.0159040175478929
HVUL0H00176.2 HVUL3H31686.2 0.00945290983093677
HVUL0H00176.2 HVUL3H35317.2 0.0115903764256389
HVUL0H00176.2 HVUL3H35856.2 0.146109026533317
HVUL0H00176.2 HVUL3H35905.2 0.000957819177265592
HVUL0H00176.2 HVUL3H37503.2 3.17157063809821e-05
HVUL0H00176.2 HVUL3H38263.2 0.000334961340554489
HVUL0H00176.2 HVUL3H38490.2 6.19720633257787e-05
HVUL0H00176.2 HVUL3H40269.2 0.000295918079097747
HVUL0H00176.2 HVUL3H42488.2 0.0201035980033128
HVUL0H00176.2 HVUL3H42702.2 0.00684567001373115
HVUL0H00176.2 HVUL3H43045.2 0.052985158105202
HVUL0H00176.2 HVUL3H43787.2 0.019688677061399
HVUL0H00176.2 HVUL3H43836.2 0.0739661056325704
HVUL0H00176.2 HVUL3H44749.2 0.0107934851271725
HVUL0H00176.2 HVUL3H45014.2 0.000143925587300797
HVUL0H00176.2 HVUL3H45631.2 0.00983022760722876
HVUL0H00176.2 HVUL3H45820.2 0.00664505042604957
HVUL0H00176.2 HVUL3H45948.2 0.000486826072696872
HVUL0H00176.2 HVUL3H47474.2 0.0055658778350404
HVUL0H00176.2 HVUL3H47524.2 0.0072496875480242
HVUL0H00176.2 HVUL3H48657.2 0.0317095524839541
HVUL0H00176.2 HVUL3H50254.2 0.00112517568554228
HVUL0H00176.2 HVUL3H50394.2 0.000349592411227138
HVUL0H00176.2 HVUL3H50496.2 0.00659256044237939
HVUL0H00176.2 HVUL3H51405.2 0.000302970195286174
HVUL0H00176.2 HVUL3H52849.2 0.0118548606516625
HVUL0H00176.2 HVUL3H53252.2 6.71646138532041e-05
HVUL0H00176.2 HVUL3H54921.2 0.000203733835794835
HVUL0H00176.2 HVUL3H56326.2 0.00389095586964943
HVUL0H00176.2 HVUL4H01373.2 0.000173270062465524
HVUL0H00176.2 HVUL4H01567.2 0.00149468432213789
HVUL0H00176.2 HVUL4H03262.2 0.00499193560664747
HVUL0H00176.2 HVUL4H03498.2 0.00490501083167974
HVUL0H00176.2 HVUL4H03594.2 0.0229744243832053
HVUL0H00176.2 HVUL4H04630.2 0.00187380732976837
HVUL0H00176.2 HVUL4H04887.2 0.00182676947854969
HVUL0H00176.2 HVUL4H05062.2 0.000107450312954999
HVUL0H00176.2 HVUL4H05676.2 0.000126233473109857
HVUL0H00176.2 HVUL4H05738.2 0.00103025982371611
HVUL0H00176.2 HVUL4H05891.2 0.0179922887801787
HVUL0H00176.2 HVUL4H06772.2 0.000823759320803068
HVUL0H00176.2 HVUL4H08206.2 0.000167198072829102
HVUL0H00176.2 HVUL4H08248.2 0.0011582733945201
HVUL0H00176.2 HVUL4H08860.2 0.00106212137466841
HVUL0H00176.2 HVUL4H09059.2 0.00119135829752898
HVUL0H00176.2 HVUL4H10242.2 0.000957358163811508
HVUL0H00176.2 HVUL4H10534.2 0.00296992261701509
HVUL0H00176.2 HVUL4H10599.2 0.000625936591404878
HVUL0H00176.2 HVUL4H10710.2 0.107880021493755
HVUL0H00176.2 HVUL4H11674.2 0.00265737826936189
HVUL0H00176.2 HVUL4H12172.2 0.00116384002290618
HVUL0H00176.2 HVUL4H12658.2 0.00202700830626161
HVUL0H00176.2 HVUL4H14105.2 0.00352400914417599
HVUL0H00176.2 HVUL4H14294.2 0.0343655682616123
HVUL0H00176.2 HVUL4H14906.2 0.0023507330558463
HVUL0H00176.2 HVUL4H14907.2 0.00518687263899424
HVUL0H00176.2 HVUL4H15819.2 0.000698432208213261
HVUL0H00176.2 HVUL4H16668.2 0.000346852335749478
HVUL0H00176.2 HVUL4H18529.2 0.00252565260143885
HVUL0H00176.2 HVUL4H18819.2 0.00198099493350173
HVUL0H00176.2 HVUL4H20812.2 0.246697769299729
HVUL0H00176.2 HVUL4H20935.2 0.000324622406765377
HVUL0H00176.2 HVUL4H20936.2 0.0117926020130309
HVUL0H00176.2 HVUL4H20939.2 0.00396849465706554
HVUL0H00176.2 HVUL4H21040.2 0.0058680375603146
HVUL0H00176.2 HVUL4H21858.2 0.012657734709984
HVUL0H00176.2 HVUL4H23319.2 0.00172082022777391
HVUL0H00176.2 HVUL4H24374.2 0.0797587756721209
HVUL0H00176.2 HVUL4H26228.2 0.0156606777723898
HVUL0H00176.2 HVUL4H26843.2 0.000146668134461756
HVUL0H00176.2 HVUL4H28106.2 0.149996089136308
HVUL0H00176.2 HVUL4H28112.2 0.00317451390549174
HVUL0H00176.2 HVUL4H29450.2 0.0024026321720525
HVUL0H00176.2 HVUL4H30367.2 0.0014321458102263
HVUL0H00176.2 HVUL4H31121.2 0.000349323990281815
HVUL0H00176.2 HVUL4H31285.2 0.00379949042782975
HVUL0H00176.2 HVUL4H34859.2 0.157404737946695
HVUL0H00176.2 HVUL4H35991.2 0.000150680555461121
HVUL0H00176.2 HVUL4H36344.2 2.88497147880985e-05
HVUL0H00176.2 HVUL4H37184.2 0.0011668972112799
HVUL0H00176.2 HVUL4H37192.2 0.000262176962678567
HVUL0H00176.2 HVUL4H37513.2 0.00582148192340221
HVUL0H00176.2 HVUL4H38242.2 0.0120276018684321
HVUL0H00176.2 HVUL4H38292.2 0.00265487539789921
HVUL0H00176.2 HVUL4H38841.2 0.00189546414139141
HVUL0H00176.2 HVUL4H41280.2 0.00101948428393398
HVUL0H00176.2 HVUL4H41312.2 0.000527761477513013
HVUL0H00176.2 HVUL4H42292.2 0.000182629734391393
HVUL0H00176.2 HVUL4H44340.2 0.00548366221194012
HVUL0H00176.2 HVUL4H44979.2 0.0635931668815133
HVUL0H00176.2 HVUL4H45236.2 0.00433335410646275
HVUL0H00176.2 HVUL4H45506.2 0.00221221836527854
HVUL0H00176.2 HVUL4H45540.2 0.0216271647955068
HVUL0H00176.2 HVUL4H45624.2 0.0116849277874031
HVUL0H00176.2 HVUL4H46345.2 0.0123669581275752
HVUL0H00176.2 HVUL4H46399.2 0.0101345747971203
HVUL0H00176.2 HVUL4H47144.2 0.00722953660268836
HVUL0H00176.2 HVUL4H47426.2 0.0785672153195053
HVUL0H00176.2 HVUL4H48296.2 0.027162918060001
HVUL0H00176.2 HVUL4H48419.2 0.000208357515947957
HVUL0H00176.2 HVUL4H49362.2 0.00389484927579193
HVUL0H00176.2 HVUL4H50715.2 0.000473866426850484
HVUL0H00176.2 HVUL4H52317.2 0.00139049437350073
HVUL0H00176.2 HVUL4H54016.2 0.00415273252306072
HVUL0H00176.2 HVUL4H55258.2 2.07396170132111e-05
HVUL0H00176.2 HVUL4H55279.2 0.0179421312244047
HVUL0H00176.2 HVUL4H55848.2 0.238950354113862
HVUL0H00176.2 HVUL4H56052.2 0.0292934009332885
HVUL0H00176.2 HVUL4H58644.2 0.0445504603692809
HVUL0H00176.2 HVUL4H59799.2 0.0021221588469331
HVUL0H00176.2 HVUL5H02204.2 0.00100190684939568
HVUL0H00176.2 HVUL5H02483.2 0.000742386156430751
HVUL0H00176.2 HVUL5H02983.2 0.00234784613995703
HVUL0H00176.2 HVUL5H03145.2 6.3610352538856e-05
HVUL0H00176.2 HVUL5H03148.2 0.0428340882812575
HVUL0H00176.2 HVUL5H03450.2 0.193036787701813
HVUL0H00176.2 HVUL5H03623.2 0.0423132504131967
HVUL0H00176.2 HVUL5H03710.2 0.0101421027976259
HVUL0H00176.2 HVUL5H03938.2 1.56913502700599e-05
HVUL0H00176.2 HVUL5H03940.2 9.66698083710021e-06
HVUL0H00176.2 HVUL5H03969.2 0.00885903705723682
HVUL0H00176.2 HVUL5H04245.2 0.000753339342610122
HVUL0H00176.2 HVUL5H04697.2 6.54188397537295e-06
HVUL0H00176.2 HVUL5H04698.2 3.3164272309763e-06
HVUL0H00176.2 HVUL5H05089.2 0.000278269366313476
HVUL0H00176.2 HVUL5H05513.2 0.0574091145370744
HVUL0H00176.2 HVUL5H05659.2 0.00157016033849115
HVUL0H00176.2 HVUL5H06005.2 0.0385265724925471
HVUL0H00176.2 HVUL5H06590.2 0.00110970602290802
HVUL0H00176.2 HVUL5H09900.2 0.153209000357481
HVUL0H00176.2 HVUL5H11097.2 0.0483959156999101
HVUL0H00176.2 HVUL5H11115.2 0.00125416308976534
HVUL0H00176.2 HVUL5H11228.2 0.000167118593027081
HVUL0H00176.2 HVUL5H12102.2 0.0064504663720206
HVUL0H00176.2 HVUL5H12205.2 0.0434966374543271
HVUL0H00176.2 HVUL5H12877.2 0.00365947755000908
HVUL0H00176.2 HVUL5H14130.2 0.0085371022216284
HVUL0H00176.2 HVUL5H15696.2 0.000227369408047441
HVUL0H00176.2 HVUL5H15901.2 0.00200888518571851
HVUL0H00176.2 HVUL5H16101.2 0.000980207054158172
HVUL0H00176.2 HVUL5H16273.2 0.047166078834474
HVUL0H00176.2 HVUL5H17578.2 6.63531080612371e-06
HVUL0H00176.2 HVUL5H17870.2 0.000917292019754005
HVUL0H00176.2 HVUL5H18811.2 0.000691059854875364
HVUL0H00176.2 HVUL5H19349.2 0.198522070967413
HVUL0H00176.2 HVUL5H19386.2 0.000319484991970253
HVUL0H00176.2 HVUL5H19612.2 0.000146707336348902
HVUL0H00176.2 HVUL5H19727.2 0.00604302047731586
HVUL0H00176.2 HVUL5H19995.2 0.00050867865627129
HVUL0H00176.2 HVUL5H20357.2 0.000981478144810222
HVUL0H00176.2 HVUL5H20921.2 0.00170211515854705
HVUL0H00176.2 HVUL5H20948.2 0.032677449996126
HVUL0H00176.2 HVUL5H21635.2 0.000122611168386347
HVUL0H00176.2 HVUL5H22077.2 0.00356540575456881
HVUL0H00176.2 HVUL5H22379.2 0.000947270955121852
HVUL0H00176.2 HVUL5H22821.2 0.000778285872369865
HVUL0H00176.2 HVUL5H22873.2 0.00192364052497313
HVUL0H00176.2 HVUL5H22968.2 0.00101815244664476
HVUL0H00176.2 HVUL5H22969.2 0.000467623875457661
HVUL0H00176.2 HVUL5H22970.2 0.0015292509030954
HVUL0H00176.2 HVUL5H24379.2 0.0049256289269724
HVUL0H00176.2 HVUL5H24380.2 0.0013003826531248
HVUL0H00176.2 HVUL5H24670.2 2.18849821424986e-05
HVUL0H00176.2 HVUL5H25762.2 0.0040358826438175
HVUL0H00176.2 HVUL5H26313.2 0.0687298345714999
HVUL0H00176.2 HVUL5H26371.2 0.000176244003721276
HVUL0H00176.2 HVUL5H26612.2 0.0233499594397855
HVUL0H00176.2 HVUL5H26827.2 0.000490290010393207
HVUL0H00176.2 HVUL5H27142.2 0.00139603355219795
HVUL0H00176.2 HVUL5H27155.2 0.00327534291549506
HVUL0H00176.2 HVUL5H27501.2 0.0210678975373747
HVUL0H00176.2 HVUL5H28336.2 0.00962450247857945
HVUL0H00176.2 HVUL5H28910.2 0.00110983397082322
HVUL0H00176.2 HVUL5H28949.2 0.00637451942907033
HVUL0H00176.2 HVUL5H29106.2 0.00334165327969388
HVUL0H00176.2 HVUL5H29110.2 0.00451146764479681
HVUL0H00176.2 HVUL5H29263.2 0.00870517317748427
HVUL0H00176.2 HVUL5H30247.2 0.00298566477611591
HVUL0H00176.2 HVUL5H30953.2 0.006672344492681
HVUL0H00176.2 HVUL5H32303.2 0.0245992810804126
HVUL0H00176.2 HVUL5H32467.2 0.0241912283538075
HVUL0H00176.2 HVUL5H34499.2 0.00106049608306726
HVUL0H00176.2 HVUL5H37034.2 0.000507759410185988
HVUL0H00176.2 HVUL5H38431.2 0.123304450472447
HVUL0H00176.2 HVUL5H38434.2 0.00333035981273593
HVUL0H00176.2 HVUL5H38723.2 2.15961192070821e-05
HVUL0H00176.2 HVUL5H38808.2 0.00349400870447774
HVUL0H00176.2 HVUL5H39410.2 0.000274574500695423
HVUL0H00176.2 HVUL5H39821.2 0.000433956467725036
HVUL0H00176.2 HVUL5H40072.2 0.000276632212712583
HVUL0H00176.2 HVUL5H42760.2 0.00973870110590179
HVUL0H00176.2 HVUL5H44016.2 0.00136492949452152
HVUL0H00176.2 HVUL5H44573.2 0.00380786421468065
HVUL0H00176.2 HVUL5H44898.2 0.0138858583892691
HVUL0H00176.2 HVUL5H45926.2 0.000797835995193047
HVUL0H00176.2 HVUL5H46672.2 0.00383917901093912
HVUL0H00176.2 HVUL5H47286.2 0.000505306073139583
HVUL0H00176.2 HVUL5H47411.2 0.0136118557544289
HVUL0H00176.2 HVUL5H48693.2 0.00377216653881326
HVUL0H00176.2 HVUL5H48844.2 0.000277717102311184
HVUL0H00176.2 HVUL5H49059.2 0.000390565952544319
HVUL0H00176.2 HVUL5H49433.2 0.000538087996983591
HVUL0H00176.2 HVUL5H49949.2 0.00150960956758003
HVUL0H00176.2 HVUL5H50998.2 0.00156309401643461
HVUL0H00176.2 HVUL5H52409.2 3.26227830756411e-05
HVUL0H00176.2 HVUL5H52557.2 0.000973126451943174
HVUL0H00176.2 HVUL5H53325.2 0.000139927136315598
HVUL0H00176.2 HVUL5H53344.2 0.00202249503442451
HVUL0H00176.2 HVUL5H55327.2 0.000985655877322416
HVUL0H00176.2 HVUL6H00507.2 0.0383386090307309
HVUL0H00176.2 HVUL6H01448.2 0.0526694251152614
HVUL0H00176.2 HVUL6H03009.2 8.81299964601126e-05
HVUL0H00176.2 HVUL6H03269.2 0.0526694251152614
HVUL0H00176.2 HVUL6H03320.2 0.0339558427073345
HVUL0H00176.2 HVUL6H04166.2 0.00963063544285346
HVUL0H00176.2 HVUL6H04731.2 0.000552500780494801
HVUL0H00176.2 HVUL6H05484.2 0.00145897358284875
HVUL0H00176.2 HVUL6H06120.2 0.00606290593075012
HVUL0H00176.2 HVUL6H07016.2 0.00109172691603414
HVUL0H00176.2 HVUL6H08664.2 0.00347392828727944
HVUL0H00176.2 HVUL6H08733.2 6.68798376705451e-06
HVUL0H00176.2 HVUL6H09388.2 0.00113897274500677
HVUL0H00176.2 HVUL6H11365.2 0.0157491333529616
HVUL0H00176.2 HVUL6H12645.2 3.30664175113281e-06
HVUL0H00176.2 HVUL6H12960.2 0.150413640648874
HVUL0H00176.2 HVUL6H14632.2 0.000281498130937144
HVUL0H00176.2 HVUL6H14643.2 0.00545088156451641
HVUL0H00176.2 HVUL6H15630.2 0.00120018004543191
HVUL0H00176.2 HVUL6H16239.2 0.0279156442732294
HVUL0H00176.2 HVUL6H17162.2 0.000529593781973629
HVUL0H00176.2 HVUL6H17915.2 0.000402186088775662
HVUL0H00176.2 HVUL6H17916.2 0.0243151594485424
HVUL0H00176.2 HVUL6H18930.2 0.000165872847816036
HVUL0H00176.2 HVUL6H19887.2 0.0191874360845337
HVUL0H00176.2 HVUL6H19899.2 0.000113706913419789
HVUL0H00176.2 HVUL6H20868.2 0.00717320675612126
HVUL0H00176.2 HVUL6H21345.2 0.000335249378092704
HVUL0H00176.2 HVUL6H21520.2 6.08354095827825e-05
HVUL0H00176.2 HVUL6H22211.2 0.00127925833782333
HVUL0H00176.2 HVUL6H24814.2 0.000216487783695503
HVUL0H00176.2 HVUL6H24966.2 0.000656208341401267
HVUL0H00176.2 HVUL6H25329.2 0.0106932587288121
HVUL0H00176.2 HVUL6H25717.2 0.0203167762627956
HVUL0H00176.2 HVUL6H27385.2 0.00116054462464597
HVUL0H00176.2 HVUL6H29079.2 0.0137939506753553
HVUL0H00176.2 HVUL6H29630.2 0.0206268574797816
HVUL0H00176.2 HVUL6H29905.2 0.0026343956677722
HVUL0H00176.2 HVUL6H31987.2 0.000222142410158057
HVUL0H00176.2 HVUL6H34250.2 0.00888734908101744
HVUL0H00176.2 HVUL6H35847.2 0.000107863296845711
HVUL0H00176.2 HVUL6H35848.2 9.81165327512944e-05
HVUL0H00176.2 HVUL6H36560.2 0.00204809930673953
HVUL0H00176.2 HVUL6H37721.2 2.05201112574564e-06
HVUL0H00176.2 HVUL6H38046.2 0.0152026610052847
HVUL0H00176.2 HVUL6H40705.2 0.00113434788428893
HVUL0H00176.2 HVUL6H40902.2 0.00109917378693407
HVUL0H00176.2 HVUL6H42094.2 0.00834808424209567
HVUL0H00176.2 HVUL6H42121.2 0.00169103625776831
HVUL0H00176.2 HVUL6H42122.2 0.0219178908895298
HVUL0H00176.2 HVUL6H43886.2 0.000351421852156146
HVUL0H00176.2 HVUL6H45288.2 0.000536630622719135
HVUL0H00176.2 HVUL6H46586.2 1.10789055169005e-05
HVUL0H00176.2 HVUL6H46846.2 0.00190553214976865
HVUL0H00176.2 HVUL6H47322.2 3.58203624026571e-05
HVUL0H00176.2 HVUL6H50310.2 0.00194406993458413
HVUL0H00176.2 HVUL6H51875.2 0.00510123469480375
HVUL0H00176.2 HVUL6H54242.2 0.000695401700478428
HVUL0H00176.2 HVUL6H54590.2 0.00296021758252744
HVUL0H00176.2 HVUL6H57332.2 0.00267508204755561
HVUL0H00176.2 HVUL6H59196.2 0.0348960342548858
HVUL0H00176.2 HVUL7H00301.2 0.0042659188749829
HVUL0H00176.2 HVUL7H00882.2 4.19590725921142e-05
HVUL0H00176.2 HVUL7H01545.2 0.111341441887989
HVUL0H00176.2 HVUL7H02212.2 2.47078745838502e-05
HVUL0H00176.2 HVUL7H02333.2 0.00320331207345706
HVUL0H00176.2 HVUL7H03201.2 0.0408967305087711
HVUL0H00176.2 HVUL7H03735.2 0.0609102838552753
HVUL0H00176.2 HVUL7H03881.2 6.45282413584412e-05
HVUL0H00176.2 HVUL7H04354.2 0.00903014701152733
HVUL0H00176.2 HVUL7H05943.2 0.00106545373642628
HVUL0H00176.2 HVUL7H06797.2 0.000625227511111371
HVUL0H00176.2 HVUL7H07330.2 0.0218789109061757
HVUL0H00176.2 HVUL7H07543.2 0.00101388114077936
HVUL0H00176.2 HVUL7H08685.2 0.00225257868052
HVUL0H00176.2 HVUL7H10289.2 0.0830198129115325
HVUL0H00176.2 HVUL7H10354.2 0.000873797779567942
HVUL0H00176.2 HVUL7H11256.2 0.000417481156684676
HVUL0H00176.2 HVUL7H11270.2 0.0100864008135117
HVUL0H00176.2 HVUL7H11271.2 0.0360938060854352
HVUL0H00176.2 HVUL7H11400.2 0.00117893753799563
HVUL0H00176.2 HVUL7H11451.2 0.0242366098715412
HVUL0H00176.2 HVUL7H11453.2 0.0805949851323841
HVUL0H00176.2 HVUL7H11565.2 0.0405216288989185
HVUL0H00176.2 HVUL7H11569.2 0.0356927311896893
HVUL0H00176.2 HVUL7H11570.2 0.0087489583974883
HVUL0H00176.2 HVUL7H12545.2 0.00160872859288577
HVUL0H00176.2 HVUL7H12579.2 1.66392262713737e-05
HVUL0H00176.2 HVUL7H13444.2 0.00102728377716789
HVUL0H00176.2 HVUL7H13859.2 0.00650177295221305
HVUL0H00176.2 HVUL7H14382.2 6.75706660306301e-06
HVUL0H00176.2 HVUL7H14840.2 6.73847246641882e-05
HVUL0H00176.2 HVUL7H16385.2 0.00148539874647867
HVUL0H00176.2 HVUL7H16433.2 0.00715506065572361
HVUL0H00176.2 HVUL7H17098.2 0.114751835603826
HVUL0H00176.2 HVUL7H17461.2 5.36241963154599e-05
HVUL0H00176.2 HVUL7H17764.2 0.000345306979615181
HVUL0H00176.2 HVUL7H18353.2 0.0306114444050522
HVUL0H00176.2 HVUL7H19331.2 0.0467307155632761
HVUL0H00176.2 HVUL7H19681.2 0.00939967174088702
HVUL0H00176.2 HVUL7H19723.2 0.00245977759766441
HVUL0H00176.2 HVUL7H20140.2 0.000156369351206871
HVUL0H00176.2 HVUL7H20192.2 0.0325901414947661
HVUL0H00176.2 HVUL7H20538.2 0.0243342729559321
HVUL0H00176.2 HVUL7H20723.2 0.00769081618302615
HVUL0H00176.2 HVUL7H20841.2 0.00321621317482297
HVUL0H00176.2 HVUL7H20860.2 0.0937374961936447
HVUL0H00176.2 HVUL7H21481.2 0.000155995171317745
HVUL0H00176.2 HVUL7H21740.2 0.0144744504773769
HVUL0H00176.2 HVUL7H22107.2 0.000235356015647241
HVUL0H00176.2 HVUL7H22243.2 8.39884947179863e-05
HVUL0H00176.2 HVUL7H23148.2 0.00393797339290154
HVUL0H00176.2 HVUL7H24730.2 0.00170676542677379
HVUL0H00176.2 HVUL7H24753.2 0.00191016167448189
HVUL0H00176.2 HVUL7H25099.2 0.000295187592835793
HVUL0H00176.2 HVUL7H25324.2 0.000788400560193509
HVUL0H00176.2 HVUL7H25429.2 0.000615051653384656
HVUL0H00176.2 HVUL7H25444.2 0.00178811918008256
HVUL0H00176.2 HVUL7H25654.2 0.00185444236741996
HVUL0H00176.2 HVUL7H27075.2 0.000132233117053499
HVUL0H00176.2 HVUL7H27332.2 0.0010609118024388
HVUL0H00176.2 HVUL7H27344.2 0.00429130827001644
HVUL0H00176.2 HVUL7H28054.2 0.00169882214404476
HVUL0H00176.2 HVUL7H28391.2 0.000548095977904649
HVUL0H00176.2 HVUL7H28818.2 0.0418984925963804
HVUL0H00176.2 HVUL7H29721.2 0.00011336338319865
HVUL0H00176.2 HVUL7H31656.2 0.0118231285737485
HVUL0H00176.2 HVUL7H32139.2 0.00399449145622351
HVUL0H00176.2 HVUL7H32214.2 0.000665144715559362
HVUL0H00176.2 HVUL7H32285.2 0.0221217488920769
HVUL0H00176.2 HVUL7H32398.2 0.000141704359354013
HVUL0H00176.2 HVUL7H33166.2 0.00594579154964692
HVUL0H00176.2 HVUL7H33470.2 0.000288954382202249
HVUL0H00176.2 HVUL7H33547.2 3.66327313125344e-05
HVUL0H00176.2 HVUL7H34352.2 0.000491960369111674
HVUL0H00176.2 HVUL7H34398.2 0.0116387105298353
HVUL0H00176.2 HVUL7H35576.2 0.0218741799307093
HVUL0H00176.2 HVUL7H35913.2 0.0835953976591898
HVUL0H00176.2 HVUL7H36594.2 6.60674322115752e-06
HVUL0H00176.2 HVUL7H36595.2 5.65256444818129e-06
HVUL0H00176.2 HVUL7H37292.2 0.0621615876900604
HVUL0H00176.2 HVUL7H37394.2 0.00110322691507658
HVUL0H00176.2 HVUL7H37587.2 7.86455926128494e-06
HVUL0H00176.2 HVUL7H38230.2 0.0280055439982223
HVUL0H00176.2 HVUL7H38334.2 8.14852235060526e-05
HVUL0H00176.2 HVUL7H38482.2 0.00482763702374749
HVUL0H00176.2 HVUL7H39160.2 0.00082259648855257
HVUL0H00176.2 HVUL7H39196.2 0.0338650469622407
HVUL0H00176.2 HVUL7H39265.2 0.00730646096167538
HVUL0H00176.2 HVUL7H39386.2 0.0239342774608087
HVUL0H00176.2 HVUL7H41072.2 0.000219616559440074
HVUL0H00176.2 HVUL7H41444.2 0.00474135874955971
HVUL0H00176.2 HVUL7H41445.2 0.00474135874955971
HVUL0H00176.2 HVUL7H41467.2 0.01729692387544
HVUL0H00176.2 HVUL7H41730.2 0.000701936517752022
HVUL0H00176.2 HVUL7H42239.2 0.0317064362160016
HVUL0H00176.2 HVUL7H43717.2 0.000282407681696139
HVUL0H00176.2 HVUL7H44044.2 0.00808392025523411
HVUL0H00176.2 HVUL7H44825.2 0.016303923768328
HVUL0H00176.2 HVUL7H46272.2 0.000361486447560374
HVUL0H00176.2 HVUL7H47603.2 0.00173179588808085
HVUL0H00176.2 HVUL7H48434.2 0.000370544687975521
HVUL0H00176.2 HVUL7H49488.2 3.85302096104075e-05
HVUL0H00176.2 HVUL7H50120.2 0.252616444098899
HVUL0H00176.2 HVUL7H52497.2 0.000499392072122298
HVUL0H00176.2 HVUL7H54261.2 0.0059253355940358
HVUL0H00176.2 HVUL7H54500.2 0.00164080882871147
HVUL0H00176.2 HVUL7H55989.2 0.00244958959733004
HVUL0H00176.2 HVUL7H57978.2 0.00393459551323945
HVUL0H00246.2 HVUL0H00258.2 8.821652397201e-06
HVUL0H00246.2 HVUL0H00268.2 4.17707364530558e-05
HVUL0H00246.2 HVUL0H00343.2 0.00360665111740021
HVUL0H00246.2 HVUL0H00390.2 2.24122553476984e-05
HVUL0H00246.2 HVUL0H00500.2 4.19826861393277e-05
HVUL0H00246.2 HVUL0H00618.2 4.19826861393277e-05
HVUL0H00246.2 HVUL0H01172.2 0.0040631594879707
HVUL0H00246.2 HVUL0H01189.2 0.000165847097786925
HVUL0H00246.2 HVUL0H01376.2 0.000163942088761674
HVUL0H00246.2 HVUL0H01785.2 3.08981165485511e-05
HVUL0H00246.2 HVUL0H02209.2 5.6955979991379e-06
HVUL0H00246.2 HVUL0H02610.2 9.89816618766233e-07
HVUL0H00246.2 HVUL0H03448.2 4.91602786206628e-06
HVUL0H00246.2 HVUL0H03523.2 5.91208097533433e-05
HVUL0H00246.2 HVUL0H03543.2 5.1858362461242e-07
HVUL0H00246.2 HVUL0H03682.2 2.93249614793503e-05
HVUL0H00246.2 HVUL0H03914.2 1.03297279099503e-05
HVUL0H00246.2 HVUL0H04640.2 6.92873275110701e-05
HVUL0H00246.2 HVUL0H06311.2 0.000261274253543304
HVUL0H00246.2 HVUL0H07108.2 0.000566899015229879
HVUL0H00246.2 HVUL0H07395.2 1.54907875623834e-06
HVUL0H00246.2 HVUL0H07498.2 5.93004560318652e-06
HVUL0H00246.2 HVUL0H07807.2 0.00070867201818596
HVUL0H00246.2 HVUL0H08023.2 2.86638264575279e-05
HVUL0H00246.2 HVUL0H09210.2 0.000172963749044862
HVUL0H00246.2 HVUL0H10076.2 2.30749373315602e-05
HVUL0H00246.2 HVUL0H10078.2 2.80369538940448e-05
HVUL0H00246.2 HVUL0H10580.2 4.08978330029706e-05
HVUL0H00246.2 HVUL0H10914.2 9.78537062083152e-06
HVUL0H00246.2 HVUL0H11038.2 7.29405305510986e-05
HVUL0H00246.2 HVUL0H11766.2 0.00328571075988658
HVUL0H00246.2 HVUL0H12603.2 8.82610469537081e-06
HVUL0H00246.2 HVUL0H15651.2 1.20967736841754e-06
HVUL0H00246.2 HVUL0H16448.2 0.00050631256537251
HVUL0H00246.2 HVUL0H17596.2 0.00012605948423071
HVUL0H00246.2 HVUL0H18457.2 3.35936914697594e-05
HVUL0H00246.2 HVUL0H18875.2 1.27748545548299e-05
HVUL0H00246.2 HVUL0H21654.2 0.000265808329291512
HVUL0H00246.2 HVUL0H23007.2 1.22164050598998e-05
HVUL0H00246.2 HVUL0H24665.2 0.00158850327640075
HVUL0H00246.2 HVUL0H25455.2 0.000124136365243413
HVUL0H00246.2 HVUL0H26112.2 1.17911622836395e-06
HVUL0H00246.2 HVUL0H27662.2 7.72887291488678e-05
HVUL0H00246.2 HVUL0H27664.2 2.43071809218816e-05
HVUL0H00246.2 HVUL0H28309.2 0.000238538834308759
HVUL0H00246.2 HVUL0H29765.2 0.000798801605440328
HVUL0H00246.2 HVUL0H30775.2 2.9424614301582e-05
HVUL0H00246.2 HVUL0H35121.2 6.03590276210939e-05
HVUL0H00246.2 HVUL0H37447.2 0.0141324427348864
HVUL0H00246.2 HVUL0H41036.2 1.74710868685224e-06
HVUL0H00246.2 HVUL0H41860.2 0.000216889717801088
HVUL0H00246.2 HVUL0H45411.2 9.31309530604169e-06
HVUL0H00246.2 HVUL1H01910.2 2.1088282312571e-06
HVUL0H00246.2 HVUL1H01938.2 0.000460897510600717
HVUL0H00246.2 HVUL1H02310.2 7.16788416421496e-07
HVUL0H00246.2 HVUL1H02589.2 1.17033581637917e-05
HVUL0H00246.2 HVUL1H03051.2 3.09154205776156e-05
HVUL0H00246.2 HVUL1H03640.2 0.00230951883659517
HVUL0H00246.2 HVUL1H03976.2 3.47486805753414e-06
HVUL0H00246.2 HVUL1H04376.2 0.0149092158423399
HVUL0H00246.2 HVUL1H04477.2 0.000116057257743942
HVUL0H00246.2 HVUL1H04659.2 8.72680041034475e-05
HVUL0H00246.2 HVUL1H05360.2 4.4276693313569e-06
HVUL0H00246.2 HVUL1H06131.2 2.55044515299535e-05
HVUL0H00246.2 HVUL1H06197.2 1.69192890590536e-06
HVUL0H00246.2 HVUL1H06767.2 0.00399113779327889
HVUL0H00246.2 HVUL1H06905.2 1.49992182936162e-05
HVUL0H00246.2 HVUL1H07081.2 6.09301800443513e-07
HVUL0H00246.2 HVUL1H08030.2 0.000233121357391624
HVUL0H00246.2 HVUL1H08544.2 2.94234724925966e-05
HVUL0H00246.2 HVUL1H08749.2 2.56381313314347e-05
HVUL0H00246.2 HVUL1H08998.2 4.83360524453417e-06
HVUL0H00246.2 HVUL1H09611.2 2.09212396262371e-06
HVUL0H00246.2 HVUL1H09854.2 8.2875991290217e-05
HVUL0H00246.2 HVUL1H11018.2 8.66376572326463e-06
HVUL0H00246.2 HVUL1H12016.2 5.28492456213815e-07
HVUL0H00246.2 HVUL1H12136.2 1.95678042271266e-05
HVUL0H00246.2 HVUL1H12629.2 0.000146020287983859
HVUL0H00246.2 HVUL1H12951.2 0.000760677338628351
HVUL0H00246.2 HVUL1H13100.2 0.000417658934266129
HVUL0H00246.2 HVUL1H13204.2 5.33741697243445e-06
HVUL0H00246.2 HVUL1H13234.2 0.00013231291071038
HVUL0H00246.2 HVUL1H14000.2 8.14158542881494e-05
HVUL0H00246.2 HVUL1H14037.2 1.05969354053013e-05
HVUL0H00246.2 HVUL1H14088.2 0.00023385529154794
HVUL0H00246.2 HVUL1H14481.2 0.000163510666307282
HVUL0H00246.2 HVUL1H14945.2 2.4854530697366e-05
HVUL0H00246.2 HVUL1H15743.2 6.8495297485226e-05
HVUL0H00246.2 HVUL1H15964.2 0.00581829696296791
HVUL0H00246.2 HVUL1H16031.2 3.79441904137207e-05
HVUL0H00246.2 HVUL1H16126.2 1.39344552835176e-05
HVUL0H00246.2 HVUL1H16206.2 8.36299147502592e-05
HVUL0H00246.2 HVUL1H16787.2 5.0406647339031e-05
HVUL0H00246.2 HVUL1H17123.2 0.00118680956830298
HVUL0H00246.2 HVUL1H17254.2 0.00634310772157421
HVUL0H00246.2 HVUL1H17308.2 0.00015666918732704
HVUL0H00246.2 HVUL1H18992.2 1.42684363376487e-05
HVUL0H00246.2 HVUL1H19148.2 4.45535030354713e-05
HVUL0H00246.2 HVUL1H19658.2 0.000546324040177036
HVUL0H00246.2 HVUL1H20300.2 1.80888325581315e-05
HVUL0H00246.2 HVUL1H21400.2 9.43356020583418e-07
HVUL0H00246.2 HVUL1H22447.2 1.29218353099523e-06
HVUL0H00246.2 HVUL1H22802.2 2.00645564575112e-05
HVUL0H00246.2 HVUL1H23576.2 1.85499272562691e-06
HVUL0H00246.2 HVUL1H23814.2 0.000178433440700758
HVUL0H00246.2 HVUL1H24391.2 0.000274795031349098
HVUL0H00246.2 HVUL1H24392.2 7.15441047168671e-06
HVUL0H00246.2 HVUL1H24394.2 4.75090680617567e-05
HVUL0H00246.2 HVUL1H24456.2 0.000881402898092257
HVUL0H00246.2 HVUL1H24550.2 8.56002325137763e-05
HVUL0H00246.2 HVUL1H24927.2 6.48502792095505e-05
HVUL0H00246.2 HVUL1H25781.2 3.55051943975394e-05
HVUL0H00246.2 HVUL1H26025.2 0.00118638385632137
HVUL0H00246.2 HVUL1H26242.2 7.10564442054008e-05
HVUL0H00246.2 HVUL1H26693.2 1.05885710207329e-05
HVUL0H00246.2 HVUL1H26760.2 0.00496211771814887
HVUL0H00246.2 HVUL1H28046.2 2.77429972058795e-05
HVUL0H00246.2 HVUL1H28639.2 0.00699249915713362
HVUL0H00246.2 HVUL1H28745.2 0.000240245668468292
HVUL0H00246.2 HVUL1H28986.2 0.00020844541171862
HVUL0H00246.2 HVUL1H29985.2 4.92370258034748e-07
HVUL0H00246.2 HVUL1H30344.2 5.39931806101281e-05
HVUL0H00246.2 HVUL1H30724.2 3.23172368399914e-05
HVUL0H00246.2 HVUL1H33518.2 3.97510602123921e-07
HVUL0H00246.2 HVUL1H33825.2 4.74125544738532e-06
HVUL0H00246.2 HVUL1H33881.2 0.00166152182115642
HVUL0H00246.2 HVUL1H33926.2 0.00055199898865957
HVUL0H00246.2 HVUL1H34234.2 2.28438559361605e-05
HVUL0H00246.2 HVUL1H34651.2 1.68297930310671e-05
HVUL0H00246.2 HVUL1H34792.2 1.66765365563726e-05
HVUL0H00246.2 HVUL1H34922.2 0.00152820989131772
HVUL0H00246.2 HVUL1H34924.2 0.00141600371260437
HVUL0H00246.2 HVUL1H34928.2 0.0039805501839915
HVUL0H00246.2 HVUL1H34929.2 0.00107858398713217
HVUL0H00246.2 HVUL1H36962.2 0.000196302476140701
HVUL0H00246.2 HVUL1H37478.2 3.11171729352963e-05
HVUL0H00246.2 HVUL1H40084.2 0.00268811855814375
HVUL0H00246.2 HVUL1H40748.2 0.000172241769818359
HVUL0H00246.2 HVUL1H41380.2 4.67327510844953e-07
HVUL0H00246.2 HVUL1H41667.2 9.68118299316625e-07
HVUL0H00246.2 HVUL1H41877.2 1.64784101335204e-05
HVUL0H00246.2 HVUL1H41878.2 1.56625901675397e-06
HVUL0H00246.2 HVUL1H42081.2 5.45804882978735e-05
HVUL0H00246.2 HVUL1H42103.2 2.88379986978587e-05
HVUL0H00246.2 HVUL1H43470.2 0.000239332245416216
HVUL0H00246.2 HVUL1H43472.2 5.18579579243209e-07
HVUL0H00246.2 HVUL1H44195.2 0.000394300844622261
HVUL0H00246.2 HVUL1H44903.2 7.27722415731601e-06
HVUL0H00246.2 HVUL1H48253.2 1.51698277206752e-06
HVUL0H00246.2 HVUL1H48570.2 0.00104149167470786
HVUL0H00246.2 HVUL1H49400.2 6.3513649796502e-06
HVUL0H00246.2 HVUL1H49402.2 1.62079412294564e-05
HVUL0H00246.2 HVUL1H50095.2 4.40531545237279e-05
HVUL0H00246.2 HVUL1H52159.2 2.70917816225637e-05
HVUL0H00246.2 HVUL1H52569.2 4.3951015742618e-07
HVUL0H00246.2 HVUL1H52571.2 7.11513530885735e-05
HVUL0H00246.2 HVUL1H53950.2 4.51877386759852e-07
HVUL0H00246.2 HVUL1H57565.2 5.57840703245259e-07
HVUL0H00246.2 HVUL1H58987.2 0.00218548469048949
HVUL0H00246.2 HVUL2H00395.2 6.1327114220043e-07
HVUL0H00246.2 HVUL2H00850.2 0.00334758564541191
HVUL0H00246.2 HVUL2H00951.2 2.54965955624665e-05
HVUL0H00246.2 HVUL2H01450.2 0.000777451745468847
HVUL0H00246.2 HVUL2H01895.2 0.000107267992014326
HVUL0H00246.2 HVUL2H02126.2 2.78518499723616e-06
HVUL0H00246.2 HVUL2H02262.2 2.6782136121684e-06
HVUL0H00246.2 HVUL2H04108.2 4.98660598811783e-06
HVUL0H00246.2 HVUL2H04892.2 0.000131001877863832
HVUL0H00246.2 HVUL2H05712.2 2.08165200810966e-05
HVUL0H00246.2 HVUL2H06217.2 0.000146145708691039
HVUL0H00246.2 HVUL2H06235.2 8.65416079392368e-05
HVUL0H00246.2 HVUL2H06254.2 0.000113089332435936
HVUL0H00246.2 HVUL2H06644.2 8.35762317080146e-05
HVUL0H00246.2 HVUL2H06699.2 0.0225186330222474
HVUL0H00246.2 HVUL2H06937.2 9.41126048466721e-05
HVUL0H00246.2 HVUL2H07171.2 1.80197230700143e-06
HVUL0H00246.2 HVUL2H07177.2 4.96566948458383e-06
HVUL0H00246.2 HVUL2H08028.2 0.00143379845840799
HVUL0H00246.2 HVUL2H10518.2 0.00190727489286867
HVUL0H00246.2 HVUL2H10865.2 3.50122174694861e-06
HVUL0H00246.2 HVUL2H11728.2 0.00156206855727959
HVUL0H00246.2 HVUL2H11983.2 0.000626757728019017
HVUL0H00246.2 HVUL2H12264.2 5.27790713956906e-06
HVUL0H00246.2 HVUL2H12860.2 0.00129471407764524
HVUL0H00246.2 HVUL2H13695.2 0.00315599548997357
HVUL0H00246.2 HVUL2H13714.2 0.00100089646292223
HVUL0H00246.2 HVUL2H13806.2 0.00124039793965019
HVUL0H00246.2 HVUL2H13908.2 1.31455365638016e-05
HVUL0H00246.2 HVUL2H13979.2 4.57903927731645e-06
HVUL0H00246.2 HVUL2H14045.2 4.35399436468128e-05
HVUL0H00246.2 HVUL2H15185.2 0.00419432398290445
HVUL0H00246.2 HVUL2H16605.2 0.00203919061677356
HVUL0H00246.2 HVUL2H17219.2 2.86638264575279e-05
HVUL0H00246.2 HVUL2H17572.2 1.19340947686717e-06
HVUL0H00246.2 HVUL2H17573.2 0.00123165769053488
HVUL0H00246.2 HVUL2H17628.2 2.15938917480004e-06
HVUL0H00246.2 HVUL2H18204.2 2.29028260690942e-06
HVUL0H00246.2 HVUL2H18497.2 0.000462320689320467
HVUL0H00246.2 HVUL2H18516.2 5.81628423144905e-05
HVUL0H00246.2 HVUL2H18598.2 0.0018726803945445
HVUL0H00246.2 HVUL2H18726.2 4.58167620787204e-06
HVUL0H00246.2 HVUL2H19285.2 0.00174322693900558
HVUL0H00246.2 HVUL2H19629.2 3.1053753650652e-06
HVUL0H00246.2 HVUL2H20176.2 0.000349417246591097
HVUL0H00246.2 HVUL2H20179.2 0.000861821103899397
HVUL0H00246.2 HVUL2H20623.2 4.44041816444325e-05
HVUL0H00246.2 HVUL2H21053.2 0.00113795737979968
HVUL0H00246.2 HVUL2H21399.2 4.57177840370432e-07
HVUL0H00246.2 HVUL2H22007.2 0.00159836319653563
HVUL0H00246.2 HVUL2H22219.2 1.83225378811611e-06
HVUL0H00246.2 HVUL2H22809.2 6.57252509056332e-06
HVUL0H00246.2 HVUL2H24180.2 6.4582414079761e-07
HVUL0H00246.2 HVUL2H24229.2 2.89668953556806e-06
HVUL0H00246.2 HVUL2H24608.2 6.6072915269437e-07
HVUL0H00246.2 HVUL2H25222.2 5.20059190928306e-06
HVUL0H00246.2 HVUL2H25597.2 0.00211452034014097
HVUL0H00246.2 HVUL2H25943.2 8.53718332039319e-07
HVUL0H00246.2 HVUL2H26103.2 3.15121086704735e-06
HVUL0H00246.2 HVUL2H26551.2 4.50349762535408e-06
HVUL0H00246.2 HVUL2H26584.2 0.000581418680704497
HVUL0H00246.2 HVUL2H27241.2 2.27901115784739e-06
HVUL0H00246.2 HVUL2H27698.2 8.95482322793285e-06
HVUL0H00246.2 HVUL2H28623.2 0.000126437596466254
HVUL0H00246.2 HVUL2H28789.2 8.29100185918383e-05
HVUL0H00246.2 HVUL2H29216.2 3.22192173238786e-05
HVUL0H00246.2 HVUL2H29218.2 0.00267570949658641
HVUL0H00246.2 HVUL2H29281.2 2.31206045791873e-06
HVUL0H00246.2 HVUL2H30294.2 6.51728283085927e-05
HVUL0H00246.2 HVUL2H30295.2 8.11570558179596e-05
HVUL0H00246.2 HVUL2H30422.2 7.99146603088661e-05
HVUL0H00246.2 HVUL2H30556.2 0.00490429303405574
HVUL0H00246.2 HVUL2H30907.2 6.65245067079885e-06
HVUL0H00246.2 HVUL2H31661.2 3.93647295178683e-05
HVUL0H00246.2 HVUL2H31745.2 8.20355411987556e-05
HVUL0H00246.2 HVUL2H31880.2 0.00190104839261012
HVUL0H00246.2 HVUL2H32775.2 1.96694495654628e-06
HVUL0H00246.2 HVUL2H33642.2 2.75252136923492e-06
HVUL0H00246.2 HVUL2H34102.2 1.41312819109757e-07
HVUL0H00246.2 HVUL2H35149.2 1.19630008973017e-06
HVUL0H00246.2 HVUL2H35246.2 4.77260509023028e-06
HVUL0H00246.2 HVUL2H35598.2 0.00316273745853806
HVUL0H00246.2 HVUL2H36049.2 0.000602455689273703
HVUL0H00246.2 HVUL2H38328.2 0.000224494712269667
HVUL0H00246.2 HVUL2H38460.2 1.61615695398047e-05
HVUL0H00246.2 HVUL2H38818.2 2.12270217762343e-05
HVUL0H00246.2 HVUL2H39521.2 3.55420908933445e-05
HVUL0H00246.2 HVUL2H40343.2 0.0046788837595952
HVUL0H00246.2 HVUL2H40557.2 1.92864056875665e-06
HVUL0H00246.2 HVUL2H41003.2 0.00774031732128157
HVUL0H00246.2 HVUL2H42411.2 9.237869242446e-06
HVUL0H00246.2 HVUL2H43080.2 4.56964354320877e-05
HVUL0H00246.2 HVUL2H44536.2 8.27127289912625e-05
HVUL0H00246.2 HVUL2H46409.2 1.48772146132373e-06
HVUL0H00246.2 HVUL2H46702.2 3.60949944207552e-05
HVUL0H00246.2 HVUL2H49706.2 1.14650237336937e-05
HVUL0H00246.2 HVUL2H49844.2 0.0007372907012353
HVUL0H00246.2 HVUL2H50050.2 1.04741328469853e-05
HVUL0H00246.2 HVUL2H50798.2 0.00147626756030189
HVUL0H00246.2 HVUL2H50984.2 1.86563948028222e-06
HVUL0H00246.2 HVUL2H51806.2 6.69864591535091e-05
HVUL0H00246.2 HVUL2H52460.2 1.02680241074231e-06
HVUL0H00246.2 HVUL2H53369.2 2.42922758263802e-05
HVUL0H00246.2 HVUL2H54717.2 3.05376780025327e-06
HVUL0H00246.2 HVUL2H55014.2 0.00197373016234804
HVUL0H00246.2 HVUL2H55368.2 0.00017017512682725
HVUL0H00246.2 HVUL2H59224.2 7.89714892294958e-05
HVUL0H00246.2 HVUL3H00190.2 0.00206007289369093
HVUL0H00246.2 HVUL3H01512.2 1.34189166480172e-05
HVUL0H00246.2 HVUL3H01819.2 2.94297177134144e-06
HVUL0H00246.2 HVUL3H02243.2 1.39072740171826e-06
HVUL0H00246.2 HVUL3H02641.2 0.000906206465697708
HVUL0H00246.2 HVUL3H03644.2 2.46170539101561e-05
HVUL0H00246.2 HVUL3H03996.2 8.50894709973292e-07
HVUL0H00246.2 HVUL3H04750.2 0.00409344301049906
HVUL0H00246.2 HVUL3H04807.2 0.000479252929221263
HVUL0H00246.2 HVUL3H04986.2 5.50410063533726e-07
HVUL0H00246.2 HVUL3H05214.2 7.39782102319827e-05
HVUL0H00246.2 HVUL3H05641.2 8.71464503090831e-05
HVUL0H00246.2 HVUL3H06262.2 6.85113560701401e-05
HVUL0H00246.2 HVUL3H06451.2 0.00584302964820442
HVUL0H00246.2 HVUL3H06540.2 5.20288958826514e-06
HVUL0H00246.2 HVUL3H06541.2 1.55197513764702e-05
HVUL0H00246.2 HVUL3H06811.2 1.04171140972811e-05
HVUL0H00246.2 HVUL3H07018.2 4.20613216386868e-06
HVUL0H00246.2 HVUL3H07975.2 6.07286613565462e-06
HVUL0H00246.2 HVUL3H09488.2 6.8713439658478e-05
HVUL0H00246.2 HVUL3H09744.2 0.0002986721119881
HVUL0H00246.2 HVUL3H10114.2 1.75427883619627e-05
HVUL0H00246.2 HVUL3H10227.2 3.46703281771086e-06
HVUL0H00246.2 HVUL3H11199.2 4.58470200023202e-07
HVUL0H00246.2 HVUL3H11788.2 0.00267238839344077
HVUL0H00246.2 HVUL3H12726.2 0.00209762778584683
HVUL0H00246.2 HVUL3H12908.2 2.53334026687061e-05
HVUL0H00246.2 HVUL3H13042.2 1.69940168768799e-05
HVUL0H00246.2 HVUL3H13288.2 0.00206007289369093
HVUL0H00246.2 HVUL3H15483.2 1.96945058489601e-05
HVUL0H00246.2 HVUL3H16315.2 0.000124461911555008
HVUL0H00246.2 HVUL3H16626.2 2.62290174612615e-05
HVUL0H00246.2 HVUL3H16627.2 2.87635693490006e-05
HVUL0H00246.2 HVUL3H16703.2 3.18437291610493e-05
HVUL0H00246.2 HVUL3H17430.2 0.000609872055264291
HVUL0H00246.2 HVUL3H17781.2 8.07578419025719e-06
HVUL0H00246.2 HVUL3H19415.2 1.7286953435916e-06
HVUL0H00246.2 HVUL3H20482.2 3.49874241313394e-05
HVUL0H00246.2 HVUL3H20924.2 5.34608306616182e-06
HVUL0H00246.2 HVUL3H21206.2 9.94954237639894e-07
HVUL0H00246.2 HVUL3H21404.2 1.367451039804e-05
HVUL0H00246.2 HVUL3H21570.2 1.69697248422604e-06
HVUL0H00246.2 HVUL3H21714.2 2.30094751563122e-06
HVUL0H00246.2 HVUL3H22174.2 0.00205742319749052
HVUL0H00246.2 HVUL3H22942.2 1.09785353163286e-06
HVUL0H00246.2 HVUL3H23004.2 6.83177183866214e-07
HVUL0H00246.2 HVUL3H23068.2 7.97271848957736e-05
HVUL0H00246.2 HVUL3H23762.2 4.61008511032968e-05
HVUL0H00246.2 HVUL3H24265.2 4.900357939688e-06
HVUL0H00246.2 HVUL3H24854.2 1.19602932333106e-06
HVUL0H00246.2 HVUL3H25953.2 0.000882752986173873
HVUL0H00246.2 HVUL3H26974.2 2.99005938881129e-06
HVUL0H00246.2 HVUL3H27958.2 3.33249385232909e-05
HVUL0H00246.2 HVUL3H29224.2 0.00265506399154961
HVUL0H00246.2 HVUL3H30197.2 6.39112972178688e-05
HVUL0H00246.2 HVUL3H30595.2 0.00376751531309368
HVUL0H00246.2 HVUL3H30660.2 8.43758272644868e-06
HVUL0H00246.2 HVUL3H31562.2 0.000326318340816066
HVUL0H00246.2 HVUL3H31682.2 0.00550911593315628
HVUL0H00246.2 HVUL3H31686.2 0.00757124916354816
HVUL0H00246.2 HVUL3H35317.2 0.000219375623547274
HVUL0H00246.2 HVUL3H35856.2 3.20617874790046e-05
HVUL0H00246.2 HVUL3H35905.2 2.71084259957318e-06
HVUL0H00246.2 HVUL3H37503.2 1.06835802435393e-05
HVUL0H00246.2 HVUL3H38263.2 3.09590749552548e-07
HVUL0H00246.2 HVUL3H38490.2 4.62689856766267e-05
HVUL0H00246.2 HVUL3H40269.2 5.32892805974192e-06
HVUL0H00246.2 HVUL3H42488.2 0.000148997282520078
HVUL0H00246.2 HVUL3H42702.2 8.73160015992663e-05
HVUL0H00246.2 HVUL3H43045.2 0.000252314680566788
HVUL0H00246.2 HVUL3H43787.2 0.000312973321480598
HVUL0H00246.2 HVUL3H43836.2 8.80003703896761e-05
HVUL0H00246.2 HVUL3H44749.2 5.63213842387551e-06
HVUL0H00246.2 HVUL3H45014.2 2.74974705474968e-05
HVUL0H00246.2 HVUL3H45631.2 0.00658892101111059
HVUL0H00246.2 HVUL3H45820.2 0.000152643861172959
HVUL0H00246.2 HVUL3H45948.2 0.000138521510638596
HVUL0H00246.2 HVUL3H47474.2 7.33740236766807e-06
HVUL0H00246.2 HVUL3H47524.2 2.37177979728843e-05
HVUL0H00246.2 HVUL3H48657.2 0.000882854961646484
HVUL0H00246.2 HVUL3H50254.2 0.00248740417989439
HVUL0H00246.2 HVUL3H50394.2 3.78938648458813e-06
HVUL0H00246.2 HVUL3H50496.2 1.74311901014633e-06
HVUL0H00246.2 HVUL3H51405.2 0.000180276716767349
HVUL0H00246.2 HVUL3H52849.2 4.94712710300375e-06
HVUL0H00246.2 HVUL3H53252.2 0.00774276385351016
HVUL0H00246.2 HVUL3H54921.2 0.00046260894090498
HVUL0H00246.2 HVUL3H56326.2 5.11674974304268e-05
HVUL0H00246.2 HVUL4H01373.2 1.27901836135127e-05
HVUL0H00246.2 HVUL4H01567.2 7.89855267776164e-05
HVUL0H00246.2 HVUL4H03262.2 1.29038788880812e-05
HVUL0H00246.2 HVUL4H03498.2 3.69348747038313e-06
HVUL0H00246.2 HVUL4H03594.2 4.57784634899993e-06
HVUL0H00246.2 HVUL4H04630.2 1.38945978326445e-05
HVUL0H00246.2 HVUL4H04887.2 1.04814534252146e-06
HVUL0H00246.2 HVUL4H05062.2 3.38661959039296e-07
HVUL0H00246.2 HVUL4H05676.2 0.000116114120535944
HVUL0H00246.2 HVUL4H05738.2 4.14596444782443e-05
HVUL0H00246.2 HVUL4H05891.2 0.000173988677331678
HVUL0H00246.2 HVUL4H06772.2 5.5215979179384e-07
HVUL0H00246.2 HVUL4H08206.2 0.000105962929538743
HVUL0H00246.2 HVUL4H08248.2 4.32630689815779e-06
HVUL0H00246.2 HVUL4H08860.2 0.000504985069024111
HVUL0H00246.2 HVUL4H09059.2 2.13966511420845e-06
HVUL0H00246.2 HVUL4H10242.2 7.65826251626121e-06
HVUL0H00246.2 HVUL4H10534.2 1.1878346529289e-06
HVUL0H00246.2 HVUL4H10599.2 6.65660542441246e-07
HVUL0H00246.2 HVUL4H10710.2 0.000198740092801378
HVUL0H00246.2 HVUL4H11674.2 0.000426489995439368
HVUL0H00246.2 HVUL4H12172.2 1.4285771503013e-06
HVUL0H00246.2 HVUL4H12658.2 8.89933171966485e-07
HVUL0H00246.2 HVUL4H14105.2 3.13111341174208e-05
HVUL0H00246.2 HVUL4H14294.2 0.000277005930081182
HVUL0H00246.2 HVUL4H14906.2 0.00729258612206001
HVUL0H00246.2 HVUL4H14907.2 0.00791799760934029
HVUL0H00246.2 HVUL4H15819.2 0.00691986044116185
HVUL0H00246.2 HVUL4H16668.2 7.83001564975782e-07
HVUL0H00246.2 HVUL4H18529.2 0.000250026887776696
HVUL0H00246.2 HVUL4H18819.2 0.00306406429392958
HVUL0H00246.2 HVUL4H20812.2 3.96820338567811e-05
HVUL0H00246.2 HVUL4H20935.2 8.65695232400404e-06
HVUL0H00246.2 HVUL4H20936.2 4.90037836256112e-06
HVUL0H00246.2 HVUL4H20939.2 2.91548000132896e-06
HVUL0H00246.2 HVUL4H21040.2 9.1810020827264e-07
HVUL0H00246.2 HVUL4H21858.2 0.000179528803946397
HVUL0H00246.2 HVUL4H23319.2 0.00256498467171518
HVUL0H00246.2 HVUL4H24374.2 7.34414928625469e-05
HVUL0H00246.2 HVUL4H26228.2 0.000103250680195558
HVUL0H00246.2 HVUL4H26843.2 0.00306401684528692
HVUL0H00246.2 HVUL4H28106.2 3.46077067698629e-05
HVUL0H00246.2 HVUL4H28112.2 1.39709103607511e-06
HVUL0H00246.2 HVUL4H29450.2 0.000184034580475128
HVUL0H00246.2 HVUL4H30367.2 6.80138065394815e-07
HVUL0H00246.2 HVUL4H31121.2 0.000182940377219583
HVUL0H00246.2 HVUL4H31285.2 1.28172636354309e-05
HVUL0H00246.2 HVUL4H34859.2 0.00021515154183439
HVUL0H00246.2 HVUL4H35991.2 0.0053980293965867
HVUL0H00246.2 HVUL4H36344.2 0.000585641812357867
HVUL0H00246.2 HVUL4H37184.2 0.00805923424353271
HVUL0H00246.2 HVUL4H37192.2 8.04767200235854e-05
HVUL0H00246.2 HVUL4H37513.2 1.16315535899012e-05
HVUL0H00246.2 HVUL4H38242.2 3.88231027103061e-06
HVUL0H00246.2 HVUL4H38292.2 0.0024172505894038
HVUL0H00246.2 HVUL4H38841.2 0.00167599624183097
HVUL0H00246.2 HVUL4H41280.2 0.00349972178596473
HVUL0H00246.2 HVUL4H41312.2 0.000520622192408303
HVUL0H00246.2 HVUL4H42292.2 3.11222381500268e-07
HVUL0H00246.2 HVUL4H44340.2 4.81583522689628e-06
HVUL0H00246.2 HVUL4H44979.2 1.35531080839796e-05
HVUL0H00246.2 HVUL4H45236.2 0.000205353768308123
HVUL0H00246.2 HVUL4H45506.2 6.40176345250536e-06
HVUL0H00246.2 HVUL4H45540.2 6.57284304752168e-06
HVUL0H00246.2 HVUL4H45624.2 3.07277537499131e-06
HVUL0H00246.2 HVUL4H46345.2 0.00222480166464478
HVUL0H00246.2 HVUL4H46399.2 0.00213144517154554
HVUL0H00246.2 HVUL4H47144.2 7.56122480805811e-05
HVUL0H00246.2 HVUL4H47426.2 4.65225575453181e-05
HVUL0H00246.2 HVUL4H48296.2 4.68482036407728e-05
HVUL0H00246.2 HVUL4H48419.2 4.64642638424095e-07
HVUL0H00246.2 HVUL4H49362.2 0.000151929646804648
HVUL0H00246.2 HVUL4H50715.2 3.54337102879304e-07
HVUL0H00246.2 HVUL4H52317.2 1.08744922097765e-06
HVUL0H00246.2 HVUL4H54016.2 9.3916611103027e-05
HVUL0H00246.2 HVUL4H55258.2 0.000521244234618076
HVUL0H00246.2 HVUL4H55279.2 0.000189219636524362
HVUL0H00246.2 HVUL4H55848.2 2.73070246115938e-05
HVUL0H00246.2 HVUL4H56052.2 6.07828774054671e-05
HVUL0H00246.2 HVUL4H58644.2 2.90628821504297e-05
HVUL0H00246.2 HVUL4H59799.2 0.000677112992728166
HVUL0H00246.2 HVUL5H02204.2 2.56354346893221e-05
HVUL0H00246.2 HVUL5H02483.2 4.48861473583845e-06
HVUL0H00246.2 HVUL5H02983.2 7.81292835000519e-06
HVUL0H00246.2 HVUL5H03145.2 0.00071713550929664
HVUL0H00246.2 HVUL5H03148.2 2.61630949011801e-05
HVUL0H00246.2 HVUL5H03450.2 3.39054155617597e-05
HVUL0H00246.2 HVUL5H03623.2 3.87469281898018e-05
HVUL0H00246.2 HVUL5H03710.2 1.29895287666143e-05
HVUL0H00246.2 HVUL5H03938.2 8.71151535513608e-06
HVUL0H00246.2 HVUL5H03940.2 6.25059806927707e-06
HVUL0H00246.2 HVUL5H03969.2 0.00147115813082005
HVUL0H00246.2 HVUL5H04245.2 1.1365494140038e-05
HVUL0H00246.2 HVUL5H04697.2 0.00052415587089025
HVUL0H00246.2 HVUL5H04698.2 5.26456827710541e-05
HVUL0H00246.2 HVUL5H05089.2 2.29804203065648e-06
HVUL0H00246.2 HVUL5H05513.2 1.11070356862018e-05
HVUL0H00246.2 HVUL5H05659.2 9.87319675645714e-07
HVUL0H00246.2 HVUL5H06005.2 4.84930393360322e-05
HVUL0H00246.2 HVUL5H06590.2 3.71330051831145e-06
HVUL0H00246.2 HVUL5H09900.2 1.94527813812468e-05
HVUL0H00246.2 HVUL5H11097.2 0.000618167939316899
HVUL0H00246.2 HVUL5H11115.2 1.88147186560626e-05
HVUL0H00246.2 HVUL5H11228.2 0.000172963749044862
HVUL0H00246.2 HVUL5H12102.2 4.49178598979864e-05
HVUL0H00246.2 HVUL5H12205.2 7.07980168718645e-05
HVUL0H00246.2 HVUL5H12877.2 2.49149304089834e-06
HVUL0H00246.2 HVUL5H14130.2 4.09545638031351e-06
HVUL0H00246.2 HVUL5H15696.2 0.000782009561401193
HVUL0H00246.2 HVUL5H15901.2 1.08193168510446e-06
HVUL0H00246.2 HVUL5H16101.2 2.39641487179048e-05
HVUL0H00246.2 HVUL5H16273.2 3.75013290654522e-05
HVUL0H00246.2 HVUL5H17578.2 0.000398617773813477
HVUL0H00246.2 HVUL5H17870.2 3.77631728166556e-06
HVUL0H00246.2 HVUL5H18811.2 0.00522572286662152
HVUL0H00246.2 HVUL5H19349.2 0.000411900824992229
HVUL0H00246.2 HVUL5H19386.2 1.44661723879268e-06
HVUL0H00246.2 HVUL5H19612.2 8.37113440915261e-06
HVUL0H00246.2 HVUL5H19727.2 1.45904265754868e-05
HVUL0H00246.2 HVUL5H19995.2 3.27878074067519e-07
HVUL0H00246.2 HVUL5H20357.2 2.88664403379764e-06
HVUL0H00246.2 HVUL5H20921.2 1.54390699880035e-05
HVUL0H00246.2 HVUL5H20948.2 4.1113363704841e-05
HVUL0H00246.2 HVUL5H21635.2 0.00343513111293181
HVUL0H00246.2 HVUL5H22077.2 2.6749173909706e-05
HVUL0H00246.2 HVUL5H22379.2 1.54266715618752e-06
HVUL0H00246.2 HVUL5H22821.2 5.24823613592715e-06
HVUL0H00246.2 HVUL5H22873.2 6.22069079975247e-05
HVUL0H00246.2 HVUL5H22968.2 6.10715134771017e-07
HVUL0H00246.2 HVUL5H22969.2 0.00425227072944503
HVUL0H00246.2 HVUL5H22970.2 1.11313980612353e-06
HVUL0H00246.2 HVUL5H24379.2 6.9775422651985e-06
HVUL0H00246.2 HVUL5H24380.2 0.00070387892594274
HVUL0H00246.2 HVUL5H24670.2 0.000230354865379008
HVUL0H00246.2 HVUL5H25762.2 5.95338496955368e-06
HVUL0H00246.2 HVUL5H26313.2 8.73893358538131e-05
HVUL0H00246.2 HVUL5H26371.2 2.84351220701937e-06
HVUL0H00246.2 HVUL5H26612.2 5.19133510648202e-05
HVUL0H00246.2 HVUL5H26827.2 0.000114938147728705
HVUL0H00246.2 HVUL5H27142.2 4.80706843868623e-07
HVUL0H00246.2 HVUL5H27155.2 1.55685795044561e-05
HVUL0H00246.2 HVUL5H27501.2 0.00359839110870301
HVUL0H00246.2 HVUL5H28336.2 5.03021008216637e-06
HVUL0H00246.2 HVUL5H28910.2 1.4065133644169e-06
HVUL0H00246.2 HVUL5H28949.2 8.03794943870898e-06
HVUL0H00246.2 HVUL5H29106.2 4.21316499529793e-06
HVUL0H00246.2 HVUL5H29110.2 3.02688422904808e-06
HVUL0H00246.2 HVUL5H29263.2 2.29538617897956e-05
HVUL0H00246.2 HVUL5H30247.2 1.81978447717669e-06
HVUL0H00246.2 HVUL5H30953.2 2.24231880160825e-05
HVUL0H00246.2 HVUL5H32303.2 1.18517968015772e-05
HVUL0H00246.2 HVUL5H32467.2 0.000409838688173738
HVUL0H00246.2 HVUL5H34499.2 3.63440491965998e-07
HVUL0H00246.2 HVUL5H37034.2 7.73494230743656e-07
HVUL0H00246.2 HVUL5H38431.2 1.4761713503692e-05
HVUL0H00246.2 HVUL5H38434.2 4.23260351448848e-05
HVUL0H00246.2 HVUL5H38723.2 8.56837663477607e-05
HVUL0H00246.2 HVUL5H38808.2 4.30713395450569e-05
HVUL0H00246.2 HVUL5H39410.2 6.07197017303662e-07
HVUL0H00246.2 HVUL5H39821.2 1.68912702082376e-07
HVUL0H00246.2 HVUL5H40072.2 0.000645456759357766
HVUL0H00246.2 HVUL5H42760.2 4.10702489029698e-06
HVUL0H00246.2 HVUL5H44016.2 8.12969024368515e-06
HVUL0H00246.2 HVUL5H44573.2 1.86328853974908e-05
HVUL0H00246.2 HVUL5H44898.2 0.000548760329880626
HVUL0H00246.2 HVUL5H45926.2 0.000184759193738679
HVUL0H00246.2 HVUL5H46672.2 2.75401027486907e-05
HVUL0H00246.2 HVUL5H47286.2 0.00728142161568481
HVUL0H00246.2 HVUL5H47411.2 4.42719861692066e-05
HVUL0H00246.2 HVUL5H48693.2 5.58752525542326e-05
HVUL0H00246.2 HVUL5H48844.2 0.026463697118731
HVUL0H00246.2 HVUL5H49059.2 6.64181950669407e-07
HVUL0H00246.2 HVUL5H49433.2 0.000144496271002531
HVUL0H00246.2 HVUL5H49949.2 1.51431574442086e-06
HVUL0H00246.2 HVUL5H50998.2 6.36671654264017e-07
HVUL0H00246.2 HVUL5H52409.2 4.36321641679858e-06
HVUL0H00246.2 HVUL5H52557.2 4.33874157737699e-05
HVUL0H00246.2 HVUL5H53325.2 1.2134228490918e-05
HVUL0H00246.2 HVUL5H53344.2 1.57234414568471e-06
HVUL0H00246.2 HVUL5H55327.2 6.28443456365135e-06
HVUL0H00246.2 HVUL6H00507.2 5.40261147473723e-05
HVUL0H00246.2 HVUL6H01448.2 4.19826861393277e-05
HVUL0H00246.2 HVUL6H03009.2 0.00138761593704705
HVUL0H00246.2 HVUL6H03269.2 4.19826861393277e-05
HVUL0H00246.2 HVUL6H03320.2 8.36542536527157e-05
HVUL0H00246.2 HVUL6H04166.2 7.655565130822e-05
HVUL0H00246.2 HVUL6H04731.2 1.80084623828446e-05
HVUL0H00246.2 HVUL6H05484.2 1.55346057110904e-06
HVUL0H00246.2 HVUL6H06120.2 1.52544953966955e-05
HVUL0H00246.2 HVUL6H07016.2 8.04588965867523e-06
HVUL0H00246.2 HVUL6H08664.2 0.00112272428748113
HVUL0H00246.2 HVUL6H08733.2 0.000570465276308945
HVUL0H00246.2 HVUL6H09388.2 3.1003887494411e-05
HVUL0H00246.2 HVUL6H11365.2 0.000128917466637942
HVUL0H00246.2 HVUL6H12645.2 0.000217347174884668
HVUL0H00246.2 HVUL6H12960.2 7.58882684840762e-05
HVUL0H00246.2 HVUL6H14632.2 3.49822556216146e-07
HVUL0H00246.2 HVUL6H14643.2 0.00268506418599713
HVUL0H00246.2 HVUL6H15630.2 1.08013714884399e-06
HVUL0H00246.2 HVUL6H16239.2 3.07765041585032e-06
HVUL0H00246.2 HVUL6H17162.2 2.68370205772415e-05
HVUL0H00246.2 HVUL6H17915.2 0.000391536015798648
HVUL0H00246.2 HVUL6H17916.2 3.29634231420411e-05
HVUL0H00246.2 HVUL6H18930.2 7.19455482150106e-07
HVUL0H00246.2 HVUL6H19887.2 8.62930106645787e-05
HVUL0H00246.2 HVUL6H19899.2 0.000815977570038518
HVUL0H00246.2 HVUL6H20868.2 4.6342455761958e-05
HVUL0H00246.2 HVUL6H21345.2 5.61044946629213e-05
HVUL0H00246.2 HVUL6H21520.2 7.57694569968264e-07
HVUL0H00246.2 HVUL6H22211.2 7.39033104357707e-07
HVUL0H00246.2 HVUL6H24814.2 5.71718458462278e-07
HVUL0H00246.2 HVUL6H24966.2 7.21515006244859e-07
HVUL0H00246.2 HVUL6H25329.2 1.04231913679869e-05
HVUL0H00246.2 HVUL6H25717.2 0.000907288933769409
HVUL0H00246.2 HVUL6H27385.2 1.11462683811854e-06
HVUL0H00246.2 HVUL6H29079.2 5.22814891881508e-05
HVUL0H00246.2 HVUL6H29630.2 0.000684535735714629
HVUL0H00246.2 HVUL6H29905.2 1.22575779173976e-06
HVUL0H00246.2 HVUL6H31987.2 1.2885963776711e-05
HVUL0H00246.2 HVUL6H34250.2 0.000220320488033247
HVUL0H00246.2 HVUL6H35847.2 0.000225622469377008
HVUL0H00246.2 HVUL6H35848.2 0.050216262000498
HVUL0H00246.2 HVUL6H36560.2 9.90692617431289e-07
HVUL0H00246.2 HVUL6H37721.2 8.21561305843422e-05
HVUL0H00246.2 HVUL6H38046.2 7.19953343516605e-06
HVUL0H00246.2 HVUL6H40705.2 8.02919296742821e-07
HVUL0H00246.2 HVUL6H40902.2 9.64565691355194e-07
HVUL0H00246.2 HVUL6H42094.2 6.58996444904492e-05
HVUL0H00246.2 HVUL6H42121.2 1.78920018012869e-05
HVUL0H00246.2 HVUL6H42122.2 3.31802088141058e-05
HVUL0H00246.2 HVUL6H43886.2 1.08688116893029e-05
HVUL0H00246.2 HVUL6H45288.2 7.49591580932296e-05
HVUL0H00246.2 HVUL6H46586.2 0.00128654544786395
HVUL0H00246.2 HVUL6H46846.2 4.08994634931451e-06
HVUL0H00246.2 HVUL6H47322.2 0.00049834016111312
HVUL0H00246.2 HVUL6H50310.2 1.55918596887361e-06
HVUL0H00246.2 HVUL6H51875.2 9.11426053762603e-06
HVUL0H00246.2 HVUL6H54242.2 0.00302351031598234
HVUL0H00246.2 HVUL6H54590.2 3.26565931995029e-06
HVUL0H00246.2 HVUL6H57332.2 7.98712341779727e-07
HVUL0H00246.2 HVUL6H59196.2 0.00247229793035196
HVUL0H00246.2 HVUL7H00301.2 0.00406996989989764
HVUL0H00246.2 HVUL7H00882.2 0.000113301443091968
HVUL0H00246.2 HVUL7H01545.2 9.52817752667074e-05
HVUL0H00246.2 HVUL7H02212.2 0.00249364462750563
HVUL0H00246.2 HVUL7H02333.2 1.52492998921527e-05
HVUL0H00246.2 HVUL7H03201.2 0.000134523605117694
HVUL0H00246.2 HVUL7H03735.2 1.88614706444025e-05
HVUL0H00246.2 HVUL7H03881.2 1.69559554742148e-06
HVUL0H00246.2 HVUL7H04354.2 0.00149587465375145
HVUL0H00246.2 HVUL7H05943.2 0.00255848275745102
HVUL0H00246.2 HVUL7H06797.2 3.22206330704534e-07
HVUL0H00246.2 HVUL7H07330.2 5.9024773411511e-06
HVUL0H00246.2 HVUL7H07543.2 2.69767975814035e-05
HVUL0H00246.2 HVUL7H08685.2 1.88431198045296e-05
HVUL0H00246.2 HVUL7H10289.2 6.62668389345729e-05
HVUL0H00246.2 HVUL7H10354.2 0.000114284174923204
HVUL0H00246.2 HVUL7H11256.2 1.83985068546983e-06
HVUL0H00246.2 HVUL7H11270.2 2.69337480768267e-06
HVUL0H00246.2 HVUL7H11271.2 2.28971142930963e-05
HVUL0H00246.2 HVUL7H11400.2 2.80507865099105e-06
HVUL0H00246.2 HVUL7H11451.2 0.00117790305535781
HVUL0H00246.2 HVUL7H11453.2 0.0025959966178177
HVUL0H00246.2 HVUL7H11565.2 0.000861564912159442
HVUL0H00246.2 HVUL7H11569.2 1.19167432014392e-05
HVUL0H00246.2 HVUL7H11570.2 0.0037203423386904
HVUL0H00246.2 HVUL7H12545.2 2.03988620237074e-06
HVUL0H00246.2 HVUL7H12579.2 0.000373838209407498
HVUL0H00246.2 HVUL7H13444.2 0.000622475812618324
HVUL0H00246.2 HVUL7H13859.2 0.00428443777263639
HVUL0H00246.2 HVUL7H14382.2 0.000487324228246473
HVUL0H00246.2 HVUL7H14840.2 0.0510789789967624
HVUL0H00246.2 HVUL7H16385.2 7.60790676691023e-07
HVUL0H00246.2 HVUL7H16433.2 0.00377785919084814
HVUL0H00246.2 HVUL7H17098.2 5.11595168084187e-05
HVUL0H00246.2 HVUL7H17461.2 0.00132596020435857
HVUL0H00246.2 HVUL7H17764.2 1.50814140306688e-06
HVUL0H00246.2 HVUL7H18353.2 0.000265444406305397
HVUL0H00246.2 HVUL7H19331.2 2.76359067972285e-05
HVUL0H00246.2 HVUL7H19681.2 0.00138555835634476
HVUL0H00246.2 HVUL7H19723.2 8.29743135145982e-07
HVUL0H00246.2 HVUL7H20140.2 0.000464390831296157
HVUL0H00246.2 HVUL7H20192.2 5.98905412368136e-05
HVUL0H00246.2 HVUL7H20538.2 0.00261728565485364
HVUL0H00246.2 HVUL7H20723.2 0.00060781077630082
HVUL0H00246.2 HVUL7H20841.2 0.0114909968797749
HVUL0H00246.2 HVUL7H20860.2 5.82312340279613e-05
HVUL0H00246.2 HVUL7H21481.2 0.0177751397588102
HVUL0H00246.2 HVUL7H21740.2 0.000245997956343834
HVUL0H00246.2 HVUL7H22107.2 3.52297269265669e-07
HVUL0H00246.2 HVUL7H22243.2 0.0420324213893125
HVUL0H00246.2 HVUL7H23148.2 6.9697534374153e-05
HVUL0H00246.2 HVUL7H24730.2 0.00240615373382514
HVUL0H00246.2 HVUL7H24753.2 5.04736060664009e-06
HVUL0H00246.2 HVUL7H25099.2 0.00144774839901471
HVUL0H00246.2 HVUL7H25324.2 0.00447583124475626
HVUL0H00246.2 HVUL7H25429.2 4.63044981275482e-07
HVUL0H00246.2 HVUL7H25444.2 2.43909508450112e-05
HVUL0H00246.2 HVUL7H25654.2 1.28574068092563e-06
HVUL0H00246.2 HVUL7H27075.2 3.3997364454765e-06
HVUL0H00246.2 HVUL7H27332.2 0.000318834254004844
HVUL0H00246.2 HVUL7H27344.2 5.00116622189534e-05
HVUL0H00246.2 HVUL7H28054.2 7.96627416045809e-07
HVUL0H00246.2 HVUL7H28391.2 3.94704434713882e-05
HVUL0H00246.2 HVUL7H28818.2 0.000387455125773014
HVUL0H00246.2 HVUL7H29721.2 3.83534843458935e-06
HVUL0H00246.2 HVUL7H31656.2 0.00581173882354251
HVUL0H00246.2 HVUL7H32139.2 5.65930451756588e-06
HVUL0H00246.2 HVUL7H32214.2 0.00482549056546175
HVUL0H00246.2 HVUL7H32285.2 7.02869707417333e-05
HVUL0H00246.2 HVUL7H32398.2 1.03790638953439e-06
HVUL0H00246.2 HVUL7H33166.2 2.45242406281381e-05
HVUL0H00246.2 HVUL7H33470.2 0.000507790924065573
HVUL0H00246.2 HVUL7H33547.2 0.000537962113190868
HVUL0H00246.2 HVUL7H34352.2 0.00215113499376913
HVUL0H00246.2 HVUL7H34398.2 1.16882512550601e-05
HVUL0H00246.2 HVUL7H35576.2 3.56896236629429e-05
HVUL0H00246.2 HVUL7H35913.2 0.000138443202503999
HVUL0H00246.2 HVUL7H36594.2 0.000136491632418484
HVUL0H00246.2 HVUL7H36595.2 1.30640927014738e-05
HVUL0H00246.2 HVUL7H37292.2 3.60923889796642e-05
HVUL0H00246.2 HVUL7H37394.2 0.00416920516853641
HVUL0H00246.2 HVUL7H37587.2 0.00237415206603702
HVUL0H00246.2 HVUL7H38230.2 2.76090517115274e-05
HVUL0H00246.2 HVUL7H38334.2 1.40386740057886e-05
HVUL0H00246.2 HVUL7H38482.2 0.000145290373878639
HVUL0H00246.2 HVUL7H39160.2 3.11138208917605e-06
HVUL0H00246.2 HVUL7H39196.2 1.67031615900415e-05
HVUL0H00246.2 HVUL7H39265.2 0.00730469704110739
HVUL0H00246.2 HVUL7H39386.2 0.000114801085361811
HVUL0H00246.2 HVUL7H41072.2 9.5821259533976e-07
HVUL0H00246.2 HVUL7H41444.2 0.000334421860994412
HVUL0H00246.2 HVUL7H41445.2 0.000334421860994412
HVUL0H00246.2 HVUL7H41467.2 0.00016174683274852
HVUL0H00246.2 HVUL7H41730.2 3.63207406515074e-06
HVUL0H00246.2 HVUL7H42239.2 0.000184873312291299
HVUL0H00246.2 HVUL7H43717.2 1.43775674630546e-07
HVUL0H00246.2 HVUL7H44044.2 0.00809658405074934
HVUL0H00246.2 HVUL7H44825.2 0.00100469833334264
HVUL0H00246.2 HVUL7H46272.2 8.33032594252895e-07
HVUL0H00246.2 HVUL7H47603.2 1.43596124649404e-06
HVUL0H00246.2 HVUL7H48434.2 9.44885439730903e-07
HVUL0H00246.2 HVUL7H49488.2 6.61270471159994e-05
HVUL0H00246.2 HVUL7H50120.2 3.00576869501538e-05
HVUL0H00246.2 HVUL7H52497.2 3.46888847304231e-07
HVUL0H00246.2 HVUL7H54261.2 4.19703105919975e-06
HVUL0H00246.2 HVUL7H54500.2 1.02784593040023e-06
HVUL0H00246.2 HVUL7H55989.2 6.04350146330114e-05
HVUL0H00246.2 HVUL7H57978.2 9.16068432014652e-06
HVUL0H00258.2 HVUL0H00268.2 0.00360042243444402
HVUL0H00258.2 HVUL0H00343.2 5.5140999063678e-06
HVUL0H00258.2 HVUL0H00390.2 0.00233677605999617
HVUL0H00258.2 HVUL0H00500.2 0.00427149995888376
HVUL0H00258.2 HVUL0H00618.2 0.00427149995888376
HVUL0H00258.2 HVUL0H01172.2 6.55542415514776e-07
HVUL0H00258.2 HVUL0H01189.2 0.00930836284991114
HVUL0H00258.2 HVUL0H01376.2 0.0278996443354482
HVUL0H00258.2 HVUL0H01785.2 0.00147472913937318
HVUL0H00258.2 HVUL0H02209.2 0.0189356299679561
HVUL0H00258.2 HVUL0H02610.2 0.096300390823543
HVUL0H00258.2 HVUL0H03448.2 0.113721431152323
HVUL0H00258.2 HVUL0H03523.2 0.0367965421238218
HVUL0H00258.2 HVUL0H03543.2 0.0961427935633656
HVUL0H00258.2 HVUL0H03682.2 0.0014494529949281
HVUL0H00258.2 HVUL0H03914.2 0.0725175519389294
HVUL0H00258.2 HVUL0H04640.2 0.00200855134685907
HVUL0H00258.2 HVUL0H06311.2 0.0006805397231726
HVUL0H00258.2 HVUL0H07108.2 0.0127880674027454
HVUL0H00258.2 HVUL0H07395.2 0.0910013512114616
HVUL0H00258.2 HVUL0H07498.2 0.0640607044769319
HVUL0H00258.2 HVUL0H07807.2 2.91716661995976e-05
HVUL0H00258.2 HVUL0H08023.2 0.00130941772866221
HVUL0H00258.2 HVUL0H09210.2 0.0188600895868858
HVUL0H00258.2 HVUL0H10076.2 0.026958270693889
HVUL0H00258.2 HVUL0H10078.2 0.0323841848696802
HVUL0H00258.2 HVUL0H10580.2 0.0293195925445575
HVUL0H00258.2 HVUL0H10914.2 0.0234937702880685
HVUL0H00258.2 HVUL0H11038.2 0.00839982734704436
HVUL0H00258.2 HVUL0H11766.2 1.17995234294731e-06
HVUL0H00258.2 HVUL0H12603.2 0.0936594683762764
HVUL0H00258.2 HVUL0H15651.2 0.0785117530301299
HVUL0H00258.2 HVUL0H16448.2 0.00804212925325832
HVUL0H00258.2 HVUL0H17596.2 0.003558776448194
HVUL0H00258.2 HVUL0H18457.2 0.0494792812712788
HVUL0H00258.2 HVUL0H18875.2 0.114822114992709
HVUL0H00258.2 HVUL0H21654.2 0.000715504011713007
HVUL0H00258.2 HVUL0H23007.2 0.01259809119384
HVUL0H00258.2 HVUL0H24665.2 0.000362073636947822
HVUL0H00258.2 HVUL0H25455.2 0.0010141985548199
HVUL0H00258.2 HVUL0H26112.2 0.00832336102445607
HVUL0H00258.2 HVUL0H27662.2 0.00439377484018372
HVUL0H00258.2 HVUL0H27664.2 0.0017982819545648
HVUL0H00258.2 HVUL0H28309.2 0.00837296722909849
HVUL0H00258.2 HVUL0H29765.2 0.00706559606547224
HVUL0H00258.2 HVUL0H30775.2 0.0022843403601166
HVUL0H00258.2 HVUL0H35121.2 0.0461433375616768
HVUL0H00258.2 HVUL0H37447.2 5.88022320965587e-06
HVUL0H00258.2 HVUL0H41036.2 0.0740510944111507
HVUL0H00258.2 HVUL0H41860.2 0.0234536793741175
HVUL0H00258.2 HVUL0H45411.2 0.0894359898951629
HVUL0H00258.2 HVUL1H01910.2 0.0978258552565981
HVUL0H00258.2 HVUL1H01938.2 0.000463252596642501
HVUL0H00258.2 HVUL1H02310.2 0.095346507776833
HVUL0H00258.2 HVUL1H02589.2 0.0714229393213672
HVUL0H00258.2 HVUL1H03051.2 0.0320880458382151
HVUL0H00258.2 HVUL1H03640.2 4.73344396642953e-05
HVUL0H00258.2 HVUL1H03976.2 0.0084191935383307
HVUL0H00258.2 HVUL1H04376.2 1.56646118433909e-05
HVUL0H00258.2 HVUL1H04477.2 0.00029132073692926
HVUL0H00258.2 HVUL1H04659.2 0.0473132655208914
HVUL0H00258.2 HVUL1H05360.2 0.0201769069156734
HVUL0H00258.2 HVUL1H06131.2 0.0327444745636737
HVUL0H00258.2 HVUL1H06197.2 0.045723523054218
HVUL0H00258.2 HVUL1H06767.2 0.000296890260277357
HVUL0H00258.2 HVUL1H06905.2 0.00811411685717725
HVUL0H00258.2 HVUL1H07081.2 0.0687633682410078
HVUL0H00258.2 HVUL1H08030.2 0.000118580934097265
HVUL0H00258.2 HVUL1H08544.2 0.0208958379364839
HVUL0H00258.2 HVUL1H08749.2 0.00884733909936026
HVUL0H00258.2 HVUL1H08998.2 0.103874694383106
HVUL0H00258.2 HVUL1H09611.2 0.048660231459433
HVUL0H00258.2 HVUL1H09854.2 0.00948396566074459
HVUL0H00258.2 HVUL1H11018.2 0.0812910259113019
HVUL0H00258.2 HVUL1H12016.2 0.0846455454961394
HVUL0H00258.2 HVUL1H12136.2 0.0146714487893812
HVUL0H00258.2 HVUL1H12629.2 0.00200525199697895
HVUL0H00258.2 HVUL1H12951.2 0.00058605246811519
HVUL0H00258.2 HVUL1H13100.2 5.46247727704682e-05
HVUL0H00258.2 HVUL1H13204.2 0.00768291982491159
HVUL0H00258.2 HVUL1H13234.2 0.000793816354456706
HVUL0H00258.2 HVUL1H14000.2 0.00810855905546452
HVUL0H00258.2 HVUL1H14037.2 0.0630201447117393
HVUL0H00258.2 HVUL1H14088.2 0.00140898620280796
HVUL0H00258.2 HVUL1H14481.2 0.000577538573812081
HVUL0H00258.2 HVUL1H14945.2 0.0188608803827431
HVUL0H00258.2 HVUL1H15743.2 0.00831273073255331
HVUL0H00258.2 HVUL1H15964.2 4.64189121920886e-06
HVUL0H00258.2 HVUL1H16031.2 0.00561750212518441
HVUL0H00258.2 HVUL1H16126.2 0.0251927012193868
HVUL0H00258.2 HVUL1H16206.2 0.055136125374036
HVUL0H00258.2 HVUL1H16787.2 0.00649265363606857
HVUL0H00258.2 HVUL1H17123.2 0.0176632475344743
HVUL0H00258.2 HVUL1H17254.2 1.56106578388724e-06
HVUL0H00258.2 HVUL1H17308.2 0.000769848808991581
HVUL0H00258.2 HVUL1H18992.2 0.076663247046416
HVUL0H00258.2 HVUL1H19148.2 0.000933522938955693
HVUL0H00258.2 HVUL1H19658.2 0.00849267615535235
HVUL0H00258.2 HVUL1H20300.2 0.0445826115598292
HVUL0H00258.2 HVUL1H21400.2 0.0963883155780447
HVUL0H00258.2 HVUL1H22447.2 0.0957337280322482
HVUL0H00258.2 HVUL1H22802.2 0.0110912212073325
HVUL0H00258.2 HVUL1H23576.2 0.109041260990268
HVUL0H00258.2 HVUL1H23814.2 0.000402904674668993
HVUL0H00258.2 HVUL1H24391.2 0.0002219945898553
HVUL0H00258.2 HVUL1H24392.2 0.0219375767017498
HVUL0H00258.2 HVUL1H24394.2 0.0232274955060053
HVUL0H00258.2 HVUL1H24456.2 0.000899492017455355
HVUL0H00258.2 HVUL1H24550.2 0.00461656045638789
HVUL0H00258.2 HVUL1H24927.2 0.0137705345560355
HVUL0H00258.2 HVUL1H25781.2 0.0469792475632169
HVUL0H00258.2 HVUL1H26025.2 5.15230655056613e-05
HVUL0H00258.2 HVUL1H26242.2 0.0020805974063627
HVUL0H00258.2 HVUL1H26693.2 0.091056012047804
HVUL0H00258.2 HVUL1H26760.2 2.37877533085926e-07
HVUL0H00258.2 HVUL1H28046.2 0.0820220375054207
HVUL0H00258.2 HVUL1H28639.2 1.19698448083382e-05
HVUL0H00258.2 HVUL1H28745.2 0.014717494982284
HVUL0H00258.2 HVUL1H28986.2 0.000837664318159046
HVUL0H00258.2 HVUL1H29985.2 0.10971132538398
HVUL0H00258.2 HVUL1H30344.2 0.0283182136428149
HVUL0H00258.2 HVUL1H30724.2 0.0268514224063513
HVUL0H00258.2 HVUL1H33518.2 0.0412546701633042
HVUL0H00258.2 HVUL1H33825.2 0.0891885742893574
HVUL0H00258.2 HVUL1H33881.2 0.000137377990458809
HVUL0H00258.2 HVUL1H33926.2 0.00346789458987021
HVUL0H00258.2 HVUL1H34234.2 0.013067167766069
HVUL0H00258.2 HVUL1H34651.2 0.0133985298895676
HVUL0H00258.2 HVUL1H34792.2 0.0360009737439769
HVUL0H00258.2 HVUL1H34922.2 5.27256549319051e-05
HVUL0H00258.2 HVUL1H34924.2 8.38603998282424e-05
HVUL0H00258.2 HVUL1H34928.2 1.15452091203077e-05
HVUL0H00258.2 HVUL1H34929.2 0.000275579836232733
HVUL0H00258.2 HVUL1H36962.2 0.00150496126453741
HVUL0H00258.2 HVUL1H37478.2 0.0063886393557785
HVUL0H00258.2 HVUL1H40084.2 0.000141535158210905
HVUL0H00258.2 HVUL1H40748.2 0.0132445187262435
HVUL0H00258.2 HVUL1H41380.2 0.0175706823011222
HVUL0H00258.2 HVUL1H41667.2 0.0917450268596425
HVUL0H00258.2 HVUL1H41877.2 0.00274188497822353
HVUL0H00258.2 HVUL1H41878.2 0.0262407153517399
HVUL0H00258.2 HVUL1H42081.2 0.00639548563517591
HVUL0H00258.2 HVUL1H42103.2 0.0510527847830417
HVUL0H00258.2 HVUL1H43470.2 0.00411906025625617
HVUL0H00258.2 HVUL1H43472.2 0.0780114886129639
HVUL0H00258.2 HVUL1H44195.2 0.000598096797020531
HVUL0H00258.2 HVUL1H44903.2 0.0343895313866171
HVUL0H00258.2 HVUL1H48253.2 0.0303199049860635
HVUL0H00258.2 HVUL1H48570.2 0.00481618724846248
HVUL0H00258.2 HVUL1H49400.2 0.0106498669210072
HVUL0H00258.2 HVUL1H49402.2 0.00621316818004631
HVUL0H00258.2 HVUL1H50095.2 0.0274622038217216
HVUL0H00258.2 HVUL1H52159.2 0.0384290154663272
HVUL0H00258.2 HVUL1H52569.2 0.085433517590188
HVUL0H00258.2 HVUL1H52571.2 0.0840535627127176
HVUL0H00258.2 HVUL1H53950.2 0.0981803022456337
HVUL0H00258.2 HVUL1H57565.2 0.103433210580561
HVUL0H00258.2 HVUL1H58987.2 1.20757666716116e-06
HVUL0H00258.2 HVUL2H00395.2 0.0440703098756706
HVUL0H00258.2 HVUL2H00850.2 2.41807858159348e-06
HVUL0H00258.2 HVUL2H00951.2 0.00405418417846706
HVUL0H00258.2 HVUL2H01450.2 0.000135955363343724
HVUL0H00258.2 HVUL2H01895.2 0.00938755773845172
HVUL0H00258.2 HVUL2H02126.2 0.106938028962727
HVUL0H00258.2 HVUL2H02262.2 0.0304911090300999
HVUL0H00258.2 HVUL2H04108.2 0.00632422928435552
HVUL0H00258.2 HVUL2H04892.2 0.000304725812011713
HVUL0H00258.2 HVUL2H05712.2 0.0567390357668141
HVUL0H00258.2 HVUL2H06217.2 0.000386993479585413
HVUL0H00258.2 HVUL2H06235.2 0.0227667672262286
HVUL0H00258.2 HVUL2H06254.2 0.00767097748157794
HVUL0H00258.2 HVUL2H06644.2 0.0119687892839474
HVUL0H00258.2 HVUL2H06699.2 1.90711126609529e-06
HVUL0H00258.2 HVUL2H06937.2 0.00270779739024512
HVUL0H00258.2 HVUL2H07171.2 0.0949281539325491
HVUL0H00258.2 HVUL2H07177.2 0.0561739482611604
HVUL0H00258.2 HVUL2H08028.2 1.90174719407224e-05
HVUL0H00258.2 HVUL2H10518.2 0.00222744424471743
HVUL0H00258.2 HVUL2H10865.2 0.0498039560025126
HVUL0H00258.2 HVUL2H11728.2 9.93749039032832e-05
HVUL0H00258.2 HVUL2H11983.2 0.000194720792597507
HVUL0H00258.2 HVUL2H12264.2 0.118105738801372
HVUL0H00258.2 HVUL2H12860.2 0.00012464940756146
HVUL0H00258.2 HVUL2H13695.2 1.68537145897262e-06
HVUL0H00258.2 HVUL2H13714.2 8.02902722662762e-05
HVUL0H00258.2 HVUL2H13806.2 0.00535325499006007
HVUL0H00258.2 HVUL2H13908.2 0.0275694819527579
HVUL0H00258.2 HVUL2H13979.2 0.103733324220215
HVUL0H00258.2 HVUL2H14045.2 0.00573666131297953
HVUL0H00258.2 HVUL2H15185.2 0.000325035579894079
HVUL0H00258.2 HVUL2H16605.2 7.41497369315263e-06
HVUL0H00258.2 HVUL2H17219.2 0.00130941772866221
HVUL0H00258.2 HVUL2H17572.2 0.0942420783489124
HVUL0H00258.2 HVUL2H17573.2 2.42788141477495e-05
HVUL0H00258.2 HVUL2H17628.2 0.00706551743227837
HVUL0H00258.2 HVUL2H18204.2 0.0867947526977584
HVUL0H00258.2 HVUL2H18497.2 0.00138773341897864
HVUL0H00258.2 HVUL2H18516.2 0.0429932765262034
HVUL0H00258.2 HVUL2H18598.2 1.00219243075142e-05
HVUL0H00258.2 HVUL2H18726.2 0.0872096288549422
HVUL0H00258.2 HVUL2H19285.2 0.000239862714144861
HVUL0H00258.2 HVUL2H19629.2 0.120329490887421
HVUL0H00258.2 HVUL2H20176.2 0.000510519315426017
HVUL0H00258.2 HVUL2H20179.2 0.000132155119106453
HVUL0H00258.2 HVUL2H20623.2 0.0181634780332662
HVUL0H00258.2 HVUL2H21053.2 5.95937848747046e-05
HVUL0H00258.2 HVUL2H21399.2 0.0509793066332912
HVUL0H00258.2 HVUL2H22007.2 3.17276021913743e-05
HVUL0H00258.2 HVUL2H22219.2 0.107816790756905
HVUL0H00258.2 HVUL2H22809.2 0.00938456296208673
HVUL0H00258.2 HVUL2H24180.2 0.0947412913596782
HVUL0H00258.2 HVUL2H24229.2 0.0357369201425449
HVUL0H00258.2 HVUL2H24608.2 0.085115329428542
HVUL0H00258.2 HVUL2H25222.2 0.102057644610691
HVUL0H00258.2 HVUL2H25597.2 4.34162935190272e-05
HVUL0H00258.2 HVUL2H25943.2 0.100964322815456
HVUL0H00258.2 HVUL2H26103.2 0.0566252181041451
HVUL0H00258.2 HVUL2H26551.2 0.0983394562305396
HVUL0H00258.2 HVUL2H26584.2 0.000136572821879155
HVUL0H00258.2 HVUL2H27241.2 0.0907823902220929
HVUL0H00258.2 HVUL2H27698.2 0.0276594079070919
HVUL0H00258.2 HVUL2H28623.2 0.00446407718101014
HVUL0H00258.2 HVUL2H28789.2 0.0097150465386178
HVUL0H00258.2 HVUL2H29216.2 0.0148428837335359
HVUL0H00258.2 HVUL2H29218.2 0.00437491549980742
HVUL0H00258.2 HVUL2H29281.2 0.101561680468812
HVUL0H00258.2 HVUL2H30294.2 0.00528250026018583
HVUL0H00258.2 HVUL2H30295.2 0.00239678848316876
HVUL0H00258.2 HVUL2H30422.2 0.00926710671345132
HVUL0H00258.2 HVUL2H30556.2 2.59057592274818e-06
HVUL0H00258.2 HVUL2H30907.2 0.0394458872684163
HVUL0H00258.2 HVUL2H31661.2 0.0150489041276705
HVUL0H00258.2 HVUL2H31745.2 0.000740853373404861
HVUL0H00258.2 HVUL2H31880.2 0.000196984420811393
HVUL0H00258.2 HVUL2H32775.2 0.106907934630729
HVUL0H00258.2 HVUL2H33642.2 0.0965600798524269
HVUL0H00258.2 HVUL2H34102.2 0.0222926354837814
HVUL0H00258.2 HVUL2H35149.2 0.108987738740627
HVUL0H00258.2 HVUL2H35246.2 0.0909062378544654
HVUL0H00258.2 HVUL2H35598.2 1.19194863886825e-05
HVUL0H00258.2 HVUL2H36049.2 0.00802643759317191
HVUL0H00258.2 HVUL2H38328.2 0.00129382646602427
HVUL0H00258.2 HVUL2H38460.2 0.0317275786526579
HVUL0H00258.2 HVUL2H38818.2 0.00805802907942455
HVUL0H00258.2 HVUL2H39521.2 0.00140492882874725
HVUL0H00258.2 HVUL2H40343.2 4.22182378261762e-06
HVUL0H00258.2 HVUL2H40557.2 0.100815828500342
HVUL0H00258.2 HVUL2H41003.2 2.1036716695733e-06
HVUL0H00258.2 HVUL2H42411.2 0.00451562750580086
HVUL0H00258.2 HVUL2H43080.2 0.00396688580408977
HVUL0H00258.2 HVUL2H44536.2 0.0150623524534234
HVUL0H00258.2 HVUL2H46409.2 0.0886572034299039
HVUL0H00258.2 HVUL2H46702.2 0.0445726971216429
HVUL0H00258.2 HVUL2H49706.2 0.0498417424923471
HVUL0H00258.2 HVUL2H49844.2 0.0216848871610085
HVUL0H00258.2 HVUL2H50050.2 0.0208615022172393
HVUL0H00258.2 HVUL2H50798.2 0.00178361416129929
HVUL0H00258.2 HVUL2H50984.2 0.0965364378067135
HVUL0H00258.2 HVUL2H51806.2 0.00164448247865339
HVUL0H00258.2 HVUL2H52460.2 0.0832413074279098
HVUL0H00258.2 HVUL2H53369.2 0.0167458586916184
HVUL0H00258.2 HVUL2H54717.2 0.0870901727329312
HVUL0H00258.2 HVUL2H55014.2 4.71846943835875e-05
HVUL0H00258.2 HVUL2H55368.2 0.014372793253793
HVUL0H00258.2 HVUL2H59224.2 0.0033266342029313
HVUL0H00258.2 HVUL3H00190.2 6.85613419168717e-06
HVUL0H00258.2 HVUL3H01512.2 0.0451669477507
HVUL0H00258.2 HVUL3H01819.2 0.0278063854436333
HVUL0H00258.2 HVUL3H02243.2 0.090610027887745
HVUL0H00258.2 HVUL3H02641.2 2.74320449728646e-05
HVUL0H00258.2 HVUL3H03644.2 0.0728540437222192
HVUL0H00258.2 HVUL3H03996.2 0.0978422105646019
HVUL0H00258.2 HVUL3H04750.2 2.31020584501253e-05
HVUL0H00258.2 HVUL3H04807.2 0.000617556796097278
HVUL0H00258.2 HVUL3H04986.2 0.0902474553313516
HVUL0H00258.2 HVUL3H05214.2 0.00272809517686454
HVUL0H00258.2 HVUL3H05641.2 0.0425001055771599
HVUL0H00258.2 HVUL3H06262.2 0.0280010642097829
HVUL0H00258.2 HVUL3H06451.2 6.48545881545819e-07
HVUL0H00258.2 HVUL3H06540.2 0.0158746825714578
HVUL0H00258.2 HVUL3H06541.2 0.0150404212554413
HVUL0H00258.2 HVUL3H06811.2 0.00117302112325145
HVUL0H00258.2 HVUL3H07018.2 0.0365966564900675
HVUL0H00258.2 HVUL3H07975.2 0.0826569442393675
HVUL0H00258.2 HVUL3H09488.2 0.0227290511759123
HVUL0H00258.2 HVUL3H09744.2 0.022354843396842
HVUL0H00258.2 HVUL3H10114.2 0.0520650028858346
HVUL0H00258.2 HVUL3H10227.2 0.10323934315556
HVUL0H00258.2 HVUL3H11199.2 0.0279430008458448
HVUL0H00258.2 HVUL3H11788.2 2.11009042681566e-05
HVUL0H00258.2 HVUL3H12726.2 6.2854920858403e-06
HVUL0H00258.2 HVUL3H12908.2 0.0141739637321154
HVUL0H00258.2 HVUL3H13042.2 0.0175279996439826
HVUL0H00258.2 HVUL3H13288.2 6.85613419168717e-06
HVUL0H00258.2 HVUL3H15483.2 0.0798975027679696
HVUL0H00258.2 HVUL3H16315.2 0.00852362502639858
HVUL0H00258.2 HVUL3H16626.2 0.00168032336406235
HVUL0H00258.2 HVUL3H16627.2 0.00163514961512705
HVUL0H00258.2 HVUL3H16703.2 0.0236291359567346
HVUL0H00258.2 HVUL3H17430.2 0.00461453361543116
HVUL0H00258.2 HVUL3H17781.2 0.0807158687745251
HVUL0H00258.2 HVUL3H19415.2 0.101809267347096
HVUL0H00258.2 HVUL3H20482.2 0.00286684017884403
HVUL0H00258.2 HVUL3H20924.2 0.0726647603107888
HVUL0H00258.2 HVUL3H21206.2 0.0872499378210237
HVUL0H00258.2 HVUL3H21404.2 0.0201942969448985
HVUL0H00258.2 HVUL3H21570.2 0.113018455999524
HVUL0H00258.2 HVUL3H21714.2 0.110998007720854
HVUL0H00258.2 HVUL3H22174.2 6.38848684142362e-06
HVUL0H00258.2 HVUL3H22942.2 0.0939060411172852
HVUL0H00258.2 HVUL3H23004.2 0.0616196524292811
HVUL0H00258.2 HVUL3H23068.2 0.068643457110781
HVUL0H00258.2 HVUL3H23762.2 0.0137940420441605
HVUL0H00258.2 HVUL3H24265.2 0.0422755751526469
HVUL0H00258.2 HVUL3H24854.2 0.0953710435828773
HVUL0H00258.2 HVUL3H25953.2 0.0201876956790622
HVUL0H00258.2 HVUL3H26974.2 0.0421892367914231
HVUL0H00258.2 HVUL3H27958.2 0.00469526966160906
HVUL0H00258.2 HVUL3H29224.2 1.1921367257875e-06
HVUL0H00258.2 HVUL3H30197.2 0.00505681738303665
HVUL0H00258.2 HVUL3H30595.2 1.40478473235273e-06
HVUL0H00258.2 HVUL3H30660.2 0.019595223486075
HVUL0H00258.2 HVUL3H31562.2 0.0395175509695769
HVUL0H00258.2 HVUL3H31682.2 4.42794706569172e-06
HVUL0H00258.2 HVUL3H31686.2 2.43399302529387e-06
HVUL0H00258.2 HVUL3H35317.2 0.00191777469291602
HVUL0H00258.2 HVUL3H35856.2 0.00387228290708153
HVUL0H00258.2 HVUL3H35905.2 0.0415750877322991
HVUL0H00258.2 HVUL3H37503.2 0.00429040365424193
HVUL0H00258.2 HVUL3H38263.2 0.0252908240486094
HVUL0H00258.2 HVUL3H38490.2 0.025099930493238
HVUL0H00258.2 HVUL3H40269.2 0.0332593289990197
HVUL0H00258.2 HVUL3H42488.2 0.00197936650125872
HVUL0H00258.2 HVUL3H42702.2 0.0343747596795866
HVUL0H00258.2 HVUL3H43045.2 0.00904136584469597
HVUL0H00258.2 HVUL3H43787.2 0.0183853720557984
HVUL0H00258.2 HVUL3H43836.2 0.0148053437178188
HVUL0H00258.2 HVUL3H44749.2 0.0304562580387242
HVUL0H00258.2 HVUL3H45014.2 0.0381000684722508
HVUL0H00258.2 HVUL3H45631.2 1.77264670385485e-06
HVUL0H00258.2 HVUL3H45820.2 0.0164140403948928
HVUL0H00258.2 HVUL3H45948.2 0.00158382877552341
HVUL0H00258.2 HVUL3H47474.2 0.0186265642059359
HVUL0H00258.2 HVUL3H47524.2 0.00903700361681615
HVUL0H00258.2 HVUL3H48657.2 0.0049571429542861
HVUL0H00258.2 HVUL3H50254.2 1.12719297836814e-05
HVUL0H00258.2 HVUL3H50394.2 0.0515547929326784
HVUL0H00258.2 HVUL3H50496.2 0.0898226216909914
HVUL0H00258.2 HVUL3H51405.2 0.0316905001318013
HVUL0H00258.2 HVUL3H52849.2 0.0596239985858877
HVUL0H00258.2 HVUL3H53252.2 5.12216371824986e-06
HVUL0H00258.2 HVUL3H54921.2 0.000245648636796312
HVUL0H00258.2 HVUL3H56326.2 0.00889245741406546
HVUL0H00258.2 HVUL4H01373.2 0.0378877419698092
HVUL0H00258.2 HVUL4H01567.2 0.0397621041356233
HVUL0H00258.2 HVUL4H03262.2 0.0609731408428713
HVUL0H00258.2 HVUL4H03498.2 0.0808533230053858
HVUL0H00258.2 HVUL4H03594.2 0.0490414915162518
HVUL0H00258.2 HVUL4H04630.2 0.0258768037154028
HVUL0H00258.2 HVUL4H04887.2 0.108383680979315
HVUL0H00258.2 HVUL4H05062.2 0.0438884727800645
HVUL0H00258.2 HVUL4H05676.2 0.0339029424977179
HVUL0H00258.2 HVUL4H05738.2 0.0981384381864763
HVUL0H00258.2 HVUL4H05891.2 0.000326697729614634
HVUL0H00258.2 HVUL4H06772.2 0.0249625704806965
HVUL0H00258.2 HVUL4H08206.2 0.00184273638197749
HVUL0H00258.2 HVUL4H08248.2 0.108745324702853
HVUL0H00258.2 HVUL4H08860.2 0.00555466723695169
HVUL0H00258.2 HVUL4H09059.2 0.053555826273355
HVUL0H00258.2 HVUL4H10242.2 0.0181350430328567
HVUL0H00258.2 HVUL4H10534.2 0.0981839348998969
HVUL0H00258.2 HVUL4H10599.2 0.109089228275455
HVUL0H00258.2 HVUL4H10710.2 0.00111724153171056
HVUL0H00258.2 HVUL4H11674.2 0.0345054894323056
HVUL0H00258.2 HVUL4H12172.2 0.121696436099157
HVUL0H00258.2 HVUL4H12658.2 0.0944541573368813
HVUL0H00258.2 HVUL4H14105.2 0.0348060332752495
HVUL0H00258.2 HVUL4H14294.2 0.0142437291727977
HVUL0H00258.2 HVUL4H14906.2 0.000199405719071067
HVUL0H00258.2 HVUL4H14907.2 0.000684642645061153
HVUL0H00258.2 HVUL4H15819.2 9.02278075025685e-06
HVUL0H00258.2 HVUL4H16668.2 0.0789804103991095
HVUL0H00258.2 HVUL4H18529.2 0.0352462577326473
HVUL0H00258.2 HVUL4H18819.2 3.06134908204081e-05
HVUL0H00258.2 HVUL4H20812.2 0.0013603865594267
HVUL0H00258.2 HVUL4H20935.2 0.0605576327845319
HVUL0H00258.2 HVUL4H20936.2 0.0418951650298403
HVUL0H00258.2 HVUL4H20939.2 0.101754336840311
HVUL0H00258.2 HVUL4H21040.2 0.0522682520983205
HVUL0H00258.2 HVUL4H21858.2 0.00262217347256422
HVUL0H00258.2 HVUL4H23319.2 6.40586138944064e-06
HVUL0H00258.2 HVUL4H24374.2 0.000517795259706524
HVUL0H00258.2 HVUL4H26228.2 0.011597846452134
HVUL0H00258.2 HVUL4H26843.2 6.77668956780287e-06
HVUL0H00258.2 HVUL4H28106.2 0.00219141862749263
HVUL0H00258.2 HVUL4H28112.2 0.0820426914683436
HVUL0H00258.2 HVUL4H29450.2 0.0135221402819668
HVUL0H00258.2 HVUL4H30367.2 0.0825480896603923
HVUL0H00258.2 HVUL4H31121.2 0.0221284339539901
HVUL0H00258.2 HVUL4H31285.2 0.0821516296175561
HVUL0H00258.2 HVUL4H34859.2 0.00184207078756323
HVUL0H00258.2 HVUL4H35991.2 1.55249415034794e-05
HVUL0H00258.2 HVUL4H36344.2 0.0132025534253342
HVUL0H00258.2 HVUL4H37184.2 1.64231790203962e-05
HVUL0H00258.2 HVUL4H37192.2 0.0527180956919154
HVUL0H00258.2 HVUL4H37513.2 0.0811980831369614
HVUL0H00258.2 HVUL4H38242.2 0.0604245572480305
HVUL0H00258.2 HVUL4H38292.2 5.75149912366159e-06
HVUL0H00258.2 HVUL4H38841.2 3.23948645597282e-06
HVUL0H00258.2 HVUL4H41280.2 4.98813770808263e-07
HVUL0H00258.2 HVUL4H41312.2 0.0384792608076316
HVUL0H00258.2 HVUL4H42292.2 0.0472159494004537
HVUL0H00258.2 HVUL4H44340.2 0.0641110749254408
HVUL0H00258.2 HVUL4H44979.2 0.00531989252842677
HVUL0H00258.2 HVUL4H45236.2 0.0433152306256849
HVUL0H00258.2 HVUL4H45506.2 0.046894305781994
HVUL0H00258.2 HVUL4H45540.2 0.0260041238143143
HVUL0H00258.2 HVUL4H45624.2 0.0480164705939909
HVUL0H00258.2 HVUL4H46345.2 7.02608384460507e-05
HVUL0H00258.2 HVUL4H46399.2 3.94031591567668e-06
HVUL0H00258.2 HVUL4H47144.2 0.0160710885874632
HVUL0H00258.2 HVUL4H47426.2 0.0108320973681903
HVUL0H00258.2 HVUL4H48296.2 0.00884735724770839
HVUL0H00258.2 HVUL4H48419.2 0.0732738369928947
HVUL0H00258.2 HVUL4H49362.2 0.058978096877146
HVUL0H00258.2 HVUL4H50715.2 0.0691417542564725
HVUL0H00258.2 HVUL4H52317.2 0.0472081226760018
HVUL0H00258.2 HVUL4H54016.2 0.00886853602685437
HVUL0H00258.2 HVUL4H55258.2 2.99494149797431e-05
HVUL0H00258.2 HVUL4H55279.2 0.0399156889455672
HVUL0H00258.2 HVUL4H55848.2 0.0016224489889034
HVUL0H00258.2 HVUL4H56052.2 0.0165521070318814
HVUL0H00258.2 HVUL4H58644.2 0.0100408091708119
HVUL0H00258.2 HVUL4H59799.2 0.00137165597707237
HVUL0H00258.2 HVUL5H02204.2 0.0159247020309562
HVUL0H00258.2 HVUL5H02483.2 0.0621666481520366
HVUL0H00258.2 HVUL5H02983.2 0.0917887712448412
HVUL0H00258.2 HVUL5H03145.2 0.000176380710438165
HVUL0H00258.2 HVUL5H03148.2 0.00942941655145264
HVUL0H00258.2 HVUL5H03450.2 0.00337513368668324
HVUL0H00258.2 HVUL5H03623.2 0.0264516872991021
HVUL0H00258.2 HVUL5H03710.2 0.0494355985221932
HVUL0H00258.2 HVUL5H03938.2 0.00806705362827899
HVUL0H00258.2 HVUL5H03940.2 0.00609703216263888
HVUL0H00258.2 HVUL5H03969.2 8.33228575817857e-05
HVUL0H00258.2 HVUL5H04245.2 0.0667226133324521
HVUL0H00258.2 HVUL5H04697.2 7.65021728983576e-05
HVUL0H00258.2 HVUL5H04698.2 0.0019878983473411
HVUL0H00258.2 HVUL5H05089.2 0.0780378314561678
HVUL0H00258.2 HVUL5H05513.2 0.027006180701272
HVUL0H00258.2 HVUL5H05659.2 0.08983762436864
HVUL0H00258.2 HVUL5H06005.2 0.0241793049037932
HVUL0H00258.2 HVUL5H06590.2 0.0416977821273797
HVUL0H00258.2 HVUL5H09900.2 0.00428700608636254
HVUL0H00258.2 HVUL5H11097.2 0.00711562151533706
HVUL0H00258.2 HVUL5H11115.2 0.0185327117650077
HVUL0H00258.2 HVUL5H11228.2 0.0188600895868858
HVUL0H00258.2 HVUL5H12102.2 0.00801570898478442
HVUL0H00258.2 HVUL5H12205.2 0.0108641791047638
HVUL0H00258.2 HVUL5H12877.2 0.0956986980381329
HVUL0H00258.2 HVUL5H14130.2 0.060936209630682
HVUL0H00258.2 HVUL5H15696.2 0.030490828244742
HVUL0H00258.2 HVUL5H15901.2 0.103472905333697
HVUL0H00258.2 HVUL5H16101.2 0.0947045844874704
HVUL0H00258.2 HVUL5H16273.2 0.0149432131633328
HVUL0H00258.2 HVUL5H17578.2 0.00104445785666444
HVUL0H00258.2 HVUL5H17870.2 0.0441736890477206
HVUL0H00258.2 HVUL5H18811.2 4.74531266150257e-07
HVUL0H00258.2 HVUL5H19349.2 0.000239792150127569
HVUL0H00258.2 HVUL5H19386.2 0.0454685817477567
HVUL0H00258.2 HVUL5H19612.2 0.0427856746138321
HVUL0H00258.2 HVUL5H19727.2 0.0624883928705026
HVUL0H00258.2 HVUL5H19995.2 0.0520302374234316
HVUL0H00258.2 HVUL5H20357.2 0.122618521896265
HVUL0H00258.2 HVUL5H20921.2 0.0924945478528566
HVUL0H00258.2 HVUL5H20948.2 0.00131526295337022
HVUL0H00258.2 HVUL5H21635.2 9.55719774546947e-06
HVUL0H00258.2 HVUL5H22077.2 0.00858349339862907
HVUL0H00258.2 HVUL5H22379.2 0.111024198759966
HVUL0H00258.2 HVUL5H22821.2 0.0481453306994063
HVUL0H00258.2 HVUL5H22873.2 0.0139377010637348
HVUL0H00258.2 HVUL5H22968.2 0.0844074547035949
HVUL0H00258.2 HVUL5H22969.2 2.07825983986048e-06
HVUL0H00258.2 HVUL5H22970.2 0.0795191993234261
HVUL0H00258.2 HVUL5H24379.2 0.0394345462923808
HVUL0H00258.2 HVUL5H24380.2 0.0135026958714296
HVUL0H00258.2 HVUL5H24670.2 0.00941155611799285
HVUL0H00258.2 HVUL5H25762.2 0.095627516718879
HVUL0H00258.2 HVUL5H26313.2 0.00204191939283936
HVUL0H00258.2 HVUL5H26371.2 0.0878002159867206
HVUL0H00258.2 HVUL5H26612.2 0.00685799173472773
HVUL0H00258.2 HVUL5H26827.2 0.0648043019249221
HVUL0H00258.2 HVUL5H27142.2 0.100006479979086
HVUL0H00258.2 HVUL5H27155.2 0.042511430741911
HVUL0H00258.2 HVUL5H27501.2 6.87595958916136e-06
HVUL0H00258.2 HVUL5H28336.2 0.0409795897577722
HVUL0H00258.2 HVUL5H28910.2 0.110266580498937
HVUL0H00258.2 HVUL5H28949.2 0.0759859713256246
HVUL0H00258.2 HVUL5H29106.2 0.0297133163509384
HVUL0H00258.2 HVUL5H29110.2 0.103231345240876
HVUL0H00258.2 HVUL5H29263.2 0.0294276699079155
HVUL0H00258.2 HVUL5H30247.2 0.0691417283483745
HVUL0H00258.2 HVUL5H30953.2 0.0395993380751218
HVUL0H00258.2 HVUL5H32303.2 0.0130585374935122
HVUL0H00258.2 HVUL5H32467.2 0.0036687238515506
HVUL0H00258.2 HVUL5H34499.2 0.0984960642453949
HVUL0H00258.2 HVUL5H37034.2 0.0604670418679356
HVUL0H00258.2 HVUL5H38431.2 0.0111872297495885
HVUL0H00258.2 HVUL5H38434.2 0.0641087321131102
HVUL0H00258.2 HVUL5H38723.2 0.0196825171772036
HVUL0H00258.2 HVUL5H38808.2 0.0697521044570609
HVUL0H00258.2 HVUL5H39410.2 0.0482648613021173
HVUL0H00258.2 HVUL5H39821.2 0.0586004533374797
HVUL0H00258.2 HVUL5H40072.2 0.0170358650222663
HVUL0H00258.2 HVUL5H42760.2 0.00956023400494588
HVUL0H00258.2 HVUL5H44016.2 0.0347803938622556
HVUL0H00258.2 HVUL5H44573.2 0.0134713076152559
HVUL0H00258.2 HVUL5H44898.2 0.000761743929404979
HVUL0H00258.2 HVUL5H45926.2 0.030097416661168
HVUL0H00258.2 HVUL5H46672.2 0.0127302656461946
HVUL0H00258.2 HVUL5H47286.2 1.41236990861186e-07
HVUL0H00258.2 HVUL5H47411.2 0.0379389855838738
HVUL0H00258.2 HVUL5H48693.2 0.0126658877737096
HVUL0H00258.2 HVUL5H48844.2 1.47913780642235e-06
HVUL0H00258.2 HVUL5H49059.2 0.0201860305523706
HVUL0H00258.2 HVUL5H49433.2 0.000283570488332448
HVUL0H00258.2 HVUL5H49949.2 0.0975249577035565
HVUL0H00258.2 HVUL5H50998.2 0.0815776539600793
HVUL0H00258.2 HVUL5H52409.2 0.03139986544516
HVUL0H00258.2 HVUL5H52557.2 0.00290170480817643
HVUL0H00258.2 HVUL5H53325.2 0.0263308658835877
HVUL0H00258.2 HVUL5H53344.2 0.120144289029444
HVUL0H00258.2 HVUL5H55327.2 0.107160573945305
HVUL0H00258.2 HVUL6H00507.2 0.00296707111456224
HVUL0H00258.2 HVUL6H01448.2 0.00427149995888376
HVUL0H00258.2 HVUL6H03009.2 0.000383708755032807
HVUL0H00258.2 HVUL6H03269.2 0.00427149995888376
HVUL0H00258.2 HVUL6H03320.2 0.00619957927639967
HVUL0H00258.2 HVUL6H04166.2 0.00170262844193157
HVUL0H00258.2 HVUL6H04731.2 0.00377142521852033
HVUL0H00258.2 HVUL6H05484.2 0.110531416324612
HVUL0H00258.2 HVUL6H06120.2 0.0428029606095949
HVUL0H00258.2 HVUL6H07016.2 0.0343305432521933
HVUL0H00258.2 HVUL6H08664.2 0.000937512785990604
HVUL0H00258.2 HVUL6H08733.2 9.06501435557276e-05
HVUL0H00258.2 HVUL6H09388.2 0.0165329738347076
HVUL0H00258.2 HVUL6H11365.2 0.0049838142246486
HVUL0H00258.2 HVUL6H12645.2 0.000403658068104496
HVUL0H00258.2 HVUL6H12960.2 0.00251412222209668
HVUL0H00258.2 HVUL6H14632.2 0.0222031511194135
HVUL0H00258.2 HVUL6H14643.2 0.000177055495942411
HVUL0H00258.2 HVUL6H15630.2 0.110031269065957
HVUL0H00258.2 HVUL6H16239.2 0.0399254737355212
HVUL0H00258.2 HVUL6H17162.2 0.0500412249439025
HVUL0H00258.2 HVUL6H17915.2 0.037449460340164
HVUL0H00258.2 HVUL6H17916.2 0.0182775736643291
HVUL0H00258.2 HVUL6H18930.2 0.014052272081097
HVUL0H00258.2 HVUL6H19887.2 0.0356125064378839
HVUL0H00258.2 HVUL6H19899.2 7.26583139756501e-05
HVUL0H00258.2 HVUL6H20868.2 0.0124458861034301
HVUL0H00258.2 HVUL6H21345.2 0.00766023177783564
HVUL0H00258.2 HVUL6H21520.2 0.0265384301647539
HVUL0H00258.2 HVUL6H22211.2 0.0941110413593165
HVUL0H00258.2 HVUL6H24814.2 0.0437540092635894
HVUL0H00258.2 HVUL6H24966.2 0.0835926675702676
HVUL0H00258.2 HVUL6H25329.2 0.0525933963279217
HVUL0H00258.2 HVUL6H25717.2 9.0988737546645e-05
HVUL0H00258.2 HVUL6H27385.2 0.106752773464529
HVUL0H00258.2 HVUL6H29079.2 0.0217155824436627
HVUL0H00258.2 HVUL6H29630.2 0.000130793535010771
HVUL0H00258.2 HVUL6H29905.2 0.103646844546339
HVUL0H00258.2 HVUL6H31987.2 0.0489635825620391
HVUL0H00258.2 HVUL6H34250.2 0.00858317868771493
HVUL0H00258.2 HVUL6H35847.2 0.0009605344439854
HVUL0H00258.2 HVUL6H35848.2 2.40434746176701e-06
HVUL0H00258.2 HVUL6H36560.2 0.104060664018143
HVUL0H00258.2 HVUL6H37721.2 0.000810356503844738
HVUL0H00258.2 HVUL6H38046.2 0.0228124313034867
HVUL0H00258.2 HVUL6H40705.2 0.115454056406419
HVUL0H00258.2 HVUL6H40902.2 0.103775763279399
HVUL0H00258.2 HVUL6H42094.2 0.00801004630988334
HVUL0H00258.2 HVUL6H42121.2 0.0127774388385544
HVUL0H00258.2 HVUL6H42122.2 0.0173739017907223
HVUL0H00258.2 HVUL6H43886.2 0.0171633919504316
HVUL0H00258.2 HVUL6H45288.2 0.0522082386914649
HVUL0H00258.2 HVUL6H46586.2 0.000470843019588535
HVUL0H00258.2 HVUL6H46846.2 0.0975377414737406
HVUL0H00258.2 HVUL6H47322.2 0.00952108003808654
HVUL0H00258.2 HVUL6H50310.2 0.0965498690772507
HVUL0H00258.2 HVUL6H51875.2 0.0712669914163314
HVUL0H00258.2 HVUL6H54242.2 1.15558571124075e-06
HVUL0H00258.2 HVUL6H54590.2 0.0463380567795571
HVUL0H00258.2 HVUL6H57332.2 0.108578820887558
HVUL0H00258.2 HVUL6H59196.2 5.08401402057799e-05
HVUL0H00258.2 HVUL7H00301.2 3.90687422278893e-07
HVUL0H00258.2 HVUL7H00882.2 0.011554359332182
HVUL0H00258.2 HVUL7H01545.2 0.00420714210961465
HVUL0H00258.2 HVUL7H02212.2 4.48245707811474e-05
HVUL0H00258.2 HVUL7H02333.2 0.0850630708498431
HVUL0H00258.2 HVUL7H03201.2 0.000630447318388685
HVUL0H00258.2 HVUL7H03735.2 0.0117405973868603
HVUL0H00258.2 HVUL7H03881.2 0.0226231439100556
HVUL0H00258.2 HVUL7H04354.2 0.0100830206204284
HVUL0H00258.2 HVUL7H05943.2 1.44877139100604e-05
HVUL0H00258.2 HVUL7H06797.2 0.0247659111231483
HVUL0H00258.2 HVUL7H07330.2 0.00888627082710761
HVUL0H00258.2 HVUL7H07543.2 0.0146989419529475
HVUL0H00258.2 HVUL7H08685.2 0.0173541624539115
HVUL0H00258.2 HVUL7H10289.2 0.00748424880733321
HVUL0H00258.2 HVUL7H10354.2 0.0630428043881393
HVUL0H00258.2 HVUL7H11256.2 0.111478144387079
HVUL0H00258.2 HVUL7H11270.2 0.0527163692261443
HVUL0H00258.2 HVUL7H11271.2 0.00538878409081042
HVUL0H00258.2 HVUL7H11400.2 0.00688307289261759
HVUL0H00258.2 HVUL7H11451.2 0.000104894624527109
HVUL0H00258.2 HVUL7H11453.2 0.000155598649229181
HVUL0H00258.2 HVUL7H11565.2 0.0033300158938914
HVUL0H00258.2 HVUL7H11569.2 0.0141714124685843
HVUL0H00258.2 HVUL7H11570.2 3.26057942032823e-06
HVUL0H00258.2 HVUL7H12545.2 0.0876379431019453
HVUL0H00258.2 HVUL7H12579.2 0.00086935112243132
HVUL0H00258.2 HVUL7H13444.2 0.000302697642684796
HVUL0H00258.2 HVUL7H13859.2 8.55462314752153e-05
HVUL0H00258.2 HVUL7H14382.2 0.00051202856039281
HVUL0H00258.2 HVUL7H14840.2 1.12580983367438e-05
HVUL0H00258.2 HVUL7H16385.2 0.0814951057466441
HVUL0H00258.2 HVUL7H16433.2 2.15216859281801e-05
HVUL0H00258.2 HVUL7H17098.2 0.004174999946857
HVUL0H00258.2 HVUL7H17461.2 0.000105333985830976
HVUL0H00258.2 HVUL7H17764.2 0.0105154641890167
HVUL0H00258.2 HVUL7H18353.2 0.00265323399784087
HVUL0H00258.2 HVUL7H19331.2 0.00864746840038448
HVUL0H00258.2 HVUL7H19681.2 0.000230958245424653
HVUL0H00258.2 HVUL7H19723.2 0.0962788434338429
HVUL0H00258.2 HVUL7H20140.2 8.5376310162939e-05
HVUL0H00258.2 HVUL7H20192.2 0.0177683953623642
HVUL0H00258.2 HVUL7H20538.2 2.11683645984977e-05
HVUL0H00258.2 HVUL7H20723.2 0.0165481495378437
HVUL0H00258.2 HVUL7H20841.2 0.000151805116622288
HVUL0H00258.2 HVUL7H20860.2 0.0108501681207569
HVUL0H00258.2 HVUL7H21481.2 8.69300768233443e-07
HVUL0H00258.2 HVUL7H21740.2 0.0104860387109875
HVUL0H00258.2 HVUL7H22107.2 0.0647903296000254
HVUL0H00258.2 HVUL7H22243.2 3.66585760330447e-06
HVUL0H00258.2 HVUL7H23148.2 0.0583366720158463
HVUL0H00258.2 HVUL7H24730.2 0.000122378186085685
HVUL0H00258.2 HVUL7H24753.2 0.0196146195530007
HVUL0H00258.2 HVUL7H25099.2 2.57947856088386e-05
HVUL0H00258.2 HVUL7H25324.2 3.97095550399374e-07
HVUL0H00258.2 HVUL7H25429.2 0.10306550410281
HVUL0H00258.2 HVUL7H25444.2 0.0242938066953897
HVUL0H00258.2 HVUL7H25654.2 0.09775364202885
HVUL0H00258.2 HVUL7H27075.2 0.0698833295161475
HVUL0H00258.2 HVUL7H27332.2 0.000225554243605107
HVUL0H00258.2 HVUL7H27344.2 0.00388441950428458
HVUL0H00258.2 HVUL7H28054.2 0.108395291110238
HVUL0H00258.2 HVUL7H28391.2 0.0125842476951539
HVUL0H00258.2 HVUL7H28818.2 0.00610367858058269
HVUL0H00258.2 HVUL7H29721.2 0.0367189361162568
HVUL0H00258.2 HVUL7H31656.2 2.06621555091006e-06
HVUL0H00258.2 HVUL7H32139.2 0.0817188414054834
HVUL0H00258.2 HVUL7H32214.2 3.08831012544313e-07
HVUL0H00258.2 HVUL7H32285.2 0.00924999921590329
HVUL0H00258.2 HVUL7H32398.2 0.0605927212431768
HVUL0H00258.2 HVUL7H33166.2 0.0115630363157181
HVUL0H00258.2 HVUL7H33470.2 6.39112416901041e-05
HVUL0H00258.2 HVUL7H33547.2 0.0100949923891703
HVUL0H00258.2 HVUL7H34352.2 5.00297883024569e-06
HVUL0H00258.2 HVUL7H34398.2 0.0251505640721394
HVUL0H00258.2 HVUL7H35576.2 0.0138205723726577
HVUL0H00258.2 HVUL7H35913.2 0.00137410420575756
HVUL0H00258.2 HVUL7H36594.2 0.000303107528219713
HVUL0H00258.2 HVUL7H36595.2 0.00326483479101476
HVUL0H00258.2 HVUL7H37292.2 0.0138091334678319
HVUL0H00258.2 HVUL7H37394.2 1.57984790820836e-07
HVUL0H00258.2 HVUL7H37587.2 0.00184663240728093
HVUL0H00258.2 HVUL7H38230.2 0.00423507118870129
HVUL0H00258.2 HVUL7H38334.2 0.00556893003160864
HVUL0H00258.2 HVUL7H38482.2 0.0375398319292595
HVUL0H00258.2 HVUL7H39160.2 0.040495685051548
HVUL0H00258.2 HVUL7H39196.2 0.0143639468809215
HVUL0H00258.2 HVUL7H39265.2 0.000146131457497372
HVUL0H00258.2 HVUL7H39386.2 0.0272251169581045
HVUL0H00258.2 HVUL7H41072.2 0.0171427900926253
HVUL0H00258.2 HVUL7H41444.2 0.00361337485683284
HVUL0H00258.2 HVUL7H41445.2 0.00361337485683284
HVUL0H00258.2 HVUL7H41467.2 0.000891263208071112
HVUL0H00258.2 HVUL7H41730.2 0.0566225965518239
HVUL0H00258.2 HVUL7H42239.2 0.0204356797225987
HVUL0H00258.2 HVUL7H43717.2 0.0378676186726037
HVUL0H00258.2 HVUL7H44044.2 6.56128394851988e-06
HVUL0H00258.2 HVUL7H44825.2 0.000295252708511891
HVUL0H00258.2 HVUL7H46272.2 0.0573262297116182
HVUL0H00258.2 HVUL7H47603.2 0.113087021510127
HVUL0H00258.2 HVUL7H48434.2 0.0918465352520293
HVUL0H00258.2 HVUL7H49488.2 0.0341576798477491
HVUL0H00258.2 HVUL7H50120.2 0.00127211694456323
HVUL0H00258.2 HVUL7H52497.2 0.0929167241123599
HVUL0H00258.2 HVUL7H54261.2 0.0286552664298803
HVUL0H00258.2 HVUL7H54500.2 0.0977246424461345
HVUL0H00258.2 HVUL7H55989.2 0.00388725902334063
HVUL0H00258.2 HVUL7H57978.2 0.103853565103125
HVUL0H00268.2 HVUL0H00343.2 2.50786459867915e-05
HVUL0H00268.2 HVUL0H00390.2 0.030553802236327
HVUL0H00268.2 HVUL0H00500.2 0.170661283566041
HVUL0H00268.2 HVUL0H00618.2 0.170661283566041
HVUL0H00268.2 HVUL0H01172.2 0.000102904537682473
HVUL0H00268.2 HVUL0H01189.2 0.000120020813375795
HVUL0H00268.2 HVUL0H01376.2 0.020462468654161
HVUL0H00268.2 HVUL0H01785.2 0.0231904376223177
HVUL0H00268.2 HVUL0H02209.2 0.00426026858084051
HVUL0H00268.2 HVUL0H02610.2 0.00879220067304629
HVUL0H00268.2 HVUL0H03448.2 0.00859810790930354
HVUL0H00268.2 HVUL0H03523.2 0.00802203767877598
HVUL0H00268.2 HVUL0H03543.2 0.00539037574933258
HVUL0H00268.2 HVUL0H03682.2 0.0232542075956195
HVUL0H00268.2 HVUL0H03914.2 0.0192686349848923
HVUL0H00268.2 HVUL0H04640.2 0.0361796501230815
HVUL0H00268.2 HVUL0H06311.2 6.26423303581151e-06
HVUL0H00268.2 HVUL0H07108.2 0.000507426184008483
HVUL0H00268.2 HVUL0H07395.2 0.0120130083858898
HVUL0H00268.2 HVUL0H07498.2 0.00371318238734617
HVUL0H00268.2 HVUL0H07807.2 0.00122116042351896
HVUL0H00268.2 HVUL0H08023.2 0.0222659379633393
HVUL0H00268.2 HVUL0H09210.2 0.000165476335533576
HVUL0H00268.2 HVUL0H10076.2 0.00403380534876357
HVUL0H00268.2 HVUL0H10078.2 0.00372931356941811
HVUL0H00268.2 HVUL0H10580.2 0.0304592774205829
HVUL0H00268.2 HVUL0H10914.2 0.0409558731194945
HVUL0H00268.2 HVUL0H11038.2 0.00664309269187696
HVUL0H00268.2 HVUL0H11766.2 5.7201703216112e-06
HVUL0H00268.2 HVUL0H12603.2 0.014107223024278
HVUL0H00268.2 HVUL0H15651.2 0.011111750610965
HVUL0H00268.2 HVUL0H16448.2 0.0196999160909775
HVUL0H00268.2 HVUL0H17596.2 0.112566043933599
HVUL0H00268.2 HVUL0H18457.2 0.00360335791355914
HVUL0H00268.2 HVUL0H18875.2 0.00469400294068186
HVUL0H00268.2 HVUL0H21654.2 3.84149487844809e-05
HVUL0H00268.2 HVUL0H23007.2 0.0138680262865111
HVUL0H00268.2 HVUL0H24665.2 0.00557072819041271
HVUL0H00268.2 HVUL0H25455.2 9.26208475170966e-05
HVUL0H00268.2 HVUL0H26112.2 0.00340696155253303
HVUL0H00268.2 HVUL0H27662.2 0.0289286108785535
HVUL0H00268.2 HVUL0H27664.2 0.0176366264938391
HVUL0H00268.2 HVUL0H28309.2 0.00320620779111452
HVUL0H00268.2 HVUL0H29765.2 0.0162575368463999
HVUL0H00268.2 HVUL0H30775.2 0.000597474130819577
HVUL0H00268.2 HVUL0H35121.2 0.0198964557156996
HVUL0H00268.2 HVUL0H37447.2 0.000170506899800269
HVUL0H00268.2 HVUL0H41036.2 0.0196185684941749
HVUL0H00268.2 HVUL0H41860.2 0.0117953477247487
HVUL0H00268.2 HVUL0H45411.2 0.0169264438980128
HVUL0H00268.2 HVUL1H01910.2 0.0130741416620733
HVUL0H00268.2 HVUL1H01938.2 1.31299276633505e-06
HVUL0H00268.2 HVUL1H02310.2 0.00606836209642157
HVUL0H00268.2 HVUL1H02589.2 0.00625404864577021
HVUL0H00268.2 HVUL1H03051.2 0.0205197334205955
HVUL0H00268.2 HVUL1H03640.2 0.00358780344827398
HVUL0H00268.2 HVUL1H03976.2 0.000190400705208945
HVUL0H00268.2 HVUL1H04376.2 0.00032027527135223
HVUL0H00268.2 HVUL1H04477.2 9.28449262917197e-05
HVUL0H00268.2 HVUL1H04659.2 0.00237363033542641
HVUL0H00268.2 HVUL1H05360.2 0.0171961854215864
HVUL0H00268.2 HVUL1H06131.2 0.0379059340387287
HVUL0H00268.2 HVUL1H06197.2 0.0160874762097952
HVUL0H00268.2 HVUL1H06767.2 0.0261277079833239
HVUL0H00268.2 HVUL1H06905.2 0.000269675793784277
HVUL0H00268.2 HVUL1H07081.2 0.0045617615551372
HVUL0H00268.2 HVUL1H08030.2 9.60632419204921e-06
HVUL0H00268.2 HVUL1H08544.2 0.048971329597794
HVUL0H00268.2 HVUL1H08749.2 0.047749635247688
HVUL0H00268.2 HVUL1H08998.2 0.00714085028802203
HVUL0H00268.2 HVUL1H09611.2 0.00838806946990943
HVUL0H00268.2 HVUL1H09854.2 0.0424753803099107
HVUL0H00268.2 HVUL1H11018.2 0.00762120759801765
HVUL0H00268.2 HVUL1H12016.2 0.00334885601768901
HVUL0H00268.2 HVUL1H12136.2 0.0149417818903043
HVUL0H00268.2 HVUL1H12629.2 0.0170974117015933
HVUL0H00268.2 HVUL1H12951.2 0.0168706725364021
HVUL0H00268.2 HVUL1H13100.2 0.00017482764044636
HVUL0H00268.2 HVUL1H13204.2 0.000374017971344507
HVUL0H00268.2 HVUL1H13234.2 0.0251434295573531
HVUL0H00268.2 HVUL1H14000.2 0.0165431398480868
HVUL0H00268.2 HVUL1H14037.2 0.0204916046505077
HVUL0H00268.2 HVUL1H14088.2 0.039864968310353
HVUL0H00268.2 HVUL1H14481.2 0.000766572193348696
HVUL0H00268.2 HVUL1H14945.2 0.0534307898046777
HVUL0H00268.2 HVUL1H15743.2 0.00643635772876027
HVUL0H00268.2 HVUL1H15964.2 0.00211667589340554
HVUL0H00268.2 HVUL1H16031.2 0.00822716021132576
HVUL0H00268.2 HVUL1H16126.2 0.0126445179849534
HVUL0H00268.2 HVUL1H16206.2 0.010016625639221
HVUL0H00268.2 HVUL1H16787.2 0.0289378716691232
HVUL0H00268.2 HVUL1H17123.2 0.000580163336544732
HVUL0H00268.2 HVUL1H17254.2 0.000602403963905906
HVUL0H00268.2 HVUL1H17308.2 0.021263804891667
HVUL0H00268.2 HVUL1H18992.2 0.0021970978239761
HVUL0H00268.2 HVUL1H19148.2 0.0128851162259964
HVUL0H00268.2 HVUL1H19658.2 0.0139014292703381
HVUL0H00268.2 HVUL1H20300.2 0.0236652187210355
HVUL0H00268.2 HVUL1H21400.2 0.00864195199593992
HVUL0H00268.2 HVUL1H22447.2 0.00913939553573492
HVUL0H00268.2 HVUL1H22802.2 0.019830818949701
HVUL0H00268.2 HVUL1H23576.2 0.00953521277066171
HVUL0H00268.2 HVUL1H23814.2 7.98592406475728e-06
HVUL0H00268.2 HVUL1H24391.2 0.00678486125565979
HVUL0H00268.2 HVUL1H24392.2 0.0298293789180271
HVUL0H00268.2 HVUL1H24394.2 0.026559302773668
HVUL0H00268.2 HVUL1H24456.2 0.00869079662815701
HVUL0H00268.2 HVUL1H24550.2 0.041195136572315
HVUL0H00268.2 HVUL1H24927.2 0.0151905126901686
HVUL0H00268.2 HVUL1H25781.2 0.0235850267209983
HVUL0H00268.2 HVUL1H26025.2 8.06321725627242e-06
HVUL0H00268.2 HVUL1H26242.2 0.0536371446862011
HVUL0H00268.2 HVUL1H26693.2 0.0133573903478981
HVUL0H00268.2 HVUL1H26760.2 0.000200531183139015
HVUL0H00268.2 HVUL1H28046.2 0.0135489871666616
HVUL0H00268.2 HVUL1H28639.2 0.000514293166883832
HVUL0H00268.2 HVUL1H28745.2 0.013208891356757
HVUL0H00268.2 HVUL1H28986.2 2.19995075514106e-05
HVUL0H00268.2 HVUL1H29985.2 0.00649325900098007
HVUL0H00268.2 HVUL1H30344.2 0.042469130590296
HVUL0H00268.2 HVUL1H30724.2 0.0257320002257369
HVUL0H00268.2 HVUL1H33518.2 0.00441156701445351
HVUL0H00268.2 HVUL1H33825.2 0.015121327141889
HVUL0H00268.2 HVUL1H33881.2 0.00779038171698667
HVUL0H00268.2 HVUL1H33926.2 0.01180047736137
HVUL0H00268.2 HVUL1H34234.2 0.0500355328323871
HVUL0H00268.2 HVUL1H34651.2 0.0485077398131455
HVUL0H00268.2 HVUL1H34792.2 0.0259659644126375
HVUL0H00268.2 HVUL1H34922.2 0.0056976350738551
HVUL0H00268.2 HVUL1H34924.2 0.0044647643282488
HVUL0H00268.2 HVUL1H34928.2 0.00214157590284974
HVUL0H00268.2 HVUL1H34929.2 0.00672074660515105
HVUL0H00268.2 HVUL1H36962.2 0.0276915715236826
HVUL0H00268.2 HVUL1H37478.2 0.022334299232068
HVUL0H00268.2 HVUL1H40084.2 0.000565496401060881
HVUL0H00268.2 HVUL1H40748.2 7.27216381938154e-05
HVUL0H00268.2 HVUL1H41380.2 0.00503556816623929
HVUL0H00268.2 HVUL1H41667.2 0.0116075433010867
HVUL0H00268.2 HVUL1H41877.2 2.7824454395177e-05
HVUL0H00268.2 HVUL1H41878.2 0.000404136154591867
HVUL0H00268.2 HVUL1H42081.2 0.00545479988597267
HVUL0H00268.2 HVUL1H42103.2 0.0216860465837925
HVUL0H00268.2 HVUL1H43470.2 0.0244233701510697
HVUL0H00268.2 HVUL1H43472.2 0.00335169126123764
HVUL0H00268.2 HVUL1H44195.2 0.0110676919107188
HVUL0H00268.2 HVUL1H44903.2 0.000393725001117739
HVUL0H00268.2 HVUL1H48253.2 0.0119036275211902
HVUL0H00268.2 HVUL1H48570.2 1.61757418088141e-05
HVUL0H00268.2 HVUL1H49400.2 0.0108542827114601
HVUL0H00268.2 HVUL1H49402.2 0.0384176950677962
HVUL0H00268.2 HVUL1H50095.2 0.0350852953768537
HVUL0H00268.2 HVUL1H52159.2 0.00941285464202424
HVUL0H00268.2 HVUL1H52569.2 0.00796021477879435
HVUL0H00268.2 HVUL1H52571.2 0.00528265126393191
HVUL0H00268.2 HVUL1H53950.2 0.007503250197446
HVUL0H00268.2 HVUL1H57565.2 0.00869417751882626
HVUL0H00268.2 HVUL1H58987.2 6.82510249451691e-05
HVUL0H00268.2 HVUL2H00395.2 0.00266637343406281
HVUL0H00268.2 HVUL2H00850.2 9.56666351062555e-05
HVUL0H00268.2 HVUL2H00951.2 0.0109432659752337
HVUL0H00268.2 HVUL2H01450.2 0.00237281872664793
HVUL0H00268.2 HVUL2H01895.2 0.0163759238344912
HVUL0H00268.2 HVUL2H02126.2 0.0105206415664682
HVUL0H00268.2 HVUL2H02262.2 0.00454192939407627
HVUL0H00268.2 HVUL2H04108.2 0.00054049242248694
HVUL0H00268.2 HVUL2H04892.2 0.0161816660695334
HVUL0H00268.2 HVUL2H05712.2 0.000649090671248659
HVUL0H00268.2 HVUL2H06217.2 0.0207430518681826
HVUL0H00268.2 HVUL2H06235.2 0.0264695748054146
HVUL0H00268.2 HVUL2H06254.2 0.0160547268007951
HVUL0H00268.2 HVUL2H06644.2 0.0197039680820132
HVUL0H00268.2 HVUL2H06699.2 9.91958216242272e-06
HVUL0H00268.2 HVUL2H06937.2 0.00465320880191704
HVUL0H00268.2 HVUL2H07171.2 0.0129516693839068
HVUL0H00268.2 HVUL2H07177.2 0.0290677641736757
HVUL0H00268.2 HVUL2H08028.2 0.000164467490123448
HVUL0H00268.2 HVUL2H10518.2 0.0146846355081009
HVUL0H00268.2 HVUL2H10865.2 0.00315329612726988
HVUL0H00268.2 HVUL2H11728.2 0.00801122572584274
HVUL0H00268.2 HVUL2H11983.2 0.00220701623646559
HVUL0H00268.2 HVUL2H12264.2 0.00655487340428854
HVUL0H00268.2 HVUL2H12860.2 4.09123524615284e-05
HVUL0H00268.2 HVUL2H13695.2 0.000247215184813579
HVUL0H00268.2 HVUL2H13714.2 0.00343683383122728
HVUL0H00268.2 HVUL2H13806.2 0.0180874046893472
HVUL0H00268.2 HVUL2H13908.2 0.0186901240658428
HVUL0H00268.2 HVUL2H13979.2 0.011717133849304
HVUL0H00268.2 HVUL2H14045.2 0.0215127037980348
HVUL0H00268.2 HVUL2H15185.2 0.00302711765903829
HVUL0H00268.2 HVUL2H16605.2 1.33669962540275e-05
HVUL0H00268.2 HVUL2H17219.2 0.0222659379633393
HVUL0H00268.2 HVUL2H17572.2 0.0130056251089895
HVUL0H00268.2 HVUL2H17573.2 0.00168323148582461
HVUL0H00268.2 HVUL2H17628.2 0.000162244165192567
HVUL0H00268.2 HVUL2H18204.2 0.0145857176741823
HVUL0H00268.2 HVUL2H18497.2 2.1947118619748e-06
HVUL0H00268.2 HVUL2H18516.2 0.00129804482248675
HVUL0H00268.2 HVUL2H18598.2 0.000463422418642474
HVUL0H00268.2 HVUL2H18726.2 0.014637007057794
HVUL0H00268.2 HVUL2H19285.2 0.00659782369395865
HVUL0H00268.2 HVUL2H19629.2 0.00735872268365884
HVUL0H00268.2 HVUL2H20176.2 0.0312269113540607
HVUL0H00268.2 HVUL2H20179.2 0.00728689367536278
HVUL0H00268.2 HVUL2H20623.2 0.0196014714900497
HVUL0H00268.2 HVUL2H21053.2 9.83450270439877e-05
HVUL0H00268.2 HVUL2H21399.2 0.0019773670264777
HVUL0H00268.2 HVUL2H22007.2 8.47665511717936e-06
HVUL0H00268.2 HVUL2H22219.2 0.00724367677783409
HVUL0H00268.2 HVUL2H22809.2 0.022627300849898
HVUL0H00268.2 HVUL2H24180.2 0.007373524243493
HVUL0H00268.2 HVUL2H24229.2 0.0145764302485975
HVUL0H00268.2 HVUL2H24608.2 0.00453563142290351
HVUL0H00268.2 HVUL2H25222.2 0.0135767687615083
HVUL0H00268.2 HVUL2H25597.2 0.00362373029515201
HVUL0H00268.2 HVUL2H25943.2 0.0090927799384787
HVUL0H00268.2 HVUL2H26103.2 0.0227673161328891
HVUL0H00268.2 HVUL2H26551.2 0.0107558977406935
HVUL0H00268.2 HVUL2H26584.2 0.0163203972802079
HVUL0H00268.2 HVUL2H27241.2 0.0087093034090974
HVUL0H00268.2 HVUL2H27698.2 0.0601721084162793
HVUL0H00268.2 HVUL2H28623.2 0.0621536047241327
HVUL0H00268.2 HVUL2H28789.2 0.0261243032921033
HVUL0H00268.2 HVUL2H29216.2 0.0141622160678144
HVUL0H00268.2 HVUL2H29218.2 0.00229377329669899
HVUL0H00268.2 HVUL2H29281.2 0.00758152115715855
HVUL0H00268.2 HVUL2H30294.2 0.0326297446505863
HVUL0H00268.2 HVUL2H30295.2 0.012455450072192
HVUL0H00268.2 HVUL2H30422.2 0.0414123936402218
HVUL0H00268.2 HVUL2H30556.2 2.12163687017433e-05
HVUL0H00268.2 HVUL2H30907.2 0.0284352627982724
HVUL0H00268.2 HVUL2H31661.2 0.0305516282143319
HVUL0H00268.2 HVUL2H31745.2 0.0198412472660811
HVUL0H00268.2 HVUL2H31880.2 0.000139933863823466
HVUL0H00268.2 HVUL2H32775.2 0.0080575621166553
HVUL0H00268.2 HVUL2H33642.2 0.00963090762380009
HVUL0H00268.2 HVUL2H34102.2 0.00277468313469102
HVUL0H00268.2 HVUL2H35149.2 0.00827538016779292
HVUL0H00268.2 HVUL2H35246.2 0.00922799398005392
HVUL0H00268.2 HVUL2H35598.2 0.00300528686346178
HVUL0H00268.2 HVUL2H36049.2 0.0190339814437025
HVUL0H00268.2 HVUL2H38328.2 9.67474277930647e-06
HVUL0H00268.2 HVUL2H38460.2 0.026800366293146
HVUL0H00268.2 HVUL2H38818.2 0.00765738314442451
HVUL0H00268.2 HVUL2H39521.2 0.0217716586389859
HVUL0H00268.2 HVUL2H40343.2 0.000409572407931223
HVUL0H00268.2 HVUL2H40557.2 0.0108912409779284
HVUL0H00268.2 HVUL2H41003.2 3.0542776074548e-05
HVUL0H00268.2 HVUL2H42411.2 0.000288464813188831
HVUL0H00268.2 HVUL2H43080.2 0.052793299610881
HVUL0H00268.2 HVUL2H44536.2 0.0287810993704637
HVUL0H00268.2 HVUL2H46409.2 0.0143179781103808
HVUL0H00268.2 HVUL2H46702.2 0.0187562671337227
HVUL0H00268.2 HVUL2H49706.2 0.000812526245921726
HVUL0H00268.2 HVUL2H49844.2 0.000124535420132178
HVUL0H00268.2 HVUL2H50050.2 0.0365237699952567
HVUL0H00268.2 HVUL2H50798.2 0.0193495405765186
HVUL0H00268.2 HVUL2H50984.2 0.0127003959891423
HVUL0H00268.2 HVUL2H51806.2 0.000357373499803305
HVUL0H00268.2 HVUL2H52460.2 0.0116065536936691
HVUL0H00268.2 HVUL2H53369.2 0.0176061405383972
HVUL0H00268.2 HVUL2H54717.2 0.0168647904922581
HVUL0H00268.2 HVUL2H55014.2 2.78863700324989e-06
HVUL0H00268.2 HVUL2H55368.2 0.033555423710707
HVUL0H00268.2 HVUL2H59224.2 0.013125527965855
HVUL0H00268.2 HVUL3H00190.2 2.04737926054827e-05
HVUL0H00268.2 HVUL3H01512.2 0.0294012892970652
HVUL0H00268.2 HVUL3H01819.2 0.00554285327944431
HVUL0H00268.2 HVUL3H02243.2 0.00989318306255579
HVUL0H00268.2 HVUL3H02641.2 0.00161893034598782
HVUL0H00268.2 HVUL3H03644.2 0.00714555661443645
HVUL0H00268.2 HVUL3H03996.2 0.00900981077799138
HVUL0H00268.2 HVUL3H04750.2 0.000967969756501111
HVUL0H00268.2 HVUL3H04807.2 0.0599101862689385
HVUL0H00268.2 HVUL3H04986.2 0.00616035101643869
HVUL0H00268.2 HVUL3H05214.2 0.000483858959950493
HVUL0H00268.2 HVUL3H05641.2 0.0039725748080323
HVUL0H00268.2 HVUL3H06262.2 0.0306794441233007
HVUL0H00268.2 HVUL3H06451.2 0.000384084723414761
HVUL0H00268.2 HVUL3H06540.2 0.000352682107890486
HVUL0H00268.2 HVUL3H06541.2 0.0310622059861769
HVUL0H00268.2 HVUL3H06811.2 0.00173153939517279
HVUL0H00268.2 HVUL3H07018.2 0.00515198742676202
HVUL0H00268.2 HVUL3H07975.2 0.00571181595942046
HVUL0H00268.2 HVUL3H09488.2 0.0354403694346372
HVUL0H00268.2 HVUL3H09744.2 0.000389993161417672
HVUL0H00268.2 HVUL3H10114.2 0.00222644208218394
HVUL0H00268.2 HVUL3H10227.2 0.00707789237495084
HVUL0H00268.2 HVUL3H11199.2 0.00641008809405116
HVUL0H00268.2 HVUL3H11788.2 0.00296377455946836
HVUL0H00268.2 HVUL3H12726.2 0.0011522117427483
HVUL0H00268.2 HVUL3H12908.2 0.0220051631576187
HVUL0H00268.2 HVUL3H13042.2 0.0121280006650036
HVUL0H00268.2 HVUL3H13288.2 2.04737926054827e-05
HVUL0H00268.2 HVUL3H15483.2 0.00658153097207296
HVUL0H00268.2 HVUL3H16315.2 0.025064925506742
HVUL0H00268.2 HVUL3H16626.2 0.0277546519245265
HVUL0H00268.2 HVUL3H16627.2 0.0280545740618857
HVUL0H00268.2 HVUL3H16703.2 0.00107014798400776
HVUL0H00268.2 HVUL3H17430.2 0.00327868721290601
HVUL0H00268.2 HVUL3H17781.2 0.00946082184154272
HVUL0H00268.2 HVUL3H19415.2 0.0100437908048448
HVUL0H00268.2 HVUL3H20482.2 0.0401636704773491
HVUL0H00268.2 HVUL3H20924.2 0.0210958776845806
HVUL0H00268.2 HVUL3H21206.2 0.0122157880128323
HVUL0H00268.2 HVUL3H21404.2 0.000161135131151343
HVUL0H00268.2 HVUL3H21570.2 0.0099730846687869
HVUL0H00268.2 HVUL3H21714.2 0.00612464434238823
HVUL0H00268.2 HVUL3H22174.2 0.000379921294566092
HVUL0H00268.2 HVUL3H22942.2 0.00971820811183603
HVUL0H00268.2 HVUL3H23004.2 0.00200552350436521
HVUL0H00268.2 HVUL3H23068.2 0.00233108102961654
HVUL0H00268.2 HVUL3H23762.2 7.5857286208575e-05
HVUL0H00268.2 HVUL3H24265.2 0.0109555605156345
HVUL0H00268.2 HVUL3H24854.2 0.00460776321947844
HVUL0H00268.2 HVUL3H25953.2 9.03553978206523e-05
HVUL0H00268.2 HVUL3H26974.2 0.0124926503850015
HVUL0H00268.2 HVUL3H27958.2 0.0350301780865141
HVUL0H00268.2 HVUL3H29224.2 0.000217553011452586
HVUL0H00268.2 HVUL3H30197.2 0.00249582575681946
HVUL0H00268.2 HVUL3H30595.2 0.000131271161844328
HVUL0H00268.2 HVUL3H30660.2 0.00872541946567455
HVUL0H00268.2 HVUL3H31562.2 0.00143167141740602
HVUL0H00268.2 HVUL3H31682.2 0.00207917522458404
HVUL0H00268.2 HVUL3H31686.2 0.000614740393622534
HVUL0H00268.2 HVUL3H35317.2 0.0194959405003694
HVUL0H00268.2 HVUL3H35856.2 0.0577283055103191
HVUL0H00268.2 HVUL3H35905.2 0.00694625929255335
HVUL0H00268.2 HVUL3H37503.2 0.000763805487574827
HVUL0H00268.2 HVUL3H38263.2 0.00347809794527622
HVUL0H00268.2 HVUL3H38490.2 0.000228890699638325
HVUL0H00268.2 HVUL3H40269.2 0.00679593283984535
HVUL0H00268.2 HVUL3H42488.2 0.096280080735379
HVUL0H00268.2 HVUL3H42702.2 0.0145898838537423
HVUL0H00268.2 HVUL3H43045.2 0.024744500605609
HVUL0H00268.2 HVUL3H43787.2 0.0165668217437892
HVUL0H00268.2 HVUL3H43836.2 0.0409891678351445
HVUL0H00268.2 HVUL3H44749.2 0.0304724264729127
HVUL0H00268.2 HVUL3H45014.2 0.00146764195728458
HVUL0H00268.2 HVUL3H45631.2 0.000774543125795614
HVUL0H00268.2 HVUL3H45820.2 0.0195990186203235
HVUL0H00268.2 HVUL3H45948.2 0.00586710569418855
HVUL0H00268.2 HVUL3H47474.2 0.0378497079116459
HVUL0H00268.2 HVUL3H47524.2 0.0343346509802663
HVUL0H00268.2 HVUL3H48657.2 0.0124841026533199
HVUL0H00268.2 HVUL3H50254.2 1.96846882527208e-05
HVUL0H00268.2 HVUL3H50394.2 0.00390998948906711
HVUL0H00268.2 HVUL3H50496.2 0.0155266403426066
HVUL0H00268.2 HVUL3H51405.2 0.000740087597085815
HVUL0H00268.2 HVUL3H52849.2 0.0284247426518867
HVUL0H00268.2 HVUL3H53252.2 6.97073046484229e-06
HVUL0H00268.2 HVUL3H54921.2 0.000104561781298649
HVUL0H00268.2 HVUL3H56326.2 0.0296510145050825
HVUL0H00268.2 HVUL4H01373.2 0.000579831333331548
HVUL0H00268.2 HVUL4H01567.2 0.00653016513581936
HVUL0H00268.2 HVUL4H03262.2 0.0170282325321753
HVUL0H00268.2 HVUL4H03498.2 0.0191862294346659
HVUL0H00268.2 HVUL4H03594.2 0.0338022117766288
HVUL0H00268.2 HVUL4H04630.2 0.0145871588380522
HVUL0H00268.2 HVUL4H04887.2 0.00982507334337479
HVUL0H00268.2 HVUL4H05062.2 0.00212332253681069
HVUL0H00268.2 HVUL4H05676.2 0.000875806461919887
HVUL0H00268.2 HVUL4H05738.2 0.00252347356762324
HVUL0H00268.2 HVUL4H05891.2 0.00328634152711152
HVUL0H00268.2 HVUL4H06772.2 0.0068346329029776
HVUL0H00268.2 HVUL4H08206.2 0.00321731289114553
HVUL0H00268.2 HVUL4H08248.2 0.00678708027766442
HVUL0H00268.2 HVUL4H08860.2 0.00266257756548399
HVUL0H00268.2 HVUL4H09059.2 0.00824491121163849
HVUL0H00268.2 HVUL4H10242.2 0.0123647959603867
HVUL0H00268.2 HVUL4H10534.2 0.0124816119152151
HVUL0H00268.2 HVUL4H10599.2 0.00484342005345548
HVUL0H00268.2 HVUL4H10710.2 0.0375640001401918
HVUL0H00268.2 HVUL4H11674.2 0.00452228576239271
HVUL0H00268.2 HVUL4H12172.2 0.00595245034737913
HVUL0H00268.2 HVUL4H12658.2 0.00871744012748141
HVUL0H00268.2 HVUL4H14105.2 0.0183714993055383
HVUL0H00268.2 HVUL4H14294.2 0.0316941739097287
HVUL0H00268.2 HVUL4H14906.2 0.00413861799178621
HVUL0H00268.2 HVUL4H14907.2 0.0059084438613907
HVUL0H00268.2 HVUL4H15819.2 2.23917622627525e-05
HVUL0H00268.2 HVUL4H16668.2 0.00359154292471527
HVUL0H00268.2 HVUL4H18529.2 0.00381928568962102
HVUL0H00268.2 HVUL4H18819.2 0.00251163022875597
HVUL0H00268.2 HVUL4H20812.2 0.0214619555187715
HVUL0H00268.2 HVUL4H20935.2 0.00404523650339002
HVUL0H00268.2 HVUL4H20936.2 0.0310844564754915
HVUL0H00268.2 HVUL4H20939.2 0.0144847222014684
HVUL0H00268.2 HVUL4H21040.2 0.00590294040166654
HVUL0H00268.2 HVUL4H21858.2 0.0301567485256368
HVUL0H00268.2 HVUL4H23319.2 4.04137904502807e-05
HVUL0H00268.2 HVUL4H24374.2 0.00819861339758417
HVUL0H00268.2 HVUL4H26228.2 0.0419372434308713
HVUL0H00268.2 HVUL4H26843.2 0.000165562366568714
HVUL0H00268.2 HVUL4H28106.2 0.0332351096063914
HVUL0H00268.2 HVUL4H28112.2 0.0087339285702988
HVUL0H00268.2 HVUL4H29450.2 0.00568380390338302
HVUL0H00268.2 HVUL4H30367.2 0.00402014916204915
HVUL0H00268.2 HVUL4H31121.2 0.000501246212003813
HVUL0H00268.2 HVUL4H31285.2 0.016069825779276
HVUL0H00268.2 HVUL4H34859.2 0.0146247774500668
HVUL0H00268.2 HVUL4H35991.2 6.54958568345764e-06
HVUL0H00268.2 HVUL4H36344.2 5.10813650044854e-05
HVUL0H00268.2 HVUL4H37184.2 0.000259085692195702
HVUL0H00268.2 HVUL4H37192.2 0.00174034952789564
HVUL0H00268.2 HVUL4H37513.2 0.020425961553292
HVUL0H00268.2 HVUL4H38242.2 0.0168375917853671
HVUL0H00268.2 HVUL4H38292.2 0.00155971986617986
HVUL0H00268.2 HVUL4H38841.2 0.000371687755494256
HVUL0H00268.2 HVUL4H41280.2 0.000116337568241252
HVUL0H00268.2 HVUL4H41312.2 0.000522655078605698
HVUL0H00268.2 HVUL4H42292.2 0.00158654044143035
HVUL0H00268.2 HVUL4H44340.2 0.0144629043809966
HVUL0H00268.2 HVUL4H44979.2 0.0206586840700812
HVUL0H00268.2 HVUL4H45236.2 0.0113164626943459
HVUL0H00268.2 HVUL4H45506.2 0.0122011124485715
HVUL0H00268.2 HVUL4H45540.2 0.0309305285241269
HVUL0H00268.2 HVUL4H45624.2 0.0186790390575072
HVUL0H00268.2 HVUL4H46345.2 0.0120499166609019
HVUL0H00268.2 HVUL4H46399.2 0.000571306062856106
HVUL0H00268.2 HVUL4H47144.2 0.0274683230835276
HVUL0H00268.2 HVUL4H47426.2 0.0201308765751416
HVUL0H00268.2 HVUL4H48296.2 0.0448757999856052
HVUL0H00268.2 HVUL4H48419.2 0.0032342277803837
HVUL0H00268.2 HVUL4H49362.2 0.00520616735669037
HVUL0H00268.2 HVUL4H50715.2 0.00227731835346311
HVUL0H00268.2 HVUL4H52317.2 0.00815680063006453
HVUL0H00268.2 HVUL4H54016.2 0.0258344585136743
HVUL0H00268.2 HVUL4H55258.2 6.7594782303796e-05
HVUL0H00268.2 HVUL4H55279.2 0.0116685106567872
HVUL0H00268.2 HVUL4H55848.2 0.0231481194026274
HVUL0H00268.2 HVUL4H56052.2 0.0351453664921768
HVUL0H00268.2 HVUL4H58644.2 0.0581509351364731
HVUL0H00268.2 HVUL4H59799.2 0.00895523214485351
HVUL0H00268.2 HVUL5H02204.2 0.0111663765530834
HVUL0H00268.2 HVUL5H02483.2 0.00891721428209244
HVUL0H00268.2 HVUL5H02983.2 0.0108158510960442
HVUL0H00268.2 HVUL5H03145.2 4.97268671391015e-05
HVUL0H00268.2 HVUL5H03148.2 0.070796283209788
HVUL0H00268.2 HVUL5H03450.2 0.0542167918712317
HVUL0H00268.2 HVUL5H03623.2 0.0359878749561648
HVUL0H00268.2 HVUL5H03710.2 0.024580942270039
HVUL0H00268.2 HVUL5H03938.2 0.000160113176724444
HVUL0H00268.2 HVUL5H03940.2 0.00012211891071105
HVUL0H00268.2 HVUL5H03969.2 0.00782351962051864
HVUL0H00268.2 HVUL5H04245.2 0.00634320923277257
HVUL0H00268.2 HVUL5H04697.2 6.54353833271963e-06
HVUL0H00268.2 HVUL5H04698.2 2.23244429718698e-05
HVUL0H00268.2 HVUL5H05089.2 0.00304695622838951
HVUL0H00268.2 HVUL5H05513.2 0.046552255525444
HVUL0H00268.2 HVUL5H05659.2 0.0107243964039836
HVUL0H00268.2 HVUL5H06005.2 0.0314369007360618
HVUL0H00268.2 HVUL5H06590.2 0.0091784031738935
HVUL0H00268.2 HVUL5H09900.2 0.0416288757855251
HVUL0H00268.2 HVUL5H11097.2 0.00561705247339939
HVUL0H00268.2 HVUL5H11115.2 0.0107868819431762
HVUL0H00268.2 HVUL5H11228.2 0.000165476335533576
HVUL0H00268.2 HVUL5H12102.2 0.0176087047842806
HVUL0H00268.2 HVUL5H12205.2 0.0421678051840412
HVUL0H00268.2 HVUL5H12877.2 0.0122213465645583
HVUL0H00268.2 HVUL5H14130.2 0.0232147050448998
HVUL0H00268.2 HVUL5H15696.2 0.000250438686881106
HVUL0H00268.2 HVUL5H15901.2 0.0111636419517464
HVUL0H00268.2 HVUL5H16101.2 0.00320997099096529
HVUL0H00268.2 HVUL5H16273.2 0.0902753349469247
HVUL0H00268.2 HVUL5H17578.2 2.8612977768341e-05
HVUL0H00268.2 HVUL5H17870.2 0.00364467233787281
HVUL0H00268.2 HVUL5H18811.2 0.000330935923742026
HVUL0H00268.2 HVUL5H19349.2 0.0124090589259577
HVUL0H00268.2 HVUL5H19386.2 0.00202951357597119
HVUL0H00268.2 HVUL5H19612.2 0.00100106787026193
HVUL0H00268.2 HVUL5H19727.2 0.0163380493682195
HVUL0H00268.2 HVUL5H19995.2 0.00350510869805359
HVUL0H00268.2 HVUL5H20357.2 0.00615047313762574
HVUL0H00268.2 HVUL5H20921.2 0.00424763915388045
HVUL0H00268.2 HVUL5H20948.2 0.0145521264339224
HVUL0H00268.2 HVUL5H21635.2 0.00018858174896506
HVUL0H00268.2 HVUL5H22077.2 0.00994630450374843
HVUL0H00268.2 HVUL5H22379.2 0.00777261252325141
HVUL0H00268.2 HVUL5H22821.2 0.00957962706124378
HVUL0H00268.2 HVUL5H22873.2 0.00165546817771347
HVUL0H00268.2 HVUL5H22968.2 0.00673849540075934
HVUL0H00268.2 HVUL5H22969.2 0.000201698201535769
HVUL0H00268.2 HVUL5H22970.2 0.0123408171114811
HVUL0H00268.2 HVUL5H24379.2 0.0156433853185273
HVUL0H00268.2 HVUL5H24380.2 0.00519847586926262
HVUL0H00268.2 HVUL5H24670.2 4.01096173243915e-05
HVUL0H00268.2 HVUL5H25762.2 0.0140350520979764
HVUL0H00268.2 HVUL5H26313.2 0.0350670503131677
HVUL0H00268.2 HVUL5H26371.2 0.00175928684196056
HVUL0H00268.2 HVUL5H26612.2 0.0268715455270077
HVUL0H00268.2 HVUL5H26827.2 0.0022364053074713
HVUL0H00268.2 HVUL5H27142.2 0.00768275159166534
HVUL0H00268.2 HVUL5H27155.2 0.0201416610432133
HVUL0H00268.2 HVUL5H27501.2 0.00123013163953254
HVUL0H00268.2 HVUL5H28336.2 0.0244002485285212
HVUL0H00268.2 HVUL5H28910.2 0.00549297123652487
HVUL0H00268.2 HVUL5H28949.2 0.0151243763752641
HVUL0H00268.2 HVUL5H29106.2 0.0222009578129127
HVUL0H00268.2 HVUL5H29110.2 0.0127885735120752
HVUL0H00268.2 HVUL5H29263.2 0.026046173124835
HVUL0H00268.2 HVUL5H30247.2 0.0150230406569827
HVUL0H00268.2 HVUL5H30953.2 0.0228197720747305
HVUL0H00268.2 HVUL5H32303.2 0.0235920001367472
HVUL0H00268.2 HVUL5H32467.2 0.0204821437876591
HVUL0H00268.2 HVUL5H34499.2 0.00559962722939707
HVUL0H00268.2 HVUL5H37034.2 0.00455793656282353
HVUL0H00268.2 HVUL5H38431.2 0.0510966779007965
HVUL0H00268.2 HVUL5H38434.2 0.00645924817357203
HVUL0H00268.2 HVUL5H38723.2 9.42133690812826e-05
HVUL0H00268.2 HVUL5H38808.2 0.00275948509984403
HVUL0H00268.2 HVUL5H39410.2 0.00282244458653592
HVUL0H00268.2 HVUL5H39821.2 0.00412092525276027
HVUL0H00268.2 HVUL5H40072.2 0.00015535571647091
HVUL0H00268.2 HVUL5H42760.2 0.00565619429565811
HVUL0H00268.2 HVUL5H44016.2 0.00864758344620589
HVUL0H00268.2 HVUL5H44573.2 0.0214152685909728
HVUL0H00268.2 HVUL5H44898.2 0.0210734868218937
HVUL0H00268.2 HVUL5H45926.2 0.000859112023304877
HVUL0H00268.2 HVUL5H46672.2 0.0217481382029579
HVUL0H00268.2 HVUL5H47286.2 3.26075840656718e-05
HVUL0H00268.2 HVUL5H47411.2 0.0288584983439898
HVUL0H00268.2 HVUL5H48693.2 0.0246899001451876
HVUL0H00268.2 HVUL5H48844.2 2.7701767324341e-05
HVUL0H00268.2 HVUL5H49059.2 0.00277636106573576
HVUL0H00268.2 HVUL5H49433.2 0.0018446945172268
HVUL0H00268.2 HVUL5H49949.2 0.00950697854840832
HVUL0H00268.2 HVUL5H50998.2 0.00957792174751458
HVUL0H00268.2 HVUL5H52409.2 0.000388428520118131
HVUL0H00268.2 HVUL5H52557.2 0.0076209727126009
HVUL0H00268.2 HVUL5H53325.2 0.0018564674298564
HVUL0H00268.2 HVUL5H53344.2 0.00804617687584667
HVUL0H00268.2 HVUL5H55327.2 0.00644466215158587
HVUL0H00268.2 HVUL6H00507.2 0.179263389774133
HVUL0H00268.2 HVUL6H01448.2 0.170661283566041
HVUL0H00268.2 HVUL6H03009.2 0.000572876822375343
HVUL0H00268.2 HVUL6H03269.2 0.170661283566041
HVUL0H00268.2 HVUL6H03320.2 0.0291951946789113
HVUL0H00268.2 HVUL6H04166.2 0.0179725155108351
HVUL0H00268.2 HVUL6H04731.2 0.00603621512300024
HVUL0H00268.2 HVUL6H05484.2 0.00725792188542143
HVUL0H00268.2 HVUL6H06120.2 0.0201709219126179
HVUL0H00268.2 HVUL6H07016.2 0.00560376783591466
HVUL0H00268.2 HVUL6H08664.2 0.00406708601181936
HVUL0H00268.2 HVUL6H08733.2 1.93010016496586e-06
HVUL0H00268.2 HVUL6H09388.2 0.0143547371121098
HVUL0H00268.2 HVUL6H11365.2 0.0511856103378207
HVUL0H00268.2 HVUL6H12645.2 5.93744123625528e-06
HVUL0H00268.2 HVUL6H12960.2 0.0520095034817319
HVUL0H00268.2 HVUL6H14632.2 0.00499970113621729
HVUL0H00268.2 HVUL6H14643.2 0.00264823479830647
HVUL0H00268.2 HVUL6H15630.2 0.00799919036347207
HVUL0H00268.2 HVUL6H16239.2 0.02844676929628
HVUL0H00268.2 HVUL6H17162.2 0.00492721491365076
HVUL0H00268.2 HVUL6H17915.2 0.000891344078876019
HVUL0H00268.2 HVUL6H17916.2 0.049363119138047
HVUL0H00268.2 HVUL6H18930.2 0.000639526965102775
HVUL0H00268.2 HVUL6H19887.2 0.0243197159142923
HVUL0H00268.2 HVUL6H19899.2 0.000158151431126971
HVUL0H00268.2 HVUL6H20868.2 0.0168579419742687
HVUL0H00268.2 HVUL6H21345.2 0.00556983923176224
HVUL0H00268.2 HVUL6H21520.2 0.000553489313055764
HVUL0H00268.2 HVUL6H22211.2 0.0085401641432872
HVUL0H00268.2 HVUL6H24814.2 0.0029790618294215
HVUL0H00268.2 HVUL6H24966.2 0.00689867513230373
HVUL0H00268.2 HVUL6H25329.2 0.0338511353267404
HVUL0H00268.2 HVUL6H25717.2 0.0183366907249876
HVUL0H00268.2 HVUL6H27385.2 0.00592050663591736
HVUL0H00268.2 HVUL6H29079.2 0.0363142698282949
HVUL0H00268.2 HVUL6H29630.2 0.0478574125903169
HVUL0H00268.2 HVUL6H29905.2 0.00915245403501581
HVUL0H00268.2 HVUL6H31987.2 0.00130442855768387
HVUL0H00268.2 HVUL6H34250.2 0.0158223328219928
HVUL0H00268.2 HVUL6H35847.2 0.00165096365186363
HVUL0H00268.2 HVUL6H35848.2 1.44934285938506e-05
HVUL0H00268.2 HVUL6H36560.2 0.0100403079323332
HVUL0H00268.2 HVUL6H37721.2 1.12321027081869e-05
HVUL0H00268.2 HVUL6H38046.2 0.0249016169342293
HVUL0H00268.2 HVUL6H40705.2 0.0069888653796195
HVUL0H00268.2 HVUL6H40902.2 0.00535174783297909
HVUL0H00268.2 HVUL6H42094.2 0.0287704335159874
HVUL0H00268.2 HVUL6H42121.2 0.0143134236452273
HVUL0H00268.2 HVUL6H42122.2 0.0304258034107399
HVUL0H00268.2 HVUL6H43886.2 0.00459402934029124
HVUL0H00268.2 HVUL6H45288.2 0.00252414398186527
HVUL0H00268.2 HVUL6H46586.2 4.85146732123425e-06
HVUL0H00268.2 HVUL6H46846.2 0.00719639212898213
HVUL0H00268.2 HVUL6H47322.2 3.3988504177124e-05
HVUL0H00268.2 HVUL6H50310.2 0.0105487522048948
HVUL0H00268.2 HVUL6H51875.2 0.0136384470398637
HVUL0H00268.2 HVUL6H54242.2 2.35354149731739e-05
HVUL0H00268.2 HVUL6H54590.2 0.0132582132123938
HVUL0H00268.2 HVUL6H57332.2 0.00908475559382733
HVUL0H00268.2 HVUL6H59196.2 0.00122696925641525
HVUL0H00268.2 HVUL7H00301.2 0.000532889954418614
HVUL0H00268.2 HVUL7H00882.2 8.38347426158063e-05
HVUL0H00268.2 HVUL7H01545.2 0.02995257174645
HVUL0H00268.2 HVUL7H02212.2 6.89784580604997e-06
HVUL0H00268.2 HVUL7H02333.2 0.0126016940438464
HVUL0H00268.2 HVUL7H03201.2 0.0164176576803883
HVUL0H00268.2 HVUL7H03735.2 0.0303319631928933
HVUL0H00268.2 HVUL7H03881.2 0.000534360217854023
HVUL0H00268.2 HVUL7H04354.2 0.00858614354041845
HVUL0H00268.2 HVUL7H05943.2 0.00129626298087841
HVUL0H00268.2 HVUL7H06797.2 0.00560376247967978
HVUL0H00268.2 HVUL7H07330.2 0.0167698434831681
HVUL0H00268.2 HVUL7H07543.2 0.0145020363881037
HVUL0H00268.2 HVUL7H08685.2 0.0169752953557351
HVUL0H00268.2 HVUL7H10289.2 0.0780544401260539
HVUL0H00268.2 HVUL7H10354.2 0.00188799000106303
HVUL0H00268.2 HVUL7H11256.2 0.00313854363148571
HVUL0H00268.2 HVUL7H11270.2 0.0277661926804935
HVUL0H00268.2 HVUL7H11271.2 0.0352638476496261
HVUL0H00268.2 HVUL7H11400.2 0.00123882905478522
HVUL0H00268.2 HVUL7H11451.2 0.00627332145154689
HVUL0H00268.2 HVUL7H11453.2 0.00423307739845317
HVUL0H00268.2 HVUL7H11565.2 0.00479178119830855
HVUL0H00268.2 HVUL7H11569.2 0.0360880050419855
HVUL0H00268.2 HVUL7H11570.2 0.00100950795764917
HVUL0H00268.2 HVUL7H12545.2 0.013497609807585
HVUL0H00268.2 HVUL7H12579.2 7.11344723049339e-05
HVUL0H00268.2 HVUL7H13444.2 0.00412331196534646
HVUL0H00268.2 HVUL7H13859.2 0.0028020804760108
HVUL0H00268.2 HVUL7H14382.2 9.25578072526106e-06
HVUL0H00268.2 HVUL7H14840.2 9.56233933733648e-06
HVUL0H00268.2 HVUL7H16385.2 0.00933352847559806
HVUL0H00268.2 HVUL7H16433.2 0.00472044794227639
HVUL0H00268.2 HVUL7H17098.2 0.0529764278236002
HVUL0H00268.2 HVUL7H17461.2 1.21792739890919e-05
HVUL0H00268.2 HVUL7H17764.2 0.000890010354893036
HVUL0H00268.2 HVUL7H18353.2 0.0287918386379805
HVUL0H00268.2 HVUL7H19331.2 0.111159611774307
HVUL0H00268.2 HVUL7H19681.2 0.0101845657547022
HVUL0H00268.2 HVUL7H19723.2 0.00805328231631829
HVUL0H00268.2 HVUL7H20140.2 0.000746525772035907
HVUL0H00268.2 HVUL7H20192.2 0.0581348876663751
HVUL0H00268.2 HVUL7H20538.2 0.00055320441767062
HVUL0H00268.2 HVUL7H20723.2 0.00800066112094174
HVUL0H00268.2 HVUL7H20841.2 0.00094653126888505
HVUL0H00268.2 HVUL7H20860.2 0.0460422269540194
HVUL0H00268.2 HVUL7H21481.2 1.63976812012504e-05
HVUL0H00268.2 HVUL7H21740.2 0.0201513015062384
HVUL0H00268.2 HVUL7H22107.2 0.00214126167659913
HVUL0H00268.2 HVUL7H22243.2 9.06699137365174e-06
HVUL0H00268.2 HVUL7H23148.2 0.0128860380397037
HVUL0H00268.2 HVUL7H24730.2 0.00253053534410691
HVUL0H00268.2 HVUL7H24753.2 0.0190770933472016
HVUL0H00268.2 HVUL7H25099.2 0.000747546582448293
HVUL0H00268.2 HVUL7H25324.2 0.000459701362235452
HVUL0H00268.2 HVUL7H25429.2 0.00519854471605841
HVUL0H00268.2 HVUL7H25444.2 0.0175972542171834
HVUL0H00268.2 HVUL7H25654.2 0.0107614773880733
HVUL0H00268.2 HVUL7H27075.2 0.00170584670366215
HVUL0H00268.2 HVUL7H27332.2 0.000133286388840261
HVUL0H00268.2 HVUL7H27344.2 0.0134293444040423
HVUL0H00268.2 HVUL7H28054.2 0.00723386436940026
HVUL0H00268.2 HVUL7H28391.2 0.00717742949496866
HVUL0H00268.2 HVUL7H28818.2 0.0218127584708697
HVUL0H00268.2 HVUL7H29721.2 0.00117231128853303
HVUL0H00268.2 HVUL7H31656.2 0.000878739516823604
HVUL0H00268.2 HVUL7H32139.2 0.0156690532057338
HVUL0H00268.2 HVUL7H32214.2 5.10635020790744e-05
HVUL0H00268.2 HVUL7H32285.2 0.0132187842435048
HVUL0H00268.2 HVUL7H32398.2 0.00152140018768557
HVUL0H00268.2 HVUL7H33166.2 0.02137752652607
HVUL0H00268.2 HVUL7H33470.2 0.00149827518166674
HVUL0H00268.2 HVUL7H33547.2 5.12983728278147e-05
HVUL0H00268.2 HVUL7H34352.2 0.000392699206179096
HVUL0H00268.2 HVUL7H34398.2 0.0536455734234231
HVUL0H00268.2 HVUL7H35576.2 0.0298379285499917
HVUL0H00268.2 HVUL7H35913.2 0.0444186948927708
HVUL0H00268.2 HVUL7H36594.2 6.72671521618719e-06
HVUL0H00268.2 HVUL7H36595.2 6.16824352069303e-05
HVUL0H00268.2 HVUL7H37292.2 0.0197214757053162
HVUL0H00268.2 HVUL7H37394.2 6.90357858360037e-05
HVUL0H00268.2 HVUL7H37587.2 3.02936371888371e-06
HVUL0H00268.2 HVUL7H38230.2 0.012251179378097
HVUL0H00268.2 HVUL7H38334.2 0.00107456396557611
HVUL0H00268.2 HVUL7H38482.2 0.0112780800335246
HVUL0H00268.2 HVUL7H39160.2 0.0100020570625518
HVUL0H00268.2 HVUL7H39196.2 0.0489099423049808
HVUL0H00268.2 HVUL7H39265.2 0.00445389647205527
HVUL0H00268.2 HVUL7H39386.2 0.0139627438639709
HVUL0H00268.2 HVUL7H41072.2 0.00125519906478
HVUL0H00268.2 HVUL7H41444.2 0.00516072729255005
HVUL0H00268.2 HVUL7H41445.2 0.00516072729255005
HVUL0H00268.2 HVUL7H41467.2 0.0120101302887822
HVUL0H00268.2 HVUL7H41730.2 0.006267728268603
HVUL0H00268.2 HVUL7H42239.2 0.0301539862370516
HVUL0H00268.2 HVUL7H43717.2 0.00262655054788961
HVUL0H00268.2 HVUL7H44044.2 0.000558374325883927
HVUL0H00268.2 HVUL7H44825.2 0.0107576505756849
HVUL0H00268.2 HVUL7H46272.2 0.00577871528613406
HVUL0H00268.2 HVUL7H47603.2 0.00861260488979005
HVUL0H00268.2 HVUL7H48434.2 0.00317315816293499
HVUL0H00268.2 HVUL7H49488.2 0.000262240425644948
HVUL0H00268.2 HVUL7H50120.2 0.0208314713820248
HVUL0H00268.2 HVUL7H52497.2 0.00464256857804457
HVUL0H00268.2 HVUL7H54261.2 0.0262289031274457
HVUL0H00268.2 HVUL7H54500.2 0.00813654060559627
HVUL0H00268.2 HVUL7H55989.2 0.0149210130372127
HVUL0H00268.2 HVUL7H57978.2 0.0106773315098848
HVUL0H00343.2 HVUL0H00390.2 0.000217278327545054
HVUL0H00343.2 HVUL0H00500.2 2.72451195437077e-05
HVUL0H00343.2 HVUL0H00618.2 2.72451195437077e-05
HVUL0H00343.2 HVUL0H01172.2 0.0452397189519544
HVUL0H00343.2 HVUL0H01189.2 0.000434138436830958
HVUL0H00343.2 HVUL0H01376.2 8.19561903139143e-06
HVUL0H00343.2 HVUL0H01785.2 0.000282669187124122
HVUL0H00343.2 HVUL0H02209.2 3.01235418652658e-07
HVUL0H00343.2 HVUL0H02610.2 4.95372546922282e-07
HVUL0H00343.2 HVUL0H03448.2 4.41707575646129e-07
HVUL0H00343.2 HVUL0H03523.2 5.9658267152121e-07
HVUL0H00343.2 HVUL0H03543.2 1.45627937886359e-06
HVUL0H00343.2 HVUL0H03682.2 0.000250896154249222
HVUL0H00343.2 HVUL0H03914.2 6.4547212096568e-07
HVUL0H00343.2 HVUL0H04640.2 0.00015143370488853
HVUL0H00343.2 HVUL0H06311.2 0.000522969422976052
HVUL0H00343.2 HVUL0H07108.2 7.17023321128763e-05
HVUL0H00343.2 HVUL0H07395.2 1.28150525261403e-06
HVUL0H00343.2 HVUL0H07498.2 1.50539235421702e-06
HVUL0H00343.2 HVUL0H07807.2 0.0433224367743724
HVUL0H00343.2 HVUL0H08023.2 0.00027255650262393
HVUL0H00343.2 HVUL0H09210.2 0.000209902514854693
HVUL0H00343.2 HVUL0H10076.2 2.09761762523308e-06
HVUL0H00343.2 HVUL0H10078.2 1.72345320928399e-06
HVUL0H00343.2 HVUL0H10580.2 5.9187295860185e-06
HVUL0H00343.2 HVUL0H10914.2 6.34371660808973e-07
HVUL0H00343.2 HVUL0H11038.2 1.99467460589594e-06
HVUL0H00343.2 HVUL0H11766.2 0.0459264884353894
HVUL0H00343.2 HVUL0H12603.2 2.972322260143e-07
HVUL0H00343.2 HVUL0H15651.2 2.52801352609922e-07
HVUL0H00343.2 HVUL0H16448.2 0.000100454687509169
HVUL0H00343.2 HVUL0H17596.2 3.14499629314325e-05
HVUL0H00343.2 HVUL0H18457.2 3.41944938496259e-06
HVUL0H00343.2 HVUL0H18875.2 2.81253725344514e-06
HVUL0H00343.2 HVUL0H21654.2 0.00816732526410728
HVUL0H00343.2 HVUL0H23007.2 3.91418247072253e-05
HVUL0H00343.2 HVUL0H24665.2 0.00107562623040591
HVUL0H00343.2 HVUL0H25455.2 0.00584892623768985
HVUL0H00343.2 HVUL0H26112.2 0.000143331700226042
HVUL0H00343.2 HVUL0H27662.2 3.07584590177631e-05
HVUL0H00343.2 HVUL0H27664.2 0.00015767575890376
HVUL0H00343.2 HVUL0H28309.2 1.19754267046807e-05
HVUL0H00343.2 HVUL0H29765.2 0.000215621215104049
HVUL0H00343.2 HVUL0H30775.2 0.00148603988562245
HVUL0H00343.2 HVUL0H35121.2 2.20693958759446e-06
HVUL0H00343.2 HVUL0H37447.2 0.0256443748158895
HVUL0H00343.2 HVUL0H41036.2 8.14437999630887e-07
HVUL0H00343.2 HVUL0H41860.2 5.27261211435135e-06
HVUL0H00343.2 HVUL0H45411.2 4.69700598239031e-07
HVUL0H00343.2 HVUL1H01910.2 3.37310493324935e-07
HVUL0H00343.2 HVUL1H01938.2 0.00602020993105261
HVUL0H00343.2 HVUL1H02310.2 1.04815608893011e-06
HVUL0H00343.2 HVUL1H02589.2 1.90990151003626e-06
HVUL0H00343.2 HVUL1H03051.2 2.67866288550454e-06
HVUL0H00343.2 HVUL1H03640.2 0.0100870523213229
HVUL0H00343.2 HVUL1H03976.2 0.000113118640849992
HVUL0H00343.2 HVUL1H04376.2 0.0424346241203673
HVUL0H00343.2 HVUL1H04477.2 0.00657655361038948
HVUL0H00343.2 HVUL1H04659.2 4.37082689481257e-05
HVUL0H00343.2 HVUL1H05360.2 9.67238483186571e-05
HVUL0H00343.2 HVUL1H06131.2 1.53720057234462e-06
HVUL0H00343.2 HVUL1H06197.2 1.2472132095314e-06
HVUL0H00343.2 HVUL1H06767.2 0.000269818460654446
HVUL0H00343.2 HVUL1H06905.2 0.000130062838282487
HVUL0H00343.2 HVUL1H07081.2 5.39196823084256e-07
HVUL0H00343.2 HVUL1H08030.2 0.00125135730073029
HVUL0H00343.2 HVUL1H08544.2 3.4874359813773e-06
HVUL0H00343.2 HVUL1H08749.2 8.63929870148982e-06
HVUL0H00343.2 HVUL1H08998.2 9.9263484416884e-07
HVUL0H00343.2 HVUL1H09611.2 2.28065825929569e-07
HVUL0H00343.2 HVUL1H09854.2 1.75215123698888e-05
HVUL0H00343.2 HVUL1H11018.2 6.84733132202338e-07
HVUL0H00343.2 HVUL1H12016.2 3.02410030300985e-06
HVUL0H00343.2 HVUL1H12136.2 1.27600610776504e-05
HVUL0H00343.2 HVUL1H12629.2 0.000581545820127108
HVUL0H00343.2 HVUL1H12951.2 0.00112728679048407
HVUL0H00343.2 HVUL1H13100.2 0.00462239194843532
HVUL0H00343.2 HVUL1H13204.2 0.00010298822466643
HVUL0H00343.2 HVUL1H13234.2 0.000996584156376362
HVUL0H00343.2 HVUL1H14000.2 5.6427184942898e-06
HVUL0H00343.2 HVUL1H14037.2 7.19492367447277e-07
HVUL0H00343.2 HVUL1H14088.2 0.00117569696280313
HVUL0H00343.2 HVUL1H14481.2 0.000682281517914108
HVUL0H00343.2 HVUL1H14945.2 1.02422880757285e-05
HVUL0H00343.2 HVUL1H15743.2 2.72762086266783e-06
HVUL0H00343.2 HVUL1H15964.2 0.0217830332673578
HVUL0H00343.2 HVUL1H16031.2 0.000213136279172809
HVUL0H00343.2 HVUL1H16126.2 1.80047889214046e-06
HVUL0H00343.2 HVUL1H16206.2 5.71585169256527e-06
HVUL0H00343.2 HVUL1H16787.2 7.8242447123625e-06
HVUL0H00343.2 HVUL1H17123.2 0.000347880135825685
HVUL0H00343.2 HVUL1H17254.2 0.0347790429603956
HVUL0H00343.2 HVUL1H17308.2 0.00028731738524028
HVUL0H00343.2 HVUL1H18992.2 9.3940646010108e-06
HVUL0H00343.2 HVUL1H19148.2 0.000168492254543255
HVUL0H00343.2 HVUL1H19658.2 0.000126376362397658
HVUL0H00343.2 HVUL1H20300.2 8.93212394324802e-07
HVUL0H00343.2 HVUL1H21400.2 7.57277632202189e-07
HVUL0H00343.2 HVUL1H22447.2 1.26449880657284e-06
HVUL0H00343.2 HVUL1H22802.2 1.03356830798454e-05
HVUL0H00343.2 HVUL1H23576.2 1.92279009978694e-07
HVUL0H00343.2 HVUL1H23814.2 0.00246315597680087
HVUL0H00343.2 HVUL1H24391.2 0.00223955453972604
HVUL0H00343.2 HVUL1H24392.2 1.06402796107202e-05
HVUL0H00343.2 HVUL1H24394.2 7.18539819881967e-06
HVUL0H00343.2 HVUL1H24456.2 0.000536661540870831
HVUL0H00343.2 HVUL1H24550.2 6.04623193538976e-05
HVUL0H00343.2 HVUL1H24927.2 2.78480111204088e-06
HVUL0H00343.2 HVUL1H25781.2 2.33678524946268e-06
HVUL0H00343.2 HVUL1H26025.2 0.00191013767485861
HVUL0H00343.2 HVUL1H26242.2 0.000172230569294965
HVUL0H00343.2 HVUL1H26693.2 4.89116867703929e-07
HVUL0H00343.2 HVUL1H26760.2 0.0637816125870181
HVUL0H00343.2 HVUL1H28046.2 2.88261682563934e-06
HVUL0H00343.2 HVUL1H28639.2 0.061563520571883
HVUL0H00343.2 HVUL1H28745.2 3.21466751115543e-05
HVUL0H00343.2 HVUL1H28986.2 0.00186390431983467
HVUL0H00343.2 HVUL1H29985.2 1.09434747492504e-06
HVUL0H00343.2 HVUL1H30344.2 1.00905662454233e-05
HVUL0H00343.2 HVUL1H30724.2 9.45292816655028e-07
HVUL0H00343.2 HVUL1H33518.2 5.93384584617517e-06
HVUL0H00343.2 HVUL1H33825.2 3.31502680564826e-07
HVUL0H00343.2 HVUL1H33881.2 0.00362344801196029
HVUL0H00343.2 HVUL1H33926.2 0.000475164150861541
HVUL0H00343.2 HVUL1H34234.2 2.51952892447558e-05
HVUL0H00343.2 HVUL1H34651.2 3.31866868960176e-05
HVUL0H00343.2 HVUL1H34792.2 8.95209207833441e-07
HVUL0H00343.2 HVUL1H34922.2 0.00462585027416484
HVUL0H00343.2 HVUL1H34924.2 0.00445737984881526
HVUL0H00343.2 HVUL1H34928.2 0.0161285245184434
HVUL0H00343.2 HVUL1H34929.2 0.000897586281990956
HVUL0H00343.2 HVUL1H36962.2 0.00116964367208269
HVUL0H00343.2 HVUL1H37478.2 8.36947523118695e-05
HVUL0H00343.2 HVUL1H40084.2 0.00911916684303717
HVUL0H00343.2 HVUL1H40748.2 0.000364067356045842
HVUL0H00343.2 HVUL1H41380.2 4.73259558648574e-06
HVUL0H00343.2 HVUL1H41667.2 2.86177159404413e-07
HVUL0H00343.2 HVUL1H41877.2 8.72144333125747e-05
HVUL0H00343.2 HVUL1H41878.2 3.79699373626864e-05
HVUL0H00343.2 HVUL1H42081.2 6.96251309229334e-06
HVUL0H00343.2 HVUL1H42103.2 3.12362426790419e-07
HVUL0H00343.2 HVUL1H43470.2 2.83688499299779e-05
HVUL0H00343.2 HVUL1H43472.2 2.01697122268949e-06
HVUL0H00343.2 HVUL1H44195.2 0.0034833621151181
HVUL0H00343.2 HVUL1H44903.2 7.18078064371855e-05
HVUL0H00343.2 HVUL1H48253.2 7.61614134962583e-07
HVUL0H00343.2 HVUL1H48570.2 0.000546942702880262
HVUL0H00343.2 HVUL1H49400.2 6.11428856523897e-05
HVUL0H00343.2 HVUL1H49402.2 7.068416815204e-05
HVUL0H00343.2 HVUL1H50095.2 1.1357481788717e-05
HVUL0H00343.2 HVUL1H52159.2 7.37737474022302e-05
HVUL0H00343.2 HVUL1H52569.2 6.12351004256238e-07
HVUL0H00343.2 HVUL1H52571.2 4.77032668978576e-06
HVUL0H00343.2 HVUL1H53950.2 7.68768456577328e-07
HVUL0H00343.2 HVUL1H57565.2 4.72128235038925e-07
HVUL0H00343.2 HVUL1H58987.2 0.0273834245964387
HVUL0H00343.2 HVUL2H00395.2 9.81322855942382e-06
HVUL0H00343.2 HVUL2H00850.2 0.150502939888802
HVUL0H00343.2 HVUL2H00951.2 8.77916303168525e-05
HVUL0H00343.2 HVUL2H01450.2 0.00577997675770281
HVUL0H00343.2 HVUL2H01895.2 4.29540266654127e-06
HVUL0H00343.2 HVUL2H02126.2 2.04259451019939e-07
HVUL0H00343.2 HVUL2H02262.2 1.44259328466444e-06
HVUL0H00343.2 HVUL2H04108.2 3.89668953348254e-05
HVUL0H00343.2 HVUL2H04892.2 0.00277584461596199
HVUL0H00343.2 HVUL2H05712.2 4.86948688907584e-05
HVUL0H00343.2 HVUL2H06217.2 0.00150518240927977
HVUL0H00343.2 HVUL2H06235.2 4.77005354923735e-06
HVUL0H00343.2 HVUL2H06254.2 5.0074029141505e-06
HVUL0H00343.2 HVUL2H06644.2 8.51211545027812e-07
HVUL0H00343.2 HVUL2H06699.2 0.0675135704634119
HVUL0H00343.2 HVUL2H06937.2 0.000462998317239561
HVUL0H00343.2 HVUL2H07171.2 2.0680899875747e-07
HVUL0H00343.2 HVUL2H07177.2 1.18776431715107e-06
HVUL0H00343.2 HVUL2H08028.2 0.0306509561602076
HVUL0H00343.2 HVUL2H10518.2 0.000118482208243779
HVUL0H00343.2 HVUL2H10865.2 4.86421090490711e-07
HVUL0H00343.2 HVUL2H11728.2 0.00759867199611525
HVUL0H00343.2 HVUL2H11983.2 0.00417772834678728
HVUL0H00343.2 HVUL2H12264.2 4.30116800764107e-07
HVUL0H00343.2 HVUL2H12860.2 0.000205414570204336
HVUL0H00343.2 HVUL2H13695.2 0.068460605820056
HVUL0H00343.2 HVUL2H13714.2 0.00362631161670746
HVUL0H00343.2 HVUL2H13806.2 8.09492219503644e-05
HVUL0H00343.2 HVUL2H13908.2 1.63275253469333e-06
HVUL0H00343.2 HVUL2H13979.2 4.09695438742491e-07
HVUL0H00343.2 HVUL2H14045.2 3.49529951342897e-05
HVUL0H00343.2 HVUL2H15185.2 0.00650539682499219
HVUL0H00343.2 HVUL2H16605.2 0.0322284910791539
HVUL0H00343.2 HVUL2H17219.2 0.00027255650262393
HVUL0H00343.2 HVUL2H17572.2 5.73020054019951e-07
HVUL0H00343.2 HVUL2H17573.2 0.0131497970195785
HVUL0H00343.2 HVUL2H17628.2 8.15950660459904e-05
HVUL0H00343.2 HVUL2H18204.2 5.45769812108997e-07
HVUL0H00343.2 HVUL2H18497.2 0.0022977823345275
HVUL0H00343.2 HVUL2H18516.2 2.03218697702833e-05
HVUL0H00343.2 HVUL2H18598.2 0.0243176253998884
HVUL0H00343.2 HVUL2H18726.2 2.8439553954992e-07
HVUL0H00343.2 HVUL2H19285.2 0.00402684709774888
HVUL0H00343.2 HVUL2H19629.2 8.21469555054519e-07
HVUL0H00343.2 HVUL2H20176.2 0.00137498260144196
HVUL0H00343.2 HVUL2H20179.2 0.00275459672856949
HVUL0H00343.2 HVUL2H20623.2 8.19693123434177e-06
HVUL0H00343.2 HVUL2H21053.2 0.0235225219570691
HVUL0H00343.2 HVUL2H21399.2 1.06859707097233e-05
HVUL0H00343.2 HVUL2H22007.2 0.020474286448826
HVUL0H00343.2 HVUL2H22219.2 5.46802895135293e-07
HVUL0H00343.2 HVUL2H22809.2 8.10545669860402e-06
HVUL0H00343.2 HVUL2H24180.2 1.08018462267055e-06
HVUL0H00343.2 HVUL2H24229.2 6.04999042650797e-06
HVUL0H00343.2 HVUL2H24608.2 1.36143417149925e-06
HVUL0H00343.2 HVUL2H25222.2 1.17968319757105e-06
HVUL0H00343.2 HVUL2H25597.2 0.0209835708373245
HVUL0H00343.2 HVUL2H25943.2 7.56823249453657e-07
HVUL0H00343.2 HVUL2H26103.2 6.2305642095085e-07
HVUL0H00343.2 HVUL2H26551.2 1.72418949700034e-07
HVUL0H00343.2 HVUL2H26584.2 0.000449287799671207
HVUL0H00343.2 HVUL2H27241.2 4.25324417017488e-07
HVUL0H00343.2 HVUL2H27698.2 3.46607598081256e-06
HVUL0H00343.2 HVUL2H28623.2 3.49217562974792e-05
HVUL0H00343.2 HVUL2H28789.2 1.28793046023841e-05
HVUL0H00343.2 HVUL2H29216.2 1.19847966294692e-06
HVUL0H00343.2 HVUL2H29218.2 7.82329887234132e-05
HVUL0H00343.2 HVUL2H29281.2 2.45454492651533e-06
HVUL0H00343.2 HVUL2H30294.2 1.91089510779557e-05
HVUL0H00343.2 HVUL2H30295.2 4.59631357088732e-05
HVUL0H00343.2 HVUL2H30422.2 5.7462874565841e-06
HVUL0H00343.2 HVUL2H30556.2 0.0127283630913532
HVUL0H00343.2 HVUL2H30907.2 1.24479811783761e-05
HVUL0H00343.2 HVUL2H31661.2 1.62553598288705e-05
HVUL0H00343.2 HVUL2H31745.2 0.000457942178656855
HVUL0H00343.2 HVUL2H31880.2 0.00474296735242345
HVUL0H00343.2 HVUL2H32775.2 5.00427869391374e-07
HVUL0H00343.2 HVUL2H33642.2 5.52798326802101e-07
HVUL0H00343.2 HVUL2H34102.2 1.42010127444637e-05
HVUL0H00343.2 HVUL2H35149.2 5.01044461503143e-07
HVUL0H00343.2 HVUL2H35246.2 4.36423535696698e-07
HVUL0H00343.2 HVUL2H35598.2 0.0143577895627244
HVUL0H00343.2 HVUL2H36049.2 0.000153760023556148
HVUL0H00343.2 HVUL2H38328.2 0.00467241250363127
HVUL0H00343.2 HVUL2H38460.2 6.43250002640192e-06
HVUL0H00343.2 HVUL2H38818.2 3.81859857102099e-05
HVUL0H00343.2 HVUL2H39521.2 0.000379242063579926
HVUL0H00343.2 HVUL2H40343.2 0.0268918848514905
HVUL0H00343.2 HVUL2H40557.2 4.14691279894162e-07
HVUL0H00343.2 HVUL2H41003.2 0.0409266893966028
HVUL0H00343.2 HVUL2H42411.2 0.000119562251573383
HVUL0H00343.2 HVUL2H43080.2 4.52073527955643e-05
HVUL0H00343.2 HVUL2H44536.2 3.41409286511227e-06
HVUL0H00343.2 HVUL2H46409.2 6.26116506771968e-07
HVUL0H00343.2 HVUL2H46702.2 7.69020271062375e-07
HVUL0H00343.2 HVUL2H49706.2 1.49614922490968e-05
HVUL0H00343.2 HVUL2H49844.2 0.000165997766906118
HVUL0H00343.2 HVUL2H50050.2 4.64011952800757e-06
HVUL0H00343.2 HVUL2H50798.2 0.000309567571439279
HVUL0H00343.2 HVUL2H50984.2 4.07098313239229e-07
HVUL0H00343.2 HVUL2H51806.2 0.0013369283544322
HVUL0H00343.2 HVUL2H52460.2 2.19708944997591e-07
HVUL0H00343.2 HVUL2H53369.2 1.36461838008757e-06
HVUL0H00343.2 HVUL2H54717.2 2.33318984253909e-07
HVUL0H00343.2 HVUL2H55014.2 0.00537232610470687
HVUL0H00343.2 HVUL2H55368.2 3.40804102508611e-05
HVUL0H00343.2 HVUL2H59224.2 3.78796076454041e-05
HVUL0H00343.2 HVUL3H00190.2 0.113478291742674
HVUL0H00343.2 HVUL3H01512.2 3.62442801732224e-06
HVUL0H00343.2 HVUL3H01819.2 4.71206316940646e-07
HVUL0H00343.2 HVUL3H02243.2 2.2521236013054e-07
HVUL0H00343.2 HVUL3H02641.2 0.00122747902280949
HVUL0H00343.2 HVUL3H03644.2 1.18127956867093e-06
HVUL0H00343.2 HVUL3H03996.2 4.24846106133397e-07
HVUL0H00343.2 HVUL3H04750.2 0.0105191370963859
HVUL0H00343.2 HVUL3H04807.2 0.000102746020611549
HVUL0H00343.2 HVUL3H04986.2 1.12278299295933e-06
HVUL0H00343.2 HVUL3H05214.2 2.76669662473546e-05
HVUL0H00343.2 HVUL3H05641.2 2.89684046270056e-06
HVUL0H00343.2 HVUL3H06262.2 2.23076689038802e-06
HVUL0H00343.2 HVUL3H06451.2 0.053363013629897
HVUL0H00343.2 HVUL3H06540.2 5.14132360732774e-05
HVUL0H00343.2 HVUL3H06541.2 1.16889709908971e-05
HVUL0H00343.2 HVUL3H06811.2 0.000179050197946889
HVUL0H00343.2 HVUL3H07018.2 7.09190632290446e-07
HVUL0H00343.2 HVUL3H07975.2 2.05519978730613e-06
HVUL0H00343.2 HVUL3H09488.2 1.06024236634301e-06
HVUL0H00343.2 HVUL3H09744.2 5.57812866179992e-05
HVUL0H00343.2 HVUL3H10114.2 5.16799161274828e-06
HVUL0H00343.2 HVUL3H10227.2 2.35631616236588e-07
HVUL0H00343.2 HVUL3H11199.2 2.08449388775602e-05
HVUL0H00343.2 HVUL3H11788.2 0.0100640135328984
HVUL0H00343.2 HVUL3H12726.2 0.0241431948750437
HVUL0H00343.2 HVUL3H12908.2 1.96250618581701e-06
HVUL0H00343.2 HVUL3H13042.2 6.63130252990423e-06
HVUL0H00343.2 HVUL3H13288.2 0.113478291742674
HVUL0H00343.2 HVUL3H15483.2 5.57881455953147e-07
HVUL0H00343.2 HVUL3H16315.2 1.35320467369257e-05
HVUL0H00343.2 HVUL3H16626.2 0.000247680667208795
HVUL0H00343.2 HVUL3H16627.2 0.000228969253824602
HVUL0H00343.2 HVUL3H16703.2 2.02450716036194e-05
HVUL0H00343.2 HVUL3H17430.2 0.000108676510734014
HVUL0H00343.2 HVUL3H17781.2 3.00078775289489e-06
HVUL0H00343.2 HVUL3H19415.2 4.07852900319615e-07
HVUL0H00343.2 HVUL3H20482.2 8.72160651766779e-05
HVUL0H00343.2 HVUL3H20924.2 4.87251986818885e-07
HVUL0H00343.2 HVUL3H21206.2 4.77583638144684e-07
HVUL0H00343.2 HVUL3H21404.2 0.000124420323471536
HVUL0H00343.2 HVUL3H21570.2 4.99804166017808e-07
HVUL0H00343.2 HVUL3H21714.2 1.12659118783449e-06
HVUL0H00343.2 HVUL3H22174.2 0.0299299774551887
HVUL0H00343.2 HVUL3H22942.2 1.20509061268815e-06
HVUL0H00343.2 HVUL3H23004.2 3.00394737554664e-06
HVUL0H00343.2 HVUL3H23068.2 1.06708094566803e-05
HVUL0H00343.2 HVUL3H23762.2 0.000193366014555573
HVUL0H00343.2 HVUL3H24265.2 2.98305911324333e-07
HVUL0H00343.2 HVUL3H24854.2 1.33101018644613e-06
HVUL0H00343.2 HVUL3H25953.2 0.000557627052881973
HVUL0H00343.2 HVUL3H26974.2 5.47772272305924e-07
HVUL0H00343.2 HVUL3H27958.2 6.13556258885453e-05
HVUL0H00343.2 HVUL3H29224.2 0.0658521108801891
HVUL0H00343.2 HVUL3H30197.2 2.67739670354775e-06
HVUL0H00343.2 HVUL3H30595.2 0.0536138848740772
HVUL0H00343.2 HVUL3H30660.2 7.44539641911878e-07
HVUL0H00343.2 HVUL3H31562.2 4.69348830746106e-05
HVUL0H00343.2 HVUL3H31682.2 0.0242636941947584
HVUL0H00343.2 HVUL3H31686.2 0.049073479744203
HVUL0H00343.2 HVUL3H35317.2 1.85027019817444e-05
HVUL0H00343.2 HVUL3H35856.2 9.3206582154855e-05
HVUL0H00343.2 HVUL3H35905.2 1.21628688699996e-06
HVUL0H00343.2 HVUL3H37503.2 0.000712606189273546
HVUL0H00343.2 HVUL3H38263.2 2.1204864569869e-05
HVUL0H00343.2 HVUL3H38490.2 0.000163683317760984
HVUL0H00343.2 HVUL3H40269.2 1.50277179515785e-06
HVUL0H00343.2 HVUL3H42488.2 4.4408525102166e-05
HVUL0H00343.2 HVUL3H42702.2 9.28784122379117e-06
HVUL0H00343.2 HVUL3H43045.2 6.51162318723413e-05
HVUL0H00343.2 HVUL3H43787.2 2.44423176919519e-05
HVUL0H00343.2 HVUL3H43836.2 2.61862870193881e-05
HVUL0H00343.2 HVUL3H44749.2 9.40618447068583e-07
HVUL0H00343.2 HVUL3H45014.2 9.03715573964681e-06
HVUL0H00343.2 HVUL3H45631.2 0.0609645354459393
HVUL0H00343.2 HVUL3H45820.2 5.08950180069979e-06
HVUL0H00343.2 HVUL3H45948.2 0.000291282110584032
HVUL0H00343.2 HVUL3H47474.2 2.08529602513704e-06
HVUL0H00343.2 HVUL3H47524.2 4.63163296328824e-06
HVUL0H00343.2 HVUL3H48657.2 0.000107044454071335
HVUL0H00343.2 HVUL3H50254.2 0.0596733595633798
HVUL0H00343.2 HVUL3H50394.2 3.34386720051353e-06
HVUL0H00343.2 HVUL3H50496.2 1.36613640444338e-06
HVUL0H00343.2 HVUL3H51405.2 4.64588723110644e-05
HVUL0H00343.2 HVUL3H52849.2 7.04216622030703e-07
HVUL0H00343.2 HVUL3H53252.2 0.058584628568456
HVUL0H00343.2 HVUL3H54921.2 0.0170131601227796
HVUL0H00343.2 HVUL3H56326.2 2.17842559058402e-05
HVUL0H00343.2 HVUL4H01373.2 2.78146961052684e-05
HVUL0H00343.2 HVUL4H01567.2 7.3945089558832e-06
HVUL0H00343.2 HVUL4H03262.2 9.20229713507292e-07
HVUL0H00343.2 HVUL4H03498.2 6.47966014593774e-07
HVUL0H00343.2 HVUL4H03594.2 1.88761793602106e-06
HVUL0H00343.2 HVUL4H04630.2 1.08795303018493e-06
HVUL0H00343.2 HVUL4H04887.2 2.8457330406676e-07
HVUL0H00343.2 HVUL4H05062.2 7.785025053184e-06
HVUL0H00343.2 HVUL4H05676.2 6.89905274133703e-05
HVUL0H00343.2 HVUL4H05738.2 8.31545017687011e-06
HVUL0H00343.2 HVUL4H05891.2 0.00763773154928358
HVUL0H00343.2 HVUL4H06772.2 1.07473193317363e-06
HVUL0H00343.2 HVUL4H08206.2 0.000628143383203018
HVUL0H00343.2 HVUL4H08248.2 5.20830827544674e-07
HVUL0H00343.2 HVUL4H08860.2 5.20685655098189e-05
HVUL0H00343.2 HVUL4H09059.2 2.23522535827396e-06
HVUL0H00343.2 HVUL4H10242.2 8.42916778441527e-07
HVUL0H00343.2 HVUL4H10534.2 7.13891755064559e-07
HVUL0H00343.2 HVUL4H10599.2 9.04119787898345e-07
HVUL0H00343.2 HVUL4H10710.2 0.000411633985245718
HVUL0H00343.2 HVUL4H11674.2 8.24517374399984e-06
HVUL0H00343.2 HVUL4H12172.2 1.00397532595534e-06
HVUL0H00343.2 HVUL4H12658.2 1.34769423952283e-06
HVUL0H00343.2 HVUL4H14105.2 1.0154873027736e-06
HVUL0H00343.2 HVUL4H14294.2 3.38059367300272e-05
HVUL0H00343.2 HVUL4H14906.2 0.000331393116963266
HVUL0H00343.2 HVUL4H14907.2 0.000728951572768819
HVUL0H00343.2 HVUL4H15819.2 0.0519548612487091
HVUL0H00343.2 HVUL4H16668.2 1.71613593080423e-06
HVUL0H00343.2 HVUL4H18529.2 3.77143446357868e-05
HVUL0H00343.2 HVUL4H18819.2 0.0132426775781429
HVUL0H00343.2 HVUL4H20812.2 0.000279509448371355
HVUL0H00343.2 HVUL4H20935.2 4.65703273215338e-07
HVUL0H00343.2 HVUL4H20936.2 2.67821469293116e-06
HVUL0H00343.2 HVUL4H20939.2 4.76057523147037e-07
HVUL0H00343.2 HVUL4H21040.2 4.84082118873516e-06
HVUL0H00343.2 HVUL4H21858.2 0.000174066198237634
HVUL0H00343.2 HVUL4H23319.2 0.142147489280893
HVUL0H00343.2 HVUL4H24374.2 0.000113681096602074
HVUL0H00343.2 HVUL4H26228.2 5.56348573519178e-06
HVUL0H00343.2 HVUL4H26843.2 0.0414613525251805
HVUL0H00343.2 HVUL4H28106.2 0.000173581579920415
HVUL0H00343.2 HVUL4H28112.2 1.01696574168238e-05
HVUL0H00343.2 HVUL4H29450.2 4.2218432066407e-06
HVUL0H00343.2 HVUL4H30367.2 7.877246910372e-06
HVUL0H00343.2 HVUL4H31121.2 2.77315833549462e-05
HVUL0H00343.2 HVUL4H31285.2 5.73407262456732e-07
HVUL0H00343.2 HVUL4H34859.2 0.000710483821730222
HVUL0H00343.2 HVUL4H35991.2 0.0499236675000087
HVUL0H00343.2 HVUL4H36344.2 0.000211681207255044
HVUL0H00343.2 HVUL4H37184.2 0.042646467491735
HVUL0H00343.2 HVUL4H37192.2 6.6181360876168e-06
HVUL0H00343.2 HVUL4H37513.2 4.35731034406552e-07
HVUL0H00343.2 HVUL4H38242.2 1.4796678308267e-06
HVUL0H00343.2 HVUL4H38292.2 0.0113403155034093
HVUL0H00343.2 HVUL4H38841.2 0.00871609003748332
HVUL0H00343.2 HVUL4H41280.2 0.118813721286333
HVUL0H00343.2 HVUL4H41312.2 0.000262321624089062
HVUL0H00343.2 HVUL4H42292.2 6.65389829877227e-06
HVUL0H00343.2 HVUL4H44340.2 1.68987344107949e-07
HVUL0H00343.2 HVUL4H44979.2 0.000170236528988877
HVUL0H00343.2 HVUL4H45236.2 3.76629167017029e-06
HVUL0H00343.2 HVUL4H45506.2 1.43555667582444e-07
HVUL0H00343.2 HVUL4H45540.2 1.8122382218459e-06
HVUL0H00343.2 HVUL4H45624.2 8.26815535786791e-07
HVUL0H00343.2 HVUL4H46345.2 0.00314957014740629
HVUL0H00343.2 HVUL4H46399.2 0.0412984213108072
HVUL0H00343.2 HVUL4H47144.2 6.74190009500962e-06
HVUL0H00343.2 HVUL4H47426.2 3.15232898061276e-05
HVUL0H00343.2 HVUL4H48296.2 5.2200347241196e-05
HVUL0H00343.2 HVUL4H48419.2 7.93676856513607e-07
HVUL0H00343.2 HVUL4H49362.2 1.1854247221921e-05
HVUL0H00343.2 HVUL4H50715.2 2.47131023151911e-06
HVUL0H00343.2 HVUL4H52317.2 1.35375182780956e-06
HVUL0H00343.2 HVUL4H54016.2 4.68075141440179e-05
HVUL0H00343.2 HVUL4H55258.2 0.00523188749681168
HVUL0H00343.2 HVUL4H55279.2 2.56323483763e-05
HVUL0H00343.2 HVUL4H55848.2 0.000230378303284573
HVUL0H00343.2 HVUL4H56052.2 7.55528763112509e-06
HVUL0H00343.2 HVUL4H58644.2 9.27957953690418e-05
HVUL0H00343.2 HVUL4H59799.2 4.77901827463273e-05
HVUL0H00343.2 HVUL5H02204.2 2.81784916963971e-06
HVUL0H00343.2 HVUL5H02483.2 6.51811110605916e-08
HVUL0H00343.2 HVUL5H02983.2 4.82923080192565e-07
HVUL0H00343.2 HVUL5H03145.2 0.00448895822091535
HVUL0H00343.2 HVUL5H03148.2 1.61245695484649e-05
HVUL0H00343.2 HVUL5H03450.2 0.00018951944398076
HVUL0H00343.2 HVUL5H03623.2 4.68605625402391e-06
HVUL0H00343.2 HVUL5H03710.2 7.89254979369618e-07
HVUL0H00343.2 HVUL5H03938.2 0.000210175636701066
HVUL0H00343.2 HVUL5H03940.2 0.000227404763823572
HVUL0H00343.2 HVUL5H03969.2 0.0031065413392055
HVUL0H00343.2 HVUL5H04245.2 9.90997825538491e-07
HVUL0H00343.2 HVUL5H04697.2 0.00691928727968659
HVUL0H00343.2 HVUL5H04698.2 0.00104975890329874
HVUL0H00343.2 HVUL5H05089.2 1.30530440042752e-06
HVUL0H00343.2 HVUL5H05513.2 5.75441740914467e-06
HVUL0H00343.2 HVUL5H05659.2 4.2654821229598e-07
HVUL0H00343.2 HVUL5H06005.2 1.13036074728185e-05
HVUL0H00343.2 HVUL5H06590.2 7.30964143124006e-07
HVUL0H00343.2 HVUL5H09900.2 9.95805410829895e-05
HVUL0H00343.2 HVUL5H11097.2 0.000289676740202139
HVUL0H00343.2 HVUL5H11115.2 7.92680331693093e-08
HVUL0H00343.2 HVUL5H11228.2 0.000209902514854693
HVUL0H00343.2 HVUL5H12102.2 0.00011730616944824
HVUL0H00343.2 HVUL5H12205.2 1.22639697421334e-05
HVUL0H00343.2 HVUL5H12877.2 4.26180798489162e-07
HVUL0H00343.2 HVUL5H14130.2 4.65225045976595e-07
HVUL0H00343.2 HVUL5H15696.2 0.000255746995911484
HVUL0H00343.2 HVUL5H15901.2 2.69609732224999e-07
HVUL0H00343.2 HVUL5H16101.2 5.65288942330014e-06
HVUL0H00343.2 HVUL5H16273.2 8.06158053075174e-06
HVUL0H00343.2 HVUL5H17578.2 0.000502199793056548
HVUL0H00343.2 HVUL5H17870.2 3.00192504925151e-06
HVUL0H00343.2 HVUL5H18811.2 0.0703676375140265
HVUL0H00343.2 HVUL5H19349.2 0.00444676807730176
HVUL0H00343.2 HVUL5H19386.2 1.85190665874771e-06
HVUL0H00343.2 HVUL5H19612.2 4.30873786222438e-06
HVUL0H00343.2 HVUL5H19727.2 2.43212833881931e-06
HVUL0H00343.2 HVUL5H19995.2 1.73427240122726e-06
HVUL0H00343.2 HVUL5H20357.2 6.29296527518555e-07
HVUL0H00343.2 HVUL5H20921.2 1.49288481746534e-05
HVUL0H00343.2 HVUL5H20948.2 0.00150957429060401
HVUL0H00343.2 HVUL5H21635.2 0.0212285970783765
HVUL0H00343.2 HVUL5H22077.2 9.66783506535408e-07
HVUL0H00343.2 HVUL5H22379.2 2.56909696597562e-07
HVUL0H00343.2 HVUL5H22821.2 3.5044869610869e-07
HVUL0H00343.2 HVUL5H22873.2 2.02156884685208e-05
HVUL0H00343.2 HVUL5H22968.2 1.51100080748015e-06
HVUL0H00343.2 HVUL5H22969.2 0.0497152449320549
HVUL0H00343.2 HVUL5H22970.2 4.74277040609354e-07
HVUL0H00343.2 HVUL5H24379.2 2.2003562242926e-07
HVUL0H00343.2 HVUL5H24380.2 1.71213002059258e-06
HVUL0H00343.2 HVUL5H24670.2 0.000512060148755135
HVUL0H00343.2 HVUL5H25762.2 3.86447032768281e-07
HVUL0H00343.2 HVUL5H26313.2 9.21401171878706e-05
HVUL0H00343.2 HVUL5H26371.2 4.77871010095109e-06
HVUL0H00343.2 HVUL5H26612.2 2.54231305061239e-05
HVUL0H00343.2 HVUL5H26827.2 1.2468186449211e-05
HVUL0H00343.2 HVUL5H27142.2 7.69578194760225e-07
HVUL0H00343.2 HVUL5H27155.2 2.51995910979996e-07
HVUL0H00343.2 HVUL5H27501.2 0.020057944484477
HVUL0H00343.2 HVUL5H28336.2 4.29740336440177e-06
HVUL0H00343.2 HVUL5H28910.2 1.19422365076964e-06
HVUL0H00343.2 HVUL5H28949.2 1.17907725077847e-06
HVUL0H00343.2 HVUL5H29106.2 4.5767121970515e-07
HVUL0H00343.2 HVUL5H29110.2 7.25797662063607e-07
HVUL0H00343.2 HVUL5H29263.2 1.20349623093843e-06
HVUL0H00343.2 HVUL5H30247.2 7.08039535277117e-07
HVUL0H00343.2 HVUL5H30953.2 1.17862257795806e-06
HVUL0H00343.2 HVUL5H32303.2 7.23942863981369e-06
HVUL0H00343.2 HVUL5H32467.2 0.000240234996354047
HVUL0H00343.2 HVUL5H34499.2 2.42263616669644e-06
HVUL0H00343.2 HVUL5H37034.2 6.69823578066554e-06
HVUL0H00343.2 HVUL5H38431.2 4.05713304485445e-05
HVUL0H00343.2 HVUL5H38434.2 2.79126944909932e-06
HVUL0H00343.2 HVUL5H38723.2 0.000140631612501243
HVUL0H00343.2 HVUL5H38808.2 8.04360745778262e-06
HVUL0H00343.2 HVUL5H39410.2 2.29350204972395e-06
HVUL0H00343.2 HVUL5H39821.2 3.25571035568118e-06
HVUL0H00343.2 HVUL5H40072.2 0.000423115824272613
HVUL0H00343.2 HVUL5H42760.2 7.17099456650127e-06
HVUL0H00343.2 HVUL5H44016.2 6.66739498764219e-07
HVUL0H00343.2 HVUL5H44573.2 8.24239901869951e-06
HVUL0H00343.2 HVUL5H44898.2 0.000467144894394246
HVUL0H00343.2 HVUL5H45926.2 6.71418803953895e-05
HVUL0H00343.2 HVUL5H46672.2 1.02557249560498e-05
HVUL0H00343.2 HVUL5H47286.2 0.0193768074329419
HVUL0H00343.2 HVUL5H47411.2 1.54159100310795e-06
HVUL0H00343.2 HVUL5H48693.2 2.01344578964388e-06
HVUL0H00343.2 HVUL5H48844.2 0.0211018552556791
HVUL0H00343.2 HVUL5H49059.2 5.85245868336512e-05
HVUL0H00343.2 HVUL5H49433.2 0.00179969620814141
HVUL0H00343.2 HVUL5H49949.2 2.48482668696367e-07
HVUL0H00343.2 HVUL5H50998.2 4.73884201736294e-07
HVUL0H00343.2 HVUL5H52409.2 7.28352882145308e-05
HVUL0H00343.2 HVUL5H52557.2 1.90851046685427e-06
HVUL0H00343.2 HVUL5H53325.2 1.15509175687651e-06
HVUL0H00343.2 HVUL5H53344.2 8.90307817226352e-07
HVUL0H00343.2 HVUL5H55327.2 6.0925477460049e-07
HVUL0H00343.2 HVUL6H00507.2 3.41238272596519e-05
HVUL0H00343.2 HVUL6H01448.2 2.72451195437077e-05
HVUL0H00343.2 HVUL6H03009.2 1.05483944728015e-05
HVUL0H00343.2 HVUL6H03269.2 2.72451195437077e-05
HVUL0H00343.2 HVUL6H03320.2 2.02096258432972e-05
HVUL0H00343.2 HVUL6H04166.2 2.19057447935766e-05
HVUL0H00343.2 HVUL6H04731.2 0.000149714645026003
HVUL0H00343.2 HVUL6H05484.2 8.6992254200787e-07
HVUL0H00343.2 HVUL6H06120.2 1.94890334110374e-07
HVUL0H00343.2 HVUL6H07016.2 1.44492721259533e-07
HVUL0H00343.2 HVUL6H08664.2 0.0010528193245278
HVUL0H00343.2 HVUL6H08733.2 0.0046051105610786
HVUL0H00343.2 HVUL6H09388.2 6.66890232633882e-07
HVUL0H00343.2 HVUL6H11365.2 9.44170593697383e-05
HVUL0H00343.2 HVUL6H12645.2 0.00288197296515536
HVUL0H00343.2 HVUL6H12960.2 0.000113750178212157
HVUL0H00343.2 HVUL6H14632.2 8.92581347241255e-06
HVUL0H00343.2 HVUL6H14643.2 0.0137723084595643
HVUL0H00343.2 HVUL6H15630.2 1.91546786650166e-07
HVUL0H00343.2 HVUL6H16239.2 1.69802585385387e-05
HVUL0H00343.2 HVUL6H17162.2 2.75698806244794e-06
HVUL0H00343.2 HVUL6H17915.2 7.83776775316966e-05
HVUL0H00343.2 HVUL6H17916.2 4.11872985594149e-06
HVUL0H00343.2 HVUL6H18930.2 4.16069277969726e-06
HVUL0H00343.2 HVUL6H19887.2 4.68780426619713e-06
HVUL0H00343.2 HVUL6H19899.2 0.0202156255825947
HVUL0H00343.2 HVUL6H20868.2 1.87864592975854e-06
HVUL0H00343.2 HVUL6H21345.2 1.11785449638945e-05
HVUL0H00343.2 HVUL6H21520.2 4.80038587253615e-05
HVUL0H00343.2 HVUL6H22211.2 3.17258129483636e-07
HVUL0H00343.2 HVUL6H24814.2 5.2439959795459e-06
HVUL0H00343.2 HVUL6H24966.2 6.13668144987757e-07
HVUL0H00343.2 HVUL6H25329.2 1.38006486286968e-06
HVUL0H00343.2 HVUL6H25717.2 0.00530286430087149
HVUL0H00343.2 HVUL6H27385.2 1.34769771387945e-06
HVUL0H00343.2 HVUL6H29079.2 1.3108920001871e-06
HVUL0H00343.2 HVUL6H29630.2 0.00124587805808555
HVUL0H00343.2 HVUL6H29905.2 1.34404905034229e-06
HVUL0H00343.2 HVUL6H31987.2 7.00641551593998e-06
HVUL0H00343.2 HVUL6H34250.2 2.02851814758557e-05
HVUL0H00343.2 HVUL6H35847.2 0.000370142161928819
HVUL0H00343.2 HVUL6H35848.2 0.0202950063075985
HVUL0H00343.2 HVUL6H36560.2 4.79463215007718e-07
HVUL0H00343.2 HVUL6H37721.2 0.00131160215690684
HVUL0H00343.2 HVUL6H38046.2 5.20800310684427e-06
HVUL0H00343.2 HVUL6H40705.2 5.71665962246663e-07
HVUL0H00343.2 HVUL6H40902.2 1.03462153753364e-06
HVUL0H00343.2 HVUL6H42094.2 8.05390050929471e-07
HVUL0H00343.2 HVUL6H42121.2 2.86962304231671e-06
HVUL0H00343.2 HVUL6H42122.2 3.28759478419711e-06
HVUL0H00343.2 HVUL6H43886.2 3.80423837400659e-07
HVUL0H00343.2 HVUL6H45288.2 1.21770301080059e-05
HVUL0H00343.2 HVUL6H46586.2 0.0132897638448435
HVUL0H00343.2 HVUL6H46846.2 1.01891918456254e-06
HVUL0H00343.2 HVUL6H47322.2 0.000534019516536901
HVUL0H00343.2 HVUL6H50310.2 5.64421600983793e-07
HVUL0H00343.2 HVUL6H51875.2 1.02410628865025e-06
HVUL0H00343.2 HVUL6H54242.2 0.0957372185789541
HVUL0H00343.2 HVUL6H54590.2 1.74287538442989e-06
HVUL0H00343.2 HVUL6H57332.2 4.84277491976565e-07
HVUL0H00343.2 HVUL6H59196.2 0.041643608826695
HVUL0H00343.2 HVUL7H00301.2 0.0268247628152733
HVUL0H00343.2 HVUL7H00882.2 0.000176766659513322
HVUL0H00343.2 HVUL7H01545.2 6.68480612446372e-05
HVUL0H00343.2 HVUL7H02212.2 0.0295421167894082
HVUL0H00343.2 HVUL7H02333.2 5.78799923343548e-07
HVUL0H00343.2 HVUL7H03201.2 0.0010957507829385
HVUL0H00343.2 HVUL7H03735.2 3.45764750495754e-05
HVUL0H00343.2 HVUL7H03881.2 1.34657826911415e-05
HVUL0H00343.2 HVUL7H04354.2 3.84051728343e-05
HVUL0H00343.2 HVUL7H05943.2 0.0176861113316643
HVUL0H00343.2 HVUL7H06797.2 1.8650332626949e-06
HVUL0H00343.2 HVUL7H07330.2 5.41476334234876e-05
HVUL0H00343.2 HVUL7H07543.2 7.24722458832705e-06
HVUL0H00343.2 HVUL7H08685.2 6.59603937401674e-06
HVUL0H00343.2 HVUL7H10289.2 1.70505351423178e-05
HVUL0H00343.2 HVUL7H10354.2 1.84144275462615e-05
HVUL0H00343.2 HVUL7H11256.2 1.53049279794052e-06
HVUL0H00343.2 HVUL7H11270.2 1.26832726221152e-06
HVUL0H00343.2 HVUL7H11271.2 0.000237174148046343
HVUL0H00343.2 HVUL7H11400.2 0.000345943734817383
HVUL0H00343.2 HVUL7H11451.2 0.00538345014039173
HVUL0H00343.2 HVUL7H11453.2 0.00753599202208838
HVUL0H00343.2 HVUL7H11565.2 0.000508622907760005
HVUL0H00343.2 HVUL7H11569.2 2.99763301220871e-06
HVUL0H00343.2 HVUL7H11570.2 0.0146009397957176
HVUL0H00343.2 HVUL7H12545.2 2.13150381128431e-07
HVUL0H00343.2 HVUL7H12579.2 0.00719010343431863
HVUL0H00343.2 HVUL7H13444.2 0.00427830614254459
HVUL0H00343.2 HVUL7H13859.2 0.00819974703061899
HVUL0H00343.2 HVUL7H14382.2 0.00963490820768413
HVUL0H00343.2 HVUL7H14840.2 0.0174698047913041
HVUL0H00343.2 HVUL7H16385.2 1.17014089936129e-06
HVUL0H00343.2 HVUL7H16433.2 0.0264307131935869
HVUL0H00343.2 HVUL7H17098.2 5.07601379424994e-05
HVUL0H00343.2 HVUL7H17461.2 0.0116304876601473
HVUL0H00343.2 HVUL7H17764.2 5.68686273774715e-06
HVUL0H00343.2 HVUL7H18353.2 0.000190735474073766
HVUL0H00343.2 HVUL7H19331.2 1.29496324489351e-05
HVUL0H00343.2 HVUL7H19681.2 0.00219940642910121
HVUL0H00343.2 HVUL7H19723.2 3.72385897588453e-07
HVUL0H00343.2 HVUL7H20140.2 0.00631152952935173
HVUL0H00343.2 HVUL7H20192.2 4.90128759028601e-06
HVUL0H00343.2 HVUL7H20538.2 0.0784147720377404
HVUL0H00343.2 HVUL7H20723.2 6.58889630790205e-05
HVUL0H00343.2 HVUL7H20841.2 0.0137879384630211
HVUL0H00343.2 HVUL7H20860.2 6.9361427472674e-05
HVUL0H00343.2 HVUL7H21481.2 0.0634032010679221
HVUL0H00343.2 HVUL7H21740.2 2.32789504829354e-05
HVUL0H00343.2 HVUL7H22107.2 8.90801587212995e-06
HVUL0H00343.2 HVUL7H22243.2 0.0306350972028761
HVUL0H00343.2 HVUL7H23148.2 3.20112547892065e-06
HVUL0H00343.2 HVUL7H24730.2 0.00225163451696385
HVUL0H00343.2 HVUL7H24753.2 6.65850213606379e-07
HVUL0H00343.2 HVUL7H25099.2 0.012421205381816
HVUL0H00343.2 HVUL7H25324.2 0.0500146654997287
HVUL0H00343.2 HVUL7H25429.2 1.30794897961905e-06
HVUL0H00343.2 HVUL7H25444.2 3.43850890005069e-07
HVUL0H00343.2 HVUL7H25654.2 4.24731357416168e-07
HVUL0H00343.2 HVUL7H27075.2 1.92437901756668e-06
HVUL0H00343.2 HVUL7H27332.2 0.0115808434323056
HVUL0H00343.2 HVUL7H27344.2 1.30753261856637e-05
HVUL0H00343.2 HVUL7H28054.2 1.91549599768224e-06
HVUL0H00343.2 HVUL7H28391.2 1.80349586688998e-06
HVUL0H00343.2 HVUL7H28818.2 7.68613499567724e-05
HVUL0H00343.2 HVUL7H29721.2 2.4514040876028e-06
HVUL0H00343.2 HVUL7H31656.2 0.0670930737925667
HVUL0H00343.2 HVUL7H32139.2 3.34595063115576e-07
HVUL0H00343.2 HVUL7H32214.2 0.0285641215246575
HVUL0H00343.2 HVUL7H32285.2 5.5277078331678e-06
HVUL0H00343.2 HVUL7H32398.2 8.71250695758935e-06
HVUL0H00343.2 HVUL7H33166.2 1.11766004301597e-06
HVUL0H00343.2 HVUL7H33470.2 0.00311686762920326
HVUL0H00343.2 HVUL7H33547.2 0.000266615180173313
HVUL0H00343.2 HVUL7H34352.2 0.0483420149005112
HVUL0H00343.2 HVUL7H34398.2 1.51000444757954e-06
HVUL0H00343.2 HVUL7H35576.2 4.2573851948281e-06
HVUL0H00343.2 HVUL7H35913.2 0.000131113206141452
HVUL0H00343.2 HVUL7H36594.2 0.00117677997915958
HVUL0H00343.2 HVUL7H36595.2 0.000281592544481839
HVUL0H00343.2 HVUL7H37292.2 7.369732994665e-05
HVUL0H00343.2 HVUL7H37394.2 0.0382509654337256
HVUL0H00343.2 HVUL7H37587.2 0.00246403144502235
HVUL0H00343.2 HVUL7H38230.2 4.48890245100594e-06
HVUL0H00343.2 HVUL7H38334.2 4.73275080334929e-05
HVUL0H00343.2 HVUL7H38482.2 1.33638792562352e-06
HVUL0H00343.2 HVUL7H39160.2 6.16220984400402e-07
HVUL0H00343.2 HVUL7H39196.2 1.14339010914436e-05
HVUL0H00343.2 HVUL7H39265.2 0.00564709072536678
HVUL0H00343.2 HVUL7H39386.2 2.11390768971733e-05
HVUL0H00343.2 HVUL7H41072.2 3.09579914095939e-05
HVUL0H00343.2 HVUL7H41444.2 4.00305117105642e-05
HVUL0H00343.2 HVUL7H41445.2 4.00305117105642e-05
HVUL0H00343.2 HVUL7H41467.2 0.000260513237314373
HVUL0H00343.2 HVUL7H41730.2 4.97125903357558e-07
HVUL0H00343.2 HVUL7H42239.2 1.06158995592555e-05
HVUL0H00343.2 HVUL7H43717.2 2.67639730194071e-05
HVUL0H00343.2 HVUL7H44044.2 0.0632479808166178
HVUL0H00343.2 HVUL7H44825.2 0.00195407494229218
HVUL0H00343.2 HVUL7H46272.2 1.78875467538403e-07
HVUL0H00343.2 HVUL7H47603.2 3.96732574485743e-07
HVUL0H00343.2 HVUL7H48434.2 1.13057348837247e-06
HVUL0H00343.2 HVUL7H49488.2 0.00011856878812366
HVUL0H00343.2 HVUL7H50120.2 0.00031914171041047
HVUL0H00343.2 HVUL7H52497.2 2.86166177905524e-06
HVUL0H00343.2 HVUL7H54261.2 1.37344215322892e-07
HVUL0H00343.2 HVUL7H54500.2 1.34975350074339e-06
HVUL0H00343.2 HVUL7H55989.2 3.38348545839568e-05
HVUL0H00343.2 HVUL7H57978.2 1.47803531953775e-06
HVUL0H00390.2 HVUL0H00500.2 0.0447605015683967
HVUL0H00390.2 HVUL0H00618.2 0.0447605015683967
HVUL0H00390.2 HVUL0H01172.2 1.76119706030564e-05
HVUL0H00390.2 HVUL0H01189.2 0.000679561420203109
HVUL0H00390.2 HVUL0H01376.2 0.0257599426905446
HVUL0H00390.2 HVUL0H01785.2 0.417186388004112
HVUL0H00390.2 HVUL0H02209.2 0.00279678800687337
HVUL0H00390.2 HVUL0H02610.2 0.00588564598576454
HVUL0H00390.2 HVUL0H03448.2 0.00423003329290698
HVUL0H00390.2 HVUL0H03523.2 0.00472917174419161
HVUL0H00390.2 HVUL0H03543.2 0.00206972409783953
HVUL0H00390.2 HVUL0H03682.2 0.423090648328784
HVUL0H00390.2 HVUL0H03914.2 0.011528667485287
HVUL0H00390.2 HVUL0H04640.2 0.13602887512653
HVUL0H00390.2 HVUL0H06311.2 2.65267333140315e-05
HVUL0H00390.2 HVUL0H07108.2 0.00049504283593737
HVUL0H00390.2 HVUL0H07395.2 0.00664168651904363
HVUL0H00390.2 HVUL0H07498.2 0.00109483881504163
HVUL0H00390.2 HVUL0H07807.2 0.0181003923327172
HVUL0H00390.2 HVUL0H08023.2 0.426362394174309
HVUL0H00390.2 HVUL0H09210.2 0.000451494362172749
HVUL0H00390.2 HVUL0H10076.2 0.00582092882148086
HVUL0H00390.2 HVUL0H10078.2 0.00184076422974642
HVUL0H00390.2 HVUL0H10580.2 0.0211500667347138
HVUL0H00390.2 HVUL0H10914.2 0.0362069921448648
HVUL0H00390.2 HVUL0H11038.2 0.00109058668099552
HVUL0H00390.2 HVUL0H11766.2 2.06213926167687e-05
HVUL0H00390.2 HVUL0H12603.2 0.00773353722585699
HVUL0H00390.2 HVUL0H15651.2 0.00339273408023886
HVUL0H00390.2 HVUL0H16448.2 0.0257106863289638
HVUL0H00390.2 HVUL0H17596.2 0.0917017637821562
HVUL0H00390.2 HVUL0H18457.2 0.00229381841961953
HVUL0H00390.2 HVUL0H18875.2 0.00451919232352819
HVUL0H00390.2 HVUL0H21654.2 5.52627244072949e-05
HVUL0H00390.2 HVUL0H23007.2 0.00160491943972962
HVUL0H00390.2 HVUL0H24665.2 0.000552101399091733
HVUL0H00390.2 HVUL0H25455.2 7.41978324233758e-05
HVUL0H00390.2 HVUL0H26112.2 0.000491661772361841
HVUL0H00390.2 HVUL0H27662.2 0.0154614201091399
HVUL0H00390.2 HVUL0H27664.2 0.350443741930301
HVUL0H00390.2 HVUL0H28309.2 0.00154352927762178
HVUL0H00390.2 HVUL0H29765.2 0.0164087377616166
HVUL0H00390.2 HVUL0H30775.2 0.000167562365360864
HVUL0H00390.2 HVUL0H35121.2 0.0134304976143579
HVUL0H00390.2 HVUL0H37447.2 0.000704846678987097
HVUL0H00390.2 HVUL0H41036.2 0.0107786768048856
HVUL0H00390.2 HVUL0H41860.2 0.00845368533915541
HVUL0H00390.2 HVUL0H45411.2 0.0133683745562063
HVUL0H00390.2 HVUL1H01910.2 0.00712525517363121
HVUL0H00390.2 HVUL1H01938.2 3.00267735156579e-06
HVUL0H00390.2 HVUL1H02310.2 0.00342297888800561
HVUL0H00390.2 HVUL1H02589.2 0.00249059805139969
HVUL0H00390.2 HVUL1H03051.2 0.00687265211840618
HVUL0H00390.2 HVUL1H03640.2 0.00387623819270023
HVUL0H00390.2 HVUL1H03976.2 0.000139599677699556
HVUL0H00390.2 HVUL1H04376.2 0.00140483268518332
HVUL0H00390.2 HVUL1H04477.2 6.54633608828478e-05
HVUL0H00390.2 HVUL1H04659.2 0.0022923574269216
HVUL0H00390.2 HVUL1H05360.2 0.0203677592346578
HVUL0H00390.2 HVUL1H06131.2 0.0114693915498511
HVUL0H00390.2 HVUL1H06197.2 0.0105530693498375
HVUL0H00390.2 HVUL1H06767.2 0.00835415514101041
HVUL0H00390.2 HVUL1H06905.2 0.000217333948437369
HVUL0H00390.2 HVUL1H07081.2 0.00322092574702255
HVUL0H00390.2 HVUL1H08030.2 9.38383019156721e-07
HVUL0H00390.2 HVUL1H08544.2 0.0248611267925031
HVUL0H00390.2 HVUL1H08749.2 0.0251872340147162
HVUL0H00390.2 HVUL1H08998.2 0.00637053050315164
HVUL0H00390.2 HVUL1H09611.2 0.00276620096557756
HVUL0H00390.2 HVUL1H09854.2 0.084276530821595
HVUL0H00390.2 HVUL1H11018.2 0.00243366019601376
HVUL0H00390.2 HVUL1H12016.2 0.0014754206428882
HVUL0H00390.2 HVUL1H12136.2 0.00123973809214923
HVUL0H00390.2 HVUL1H12629.2 0.00722722544723387
HVUL0H00390.2 HVUL1H12951.2 0.00214024922398474
HVUL0H00390.2 HVUL1H13100.2 7.86727739500386e-06
HVUL0H00390.2 HVUL1H13204.2 0.000243435694790578
HVUL0H00390.2 HVUL1H13234.2 0.183704919704755
HVUL0H00390.2 HVUL1H14000.2 0.00138980217697967
HVUL0H00390.2 HVUL1H14037.2 0.0205878085789337
HVUL0H00390.2 HVUL1H14088.2 0.0447260250324681
HVUL0H00390.2 HVUL1H14481.2 5.08756205490631e-05
HVUL0H00390.2 HVUL1H14945.2 0.067726417962631
HVUL0H00390.2 HVUL1H15743.2 0.00147228254916689
HVUL0H00390.2 HVUL1H15964.2 0.0027123335710395
HVUL0H00390.2 HVUL1H16031.2 0.032871094591975
HVUL0H00390.2 HVUL1H16126.2 0.0115776200088686
HVUL0H00390.2 HVUL1H16206.2 0.00774861748960639
HVUL0H00390.2 HVUL1H16787.2 0.0154486289465409
HVUL0H00390.2 HVUL1H17123.2 0.00218978285153613
HVUL0H00390.2 HVUL1H17254.2 0.00135129832642597
HVUL0H00390.2 HVUL1H17308.2 0.0166811070388201
HVUL0H00390.2 HVUL1H18992.2 0.00135997912980238
HVUL0H00390.2 HVUL1H19148.2 0.00961240501466576
HVUL0H00390.2 HVUL1H19658.2 0.0139843408547201
HVUL0H00390.2 HVUL1H20300.2 0.0104942939109029
HVUL0H00390.2 HVUL1H21400.2 0.00513874877293365
HVUL0H00390.2 HVUL1H22447.2 0.0114139649362242
HVUL0H00390.2 HVUL1H22802.2 0.0141496475113135
HVUL0H00390.2 HVUL1H23576.2 0.00427576529624217
HVUL0H00390.2 HVUL1H23814.2 8.95892541919985e-06
HVUL0H00390.2 HVUL1H24391.2 0.0537882532014444
HVUL0H00390.2 HVUL1H24392.2 0.0424515071264882
HVUL0H00390.2 HVUL1H24394.2 0.0641328003259883
HVUL0H00390.2 HVUL1H24456.2 0.00180423473180192
HVUL0H00390.2 HVUL1H24550.2 0.118546014183345
HVUL0H00390.2 HVUL1H24927.2 0.00816340503953433
HVUL0H00390.2 HVUL1H25781.2 0.0164493028882901
HVUL0H00390.2 HVUL1H26025.2 2.02724880916791e-05
HVUL0H00390.2 HVUL1H26242.2 0.165844735101685
HVUL0H00390.2 HVUL1H26693.2 0.00817552713710093
HVUL0H00390.2 HVUL1H26760.2 2.98987699093481e-05
HVUL0H00390.2 HVUL1H28046.2 0.0133652157180964
HVUL0H00390.2 HVUL1H28639.2 0.00398325133708817
HVUL0H00390.2 HVUL1H28745.2 0.0719247911146713
HVUL0H00390.2 HVUL1H28986.2 9.87289944292732e-06
HVUL0H00390.2 HVUL1H29985.2 0.00419010819709343
HVUL0H00390.2 HVUL1H30344.2 0.0418174437670064
HVUL0H00390.2 HVUL1H30724.2 0.00726317650162979
HVUL0H00390.2 HVUL1H33518.2 0.00756303571535799
HVUL0H00390.2 HVUL1H33825.2 0.00721131676713124
HVUL0H00390.2 HVUL1H33881.2 0.00476803243449816
HVUL0H00390.2 HVUL1H33926.2 0.0534929342949721
HVUL0H00390.2 HVUL1H34234.2 0.127624217204531
HVUL0H00390.2 HVUL1H34651.2 0.109863318881037
HVUL0H00390.2 HVUL1H34792.2 0.021075602690584
HVUL0H00390.2 HVUL1H34922.2 0.0113135809217138
HVUL0H00390.2 HVUL1H34924.2 0.00362780635695006
HVUL0H00390.2 HVUL1H34928.2 0.00113144011247897
HVUL0H00390.2 HVUL1H34929.2 0.0030890932096825
HVUL0H00390.2 HVUL1H36962.2 0.0180814865195097
HVUL0H00390.2 HVUL1H37478.2 0.242864549004497
HVUL0H00390.2 HVUL1H40084.2 0.000688127871042564
HVUL0H00390.2 HVUL1H40748.2 0.000121142867868838
HVUL0H00390.2 HVUL1H41380.2 0.000948637351833164
HVUL0H00390.2 HVUL1H41667.2 0.00458851423051801
HVUL0H00390.2 HVUL1H41877.2 2.76908290021259e-05
HVUL0H00390.2 HVUL1H41878.2 0.000422138417707367
HVUL0H00390.2 HVUL1H42081.2 0.000781850403922395
HVUL0H00390.2 HVUL1H42103.2 0.0108893304552168
HVUL0H00390.2 HVUL1H43470.2 0.0426733125480448
HVUL0H00390.2 HVUL1H43472.2 0.00226360993708693
HVUL0H00390.2 HVUL1H44195.2 0.00103094033675936
HVUL0H00390.2 HVUL1H44903.2 0.000290823298304952
HVUL0H00390.2 HVUL1H48253.2 0.00183951820481771
HVUL0H00390.2 HVUL1H48570.2 6.91256139861378e-05
HVUL0H00390.2 HVUL1H49400.2 0.0928375615212259
HVUL0H00390.2 HVUL1H49402.2 0.104915387844433
HVUL0H00390.2 HVUL1H50095.2 0.05964635349352
HVUL0H00390.2 HVUL1H52159.2 0.0185281396780083
HVUL0H00390.2 HVUL1H52569.2 0.00317063960402586
HVUL0H00390.2 HVUL1H52571.2 0.00411813542268835
HVUL0H00390.2 HVUL1H53950.2 0.00418695124342778
HVUL0H00390.2 HVUL1H57565.2 0.00460952521037359
HVUL0H00390.2 HVUL1H58987.2 1.22405839329372e-05
HVUL0H00390.2 HVUL2H00395.2 0.00153943635993236
HVUL0H00390.2 HVUL2H00850.2 0.00112255811690216
HVUL0H00390.2 HVUL2H00951.2 0.0038396025597801
HVUL0H00390.2 HVUL2H01450.2 0.000131665368140441
HVUL0H00390.2 HVUL2H01895.2 0.0131941020220757
HVUL0H00390.2 HVUL2H02126.2 0.00518001299416794
HVUL0H00390.2 HVUL2H02262.2 0.000664023588734817
HVUL0H00390.2 HVUL2H04108.2 0.000301999105671177
HVUL0H00390.2 HVUL2H04892.2 0.302828276312428
HVUL0H00390.2 HVUL2H05712.2 0.0006542029663534
HVUL0H00390.2 HVUL2H06217.2 0.245876660078171
HVUL0H00390.2 HVUL2H06235.2 0.0104011330535323
HVUL0H00390.2 HVUL2H06254.2 0.00359649940384508
HVUL0H00390.2 HVUL2H06644.2 0.00221782533697154
HVUL0H00390.2 HVUL2H06699.2 1.78255000912703e-05
HVUL0H00390.2 HVUL2H06937.2 0.00055972165312618
HVUL0H00390.2 HVUL2H07171.2 0.00597058049205568
HVUL0H00390.2 HVUL2H07177.2 0.0312634743855306
HVUL0H00390.2 HVUL2H08028.2 3.71906847506614e-05
HVUL0H00390.2 HVUL2H10518.2 0.0248699450576331
HVUL0H00390.2 HVUL2H10865.2 0.000939626960185351
HVUL0H00390.2 HVUL2H11728.2 0.0163164699023181
HVUL0H00390.2 HVUL2H11983.2 0.000102247519806569
HVUL0H00390.2 HVUL2H12264.2 0.00347828464513286
HVUL0H00390.2 HVUL2H12860.2 0.000278625822019689
HVUL0H00390.2 HVUL2H13695.2 3.37246381046454e-05
HVUL0H00390.2 HVUL2H13714.2 0.00140893095435772
HVUL0H00390.2 HVUL2H13806.2 0.0469636541497669
HVUL0H00390.2 HVUL2H13908.2 0.0186824042019754
HVUL0H00390.2 HVUL2H13979.2 0.0076469711094421
HVUL0H00390.2 HVUL2H14045.2 0.0214893465686338
HVUL0H00390.2 HVUL2H15185.2 0.0046939746616035
HVUL0H00390.2 HVUL2H16605.2 2.25713442563589e-05
HVUL0H00390.2 HVUL2H17219.2 0.426362394174309
HVUL0H00390.2 HVUL2H17572.2 0.00826944024876509
HVUL0H00390.2 HVUL2H17573.2 0.000104934064304507
HVUL0H00390.2 HVUL2H17628.2 0.000128140784669783
HVUL0H00390.2 HVUL2H18204.2 0.00744990224412322
HVUL0H00390.2 HVUL2H18497.2 1.30735064733355e-05
HVUL0H00390.2 HVUL2H18516.2 0.00408224902702911
HVUL0H00390.2 HVUL2H18598.2 3.34012559486572e-05
HVUL0H00390.2 HVUL2H18726.2 0.0108324133264845
HVUL0H00390.2 HVUL2H19285.2 0.00119503976182842
HVUL0H00390.2 HVUL2H19629.2 0.00584969935590743
HVUL0H00390.2 HVUL2H20176.2 0.0772833606115916
HVUL0H00390.2 HVUL2H20179.2 0.0468460429755805
HVUL0H00390.2 HVUL2H20623.2 0.00697468675204501
HVUL0H00390.2 HVUL2H21053.2 6.57981105438282e-06
HVUL0H00390.2 HVUL2H21399.2 0.00105863772256582
HVUL0H00390.2 HVUL2H22007.2 6.29860283549191e-06
HVUL0H00390.2 HVUL2H22219.2 0.00619852032782028
HVUL0H00390.2 HVUL2H22809.2 0.00340766035678985
HVUL0H00390.2 HVUL2H24180.2 0.00342842426896273
HVUL0H00390.2 HVUL2H24229.2 0.0196817798602696
HVUL0H00390.2 HVUL2H24608.2 0.00183809889344412
HVUL0H00390.2 HVUL2H25222.2 0.0157577384695653
HVUL0H00390.2 HVUL2H25597.2 0.00216649463722656
HVUL0H00390.2 HVUL2H25943.2 0.00551676998076896
HVUL0H00390.2 HVUL2H26103.2 0.020685875600293
HVUL0H00390.2 HVUL2H26551.2 0.00423096404058624
HVUL0H00390.2 HVUL2H26584.2 0.00120269410732128
HVUL0H00390.2 HVUL2H27241.2 0.00627872166533136
HVUL0H00390.2 HVUL2H27698.2 0.0520785011032911
HVUL0H00390.2 HVUL2H28623.2 0.103723112702999
HVUL0H00390.2 HVUL2H28789.2 0.0104419636396026
HVUL0H00390.2 HVUL2H29216.2 0.00162955680248484
HVUL0H00390.2 HVUL2H29218.2 0.00218295126273364
HVUL0H00390.2 HVUL2H29281.2 0.0105306723835076
HVUL0H00390.2 HVUL2H30294.2 0.016849016544144
HVUL0H00390.2 HVUL2H30295.2 0.0088234465222033
HVUL0H00390.2 HVUL2H30422.2 0.0102064781753251
HVUL0H00390.2 HVUL2H30556.2 0.000138830415213282
HVUL0H00390.2 HVUL2H30907.2 0.0136310967264102
HVUL0H00390.2 HVUL2H31661.2 0.0429394183245435
HVUL0H00390.2 HVUL2H31745.2 0.00667846253689335
HVUL0H00390.2 HVUL2H31880.2 2.85734036050001e-05
HVUL0H00390.2 HVUL2H32775.2 0.00307989195006047
HVUL0H00390.2 HVUL2H33642.2 0.0039713440519153
HVUL0H00390.2 HVUL2H34102.2 0.000642870871252708
HVUL0H00390.2 HVUL2H35149.2 0.00430354666553655
HVUL0H00390.2 HVUL2H35246.2 0.00401336833844196
HVUL0H00390.2 HVUL2H35598.2 0.0375096038524256
HVUL0H00390.2 HVUL2H36049.2 0.0452033456817983
HVUL0H00390.2 HVUL2H38328.2 2.11438727397148e-05
HVUL0H00390.2 HVUL2H38460.2 0.0268445457573203
HVUL0H00390.2 HVUL2H38818.2 0.000580970221326796
HVUL0H00390.2 HVUL2H39521.2 0.41777309254636
HVUL0H00390.2 HVUL2H40343.2 0.000472684892739101
HVUL0H00390.2 HVUL2H40557.2 0.00786866771488904
HVUL0H00390.2 HVUL2H41003.2 7.98539279468262e-05
HVUL0H00390.2 HVUL2H42411.2 0.000126429383499678
HVUL0H00390.2 HVUL2H43080.2 0.21450256986669
HVUL0H00390.2 HVUL2H44536.2 0.0182762223556601
HVUL0H00390.2 HVUL2H46409.2 0.00838857511509167
HVUL0H00390.2 HVUL2H46702.2 0.00515212795557404
HVUL0H00390.2 HVUL2H49706.2 0.000467446408813592
HVUL0H00390.2 HVUL2H49844.2 0.000330719685093818
HVUL0H00390.2 HVUL2H50050.2 0.0465713805095493
HVUL0H00390.2 HVUL2H50798.2 0.0429707431495028
HVUL0H00390.2 HVUL2H50984.2 0.00870959710591401
HVUL0H00390.2 HVUL2H51806.2 3.95095710718358e-05
HVUL0H00390.2 HVUL2H52460.2 0.00421083561700817
HVUL0H00390.2 HVUL2H53369.2 0.00432478997600494
HVUL0H00390.2 HVUL2H54717.2 0.00757261643255677
HVUL0H00390.2 HVUL2H55014.2 1.81115009797003e-06
HVUL0H00390.2 HVUL2H55368.2 0.0343386822523601
HVUL0H00390.2 HVUL2H59224.2 0.00218238141851553
HVUL0H00390.2 HVUL3H00190.2 0.000133860731830862
HVUL0H00390.2 HVUL3H01512.2 0.0399899879609708
HVUL0H00390.2 HVUL3H01819.2 0.00231074214020501
HVUL0H00390.2 HVUL3H02243.2 0.00423756771233912
HVUL0H00390.2 HVUL3H02641.2 0.0018645412527197
HVUL0H00390.2 HVUL3H03644.2 0.00514647499203869
HVUL0H00390.2 HVUL3H03996.2 0.00498510529793959
HVUL0H00390.2 HVUL3H04750.2 0.0219694804324277
HVUL0H00390.2 HVUL3H04807.2 0.0307737603166605
HVUL0H00390.2 HVUL3H04986.2 0.00324680420114703
HVUL0H00390.2 HVUL3H05214.2 0.00120595790189357
HVUL0H00390.2 HVUL3H05641.2 0.00798611818445172
HVUL0H00390.2 HVUL3H06262.2 0.0161620043721908
HVUL0H00390.2 HVUL3H06451.2 5.69420862746048e-05
HVUL0H00390.2 HVUL3H06540.2 0.000341013804886906
HVUL0H00390.2 HVUL3H06541.2 0.0915901587170362
HVUL0H00390.2 HVUL3H06811.2 0.00322604059093919
HVUL0H00390.2 HVUL3H07018.2 0.000912838087625018
HVUL0H00390.2 HVUL3H07975.2 0.00827593264406835
HVUL0H00390.2 HVUL3H09488.2 0.0152499743109637
HVUL0H00390.2 HVUL3H09744.2 0.00106212341485417
HVUL0H00390.2 HVUL3H10114.2 0.00593079598590789
HVUL0H00390.2 HVUL3H10227.2 0.00332104829807512
HVUL0H00390.2 HVUL3H11199.2 0.00294771899681702
HVUL0H00390.2 HVUL3H11788.2 0.000941748025133423
HVUL0H00390.2 HVUL3H12726.2 9.00881246279745e-05
HVUL0H00390.2 HVUL3H12908.2 0.00250222736470632
HVUL0H00390.2 HVUL3H13042.2 0.00638046239270293
HVUL0H00390.2 HVUL3H13288.2 0.000133860731830862
HVUL0H00390.2 HVUL3H15483.2 0.00512333094829231
HVUL0H00390.2 HVUL3H16315.2 0.0668715786114488
HVUL0H00390.2 HVUL3H16626.2 0.399942192707333
HVUL0H00390.2 HVUL3H16627.2 0.411939114515332
HVUL0H00390.2 HVUL3H16703.2 0.00105550152619577
HVUL0H00390.2 HVUL3H17430.2 0.020830341122533
HVUL0H00390.2 HVUL3H17781.2 0.00580606849311768
HVUL0H00390.2 HVUL3H19415.2 0.00548408100219152
HVUL0H00390.2 HVUL3H20482.2 0.209284873281602
HVUL0H00390.2 HVUL3H20924.2 0.0152793930159802
HVUL0H00390.2 HVUL3H21206.2 0.00901195497519409
HVUL0H00390.2 HVUL3H21404.2 0.000146691190937329
HVUL0H00390.2 HVUL3H21570.2 0.0056368379400807
HVUL0H00390.2 HVUL3H21714.2 0.00661431884519636
HVUL0H00390.2 HVUL3H22174.2 6.91114384295973e-05
HVUL0H00390.2 HVUL3H22942.2 0.00822809616639662
HVUL0H00390.2 HVUL3H23004.2 0.000673850281872915
HVUL0H00390.2 HVUL3H23068.2 0.00213047254498019
HVUL0H00390.2 HVUL3H23762.2 0.000122831791760353
HVUL0H00390.2 HVUL3H24265.2 0.00443479464928098
HVUL0H00390.2 HVUL3H24854.2 0.00172500328520016
HVUL0H00390.2 HVUL3H25953.2 0.000291730897731708
HVUL0H00390.2 HVUL3H26974.2 0.00249507886979306
HVUL0H00390.2 HVUL3H27958.2 0.112986111353863
HVUL0H00390.2 HVUL3H29224.2 2.37639304581483e-05
HVUL0H00390.2 HVUL3H30197.2 0.000337942061807401
HVUL0H00390.2 HVUL3H30595.2 2.60127934754131e-05
HVUL0H00390.2 HVUL3H30660.2 0.0010920949899715
HVUL0H00390.2 HVUL3H31562.2 0.00122820964786144
HVUL0H00390.2 HVUL3H31682.2 0.00903024546419307
HVUL0H00390.2 HVUL3H31686.2 0.00456604068489743
HVUL0H00390.2 HVUL3H35317.2 0.0124539435244261
HVUL0H00390.2 HVUL3H35856.2 0.231719081559537
HVUL0H00390.2 HVUL3H35905.2 0.00221385925181742
HVUL0H00390.2 HVUL3H37503.2 0.000102794765865433
HVUL0H00390.2 HVUL3H38263.2 0.000884073892927078
HVUL0H00390.2 HVUL3H38490.2 0.000290456988725935
HVUL0H00390.2 HVUL3H40269.2 0.00073176677630433
HVUL0H00390.2 HVUL3H42488.2 0.00887825403838928
HVUL0H00390.2 HVUL3H42702.2 0.0104414251665492
HVUL0H00390.2 HVUL3H43045.2 0.0769400509333242
HVUL0H00390.2 HVUL3H43787.2 0.0291258646843794
HVUL0H00390.2 HVUL3H43836.2 0.116394219374536
HVUL0H00390.2 HVUL3H44749.2 0.0194827146163102
HVUL0H00390.2 HVUL3H45014.2 0.000490234607657172
HVUL0H00390.2 HVUL3H45631.2 0.00557030153755972
HVUL0H00390.2 HVUL3H45820.2 0.00813429686123976
HVUL0H00390.2 HVUL3H45948.2 0.000308460105901447
HVUL0H00390.2 HVUL3H47474.2 0.0052938439346724
HVUL0H00390.2 HVUL3H47524.2 0.00705206876942785
HVUL0H00390.2 HVUL3H48657.2 0.04213751666036
HVUL0H00390.2 HVUL3H50254.2 0.000529192518879736
HVUL0H00390.2 HVUL3H50394.2 0.000941512980323502
HVUL0H00390.2 HVUL3H50496.2 0.0145366155720642
HVUL0H00390.2 HVUL3H51405.2 0.000785166320903217
HVUL0H00390.2 HVUL3H52849.2 0.0218607696947593
HVUL0H00390.2 HVUL3H53252.2 5.04681902163499e-06
HVUL0H00390.2 HVUL3H54921.2 5.02053925583396e-05
HVUL0H00390.2 HVUL3H56326.2 0.0039099565980659
HVUL0H00390.2 HVUL4H01373.2 0.00081281235088694
HVUL0H00390.2 HVUL4H01567.2 0.00262364211113759
HVUL0H00390.2 HVUL4H03262.2 0.00965078157761693
HVUL0H00390.2 HVUL4H03498.2 0.00977744011616677
HVUL0H00390.2 HVUL4H03594.2 0.0427415737136069
HVUL0H00390.2 HVUL4H04630.2 0.00306427270380884
HVUL0H00390.2 HVUL4H04887.2 0.00541873379439711
HVUL0H00390.2 HVUL4H05062.2 0.000503271441791012
HVUL0H00390.2 HVUL4H05676.2 0.000379198015909696
HVUL0H00390.2 HVUL4H05738.2 0.00326501868664102
HVUL0H00390.2 HVUL4H05891.2 0.0140959097271858
HVUL0H00390.2 HVUL4H06772.2 0.0021618002574017
HVUL0H00390.2 HVUL4H08206.2 0.000138805810669176
HVUL0H00390.2 HVUL4H08248.2 0.00350473518546801
HVUL0H00390.2 HVUL4H08860.2 0.00101234125089123
HVUL0H00390.2 HVUL4H09059.2 0.00294626105157609
HVUL0H00390.2 HVUL4H10242.2 0.00155219701012146
HVUL0H00390.2 HVUL4H10534.2 0.00745183891667774
HVUL0H00390.2 HVUL4H10599.2 0.00239671387315595
HVUL0H00390.2 HVUL4H10710.2 0.139489634861692
HVUL0H00390.2 HVUL4H11674.2 0.00456427239283985
HVUL0H00390.2 HVUL4H12172.2 0.00383462940222206
HVUL0H00390.2 HVUL4H12658.2 0.0055769763176238
HVUL0H00390.2 HVUL4H14105.2 0.00544227959796778
HVUL0H00390.2 HVUL4H14294.2 0.0460379528003376
HVUL0H00390.2 HVUL4H14906.2 0.000886165315421797
HVUL0H00390.2 HVUL4H14907.2 0.00364849821137202
HVUL0H00390.2 HVUL4H15819.2 0.000253895245162252
HVUL0H00390.2 HVUL4H16668.2 0.00134364058119184
HVUL0H00390.2 HVUL4H18529.2 0.00387587188680812
HVUL0H00390.2 HVUL4H18819.2 0.000463301925751142
HVUL0H00390.2 HVUL4H20812.2 0.418227406667455
HVUL0H00390.2 HVUL4H20935.2 0.0010289361744634
HVUL0H00390.2 HVUL4H20936.2 0.0187808883825544
HVUL0H00390.2 HVUL4H20939.2 0.00946413706756926
HVUL0H00390.2 HVUL4H21040.2 0.0126412454225571
HVUL0H00390.2 HVUL4H21858.2 0.0122026286502767
HVUL0H00390.2 HVUL4H23319.2 0.000225076648893191
HVUL0H00390.2 HVUL4H24374.2 0.117031385953616
HVUL0H00390.2 HVUL4H26228.2 0.0162021022013295
HVUL0H00390.2 HVUL4H26843.2 1.47671135495102e-05
HVUL0H00390.2 HVUL4H28106.2 0.240473418306948
HVUL0H00390.2 HVUL4H28112.2 0.00699351269529223
HVUL0H00390.2 HVUL4H29450.2 0.0036940854132324
HVUL0H00390.2 HVUL4H30367.2 0.00433519040300194
HVUL0H00390.2 HVUL4H31121.2 0.00106370271408952
HVUL0H00390.2 HVUL4H31285.2 0.00695821522888946
HVUL0H00390.2 HVUL4H34859.2 0.244361497774318
HVUL0H00390.2 HVUL4H35991.2 2.2444716489966e-05
HVUL0H00390.2 HVUL4H36344.2 0.000135442766793653
HVUL0H00390.2 HVUL4H37184.2 0.000158067214768214
HVUL0H00390.2 HVUL4H37192.2 0.000771842154365731
HVUL0H00390.2 HVUL4H37513.2 0.0113468563126817
HVUL0H00390.2 HVUL4H38242.2 0.0247248188809738
HVUL0H00390.2 HVUL4H38292.2 0.000812635439820764
HVUL0H00390.2 HVUL4H38841.2 0.00142190344353821
HVUL0H00390.2 HVUL4H41280.2 0.000136978291228434
HVUL0H00390.2 HVUL4H41312.2 0.00120180933259947
HVUL0H00390.2 HVUL4H42292.2 0.000926324193698589
HVUL0H00390.2 HVUL4H44340.2 0.0124231046033596
HVUL0H00390.2 HVUL4H44979.2 0.0954568373217404
HVUL0H00390.2 HVUL4H45236.2 0.00661877838803138
HVUL0H00390.2 HVUL4H45506.2 0.00504980763728883
HVUL0H00390.2 HVUL4H45540.2 0.0399728565174539
HVUL0H00390.2 HVUL4H45624.2 0.0227190422464055
HVUL0H00390.2 HVUL4H46345.2 0.00863779961290611
HVUL0H00390.2 HVUL4H46399.2 0.0062734498013196
HVUL0H00390.2 HVUL4H47144.2 0.00758008986338478
HVUL0H00390.2 HVUL4H47426.2 0.125158292688735
HVUL0H00390.2 HVUL4H48296.2 0.0281662018164242
HVUL0H00390.2 HVUL4H48419.2 0.00100281650718038
HVUL0H00390.2 HVUL4H49362.2 0.00762019113430781
HVUL0H00390.2 HVUL4H50715.2 0.00202076418007955
HVUL0H00390.2 HVUL4H52317.2 0.00364327453452731
HVUL0H00390.2 HVUL4H54016.2 0.00417825906206568
HVUL0H00390.2 HVUL4H55258.2 6.50268963857639e-06
HVUL0H00390.2 HVUL4H55279.2 0.0311273659092995
HVUL0H00390.2 HVUL4H55848.2 0.411321643394173
HVUL0H00390.2 HVUL4H56052.2 0.0446006940339186
HVUL0H00390.2 HVUL4H58644.2 0.0547190315732746
HVUL0H00390.2 HVUL4H59799.2 0.00168236616128755
HVUL0H00390.2 HVUL5H02204.2 0.00157336713388322
HVUL0H00390.2 HVUL5H02483.2 0.00208927529928159
HVUL0H00390.2 HVUL5H02983.2 0.00530014381683876
HVUL0H00390.2 HVUL5H03145.2 3.90945607592899e-05
HVUL0H00390.2 HVUL5H03148.2 0.0447395967192635
HVUL0H00390.2 HVUL5H03450.2 0.301387900107425
HVUL0H00390.2 HVUL5H03623.2 0.0705643719317481
HVUL0H00390.2 HVUL5H03710.2 0.0179870236022236
HVUL0H00390.2 HVUL5H03938.2 0.000121309952018897
HVUL0H00390.2 HVUL5H03940.2 8.95873915039953e-05
HVUL0H00390.2 HVUL5H03969.2 0.00537243139364608
HVUL0H00390.2 HVUL5H04245.2 0.00176855360692418
HVUL0H00390.2 HVUL5H04697.2 5.86951664007016e-06
HVUL0H00390.2 HVUL5H04698.2 2.65519426479924e-05
HVUL0H00390.2 HVUL5H05089.2 0.00118413109766869
HVUL0H00390.2 HVUL5H05513.2 0.100652814330865
HVUL0H00390.2 HVUL5H05659.2 0.00432807312444238
HVUL0H00390.2 HVUL5H06005.2 0.0605608777909909
HVUL0H00390.2 HVUL5H06590.2 0.00277596978416793
HVUL0H00390.2 HVUL5H09900.2 0.254184411140609
HVUL0H00390.2 HVUL5H11097.2 0.0768102906352237
HVUL0H00390.2 HVUL5H11115.2 0.00192713591903072
HVUL0H00390.2 HVUL5H11228.2 0.000451494362172749
HVUL0H00390.2 HVUL5H12102.2 0.00558296581275277
HVUL0H00390.2 HVUL5H12205.2 0.0645938829361117
HVUL0H00390.2 HVUL5H12877.2 0.00895334745691601
HVUL0H00390.2 HVUL5H14130.2 0.0172691184436464
HVUL0H00390.2 HVUL5H15696.2 0.000707404719630566
HVUL0H00390.2 HVUL5H15901.2 0.00543669094008857
HVUL0H00390.2 HVUL5H16101.2 0.00284635411870134
HVUL0H00390.2 HVUL5H16273.2 0.0556785680253624
HVUL0H00390.2 HVUL5H17578.2 1.19218240438603e-05
HVUL0H00390.2 HVUL5H17870.2 0.00193899100480782
HVUL0H00390.2 HVUL5H18811.2 7.73481396012253e-05
HVUL0H00390.2 HVUL5H19349.2 0.26094204046126
HVUL0H00390.2 HVUL5H19386.2 0.00118413702573665
HVUL0H00390.2 HVUL5H19612.2 0.000645815066160472
HVUL0H00390.2 HVUL5H19727.2 0.0106232260904752
HVUL0H00390.2 HVUL5H19995.2 0.00179743825449345
HVUL0H00390.2 HVUL5H20357.2 0.00317984258069861
HVUL0H00390.2 HVUL5H20921.2 0.00420366006976515
HVUL0H00390.2 HVUL5H20948.2 0.033303807869602
HVUL0H00390.2 HVUL5H21635.2 1.33753179231546e-05
HVUL0H00390.2 HVUL5H22077.2 0.00553922594758921
HVUL0H00390.2 HVUL5H22379.2 0.00308156689952955
HVUL0H00390.2 HVUL5H22821.2 0.00193452380430557
HVUL0H00390.2 HVUL5H22873.2 0.00298399428345284
HVUL0H00390.2 HVUL5H22968.2 0.0031697436067695
HVUL0H00390.2 HVUL5H22969.2 5.58185038677222e-05
HVUL0H00390.2 HVUL5H22970.2 0.00392725951913105
HVUL0H00390.2 HVUL5H24379.2 0.0107644921725521
HVUL0H00390.2 HVUL5H24380.2 0.00150911146307007
HVUL0H00390.2 HVUL5H24670.2 0.000115649367426729
HVUL0H00390.2 HVUL5H25762.2 0.00922509911926175
HVUL0H00390.2 HVUL5H26313.2 0.0912433774722429
HVUL0H00390.2 HVUL5H26371.2 0.000955867491218179
HVUL0H00390.2 HVUL5H26612.2 0.0284177560742294
HVUL0H00390.2 HVUL5H26827.2 0.00140632232611188
HVUL0H00390.2 HVUL5H27142.2 0.00426194415185745
HVUL0H00390.2 HVUL5H27155.2 0.00553305877299269
HVUL0H00390.2 HVUL5H27501.2 0.0185534423538024
HVUL0H00390.2 HVUL5H28336.2 0.0152420915701582
HVUL0H00390.2 HVUL5H28910.2 0.00368662632136355
HVUL0H00390.2 HVUL5H28949.2 0.0131583432834593
HVUL0H00390.2 HVUL5H29106.2 0.0059882310098548
HVUL0H00390.2 HVUL5H29110.2 0.0107498654951159
HVUL0H00390.2 HVUL5H29263.2 0.0133123337420841
HVUL0H00390.2 HVUL5H30247.2 0.00709478021205603
HVUL0H00390.2 HVUL5H30953.2 0.0118108272214745
HVUL0H00390.2 HVUL5H32303.2 0.0428441212713274
HVUL0H00390.2 HVUL5H32467.2 0.0253068668136581
HVUL0H00390.2 HVUL5H34499.2 0.00360162252319027
HVUL0H00390.2 HVUL5H37034.2 0.00171400068413798
HVUL0H00390.2 HVUL5H38431.2 0.196977485014873
HVUL0H00390.2 HVUL5H38434.2 0.00666614001492652
HVUL0H00390.2 HVUL5H38723.2 0.000149286641989663
HVUL0H00390.2 HVUL5H38808.2 0.00791412101728483
HVUL0H00390.2 HVUL5H39410.2 0.00106236458570182
HVUL0H00390.2 HVUL5H39821.2 0.00160804364398146
HVUL0H00390.2 HVUL5H40072.2 0.000624731709470104
HVUL0H00390.2 HVUL5H42760.2 0.0155348924485713
HVUL0H00390.2 HVUL5H44016.2 0.00297249817132149
HVUL0H00390.2 HVUL5H44573.2 0.00456119510443534
HVUL0H00390.2 HVUL5H44898.2 0.0104616287190832
HVUL0H00390.2 HVUL5H45926.2 0.0017273880706
HVUL0H00390.2 HVUL5H46672.2 0.00508791462378667
HVUL0H00390.2 HVUL5H47286.2 0.000119883593687875
HVUL0H00390.2 HVUL5H47411.2 0.0207598134218148
HVUL0H00390.2 HVUL5H48693.2 0.00356654601696377
HVUL0H00390.2 HVUL5H48844.2 6.66797656103808e-05
HVUL0H00390.2 HVUL5H49059.2 0.000757220439033451
HVUL0H00390.2 HVUL5H49433.2 0.000202284836984311
HVUL0H00390.2 HVUL5H49949.2 0.00450922993233403
HVUL0H00390.2 HVUL5H50998.2 0.00430218925506122
HVUL0H00390.2 HVUL5H52409.2 0.00024446699175363
HVUL0H00390.2 HVUL5H52557.2 0.000643952925363392
HVUL0H00390.2 HVUL5H53325.2 0.000424812658958411
HVUL0H00390.2 HVUL5H53344.2 0.0058747619920889
HVUL0H00390.2 HVUL5H55327.2 0.00295453056675878
HVUL0H00390.2 HVUL6H00507.2 0.0224037234834433
HVUL0H00390.2 HVUL6H01448.2 0.0447605015683967
HVUL0H00390.2 HVUL6H03009.2 8.68535882864906e-05
HVUL0H00390.2 HVUL6H03269.2 0.0447605015683967
HVUL0H00390.2 HVUL6H03320.2 0.045967394164739
HVUL0H00390.2 HVUL6H04166.2 0.00828551122184453
HVUL0H00390.2 HVUL6H04731.2 0.00052052725275366
HVUL0H00390.2 HVUL6H05484.2 0.00433477005755381
HVUL0H00390.2 HVUL6H06120.2 0.0104068704724084
HVUL0H00390.2 HVUL6H07016.2 0.00240531580908636
HVUL0H00390.2 HVUL6H08664.2 0.00241517300971478
HVUL0H00390.2 HVUL6H08733.2 1.16781349280334e-05
HVUL0H00390.2 HVUL6H09388.2 0.00196518322022993
HVUL0H00390.2 HVUL6H11365.2 0.012918314678661
HVUL0H00390.2 HVUL6H12645.2 9.68439876433761e-06
HVUL0H00390.2 HVUL6H12960.2 0.223825206520334
HVUL0H00390.2 HVUL6H14632.2 0.000795818702077749
HVUL0H00390.2 HVUL6H14643.2 0.00187312124635497
HVUL0H00390.2 HVUL6H15630.2 0.00391007248812446
HVUL0H00390.2 HVUL6H16239.2 0.0492685134083821
HVUL0H00390.2 HVUL6H17162.2 0.00132787548459355
HVUL0H00390.2 HVUL6H17915.2 0.00101225038694354
HVUL0H00390.2 HVUL6H17916.2 0.0344088028998709
HVUL0H00390.2 HVUL6H18930.2 0.000609840668488841
HVUL0H00390.2 HVUL6H19887.2 0.0309030732300567
HVUL0H00390.2 HVUL6H19899.2 2.21057905048535e-05
HVUL0H00390.2 HVUL6H20868.2 0.00974693224098481
HVUL0H00390.2 HVUL6H21345.2 0.000506036189433327
HVUL0H00390.2 HVUL6H21520.2 0.000376160748950777
HVUL0H00390.2 HVUL6H22211.2 0.00390678598532219
HVUL0H00390.2 HVUL6H24814.2 0.000878763088613103
HVUL0H00390.2 HVUL6H24966.2 0.0021165061645522
HVUL0H00390.2 HVUL6H25329.2 0.0174246476311708
HVUL0H00390.2 HVUL6H25717.2 0.00817803088895218
HVUL0H00390.2 HVUL6H27385.2 0.00388623976489057
HVUL0H00390.2 HVUL6H29079.2 0.018236585574617
HVUL0H00390.2 HVUL6H29630.2 0.0121454658917659
HVUL0H00390.2 HVUL6H29905.2 0.00634210579027155
HVUL0H00390.2 HVUL6H31987.2 0.000808582766213659
HVUL0H00390.2 HVUL6H34250.2 0.0106232643572232
HVUL0H00390.2 HVUL6H35847.2 8.32002413855196e-05
HVUL0H00390.2 HVUL6H35848.2 1.3054493632658e-05
HVUL0H00390.2 HVUL6H36560.2 0.005708641005414
HVUL0H00390.2 HVUL6H37721.2 1.06826603991591e-05
HVUL0H00390.2 HVUL6H38046.2 0.0243435511014836
HVUL0H00390.2 HVUL6H40705.2 0.00379173357871395
HVUL0H00390.2 HVUL6H40902.2 0.00350552296069908
HVUL0H00390.2 HVUL6H42094.2 0.00843103941721591
HVUL0H00390.2 HVUL6H42121.2 0.00278482268789102
HVUL0H00390.2 HVUL6H42122.2 0.0348920016603718
HVUL0H00390.2 HVUL6H43886.2 0.000766367428294849
HVUL0H00390.2 HVUL6H45288.2 0.00134929407451406
HVUL0H00390.2 HVUL6H46586.2 3.61142292180011e-06
HVUL0H00390.2 HVUL6H46846.2 0.00492793347823445
HVUL0H00390.2 HVUL6H47322.2 0.000148205133514056
HVUL0H00390.2 HVUL6H50310.2 0.00544059401914041
HVUL0H00390.2 HVUL6H51875.2 0.0106126040080868
HVUL0H00390.2 HVUL6H54242.2 0.00010663805150552
HVUL0H00390.2 HVUL6H54590.2 0.00663793632916612
HVUL0H00390.2 HVUL6H57332.2 0.00725542058432415
HVUL0H00390.2 HVUL6H59196.2 0.0241568489565389
HVUL0H00390.2 HVUL7H00301.2 0.00229822404911422
HVUL0H00390.2 HVUL7H00882.2 0.000155914079742957
HVUL0H00390.2 HVUL7H01545.2 0.17542568429338
HVUL0H00390.2 HVUL7H02212.2 2.24291430664083e-06
HVUL0H00390.2 HVUL7H02333.2 0.0065671800849408
HVUL0H00390.2 HVUL7H03201.2 0.0379631176139593
HVUL0H00390.2 HVUL7H03735.2 0.0966246768136388
HVUL0H00390.2 HVUL7H03881.2 0.000344708053274454
HVUL0H00390.2 HVUL7H04354.2 0.0107278866485077
HVUL0H00390.2 HVUL7H05943.2 0.000154412144889682
HVUL0H00390.2 HVUL7H06797.2 0.00173274416298847
HVUL0H00390.2 HVUL7H07330.2 0.0273755323775877
HVUL0H00390.2 HVUL7H07543.2 0.00148867941886177
HVUL0H00390.2 HVUL7H08685.2 0.00317956684926774
HVUL0H00390.2 HVUL7H10289.2 0.111325520520069
HVUL0H00390.2 HVUL7H10354.2 0.00248647030802286
HVUL0H00390.2 HVUL7H11256.2 0.00182893853710187
HVUL0H00390.2 HVUL7H11270.2 0.0195933218503074
HVUL0H00390.2 HVUL7H11271.2 0.0389144543785281
HVUL0H00390.2 HVUL7H11400.2 0.00182825238260847
HVUL0H00390.2 HVUL7H11451.2 0.0185762525957587
HVUL0H00390.2 HVUL7H11453.2 0.0928955125437529
HVUL0H00390.2 HVUL7H11565.2 0.060302021207744
HVUL0H00390.2 HVUL7H11569.2 0.0526231520655509
HVUL0H00390.2 HVUL7H11570.2 0.00568630125388064
HVUL0H00390.2 HVUL7H12545.2 0.004083598065643
HVUL0H00390.2 HVUL7H12579.2 2.23519690160626e-05
HVUL0H00390.2 HVUL7H13444.2 0.000297123743905816
HVUL0H00390.2 HVUL7H13859.2 0.00322151281120428
HVUL0H00390.2 HVUL7H14382.2 1.03036204683923e-05
HVUL0H00390.2 HVUL7H14840.2 1.17009426184905e-05
HVUL0H00390.2 HVUL7H16385.2 0.00415217161461437
HVUL0H00390.2 HVUL7H16433.2 0.00189290481470833
HVUL0H00390.2 HVUL7H17098.2 0.16901582225907
HVUL0H00390.2 HVUL7H17461.2 2.43402347766633e-05
HVUL0H00390.2 HVUL7H17764.2 0.000861968169151608
HVUL0H00390.2 HVUL7H18353.2 0.0315657472489137
HVUL0H00390.2 HVUL7H19331.2 0.0472513991839486
HVUL0H00390.2 HVUL7H19681.2 0.00586260302591925
HVUL0H00390.2 HVUL7H19723.2 0.00720524974679402
HVUL0H00390.2 HVUL7H20140.2 4.01165542823535e-05
HVUL0H00390.2 HVUL7H20192.2 0.0414772545469002
HVUL0H00390.2 HVUL7H20538.2 0.0145475859518438
HVUL0H00390.2 HVUL7H20723.2 0.0107834164631685
HVUL0H00390.2 HVUL7H20841.2 0.00125741235869545
HVUL0H00390.2 HVUL7H20860.2 0.141711761357093
HVUL0H00390.2 HVUL7H21481.2 1.10716980430367e-05
HVUL0H00390.2 HVUL7H21740.2 0.0156398685797059
HVUL0H00390.2 HVUL7H22107.2 0.00111524068613282
HVUL0H00390.2 HVUL7H22243.2 9.53735134168815e-06
HVUL0H00390.2 HVUL7H23148.2 0.00675105460065553
HVUL0H00390.2 HVUL7H24730.2 0.000579322691600572
HVUL0H00390.2 HVUL7H24753.2 0.0033080110833129
HVUL0H00390.2 HVUL7H25099.2 4.71333855449667e-05
HVUL0H00390.2 HVUL7H25324.2 0.000134067693002562
HVUL0H00390.2 HVUL7H25429.2 0.00236397731811652
HVUL0H00390.2 HVUL7H25444.2 0.00250586602155588
HVUL0H00390.2 HVUL7H25654.2 0.00514144113251654
HVUL0H00390.2 HVUL7H27075.2 0.000694288774463101
HVUL0H00390.2 HVUL7H27332.2 0.000247841070466581
HVUL0H00390.2 HVUL7H27344.2 0.00383036701142219
HVUL0H00390.2 HVUL7H28054.2 0.0049219296036477
HVUL0H00390.2 HVUL7H28391.2 0.000817317803203965
HVUL0H00390.2 HVUL7H28818.2 0.0583013742435536
HVUL0H00390.2 HVUL7H29721.2 0.000503759010087485
HVUL0H00390.2 HVUL7H31656.2 0.00681232733890029
HVUL0H00390.2 HVUL7H32139.2 0.00887609758802697
HVUL0H00390.2 HVUL7H32214.2 0.000175352744846623
HVUL0H00390.2 HVUL7H32285.2 0.0321626874278125
HVUL0H00390.2 HVUL7H32398.2 0.000706776662667265
HVUL0H00390.2 HVUL7H33166.2 0.00822170786577124
HVUL0H00390.2 HVUL7H33470.2 9.63976313644178e-05
HVUL0H00390.2 HVUL7H33547.2 0.000156729408134309
HVUL0H00390.2 HVUL7H34352.2 7.05048201730135e-05
HVUL0H00390.2 HVUL7H34398.2 0.0133186765589993
HVUL0H00390.2 HVUL7H35576.2 0.0311523592824098
HVUL0H00390.2 HVUL7H35913.2 0.103510123031608
HVUL0H00390.2 HVUL7H36594.2 1.85952082343839e-05
HVUL0H00390.2 HVUL7H36595.2 4.70192824076569e-05
HVUL0H00390.2 HVUL7H37292.2 0.0962157291223093
HVUL0H00390.2 HVUL7H37394.2 0.00036678218377669
HVUL0H00390.2 HVUL7H37587.2 2.28607628520207e-05
HVUL0H00390.2 HVUL7H38230.2 0.0415406166332112
HVUL0H00390.2 HVUL7H38334.2 0.000175993544474941
HVUL0H00390.2 HVUL7H38482.2 0.00801244191936213
HVUL0H00390.2 HVUL7H39160.2 0.00179872914235327
HVUL0H00390.2 HVUL7H39196.2 0.0422808411144837
HVUL0H00390.2 HVUL7H39265.2 0.00375169095141828
HVUL0H00390.2 HVUL7H39386.2 0.0373348840909261
HVUL0H00390.2 HVUL7H41072.2 0.000725652381431078
HVUL0H00390.2 HVUL7H41444.2 0.00507963758574341
HVUL0H00390.2 HVUL7H41445.2 0.00507963758574341
HVUL0H00390.2 HVUL7H41467.2 0.0161791328122803
HVUL0H00390.2 HVUL7H41730.2 0.00214147177099719
HVUL0H00390.2 HVUL7H42239.2 0.0463836451214944
HVUL0H00390.2 HVUL7H43717.2 0.00105932528920761
HVUL0H00390.2 HVUL7H44044.2 0.00430352900162196
HVUL0H00390.2 HVUL7H44825.2 0.0120603982860847
HVUL0H00390.2 HVUL7H46272.2 0.00119922139856229
HVUL0H00390.2 HVUL7H47603.2 0.00522846806307202
HVUL0H00390.2 HVUL7H48434.2 0.00169761278941691
HVUL0H00390.2 HVUL7H49488.2 0.000223187596360138
HVUL0H00390.2 HVUL7H50120.2 0.427985335119014
HVUL0H00390.2 HVUL7H52497.2 0.0019727974380841
HVUL0H00390.2 HVUL7H54261.2 0.0104414069966831
HVUL0H00390.2 HVUL7H54500.2 0.00473284774418358
HVUL0H00390.2 HVUL7H55989.2 0.00234847426257294
HVUL0H00390.2 HVUL7H57978.2 0.00860483636214728
HVUL0H00500.2 HVUL0H00618.2 0.189546504116202
HVUL0H00500.2 HVUL0H01172.2 5.24769512798062e-05
HVUL0H00500.2 HVUL0H01189.2 0.000104431394505568
HVUL0H00500.2 HVUL0H01376.2 0.0361914257176165
HVUL0H00500.2 HVUL0H01785.2 0.0369684187348287
HVUL0H00500.2 HVUL0H02209.2 0.00541446175869522
HVUL0H00500.2 HVUL0H02610.2 0.0118723743042063
HVUL0H00500.2 HVUL0H03448.2 0.0117587840686042
HVUL0H00500.2 HVUL0H03523.2 0.0112948760948875
HVUL0H00500.2 HVUL0H03543.2 0.00529161251333106
HVUL0H00500.2 HVUL0H03682.2 0.0367806254302353
HVUL0H00500.2 HVUL0H03914.2 0.0318893647582171
HVUL0H00500.2 HVUL0H04640.2 0.0446483742851497
HVUL0H00500.2 HVUL0H06311.2 3.94757080492668e-06
HVUL0H00500.2 HVUL0H07108.2 0.000671977697591045
HVUL0H00500.2 HVUL0H07395.2 0.015776259336714
HVUL0H00500.2 HVUL0H07498.2 0.00436430851614906
HVUL0H00500.2 HVUL0H07807.2 0.00140777406699761
HVUL0H00500.2 HVUL0H08023.2 0.0352428110683832
HVUL0H00500.2 HVUL0H09210.2 0.000128292136306182
HVUL0H00500.2 HVUL0H10076.2 0.00467950752418299
HVUL0H00500.2 HVUL0H10078.2 0.00428280789257057
HVUL0H00500.2 HVUL0H10580.2 0.0511724217028676
HVUL0H00500.2 HVUL0H10914.2 0.0692553452279941
HVUL0H00500.2 HVUL0H11038.2 0.00900529664202743
HVUL0H00500.2 HVUL0H11766.2 4.83997527558511e-06
HVUL0H00500.2 HVUL0H12603.2 0.0219723821579516
HVUL0H00500.2 HVUL0H15651.2 0.0145691539191508
HVUL0H00500.2 HVUL0H16448.2 0.0341802104228911
HVUL0H00500.2 HVUL0H17596.2 0.133578002280127
HVUL0H00500.2 HVUL0H18457.2 0.0038958587952967
HVUL0H00500.2 HVUL0H18875.2 0.00625576980841913
HVUL0H00500.2 HVUL0H21654.2 9.85285282460994e-06
HVUL0H00500.2 HVUL0H23007.2 0.0181707132268894
HVUL0H00500.2 HVUL0H24665.2 0.00569843511082569
HVUL0H00500.2 HVUL0H25455.2 3.6104646292462e-05
HVUL0H00500.2 HVUL0H26112.2 0.00241164891222122
HVUL0H00500.2 HVUL0H27662.2 0.0454393910162595
HVUL0H00500.2 HVUL0H27664.2 0.0264603058107965
HVUL0H00500.2 HVUL0H28309.2 0.00446229577897653
HVUL0H00500.2 HVUL0H29765.2 0.0225630224887776
HVUL0H00500.2 HVUL0H30775.2 0.000194096516078134
HVUL0H00500.2 HVUL0H35121.2 0.0336811552040468
HVUL0H00500.2 HVUL0H37447.2 0.000181504573869676
HVUL0H00500.2 HVUL0H41036.2 0.0301167090825728
HVUL0H00500.2 HVUL0H41860.2 0.0177284112997842
HVUL0H00500.2 HVUL0H45411.2 0.026047320503913
HVUL0H00500.2 HVUL1H01910.2 0.0179692566650954
HVUL0H00500.2 HVUL1H01938.2 3.47286583678625e-07
HVUL0H00500.2 HVUL1H02310.2 0.00743424666713898
HVUL0H00500.2 HVUL1H02589.2 0.00791008183557618
HVUL0H00500.2 HVUL1H03051.2 0.0269801640268634
HVUL0H00500.2 HVUL1H03640.2 0.00435597691815092
HVUL0H00500.2 HVUL1H03976.2 8.76881903805895e-05
HVUL0H00500.2 HVUL1H04376.2 0.000333401350346648
HVUL0H00500.2 HVUL1H04477.2 8.30591614947332e-05
HVUL0H00500.2 HVUL1H04659.2 0.00249467697710165
HVUL0H00500.2 HVUL1H05360.2 0.024458102065081
HVUL0H00500.2 HVUL1H06131.2 0.0560410100008703
HVUL0H00500.2 HVUL1H06197.2 0.0236028109097622
HVUL0H00500.2 HVUL1H06767.2 0.0210011159644777
HVUL0H00500.2 HVUL1H06905.2 0.000122029324184743
HVUL0H00500.2 HVUL1H07081.2 0.0052098973035508
HVUL0H00500.2 HVUL1H08030.2 3.04120810492827e-06
HVUL0H00500.2 HVUL1H08544.2 0.0672092943474237
HVUL0H00500.2 HVUL1H08749.2 0.0734058265693753
HVUL0H00500.2 HVUL1H08998.2 0.00971055061901497
HVUL0H00500.2 HVUL1H09611.2 0.0116139183238559
HVUL0H00500.2 HVUL1H09854.2 0.0682000963764924
HVUL0H00500.2 HVUL1H11018.2 0.00910472487599009
HVUL0H00500.2 HVUL1H12016.2 0.00277571089332057
HVUL0H00500.2 HVUL1H12136.2 0.0172882018053807
HVUL0H00500.2 HVUL1H12629.2 0.0225502438617012
HVUL0H00500.2 HVUL1H12951.2 0.0203211832355897
HVUL0H00500.2 HVUL1H13100.2 8.04218196236087e-05
HVUL0H00500.2 HVUL1H13204.2 0.000171074665969114
HVUL0H00500.2 HVUL1H13234.2 0.0363877626736393
HVUL0H00500.2 HVUL1H14000.2 0.0181882747164881
HVUL0H00500.2 HVUL1H14037.2 0.0358917546827733
HVUL0H00500.2 HVUL1H14088.2 0.0588338363644666
HVUL0H00500.2 HVUL1H14481.2 0.000495786074999163
HVUL0H00500.2 HVUL1H14945.2 0.0918992419488312
HVUL0H00500.2 HVUL1H15743.2 0.00965029278926595
HVUL0H00500.2 HVUL1H15964.2 0.00190838590007842
HVUL0H00500.2 HVUL1H16031.2 0.0116563505098485
HVUL0H00500.2 HVUL1H16126.2 0.0191988996642047
HVUL0H00500.2 HVUL1H16206.2 0.0160659729793689
HVUL0H00500.2 HVUL1H16787.2 0.0507748344455533
HVUL0H00500.2 HVUL1H17123.2 0.000835297982065612
HVUL0H00500.2 HVUL1H17254.2 0.000538281752370578
HVUL0H00500.2 HVUL1H17308.2 0.0175722435953113
HVUL0H00500.2 HVUL1H18992.2 0.0023724629625285
HVUL0H00500.2 HVUL1H19148.2 0.0161835598843326
HVUL0H00500.2 HVUL1H19658.2 0.0237170712535399
HVUL0H00500.2 HVUL1H20300.2 0.0387152998510442
HVUL0H00500.2 HVUL1H21400.2 0.0102171508021808
HVUL0H00500.2 HVUL1H22447.2 0.0130657030856163
HVUL0H00500.2 HVUL1H22802.2 0.0324651256520167
HVUL0H00500.2 HVUL1H23576.2 0.013042250844697
HVUL0H00500.2 HVUL1H23814.2 1.86356479158209e-06
HVUL0H00500.2 HVUL1H24391.2 0.00917135269830582
HVUL0H00500.2 HVUL1H24392.2 0.0497999642183741
HVUL0H00500.2 HVUL1H24394.2 0.0460386817849574
HVUL0H00500.2 HVUL1H24456.2 0.012812154842162
HVUL0H00500.2 HVUL1H24550.2 0.0701395626990318
HVUL0H00500.2 HVUL1H24927.2 0.0215106992236476
HVUL0H00500.2 HVUL1H25781.2 0.0400317599090891
HVUL0H00500.2 HVUL1H26025.2 4.67472836155534e-06
HVUL0H00500.2 HVUL1H26242.2 0.0908792892856861
HVUL0H00500.2 HVUL1H26693.2 0.0209985121279682
HVUL0H00500.2 HVUL1H26760.2 0.000106437228327006
HVUL0H00500.2 HVUL1H28046.2 0.0211789829280956
HVUL0H00500.2 HVUL1H28639.2 0.000694412053871093
HVUL0H00500.2 HVUL1H28745.2 0.0181158699714102
HVUL0H00500.2 HVUL1H28986.2 9.38404665119449e-06
HVUL0H00500.2 HVUL1H29985.2 0.00759909896846681
HVUL0H00500.2 HVUL1H30344.2 0.0601283243495713
HVUL0H00500.2 HVUL1H30724.2 0.0385806444948039
HVUL0H00500.2 HVUL1H33518.2 0.00526131988080608
HVUL0H00500.2 HVUL1H33825.2 0.0233302555622938
HVUL0H00500.2 HVUL1H33881.2 0.0104302862372201
HVUL0H00500.2 HVUL1H33926.2 0.0187345463264213
HVUL0H00500.2 HVUL1H34234.2 0.0844031017926743
HVUL0H00500.2 HVUL1H34651.2 0.059547141898266
HVUL0H00500.2 HVUL1H34792.2 0.045165902818242
HVUL0H00500.2 HVUL1H34922.2 0.00667669357807603
HVUL0H00500.2 HVUL1H34924.2 0.00535458547074509
HVUL0H00500.2 HVUL1H34928.2 0.00219970745561786
HVUL0H00500.2 HVUL1H34929.2 0.00926024008929624
HVUL0H00500.2 HVUL1H36962.2 0.0372545062134311
HVUL0H00500.2 HVUL1H37478.2 0.0353130589786586
HVUL0H00500.2 HVUL1H40084.2 0.000827873194113178
HVUL0H00500.2 HVUL1H40748.2 3.88117357333364e-05
HVUL0H00500.2 HVUL1H41380.2 0.00458674088030821
HVUL0H00500.2 HVUL1H41667.2 0.0154797823691976
HVUL0H00500.2 HVUL1H41877.2 2.16063859834839e-05
HVUL0H00500.2 HVUL1H41878.2 0.000288318471249206
HVUL0H00500.2 HVUL1H42081.2 0.00629411820713118
HVUL0H00500.2 HVUL1H42103.2 0.0341444693155061
HVUL0H00500.2 HVUL1H43470.2 0.0392262360620254
HVUL0H00500.2 HVUL1H43472.2 0.00348245319068432
HVUL0H00500.2 HVUL1H44195.2 0.00970096888245195
HVUL0H00500.2 HVUL1H44903.2 0.000289647802804576
HVUL0H00500.2 HVUL1H48253.2 0.0143913149691992
HVUL0H00500.2 HVUL1H48570.2 1.52053636178022e-05
HVUL0H00500.2 HVUL1H49400.2 0.0150280743525008
HVUL0H00500.2 HVUL1H49402.2 0.0579541479755589
HVUL0H00500.2 HVUL1H50095.2 0.0601639472355634
HVUL0H00500.2 HVUL1H52159.2 0.0132763200557287
HVUL0H00500.2 HVUL1H52569.2 0.00935703795408467
HVUL0H00500.2 HVUL1H52571.2 0.00724747873088405
HVUL0H00500.2 HVUL1H53950.2 0.00863715138292857
HVUL0H00500.2 HVUL1H57565.2 0.0107432814374225
HVUL0H00500.2 HVUL1H58987.2 9.25693902137792e-06
HVUL0H00500.2 HVUL2H00395.2 0.00274944349033326
HVUL0H00500.2 HVUL2H00850.2 0.000115403323724285
HVUL0H00500.2 HVUL2H00951.2 0.0120969208575015
HVUL0H00500.2 HVUL2H01450.2 0.00171212242539916
HVUL0H00500.2 HVUL2H01895.2 0.0241726527472721
HVUL0H00500.2 HVUL2H02126.2 0.0156006705731122
HVUL0H00500.2 HVUL2H02262.2 0.00465518747441787
HVUL0H00500.2 HVUL2H04108.2 0.000255765507659271
HVUL0H00500.2 HVUL2H04892.2 0.0226750257522985
HVUL0H00500.2 HVUL2H05712.2 0.000520410996193718
HVUL0H00500.2 HVUL2H06217.2 0.0316394536091915
HVUL0H00500.2 HVUL2H06235.2 0.0399372644636253
HVUL0H00500.2 HVUL2H06254.2 0.021922262977663
HVUL0H00500.2 HVUL2H06644.2 0.0294521429799732
HVUL0H00500.2 HVUL2H06699.2 6.66975620840432e-06
HVUL0H00500.2 HVUL2H06937.2 0.00440667877938092
HVUL0H00500.2 HVUL2H07171.2 0.0185965055457506
HVUL0H00500.2 HVUL2H07177.2 0.048929659839814
HVUL0H00500.2 HVUL2H08028.2 4.00657573814093e-05
HVUL0H00500.2 HVUL2H10518.2 0.0214365423125926
HVUL0H00500.2 HVUL2H10865.2 0.0038622795241708
HVUL0H00500.2 HVUL2H11728.2 0.0103363991620926
HVUL0H00500.2 HVUL2H11983.2 0.00151812962447516
HVUL0H00500.2 HVUL2H12264.2 0.00887355101873794
HVUL0H00500.2 HVUL2H12860.2 3.98233798648911e-05
HVUL0H00500.2 HVUL2H13695.2 0.000162224847914474
HVUL0H00500.2 HVUL2H13714.2 0.00384181752029338
HVUL0H00500.2 HVUL2H13806.2 0.0271411164482468
HVUL0H00500.2 HVUL2H13908.2 0.029327057080368
HVUL0H00500.2 HVUL2H13979.2 0.0165468983231573
HVUL0H00500.2 HVUL2H14045.2 0.0382242153161434
HVUL0H00500.2 HVUL2H15185.2 0.00474050232095635
HVUL0H00500.2 HVUL2H16605.2 4.40109968251275e-06
HVUL0H00500.2 HVUL2H17219.2 0.0352428110683832
HVUL0H00500.2 HVUL2H17572.2 0.0180420046445577
HVUL0H00500.2 HVUL2H17573.2 0.000717491862023997
HVUL0H00500.2 HVUL2H17628.2 7.74825372498802e-05
HVUL0H00500.2 HVUL2H18204.2 0.0193810941130219
HVUL0H00500.2 HVUL2H18497.2 9.04065229178185e-07
HVUL0H00500.2 HVUL2H18516.2 0.00167165941453234
HVUL0H00500.2 HVUL2H18598.2 0.000203339722138207
HVUL0H00500.2 HVUL2H18726.2 0.0216603748798728
HVUL0H00500.2 HVUL2H19285.2 0.00762489709211016
HVUL0H00500.2 HVUL2H19629.2 0.00966494528420242
HVUL0H00500.2 HVUL2H20176.2 0.0464743577156889
HVUL0H00500.2 HVUL2H20179.2 0.00999218073924502
HVUL0H00500.2 HVUL2H20623.2 0.0297416639091013
HVUL0H00500.2 HVUL2H21053.2 2.51999369163156e-05
HVUL0H00500.2 HVUL2H21399.2 0.00176202369150488
HVUL0H00500.2 HVUL2H22007.2 4.07709952386242e-06
HVUL0H00500.2 HVUL2H22219.2 0.0101747395638469
HVUL0H00500.2 HVUL2H22809.2 0.0163527075159932
HVUL0H00500.2 HVUL2H24180.2 0.00867436626531309
HVUL0H00500.2 HVUL2H24229.2 0.0201204065106892
HVUL0H00500.2 HVUL2H24608.2 0.00519750462132137
HVUL0H00500.2 HVUL2H25222.2 0.0202113545835032
HVUL0H00500.2 HVUL2H25597.2 0.00443265565980058
HVUL0H00500.2 HVUL2H25943.2 0.0109642593832657
HVUL0H00500.2 HVUL2H26103.2 0.036099797246042
HVUL0H00500.2 HVUL2H26551.2 0.016285871999195
HVUL0H00500.2 HVUL2H26584.2 0.0116352663882916
HVUL0H00500.2 HVUL2H27241.2 0.012650846226989
HVUL0H00500.2 HVUL2H27698.2 0.0871168478440314
HVUL0H00500.2 HVUL2H28623.2 0.100136843379525
HVUL0H00500.2 HVUL2H28789.2 0.0440213587150402
HVUL0H00500.2 HVUL2H29216.2 0.0212092389919073
HVUL0H00500.2 HVUL2H29218.2 0.00388451833828841
HVUL0H00500.2 HVUL2H29281.2 0.00928324396044851
HVUL0H00500.2 HVUL2H30294.2 0.0497446824439608
HVUL0H00500.2 HVUL2H30295.2 0.0166172933720231
HVUL0H00500.2 HVUL2H30422.2 0.0532764364709964
HVUL0H00500.2 HVUL2H30556.2 1.97416612494114e-05
HVUL0H00500.2 HVUL2H30907.2 0.04237086314606
HVUL0H00500.2 HVUL2H31661.2 0.0505106983541217
HVUL0H00500.2 HVUL2H31745.2 0.0118728824390744
HVUL0H00500.2 HVUL2H31880.2 0.00016503504983701
HVUL0H00500.2 HVUL2H32775.2 0.0101859831228586
HVUL0H00500.2 HVUL2H33642.2 0.0134203642407637
HVUL0H00500.2 HVUL2H34102.2 0.00228758089605781
HVUL0H00500.2 HVUL2H35149.2 0.011217796532903
HVUL0H00500.2 HVUL2H35246.2 0.0128427508386696
HVUL0H00500.2 HVUL2H35598.2 0.00363362622149923
HVUL0H00500.2 HVUL2H36049.2 0.0319021159603825
HVUL0H00500.2 HVUL2H38328.2 2.78835025692528e-06
HVUL0H00500.2 HVUL2H38460.2 0.0432758575955298
HVUL0H00500.2 HVUL2H38818.2 0.00798312889772331
HVUL0H00500.2 HVUL2H39521.2 0.0342807718891567
HVUL0H00500.2 HVUL2H40343.2 0.000275003105059518
HVUL0H00500.2 HVUL2H40557.2 0.0152059439868791
HVUL0H00500.2 HVUL2H41003.2 3.40443697834914e-05
HVUL0H00500.2 HVUL2H42411.2 9.9934376651344e-05
HVUL0H00500.2 HVUL2H43080.2 0.0899590058579668
HVUL0H00500.2 HVUL2H44536.2 0.0464127731790409
HVUL0H00500.2 HVUL2H46409.2 0.0196323443507879
HVUL0H00500.2 HVUL2H46702.2 0.0272670659658522
HVUL0H00500.2 HVUL2H49706.2 0.000771680007927412
HVUL0H00500.2 HVUL2H49844.2 0.000131948587960769
HVUL0H00500.2 HVUL2H50050.2 0.0628093564845685
HVUL0H00500.2 HVUL2H50798.2 0.0269359933878953
HVUL0H00500.2 HVUL2H50984.2 0.0191391475865177
HVUL0H00500.2 HVUL2H51806.2 7.8368119454398e-05
HVUL0H00500.2 HVUL2H52460.2 0.0152463421583459
HVUL0H00500.2 HVUL2H53369.2 0.0251236114366226
HVUL0H00500.2 HVUL2H54717.2 0.0241401245608645
HVUL0H00500.2 HVUL2H55014.2 1.8465487002632e-06
HVUL0H00500.2 HVUL2H55368.2 0.0443200354047105
HVUL0H00500.2 HVUL2H59224.2 0.0169935124811043
HVUL0H00500.2 HVUL3H00190.2 1.99998882383204e-05
HVUL0H00500.2 HVUL3H01512.2 0.0504184388821347
HVUL0H00500.2 HVUL3H01819.2 0.00681195299286019
HVUL0H00500.2 HVUL3H02243.2 0.0121704407004842
HVUL0H00500.2 HVUL3H02641.2 0.00164795727961106
HVUL0H00500.2 HVUL3H03644.2 0.0102495172017702
HVUL0H00500.2 HVUL3H03996.2 0.0121591718788078
HVUL0H00500.2 HVUL3H04750.2 0.00129524604837553
HVUL0H00500.2 HVUL3H04807.2 0.0561885089276652
HVUL0H00500.2 HVUL3H04986.2 0.00686327219106281
HVUL0H00500.2 HVUL3H05214.2 0.000397060070178653
HVUL0H00500.2 HVUL3H05641.2 0.00588092036066471
HVUL0H00500.2 HVUL3H06262.2 0.0553659134626763
HVUL0H00500.2 HVUL3H06451.2 0.000263965758098282
HVUL0H00500.2 HVUL3H06540.2 0.000193855660467844
HVUL0H00500.2 HVUL3H06541.2 0.053390307269177
HVUL0H00500.2 HVUL3H06811.2 0.00200275866123885
HVUL0H00500.2 HVUL3H07018.2 0.00626787179476569
HVUL0H00500.2 HVUL3H07975.2 0.00731483495043359
HVUL0H00500.2 HVUL3H09488.2 0.0587914960317635
HVUL0H00500.2 HVUL3H09744.2 0.00043973162596789
HVUL0H00500.2 HVUL3H10114.2 0.00242367445948996
HVUL0H00500.2 HVUL3H10227.2 0.00962340930464487
HVUL0H00500.2 HVUL3H11199.2 0.00696989801016146
HVUL0H00500.2 HVUL3H11788.2 0.00234362494646219
HVUL0H00500.2 HVUL3H12726.2 0.000493249475583511
HVUL0H00500.2 HVUL3H12908.2 0.0320596006264831
HVUL0H00500.2 HVUL3H13042.2 0.0172647366353916
HVUL0H00500.2 HVUL3H13288.2 1.99998882383204e-05
HVUL0H00500.2 HVUL3H15483.2 0.00893696363055842
HVUL0H00500.2 HVUL3H16315.2 0.04068296144252
HVUL0H00500.2 HVUL3H16626.2 0.0438577497709913
HVUL0H00500.2 HVUL3H16627.2 0.044620753763053
HVUL0H00500.2 HVUL3H16703.2 0.000955323601901837
HVUL0H00500.2 HVUL3H17430.2 0.00540620695247407
HVUL0H00500.2 HVUL3H17781.2 0.0117950059868422
HVUL0H00500.2 HVUL3H19415.2 0.0134535940598634
HVUL0H00500.2 HVUL3H20482.2 0.0683939185615319
HVUL0H00500.2 HVUL3H20924.2 0.0326242379658764
HVUL0H00500.2 HVUL3H21206.2 0.0180583960110543
HVUL0H00500.2 HVUL3H21404.2 9.65435628200987e-05
HVUL0H00500.2 HVUL3H21570.2 0.0134370547776026
HVUL0H00500.2 HVUL3H21714.2 0.00708647382228284
HVUL0H00500.2 HVUL3H22174.2 0.000160493088042725
HVUL0H00500.2 HVUL3H22942.2 0.0124275194209667
HVUL0H00500.2 HVUL3H23004.2 0.00209892997146464
HVUL0H00500.2 HVUL3H23068.2 0.00284614100697342
HVUL0H00500.2 HVUL3H23762.2 4.4106244628529e-05
HVUL0H00500.2 HVUL3H24265.2 0.0161227178577386
HVUL0H00500.2 HVUL3H24854.2 0.00564122314443891
HVUL0H00500.2 HVUL3H25953.2 8.77082438289734e-05
HVUL0H00500.2 HVUL3H26974.2 0.0166687815268339
HVUL0H00500.2 HVUL3H27958.2 0.0605101993754448
HVUL0H00500.2 HVUL3H29224.2 8.1083138783407e-05
HVUL0H00500.2 HVUL3H30197.2 0.00298735059705837
HVUL0H00500.2 HVUL3H30595.2 5.37601991519406e-05
HVUL0H00500.2 HVUL3H30660.2 0.010476495369604
HVUL0H00500.2 HVUL3H31562.2 0.00186072969689448
HVUL0H00500.2 HVUL3H31682.2 0.00189309829646302
HVUL0H00500.2 HVUL3H31686.2 0.000645767871455532
HVUL0H00500.2 HVUL3H35317.2 0.0310920155208178
HVUL0H00500.2 HVUL3H35856.2 0.0948897723404039
HVUL0H00500.2 HVUL3H35905.2 0.00837837521226517
HVUL0H00500.2 HVUL3H37503.2 0.000241362392613959
HVUL0H00500.2 HVUL3H38263.2 0.0032342123649261
HVUL0H00500.2 HVUL3H38490.2 0.000170136780015223
HVUL0H00500.2 HVUL3H40269.2 0.00759861994417017
HVUL0H00500.2 HVUL3H42488.2 0.072431154124612
HVUL0H00500.2 HVUL3H42702.2 0.0227792591748115
HVUL0H00500.2 HVUL3H43045.2 0.0385022062312274
HVUL0H00500.2 HVUL3H43787.2 0.0280650919907251
HVUL0H00500.2 HVUL3H43836.2 0.0663627937556435
HVUL0H00500.2 HVUL3H44749.2 0.0511827287703735
HVUL0H00500.2 HVUL3H45014.2 0.00141578873164606
HVUL0H00500.2 HVUL3H45631.2 0.000843221448000946
HVUL0H00500.2 HVUL3H45820.2 0.030936226930532
HVUL0H00500.2 HVUL3H45948.2 0.00394397322771464
HVUL0H00500.2 HVUL3H47474.2 0.0369644522879388
HVUL0H00500.2 HVUL3H47524.2 0.0423122354038268
HVUL0H00500.2 HVUL3H48657.2 0.0203511020990757
HVUL0H00500.2 HVUL3H50254.2 2.27810801636952e-05
HVUL0H00500.2 HVUL3H50394.2 0.00418043701558711
HVUL0H00500.2 HVUL3H50496.2 0.022161591255954
HVUL0H00500.2 HVUL3H51405.2 0.00069474110455082
HVUL0H00500.2 HVUL3H52849.2 0.0430559850651825
HVUL0H00500.2 HVUL3H53252.2 3.23221664205418e-06
HVUL0H00500.2 HVUL3H54921.2 3.25744044642912e-05
HVUL0H00500.2 HVUL3H56326.2 0.0408701443528058
HVUL0H00500.2 HVUL4H01373.2 0.000470133988363926
HVUL0H00500.2 HVUL4H01567.2 0.00928717419481116
HVUL0H00500.2 HVUL4H03262.2 0.0277216242435163
HVUL0H00500.2 HVUL4H03498.2 0.0298932276072453
HVUL0H00500.2 HVUL4H03594.2 0.0552985790175867
HVUL0H00500.2 HVUL4H04630.2 0.0198876804485965
HVUL0H00500.2 HVUL4H04887.2 0.0135850354058152
HVUL0H00500.2 HVUL4H05062.2 0.00204899021725449
HVUL0H00500.2 HVUL4H05676.2 0.000766448213123312
HVUL0H00500.2 HVUL4H05738.2 0.00304816583465641
HVUL0H00500.2 HVUL4H05891.2 0.00371545721951194
HVUL0H00500.2 HVUL4H06772.2 0.00795920631096189
HVUL0H00500.2 HVUL4H08206.2 0.00188420578227079
HVUL0H00500.2 HVUL4H08248.2 0.00855350998933947
HVUL0H00500.2 HVUL4H08860.2 0.00366555176005742
HVUL0H00500.2 HVUL4H09059.2 0.0116442323326304
HVUL0H00500.2 HVUL4H10242.2 0.0166210941814951
HVUL0H00500.2 HVUL4H10534.2 0.0171568891394517
HVUL0H00500.2 HVUL4H10599.2 0.00501466556844117
HVUL0H00500.2 HVUL4H10710.2 0.0617361538071039
HVUL0H00500.2 HVUL4H11674.2 0.00596388841488835
HVUL0H00500.2 HVUL4H12172.2 0.00696517642877333
HVUL0H00500.2 HVUL4H12658.2 0.0108878348648186
HVUL0H00500.2 HVUL4H14105.2 0.0289189693017676
HVUL0H00500.2 HVUL4H14294.2 0.0528420825674335
HVUL0H00500.2 HVUL4H14906.2 0.00310080931861255
HVUL0H00500.2 HVUL4H14907.2 0.00559928432595666
HVUL0H00500.2 HVUL4H15819.2 2.74800447887407e-05
HVUL0H00500.2 HVUL4H16668.2 0.00404667449482674
HVUL0H00500.2 HVUL4H18529.2 0.00524190591007917
HVUL0H00500.2 HVUL4H18819.2 0.002458537239675
HVUL0H00500.2 HVUL4H20812.2 0.0340405530877988
HVUL0H00500.2 HVUL4H20935.2 0.00451963845761443
HVUL0H00500.2 HVUL4H20936.2 0.042277593247683
HVUL0H00500.2 HVUL4H20939.2 0.0217384459209046
HVUL0H00500.2 HVUL4H21040.2 0.00678883503708913
HVUL0H00500.2 HVUL4H21858.2 0.0480900903493912
HVUL0H00500.2 HVUL4H23319.2 3.99498781746397e-05
HVUL0H00500.2 HVUL4H24374.2 0.0103713784977624
HVUL0H00500.2 HVUL4H26228.2 0.0607999184993642
HVUL0H00500.2 HVUL4H26843.2 6.26337384484365e-05
HVUL0H00500.2 HVUL4H28106.2 0.0531564006860999
HVUL0H00500.2 HVUL4H28112.2 0.0119911247432435
HVUL0H00500.2 HVUL4H29450.2 0.00811066730530728
HVUL0H00500.2 HVUL4H30367.2 0.00479494766417182
HVUL0H00500.2 HVUL4H31121.2 0.000505902890517483
HVUL0H00500.2 HVUL4H31285.2 0.0228632829225516
HVUL0H00500.2 HVUL4H34859.2 0.0226176037186557
HVUL0H00500.2 HVUL4H35991.2 6.43864112627965e-06
HVUL0H00500.2 HVUL4H36344.2 4.61349470113288e-05
HVUL0H00500.2 HVUL4H37184.2 0.00033895142771887
HVUL0H00500.2 HVUL4H37192.2 0.00174614407270748
HVUL0H00500.2 HVUL4H37513.2 0.033213721965775
HVUL0H00500.2 HVUL4H38242.2 0.0253652300267089
HVUL0H00500.2 HVUL4H38292.2 0.00104840014945179
HVUL0H00500.2 HVUL4H38841.2 0.00031281756717778
HVUL0H00500.2 HVUL4H41280.2 0.000108721378853671
HVUL0H00500.2 HVUL4H41312.2 0.000661850364278115
HVUL0H00500.2 HVUL4H42292.2 0.00154362594469296
HVUL0H00500.2 HVUL4H44340.2 0.0213308363228745
HVUL0H00500.2 HVUL4H44979.2 0.0293174667358622
HVUL0H00500.2 HVUL4H45236.2 0.0179970769691814
HVUL0H00500.2 HVUL4H45506.2 0.0185203501653468
HVUL0H00500.2 HVUL4H45540.2 0.0512650010545869
HVUL0H00500.2 HVUL4H45624.2 0.0265176669448878
HVUL0H00500.2 HVUL4H46345.2 0.0110369499667213
HVUL0H00500.2 HVUL4H46399.2 0.000576538049831615
HVUL0H00500.2 HVUL4H47144.2 0.0417680290159955
HVUL0H00500.2 HVUL4H47426.2 0.0288261906162104
HVUL0H00500.2 HVUL4H48296.2 0.0692966163561902
HVUL0H00500.2 HVUL4H48419.2 0.00318310557232744
HVUL0H00500.2 HVUL4H49362.2 0.00836857837942671
HVUL0H00500.2 HVUL4H50715.2 0.0022998842693269
HVUL0H00500.2 HVUL4H52317.2 0.0100378397479416
HVUL0H00500.2 HVUL4H54016.2 0.0409968766151777
HVUL0H00500.2 HVUL4H55258.2 2.39066794275276e-05
HVUL0H00500.2 HVUL4H55279.2 0.0194073605452155
HVUL0H00500.2 HVUL4H55848.2 0.0369276044889795
HVUL0H00500.2 HVUL4H56052.2 0.0664600315847056
HVUL0H00500.2 HVUL4H58644.2 0.0884803945452901
HVUL0H00500.2 HVUL4H59799.2 0.0125162981388842
HVUL0H00500.2 HVUL5H02204.2 0.0137913988225474
HVUL0H00500.2 HVUL5H02483.2 0.0129876572799379
HVUL0H00500.2 HVUL5H02983.2 0.0147545244964685
HVUL0H00500.2 HVUL5H03145.2 1.72267542471832e-05
HVUL0H00500.2 HVUL5H03148.2 0.0717492085626253
HVUL0H00500.2 HVUL5H03450.2 0.0797025156052699
HVUL0H00500.2 HVUL5H03623.2 0.0640742734814044
HVUL0H00500.2 HVUL5H03710.2 0.0397384365983511
HVUL0H00500.2 HVUL5H03938.2 7.02909636793838e-05
HVUL0H00500.2 HVUL5H03940.2 4.73777319443703e-05
HVUL0H00500.2 HVUL5H03969.2 0.00830752146393809
HVUL0H00500.2 HVUL5H04245.2 0.00805433251807463
HVUL0H00500.2 HVUL5H04697.2 1.00077698201772e-06
HVUL0H00500.2 HVUL5H04698.2 6.52392171655618e-06
HVUL0H00500.2 HVUL5H05089.2 0.00320283380442993
HVUL0H00500.2 HVUL5H05513.2 0.0750994766352202
HVUL0H00500.2 HVUL5H05659.2 0.0136754829649147
HVUL0H00500.2 HVUL5H06005.2 0.0481384771159198
HVUL0H00500.2 HVUL5H06590.2 0.0132722332034446
HVUL0H00500.2 HVUL5H09900.2 0.0650540437982748
HVUL0H00500.2 HVUL5H11097.2 0.00760490186175086
HVUL0H00500.2 HVUL5H11115.2 0.0149362034070662
HVUL0H00500.2 HVUL5H11228.2 0.000128292136306182
HVUL0H00500.2 HVUL5H12102.2 0.0229321017384692
HVUL0H00500.2 HVUL5H12205.2 0.0750635231595039
HVUL0H00500.2 HVUL5H12877.2 0.0179995428293645
HVUL0H00500.2 HVUL5H14130.2 0.0349897515003942
HVUL0H00500.2 HVUL5H15696.2 0.000307556269029421
HVUL0H00500.2 HVUL5H15901.2 0.0147599659988865
HVUL0H00500.2 HVUL5H16101.2 0.0041158650257556
HVUL0H00500.2 HVUL5H16273.2 0.118055240376507
HVUL0H00500.2 HVUL5H17578.2 1.01149737023233e-05
HVUL0H00500.2 HVUL5H17870.2 0.00429113142696972
HVUL0H00500.2 HVUL5H18811.2 0.000243209247225819
HVUL0H00500.2 HVUL5H19349.2 0.0177310941031285
HVUL0H00500.2 HVUL5H19386.2 0.00201257269804712
HVUL0H00500.2 HVUL5H19612.2 0.000985473585186949
HVUL0H00500.2 HVUL5H19727.2 0.0266654765820946
HVUL0H00500.2 HVUL5H19995.2 0.0038171621028308
HVUL0H00500.2 HVUL5H20357.2 0.00757864362022757
HVUL0H00500.2 HVUL5H20921.2 0.00568322211908506
HVUL0H00500.2 HVUL5H20948.2 0.0183755691995103
HVUL0H00500.2 HVUL5H21635.2 0.000100162285380794
HVUL0H00500.2 HVUL5H22077.2 0.0143562200932558
HVUL0H00500.2 HVUL5H22379.2 0.00961645367074505
HVUL0H00500.2 HVUL5H22821.2 0.0136933496847339
HVUL0H00500.2 HVUL5H22873.2 0.00179522403026546
HVUL0H00500.2 HVUL5H22968.2 0.00740916137467869
HVUL0H00500.2 HVUL5H22969.2 0.000161118204434341
HVUL0H00500.2 HVUL5H22970.2 0.0159069127882845
HVUL0H00500.2 HVUL5H24379.2 0.0253448555316734
HVUL0H00500.2 HVUL5H24380.2 0.00682483981948314
HVUL0H00500.2 HVUL5H24670.2 2.38474325815695e-05
HVUL0H00500.2 HVUL5H25762.2 0.0212477190188788
HVUL0H00500.2 HVUL5H26313.2 0.0569076438899852
HVUL0H00500.2 HVUL5H26371.2 0.00138976117740213
HVUL0H00500.2 HVUL5H26612.2 0.0450278437734159
HVUL0H00500.2 HVUL5H26827.2 0.00265273726238112
HVUL0H00500.2 HVUL5H27142.2 0.00878250611931999
HVUL0H00500.2 HVUL5H27155.2 0.0291648400040487
HVUL0H00500.2 HVUL5H27501.2 0.00143848940698143
HVUL0H00500.2 HVUL5H28336.2 0.0382064372452114
HVUL0H00500.2 HVUL5H28910.2 0.00649760144840957
HVUL0H00500.2 HVUL5H28949.2 0.0228324392211153
HVUL0H00500.2 HVUL5H29106.2 0.0346649690351808
HVUL0H00500.2 HVUL5H29110.2 0.0194214274465587
HVUL0H00500.2 HVUL5H29263.2 0.0439519992516713
HVUL0H00500.2 HVUL5H30247.2 0.0236931769542852
HVUL0H00500.2 HVUL5H30953.2 0.0398397210623269
HVUL0H00500.2 HVUL5H32303.2 0.0373874376552849
HVUL0H00500.2 HVUL5H32467.2 0.0345115842002439
HVUL0H00500.2 HVUL5H34499.2 0.00589616698729607
HVUL0H00500.2 HVUL5H37034.2 0.00553124371981581
HVUL0H00500.2 HVUL5H38431.2 0.0726155953072527
HVUL0H00500.2 HVUL5H38434.2 0.010125008992062
HVUL0H00500.2 HVUL5H38723.2 6.38899285432772e-05
HVUL0H00500.2 HVUL5H38808.2 0.00390719816761418
HVUL0H00500.2 HVUL5H39410.2 0.00285734531726383
HVUL0H00500.2 HVUL5H39821.2 0.00430558856213011
HVUL0H00500.2 HVUL5H40072.2 0.000162250197879905
HVUL0H00500.2 HVUL5H42760.2 0.00701429345174265
HVUL0H00500.2 HVUL5H44016.2 0.0118441145759512
HVUL0H00500.2 HVUL5H44573.2 0.0247329736609657
HVUL0H00500.2 HVUL5H44898.2 0.0333283739451584
HVUL0H00500.2 HVUL5H45926.2 0.000918845739538888
HVUL0H00500.2 HVUL5H46672.2 0.0325564773082293
HVUL0H00500.2 HVUL5H47286.2 2.64798338195437e-05
HVUL0H00500.2 HVUL5H47411.2 0.0472509590044807
HVUL0H00500.2 HVUL5H48693.2 0.0305920735151496
HVUL0H00500.2 HVUL5H48844.2 2.36916145297617e-05
HVUL0H00500.2 HVUL5H49059.2 0.00204355303094982
HVUL0H00500.2 HVUL5H49433.2 0.00107559610977665
HVUL0H00500.2 HVUL5H49949.2 0.0127660149937143
HVUL0H00500.2 HVUL5H50998.2 0.0113485365280867
HVUL0H00500.2 HVUL5H52409.2 0.000256276715999977
HVUL0H00500.2 HVUL5H52557.2 0.00759491234459611
HVUL0H00500.2 HVUL5H53325.2 0.00198037010262008
HVUL0H00500.2 HVUL5H53344.2 0.0105546184590423
HVUL0H00500.2 HVUL5H55327.2 0.00863388038815727
HVUL0H00500.2 HVUL6H00507.2 0.168503617566803
HVUL0H00500.2 HVUL6H01448.2 0.189546504116202
HVUL0H00500.2 HVUL6H03009.2 0.000741793847151168
HVUL0H00500.2 HVUL6H03269.2 0.189546504116202
HVUL0H00500.2 HVUL6H03320.2 0.0527446981367338
HVUL0H00500.2 HVUL6H04166.2 0.0248571349542101
HVUL0H00500.2 HVUL6H04731.2 0.00419857738963732
HVUL0H00500.2 HVUL6H05484.2 0.00876775850473464
HVUL0H00500.2 HVUL6H06120.2 0.0288808698940252
HVUL0H00500.2 HVUL6H07016.2 0.00766242098901506
HVUL0H00500.2 HVUL6H08664.2 0.00647667115258814
HVUL0H00500.2 HVUL6H08733.2 7.22077292126849e-07
HVUL0H00500.2 HVUL6H09388.2 0.0210508867120835
HVUL0H00500.2 HVUL6H11365.2 0.0736426154874406
HVUL0H00500.2 HVUL6H12645.2 1.43042745022951e-06
HVUL0H00500.2 HVUL6H12960.2 0.0855744984761018
HVUL0H00500.2 HVUL6H14632.2 0.00466653666755525
HVUL0H00500.2 HVUL6H14643.2 0.00363851154895135
HVUL0H00500.2 HVUL6H15630.2 0.0105791580555679
HVUL0H00500.2 HVUL6H16239.2 0.0414822754475483
HVUL0H00500.2 HVUL6H17162.2 0.00630587075352422
HVUL0H00500.2 HVUL6H17915.2 0.00119886801007752
HVUL0H00500.2 HVUL6H17916.2 0.0823196985518332
HVUL0H00500.2 HVUL6H18930.2 0.000537845383392909
HVUL0H00500.2 HVUL6H19887.2 0.042006949107782
HVUL0H00500.2 HVUL6H19899.2 4.34735986407662e-05
HVUL0H00500.2 HVUL6H20868.2 0.0264281266300934
HVUL0H00500.2 HVUL6H21345.2 0.00620131468300845
HVUL0H00500.2 HVUL6H21520.2 0.000355897789958769
HVUL0H00500.2 HVUL6H22211.2 0.0100656241752593
HVUL0H00500.2 HVUL6H24814.2 0.00265748076804767
HVUL0H00500.2 HVUL6H24966.2 0.00866760932683836
HVUL0H00500.2 HVUL6H25329.2 0.0558096664611325
HVUL0H00500.2 HVUL6H25717.2 0.0132859420134446
HVUL0H00500.2 HVUL6H27385.2 0.00682263184803065
HVUL0H00500.2 HVUL6H29079.2 0.0579139892761972
HVUL0H00500.2 HVUL6H29630.2 0.0386362533857008
HVUL0H00500.2 HVUL6H29905.2 0.0119706275723083
HVUL0H00500.2 HVUL6H31987.2 0.00131103097937827
HVUL0H00500.2 HVUL6H34250.2 0.0268097520346837
HVUL0H00500.2 HVUL6H35847.2 0.00117025455109071
HVUL0H00500.2 HVUL6H35848.2 1.03019655800704e-05
HVUL0H00500.2 HVUL6H36560.2 0.0130674264004831
HVUL0H00500.2 HVUL6H37721.2 3.15924533548034e-06
HVUL0H00500.2 HVUL6H38046.2 0.0388317594606462
HVUL0H00500.2 HVUL6H40705.2 0.00842759975458078
HVUL0H00500.2 HVUL6H40902.2 0.00668117879704172
HVUL0H00500.2 HVUL6H42094.2 0.0373793499829833
HVUL0H00500.2 HVUL6H42121.2 0.0198844132488136
HVUL0H00500.2 HVUL6H42122.2 0.0507684589229079
HVUL0H00500.2 HVUL6H43886.2 0.00488427306378454
HVUL0H00500.2 HVUL6H45288.2 0.00325634687509285
HVUL0H00500.2 HVUL6H46586.2 1.92196047302216e-06
HVUL0H00500.2 HVUL6H46846.2 0.00996238819641535
HVUL0H00500.2 HVUL6H47322.2 2.64940177269919e-05
HVUL0H00500.2 HVUL6H50310.2 0.0147641436473097
HVUL0H00500.2 HVUL6H51875.2 0.0211434760710109
HVUL0H00500.2 HVUL6H54242.2 1.92353849323706e-05
HVUL0H00500.2 HVUL6H54590.2 0.0200118954373405
HVUL0H00500.2 HVUL6H57332.2 0.0123482492143489
HVUL0H00500.2 HVUL6H59196.2 0.00164330932985953
HVUL0H00500.2 HVUL7H00301.2 0.000384510791609061
HVUL0H00500.2 HVUL7H00882.2 4.50570799132291e-05
HVUL0H00500.2 HVUL7H01545.2 0.0480127425432732
HVUL0H00500.2 HVUL7H02212.2 1.89152399849676e-06
HVUL0H00500.2 HVUL7H02333.2 0.0175637488041933
HVUL0H00500.2 HVUL7H03201.2 0.0199124220258414
HVUL0H00500.2 HVUL7H03735.2 0.0512182275352982
HVUL0H00500.2 HVUL7H03881.2 0.000358844153589765
HVUL0H00500.2 HVUL7H04354.2 0.0110595629648387
HVUL0H00500.2 HVUL7H05943.2 0.00087139204613095
HVUL0H00500.2 HVUL7H06797.2 0.00594706899486842
HVUL0H00500.2 HVUL7H07330.2 0.0211634332038862
HVUL0H00500.2 HVUL7H07543.2 0.0189702421801128
HVUL0H00500.2 HVUL7H08685.2 0.0259289590648743
HVUL0H00500.2 HVUL7H10289.2 0.118223577613568
HVUL0H00500.2 HVUL7H10354.2 0.00244587373446824
HVUL0H00500.2 HVUL7H11256.2 0.00328673715829937
HVUL0H00500.2 HVUL7H11270.2 0.0445927211398523
HVUL0H00500.2 HVUL7H11271.2 0.045345037369686
HVUL0H00500.2 HVUL7H11400.2 0.000993872186623823
HVUL0H00500.2 HVUL7H11451.2 0.00875818378086088
HVUL0H00500.2 HVUL7H11453.2 0.00617145594075197
HVUL0H00500.2 HVUL7H11565.2 0.00724603021692986
HVUL0H00500.2 HVUL7H11569.2 0.0518293197300417
HVUL0H00500.2 HVUL7H11570.2 0.00121839481246001
HVUL0H00500.2 HVUL7H12545.2 0.0192402240037799
HVUL0H00500.2 HVUL7H12579.2 1.73534156115303e-05
HVUL0H00500.2 HVUL7H13444.2 0.00296474051387049
HVUL0H00500.2 HVUL7H13859.2 0.00350868792337219
HVUL0H00500.2 HVUL7H14382.2 1.85600986453548e-06
HVUL0H00500.2 HVUL7H14840.2 7.69417577018414e-06
HVUL0H00500.2 HVUL7H16385.2 0.0113022677590034
HVUL0H00500.2 HVUL7H16433.2 0.00465139684518365
HVUL0H00500.2 HVUL7H17098.2 0.0852212708201807
HVUL0H00500.2 HVUL7H17461.2 3.71773113973149e-06
HVUL0H00500.2 HVUL7H17764.2 0.000736248439995778
HVUL0H00500.2 HVUL7H18353.2 0.0464054295338721
HVUL0H00500.2 HVUL7H19331.2 0.136411057353977
HVUL0H00500.2 HVUL7H19681.2 0.0140637030996804
HVUL0H00500.2 HVUL7H19723.2 0.0105262486631832
HVUL0H00500.2 HVUL7H20140.2 0.000203510909950726
HVUL0H00500.2 HVUL7H20192.2 0.0911151029138032
HVUL0H00500.2 HVUL7H20538.2 0.000780251985076364
HVUL0H00500.2 HVUL7H20723.2 0.0135177122199896
HVUL0H00500.2 HVUL7H20841.2 0.00125002204041468
HVUL0H00500.2 HVUL7H20860.2 0.0720883657746711
HVUL0H00500.2 HVUL7H21481.2 1.52226290520553e-05
HVUL0H00500.2 HVUL7H21740.2 0.0286831957889915
HVUL0H00500.2 HVUL7H22107.2 0.0018326775290753
HVUL0H00500.2 HVUL7H22243.2 6.2341260846528e-06
HVUL0H00500.2 HVUL7H23148.2 0.0200279094528429
HVUL0H00500.2 HVUL7H24730.2 0.00301193112878426
HVUL0H00500.2 HVUL7H24753.2 0.0276551168301366
HVUL0H00500.2 HVUL7H25099.2 0.000327497901744429
HVUL0H00500.2 HVUL7H25324.2 0.00025374196029316
HVUL0H00500.2 HVUL7H25429.2 0.00581210070521471
HVUL0H00500.2 HVUL7H25444.2 0.0243894544587824
HVUL0H00500.2 HVUL7H25654.2 0.0154288841862413
HVUL0H00500.2 HVUL7H27075.2 0.00176342471464057
HVUL0H00500.2 HVUL7H27332.2 0.000115432289126665
HVUL0H00500.2 HVUL7H27344.2 0.0145195691679989
HVUL0H00500.2 HVUL7H28054.2 0.00845064483611336
HVUL0H00500.2 HVUL7H28391.2 0.0078277995780271
HVUL0H00500.2 HVUL7H28818.2 0.0390890075058211
HVUL0H00500.2 HVUL7H29721.2 0.00116892142025175
HVUL0H00500.2 HVUL7H31656.2 0.00105103752421326
HVUL0H00500.2 HVUL7H32139.2 0.0243456891921621
HVUL0H00500.2 HVUL7H32214.2 3.41504901094897e-05
HVUL0H00500.2 HVUL7H32285.2 0.0172426759375715
HVUL0H00500.2 HVUL7H32398.2 0.00143448265529632
HVUL0H00500.2 HVUL7H33166.2 0.0306492866123441
HVUL0H00500.2 HVUL7H33470.2 0.0006693427961365
HVUL0H00500.2 HVUL7H33547.2 4.03890117633088e-05
HVUL0H00500.2 HVUL7H34352.2 0.000208029363889755
HVUL0H00500.2 HVUL7H34398.2 0.0750970954696423
HVUL0H00500.2 HVUL7H35576.2 0.0501692134165464
HVUL0H00500.2 HVUL7H35913.2 0.0642671876001016
HVUL0H00500.2 HVUL7H36594.2 2.18583486944366e-06
HVUL0H00500.2 HVUL7H36595.2 2.23119237088494e-05
HVUL0H00500.2 HVUL7H37292.2 0.0297605279500006
HVUL0H00500.2 HVUL7H37394.2 4.37123357764277e-05
HVUL0H00500.2 HVUL7H37587.2 2.17621034620291e-06
HVUL0H00500.2 HVUL7H38230.2 0.0183709815331115
HVUL0H00500.2 HVUL7H38334.2 0.00109351099386466
HVUL0H00500.2 HVUL7H38482.2 0.0173349501490705
HVUL0H00500.2 HVUL7H39160.2 0.0115216350936545
HVUL0H00500.2 HVUL7H39196.2 0.0571392249996968
HVUL0H00500.2 HVUL7H39265.2 0.005160951842838
HVUL0H00500.2 HVUL7H39386.2 0.0210609860910105
HVUL0H00500.2 HVUL7H41072.2 0.00106797729122114
HVUL0H00500.2 HVUL7H41444.2 0.00795273364036324
HVUL0H00500.2 HVUL7H41445.2 0.00795273364036324
HVUL0H00500.2 HVUL7H41467.2 0.0186618057483126
HVUL0H00500.2 HVUL7H41730.2 0.00855726485859715
HVUL0H00500.2 HVUL7H42239.2 0.0512938889294521
HVUL0H00500.2 HVUL7H43717.2 0.00231578743774893
HVUL0H00500.2 HVUL7H44044.2 0.000658918676845239
HVUL0H00500.2 HVUL7H44825.2 0.0147974961206309
HVUL0H00500.2 HVUL7H46272.2 0.00698383409925387
HVUL0H00500.2 HVUL7H47603.2 0.0119008534110531
HVUL0H00500.2 HVUL7H48434.2 0.00328046479032912
HVUL0H00500.2 HVUL7H49488.2 0.000198429151176649
HVUL0H00500.2 HVUL7H50120.2 0.0327892494719356
HVUL0H00500.2 HVUL7H52497.2 0.00448275027741117
HVUL0H00500.2 HVUL7H54261.2 0.0423495170261335
HVUL0H00500.2 HVUL7H54500.2 0.00996845658577012
HVUL0H00500.2 HVUL7H55989.2 0.0207779222082705
HVUL0H00500.2 HVUL7H57978.2 0.0165904405141081
HVUL0H00618.2 HVUL0H01172.2 5.24769512798062e-05
HVUL0H00618.2 HVUL0H01189.2 0.000104431394505568
HVUL0H00618.2 HVUL0H01376.2 0.0361914257176165
HVUL0H00618.2 HVUL0H01785.2 0.0369684187348287
HVUL0H00618.2 HVUL0H02209.2 0.00541446175869522
HVUL0H00618.2 HVUL0H02610.2 0.0118723743042063
HVUL0H00618.2 HVUL0H03448.2 0.0117587840686042
HVUL0H00618.2 HVUL0H03523.2 0.0112948760948875
HVUL0H00618.2 HVUL0H03543.2 0.00529161251333106
HVUL0H00618.2 HVUL0H03682.2 0.0367806254302353
HVUL0H00618.2 HVUL0H03914.2 0.0318893647582171
HVUL0H00618.2 HVUL0H04640.2 0.0446483742851497
HVUL0H00618.2 HVUL0H06311.2 3.94757080492668e-06
HVUL0H00618.2 HVUL0H07108.2 0.000671977697591045
HVUL0H00618.2 HVUL0H07395.2 0.015776259336714
HVUL0H00618.2 HVUL0H07498.2 0.00436430851614906
HVUL0H00618.2 HVUL0H07807.2 0.00140777406699761
HVUL0H00618.2 HVUL0H08023.2 0.0352428110683832
HVUL0H00618.2 HVUL0H09210.2 0.000128292136306182
HVUL0H00618.2 HVUL0H10076.2 0.00467950752418299
HVUL0H00618.2 HVUL0H10078.2 0.00428280789257057
HVUL0H00618.2 HVUL0H10580.2 0.0511724217028676
HVUL0H00618.2 HVUL0H10914.2 0.0692553452279941
HVUL0H00618.2 HVUL0H11038.2 0.00900529664202743
HVUL0H00618.2 HVUL0H11766.2 4.83997527558511e-06
HVUL0H00618.2 HVUL0H12603.2 0.0219723821579516
HVUL0H00618.2 HVUL0H15651.2 0.0145691539191508
HVUL0H00618.2 HVUL0H16448.2 0.0341802104228911
HVUL0H00618.2 HVUL0H17596.2 0.133578002280127
HVUL0H00618.2 HVUL0H18457.2 0.0038958587952967
HVUL0H00618.2 HVUL0H18875.2 0.00625576980841913
HVUL0H00618.2 HVUL0H21654.2 9.85285282460994e-06
HVUL0H00618.2 HVUL0H23007.2 0.0181707132268894
HVUL0H00618.2 HVUL0H24665.2 0.00569843511082569
HVUL0H00618.2 HVUL0H25455.2 3.6104646292462e-05
HVUL0H00618.2 HVUL0H26112.2 0.00241164891222122
HVUL0H00618.2 HVUL0H27662.2 0.0454393910162595
HVUL0H00618.2 HVUL0H27664.2 0.0264603058107965
HVUL0H00618.2 HVUL0H28309.2 0.00446229577897653
HVUL0H00618.2 HVUL0H29765.2 0.0225630224887776
HVUL0H00618.2 HVUL0H30775.2 0.000194096516078134
HVUL0H00618.2 HVUL0H35121.2 0.0336811552040468
HVUL0H00618.2 HVUL0H37447.2 0.000181504573869676
HVUL0H00618.2 HVUL0H41036.2 0.0301167090825728
HVUL0H00618.2 HVUL0H41860.2 0.0177284112997842
HVUL0H00618.2 HVUL0H45411.2 0.026047320503913
HVUL0H00618.2 HVUL1H01910.2 0.0179692566650954
HVUL0H00618.2 HVUL1H01938.2 3.47286583678625e-07
HVUL0H00618.2 HVUL1H02310.2 0.00743424666713898
HVUL0H00618.2 HVUL1H02589.2 0.00791008183557618
HVUL0H00618.2 HVUL1H03051.2 0.0269801640268634
HVUL0H00618.2 HVUL1H03640.2 0.00435597691815092
HVUL0H00618.2 HVUL1H03976.2 8.76881903805895e-05
HVUL0H00618.2 HVUL1H04376.2 0.000333401350346648
HVUL0H00618.2 HVUL1H04477.2 8.30591614947332e-05
HVUL0H00618.2 HVUL1H04659.2 0.00249467697710165
HVUL0H00618.2 HVUL1H05360.2 0.024458102065081
HVUL0H00618.2 HVUL1H06131.2 0.0560410100008703
HVUL0H00618.2 HVUL1H06197.2 0.0236028109097622
HVUL0H00618.2 HVUL1H06767.2 0.0210011159644777
HVUL0H00618.2 HVUL1H06905.2 0.000122029324184743
HVUL0H00618.2 HVUL1H07081.2 0.0052098973035508
HVUL0H00618.2 HVUL1H08030.2 3.04120810492827e-06
HVUL0H00618.2 HVUL1H08544.2 0.0672092943474237
HVUL0H00618.2 HVUL1H08749.2 0.0734058265693753
HVUL0H00618.2 HVUL1H08998.2 0.00971055061901497
HVUL0H00618.2 HVUL1H09611.2 0.0116139183238559
HVUL0H00618.2 HVUL1H09854.2 0.0682000963764924
HVUL0H00618.2 HVUL1H11018.2 0.00910472487599009
HVUL0H00618.2 HVUL1H12016.2 0.00277571089332057
HVUL0H00618.2 HVUL1H12136.2 0.0172882018053807
HVUL0H00618.2 HVUL1H12629.2 0.0225502438617012
HVUL0H00618.2 HVUL1H12951.2 0.0203211832355897
HVUL0H00618.2 HVUL1H13100.2 8.04218196236087e-05
HVUL0H00618.2 HVUL1H13204.2 0.000171074665969114
HVUL0H00618.2 HVUL1H13234.2 0.0363877626736393
HVUL0H00618.2 HVUL1H14000.2 0.0181882747164881
HVUL0H00618.2 HVUL1H14037.2 0.0358917546827733
HVUL0H00618.2 HVUL1H14088.2 0.0588338363644666
HVUL0H00618.2 HVUL1H14481.2 0.000495786074999163
HVUL0H00618.2 HVUL1H14945.2 0.0918992419488312
HVUL0H00618.2 HVUL1H15743.2 0.00965029278926595
HVUL0H00618.2 HVUL1H15964.2 0.00190838590007842
HVUL0H00618.2 HVUL1H16031.2 0.0116563505098485
HVUL0H00618.2 HVUL1H16126.2 0.0191988996642047
HVUL0H00618.2 HVUL1H16206.2 0.0160659729793689
HVUL0H00618.2 HVUL1H16787.2 0.0507748344455533
HVUL0H00618.2 HVUL1H17123.2 0.000835297982065612
HVUL0H00618.2 HVUL1H17254.2 0.000538281752370578
HVUL0H00618.2 HVUL1H17308.2 0.0175722435953113
HVUL0H00618.2 HVUL1H18992.2 0.0023724629625285
HVUL0H00618.2 HVUL1H19148.2 0.0161835598843326
HVUL0H00618.2 HVUL1H19658.2 0.0237170712535399
HVUL0H00618.2 HVUL1H20300.2 0.0387152998510442
HVUL0H00618.2 HVUL1H21400.2 0.0102171508021808
HVUL0H00618.2 HVUL1H22447.2 0.0130657030856163
HVUL0H00618.2 HVUL1H22802.2 0.0324651256520167
HVUL0H00618.2 HVUL1H23576.2 0.013042250844697
HVUL0H00618.2 HVUL1H23814.2 1.86356479158209e-06
HVUL0H00618.2 HVUL1H24391.2 0.00917135269830582
HVUL0H00618.2 HVUL1H24392.2 0.0497999642183741
HVUL0H00618.2 HVUL1H24394.2 0.0460386817849574
HVUL0H00618.2 HVUL1H24456.2 0.012812154842162
HVUL0H00618.2 HVUL1H24550.2 0.0701395626990318
HVUL0H00618.2 HVUL1H24927.2 0.0215106992236476
HVUL0H00618.2 HVUL1H25781.2 0.0400317599090891
HVUL0H00618.2 HVUL1H26025.2 4.67472836155534e-06
HVUL0H00618.2 HVUL1H26242.2 0.0908792892856861
HVUL0H00618.2 HVUL1H26693.2 0.0209985121279682
HVUL0H00618.2 HVUL1H26760.2 0.000106437228327006
HVUL0H00618.2 HVUL1H28046.2 0.0211789829280956
HVUL0H00618.2 HVUL1H28639.2 0.000694412053871093
HVUL0H00618.2 HVUL1H28745.2 0.0181158699714102
HVUL0H00618.2 HVUL1H28986.2 9.38404665119449e-06
HVUL0H00618.2 HVUL1H29985.2 0.00759909896846681
HVUL0H00618.2 HVUL1H30344.2 0.0601283243495713
HVUL0H00618.2 HVUL1H30724.2 0.0385806444948039
HVUL0H00618.2 HVUL1H33518.2 0.00526131988080608
HVUL0H00618.2 HVUL1H33825.2 0.0233302555622938
HVUL0H00618.2 HVUL1H33881.2 0.0104302862372201
HVUL0H00618.2 HVUL1H33926.2 0.0187345463264213
HVUL0H00618.2 HVUL1H34234.2 0.0844031017926743
HVUL0H00618.2 HVUL1H34651.2 0.059547141898266
HVUL0H00618.2 HVUL1H34792.2 0.045165902818242
HVUL0H00618.2 HVUL1H34922.2 0.00667669357807603
HVUL0H00618.2 HVUL1H34924.2 0.00535458547074509
HVUL0H00618.2 HVUL1H34928.2 0.00219970745561786
HVUL0H00618.2 HVUL1H34929.2 0.00926024008929624
HVUL0H00618.2 HVUL1H36962.2 0.0372545062134311
HVUL0H00618.2 HVUL1H37478.2 0.0353130589786586
HVUL0H00618.2 HVUL1H40084.2 0.000827873194113178
HVUL0H00618.2 HVUL1H40748.2 3.88117357333364e-05
HVUL0H00618.2 HVUL1H41380.2 0.00458674088030821
HVUL0H00618.2 HVUL1H41667.2 0.0154797823691976
HVUL0H00618.2 HVUL1H41877.2 2.16063859834839e-05
HVUL0H00618.2 HVUL1H41878.2 0.000288318471249206
HVUL0H00618.2 HVUL1H42081.2 0.00629411820713118
HVUL0H00618.2 HVUL1H42103.2 0.0341444693155061
HVUL0H00618.2 HVUL1H43470.2 0.0392262360620254
HVUL0H00618.2 HVUL1H43472.2 0.00348245319068432
HVUL0H00618.2 HVUL1H44195.2 0.00970096888245195
HVUL0H00618.2 HVUL1H44903.2 0.000289647802804576
HVUL0H00618.2 HVUL1H48253.2 0.0143913149691992
HVUL0H00618.2 HVUL1H48570.2 1.52053636178022e-05
HVUL0H00618.2 HVUL1H49400.2 0.0150280743525008
HVUL0H00618.2 HVUL1H49402.2 0.0579541479755589
HVUL0H00618.2 HVUL1H50095.2 0.0601639472355634
HVUL0H00618.2 HVUL1H52159.2 0.0132763200557287
HVUL0H00618.2 HVUL1H52569.2 0.00935703795408467
HVUL0H00618.2 HVUL1H52571.2 0.00724747873088405
HVUL0H00618.2 HVUL1H53950.2 0.00863715138292857
HVUL0H00618.2 HVUL1H57565.2 0.0107432814374225
HVUL0H00618.2 HVUL1H58987.2 9.25693902137792e-06
HVUL0H00618.2 HVUL2H00395.2 0.00274944349033326
HVUL0H00618.2 HVUL2H00850.2 0.000115403323724285
HVUL0H00618.2 HVUL2H00951.2 0.0120969208575015
HVUL0H00618.2 HVUL2H01450.2 0.00171212242539916
HVUL0H00618.2 HVUL2H01895.2 0.0241726527472721
HVUL0H00618.2 HVUL2H02126.2 0.0156006705731122
HVUL0H00618.2 HVUL2H02262.2 0.00465518747441787
HVUL0H00618.2 HVUL2H04108.2 0.000255765507659271
HVUL0H00618.2 HVUL2H04892.2 0.0226750257522985
HVUL0H00618.2 HVUL2H05712.2 0.000520410996193718
HVUL0H00618.2 HVUL2H06217.2 0.0316394536091915
HVUL0H00618.2 HVUL2H06235.2 0.0399372644636253
HVUL0H00618.2 HVUL2H06254.2 0.021922262977663
HVUL0H00618.2 HVUL2H06644.2 0.0294521429799732
HVUL0H00618.2 HVUL2H06699.2 6.66975620840432e-06
HVUL0H00618.2 HVUL2H06937.2 0.00440667877938092
HVUL0H00618.2 HVUL2H07171.2 0.0185965055457506
HVUL0H00618.2 HVUL2H07177.2 0.048929659839814
HVUL0H00618.2 HVUL2H08028.2 4.00657573814093e-05
HVUL0H00618.2 HVUL2H10518.2 0.0214365423125926
HVUL0H00618.2 HVUL2H10865.2 0.0038622795241708
HVUL0H00618.2 HVUL2H11728.2 0.0103363991620926
HVUL0H00618.2 HVUL2H11983.2 0.00151812962447516
HVUL0H00618.2 HVUL2H12264.2 0.00887355101873794
HVUL0H00618.2 HVUL2H12860.2 3.98233798648911e-05
HVUL0H00618.2 HVUL2H13695.2 0.000162224847914474
HVUL0H00618.2 HVUL2H13714.2 0.00384181752029338
HVUL0H00618.2 HVUL2H13806.2 0.0271411164482468
HVUL0H00618.2 HVUL2H13908.2 0.029327057080368
HVUL0H00618.2 HVUL2H13979.2 0.0165468983231573
HVUL0H00618.2 HVUL2H14045.2 0.0382242153161434
HVUL0H00618.2 HVUL2H15185.2 0.00474050232095635
HVUL0H00618.2 HVUL2H16605.2 4.40109968251275e-06
HVUL0H00618.2 HVUL2H17219.2 0.0352428110683832
HVUL0H00618.2 HVUL2H17572.2 0.0180420046445577
HVUL0H00618.2 HVUL2H17573.2 0.000717491862023997
HVUL0H00618.2 HVUL2H17628.2 7.74825372498802e-05
HVUL0H00618.2 HVUL2H18204.2 0.0193810941130219
HVUL0H00618.2 HVUL2H18497.2 9.04065229178185e-07
HVUL0H00618.2 HVUL2H18516.2 0.00167165941453234
HVUL0H00618.2 HVUL2H18598.2 0.000203339722138207
HVUL0H00618.2 HVUL2H18726.2 0.0216603748798728
HVUL0H00618.2 HVUL2H19285.2 0.00762489709211016
HVUL0H00618.2 HVUL2H19629.2 0.00966494528420242
HVUL0H00618.2 HVUL2H20176.2 0.0464743577156889
HVUL0H00618.2 HVUL2H20179.2 0.00999218073924502
HVUL0H00618.2 HVUL2H20623.2 0.0297416639091013
HVUL0H00618.2 HVUL2H21053.2 2.51999369163156e-05
HVUL0H00618.2 HVUL2H21399.2 0.00176202369150488
HVUL0H00618.2 HVUL2H22007.2 4.07709952386242e-06
HVUL0H00618.2 HVUL2H22219.2 0.0101747395638469
HVUL0H00618.2 HVUL2H22809.2 0.0163527075159932
HVUL0H00618.2 HVUL2H24180.2 0.00867436626531309
HVUL0H00618.2 HVUL2H24229.2 0.0201204065106892
HVUL0H00618.2 HVUL2H24608.2 0.00519750462132137
HVUL0H00618.2 HVUL2H25222.2 0.0202113545835032
HVUL0H00618.2 HVUL2H25597.2 0.00443265565980058
HVUL0H00618.2 HVUL2H25943.2 0.0109642593832657
HVUL0H00618.2 HVUL2H26103.2 0.036099797246042
HVUL0H00618.2 HVUL2H26551.2 0.016285871999195
HVUL0H00618.2 HVUL2H26584.2 0.0116352663882916
HVUL0H00618.2 HVUL2H27241.2 0.012650846226989
HVUL0H00618.2 HVUL2H27698.2 0.0871168478440314
HVUL0H00618.2 HVUL2H28623.2 0.100136843379525
HVUL0H00618.2 HVUL2H28789.2 0.0440213587150402
HVUL0H00618.2 HVUL2H29216.2 0.0212092389919073
HVUL0H00618.2 HVUL2H29218.2 0.00388451833828841
HVUL0H00618.2 HVUL2H29281.2 0.00928324396044851
HVUL0H00618.2 HVUL2H30294.2 0.0497446824439608
HVUL0H00618.2 HVUL2H30295.2 0.0166172933720231
HVUL0H00618.2 HVUL2H30422.2 0.0532764364709964
HVUL0H00618.2 HVUL2H30556.2 1.97416612494114e-05
HVUL0H00618.2 HVUL2H30907.2 0.04237086314606
HVUL0H00618.2 HVUL2H31661.2 0.0505106983541217
HVUL0H00618.2 HVUL2H31745.2 0.0118728824390744
HVUL0H00618.2 HVUL2H31880.2 0.00016503504983701
HVUL0H00618.2 HVUL2H32775.2 0.0101859831228586
HVUL0H00618.2 HVUL2H33642.2 0.0134203642407637
HVUL0H00618.2 HVUL2H34102.2 0.00228758089605781
HVUL0H00618.2 HVUL2H35149.2 0.011217796532903
HVUL0H00618.2 HVUL2H35246.2 0.0128427508386696
HVUL0H00618.2 HVUL2H35598.2 0.00363362622149923
HVUL0H00618.2 HVUL2H36049.2 0.0319021159603825
HVUL0H00618.2 HVUL2H38328.2 2.78835025692528e-06
HVUL0H00618.2 HVUL2H38460.2 0.0432758575955298
HVUL0H00618.2 HVUL2H38818.2 0.00798312889772331
HVUL0H00618.2 HVUL2H39521.2 0.0342807718891567
HVUL0H00618.2 HVUL2H40343.2 0.000275003105059518
HVUL0H00618.2 HVUL2H40557.2 0.0152059439868791
HVUL0H00618.2 HVUL2H41003.2 3.40443697834914e-05
HVUL0H00618.2 HVUL2H42411.2 9.9934376651344e-05
HVUL0H00618.2 HVUL2H43080.2 0.0899590058579668
HVUL0H00618.2 HVUL2H44536.2 0.0464127731790409
HVUL0H00618.2 HVUL2H46409.2 0.0196323443507879
HVUL0H00618.2 HVUL2H46702.2 0.0272670659658522
HVUL0H00618.2 HVUL2H49706.2 0.000771680007927412
HVUL0H00618.2 HVUL2H49844.2 0.000131948587960769
HVUL0H00618.2 HVUL2H50050.2 0.0628093564845685
HVUL0H00618.2 HVUL2H50798.2 0.0269359933878953
HVUL0H00618.2 HVUL2H50984.2 0.0191391475865177
HVUL0H00618.2 HVUL2H51806.2 7.8368119454398e-05
HVUL0H00618.2 HVUL2H52460.2 0.0152463421583459
HVUL0H00618.2 HVUL2H53369.2 0.0251236114366226
HVUL0H00618.2 HVUL2H54717.2 0.0241401245608645
HVUL0H00618.2 HVUL2H55014.2 1.8465487002632e-06
HVUL0H00618.2 HVUL2H55368.2 0.0443200354047105
HVUL0H00618.2 HVUL2H59224.2 0.0169935124811043
HVUL0H00618.2 HVUL3H00190.2 1.99998882383204e-05
HVUL0H00618.2 HVUL3H01512.2 0.0504184388821347
HVUL0H00618.2 HVUL3H01819.2 0.00681195299286019
HVUL0H00618.2 HVUL3H02243.2 0.0121704407004842
HVUL0H00618.2 HVUL3H02641.2 0.00164795727961106
HVUL0H00618.2 HVUL3H03644.2 0.0102495172017702
HVUL0H00618.2 HVUL3H03996.2 0.0121591718788078
HVUL0H00618.2 HVUL3H04750.2 0.00129524604837553
HVUL0H00618.2 HVUL3H04807.2 0.0561885089276652
HVUL0H00618.2 HVUL3H04986.2 0.00686327219106281
HVUL0H00618.2 HVUL3H05214.2 0.000397060070178653
HVUL0H00618.2 HVUL3H05641.2 0.00588092036066471
HVUL0H00618.2 HVUL3H06262.2 0.0553659134626763
HVUL0H00618.2 HVUL3H06451.2 0.000263965758098282
HVUL0H00618.2 HVUL3H06540.2 0.000193855660467844
HVUL0H00618.2 HVUL3H06541.2 0.053390307269177
HVUL0H00618.2 HVUL3H06811.2 0.00200275866123885
HVUL0H00618.2 HVUL3H07018.2 0.00626787179476569
HVUL0H00618.2 HVUL3H07975.2 0.00731483495043359
HVUL0H00618.2 HVUL3H09488.2 0.0587914960317635
HVUL0H00618.2 HVUL3H09744.2 0.00043973162596789
HVUL0H00618.2 HVUL3H10114.2 0.00242367445948996
HVUL0H00618.2 HVUL3H10227.2 0.00962340930464487
HVUL0H00618.2 HVUL3H11199.2 0.00696989801016146
HVUL0H00618.2 HVUL3H11788.2 0.00234362494646219
HVUL0H00618.2 HVUL3H12726.2 0.000493249475583511
HVUL0H00618.2 HVUL3H12908.2 0.0320596006264831
HVUL0H00618.2 HVUL3H13042.2 0.0172647366353916
HVUL0H00618.2 HVUL3H13288.2 1.99998882383204e-05
HVUL0H00618.2 HVUL3H15483.2 0.00893696363055842
HVUL0H00618.2 HVUL3H16315.2 0.04068296144252
HVUL0H00618.2 HVUL3H16626.2 0.0438577497709913
HVUL0H00618.2 HVUL3H16627.2 0.044620753763053
HVUL0H00618.2 HVUL3H16703.2 0.000955323601901837
HVUL0H00618.2 HVUL3H17430.2 0.00540620695247407
HVUL0H00618.2 HVUL3H17781.2 0.0117950059868422
HVUL0H00618.2 HVUL3H19415.2 0.0134535940598634
HVUL0H00618.2 HVUL3H20482.2 0.0683939185615319
HVUL0H00618.2 HVUL3H20924.2 0.0326242379658764
HVUL0H00618.2 HVUL3H21206.2 0.0180583960110543
HVUL0H00618.2 HVUL3H21404.2 9.65435628200987e-05
HVUL0H00618.2 HVUL3H21570.2 0.0134370547776026
HVUL0H00618.2 HVUL3H21714.2 0.00708647382228284
HVUL0H00618.2 HVUL3H22174.2 0.000160493088042725
HVUL0H00618.2 HVUL3H22942.2 0.0124275194209667
HVUL0H00618.2 HVUL3H23004.2 0.00209892997146464
HVUL0H00618.2 HVUL3H23068.2 0.00284614100697342
HVUL0H00618.2 HVUL3H23762.2 4.4106244628529e-05
HVUL0H00618.2 HVUL3H24265.2 0.0161227178577386
HVUL0H00618.2 HVUL3H24854.2 0.00564122314443891
HVUL0H00618.2 HVUL3H25953.2 8.77082438289734e-05
HVUL0H00618.2 HVUL3H26974.2 0.0166687815268339
HVUL0H00618.2 HVUL3H27958.2 0.0605101993754448
HVUL0H00618.2 HVUL3H29224.2 8.1083138783407e-05
HVUL0H00618.2 HVUL3H30197.2 0.00298735059705837
HVUL0H00618.2 HVUL3H30595.2 5.37601991519406e-05
HVUL0H00618.2 HVUL3H30660.2 0.010476495369604
HVUL0H00618.2 HVUL3H31562.2 0.00186072969689448
HVUL0H00618.2 HVUL3H31682.2 0.00189309829646302
HVUL0H00618.2 HVUL3H31686.2 0.000645767871455532
HVUL0H00618.2 HVUL3H35317.2 0.0310920155208178
HVUL0H00618.2 HVUL3H35856.2 0.0948897723404039
HVUL0H00618.2 HVUL3H35905.2 0.00837837521226517
HVUL0H00618.2 HVUL3H37503.2 0.000241362392613959
HVUL0H00618.2 HVUL3H38263.2 0.0032342123649261
HVUL0H00618.2 HVUL3H38490.2 0.000170136780015223
HVUL0H00618.2 HVUL3H40269.2 0.00759861994417017
HVUL0H00618.2 HVUL3H42488.2 0.072431154124612
HVUL0H00618.2 HVUL3H42702.2 0.0227792591748115
HVUL0H00618.2 HVUL3H43045.2 0.0385022062312274
HVUL0H00618.2 HVUL3H43787.2 0.0280650919907251
HVUL0H00618.2 HVUL3H43836.2 0.0663627937556435
HVUL0H00618.2 HVUL3H44749.2 0.0511827287703735
HVUL0H00618.2 HVUL3H45014.2 0.00141578873164606
HVUL0H00618.2 HVUL3H45631.2 0.000843221448000946
HVUL0H00618.2 HVUL3H45820.2 0.030936226930532
HVUL0H00618.2 HVUL3H45948.2 0.00394397322771464
HVUL0H00618.2 HVUL3H47474.2 0.0369644522879388
HVUL0H00618.2 HVUL3H47524.2 0.0423122354038268
HVUL0H00618.2 HVUL3H48657.2 0.0203511020990757
HVUL0H00618.2 HVUL3H50254.2 2.27810801636952e-05
HVUL0H00618.2 HVUL3H50394.2 0.00418043701558711
HVUL0H00618.2 HVUL3H50496.2 0.022161591255954
HVUL0H00618.2 HVUL3H51405.2 0.00069474110455082
HVUL0H00618.2 HVUL3H52849.2 0.0430559850651825
HVUL0H00618.2 HVUL3H53252.2 3.23221664205418e-06
HVUL0H00618.2 HVUL3H54921.2 3.25744044642912e-05
HVUL0H00618.2 HVUL3H56326.2 0.0408701443528058
HVUL0H00618.2 HVUL4H01373.2 0.000470133988363926
HVUL0H00618.2 HVUL4H01567.2 0.00928717419481116
HVUL0H00618.2 HVUL4H03262.2 0.0277216242435163
HVUL0H00618.2 HVUL4H03498.2 0.0298932276072453
HVUL0H00618.2 HVUL4H03594.2 0.0552985790175867
HVUL0H00618.2 HVUL4H04630.2 0.0198876804485965
HVUL0H00618.2 HVUL4H04887.2 0.0135850354058152
HVUL0H00618.2 HVUL4H05062.2 0.00204899021725449
HVUL0H00618.2 HVUL4H05676.2 0.000766448213123312
HVUL0H00618.2 HVUL4H05738.2 0.00304816583465641
HVUL0H00618.2 HVUL4H05891.2 0.00371545721951194
HVUL0H00618.2 HVUL4H06772.2 0.00795920631096189
HVUL0H00618.2 HVUL4H08206.2 0.00188420578227079
HVUL0H00618.2 HVUL4H08248.2 0.00855350998933947
HVUL0H00618.2 HVUL4H08860.2 0.00366555176005742
HVUL0H00618.2 HVUL4H09059.2 0.0116442323326304
HVUL0H00618.2 HVUL4H10242.2 0.0166210941814951
HVUL0H00618.2 HVUL4H10534.2 0.0171568891394517
HVUL0H00618.2 HVUL4H10599.2 0.00501466556844117
HVUL0H00618.2 HVUL4H10710.2 0.0617361538071039
HVUL0H00618.2 HVUL4H11674.2 0.00596388841488835
HVUL0H00618.2 HVUL4H12172.2 0.00696517642877333
HVUL0H00618.2 HVUL4H12658.2 0.0108878348648186
HVUL0H00618.2 HVUL4H14105.2 0.0289189693017676
HVUL0H00618.2 HVUL4H14294.2 0.0528420825674335
HVUL0H00618.2 HVUL4H14906.2 0.00310080931861255
HVUL0H00618.2 HVUL4H14907.2 0.00559928432595666
HVUL0H00618.2 HVUL4H15819.2 2.74800447887407e-05
HVUL0H00618.2 HVUL4H16668.2 0.00404667449482674
HVUL0H00618.2 HVUL4H18529.2 0.00524190591007917
HVUL0H00618.2 HVUL4H18819.2 0.002458537239675
HVUL0H00618.2 HVUL4H20812.2 0.0340405530877988
HVUL0H00618.2 HVUL4H20935.2 0.00451963845761443
HVUL0H00618.2 HVUL4H20936.2 0.042277593247683
HVUL0H00618.2 HVUL4H20939.2 0.0217384459209046
HVUL0H00618.2 HVUL4H21040.2 0.00678883503708913
HVUL0H00618.2 HVUL4H21858.2 0.0480900903493912
HVUL0H00618.2 HVUL4H23319.2 3.99498781746397e-05
HVUL0H00618.2 HVUL4H24374.2 0.0103713784977624
HVUL0H00618.2 HVUL4H26228.2 0.0607999184993642
HVUL0H00618.2 HVUL4H26843.2 6.26337384484365e-05
HVUL0H00618.2 HVUL4H28106.2 0.0531564006860999
HVUL0H00618.2 HVUL4H28112.2 0.0119911247432435
HVUL0H00618.2 HVUL4H29450.2 0.00811066730530728
HVUL0H00618.2 HVUL4H30367.2 0.00479494766417182
HVUL0H00618.2 HVUL4H31121.2 0.000505902890517483
HVUL0H00618.2 HVUL4H31285.2 0.0228632829225516
HVUL0H00618.2 HVUL4H34859.2 0.0226176037186557
HVUL0H00618.2 HVUL4H35991.2 6.43864112627965e-06
HVUL0H00618.2 HVUL4H36344.2 4.61349470113288e-05
HVUL0H00618.2 HVUL4H37184.2 0.00033895142771887
HVUL0H00618.2 HVUL4H37192.2 0.00174614407270748
HVUL0H00618.2 HVUL4H37513.2 0.033213721965775
HVUL0H00618.2 HVUL4H38242.2 0.0253652300267089
HVUL0H00618.2 HVUL4H38292.2 0.00104840014945179
HVUL0H00618.2 HVUL4H38841.2 0.00031281756717778
HVUL0H00618.2 HVUL4H41280.2 0.000108721378853671
HVUL0H00618.2 HVUL4H41312.2 0.000661850364278115
HVUL0H00618.2 HVUL4H42292.2 0.00154362594469296
HVUL0H00618.2 HVUL4H44340.2 0.0213308363228745
HVUL0H00618.2 HVUL4H44979.2 0.0293174667358622
HVUL0H00618.2 HVUL4H45236.2 0.0179970769691814
HVUL0H00618.2 HVUL4H45506.2 0.0185203501653468
HVUL0H00618.2 HVUL4H45540.2 0.0512650010545869
HVUL0H00618.2 HVUL4H45624.2 0.0265176669448878
HVUL0H00618.2 HVUL4H46345.2 0.0110369499667213
HVUL0H00618.2 HVUL4H46399.2 0.000576538049831615
HVUL0H00618.2 HVUL4H47144.2 0.0417680290159955
HVUL0H00618.2 HVUL4H47426.2 0.0288261906162104
HVUL0H00618.2 HVUL4H48296.2 0.0692966163561902
HVUL0H00618.2 HVUL4H48419.2 0.00318310557232744
HVUL0H00618.2 HVUL4H49362.2 0.00836857837942671
HVUL0H00618.2 HVUL4H50715.2 0.0022998842693269
HVUL0H00618.2 HVUL4H52317.2 0.0100378397479416
HVUL0H00618.2 HVUL4H54016.2 0.0409968766151777
HVUL0H00618.2 HVUL4H55258.2 2.39066794275276e-05
HVUL0H00618.2 HVUL4H55279.2 0.0194073605452155
HVUL0H00618.2 HVUL4H55848.2 0.0369276044889795
HVUL0H00618.2 HVUL4H56052.2 0.0664600315847056
HVUL0H00618.2 HVUL4H58644.2 0.0884803945452901
HVUL0H00618.2 HVUL4H59799.2 0.0125162981388842
HVUL0H00618.2 HVUL5H02204.2 0.0137913988225474
HVUL0H00618.2 HVUL5H02483.2 0.0129876572799379
HVUL0H00618.2 HVUL5H02983.2 0.0147545244964685
HVUL0H00618.2 HVUL5H03145.2 1.72267542471832e-05
HVUL0H00618.2 HVUL5H03148.2 0.0717492085626253
HVUL0H00618.2 HVUL5H03450.2 0.0797025156052699
HVUL0H00618.2 HVUL5H03623.2 0.0640742734814044
HVUL0H00618.2 HVUL5H03710.2 0.0397384365983511
HVUL0H00618.2 HVUL5H03938.2 7.02909636793838e-05
HVUL0H00618.2 HVUL5H03940.2 4.73777319443703e-05
HVUL0H00618.2 HVUL5H03969.2 0.00830752146393809
HVUL0H00618.2 HVUL5H04245.2 0.00805433251807463
HVUL0H00618.2 HVUL5H04697.2 1.00077698201772e-06
HVUL0H00618.2 HVUL5H04698.2 6.52392171655618e-06
HVUL0H00618.2 HVUL5H05089.2 0.00320283380442993
HVUL0H00618.2 HVUL5H05513.2 0.0750994766352202
HVUL0H00618.2 HVUL5H05659.2 0.0136754829649147
HVUL0H00618.2 HVUL5H06005.2 0.0481384771159198
HVUL0H00618.2 HVUL5H06590.2 0.0132722332034446
HVUL0H00618.2 HVUL5H09900.2 0.0650540437982748
HVUL0H00618.2 HVUL5H11097.2 0.00760490186175086
HVUL0H00618.2 HVUL5H11115.2 0.0149362034070662
HVUL0H00618.2 HVUL5H11228.2 0.000128292136306182
HVUL0H00618.2 HVUL5H12102.2 0.0229321017384692
HVUL0H00618.2 HVUL5H12205.2 0.0750635231595039
HVUL0H00618.2 HVUL5H12877.2 0.0179995428293645
HVUL0H00618.2 HVUL5H14130.2 0.0349897515003942
HVUL0H00618.2 HVUL5H15696.2 0.000307556269029421
HVUL0H00618.2 HVUL5H15901.2 0.0147599659988865
HVUL0H00618.2 HVUL5H16101.2 0.0041158650257556
HVUL0H00618.2 HVUL5H16273.2 0.118055240376507
HVUL0H00618.2 HVUL5H17578.2 1.01149737023233e-05
HVUL0H00618.2 HVUL5H17870.2 0.00429113142696972
HVUL0H00618.2 HVUL5H18811.2 0.000243209247225819
HVUL0H00618.2 HVUL5H19349.2 0.0177310941031285
HVUL0H00618.2 HVUL5H19386.2 0.00201257269804712
HVUL0H00618.2 HVUL5H19612.2 0.000985473585186949
HVUL0H00618.2 HVUL5H19727.2 0.0266654765820946
HVUL0H00618.2 HVUL5H19995.2 0.0038171621028308
HVUL0H00618.2 HVUL5H20357.2 0.00757864362022757
HVUL0H00618.2 HVUL5H20921.2 0.00568322211908506
HVUL0H00618.2 HVUL5H20948.2 0.0183755691995103
HVUL0H00618.2 HVUL5H21635.2 0.000100162285380794
HVUL0H00618.2 HVUL5H22077.2 0.0143562200932558
HVUL0H00618.2 HVUL5H22379.2 0.00961645367074505
HVUL0H00618.2 HVUL5H22821.2 0.0136933496847339
HVUL0H00618.2 HVUL5H22873.2 0.00179522403026546
HVUL0H00618.2 HVUL5H22968.2 0.00740916137467869
HVUL0H00618.2 HVUL5H22969.2 0.000161118204434341
HVUL0H00618.2 HVUL5H22970.2 0.0159069127882845
HVUL0H00618.2 HVUL5H24379.2 0.0253448555316734
HVUL0H00618.2 HVUL5H24380.2 0.00682483981948314
HVUL0H00618.2 HVUL5H24670.2 2.38474325815695e-05
HVUL0H00618.2 HVUL5H25762.2 0.0212477190188788
HVUL0H00618.2 HVUL5H26313.2 0.0569076438899852
HVUL0H00618.2 HVUL5H26371.2 0.00138976117740213
HVUL0H00618.2 HVUL5H26612.2 0.0450278437734159
HVUL0H00618.2 HVUL5H26827.2 0.00265273726238112
HVUL0H00618.2 HVUL5H27142.2 0.00878250611931999
HVUL0H00618.2 HVUL5H27155.2 0.0291648400040487
HVUL0H00618.2 HVUL5H27501.2 0.00143848940698143
HVUL0H00618.2 HVUL5H28336.2 0.0382064372452114
HVUL0H00618.2 HVUL5H28910.2 0.00649760144840957
HVUL0H00618.2 HVUL5H28949.2 0.0228324392211153
HVUL0H00618.2 HVUL5H29106.2 0.0346649690351808
HVUL0H00618.2 HVUL5H29110.2 0.0194214274465587
HVUL0H00618.2 HVUL5H29263.2 0.0439519992516713
HVUL0H00618.2 HVUL5H30247.2 0.0236931769542852
HVUL0H00618.2 HVUL5H30953.2 0.0398397210623269
HVUL0H00618.2 HVUL5H32303.2 0.0373874376552849
HVUL0H00618.2 HVUL5H32467.2 0.0345115842002439
HVUL0H00618.2 HVUL5H34499.2 0.00589616698729607
HVUL0H00618.2 HVUL5H37034.2 0.00553124371981581
HVUL0H00618.2 HVUL5H38431.2 0.0726155953072527
HVUL0H00618.2 HVUL5H38434.2 0.010125008992062
HVUL0H00618.2 HVUL5H38723.2 6.38899285432772e-05
HVUL0H00618.2 HVUL5H38808.2 0.00390719816761418
HVUL0H00618.2 HVUL5H39410.2 0.00285734531726383
HVUL0H00618.2 HVUL5H39821.2 0.00430558856213011
HVUL0H00618.2 HVUL5H40072.2 0.000162250197879905
HVUL0H00618.2 HVUL5H42760.2 0.00701429345174265
HVUL0H00618.2 HVUL5H44016.2 0.0118441145759512
HVUL0H00618.2 HVUL5H44573.2 0.0247329736609657
HVUL0H00618.2 HVUL5H44898.2 0.0333283739451584
HVUL0H00618.2 HVUL5H45926.2 0.000918845739538888
HVUL0H00618.2 HVUL5H46672.2 0.0325564773082293
HVUL0H00618.2 HVUL5H47286.2 2.64798338195437e-05
HVUL0H00618.2 HVUL5H47411.2 0.0472509590044807
HVUL0H00618.2 HVUL5H48693.2 0.0305920735151496
HVUL0H00618.2 HVUL5H48844.2 2.36916145297617e-05
HVUL0H00618.2 HVUL5H49059.2 0.00204355303094982
HVUL0H00618.2 HVUL5H49433.2 0.00107559610977665
HVUL0H00618.2 HVUL5H49949.2 0.0127660149937143
HVUL0H00618.2 HVUL5H50998.2 0.0113485365280867
HVUL0H00618.2 HVUL5H52409.2 0.000256276715999977
HVUL0H00618.2 HVUL5H52557.2 0.00759491234459611
HVUL0H00618.2 HVUL5H53325.2 0.00198037010262008
HVUL0H00618.2 HVUL5H53344.2 0.0105546184590423
HVUL0H00618.2 HVUL5H55327.2 0.00863388038815727
HVUL0H00618.2 HVUL6H00507.2 0.168503617566803
HVUL0H00618.2 HVUL6H01448.2 0.189546504116202
HVUL0H00618.2 HVUL6H03009.2 0.000741793847151168
HVUL0H00618.2 HVUL6H03269.2 0.189546504116202
HVUL0H00618.2 HVUL6H03320.2 0.0527446981367338
HVUL0H00618.2 HVUL6H04166.2 0.0248571349542101
HVUL0H00618.2 HVUL6H04731.2 0.00419857738963732
HVUL0H00618.2 HVUL6H05484.2 0.00876775850473464
HVUL0H00618.2 HVUL6H06120.2 0.0288808698940252
HVUL0H00618.2 HVUL6H07016.2 0.00766242098901506
HVUL0H00618.2 HVUL6H08664.2 0.00647667115258814
HVUL0H00618.2 HVUL6H08733.2 7.22077292126849e-07
HVUL0H00618.2 HVUL6H09388.2 0.0210508867120835
HVUL0H00618.2 HVUL6H11365.2 0.0736426154874406
HVUL0H00618.2 HVUL6H12645.2 1.43042745022951e-06
HVUL0H00618.2 HVUL6H12960.2 0.0855744984761018
HVUL0H00618.2 HVUL6H14632.2 0.00466653666755525
HVUL0H00618.2 HVUL6H14643.2 0.00363851154895135
HVUL0H00618.2 HVUL6H15630.2 0.0105791580555679
HVUL0H00618.2 HVUL6H16239.2 0.0414822754475483
HVUL0H00618.2 HVUL6H17162.2 0.00630587075352422
HVUL0H00618.2 HVUL6H17915.2 0.00119886801007752
HVUL0H00618.2 HVUL6H17916.2 0.0823196985518332
HVUL0H00618.2 HVUL6H18930.2 0.000537845383392909
HVUL0H00618.2 HVUL6H19887.2 0.042006949107782
HVUL0H00618.2 HVUL6H19899.2 4.34735986407662e-05
HVUL0H00618.2 HVUL6H20868.2 0.0264281266300934
HVUL0H00618.2 HVUL6H21345.2 0.00620131468300845
HVUL0H00618.2 HVUL6H21520.2 0.000355897789958769
HVUL0H00618.2 HVUL6H22211.2 0.0100656241752593
HVUL0H00618.2 HVUL6H24814.2 0.00265748076804767
HVUL0H00618.2 HVUL6H24966.2 0.00866760932683836
HVUL0H00618.2 HVUL6H25329.2 0.0558096664611325
HVUL0H00618.2 HVUL6H25717.2 0.0132859420134446
HVUL0H00618.2 HVUL6H27385.2 0.00682263184803065
HVUL0H00618.2 HVUL6H29079.2 0.0579139892761972
HVUL0H00618.2 HVUL6H29630.2 0.0386362533857008
HVUL0H00618.2 HVUL6H29905.2 0.0119706275723083
HVUL0H00618.2 HVUL6H31987.2 0.00131103097937827
HVUL0H00618.2 HVUL6H34250.2 0.0268097520346837
HVUL0H00618.2 HVUL6H35847.2 0.00117025455109071
HVUL0H00618.2 HVUL6H35848.2 1.03019655800704e-05
HVUL0H00618.2 HVUL6H36560.2 0.0130674264004831
HVUL0H00618.2 HVUL6H37721.2 3.15924533548034e-06
HVUL0H00618.2 HVUL6H38046.2 0.0388317594606462
HVUL0H00618.2 HVUL6H40705.2 0.00842759975458078
HVUL0H00618.2 HVUL6H40902.2 0.00668117879704172
HVUL0H00618.2 HVUL6H42094.2 0.0373793499829833
HVUL0H00618.2 HVUL6H42121.2 0.0198844132488136
HVUL0H00618.2 HVUL6H42122.2 0.0507684589229079
HVUL0H00618.2 HVUL6H43886.2 0.00488427306378454
HVUL0H00618.2 HVUL6H45288.2 0.00325634687509285
HVUL0H00618.2 HVUL6H46586.2 1.92196047302216e-06
HVUL0H00618.2 HVUL6H46846.2 0.00996238819641535
HVUL0H00618.2 HVUL6H47322.2 2.64940177269919e-05
HVUL0H00618.2 HVUL6H50310.2 0.0147641436473097
HVUL0H00618.2 HVUL6H51875.2 0.0211434760710109
HVUL0H00618.2 HVUL6H54242.2 1.92353849323706e-05
HVUL0H00618.2 HVUL6H54590.2 0.0200118954373405
HVUL0H00618.2 HVUL6H57332.2 0.0123482492143489
HVUL0H00618.2 HVUL6H59196.2 0.00164330932985953
HVUL0H00618.2 HVUL7H00301.2 0.000384510791609061
HVUL0H00618.2 HVUL7H00882.2 4.50570799132291e-05
HVUL0H00618.2 HVUL7H01545.2 0.0480127425432732
HVUL0H00618.2 HVUL7H02212.2 1.89152399849676e-06
HVUL0H00618.2 HVUL7H02333.2 0.0175637488041933
HVUL0H00618.2 HVUL7H03201.2 0.0199124220258414
HVUL0H00618.2 HVUL7H03735.2 0.0512182275352982
HVUL0H00618.2 HVUL7H03881.2 0.000358844153589765
HVUL0H00618.2 HVUL7H04354.2 0.0110595629648387
HVUL0H00618.2 HVUL7H05943.2 0.00087139204613095
HVUL0H00618.2 HVUL7H06797.2 0.00594706899486842
HVUL0H00618.2 HVUL7H07330.2 0.0211634332038862
HVUL0H00618.2 HVUL7H07543.2 0.0189702421801128
HVUL0H00618.2 HVUL7H08685.2 0.0259289590648743
HVUL0H00618.2 HVUL7H10289.2 0.118223577613568
HVUL0H00618.2 HVUL7H10354.2 0.00244587373446824
HVUL0H00618.2 HVUL7H11256.2 0.00328673715829937
HVUL0H00618.2 HVUL7H11270.2 0.0445927211398523
HVUL0H00618.2 HVUL7H11271.2 0.045345037369686
HVUL0H00618.2 HVUL7H11400.2 0.000993872186623823
HVUL0H00618.2 HVUL7H11451.2 0.00875818378086088
HVUL0H00618.2 HVUL7H11453.2 0.00617145594075197
HVUL0H00618.2 HVUL7H11565.2 0.00724603021692986
HVUL0H00618.2 HVUL7H11569.2 0.0518293197300417
HVUL0H00618.2 HVUL7H11570.2 0.00121839481246001
HVUL0H00618.2 HVUL7H12545.2 0.0192402240037799
HVUL0H00618.2 HVUL7H12579.2 1.73534156115303e-05
HVUL0H00618.2 HVUL7H13444.2 0.00296474051387049
HVUL0H00618.2 HVUL7H13859.2 0.00350868792337219
HVUL0H00618.2 HVUL7H14382.2 1.85600986453548e-06
HVUL0H00618.2 HVUL7H14840.2 7.69417577018414e-06
HVUL0H00618.2 HVUL7H16385.2 0.0113022677590034
HVUL0H00618.2 HVUL7H16433.2 0.00465139684518365
HVUL0H00618.2 HVUL7H17098.2 0.0852212708201807
HVUL0H00618.2 HVUL7H17461.2 3.71773113973149e-06
HVUL0H00618.2 HVUL7H17764.2 0.000736248439995778
HVUL0H00618.2 HVUL7H18353.2 0.0464054295338721
HVUL0H00618.2 HVUL7H19331.2 0.136411057353977
HVUL0H00618.2 HVUL7H19681.2 0.0140637030996804
HVUL0H00618.2 HVUL7H19723.2 0.0105262486631832
HVUL0H00618.2 HVUL7H20140.2 0.000203510909950726
HVUL0H00618.2 HVUL7H20192.2 0.0911151029138032
HVUL0H00618.2 HVUL7H20538.2 0.000780251985076364
HVUL0H00618.2 HVUL7H20723.2 0.0135177122199896
HVUL0H00618.2 HVUL7H20841.2 0.00125002204041468
HVUL0H00618.2 HVUL7H20860.2 0.0720883657746711
HVUL0H00618.2 HVUL7H21481.2 1.52226290520553e-05
HVUL0H00618.2 HVUL7H21740.2 0.0286831957889915
HVUL0H00618.2 HVUL7H22107.2 0.0018326775290753
HVUL0H00618.2 HVUL7H22243.2 6.2341260846528e-06
HVUL0H00618.2 HVUL7H23148.2 0.0200279094528429
HVUL0H00618.2 HVUL7H24730.2 0.00301193112878426
HVUL0H00618.2 HVUL7H24753.2 0.0276551168301366
HVUL0H00618.2 HVUL7H25099.2 0.000327497901744429
HVUL0H00618.2 HVUL7H25324.2 0.00025374196029316
HVUL0H00618.2 HVUL7H25429.2 0.00581210070521471
HVUL0H00618.2 HVUL7H25444.2 0.0243894544587824
HVUL0H00618.2 HVUL7H25654.2 0.0154288841862413
HVUL0H00618.2 HVUL7H27075.2 0.00176342471464057
HVUL0H00618.2 HVUL7H27332.2 0.000115432289126665
HVUL0H00618.2 HVUL7H27344.2 0.0145195691679989
HVUL0H00618.2 HVUL7H28054.2 0.00845064483611336
HVUL0H00618.2 HVUL7H28391.2 0.0078277995780271
HVUL0H00618.2 HVUL7H28818.2 0.0390890075058211
HVUL0H00618.2 HVUL7H29721.2 0.00116892142025175
HVUL0H00618.2 HVUL7H31656.2 0.00105103752421326
HVUL0H00618.2 HVUL7H32139.2 0.0243456891921621
HVUL0H00618.2 HVUL7H32214.2 3.41504901094897e-05
HVUL0H00618.2 HVUL7H32285.2 0.0172426759375715
HVUL0H00618.2 HVUL7H32398.2 0.00143448265529632
HVUL0H00618.2 HVUL7H33166.2 0.0306492866123441
HVUL0H00618.2 HVUL7H33470.2 0.0006693427961365
HVUL0H00618.2 HVUL7H33547.2 4.03890117633088e-05
HVUL0H00618.2 HVUL7H34352.2 0.000208029363889755
HVUL0H00618.2 HVUL7H34398.2 0.0750970954696423
HVUL0H00618.2 HVUL7H35576.2 0.0501692134165464
HVUL0H00618.2 HVUL7H35913.2 0.0642671876001016
HVUL0H00618.2 HVUL7H36594.2 2.18583486944366e-06
HVUL0H00618.2 HVUL7H36595.2 2.23119237088494e-05
HVUL0H00618.2 HVUL7H37292.2 0.0297605279500006
HVUL0H00618.2 HVUL7H37394.2 4.37123357764277e-05
HVUL0H00618.2 HVUL7H37587.2 2.17621034620291e-06
HVUL0H00618.2 HVUL7H38230.2 0.0183709815331115
HVUL0H00618.2 HVUL7H38334.2 0.00109351099386466
HVUL0H00618.2 HVUL7H38482.2 0.0173349501490705
HVUL0H00618.2 HVUL7H39160.2 0.0115216350936545
HVUL0H00618.2 HVUL7H39196.2 0.0571392249996968
HVUL0H00618.2 HVUL7H39265.2 0.005160951842838
HVUL0H00618.2 HVUL7H39386.2 0.0210609860910105
HVUL0H00618.2 HVUL7H41072.2 0.00106797729122114
HVUL0H00618.2 HVUL7H41444.2 0.00795273364036324
HVUL0H00618.2 HVUL7H41445.2 0.00795273364036324
HVUL0H00618.2 HVUL7H41467.2 0.0186618057483126
HVUL0H00618.2 HVUL7H41730.2 0.00855726485859715
HVUL0H00618.2 HVUL7H42239.2 0.0512938889294521
HVUL0H00618.2 HVUL7H43717.2 0.00231578743774893
HVUL0H00618.2 HVUL7H44044.2 0.000658918676845239
HVUL0H00618.2 HVUL7H44825.2 0.0147974961206309
HVUL0H00618.2 HVUL7H46272.2 0.00698383409925387
HVUL0H00618.2 HVUL7H47603.2 0.0119008534110531
HVUL0H00618.2 HVUL7H48434.2 0.00328046479032912
HVUL0H00618.2 HVUL7H49488.2 0.000198429151176649
HVUL0H00618.2 HVUL7H50120.2 0.0327892494719356
HVUL0H00618.2 HVUL7H52497.2 0.00448275027741117
HVUL0H00618.2 HVUL7H54261.2 0.0423495170261335
HVUL0H00618.2 HVUL7H54500.2 0.00996845658577012
HVUL0H00618.2 HVUL7H55989.2 0.0207779222082705
HVUL0H00618.2 HVUL7H57978.2 0.0165904405141081
HVUL0H01172.2 HVUL0H01189.2 0.000207963106445643
HVUL0H01172.2 HVUL0H01376.2 4.92371208046411e-07
HVUL0H01172.2 HVUL0H01785.2 2.25526631398825e-05
HVUL0H01172.2 HVUL0H02209.2 3.89155697934446e-06
HVUL0H01172.2 HVUL0H02610.2 6.20229752370604e-07
HVUL0H01172.2 HVUL0H03448.2 4.83270048435604e-07
HVUL0H01172.2 HVUL0H03523.2 2.7233629804136e-07
HVUL0H01172.2 HVUL0H03543.2 3.72147348768538e-06
HVUL0H01172.2 HVUL0H03682.2 2.24252524499433e-05
HVUL0H01172.2 HVUL0H03914.2 3.66079330844761e-07
HVUL0H01172.2 HVUL0H04640.2 3.66039516215093e-05
HVUL0H01172.2 HVUL0H06311.2 0.000242743833437062
HVUL0H01172.2 HVUL0H07108.2 1.81834482355084e-06
HVUL0H01172.2 HVUL0H07395.2 2.4564796630974e-06
HVUL0H01172.2 HVUL0H07498.2 1.09769447395206e-06
HVUL0H01172.2 HVUL0H07807.2 0.00957803329331595
HVUL0H01172.2 HVUL0H08023.2 2.52326705727134e-05
HVUL0H01172.2 HVUL0H09210.2 2.29868880202905e-05
HVUL0H01172.2 HVUL0H10076.2 4.43860246512293e-07
HVUL0H01172.2 HVUL0H10078.2 1.03578859664733e-06
HVUL0H01172.2 HVUL0H10580.2 6.54915886580819e-07
HVUL0H01172.2 HVUL0H10914.2 9.98733675494438e-07
HVUL0H01172.2 HVUL0H11038.2 1.65782765820587e-05
HVUL0H01172.2 HVUL0H11766.2 0.0267309409613515
HVUL0H01172.2 HVUL0H12603.2 4.48197092295569e-07
HVUL0H01172.2 HVUL0H15651.2 2.33533471991907e-06
HVUL0H01172.2 HVUL0H16448.2 5.03426758612136e-06
HVUL0H01172.2 HVUL0H17596.2 1.69107094204948e-05
HVUL0H01172.2 HVUL0H18457.2 5.00336857850956e-07
HVUL0H01172.2 HVUL0H18875.2 2.82461026708273e-07
HVUL0H01172.2 HVUL0H21654.2 0.00598065150025004
HVUL0H01172.2 HVUL0H23007.2 9.21980077379127e-05
HVUL0H01172.2 HVUL0H24665.2 0.005581231288575
HVUL0H01172.2 HVUL0H25455.2 0.00269275669986068
HVUL0H01172.2 HVUL0H26112.2 0.000256512151264088
HVUL0H01172.2 HVUL0H27662.2 0.000111229351864607
HVUL0H01172.2 HVUL0H27664.2 1.02359206222296e-05
HVUL0H01172.2 HVUL0H28309.2 4.52536981778858e-06
HVUL0H01172.2 HVUL0H29765.2 1.31026382673581e-05
HVUL0H01172.2 HVUL0H30775.2 0.00207334693679824
HVUL0H01172.2 HVUL0H35121.2 4.53948642632139e-07
HVUL0H01172.2 HVUL0H37447.2 0.0153984684168635
HVUL0H01172.2 HVUL0H41036.2 1.76311274269337e-06
HVUL0H01172.2 HVUL0H41860.2 8.1365646463497e-07
HVUL0H01172.2 HVUL0H45411.2 4.03443589219387e-07
HVUL0H01172.2 HVUL1H01910.2 1.08190783450469e-06
HVUL0H01172.2 HVUL1H01938.2 0.00410793531715632
HVUL0H01172.2 HVUL1H02310.2 8.74144150782672e-07
HVUL0H01172.2 HVUL1H02589.2 1.78247513412253e-06
HVUL0H01172.2 HVUL1H03051.2 2.65535422647994e-06
HVUL0H01172.2 HVUL1H03640.2 0.0114664487103931
HVUL0H01172.2 HVUL1H03976.2 6.53001355417119e-05
HVUL0H01172.2 HVUL1H04376.2 0.0178458068050551
HVUL0H01172.2 HVUL1H04477.2 0.00264348894372748
HVUL0H01172.2 HVUL1H04659.2 2.29932038963534e-06
HVUL0H01172.2 HVUL1H05360.2 1.67830855582415e-05
HVUL0H01172.2 HVUL1H06131.2 3.05598931575122e-06
HVUL0H01172.2 HVUL1H06197.2 7.86628591897779e-07
HVUL0H01172.2 HVUL1H06767.2 0.000138872279355449
HVUL0H01172.2 HVUL1H06905.2 4.53753704178017e-05
HVUL0H01172.2 HVUL1H07081.2 8.91930417525398e-07
HVUL0H01172.2 HVUL1H08030.2 0.00231715090176433
HVUL0H01172.2 HVUL1H08544.2 2.97435205503392e-06
HVUL0H01172.2 HVUL1H08749.2 1.36030105518807e-05
HVUL0H01172.2 HVUL1H08998.2 6.27176791740133e-07
HVUL0H01172.2 HVUL1H09611.2 1.0398446921803e-06
HVUL0H01172.2 HVUL1H09854.2 2.53034742437398e-06
HVUL0H01172.2 HVUL1H11018.2 1.49349867474361e-06
HVUL0H01172.2 HVUL1H12016.2 1.01302371927077e-05
HVUL0H01172.2 HVUL1H12136.2 8.38738350708409e-05
HVUL0H01172.2 HVUL1H12629.2 0.00156370809295847
HVUL0H01172.2 HVUL1H12951.2 0.00279337044894588
HVUL0H01172.2 HVUL1H13100.2 0.0112079293187285
HVUL0H01172.2 HVUL1H13204.2 4.46521585807626e-05
HVUL0H01172.2 HVUL1H13234.2 0.000138333872869845
HVUL0H01172.2 HVUL1H14000.2 5.16748931765646e-05
HVUL0H01172.2 HVUL1H14037.2 4.2974403937537e-07
HVUL0H01172.2 HVUL1H14088.2 0.000602404708559559
HVUL0H01172.2 HVUL1H14481.2 0.00262571525960975
HVUL0H01172.2 HVUL1H14945.2 2.40288197527598e-06
HVUL0H01172.2 HVUL1H15743.2 5.70418303317496e-06
HVUL0H01172.2 HVUL1H15964.2 0.0217884286144504
HVUL0H01172.2 HVUL1H16031.2 9.11555711178958e-06
HVUL0H01172.2 HVUL1H16126.2 1.46993134190654e-06
HVUL0H01172.2 HVUL1H16206.2 2.86134395007177e-07
HVUL0H01172.2 HVUL1H16787.2 8.8555998230616e-06
HVUL0H01172.2 HVUL1H17123.2 1.39754064731983e-05
HVUL0H01172.2 HVUL1H17254.2 0.0362937000923369
HVUL0H01172.2 HVUL1H17308.2 0.000271117363361606
HVUL0H01172.2 HVUL1H18992.2 9.6037397169438e-07
HVUL0H01172.2 HVUL1H19148.2 8.91938982578661e-05
HVUL0H01172.2 HVUL1H19658.2 7.33608296039215e-06
HVUL0H01172.2 HVUL1H20300.2 8.83069074202181e-07
HVUL0H01172.2 HVUL1H21400.2 2.12279138959816e-06
HVUL0H01172.2 HVUL1H22447.2 3.88768951625304e-07
HVUL0H01172.2 HVUL1H22802.2 3.31589151941271e-06
HVUL0H01172.2 HVUL1H23576.2 7.10613530429406e-07
HVUL0H01172.2 HVUL1H23814.2 0.00208283577390283
HVUL0H01172.2 HVUL1H24391.2 0.00115726629147082
HVUL0H01172.2 HVUL1H24392.2 2.73333972180064e-06
HVUL0H01172.2 HVUL1H24394.2 6.12936907792017e-07
HVUL0H01172.2 HVUL1H24456.2 0.0015473814832141
HVUL0H01172.2 HVUL1H24550.2 7.16447155881492e-06
HVUL0H01172.2 HVUL1H24927.2 2.33206561137045e-06
HVUL0H01172.2 HVUL1H25781.2 4.44962460976094e-07
HVUL0H01172.2 HVUL1H26025.2 0.0031651373527632
HVUL0H01172.2 HVUL1H26242.2 5.05829231565139e-05
HVUL0H01172.2 HVUL1H26693.2 6.7298746664e-07
HVUL0H01172.2 HVUL1H26760.2 0.0718018596149728
HVUL0H01172.2 HVUL1H28046.2 3.13627884116977e-07
HVUL0H01172.2 HVUL1H28639.2 0.0287160333923105
HVUL0H01172.2 HVUL1H28745.2 8.65314794704652e-07
HVUL0H01172.2 HVUL1H28986.2 0.00163379521802708
HVUL0H01172.2 HVUL1H29985.2 3.5776489841902e-06
HVUL0H01172.2 HVUL1H30344.2 1.64006351227113e-06
HVUL0H01172.2 HVUL1H30724.2 1.9520252570217e-06
HVUL0H01172.2 HVUL1H33518.2 1.93143915615385e-06
HVUL0H01172.2 HVUL1H33825.2 1.02376661693483e-06
HVUL0H01172.2 HVUL1H33881.2 0.00593234242149596
HVUL0H01172.2 HVUL1H33926.2 2.38627109029276e-05
HVUL0H01172.2 HVUL1H34234.2 3.43541616863855e-06
HVUL0H01172.2 HVUL1H34651.2 4.50849362312346e-06
HVUL0H01172.2 HVUL1H34792.2 5.28801109220759e-07
HVUL0H01172.2 HVUL1H34922.2 0.00575027149246647
HVUL0H01172.2 HVUL1H34924.2 0.00883190006674165
HVUL0H01172.2 HVUL1H34928.2 0.0220323894464716
HVUL0H01172.2 HVUL1H34929.2 0.0024586555090455
HVUL0H01172.2 HVUL1H36962.2 0.00164608934260217
HVUL0H01172.2 HVUL1H37478.2 6.26193207360548e-06
HVUL0H01172.2 HVUL1H40084.2 0.00230729177259522
HVUL0H01172.2 HVUL1H40748.2 5.94675660536823e-05
HVUL0H01172.2 HVUL1H41380.2 1.51512039257165e-05
HVUL0H01172.2 HVUL1H41667.2 1.91231455259546e-06
HVUL0H01172.2 HVUL1H41877.2 8.78071196870384e-05
HVUL0H01172.2 HVUL1H41878.2 1.16827352207527e-05
HVUL0H01172.2 HVUL1H42081.2 5.01434602062314e-05
HVUL0H01172.2 HVUL1H42103.2 8.61929471472003e-07
HVUL0H01172.2 HVUL1H43470.2 2.02392777633507e-06
HVUL0H01172.2 HVUL1H43472.2 1.31243795481108e-06
HVUL0H01172.2 HVUL1H44195.2 0.0106124144133543
HVUL0H01172.2 HVUL1H44903.2 5.32699515220711e-05
HVUL0H01172.2 HVUL1H48253.2 1.25458556956291e-05
HVUL0H01172.2 HVUL1H48570.2 0.000240167205689805
HVUL0H01172.2 HVUL1H49400.2 5.05768341277455e-06
HVUL0H01172.2 HVUL1H49402.2 8.17387650817375e-06
HVUL0H01172.2 HVUL1H50095.2 1.24854474945823e-06
HVUL0H01172.2 HVUL1H52159.2 2.27142499686013e-06
HVUL0H01172.2 HVUL1H52569.2 3.50337613257037e-06
HVUL0H01172.2 HVUL1H52571.2 4.10917424413532e-07
HVUL0H01172.2 HVUL1H53950.2 1.93971388236318e-06
HVUL0H01172.2 HVUL1H57565.2 1.76827706907534e-06
HVUL0H01172.2 HVUL1H58987.2 0.032545984402147
HVUL0H01172.2 HVUL2H00395.2 6.03509517855098e-06
HVUL0H01172.2 HVUL2H00850.2 0.0487191651826507
HVUL0H01172.2 HVUL2H00951.2 0.000794712136358834
HVUL0H01172.2 HVUL2H01450.2 0.0172391843665421
HVUL0H01172.2 HVUL2H01895.2 7.08300183751419e-07
HVUL0H01172.2 HVUL2H02126.2 7.12486246769024e-07
HVUL0H01172.2 HVUL2H02262.2 2.27679990121869e-05
HVUL0H01172.2 HVUL2H04108.2 2.44971862159891e-05
HVUL0H01172.2 HVUL2H04892.2 0.000421855673820227
HVUL0H01172.2 HVUL2H05712.2 8.87154691076728e-06
HVUL0H01172.2 HVUL2H06217.2 0.000356912354071144
HVUL0H01172.2 HVUL2H06235.2 3.04420970607925e-06
HVUL0H01172.2 HVUL2H06254.2 9.72935797242459e-06
HVUL0H01172.2 HVUL2H06644.2 1.51109037742628e-05
HVUL0H01172.2 HVUL2H06699.2 0.0428704500912767
HVUL0H01172.2 HVUL2H06937.2 0.0024452585717818
HVUL0H01172.2 HVUL2H07171.2 9.69158762413443e-07
HVUL0H01172.2 HVUL2H07177.2 8.18055075773481e-07
HVUL0H01172.2 HVUL2H08028.2 0.04067081420357
HVUL0H01172.2 HVUL2H10518.2 1.40882387368788e-05
HVUL0H01172.2 HVUL2H10865.2 2.07859414824688e-06
HVUL0H01172.2 HVUL2H11728.2 0.00898719340519873
HVUL0H01172.2 HVUL2H11983.2 0.0141214572953818
HVUL0H01172.2 HVUL2H12264.2 4.98836954109464e-07
HVUL0H01172.2 HVUL2H12860.2 7.55495240246622e-05
HVUL0H01172.2 HVUL2H13695.2 0.0688247055575465
HVUL0H01172.2 HVUL2H13714.2 0.00678531043991699
HVUL0H01172.2 HVUL2H13806.2 5.33141481808844e-06
HVUL0H01172.2 HVUL2H13908.2 4.93328170006674e-07
HVUL0H01172.2 HVUL2H13979.2 3.58602581912177e-07
HVUL0H01172.2 HVUL2H14045.2 7.72770610765554e-06
HVUL0H01172.2 HVUL2H15185.2 0.00232556261391898
HVUL0H01172.2 HVUL2H16605.2 0.0333968114391172
HVUL0H01172.2 HVUL2H17219.2 2.52326705727134e-05
HVUL0H01172.2 HVUL2H17572.2 9.30954008595776e-07
HVUL0H01172.2 HVUL2H17573.2 0.0363534106183311
HVUL0H01172.2 HVUL2H17628.2 5.45700434099734e-05
HVUL0H01172.2 HVUL2H18204.2 1.09025190801851e-06
HVUL0H01172.2 HVUL2H18497.2 0.0010899057746253
HVUL0H01172.2 HVUL2H18516.2 2.9893357888083e-06
HVUL0H01172.2 HVUL2H18598.2 0.0513203566838841
HVUL0H01172.2 HVUL2H18726.2 5.37125693698304e-07
HVUL0H01172.2 HVUL2H19285.2 0.0106314411920035
HVUL0H01172.2 HVUL2H19629.2 4.86708024788955e-07
HVUL0H01172.2 HVUL2H20176.2 0.000753397815048999
HVUL0H01172.2 HVUL2H20179.2 0.00240072738353512
HVUL0H01172.2 HVUL2H20623.2 4.37577150006003e-06
HVUL0H01172.2 HVUL2H21053.2 0.0308708054565701
HVUL0H01172.2 HVUL2H21399.2 7.67089921828387e-06
HVUL0H01172.2 HVUL2H22007.2 0.0123356769611203
HVUL0H01172.2 HVUL2H22219.2 5.39697140592399e-07
HVUL0H01172.2 HVUL2H22809.2 6.0998397781556e-05
HVUL0H01172.2 HVUL2H24180.2 1.77128834397744e-06
HVUL0H01172.2 HVUL2H24229.2 7.09221384327221e-07
HVUL0H01172.2 HVUL2H24608.2 2.000043563517e-06
HVUL0H01172.2 HVUL2H25222.2 4.03760811590693e-07
HVUL0H01172.2 HVUL2H25597.2 0.017537796063095
HVUL0H01172.2 HVUL2H25943.2 1.67845208700267e-06
HVUL0H01172.2 HVUL2H26103.2 1.59029508292175e-06
HVUL0H01172.2 HVUL2H26551.2 7.38451377569915e-07
HVUL0H01172.2 HVUL2H26584.2 0.00129756023903151
HVUL0H01172.2 HVUL2H27241.2 2.99246708817643e-07
HVUL0H01172.2 HVUL2H27698.2 3.47486169413177e-06
HVUL0H01172.2 HVUL2H28623.2 9.35220766220581e-06
HVUL0H01172.2 HVUL2H28789.2 1.39543729831194e-05
HVUL0H01172.2 HVUL2H29216.2 2.63553278319962e-05
HVUL0H01172.2 HVUL2H29218.2 6.04844044088161e-06
HVUL0H01172.2 HVUL2H29281.2 5.82119885435947e-07
HVUL0H01172.2 HVUL2H30294.2 6.74318617941972e-05
HVUL0H01172.2 HVUL2H30295.2 0.000158316278339472
HVUL0H01172.2 HVUL2H30422.2 1.11177603129661e-05
HVUL0H01172.2 HVUL2H30556.2 0.0107457367448726
HVUL0H01172.2 HVUL2H30907.2 7.90896861084464e-06
HVUL0H01172.2 HVUL2H31661.2 2.26176551758158e-06
HVUL0H01172.2 HVUL2H31745.2 0.000875320641003762
HVUL0H01172.2 HVUL2H31880.2 0.0026937315639782
HVUL0H01172.2 HVUL2H32775.2 8.67747459770474e-07
HVUL0H01172.2 HVUL2H33642.2 7.46209007925186e-07
HVUL0H01172.2 HVUL2H34102.2 5.29611950130169e-05
HVUL0H01172.2 HVUL2H35149.2 7.04791537755235e-07
HVUL0H01172.2 HVUL2H35246.2 1.60610391873691e-06
HVUL0H01172.2 HVUL2H35598.2 0.0125753737395506
HVUL0H01172.2 HVUL2H36049.2 5.75683184835547e-06
HVUL0H01172.2 HVUL2H38328.2 0.00274133647519497
HVUL0H01172.2 HVUL2H38460.2 9.19500554546679e-07
HVUL0H01172.2 HVUL2H38818.2 0.000558949151459219
HVUL0H01172.2 HVUL2H39521.2 2.82931870185535e-05
HVUL0H01172.2 HVUL2H40343.2 0.0225554760201127
HVUL0H01172.2 HVUL2H40557.2 7.74102107936835e-07
HVUL0H01172.2 HVUL2H41003.2 0.0296412482622928
HVUL0H01172.2 HVUL2H42411.2 9.51523548218584e-05
HVUL0H01172.2 HVUL2H43080.2 6.65179545459935e-06
HVUL0H01172.2 HVUL2H44536.2 4.38423805022725e-06
HVUL0H01172.2 HVUL2H46409.2 2.61930106626782e-06
HVUL0H01172.2 HVUL2H46702.2 1.58006975141053e-06
HVUL0H01172.2 HVUL2H49706.2 1.13202623211362e-05
HVUL0H01172.2 HVUL2H49844.2 1.84817589766322e-05
HVUL0H01172.2 HVUL2H50050.2 2.56874878728921e-06
HVUL0H01172.2 HVUL2H50798.2 4.839507288105e-05
HVUL0H01172.2 HVUL2H50984.2 4.83537889328607e-07
HVUL0H01172.2 HVUL2H51806.2 0.00223729938296616
HVUL0H01172.2 HVUL2H52460.2 2.46723919201395e-06
HVUL0H01172.2 HVUL2H53369.2 1.61844984717233e-05
HVUL0H01172.2 HVUL2H54717.2 8.73385484820454e-07
HVUL0H01172.2 HVUL2H55014.2 0.00498793957148869
HVUL0H01172.2 HVUL2H55368.2 3.75732253194614e-06
HVUL0H01172.2 HVUL2H59224.2 0.000137479867265879
HVUL0H01172.2 HVUL3H00190.2 0.0358576032840141
HVUL0H01172.2 HVUL3H01512.2 5.09922809463379e-07
HVUL0H01172.2 HVUL3H01819.2 2.59099293236884e-06
HVUL0H01172.2 HVUL3H02243.2 1.35561979855352e-06
HVUL0H01172.2 HVUL3H02641.2 0.00232177716318451
HVUL0H01172.2 HVUL3H03644.2 2.99849727762408e-07
HVUL0H01172.2 HVUL3H03996.2 7.38563089909842e-07
HVUL0H01172.2 HVUL3H04750.2 0.00617562613876618
HVUL0H01172.2 HVUL3H04807.2 9.10363671127695e-05
HVUL0H01172.2 HVUL3H04986.2 2.67150081612229e-06
HVUL0H01172.2 HVUL3H05214.2 6.52143392658848e-06
HVUL0H01172.2 HVUL3H05641.2 9.9372679335598e-08
HVUL0H01172.2 HVUL3H06262.2 1.32428147069255e-06
HVUL0H01172.2 HVUL3H06451.2 0.0620958516730323
HVUL0H01172.2 HVUL3H06540.2 1.65631163323908e-05
HVUL0H01172.2 HVUL3H06541.2 1.83811407063681e-06
HVUL0H01172.2 HVUL3H06811.2 0.000515750120964806
HVUL0H01172.2 HVUL3H07018.2 4.33913775824646e-06
HVUL0H01172.2 HVUL3H07975.2 2.5604687120331e-07
HVUL0H01172.2 HVUL3H09488.2 2.52510056838636e-06
HVUL0H01172.2 HVUL3H09744.2 2.00574071412575e-06
HVUL0H01172.2 HVUL3H10114.2 5.61204498155715e-07
HVUL0H01172.2 HVUL3H10227.2 5.86375777902599e-07
HVUL0H01172.2 HVUL3H11199.2 3.43006377357135e-05
HVUL0H01172.2 HVUL3H11788.2 0.0201287377916938
HVUL0H01172.2 HVUL3H12726.2 0.0517442598985926
HVUL0H01172.2 HVUL3H12908.2 2.03993343501014e-05
HVUL0H01172.2 HVUL3H13042.2 4.70792361124871e-06
HVUL0H01172.2 HVUL3H13288.2 0.0358576032840141
HVUL0H01172.2 HVUL3H15483.2 7.68449427294451e-07
HVUL0H01172.2 HVUL3H16315.2 1.25936722839319e-06
HVUL0H01172.2 HVUL3H16626.2 2.24663931418776e-05
HVUL0H01172.2 HVUL3H16627.2 2.10859873647619e-05
HVUL0H01172.2 HVUL3H16703.2 8.69696457086965e-06
HVUL0H01172.2 HVUL3H17430.2 4.70802852176744e-06
HVUL0H01172.2 HVUL3H17781.2 2.79878493626617e-06
HVUL0H01172.2 HVUL3H19415.2 9.58243148044804e-07
HVUL0H01172.2 HVUL3H20482.2 1.92225299075138e-05
HVUL0H01172.2 HVUL3H20924.2 7.05837703403818e-07
HVUL0H01172.2 HVUL3H21206.2 5.26383411144823e-07
HVUL0H01172.2 HVUL3H21404.2 9.11902113848221e-05
HVUL0H01172.2 HVUL3H21570.2 7.67141493148141e-07
HVUL0H01172.2 HVUL3H21714.2 3.80319564127456e-07
HVUL0H01172.2 HVUL3H22174.2 0.0448083006451008
HVUL0H01172.2 HVUL3H22942.2 1.24738898653366e-06
HVUL0H01172.2 HVUL3H23004.2 5.28182957184803e-06
HVUL0H01172.2 HVUL3H23068.2 3.49676672140649e-07
HVUL0H01172.2 HVUL3H23762.2 6.56678506326612e-05
HVUL0H01172.2 HVUL3H24265.2 7.47419905499437e-07
HVUL0H01172.2 HVUL3H24854.2 9.62301724099825e-07
HVUL0H01172.2 HVUL3H25953.2 5.96181463809268e-05
HVUL0H01172.2 HVUL3H26974.2 8.41960038252454e-06
HVUL0H01172.2 HVUL3H27958.2 2.07709460925508e-05
HVUL0H01172.2 HVUL3H29224.2 0.0745298929144189
HVUL0H01172.2 HVUL3H30197.2 1.13372930602603e-05
HVUL0H01172.2 HVUL3H30595.2 0.0616397315121631
HVUL0H01172.2 HVUL3H30660.2 1.18096224790224e-05
HVUL0H01172.2 HVUL3H31562.2 1.08890394473639e-06
HVUL0H01172.2 HVUL3H31682.2 0.0192648474227543
HVUL0H01172.2 HVUL3H31686.2 0.0311505076515978
HVUL0H01172.2 HVUL3H35317.2 3.95035572958117e-05
HVUL0H01172.2 HVUL3H35856.2 1.34360074091698e-05
HVUL0H01172.2 HVUL3H35905.2 7.12139129516026e-07
HVUL0H01172.2 HVUL3H37503.2 0.000953669453371769
HVUL0H01172.2 HVUL3H38263.2 2.14107255112615e-05
HVUL0H01172.2 HVUL3H38490.2 8.54446609860198e-05
HVUL0H01172.2 HVUL3H40269.2 1.74725641622983e-05
HVUL0H01172.2 HVUL3H42488.2 0.000179249883940541
HVUL0H01172.2 HVUL3H42702.2 1.63717078861571e-06
HVUL0H01172.2 HVUL3H43045.2 3.00025961354198e-06
HVUL0H01172.2 HVUL3H43787.2 1.03197802278657e-06
HVUL0H01172.2 HVUL3H43836.2 1.62081050500282e-06
HVUL0H01172.2 HVUL3H44749.2 1.13588289985889e-06
HVUL0H01172.2 HVUL3H45014.2 2.09883998115874e-06
HVUL0H01172.2 HVUL3H45631.2 0.0423898312594833
HVUL0H01172.2 HVUL3H45820.2 2.40272469019014e-06
HVUL0H01172.2 HVUL3H45948.2 0.00354065850999386
HVUL0H01172.2 HVUL3H47474.2 3.7399821706584e-05
HVUL0H01172.2 HVUL3H47524.2 2.92878614677613e-05
HVUL0H01172.2 HVUL3H48657.2 4.26285421689777e-06
HVUL0H01172.2 HVUL3H50254.2 0.0236382311234786
HVUL0H01172.2 HVUL3H50394.2 9.66815684462649e-06
HVUL0H01172.2 HVUL3H50496.2 1.39871530817432e-06
HVUL0H01172.2 HVUL3H51405.2 8.14846101765486e-06
HVUL0H01172.2 HVUL3H52849.2 1.15656700404123e-06
HVUL0H01172.2 HVUL3H53252.2 0.037037330366495
HVUL0H01172.2 HVUL3H54921.2 0.0146286299817431
HVUL0H01172.2 HVUL3H56326.2 0.000167802492968015
HVUL0H01172.2 HVUL4H01373.2 7.81653163649986e-06
HVUL0H01172.2 HVUL4H01567.2 5.85224493977786e-07
HVUL0H01172.2 HVUL4H03262.2 5.65467700816866e-07
HVUL0H01172.2 HVUL4H03498.2 7.92389305691431e-07
HVUL0H01172.2 HVUL4H03594.2 1.1179086704378e-06
HVUL0H01172.2 HVUL4H04630.2 4.26526458445392e-06
HVUL0H01172.2 HVUL4H04887.2 8.16120158234036e-07
HVUL0H01172.2 HVUL4H05062.2 9.71296935418449e-06
HVUL0H01172.2 HVUL4H05676.2 5.90000559090522e-06
HVUL0H01172.2 HVUL4H05738.2 5.67147112907443e-07
HVUL0H01172.2 HVUL4H05891.2 0.00225237307937153
HVUL0H01172.2 HVUL4H06772.2 6.35650436043216e-06
HVUL0H01172.2 HVUL4H08206.2 0.0041721736184825
HVUL0H01172.2 HVUL4H08248.2 4.3788568208349e-07
HVUL0H01172.2 HVUL4H08860.2 5.54810113698654e-06
HVUL0H01172.2 HVUL4H09059.2 1.32657813675017e-06
HVUL0H01172.2 HVUL4H10242.2 1.95274962694019e-05
HVUL0H01172.2 HVUL4H10534.2 1.18677840655059e-06
HVUL0H01172.2 HVUL4H10599.2 3.10116178595157e-06
HVUL0H01172.2 HVUL4H10710.2 0.000118861854950224
HVUL0H01172.2 HVUL4H11674.2 5.23199955594488e-07
HVUL0H01172.2 HVUL4H12172.2 9.22106258199251e-07
HVUL0H01172.2 HVUL4H12658.2 2.18260556318258e-06
HVUL0H01172.2 HVUL4H14105.2 2.64800726533388e-06
HVUL0H01172.2 HVUL4H14294.2 1.680189281096e-06
HVUL0H01172.2 HVUL4H14906.2 0.00019072180850524
HVUL0H01172.2 HVUL4H14907.2 0.00015004711348909
HVUL0H01172.2 HVUL4H15819.2 0.0230925203451789
HVUL0H01172.2 HVUL4H16668.2 4.82594675592978e-06
HVUL0H01172.2 HVUL4H18529.2 1.08060549667134e-06
HVUL0H01172.2 HVUL4H18819.2 0.0307610480055527
HVUL0H01172.2 HVUL4H20812.2 2.23267871217002e-05
HVUL0H01172.2 HVUL4H20935.2 2.43865584249989e-06
HVUL0H01172.2 HVUL4H20936.2 2.20742143528551e-06
HVUL0H01172.2 HVUL4H20939.2 5.55802069325449e-07
HVUL0H01172.2 HVUL4H21040.2 2.07503054671907e-06
HVUL0H01172.2 HVUL4H21858.2 0.000522031978906524
HVUL0H01172.2 HVUL4H23319.2 0.0366772939935564
HVUL0H01172.2 HVUL4H24374.2 1.71947195692582e-05
HVUL0H01172.2 HVUL4H26228.2 7.25833141399872e-06
HVUL0H01172.2 HVUL4H26843.2 0.0589207981627642
HVUL0H01172.2 HVUL4H28106.2 1.96099218897897e-05
HVUL0H01172.2 HVUL4H28112.2 4.78112408805458e-06
HVUL0H01172.2 HVUL4H29450.2 2.78761473631939e-07
HVUL0H01172.2 HVUL4H30367.2 1.86330687809878e-06
HVUL0H01172.2 HVUL4H31121.2 1.89157719807953e-06
HVUL0H01172.2 HVUL4H31285.2 8.56946693596259e-07
HVUL0H01172.2 HVUL4H34859.2 4.67361290414685e-05
HVUL0H01172.2 HVUL4H35991.2 0.0206601155849565
HVUL0H01172.2 HVUL4H36344.2 1.54333717509284e-05
HVUL0H01172.2 HVUL4H37184.2 0.0215831689975654
HVUL0H01172.2 HVUL4H37192.2 9.13942684595366e-07
HVUL0H01172.2 HVUL4H37513.2 6.15732491235802e-07
HVUL0H01172.2 HVUL4H38242.2 3.0760429373346e-07
HVUL0H01172.2 HVUL4H38292.2 0.0212943096340187
HVUL0H01172.2 HVUL4H38841.2 0.0161797684287516
HVUL0H01172.2 HVUL4H41280.2 0.0708590658764643
HVUL0H01172.2 HVUL4H41312.2 1.59164364413189e-05
HVUL0H01172.2 HVUL4H42292.2 4.68630051639735e-06
HVUL0H01172.2 HVUL4H44340.2 3.9667292876701e-07
HVUL0H01172.2 HVUL4H44979.2 1.5808678215929e-05
HVUL0H01172.2 HVUL4H45236.2 5.66574872502051e-07
HVUL0H01172.2 HVUL4H45506.2 5.18405224162657e-07
HVUL0H01172.2 HVUL4H45540.2 1.02825780312755e-06
HVUL0H01172.2 HVUL4H45624.2 5.46532648437438e-07
HVUL0H01172.2 HVUL4H46345.2 0.00475981538680906
HVUL0H01172.2 HVUL4H46399.2 0.0356895338445758
HVUL0H01172.2 HVUL4H47144.2 3.40119076232713e-06
HVUL0H01172.2 HVUL4H47426.2 2.85896892460642e-06
HVUL0H01172.2 HVUL4H48296.2 2.36966831400388e-05
HVUL0H01172.2 HVUL4H48419.2 4.00477260703127e-06
HVUL0H01172.2 HVUL4H49362.2 3.16926741515262e-07
HVUL0H01172.2 HVUL4H50715.2 1.53653139974075e-06
HVUL0H01172.2 HVUL4H52317.2 2.5155514451662e-06
HVUL0H01172.2 HVUL4H54016.2 7.79826825661825e-05
HVUL0H01172.2 HVUL4H55258.2 0.0111580576791794
HVUL0H01172.2 HVUL4H55279.2 4.02303948936603e-07
HVUL0H01172.2 HVUL4H55848.2 2.16517434456287e-05
HVUL0H01172.2 HVUL4H56052.2 1.43942288854284e-06
HVUL0H01172.2 HVUL4H58644.2 1.95184729424188e-05
HVUL0H01172.2 HVUL4H59799.2 0.000213483565380049
HVUL0H01172.2 HVUL5H02204.2 3.49718814023102e-05
HVUL0H01172.2 HVUL5H02483.2 1.95274404488875e-06
HVUL0H01172.2 HVUL5H02983.2 6.14907309333122e-07
HVUL0H01172.2 HVUL5H03145.2 0.0046330826120391
HVUL0H01172.2 HVUL5H03148.2 1.82240535581893e-05
HVUL0H01172.2 HVUL5H03450.2 1.52252787451123e-05
HVUL0H01172.2 HVUL5H03623.2 7.36930478345769e-07
HVUL0H01172.2 HVUL5H03710.2 7.66279670591542e-07
HVUL0H01172.2 HVUL5H03938.2 9.85912272174272e-05
HVUL0H01172.2 HVUL5H03940.2 0.000157114013781044
HVUL0H01172.2 HVUL5H03969.2 0.00607213307908933
HVUL0H01172.2 HVUL5H04245.2 1.60326682756011e-06
HVUL0H01172.2 HVUL5H04697.2 0.00634204214900504
HVUL0H01172.2 HVUL5H04698.2 0.000728279039792823
HVUL0H01172.2 HVUL5H05089.2 2.21349766813683e-06
HVUL0H01172.2 HVUL5H05513.2 1.47904290330607e-06
HVUL0H01172.2 HVUL5H05659.2 1.94787973798149e-06
HVUL0H01172.2 HVUL5H06005.2 6.71451528038959e-07
HVUL0H01172.2 HVUL5H06590.2 1.21197017016859e-06
HVUL0H01172.2 HVUL5H09900.2 9.89138479605757e-06
HVUL0H01172.2 HVUL5H11097.2 1.39314783776257e-05
HVUL0H01172.2 HVUL5H11115.2 4.32960791423908e-06
HVUL0H01172.2 HVUL5H11228.2 2.29868880202905e-05
HVUL0H01172.2 HVUL5H12102.2 8.25054749888303e-05
HVUL0H01172.2 HVUL5H12205.2 2.04367484534787e-06
HVUL0H01172.2 HVUL5H12877.2 6.61650940522329e-07
HVUL0H01172.2 HVUL5H14130.2 1.0255990785338e-06
HVUL0H01172.2 HVUL5H15696.2 8.98532885430852e-06
HVUL0H01172.2 HVUL5H15901.2 1.57289806536994e-06
HVUL0H01172.2 HVUL5H16101.2 9.37753001732088e-07
HVUL0H01172.2 HVUL5H16273.2 6.581864911369e-06
HVUL0H01172.2 HVUL5H17578.2 0.000702496790313918
HVUL0H01172.2 HVUL5H17870.2 1.24512509265688e-05
HVUL0H01172.2 HVUL5H18811.2 0.0794779337568666
HVUL0H01172.2 HVUL5H19349.2 0.000653195733846513
HVUL0H01172.2 HVUL5H19386.2 1.06073496165072e-06
HVUL0H01172.2 HVUL5H19612.2 4.60381307312613e-07
HVUL0H01172.2 HVUL5H19727.2 8.67032659640017e-07
HVUL0H01172.2 HVUL5H19995.2 2.24870141885273e-06
HVUL0H01172.2 HVUL5H20357.2 6.24654705771044e-07
HVUL0H01172.2 HVUL5H20921.2 9.94692471863674e-07
HVUL0H01172.2 HVUL5H20948.2 0.000248678702355958
HVUL0H01172.2 HVUL5H21635.2 0.0485509273227936
HVUL0H01172.2 HVUL5H22077.2 1.4007067042945e-05
HVUL0H01172.2 HVUL5H22379.2 1.08025954240534e-06
HVUL0H01172.2 HVUL5H22821.2 5.44973771885022e-06
HVUL0H01172.2 HVUL5H22873.2 1.10723221437344e-06
HVUL0H01172.2 HVUL5H22968.2 2.37476515196609e-06
HVUL0H01172.2 HVUL5H22969.2 0.0551739856007488
HVUL0H01172.2 HVUL5H22970.2 3.65165397727095e-06
HVUL0H01172.2 HVUL5H24379.2 5.1751901312103e-07
HVUL0H01172.2 HVUL5H24380.2 3.94850559502592e-06
HVUL0H01172.2 HVUL5H24670.2 7.25355765381737e-05
HVUL0H01172.2 HVUL5H25762.2 3.59047252168822e-07
HVUL0H01172.2 HVUL5H26313.2 2.51393740753204e-05
HVUL0H01172.2 HVUL5H26371.2 2.8676471971607e-06
HVUL0H01172.2 HVUL5H26612.2 4.15717309774526e-06
HVUL0H01172.2 HVUL5H26827.2 7.60937777001066e-07
HVUL0H01172.2 HVUL5H27142.2 2.19761295777164e-06
HVUL0H01172.2 HVUL5H27155.2 2.12757498538982e-06
HVUL0H01172.2 HVUL5H27501.2 0.0204616606656573
HVUL0H01172.2 HVUL5H28336.2 4.22464962438898e-06
HVUL0H01172.2 HVUL5H28910.2 8.06499505653446e-07
HVUL0H01172.2 HVUL5H28949.2 3.28133022591136e-07
HVUL0H01172.2 HVUL5H29106.2 3.79516851874938e-06
HVUL0H01172.2 HVUL5H29110.2 5.09079289948732e-07
HVUL0H01172.2 HVUL5H29263.2 6.30027847120876e-07
HVUL0H01172.2 HVUL5H30247.2 1.15035609484761e-06
HVUL0H01172.2 HVUL5H30953.2 6.76227459079763e-07
HVUL0H01172.2 HVUL5H32303.2 3.25893411811511e-06
HVUL0H01172.2 HVUL5H32467.2 2.00032543775319e-05
HVUL0H01172.2 HVUL5H34499.2 2.58449626301395e-06
HVUL0H01172.2 HVUL5H37034.2 3.68545729551594e-06
HVUL0H01172.2 HVUL5H38431.2 4.30809107564489e-06
HVUL0H01172.2 HVUL5H38434.2 4.02144251173219e-07
HVUL0H01172.2 HVUL5H38723.2 2.54943710452018e-05
HVUL0H01172.2 HVUL5H38808.2 3.47828582732697e-07
HVUL0H01172.2 HVUL5H39410.2 4.43992795659003e-06
HVUL0H01172.2 HVUL5H39821.2 5.44762737504548e-06
HVUL0H01172.2 HVUL5H40072.2 2.76395980948424e-05
HVUL0H01172.2 HVUL5H42760.2 9.07530695583742e-07
HVUL0H01172.2 HVUL5H44016.2 1.43385939219502e-06
HVUL0H01172.2 HVUL5H44573.2 3.92291885995204e-05
HVUL0H01172.2 HVUL5H44898.2 0.00071801170012855
HVUL0H01172.2 HVUL5H45926.2 2.94894818788947e-06
HVUL0H01172.2 HVUL5H46672.2 7.19946164980452e-05
HVUL0H01172.2 HVUL5H47286.2 0.0234051838382179
HVUL0H01172.2 HVUL5H47411.2 4.47546027700753e-07
HVUL0H01172.2 HVUL5H48693.2 1.71086380902526e-05
HVUL0H01172.2 HVUL5H48844.2 0.0178444352599689
HVUL0H01172.2 HVUL5H49059.2 0.000150545861492804
HVUL0H01172.2 HVUL5H49433.2 0.00915441553462067
HVUL0H01172.2 HVUL5H49949.2 8.56279446906682e-07
HVUL0H01172.2 HVUL5H50998.2 3.8491099105785e-06
HVUL0H01172.2 HVUL5H52409.2 3.20130650028143e-05
HVUL0H01172.2 HVUL5H52557.2 7.46557559488281e-05
HVUL0H01172.2 HVUL5H53325.2 4.1291283115298e-06
HVUL0H01172.2 HVUL5H53344.2 7.24861304881651e-07
HVUL0H01172.2 HVUL5H55327.2 5.24155617995602e-07
HVUL0H01172.2 HVUL6H00507.2 0.000156686115908329
HVUL0H01172.2 HVUL6H01448.2 5.24769512798062e-05
HVUL0H01172.2 HVUL6H03009.2 4.57699502119856e-05
HVUL0H01172.2 HVUL6H03269.2 5.24769512798062e-05
HVUL0H01172.2 HVUL6H03320.2 2.84162578673138e-06
HVUL0H01172.2 HVUL6H04166.2 2.56900273279915e-05
HVUL0H01172.2 HVUL6H04731.2 0.00207413595999118
HVUL0H01172.2 HVUL6H05484.2 6.34861880839897e-07
HVUL0H01172.2 HVUL6H06120.2 6.23155860259311e-07
HVUL0H01172.2 HVUL6H07016.2 1.11333729483656e-06
HVUL0H01172.2 HVUL6H08664.2 0.000356720123627323
HVUL0H01172.2 HVUL6H08733.2 0.00325152587896754
HVUL0H01172.2 HVUL6H09388.2 2.17382017596564e-05
HVUL0H01172.2 HVUL6H11365.2 0.000149579807674013
HVUL0H01172.2 HVUL6H12645.2 0.00213534996733041
HVUL0H01172.2 HVUL6H12960.2 1.78570400894145e-05
HVUL0H01172.2 HVUL6H14632.2 3.24778599479154e-05
HVUL0H01172.2 HVUL6H14643.2 0.00554555034429892
HVUL0H01172.2 HVUL6H15630.2 7.41994184851607e-07
HVUL0H01172.2 HVUL6H16239.2 3.46305492247081e-06
HVUL0H01172.2 HVUL6H17162.2 2.00364370741968e-06
HVUL0H01172.2 HVUL6H17915.2 2.44347674810232e-06
HVUL0H01172.2 HVUL6H17916.2 1.75264889738344e-06
HVUL0H01172.2 HVUL6H18930.2 2.23564592574589e-06
HVUL0H01172.2 HVUL6H19887.2 5.36597857101895e-07
HVUL0H01172.2 HVUL6H19899.2 0.0267830268512181
HVUL0H01172.2 HVUL6H20868.2 1.85675649781747e-06
HVUL0H01172.2 HVUL6H21345.2 0.000102647402228346
HVUL0H01172.2 HVUL6H21520.2 2.18541127046952e-05
HVUL0H01172.2 HVUL6H22211.2 2.56618064873078e-06
HVUL0H01172.2 HVUL6H24814.2 7.76051973673242e-06
HVUL0H01172.2 HVUL6H24966.2 4.15190020547232e-06
HVUL0H01172.2 HVUL6H25329.2 1.76743603702612e-06
HVUL0H01172.2 HVUL6H25717.2 0.00435625591230049
HVUL0H01172.2 HVUL6H27385.2 7.35191288019269e-07
HVUL0H01172.2 HVUL6H29079.2 1.40657374032774e-06
HVUL0H01172.2 HVUL6H29630.2 0.0024792764554031
HVUL0H01172.2 HVUL6H29905.2 2.23147086894564e-06
HVUL0H01172.2 HVUL6H31987.2 5.67272997168491e-06
HVUL0H01172.2 HVUL6H34250.2 5.6471046278807e-06
HVUL0H01172.2 HVUL6H35847.2 0.0027886481703862
HVUL0H01172.2 HVUL6H35848.2 0.0204428035512432
HVUL0H01172.2 HVUL6H36560.2 1.153830029953e-06
HVUL0H01172.2 HVUL6H37721.2 0.00108950039248091
HVUL0H01172.2 HVUL6H38046.2 2.92162802701331e-06
HVUL0H01172.2 HVUL6H40705.2 1.10529918270791e-06
HVUL0H01172.2 HVUL6H40902.2 1.32692561334846e-06
HVUL0H01172.2 HVUL6H42094.2 3.72262748573461e-06
HVUL0H01172.2 HVUL6H42121.2 4.20062553022161e-05
HVUL0H01172.2 HVUL6H42122.2 1.5854134465375e-06
HVUL0H01172.2 HVUL6H43886.2 3.05897671525098e-06
HVUL0H01172.2 HVUL6H45288.2 4.84846216119689e-07
HVUL0H01172.2 HVUL6H46586.2 0.0106752329120329
HVUL0H01172.2 HVUL6H46846.2 8.20660230344204e-07
HVUL0H01172.2 HVUL6H47322.2 0.000113111605672014
HVUL0H01172.2 HVUL6H50310.2 6.80250758580508e-07
HVUL0H01172.2 HVUL6H51875.2 5.19353463276905e-07
HVUL0H01172.2 HVUL6H54242.2 0.0559769029202833
HVUL0H01172.2 HVUL6H54590.2 2.07644732957996e-06
HVUL0H01172.2 HVUL6H57332.2 8.88202891874408e-07
HVUL0H01172.2 HVUL6H59196.2 0.00899670991093411
HVUL0H01172.2 HVUL7H00301.2 0.0329596117316464
HVUL0H01172.2 HVUL7H00882.2 4.22574160198927e-05
HVUL0H01172.2 HVUL7H01545.2 5.34696121436582e-06
HVUL0H01172.2 HVUL7H02212.2 0.0214882045799233
HVUL0H01172.2 HVUL7H02333.2 1.13142426048626e-06
HVUL0H01172.2 HVUL7H03201.2 0.000616765782604757
HVUL0H01172.2 HVUL7H03735.2 3.30823579950681e-06
HVUL0H01172.2 HVUL7H03881.2 9.00952869488143e-06
HVUL0H01172.2 HVUL7H04354.2 2.59287412926789e-06
HVUL0H01172.2 HVUL7H05943.2 0.0348115063529069
HVUL0H01172.2 HVUL7H06797.2 1.15720489377048e-05
HVUL0H01172.2 HVUL7H07330.2 0.000100384109111446
HVUL0H01172.2 HVUL7H07543.2 7.91365143956582e-05
HVUL0H01172.2 HVUL7H08685.2 1.44898225695512e-05
HVUL0H01172.2 HVUL7H10289.2 4.12689015289875e-06
HVUL0H01172.2 HVUL7H10354.2 4.67208817861886e-07
HVUL0H01172.2 HVUL7H11256.2 1.3033444192568e-06
HVUL0H01172.2 HVUL7H11270.2 2.96012976247965e-06
HVUL0H01172.2 HVUL7H11271.2 0.000185315013400812
HVUL0H01172.2 HVUL7H11400.2 0.000106672299631388
HVUL0H01172.2 HVUL7H11451.2 0.00336300239011325
HVUL0H01172.2 HVUL7H11453.2 0.00241419328479702
HVUL0H01172.2 HVUL7H11565.2 2.82220001315631e-05
HVUL0H01172.2 HVUL7H11569.2 1.11143750992787e-06
HVUL0H01172.2 HVUL7H11570.2 0.0129745890718189
HVUL0H01172.2 HVUL7H12545.2 1.38296108183736e-06
HVUL0H01172.2 HVUL7H12579.2 0.00626931962646496
HVUL0H01172.2 HVUL7H13444.2 0.0147224437224789
HVUL0H01172.2 HVUL7H13859.2 0.00533966672493837
HVUL0H01172.2 HVUL7H14382.2 0.007304897560667
HVUL0H01172.2 HVUL7H14840.2 0.013533690081057
HVUL0H01172.2 HVUL7H16385.2 3.94379422688746e-06
HVUL0H01172.2 HVUL7H16433.2 0.0289698118718648
HVUL0H01172.2 HVUL7H17098.2 7.0613293846519e-06
HVUL0H01172.2 HVUL7H17461.2 0.00932845369529172
HVUL0H01172.2 HVUL7H17764.2 3.1969833780324e-06
HVUL0H01172.2 HVUL7H18353.2 4.70233989383317e-05
HVUL0H01172.2 HVUL7H19331.2 2.47647908507104e-05
HVUL0H01172.2 HVUL7H19681.2 0.0036701942384445
HVUL0H01172.2 HVUL7H19723.2 6.88827584765859e-07
HVUL0H01172.2 HVUL7H20140.2 0.0165870223100758
HVUL0H01172.2 HVUL7H20192.2 3.22435591184195e-06
HVUL0H01172.2 HVUL7H20538.2 0.0172399209650611
HVUL0H01172.2 HVUL7H20723.2 1.51991984392512e-06
HVUL0H01172.2 HVUL7H20841.2 0.00443657444955202
HVUL0H01172.2 HVUL7H20860.2 5.00416190152104e-06
HVUL0H01172.2 HVUL7H21481.2 0.0404691439358397
HVUL0H01172.2 HVUL7H21740.2 1.78041820480694e-06
HVUL0H01172.2 HVUL7H22107.2 3.97860292124255e-06
HVUL0H01172.2 HVUL7H22243.2 0.0244054729521934
HVUL0H01172.2 HVUL7H23148.2 4.09098268058699e-07
HVUL0H01172.2 HVUL7H24730.2 0.00620330115232759
HVUL0H01172.2 HVUL7H24753.2 1.09402069076701e-05
HVUL0H01172.2 HVUL7H25099.2 0.0321473489211815
HVUL0H01172.2 HVUL7H25324.2 0.0684558900736294
HVUL0H01172.2 HVUL7H25429.2 2.18797284123417e-06
HVUL0H01172.2 HVUL7H25444.2 8.77741273899282e-06
HVUL0H01172.2 HVUL7H25654.2 8.05398275839121e-07
HVUL0H01172.2 HVUL7H27075.2 1.68529298637573e-06
HVUL0H01172.2 HVUL7H27332.2 0.00679169126279316
HVUL0H01172.2 HVUL7H27344.2 7.72912854479186e-05
HVUL0H01172.2 HVUL7H28054.2 2.34907493917819e-06
HVUL0H01172.2 HVUL7H28391.2 1.94639924817183e-05
HVUL0H01172.2 HVUL7H28818.2 4.77958833969334e-06
HVUL0H01172.2 HVUL7H29721.2 1.59080320457144e-06
HVUL0H01172.2 HVUL7H31656.2 0.0442023882306662
HVUL0H01172.2 HVUL7H32139.2 4.15457455682093e-07
HVUL0H01172.2 HVUL7H32214.2 0.0297517962290883
HVUL0H01172.2 HVUL7H32285.2 1.79250729259397e-06
HVUL0H01172.2 HVUL7H32398.2 7.08654085657458e-06
HVUL0H01172.2 HVUL7H33166.2 4.58260200768347e-06
HVUL0H01172.2 HVUL7H33470.2 0.010208087097179
HVUL0H01172.2 HVUL7H33547.2 3.23477194930322e-05
HVUL0H01172.2 HVUL7H34352.2 0.066089651658595
HVUL0H01172.2 HVUL7H34398.2 5.99866536238083e-06
HVUL0H01172.2 HVUL7H35576.2 1.51979563204047e-06
HVUL0H01172.2 HVUL7H35913.2 4.79864378867478e-05
HVUL0H01172.2 HVUL7H36594.2 0.000942088809660088
HVUL0H01172.2 HVUL7H36595.2 0.000214643929362875
HVUL0H01172.2 HVUL7H37292.2 6.95329725799295e-06
HVUL0H01172.2 HVUL7H37394.2 0.0402511701670659
HVUL0H01172.2 HVUL7H37587.2 0.00128323762261788
HVUL0H01172.2 HVUL7H38230.2 5.58008519718119e-07
HVUL0H01172.2 HVUL7H38334.2 6.53893924585068e-05
HVUL0H01172.2 HVUL7H38482.2 7.5353885728202e-07
HVUL0H01172.2 HVUL7H39160.2 8.25126341058608e-06
HVUL0H01172.2 HVUL7H39196.2 6.30479443469165e-06
HVUL0H01172.2 HVUL7H39265.2 0.00333698542910812
HVUL0H01172.2 HVUL7H39386.2 1.03458734344229e-06
HVUL0H01172.2 HVUL7H41072.2 1.00982875275273e-05
HVUL0H01172.2 HVUL7H41444.2 3.22411656141271e-06
HVUL0H01172.2 HVUL7H41445.2 3.22411656141271e-06
HVUL0H01172.2 HVUL7H41467.2 0.000131611501453847
HVUL0H01172.2 HVUL7H41730.2 7.31272710251927e-07
HVUL0H01172.2 HVUL7H42239.2 7.12175969107549e-07
HVUL0H01172.2 HVUL7H43717.2 2.49643961606194e-05
HVUL0H01172.2 HVUL7H44044.2 0.0329621612689067
HVUL0H01172.2 HVUL7H44825.2 0.00411286158544082
HVUL0H01172.2 HVUL7H46272.2 2.43685857489171e-06
HVUL0H01172.2 HVUL7H47603.2 4.53900838044051e-07
HVUL0H01172.2 HVUL7H48434.2 1.01454598019677e-06
HVUL0H01172.2 HVUL7H49488.2 3.90087554290941e-05
HVUL0H01172.2 HVUL7H50120.2 2.79845099962788e-05
HVUL0H01172.2 HVUL7H52497.2 3.45784530109661e-06
HVUL0H01172.2 HVUL7H54261.2 1.63098839739227e-06
HVUL0H01172.2 HVUL7H54500.2 9.00201871348502e-07
HVUL0H01172.2 HVUL7H55989.2 0.000155840197435906
HVUL0H01172.2 HVUL7H57978.2 4.30239754022305e-07
HVUL0H01189.2 HVUL0H01376.2 0.00111717238453787
HVUL0H01189.2 HVUL0H01785.2 0.0006232258194212
HVUL0H01189.2 HVUL0H02209.2 0.00141038912901067
HVUL0H01189.2 HVUL0H02610.2 0.0078008804049916
HVUL0H01189.2 HVUL0H03448.2 0.00651484627771314
HVUL0H01189.2 HVUL0H03523.2 0.00285111853187637
HVUL0H01189.2 HVUL0H03543.2 0.00893213578278932
HVUL0H01189.2 HVUL0H03682.2 0.000623032822936785
HVUL0H01189.2 HVUL0H03914.2 0.00284773603845503
HVUL0H01189.2 HVUL0H04640.2 0.000439333046248876
HVUL0H01189.2 HVUL0H06311.2 0.00657308003965328
HVUL0H01189.2 HVUL0H07108.2 0.00325639329167643
HVUL0H01189.2 HVUL0H07395.2 0.00483421459133713
HVUL0H01189.2 HVUL0H07498.2 0.00593641004150175
HVUL0H01189.2 HVUL0H07807.2 0.000348337536823397
HVUL0H01189.2 HVUL0H08023.2 0.000624665847104898
HVUL0H01189.2 HVUL0H09210.2 0.0142282397391643
HVUL0H01189.2 HVUL0H10076.2 0.0140310659674141
HVUL0H01189.2 HVUL0H10078.2 0.00787701094288703
HVUL0H01189.2 HVUL0H10580.2 0.00100800975184222
HVUL0H01189.2 HVUL0H10914.2 0.00055396542578037
HVUL0H01189.2 HVUL0H11038.2 0.00014277620393449
HVUL0H01189.2 HVUL0H11766.2 0.000838944135733167
HVUL0H01189.2 HVUL0H12603.2 0.00484899920793016
HVUL0H01189.2 HVUL0H15651.2 0.0040639155886374
HVUL0H01189.2 HVUL0H16448.2 0.000242177292218388
HVUL0H01189.2 HVUL0H17596.2 0.000199584002637355
HVUL0H01189.2 HVUL0H18457.2 0.0101481508214007
HVUL0H01189.2 HVUL0H18875.2 0.0165259479876861
HVUL0H01189.2 HVUL0H21654.2 0.00577464466520397
HVUL0H01189.2 HVUL0H23007.2 0.000421534828224433
HVUL0H01189.2 HVUL0H24665.2 1.64090977656236e-06
HVUL0H01189.2 HVUL0H25455.2 0.00309423360935879
HVUL0H01189.2 HVUL0H26112.2 0.00189800295156513
HVUL0H01189.2 HVUL0H27662.2 2.69003078789761e-05
HVUL0H01189.2 HVUL0H27664.2 0.0010451522191502
HVUL0H01189.2 HVUL0H28309.2 0.000280056791052534
HVUL0H01189.2 HVUL0H29765.2 0.000488474972183402
HVUL0H01189.2 HVUL0H30775.2 0.0021366766122823
HVUL0H01189.2 HVUL0H35121.2 0.00207493930561754
HVUL0H01189.2 HVUL0H37447.2 0.000644725519371459
HVUL0H01189.2 HVUL0H41036.2 0.00535109574466125
HVUL0H01189.2 HVUL0H41860.2 0.00154953655687047
HVUL0H01189.2 HVUL0H45411.2 0.0052296620208691
HVUL0H01189.2 HVUL1H01910.2 0.0050162657441656
HVUL0H01189.2 HVUL1H01938.2 0.0131060565544175
HVUL0H01189.2 HVUL1H02310.2 0.0088372880486341
HVUL0H01189.2 HVUL1H02589.2 0.0084930157923894
HVUL0H01189.2 HVUL1H03051.2 0.00130621803433138
HVUL0H01189.2 HVUL1H03640.2 3.11313612032604e-06
HVUL0H01189.2 HVUL1H03976.2 0.0121060280010058
HVUL0H01189.2 HVUL1H04376.2 0.000656930308541137
HVUL0H01189.2 HVUL1H04477.2 0.00120973660251456
HVUL0H01189.2 HVUL1H04659.2 0.010265741390673
HVUL0H01189.2 HVUL1H05360.2 0.00387575400735639
HVUL0H01189.2 HVUL1H06131.2 0.000939840616387045
HVUL0H01189.2 HVUL1H06197.2 0.00277127321111271
HVUL0H01189.2 HVUL1H06767.2 0.000248308236052356
HVUL0H01189.2 HVUL1H06905.2 0.0084510386646201
HVUL0H01189.2 HVUL1H07081.2 0.00761320006255189
HVUL0H01189.2 HVUL1H08030.2 0.000797359720292463
HVUL0H01189.2 HVUL1H08544.2 0.000848587946704642
HVUL0H01189.2 HVUL1H08749.2 0.000181799245702112
HVUL0H01189.2 HVUL1H08998.2 0.0167236137740636
HVUL0H01189.2 HVUL1H09611.2 0.00198521622223068
HVUL0H01189.2 HVUL1H09854.2 0.000899724937641597
HVUL0H01189.2 HVUL1H11018.2 0.0102199508163479
HVUL0H01189.2 HVUL1H12016.2 0.012658851672205
HVUL0H01189.2 HVUL1H12136.2 0.000692136922135099
HVUL0H01189.2 HVUL1H12629.2 3.22644899946024e-05
HVUL0H01189.2 HVUL1H12951.2 1.0950236588119e-06
HVUL0H01189.2 HVUL1H13100.2 4.76044417037478e-05
HVUL0H01189.2 HVUL1H13204.2 0.00687040955257737
HVUL0H01189.2 HVUL1H13234.2 0.000396193231583809
HVUL0H01189.2 HVUL1H14000.2 0.000445787901267947
HVUL0H01189.2 HVUL1H14037.2 0.00276579124099597
HVUL0H01189.2 HVUL1H14088.2 2.81405243438826e-05
HVUL0H01189.2 HVUL1H14481.2 4.04732508137542e-05
HVUL0H01189.2 HVUL1H14945.2 0.000901429350829477
HVUL0H01189.2 HVUL1H15743.2 0.000304111894501498
HVUL0H01189.2 HVUL1H15964.2 2.5641659270318e-05
HVUL0H01189.2 HVUL1H16031.2 0.000481160841481953
HVUL0H01189.2 HVUL1H16126.2 0.00101031607614424
HVUL0H01189.2 HVUL1H16206.2 0.00409331377498351
HVUL0H01189.2 HVUL1H16787.2 6.13248643199491e-05
HVUL0H01189.2 HVUL1H17123.2 0.00506588217996843
HVUL0H01189.2 HVUL1H17254.2 3.6687429609015e-05
HVUL0H01189.2 HVUL1H17308.2 0.000157230844387524
HVUL0H01189.2 HVUL1H18992.2 0.0234302405571547
HVUL0H01189.2 HVUL1H19148.2 0.000116266471514502
HVUL0H01189.2 HVUL1H19658.2 0.000212629347784565
HVUL0H01189.2 HVUL1H20300.2 0.00173383056054123
HVUL0H01189.2 HVUL1H21400.2 0.00653814799089679
HVUL0H01189.2 HVUL1H22447.2 0.0109424576539872
HVUL0H01189.2 HVUL1H22802.2 0.000374182795275839
HVUL0H01189.2 HVUL1H23576.2 0.00712919359064262
HVUL0H01189.2 HVUL1H23814.2 0.00416655420035129
HVUL0H01189.2 HVUL1H24391.2 0.000245731105993486
HVUL0H01189.2 HVUL1H24392.2 0.00157910213912522
HVUL0H01189.2 HVUL1H24394.2 0.00151753257034859
HVUL0H01189.2 HVUL1H24456.2 1.11960708795307e-06
HVUL0H01189.2 HVUL1H24550.2 0.000213272187694207
HVUL0H01189.2 HVUL1H24927.2 0.00125076591460077
HVUL0H01189.2 HVUL1H25781.2 0.00144749185925153
HVUL0H01189.2 HVUL1H26025.2 0.00300653431805488
HVUL0H01189.2 HVUL1H26242.2 0.000122052246514775
HVUL0H01189.2 HVUL1H26693.2 0.0055902974052925
HVUL0H01189.2 HVUL1H26760.2 4.82696454264548e-05
HVUL0H01189.2 HVUL1H28046.2 0.00477519217809847
HVUL0H01189.2 HVUL1H28639.2 0.000122855718378464
HVUL0H01189.2 HVUL1H28745.2 0.00340377282683191
HVUL0H01189.2 HVUL1H28986.2 0.00582532332973898
HVUL0H01189.2 HVUL1H29985.2 0.011108460685603
HVUL0H01189.2 HVUL1H30344.2 0.00194837529677375
HVUL0H01189.2 HVUL1H30724.2 0.000652483193165145
HVUL0H01189.2 HVUL1H33518.2 0.0100955058746966
HVUL0H01189.2 HVUL1H33825.2 0.00699564835099791
HVUL0H01189.2 HVUL1H33881.2 7.88901952524472e-07
HVUL0H01189.2 HVUL1H33926.2 0.000511259016374742
HVUL0H01189.2 HVUL1H34234.2 0.000997845376697849
HVUL0H01189.2 HVUL1H34651.2 0.00137315615863699
HVUL0H01189.2 HVUL1H34792.2 0.000862806084721022
HVUL0H01189.2 HVUL1H34922.2 9.58171568698903e-06
HVUL0H01189.2 HVUL1H34924.2 2.09179594086316e-06
HVUL0H01189.2 HVUL1H34928.2 3.94473067959237e-06
HVUL0H01189.2 HVUL1H34929.2 8.23033499789076e-07
HVUL0H01189.2 HVUL1H36962.2 2.6785950554054e-05
HVUL0H01189.2 HVUL1H37478.2 0.00124088271910231
HVUL0H01189.2 HVUL1H40084.2 5.04957007636068e-05
HVUL0H01189.2 HVUL1H40748.2 0.0215503959009956
HVUL0H01189.2 HVUL1H41380.2 0.00234298462693639
HVUL0H01189.2 HVUL1H41667.2 0.00467066777998675
HVUL0H01189.2 HVUL1H41877.2 0.0166693709806491
HVUL0H01189.2 HVUL1H41878.2 0.0387935518771181
HVUL0H01189.2 HVUL1H42081.2 0.000607692961054624
HVUL0H01189.2 HVUL1H42103.2 0.00235432683256168
HVUL0H01189.2 HVUL1H43470.2 0.000158538286843292
HVUL0H01189.2 HVUL1H43472.2 0.0173761917783651
HVUL0H01189.2 HVUL1H44195.2 4.00583171085158e-05
HVUL0H01189.2 HVUL1H44903.2 0.0844739669557828
HVUL0H01189.2 HVUL1H48253.2 0.00132707953030825
HVUL0H01189.2 HVUL1H48570.2 0.0654445116773998
HVUL0H01189.2 HVUL1H49400.2 0.00618349433292786
HVUL0H01189.2 HVUL1H49402.2 0.000858163097905018
HVUL0H01189.2 HVUL1H50095.2 0.00172964285751108
HVUL0H01189.2 HVUL1H52159.2 0.00367710967663451
HVUL0H01189.2 HVUL1H52569.2 0.00571969463849666
HVUL0H01189.2 HVUL1H52571.2 0.0154316665563383
HVUL0H01189.2 HVUL1H53950.2 0.00736666452565262
HVUL0H01189.2 HVUL1H57565.2 0.00684854528360154
HVUL0H01189.2 HVUL1H58987.2 0.000345192407886
HVUL0H01189.2 HVUL2H00395.2 0.0207622505483109
HVUL0H01189.2 HVUL2H00850.2 0.000236788589154149
HVUL0H01189.2 HVUL2H00951.2 0.000349538669409551
HVUL0H01189.2 HVUL2H01450.2 7.63777221603108e-06
HVUL0H01189.2 HVUL2H01895.2 0.000441251157959527
HVUL0H01189.2 HVUL2H02126.2 0.00730522206187032
HVUL0H01189.2 HVUL2H02262.2 0.00219149518255981
HVUL0H01189.2 HVUL2H04108.2 0.00883172935094571
HVUL0H01189.2 HVUL2H04892.2 0.0003926802418424
HVUL0H01189.2 HVUL2H05712.2 0.0471047810549316
HVUL0H01189.2 HVUL2H06217.2 0.000204297900664524
HVUL0H01189.2 HVUL2H06235.2 0.000613834013906588
HVUL0H01189.2 HVUL2H06254.2 0.000162197310316691
HVUL0H01189.2 HVUL2H06644.2 0.00014339532333043
HVUL0H01189.2 HVUL2H06699.2 0.000553257483007593
HVUL0H01189.2 HVUL2H06937.2 7.84888675373959e-05
HVUL0H01189.2 HVUL2H07171.2 0.00428839909960786
HVUL0H01189.2 HVUL2H07177.2 0.00283087409568741
HVUL0H01189.2 HVUL2H08028.2 0.000276218799695461
HVUL0H01189.2 HVUL2H10518.2 0.000247563296269566
HVUL0H01189.2 HVUL2H10865.2 0.00683184598714932
HVUL0H01189.2 HVUL2H11728.2 8.71112476903532e-06
HVUL0H01189.2 HVUL2H11983.2 1.37590569068561e-05
HVUL0H01189.2 HVUL2H12264.2 0.0117064396487153
HVUL0H01189.2 HVUL2H12860.2 0.00107882616216135
HVUL0H01189.2 HVUL2H13695.2 0.000119227952332593
HVUL0H01189.2 HVUL2H13714.2 2.15689799412186e-06
HVUL0H01189.2 HVUL2H13806.2 0.00112015425418868
HVUL0H01189.2 HVUL2H13908.2 0.000914629498582043
HVUL0H01189.2 HVUL2H13979.2 0.00744615840810563
HVUL0H01189.2 HVUL2H14045.2 7.62359649290578e-05
HVUL0H01189.2 HVUL2H15185.2 2.39494302154761e-05
HVUL0H01189.2 HVUL2H16605.2 0.00298085091107949
HVUL0H01189.2 HVUL2H17219.2 0.000624665847104898
HVUL0H01189.2 HVUL2H17572.2 0.00571962935423743
HVUL0H01189.2 HVUL2H17573.2 3.31991866975006e-05
HVUL0H01189.2 HVUL2H17628.2 0.0115990504884942
HVUL0H01189.2 HVUL2H18204.2 0.00500772501406049
HVUL0H01189.2 HVUL2H18497.2 0.031576225158525
HVUL0H01189.2 HVUL2H18516.2 0.0437098608546752
HVUL0H01189.2 HVUL2H18598.2 7.7455344078849e-05
HVUL0H01189.2 HVUL2H18726.2 0.00699335897407159
HVUL0H01189.2 HVUL2H19285.2 1.05528933464025e-06
HVUL0H01189.2 HVUL2H19629.2 0.00941594934103555
HVUL0H01189.2 HVUL2H20176.2 4.3838873226389e-05
HVUL0H01189.2 HVUL2H20179.2 4.30556322605284e-05
HVUL0H01189.2 HVUL2H20623.2 0.00024334774528207
HVUL0H01189.2 HVUL2H21053.2 0.000761217905441439
HVUL0H01189.2 HVUL2H21399.2 0.0250158609616242
HVUL0H01189.2 HVUL2H22007.2 0.00238800083483173
HVUL0H01189.2 HVUL2H22219.2 0.0139239643722769
HVUL0H01189.2 HVUL2H22809.2 0.000799278026780454
HVUL0H01189.2 HVUL2H24180.2 0.00722942365648261
HVUL0H01189.2 HVUL2H24229.2 0.00394370557063436
HVUL0H01189.2 HVUL2H24608.2 0.0120605024303443
HVUL0H01189.2 HVUL2H25222.2 0.00843144989642268
HVUL0H01189.2 HVUL2H25597.2 9.66094617795871e-06
HVUL0H01189.2 HVUL2H25943.2 0.0067489556291887
HVUL0H01189.2 HVUL2H26103.2 0.0021939341033015
HVUL0H01189.2 HVUL2H26551.2 0.00590266668026979
HVUL0H01189.2 HVUL2H26584.2 2.93738503817883e-06
HVUL0H01189.2 HVUL2H27241.2 0.00737757424148913
HVUL0H01189.2 HVUL2H27698.2 0.000978242546015304
HVUL0H01189.2 HVUL2H28623.2 0.000130103192009429
HVUL0H01189.2 HVUL2H28789.2 6.53906535679803e-05
HVUL0H01189.2 HVUL2H29216.2 0.000152646771714407
HVUL0H01189.2 HVUL2H29218.2 0.000439020681719129
HVUL0H01189.2 HVUL2H29281.2 0.00994908004415976
HVUL0H01189.2 HVUL2H30294.2 3.79201928538082e-05
HVUL0H01189.2 HVUL2H30295.2 3.6773392274747e-05
HVUL0H01189.2 HVUL2H30422.2 0.000226554372608345
HVUL0H01189.2 HVUL2H30556.2 0.00216135308600684
HVUL0H01189.2 HVUL2H30907.2 0.00284559673956213
HVUL0H01189.2 HVUL2H31661.2 0.00068270452166324
HVUL0H01189.2 HVUL2H31745.2 0.000314132069388249
HVUL0H01189.2 HVUL2H31880.2 6.54434745434013e-05
HVUL0H01189.2 HVUL2H32775.2 0.00757908572362765
HVUL0H01189.2 HVUL2H33642.2 0.00520145045555077
HVUL0H01189.2 HVUL2H34102.2 0.00575255704220244
HVUL0H01189.2 HVUL2H35149.2 0.00897293627494085
HVUL0H01189.2 HVUL2H35246.2 0.00718266011497545
HVUL0H01189.2 HVUL2H35598.2 8.56261131449861e-05
HVUL0H01189.2 HVUL2H36049.2 0.000493474485267493
HVUL0H01189.2 HVUL2H38328.2 0.0198441782840263
HVUL0H01189.2 HVUL2H38460.2 0.00111304765984811
HVUL0H01189.2 HVUL2H38818.2 0.000323898479544591
HVUL0H01189.2 HVUL2H39521.2 0.000687635530046394
HVUL0H01189.2 HVUL2H40343.2 0.000130713166664195
HVUL0H01189.2 HVUL2H40557.2 0.00522893108884935
HVUL0H01189.2 HVUL2H41003.2 0.000190708969283321
HVUL0H01189.2 HVUL2H42411.2 0.00534463942192145
HVUL0H01189.2 HVUL2H43080.2 0.000352138207828703
HVUL0H01189.2 HVUL2H44536.2 0.000359300557405607
HVUL0H01189.2 HVUL2H46409.2 0.00498587018690431
HVUL0H01189.2 HVUL2H46702.2 0.00174623717445896
HVUL0H01189.2 HVUL2H49706.2 0.0646022845795197
HVUL0H01189.2 HVUL2H49844.2 0.0566341556294116
HVUL0H01189.2 HVUL2H50050.2 0.000651707537312423
HVUL0H01189.2 HVUL2H50798.2 0.000217711066312968
HVUL0H01189.2 HVUL2H50984.2 0.00670822762106211
HVUL0H01189.2 HVUL2H51806.2 0.0024942981362609
HVUL0H01189.2 HVUL2H52460.2 0.00408192851102708
HVUL0H01189.2 HVUL2H53369.2 0.000280782715807155
HVUL0H01189.2 HVUL2H54717.2 0.00446820742819782
HVUL0H01189.2 HVUL2H55014.2 0.0067160556807505
HVUL0H01189.2 HVUL2H55368.2 0.00077123550850726
HVUL0H01189.2 HVUL2H59224.2 3.43345749352404e-05
HVUL0H01189.2 HVUL3H00190.2 0.000541058872962718
HVUL0H01189.2 HVUL3H01512.2 0.00211798302569548
HVUL0H01189.2 HVUL3H01819.2 0.00234897896334611
HVUL0H01189.2 HVUL3H02243.2 0.00506489993562967
HVUL0H01189.2 HVUL3H02641.2 4.78111022937973e-06
HVUL0H01189.2 HVUL3H03644.2 0.00479741643689506
HVUL0H01189.2 HVUL3H03996.2 0.00644837671822249
HVUL0H01189.2 HVUL3H04750.2 0.000137143907897622
HVUL0H01189.2 HVUL3H04807.2 0.000133403081031358
HVUL0H01189.2 HVUL3H04986.2 0.00698303888716095
HVUL0H01189.2 HVUL3H05214.2 0.00363254520255925
HVUL0H01189.2 HVUL3H05641.2 0.0123085827877494
HVUL0H01189.2 HVUL3H06262.2 0.000677648603598697
HVUL0H01189.2 HVUL3H06451.2 3.99859191902515e-05
HVUL0H01189.2 HVUL3H06540.2 0.0129715147319371
HVUL0H01189.2 HVUL3H06541.2 0.000617205347033176
HVUL0H01189.2 HVUL3H06811.2 0.000531862319464027
HVUL0H01189.2 HVUL3H07018.2 0.002601834661999
HVUL0H01189.2 HVUL3H07975.2 0.0102668321088292
HVUL0H01189.2 HVUL3H09488.2 0.000544956948430729
HVUL0H01189.2 HVUL3H09744.2 0.0118903329734846
HVUL0H01189.2 HVUL3H10114.2 0.0261994148947469
HVUL0H01189.2 HVUL3H10227.2 0.00924462779920861
HVUL0H01189.2 HVUL3H11199.2 0.00512454717821276
HVUL0H01189.2 HVUL3H11788.2 1.10443011251502e-05
HVUL0H01189.2 HVUL3H12726.2 2.94381729224724e-05
HVUL0H01189.2 HVUL3H12908.2 0.000254620616085017
HVUL0H01189.2 HVUL3H13042.2 0.000372631726226369
HVUL0H01189.2 HVUL3H13288.2 0.000541058872962718
HVUL0H01189.2 HVUL3H15483.2 0.0148301071795172
HVUL0H01189.2 HVUL3H16315.2 0.000885653163160435
HVUL0H01189.2 HVUL3H16626.2 0.0005891273511886
HVUL0H01189.2 HVUL3H16627.2 0.00059843993868045
HVUL0H01189.2 HVUL3H16703.2 0.0563393684686251
HVUL0H01189.2 HVUL3H17430.2 0.00150417571167853
HVUL0H01189.2 HVUL3H17781.2 0.0073724827670915
HVUL0H01189.2 HVUL3H19415.2 0.00615544254116599
HVUL0H01189.2 HVUL3H20482.2 0.000263957581653442
HVUL0H01189.2 HVUL3H20924.2 0.00462054820490736
HVUL0H01189.2 HVUL3H21206.2 0.00700322745398079
HVUL0H01189.2 HVUL3H21404.2 0.0688244770077478
HVUL0H01189.2 HVUL3H21570.2 0.00755165725425793
HVUL0H01189.2 HVUL3H21714.2 0.0118759272541505
HVUL0H01189.2 HVUL3H22174.2 3.17535067280917e-05
HVUL0H01189.2 HVUL3H22942.2 0.00629226354308555
HVUL0H01189.2 HVUL3H23004.2 0.0238781227601613
HVUL0H01189.2 HVUL3H23068.2 0.00936894709177998
HVUL0H01189.2 HVUL3H23762.2 0.0446119445745237
HVUL0H01189.2 HVUL3H24265.2 0.00177060288721398
HVUL0H01189.2 HVUL3H24854.2 0.0105974728202073
HVUL0H01189.2 HVUL3H25953.2 0.0567216328283214
HVUL0H01189.2 HVUL3H26974.2 0.00268191734875798
HVUL0H01189.2 HVUL3H27958.2 0.00012305200779399
HVUL0H01189.2 HVUL3H29224.2 9.12468599513203e-05
HVUL0H01189.2 HVUL3H30197.2 0.000759546249518089
HVUL0H01189.2 HVUL3H30595.2 9.29076409917261e-05
HVUL0H01189.2 HVUL3H30660.2 0.000922682131816664
HVUL0H01189.2 HVUL3H31562.2 0.00844639122846445
HVUL0H01189.2 HVUL3H31682.2 0.000148960925620667
HVUL0H01189.2 HVUL3H31686.2 0.000227538841949587
HVUL0H01189.2 HVUL3H35317.2 2.51095278398573e-05
HVUL0H01189.2 HVUL3H35856.2 0.000268756215622487
HVUL0H01189.2 HVUL3H35905.2 0.00392514972141806
HVUL0H01189.2 HVUL3H37503.2 0.00271972526802968
HVUL0H01189.2 HVUL3H38263.2 0.00509209004676923
HVUL0H01189.2 HVUL3H38490.2 0.119478637447165
HVUL0H01189.2 HVUL3H40269.2 0.00372319951171644
HVUL0H01189.2 HVUL3H42488.2 0.000147188352354736
HVUL0H01189.2 HVUL3H42702.2 0.00170229490655747
HVUL0H01189.2 HVUL3H43045.2 0.000606466425870518
HVUL0H01189.2 HVUL3H43787.2 0.00154811234648169
HVUL0H01189.2 HVUL3H43836.2 0.00085769858178588
HVUL0H01189.2 HVUL3H44749.2 0.000828046309460979
HVUL0H01189.2 HVUL3H45014.2 0.017953511209938
HVUL0H01189.2 HVUL3H45631.2 5.31455010077107e-05
HVUL0H01189.2 HVUL3H45820.2 0.000593997797875596
HVUL0H01189.2 HVUL3H45948.2 4.65860676442576e-05
HVUL0H01189.2 HVUL3H47474.2 0.000677807585792963
HVUL0H01189.2 HVUL3H47524.2 0.000159798882430963
HVUL0H01189.2 HVUL3H48657.2 0.000624194385208769
HVUL0H01189.2 HVUL3H50254.2 0.000869518033613064
HVUL0H01189.2 HVUL3H50394.2 0.0269683571131888
HVUL0H01189.2 HVUL3H50496.2 0.00534870897438494
HVUL0H01189.2 HVUL3H51405.2 0.0614092043832621
HVUL0H01189.2 HVUL3H52849.2 0.00242746519461346
HVUL0H01189.2 HVUL3H53252.2 0.000620200183739593
HVUL0H01189.2 HVUL3H54921.2 0.000891980355120129
HVUL0H01189.2 HVUL3H56326.2 6.55127850530392e-05
HVUL0H01189.2 HVUL4H01373.2 0.0684689884215926
HVUL0H01189.2 HVUL4H01567.2 0.00226022809975571
HVUL0H01189.2 HVUL4H03262.2 0.00285203962832959
HVUL0H01189.2 HVUL4H03498.2 0.00519001619374229
HVUL0H01189.2 HVUL4H03594.2 0.0027675321185166
HVUL0H01189.2 HVUL4H04630.2 0.000460925329748704
HVUL0H01189.2 HVUL4H04887.2 0.00658122170226623
HVUL0H01189.2 HVUL4H05062.2 0.0153665670166333
HVUL0H01189.2 HVUL4H05676.2 0.0168226237365215
HVUL0H01189.2 HVUL4H05738.2 0.0277931173598627
HVUL0H01189.2 HVUL4H05891.2 0.000652594972081141
HVUL0H01189.2 HVUL4H06772.2 0.00186770669987385
HVUL0H01189.2 HVUL4H08206.2 9.49548012489837e-05
HVUL0H01189.2 HVUL4H08248.2 0.00712193319708897
HVUL0H01189.2 HVUL4H08860.2 0.00015432492508417
HVUL0H01189.2 HVUL4H09059.2 0.00481232780282912
HVUL0H01189.2 HVUL4H10242.2 0.000372266449842126
HVUL0H01189.2 HVUL4H10534.2 0.00553549736044378
HVUL0H01189.2 HVUL4H10599.2 0.0139187143647577
HVUL0H01189.2 HVUL4H10710.2 9.90752558395224e-05
HVUL0H01189.2 HVUL4H11674.2 0.00929813394404353
HVUL0H01189.2 HVUL4H12172.2 0.0111878842820966
HVUL0H01189.2 HVUL4H12658.2 0.0059020760468593
HVUL0H01189.2 HVUL4H14105.2 0.00107683970229649
HVUL0H01189.2 HVUL4H14294.2 0.000600111819441235
HVUL0H01189.2 HVUL4H14906.2 0.000832778270555592
HVUL0H01189.2 HVUL4H14907.2 0.00115055087805976
HVUL0H01189.2 HVUL4H15819.2 0.00154524100958423
HVUL0H01189.2 HVUL4H16668.2 0.0246687139406915
HVUL0H01189.2 HVUL4H18529.2 0.00466726681883313
HVUL0H01189.2 HVUL4H18819.2 2.67700158083195e-06
HVUL0H01189.2 HVUL4H20812.2 0.000657968293621069
HVUL0H01189.2 HVUL4H20935.2 0.00462078865697614
HVUL0H01189.2 HVUL4H20936.2 0.00211573922560233
HVUL0H01189.2 HVUL4H20939.2 0.00557142387018532
HVUL0H01189.2 HVUL4H21040.2 0.0200043408100543
HVUL0H01189.2 HVUL4H21858.2 6.02975106204193e-06
HVUL0H01189.2 HVUL4H23319.2 0.000340334322138454
HVUL0H01189.2 HVUL4H24374.2 0.000455625114441766
HVUL0H01189.2 HVUL4H26228.2 0.000197396037307831
HVUL0H01189.2 HVUL4H26843.2 0.000120156230227278
HVUL0H01189.2 HVUL4H28106.2 0.000513889938142371
HVUL0H01189.2 HVUL4H28112.2 0.0155344366734476
HVUL0H01189.2 HVUL4H29450.2 0.000812558930565989
HVUL0H01189.2 HVUL4H30367.2 0.0277585307575367
HVUL0H01189.2 HVUL4H31121.2 0.0277009484311992
HVUL0H01189.2 HVUL4H31285.2 0.00487041866003812
HVUL0H01189.2 HVUL4H34859.2 0.000955633850755192
HVUL0H01189.2 HVUL4H35991.2 0.00088003661304565
HVUL0H01189.2 HVUL4H36344.2 0.0163267575833236
HVUL0H01189.2 HVUL4H37184.2 5.62651350071601e-05
HVUL0H01189.2 HVUL4H37192.2 0.0212969657231752
HVUL0H01189.2 HVUL4H37513.2 0.00363862457791271
HVUL0H01189.2 HVUL4H38242.2 0.00446559748764379
HVUL0H01189.2 HVUL4H38292.2 1.37759866141513e-05
HVUL0H01189.2 HVUL4H38841.2 4.70453436176919e-05
HVUL0H01189.2 HVUL4H41280.2 0.00013454535227594
HVUL0H01189.2 HVUL4H41312.2 0.0326000463227136
HVUL0H01189.2 HVUL4H42292.2 0.02832389981408
HVUL0H01189.2 HVUL4H44340.2 0.00370136476080123
HVUL0H01189.2 HVUL4H44979.2 0.00189614810126319
HVUL0H01189.2 HVUL4H45236.2 0.00277343011311264
HVUL0H01189.2 HVUL4H45506.2 0.00158384749714799
HVUL0H01189.2 HVUL4H45540.2 0.000765539952414176
HVUL0H01189.2 HVUL4H45624.2 0.00308084425280226
HVUL0H01189.2 HVUL4H46345.2 7.3124068735208e-06
HVUL0H01189.2 HVUL4H46399.2 0.000110173527087106
HVUL0H01189.2 HVUL4H47144.2 0.000334534204191882
HVUL0H01189.2 HVUL4H47426.2 0.00292944786822719
HVUL0H01189.2 HVUL4H48296.2 0.000154616126383408
HVUL0H01189.2 HVUL4H48419.2 0.0140228880845352
HVUL0H01189.2 HVUL4H49362.2 0.00983130177426454
HVUL0H01189.2 HVUL4H50715.2 0.0248570334438258
HVUL0H01189.2 HVUL4H52317.2 0.00539027678676384
HVUL0H01189.2 HVUL4H54016.2 4.56921142331974e-05
HVUL0H01189.2 HVUL4H55258.2 0.000154352812816449
HVUL0H01189.2 HVUL4H55279.2 0.00437253462879674
HVUL0H01189.2 HVUL4H55848.2 0.000703780753866746
HVUL0H01189.2 HVUL4H56052.2 0.000399856030993085
HVUL0H01189.2 HVUL4H58644.2 0.000341467508032482
HVUL0H01189.2 HVUL4H59799.2 4.66141871015682e-06
HVUL0H01189.2 HVUL5H02204.2 0.00029898867374083
HVUL0H01189.2 HVUL5H02483.2 0.00289723872184804
HVUL0H01189.2 HVUL5H02983.2 0.00673607694939517
HVUL0H01189.2 HVUL5H03145.2 0.00109188341284983
HVUL0H01189.2 HVUL5H03148.2 0.000644595370046824
HVUL0H01189.2 HVUL5H03450.2 0.000478721587610332
HVUL0H01189.2 HVUL5H03623.2 0.00160659541290429
HVUL0H01189.2 HVUL5H03710.2 0.00225600376651757
HVUL0H01189.2 HVUL5H03938.2 0.0147819922655886
HVUL0H01189.2 HVUL5H03940.2 0.0122040306343638
HVUL0H01189.2 HVUL5H03969.2 2.50674499588837e-06
HVUL0H01189.2 HVUL5H04245.2 0.00935354646027364
HVUL0H01189.2 HVUL5H04697.2 0.00201663229037416
HVUL0H01189.2 HVUL5H04698.2 0.010820561733357
HVUL0H01189.2 HVUL5H05089.2 0.023023845666885
HVUL0H01189.2 HVUL5H05513.2 0.00121379435626091
HVUL0H01189.2 HVUL5H05659.2 0.00490498906256097
HVUL0H01189.2 HVUL5H06005.2 0.00149828344750979
HVUL0H01189.2 HVUL5H06590.2 0.00149801641936426
HVUL0H01189.2 HVUL5H09900.2 0.000656999794922075
HVUL0H01189.2 HVUL5H11097.2 0.00533201656558538
HVUL0H01189.2 HVUL5H11115.2 0.000584589140942122
HVUL0H01189.2 HVUL5H11228.2 0.0142282397391643
HVUL0H01189.2 HVUL5H12102.2 0.000356967532643201
HVUL0H01189.2 HVUL5H12205.2 0.000268584917381603
HVUL0H01189.2 HVUL5H12877.2 0.00630270046788005
HVUL0H01189.2 HVUL5H14130.2 0.00227060878784647
HVUL0H01189.2 HVUL5H15696.2 0.0190679832055072
HVUL0H01189.2 HVUL5H15901.2 0.00591408662954268
HVUL0H01189.2 HVUL5H16101.2 0.0240766036929254
HVUL0H01189.2 HVUL5H16273.2 0.000451336596870664
HVUL0H01189.2 HVUL5H17578.2 0.0034509715663267
HVUL0H01189.2 HVUL5H17870.2 0.0178767673398502
HVUL0H01189.2 HVUL5H18811.2 3.87644983669982e-05
HVUL0H01189.2 HVUL5H19349.2 0.000403083448801441
HVUL0H01189.2 HVUL5H19386.2 0.00743707896314328
HVUL0H01189.2 HVUL5H19612.2 0.0121090763675251
HVUL0H01189.2 HVUL5H19727.2 0.00310946003466193
HVUL0H01189.2 HVUL5H19995.2 0.011435312551776
HVUL0H01189.2 HVUL5H20357.2 0.0108887732053834
HVUL0H01189.2 HVUL5H20921.2 0.0163063384126945
HVUL0H01189.2 HVUL5H20948.2 0.00072895542560056
HVUL0H01189.2 HVUL5H21635.2 0.000127864092980896
HVUL0H01189.2 HVUL5H22077.2 0.000142032037532212
HVUL0H01189.2 HVUL5H22379.2 0.00666006546408523
HVUL0H01189.2 HVUL5H22821.2 0.00305643456254924
HVUL0H01189.2 HVUL5H22873.2 0.00294106744299376
HVUL0H01189.2 HVUL5H22968.2 0.00712099828777223
HVUL0H01189.2 HVUL5H22969.2 3.81855560016542e-05
HVUL0H01189.2 HVUL5H22970.2 0.00371735307732474
HVUL0H01189.2 HVUL5H24379.2 0.00118180104403975
HVUL0H01189.2 HVUL5H24380.2 0.00168103691638634
HVUL0H01189.2 HVUL5H24670.2 0.021754164366207
HVUL0H01189.2 HVUL5H25762.2 0.00473832345412971
HVUL0H01189.2 HVUL5H26313.2 0.000189889422653033
HVUL0H01189.2 HVUL5H26371.2 0.0297560285720997
HVUL0H01189.2 HVUL5H26612.2 0.000177311719670814
HVUL0H01189.2 HVUL5H26827.2 0.0120214849243116
HVUL0H01189.2 HVUL5H27142.2 0.00718070745705731
HVUL0H01189.2 HVUL5H27155.2 0.00140530590147019
HVUL0H01189.2 HVUL5H27501.2 6.16065148284564e-05
HVUL0H01189.2 HVUL5H28336.2 0.00276009609532446
HVUL0H01189.2 HVUL5H28910.2 0.0153674100719847
HVUL0H01189.2 HVUL5H28949.2 0.00350712952961815
HVUL0H01189.2 HVUL5H29106.2 0.000573356276905224
HVUL0H01189.2 HVUL5H29110.2 0.00890998885867004
HVUL0H01189.2 HVUL5H29263.2 0.000621179494186788
HVUL0H01189.2 HVUL5H30247.2 0.00430745123416048
HVUL0H01189.2 HVUL5H30953.2 0.000992213197033757
HVUL0H01189.2 HVUL5H32303.2 0.000349815794968175
HVUL0H01189.2 HVUL5H32467.2 9.1377808396822e-05
HVUL0H01189.2 HVUL5H34499.2 0.0102945636393954
HVUL0H01189.2 HVUL5H37034.2 0.0155585072795988
HVUL0H01189.2 HVUL5H38431.2 0.00105569222065504
HVUL0H01189.2 HVUL5H38434.2 0.00829168713604364
HVUL0H01189.2 HVUL5H38723.2 0.0384516819384574
HVUL0H01189.2 HVUL5H38808.2 0.0198539689438439
HVUL0H01189.2 HVUL5H39410.2 0.01663569967985
HVUL0H01189.2 HVUL5H39821.2 0.0134089388424833
HVUL0H01189.2 HVUL5H40072.2 0.00806890182210167
HVUL0H01189.2 HVUL5H42760.2 0.00230063497492949
HVUL0H01189.2 HVUL5H44016.2 0.00175213836724146
HVUL0H01189.2 HVUL5H44573.2 0.000409918184500733
HVUL0H01189.2 HVUL5H44898.2 1.34779487443983e-06
HVUL0H01189.2 HVUL5H45926.2 0.00760079066446218
HVUL0H01189.2 HVUL5H46672.2 0.00013473611642525
HVUL0H01189.2 HVUL5H47286.2 0.000443541961886257
HVUL0H01189.2 HVUL5H47411.2 0.00120688909231162
HVUL0H01189.2 HVUL5H48693.2 0.000423493198795448
HVUL0H01189.2 HVUL5H48844.2 0.0002476229592918
HVUL0H01189.2 HVUL5H49059.2 0.0156627174700776
HVUL0H01189.2 HVUL5H49433.2 0.000437129442474686
HVUL0H01189.2 HVUL5H49949.2 0.00624339832673679
HVUL0H01189.2 HVUL5H50998.2 0.0046819623397155
HVUL0H01189.2 HVUL5H52409.2 0.0445902674379782
HVUL0H01189.2 HVUL5H52557.2 0.000337595313435427
HVUL0H01189.2 HVUL5H53325.2 0.00799259845892437
HVUL0H01189.2 HVUL5H53344.2 0.00943754130741074
HVUL0H01189.2 HVUL5H55327.2 0.00999266978242329
HVUL0H01189.2 HVUL6H00507.2 8.3605645839621e-05
HVUL0H01189.2 HVUL6H01448.2 0.000104431394505568
HVUL0H01189.2 HVUL6H03009.2 5.61480288748178e-05
HVUL0H01189.2 HVUL6H03269.2 0.000104431394505568
HVUL0H01189.2 HVUL6H03320.2 0.000127576175845074
HVUL0H01189.2 HVUL6H04166.2 2.88455694256535e-05
HVUL0H01189.2 HVUL6H04731.2 0.000362233824465616
HVUL0H01189.2 HVUL6H05484.2 0.00889342323087907
HVUL0H01189.2 HVUL6H06120.2 0.00183426916293103
HVUL0H01189.2 HVUL6H07016.2 0.00292218086996432
HVUL0H01189.2 HVUL6H08664.2 9.95661723114031e-06
HVUL0H01189.2 HVUL6H08733.2 0.00249594515666189
HVUL0H01189.2 HVUL6H09388.2 0.000169615796709159
HVUL0H01189.2 HVUL6H11365.2 2.25147779270917e-05
HVUL0H01189.2 HVUL6H12645.2 0.00480017121714885
HVUL0H01189.2 HVUL6H12960.2 0.000238509201635998
HVUL0H01189.2 HVUL6H14632.2 0.00219206199651946
HVUL0H01189.2 HVUL6H14643.2 1.28018226493151e-05
HVUL0H01189.2 HVUL6H15630.2 0.00782870492996621
HVUL0H01189.2 HVUL6H16239.2 0.00335424459396513
HVUL0H01189.2 HVUL6H17162.2 0.00574443999641935
HVUL0H01189.2 HVUL6H17915.2 0.0152785982060115
HVUL0H01189.2 HVUL6H17916.2 0.000490049997343837
HVUL0H01189.2 HVUL6H18930.2 0.0106458566714194
HVUL0H01189.2 HVUL6H19887.2 0.00215978853330856
HVUL0H01189.2 HVUL6H19899.2 0.000256232831411849
HVUL0H01189.2 HVUL6H20868.2 0.000251041099921547
HVUL0H01189.2 HVUL6H21345.2 0.000182492946216385
HVUL0H01189.2 HVUL6H21520.2 0.0325822522487819
HVUL0H01189.2 HVUL6H22211.2 0.00610697144783435
HVUL0H01189.2 HVUL6H24814.2 0.00898428256807484
HVUL0H01189.2 HVUL6H24966.2 0.0128176680721153
HVUL0H01189.2 HVUL6H25329.2 0.00231099868501975
HVUL0H01189.2 HVUL6H25717.2 2.93038437924992e-05
HVUL0H01189.2 HVUL6H27385.2 0.0097252919285498
HVUL0H01189.2 HVUL6H29079.2 0.000614818965001544
HVUL0H01189.2 HVUL6H29630.2 1.19278598573681e-05
HVUL0H01189.2 HVUL6H29905.2 0.011683001324335
HVUL0H01189.2 HVUL6H31987.2 0.052779917510448
HVUL0H01189.2 HVUL6H34250.2 0.000196807422076931
HVUL0H01189.2 HVUL6H35847.2 0.00015101500587341
HVUL0H01189.2 HVUL6H35848.2 0.000560326835138334
HVUL0H01189.2 HVUL6H36560.2 0.00676795477161961
HVUL0H01189.2 HVUL6H37721.2 0.00543374263297687
HVUL0H01189.2 HVUL6H38046.2 0.00104439715744158
HVUL0H01189.2 HVUL6H40705.2 0.0091502764338295
HVUL0H01189.2 HVUL6H40902.2 0.0201558595578231
HVUL0H01189.2 HVUL6H42094.2 0.000225953520529873
HVUL0H01189.2 HVUL6H42121.2 0.000221719447544831
HVUL0H01189.2 HVUL6H42122.2 0.000316976211993678
HVUL0H01189.2 HVUL6H43886.2 0.00121499284824658
HVUL0H01189.2 HVUL6H45288.2 0.00655634832119019
HVUL0H01189.2 HVUL6H46586.2 0.0217023444370158
HVUL0H01189.2 HVUL6H46846.2 0.0100301094636968
HVUL0H01189.2 HVUL6H47322.2 0.0743936268657067
HVUL0H01189.2 HVUL6H50310.2 0.00616104197997777
HVUL0H01189.2 HVUL6H51875.2 0.00354006453118743
HVUL0H01189.2 HVUL6H54242.2 0.000658046557251459
HVUL0H01189.2 HVUL6H54590.2 0.00246390831863273
HVUL0H01189.2 HVUL6H57332.2 0.00849065368951517
HVUL0H01189.2 HVUL6H59196.2 0.000244631877016461
HVUL0H01189.2 HVUL7H00301.2 5.90425517439877e-05
HVUL0H01189.2 HVUL7H00882.2 0.0131003689369527
HVUL0H01189.2 HVUL7H01545.2 0.00112654084350739
HVUL0H01189.2 HVUL7H02212.2 0.00219261222401294
HVUL0H01189.2 HVUL7H02333.2 0.00819799740294434
HVUL0H01189.2 HVUL7H03201.2 8.17338231217805e-05
HVUL0H01189.2 HVUL7H03735.2 0.00144060101086937
HVUL0H01189.2 HVUL7H03881.2 0.0245373211944221
HVUL0H01189.2 HVUL7H04354.2 0.00357665853028061
HVUL0H01189.2 HVUL7H05943.2 7.6461300334284e-06
HVUL0H01189.2 HVUL7H06797.2 0.00230527321639664
HVUL0H01189.2 HVUL7H07330.2 0.000818080193587226
HVUL0H01189.2 HVUL7H07543.2 0.000187647275117064
HVUL0H01189.2 HVUL7H08685.2 0.000480921756293551
HVUL0H01189.2 HVUL7H10289.2 0.000293007601446227
HVUL0H01189.2 HVUL7H10354.2 0.0172717499630202
HVUL0H01189.2 HVUL7H11256.2 0.0204555028619205
HVUL0H01189.2 HVUL7H11270.2 0.002764122614591
HVUL0H01189.2 HVUL7H11271.2 0.000489608991241944
HVUL0H01189.2 HVUL7H11400.2 0.00922171249351989
HVUL0H01189.2 HVUL7H11451.2 1.89296812572674e-05
HVUL0H01189.2 HVUL7H11453.2 0.000378292889779911
HVUL0H01189.2 HVUL7H11565.2 0.00203976598828371
HVUL0H01189.2 HVUL7H11569.2 0.00103523444298019
HVUL0H01189.2 HVUL7H11570.2 7.06093604411814e-05
HVUL0H01189.2 HVUL7H12545.2 0.0039762030768769
HVUL0H01189.2 HVUL7H12579.2 0.00443892797777718
HVUL0H01189.2 HVUL7H13444.2 1.59325800357981e-05
HVUL0H01189.2 HVUL7H13859.2 8.56111058483353e-06
HVUL0H01189.2 HVUL7H14382.2 0.00892929620561292
HVUL0H01189.2 HVUL7H14840.2 0.00106967491646798
HVUL0H01189.2 HVUL7H16385.2 0.00515517346740564
HVUL0H01189.2 HVUL7H16433.2 8.83505764637269e-06
HVUL0H01189.2 HVUL7H17098.2 0.000326008849709838
HVUL0H01189.2 HVUL7H17461.2 0.000545043735769857
HVUL0H01189.2 HVUL7H17764.2 0.00821104608061217
HVUL0H01189.2 HVUL7H18353.2 6.35202141421439e-05
HVUL0H01189.2 HVUL7H19331.2 0.000257370156899498
HVUL0H01189.2 HVUL7H19681.2 2.12031717103637e-06
HVUL0H01189.2 HVUL7H19723.2 0.00665943673034599
HVUL0H01189.2 HVUL7H20140.2 5.52915463241919e-05
HVUL0H01189.2 HVUL7H20192.2 0.000470552949095953
HVUL0H01189.2 HVUL7H20538.2 0.000281797965323818
HVUL0H01189.2 HVUL7H20723.2 0.00124339445064001
HVUL0H01189.2 HVUL7H20841.2 0.000116684321897001
HVUL0H01189.2 HVUL7H20860.2 0.0014753664862278
HVUL0H01189.2 HVUL7H21481.2 0.000198329199859715
HVUL0H01189.2 HVUL7H21740.2 0.000593766799746669
HVUL0H01189.2 HVUL7H22107.2 0.0223800260164065
HVUL0H01189.2 HVUL7H22243.2 0.000658487920079314
HVUL0H01189.2 HVUL7H23148.2 0.00241649885420612
HVUL0H01189.2 HVUL7H24730.2 4.59856492811476e-07
HVUL0H01189.2 HVUL7H24753.2 0.000273429215892317
HVUL0H01189.2 HVUL7H25099.2 1.34140268596913e-05
HVUL0H01189.2 HVUL7H25324.2 2.70178120645147e-05
HVUL0H01189.2 HVUL7H25429.2 0.012022985586683
HVUL0H01189.2 HVUL7H25444.2 0.00104214984463348
HVUL0H01189.2 HVUL7H25654.2 0.00736655648368114
HVUL0H01189.2 HVUL7H27075.2 0.0225159982432129
HVUL0H01189.2 HVUL7H27332.2 0.00170663563825287
HVUL0H01189.2 HVUL7H27344.2 0.000366049007299759
HVUL0H01189.2 HVUL7H28054.2 0.00969861780556668
HVUL0H01189.2 HVUL7H28391.2 0.000963947012011595
HVUL0H01189.2 HVUL7H28818.2 0.000229498521044329
HVUL0H01189.2 HVUL7H29721.2 0.0232691709753221
HVUL0H01189.2 HVUL7H31656.2 6.12662326038079e-05
HVUL0H01189.2 HVUL7H32139.2 0.00464197578025974
HVUL0H01189.2 HVUL7H32214.2 0.000527333918223401
HVUL0H01189.2 HVUL7H32285.2 0.00185149204345982
HVUL0H01189.2 HVUL7H32398.2 0.043179595635917
HVUL0H01189.2 HVUL7H33166.2 0.000235524394038485
HVUL0H01189.2 HVUL7H33470.2 2.14822227982426e-05
HVUL0H01189.2 HVUL7H33547.2 0.0330321966817312
HVUL0H01189.2 HVUL7H34352.2 6.27871645748649e-05
HVUL0H01189.2 HVUL7H34398.2 0.000665526582266065
HVUL0H01189.2 HVUL7H35576.2 0.000328955270424971
HVUL0H01189.2 HVUL7H35913.2 0.000139571193047699
HVUL0H01189.2 HVUL7H36594.2 0.00292379397739172
HVUL0H01189.2 HVUL7H36595.2 0.00915309699188702
HVUL0H01189.2 HVUL7H37292.2 0.00501380675033359
HVUL0H01189.2 HVUL7H37394.2 0.000212692165854281
HVUL0H01189.2 HVUL7H37587.2 0.0699007719598869
HVUL0H01189.2 HVUL7H38230.2 0.000412231207400374
HVUL0H01189.2 HVUL7H38334.2 0.00163113231071553
HVUL0H01189.2 HVUL7H38482.2 0.00452921881103634
HVUL0H01189.2 HVUL7H39160.2 0.00313811647477549
HVUL0H01189.2 HVUL7H39196.2 0.000815327695513741
HVUL0H01189.2 HVUL7H39265.2 2.44308173624473e-05
HVUL0H01189.2 HVUL7H39386.2 0.00609204817635073
HVUL0H01189.2 HVUL7H41072.2 0.0132932092898645
HVUL0H01189.2 HVUL7H41444.2 7.24100827078245e-05
HVUL0H01189.2 HVUL7H41445.2 7.24100827078245e-05
HVUL0H01189.2 HVUL7H41467.2 1.965581495769e-05
HVUL0H01189.2 HVUL7H41730.2 0.00314327237332465
HVUL0H01189.2 HVUL7H42239.2 0.00110907729700554
HVUL0H01189.2 HVUL7H43717.2 0.0136611574402839
HVUL0H01189.2 HVUL7H44044.2 0.00012116420016134
HVUL0H01189.2 HVUL7H44825.2 3.83152910116366e-06
HVUL0H01189.2 HVUL7H46272.2 0.00384352988537078
HVUL0H01189.2 HVUL7H47603.2 0.00833768824555159
HVUL0H01189.2 HVUL7H48434.2 0.0157626801598031
HVUL0H01189.2 HVUL7H49488.2 0.0781921232875834
HVUL0H01189.2 HVUL7H50120.2 0.000643530824140309
HVUL0H01189.2 HVUL7H52497.2 0.0120254090648943
HVUL0H01189.2 HVUL7H54261.2 0.000724807027515355
HVUL0H01189.2 HVUL7H54500.2 0.00781753334377978
HVUL0H01189.2 HVUL7H55989.2 5.46625298665501e-05
HVUL0H01189.2 HVUL7H57978.2 0.00903045594296397
HVUL0H01376.2 HVUL0H01785.2 0.0242263501622533
HVUL0H01376.2 HVUL0H02209.2 0.00997473116643544
HVUL0H01376.2 HVUL0H02610.2 0.0355845780317956
HVUL0H01376.2 HVUL0H03448.2 0.0525328765015865
HVUL0H01376.2 HVUL0H03523.2 0.0395451215614188
HVUL0H01376.2 HVUL0H03543.2 0.0218149828215085
HVUL0H01376.2 HVUL0H03682.2 0.0234877503478551
HVUL0H01376.2 HVUL0H03914.2 0.082398486758646
HVUL0H01376.2 HVUL0H04640.2 0.0217313732714444
HVUL0H01376.2 HVUL0H06311.2 3.32094490461091e-05
HVUL0H01376.2 HVUL0H07108.2 0.00725421482657115
HVUL0H01376.2 HVUL0H07395.2 0.0417381938939838
HVUL0H01376.2 HVUL0H07498.2 0.0199911437637093
HVUL0H01376.2 HVUL0H07807.2 0.000287057809378999
HVUL0H01376.2 HVUL0H08023.2 0.0219833309917993
HVUL0H01376.2 HVUL0H09210.2 0.00407842636470503
HVUL0H01376.2 HVUL0H10076.2 0.0141589495433991
HVUL0H01376.2 HVUL0H10078.2 0.0165603903732488
HVUL0H01376.2 HVUL0H10580.2 0.0952201209160283
HVUL0H01376.2 HVUL0H10914.2 0.0602566069345829
HVUL0H01376.2 HVUL0H11038.2 0.0102538562107827
HVUL0H01376.2 HVUL0H11766.2 3.69663970240603e-07
HVUL0H01376.2 HVUL0H12603.2 0.0698147534505882
HVUL0H01376.2 HVUL0H15651.2 0.0301928944256283
HVUL0H01376.2 HVUL0H16448.2 0.113685079463218
HVUL0H01376.2 HVUL0H17596.2 0.0464055545576033
HVUL0H01376.2 HVUL0H18457.2 0.0170077697742488
HVUL0H01376.2 HVUL0H18875.2 0.0441442133868738
HVUL0H01376.2 HVUL0H21654.2 1.65032715794774e-05
HVUL0H01376.2 HVUL0H23007.2 0.012870476037121
HVUL0H01376.2 HVUL0H24665.2 0.00171208277587227
HVUL0H01376.2 HVUL0H25455.2 6.68781642962552e-05
HVUL0H01376.2 HVUL0H26112.2 0.00202114515248748
HVUL0H01376.2 HVUL0H27662.2 0.0247713332718001
HVUL0H01376.2 HVUL0H27664.2 0.0184496748576898
HVUL0H01376.2 HVUL0H28309.2 0.0131826336753754
HVUL0H01376.2 HVUL0H29765.2 0.066369657372656
HVUL0H01376.2 HVUL0H30775.2 0.00017085986139225
HVUL0H01376.2 HVUL0H35121.2 0.105512155245154
HVUL0H01376.2 HVUL0H37447.2 9.05219349520213e-05
HVUL0H01376.2 HVUL0H41036.2 0.0454994900620009
HVUL0H01376.2 HVUL0H41860.2 0.0534151301751372
HVUL0H01376.2 HVUL0H45411.2 0.0695031439852084
HVUL0H01376.2 HVUL1H01910.2 0.0468297357937919
HVUL0H01376.2 HVUL1H01938.2 4.14913177881723e-06
HVUL0H01376.2 HVUL1H02310.2 0.0298265598117664
HVUL0H01376.2 HVUL1H02589.2 0.0289648867458187
HVUL0H01376.2 HVUL1H03051.2 0.0401541497252907
HVUL0H01376.2 HVUL1H03640.2 0.00234878759785574
HVUL0H01376.2 HVUL1H03976.2 0.000386680970843446
HVUL0H01376.2 HVUL1H04376.2 0.000337544096780067
HVUL0H01376.2 HVUL1H04477.2 5.81111010686486e-05
HVUL0H01376.2 HVUL1H04659.2 0.0186315861850567
HVUL0H01376.2 HVUL1H05360.2 0.0280181792875681
HVUL0H01376.2 HVUL1H06131.2 0.0704493165877845
HVUL0H01376.2 HVUL1H06197.2 0.0369977602437467
HVUL0H01376.2 HVUL1H06767.2 0.00719832904738704
HVUL0H01376.2 HVUL1H06905.2 0.000776223784160897
HVUL0H01376.2 HVUL1H07081.2 0.0209510467388046
HVUL0H01376.2 HVUL1H08030.2 7.46217240890737e-06
HVUL0H01376.2 HVUL1H08544.2 0.0513882435893452
HVUL0H01376.2 HVUL1H08749.2 0.0454533517776654
HVUL0H01376.2 HVUL1H08998.2 0.0424295164135205
HVUL0H01376.2 HVUL1H09611.2 0.0253522288197777
HVUL0H01376.2 HVUL1H09854.2 0.0821687029716192
HVUL0H01376.2 HVUL1H11018.2 0.0280344765154825
HVUL0H01376.2 HVUL1H12016.2 0.0154084358775476
HVUL0H01376.2 HVUL1H12136.2 0.0109752312012442
HVUL0H01376.2 HVUL1H12629.2 0.0103867475176071
HVUL0H01376.2 HVUL1H12951.2 0.00696687425649751
HVUL0H01376.2 HVUL1H13100.2 1.97542216563867e-05
HVUL0H01376.2 HVUL1H13204.2 0.000665495055037618
HVUL0H01376.2 HVUL1H13234.2 0.0239757801355873
HVUL0H01376.2 HVUL1H14000.2 0.0112859877757253
HVUL0H01376.2 HVUL1H14037.2 0.0835337362338701
HVUL0H01376.2 HVUL1H14088.2 0.0282888895564867
HVUL0H01376.2 HVUL1H14481.2 0.000281410557797608
HVUL0H01376.2 HVUL1H14945.2 0.0936945858926724
HVUL0H01376.2 HVUL1H15743.2 0.0172194367935284
HVUL0H01376.2 HVUL1H15964.2 0.000424973969768958
HVUL0H01376.2 HVUL1H16031.2 0.0202973592747434
HVUL0H01376.2 HVUL1H16126.2 0.0402082171113787
HVUL0H01376.2 HVUL1H16206.2 0.0865380942464952
HVUL0H01376.2 HVUL1H16787.2 0.0408282322844096
HVUL0H01376.2 HVUL1H17123.2 0.017100605756284
HVUL0H01376.2 HVUL1H17254.2 8.54388717755529e-05
HVUL0H01376.2 HVUL1H17308.2 0.00454635365616218
HVUL0H01376.2 HVUL1H18992.2 0.0223553650057922
HVUL0H01376.2 HVUL1H19148.2 0.010439720543016
HVUL0H01376.2 HVUL1H19658.2 0.0894041653475226
HVUL0H01376.2 HVUL1H20300.2 0.0749124086303191
HVUL0H01376.2 HVUL1H21400.2 0.0331313314756796
HVUL0H01376.2 HVUL1H22447.2 0.0433503302655701
HVUL0H01376.2 HVUL1H22802.2 0.0409453138214257
HVUL0H01376.2 HVUL1H23576.2 0.0420397663508284
HVUL0H01376.2 HVUL1H23814.2 5.6157540966153e-06
HVUL0H01376.2 HVUL1H24391.2 0.00438504573918091
HVUL0H01376.2 HVUL1H24392.2 0.0528978471189679
HVUL0H01376.2 HVUL1H24394.2 0.103206664552421
HVUL0H01376.2 HVUL1H24456.2 0.00697489463237018
HVUL0H01376.2 HVUL1H24550.2 0.0846034543722271
HVUL0H01376.2 HVUL1H24927.2 0.0358244711119721
HVUL0H01376.2 HVUL1H25781.2 0.100631351575547
HVUL0H01376.2 HVUL1H26025.2 3.54673730461009e-06
HVUL0H01376.2 HVUL1H26242.2 0.055462423847879
HVUL0H01376.2 HVUL1H26693.2 0.0693550372197074
HVUL0H01376.2 HVUL1H26760.2 1.24715153544506e-06
HVUL0H01376.2 HVUL1H28046.2 0.0882455474691005
HVUL0H01376.2 HVUL1H28639.2 0.000465597664941344
HVUL0H01376.2 HVUL1H28745.2 0.056436354860636
HVUL0H01376.2 HVUL1H28986.2 2.385738526029e-05
HVUL0H01376.2 HVUL1H29985.2 0.0289336087828582
HVUL0H01376.2 HVUL1H30344.2 0.0862684652707131
HVUL0H01376.2 HVUL1H30724.2 0.0503160823633837
HVUL0H01376.2 HVUL1H33518.2 0.0124388798271776
HVUL0H01376.2 HVUL1H33825.2 0.052312106935223
HVUL0H01376.2 HVUL1H33881.2 0.00490452641224447
HVUL0H01376.2 HVUL1H33926.2 0.0570519204547944
HVUL0H01376.2 HVUL1H34234.2 0.076274388339967
HVUL0H01376.2 HVUL1H34651.2 0.0419171483829797
HVUL0H01376.2 HVUL1H34792.2 0.089623133135913
HVUL0H01376.2 HVUL1H34922.2 0.00293979358126758
HVUL0H01376.2 HVUL1H34924.2 0.00211623078689027
HVUL0H01376.2 HVUL1H34928.2 0.00063511186629387
HVUL0H01376.2 HVUL1H34929.2 0.00471006227920735
HVUL0H01376.2 HVUL1H36962.2 0.0148671567881184
HVUL0H01376.2 HVUL1H37478.2 0.0379915994263091
HVUL0H01376.2 HVUL1H40084.2 0.00220819747265008
HVUL0H01376.2 HVUL1H40748.2 0.00146083242537304
HVUL0H01376.2 HVUL1H41380.2 0.00639591037173769
HVUL0H01376.2 HVUL1H41667.2 0.0355029332714819
HVUL0H01376.2 HVUL1H41877.2 0.000135988245567334
HVUL0H01376.2 HVUL1H41878.2 0.00226742917440944
HVUL0H01376.2 HVUL1H42081.2 0.00504083049901266
HVUL0H01376.2 HVUL1H42103.2 0.0633961785234097
HVUL0H01376.2 HVUL1H43470.2 0.067697630850619
HVUL0H01376.2 HVUL1H43472.2 0.016650119304438
HVUL0H01376.2 HVUL1H44195.2 0.00150902972402827
HVUL0H01376.2 HVUL1H44903.2 0.00255699409661931
HVUL0H01376.2 HVUL1H48253.2 0.0171630923874458
HVUL0H01376.2 HVUL1H48570.2 0.000610027757576253
HVUL0H01376.2 HVUL1H49400.2 0.0166199043563527
HVUL0H01376.2 HVUL1H49402.2 0.044357363262988
HVUL0H01376.2 HVUL1H50095.2 0.114561535216399
HVUL0H01376.2 HVUL1H52159.2 0.0486649295586471
HVUL0H01376.2 HVUL1H52569.2 0.0255616458177427
HVUL0H01376.2 HVUL1H52571.2 0.0480851166056616
HVUL0H01376.2 HVUL1H53950.2 0.0290237578604419
HVUL0H01376.2 HVUL1H57565.2 0.0330078574122372
HVUL0H01376.2 HVUL1H58987.2 9.55609754826791e-08
HVUL0H01376.2 HVUL2H00395.2 0.00840397081060359
HVUL0H01376.2 HVUL2H00850.2 1.58766935201763e-05
HVUL0H01376.2 HVUL2H00951.2 0.00598573420830113
HVUL0H01376.2 HVUL2H01450.2 0.000235353481861374
HVUL0H01376.2 HVUL2H01895.2 0.0516496648416374
HVUL0H01376.2 HVUL2H02126.2 0.0469007962230693
HVUL0H01376.2 HVUL2H02262.2 0.00804942752151345
HVUL0H01376.2 HVUL2H04108.2 0.000710236726498523
HVUL0H01376.2 HVUL2H04892.2 0.00872118528937429
HVUL0H01376.2 HVUL2H05712.2 0.00838600943409482
HVUL0H01376.2 HVUL2H06217.2 0.014855346409611
HVUL0H01376.2 HVUL2H06235.2 0.0692523528033231
HVUL0H01376.2 HVUL2H06254.2 0.021293474408415
HVUL0H01376.2 HVUL2H06644.2 0.0239592666040538
HVUL0H01376.2 HVUL2H06699.2 1.10707565224816e-05
HVUL0H01376.2 HVUL2H06937.2 0.00210114448541781
HVUL0H01376.2 HVUL2H07171.2 0.0439859782698639
HVUL0H01376.2 HVUL2H07177.2 0.0710633722477861
HVUL0H01376.2 HVUL2H08028.2 1.19172545615023e-06
HVUL0H01376.2 HVUL2H10518.2 0.0575770820056054
HVUL0H01376.2 HVUL2H10865.2 0.0142825624218918
HVUL0H01376.2 HVUL2H11728.2 0.0038528647897743
HVUL0H01376.2 HVUL2H11983.2 0.000234127571093945
HVUL0H01376.2 HVUL2H12264.2 0.0426485773742266
HVUL0H01376.2 HVUL2H12860.2 0.000120246540555676
HVUL0H01376.2 HVUL2H13695.2 3.94537293221161e-06
HVUL0H01376.2 HVUL2H13714.2 0.00180027445148089
HVUL0H01376.2 HVUL2H13806.2 0.0768128605759829
HVUL0H01376.2 HVUL2H13908.2 0.0585762787191361
HVUL0H01376.2 HVUL2H13979.2 0.058755330604186
HVUL0H01376.2 HVUL2H14045.2 0.0493413248014386
HVUL0H01376.2 HVUL2H15185.2 0.0111201951934352
HVUL0H01376.2 HVUL2H16605.2 1.50418671999587e-07
HVUL0H01376.2 HVUL2H17219.2 0.0219833309917993
HVUL0H01376.2 HVUL2H17572.2 0.0423374094037811
HVUL0H01376.2 HVUL2H17573.2 1.79096340154606e-05
HVUL0H01376.2 HVUL2H17628.2 0.00030915766467422
HVUL0H01376.2 HVUL2H18204.2 0.0435518600208075
HVUL0H01376.2 HVUL2H18497.2 3.25155953533099e-05
HVUL0H01376.2 HVUL2H18516.2 0.0157533641258095
HVUL0H01376.2 HVUL2H18598.2 3.98416666115594e-06
HVUL0H01376.2 HVUL2H18726.2 0.0521796203448975
HVUL0H01376.2 HVUL2H19285.2 0.00223176761330985
HVUL0H01376.2 HVUL2H19629.2 0.047360210133765
HVUL0H01376.2 HVUL2H20176.2 0.0219780622847429
HVUL0H01376.2 HVUL2H20179.2 0.00604639901628561
HVUL0H01376.2 HVUL2H20623.2 0.0431916186241922
HVUL0H01376.2 HVUL2H21053.2 2.27921909960713e-06
HVUL0H01376.2 HVUL2H21399.2 0.00684504586635504
HVUL0H01376.2 HVUL2H22007.2 2.9580991828302e-06
HVUL0H01376.2 HVUL2H22219.2 0.0378286715930677
HVUL0H01376.2 HVUL2H22809.2 0.00588377155541279
HVUL0H01376.2 HVUL2H24180.2 0.0279469934561472
HVUL0H01376.2 HVUL2H24229.2 0.0305475193944469
HVUL0H01376.2 HVUL2H24608.2 0.019475951717617
HVUL0H01376.2 HVUL2H25222.2 0.0633339305640964
HVUL0H01376.2 HVUL2H25597.2 0.00146569146275187
HVUL0H01376.2 HVUL2H25943.2 0.0361315197888258
HVUL0H01376.2 HVUL2H26103.2 0.0508007634590257
HVUL0H01376.2 HVUL2H26551.2 0.0474242042646502
HVUL0H01376.2 HVUL2H26584.2 0.00132724180888589
HVUL0H01376.2 HVUL2H27241.2 0.0418900886507765
HVUL0H01376.2 HVUL2H27698.2 0.0594521336435081
HVUL0H01376.2 HVUL2H28623.2 0.0822782492880015
HVUL0H01376.2 HVUL2H28789.2 0.0417478599125365
HVUL0H01376.2 HVUL2H29216.2 0.0168846397705516
HVUL0H01376.2 HVUL2H29218.2 0.0331362477111421
HVUL0H01376.2 HVUL2H29281.2 0.041020658981149
HVUL0H01376.2 HVUL2H30294.2 0.0281338880008241
HVUL0H01376.2 HVUL2H30295.2 0.00916825859380506
HVUL0H01376.2 HVUL2H30422.2 0.0325873764356527
HVUL0H01376.2 HVUL2H30556.2 2.47166733460646e-06
HVUL0H01376.2 HVUL2H30907.2 0.0490386717014078
HVUL0H01376.2 HVUL2H31661.2 0.0808183447071562
HVUL0H01376.2 HVUL2H31745.2 0.00127273698257698
HVUL0H01376.2 HVUL2H31880.2 0.000499377840812095
HVUL0H01376.2 HVUL2H32775.2 0.0380750656495289
HVUL0H01376.2 HVUL2H33642.2 0.0458423651080292
HVUL0H01376.2 HVUL2H34102.2 0.00357765421408338
HVUL0H01376.2 HVUL2H35149.2 0.0404959907684905
HVUL0H01376.2 HVUL2H35246.2 0.0352371425532767
HVUL0H01376.2 HVUL2H35598.2 0.000901481170019346
HVUL0H01376.2 HVUL2H36049.2 0.110483171498107
HVUL0H01376.2 HVUL2H38328.2 1.75844341967443e-05
HVUL0H01376.2 HVUL2H38460.2 0.0736067856998616
HVUL0H01376.2 HVUL2H38818.2 0.00448046135223331
HVUL0H01376.2 HVUL2H39521.2 0.0231102403067666
HVUL0H01376.2 HVUL2H40343.2 3.62264401166306e-05
HVUL0H01376.2 HVUL2H40557.2 0.0466141826828881
HVUL0H01376.2 HVUL2H41003.2 5.36034306059679e-06
HVUL0H01376.2 HVUL2H42411.2 0.000300481341525416
HVUL0H01376.2 HVUL2H43080.2 0.0694053048949556
HVUL0H01376.2 HVUL2H44536.2 0.056992887498916
HVUL0H01376.2 HVUL2H46409.2 0.0411060485007427
HVUL0H01376.2 HVUL2H46702.2 0.0480486644017531
HVUL0H01376.2 HVUL2H49706.2 0.0061473254043147
HVUL0H01376.2 HVUL2H49844.2 0.00458707377663397
HVUL0H01376.2 HVUL2H50050.2 0.0593048405756997
HVUL0H01376.2 HVUL2H50798.2 0.0544975947020136
HVUL0H01376.2 HVUL2H50984.2 0.0496279403974277
HVUL0H01376.2 HVUL2H51806.2 6.21324798507016e-05
HVUL0H01376.2 HVUL2H52460.2 0.031702641853009
HVUL0H01376.2 HVUL2H53369.2 0.0206238905952808
HVUL0H01376.2 HVUL2H54717.2 0.0485547998678785
HVUL0H01376.2 HVUL2H55014.2 2.08547237981497e-06
HVUL0H01376.2 HVUL2H55368.2 0.0717211188874035
HVUL0H01376.2 HVUL2H59224.2 0.00927367875806296
HVUL0H01376.2 HVUL3H00190.2 3.11696580202564e-06
HVUL0H01376.2 HVUL3H01512.2 0.0964500088616402
HVUL0H01376.2 HVUL3H01819.2 0.0121665327855908
HVUL0H01376.2 HVUL3H02243.2 0.0334245516109456
HVUL0H01376.2 HVUL3H02641.2 0.000358988821733774
HVUL0H01376.2 HVUL3H03644.2 0.0553193374521344
HVUL0H01376.2 HVUL3H03996.2 0.038267770785844
HVUL0H01376.2 HVUL3H04750.2 0.000836704176980251
HVUL0H01376.2 HVUL3H04807.2 0.0125395743938907
HVUL0H01376.2 HVUL3H04986.2 0.0231649580511879
HVUL0H01376.2 HVUL3H05214.2 0.0011700882735925
HVUL0H01376.2 HVUL3H05641.2 0.0419563159534132
HVUL0H01376.2 HVUL3H06262.2 0.102577875849612
HVUL0H01376.2 HVUL3H06451.2 7.7119699493987e-06
HVUL0H01376.2 HVUL3H06540.2 0.00178307610231502
HVUL0H01376.2 HVUL3H06541.2 0.068150401914109
HVUL0H01376.2 HVUL3H06811.2 0.000833773884338991
HVUL0H01376.2 HVUL3H07018.2 0.0105477875313033
HVUL0H01376.2 HVUL3H07975.2 0.0378291056466325
HVUL0H01376.2 HVUL3H09488.2 0.0727645487116737
HVUL0H01376.2 HVUL3H09744.2 0.00862337324142177
HVUL0H01376.2 HVUL3H10114.2 0.0176116821162006
HVUL0H01376.2 HVUL3H10227.2 0.0382744031075363
HVUL0H01376.2 HVUL3H11199.2 0.00917904791009651
HVUL0H01376.2 HVUL3H11788.2 0.000209063438492036
HVUL0H01376.2 HVUL3H12726.2 7.25922505859203e-06
HVUL0H01376.2 HVUL3H12908.2 0.0210722671054745
HVUL0H01376.2 HVUL3H13042.2 0.0289585347695188
HVUL0H01376.2 HVUL3H13288.2 3.11696580202564e-06
HVUL0H01376.2 HVUL3H15483.2 0.032823822607817
HVUL0H01376.2 HVUL3H16315.2 0.0788938919593171
HVUL0H01376.2 HVUL3H16626.2 0.0274132313889617
HVUL0H01376.2 HVUL3H16627.2 0.027917890288335
HVUL0H01376.2 HVUL3H16703.2 0.0047222922401379
HVUL0H01376.2 HVUL3H17430.2 0.0309033531022403
HVUL0H01376.2 HVUL3H17781.2 0.0386059023013197
HVUL0H01376.2 HVUL3H19415.2 0.0401697230426125
HVUL0H01376.2 HVUL3H20482.2 0.0506029450738664
HVUL0H01376.2 HVUL3H20924.2 0.0583179898196867
HVUL0H01376.2 HVUL3H21206.2 0.0408242042491341
HVUL0H01376.2 HVUL3H21404.2 0.00113238739488483
HVUL0H01376.2 HVUL3H21570.2 0.0466706669952244
HVUL0H01376.2 HVUL3H21714.2 0.0393745947119254
HVUL0H01376.2 HVUL3H22174.2 9.74558639512458e-06
HVUL0H01376.2 HVUL3H22942.2 0.0375218996690386
HVUL0H01376.2 HVUL3H23004.2 0.00838314031766784
HVUL0H01376.2 HVUL3H23068.2 0.0297505681757432
HVUL0H01376.2 HVUL3H23762.2 0.000812496882869985
HVUL0H01376.2 HVUL3H24265.2 0.0297467194701765
HVUL0H01376.2 HVUL3H24854.2 0.0254938096066733
HVUL0H01376.2 HVUL3H25953.2 0.00452576629231531
HVUL0H01376.2 HVUL3H26974.2 0.0180358932351514
HVUL0H01376.2 HVUL3H27958.2 0.0469599688490391
HVUL0H01376.2 HVUL3H29224.2 6.34665400096237e-07
HVUL0H01376.2 HVUL3H30197.2 0.00407857743189504
HVUL0H01376.2 HVUL3H30595.2 6.48193055893418e-07
HVUL0H01376.2 HVUL3H30660.2 0.0107187645062087
HVUL0H01376.2 HVUL3H31562.2 0.025995911317434
HVUL0H01376.2 HVUL3H31682.2 0.000237274264280836
HVUL0H01376.2 HVUL3H31686.2 0.000115133610869888
HVUL0H01376.2 HVUL3H35317.2 0.0246897201016126
HVUL0H01376.2 HVUL3H35856.2 0.0593259123777277
HVUL0H01376.2 HVUL3H35905.2 0.0175345986844471
HVUL0H01376.2 HVUL3H37503.2 0.000260932269170506
HVUL0H01376.2 HVUL3H38263.2 0.00604885488983066
HVUL0H01376.2 HVUL3H38490.2 0.00233659560151744
HVUL0H01376.2 HVUL3H40269.2 0.00969651135340366
HVUL0H01376.2 HVUL3H42488.2 0.00678536180723636
HVUL0H01376.2 HVUL3H42702.2 0.0624397158621927
HVUL0H01376.2 HVUL3H43045.2 0.0857874431339044
HVUL0H01376.2 HVUL3H43787.2 0.106280245935872
HVUL0H01376.2 HVUL3H43836.2 0.109173920058627
HVUL0H01376.2 HVUL3H44749.2 0.0574661840892392
HVUL0H01376.2 HVUL3H45014.2 0.00723338865270352
HVUL0H01376.2 HVUL3H45631.2 0.000148868882900638
HVUL0H01376.2 HVUL3H45820.2 0.0621707322646618
HVUL0H01376.2 HVUL3H45948.2 0.00112092739781164
HVUL0H01376.2 HVUL3H47474.2 0.0158617524700647
HVUL0H01376.2 HVUL3H47524.2 0.017327082115409
HVUL0H01376.2 HVUL3H48657.2 0.079676090740728
HVUL0H01376.2 HVUL3H50254.2 1.15000892816327e-05
HVUL0H01376.2 HVUL3H50394.2 0.00961031115868311
HVUL0H01376.2 HVUL3H50496.2 0.0489965246893473
HVUL0H01376.2 HVUL3H51405.2 0.00703794420562377
HVUL0H01376.2 HVUL3H52849.2 0.0586203398127317
HVUL0H01376.2 HVUL3H53252.2 3.39306544769882e-06
HVUL0H01376.2 HVUL3H54921.2 1.44203994675962e-05
HVUL0H01376.2 HVUL3H56326.2 0.0187196643072968
HVUL0H01376.2 HVUL4H01373.2 0.00534920690912873
HVUL0H01376.2 HVUL4H01567.2 0.040270997540351
HVUL0H01376.2 HVUL4H03262.2 0.0635423508422352
HVUL0H01376.2 HVUL4H03498.2 0.0573860972234238
HVUL0H01376.2 HVUL4H03594.2 0.0632007174834631
HVUL0H01376.2 HVUL4H04630.2 0.0286946685096769
HVUL0H01376.2 HVUL4H04887.2 0.0419503033636782
HVUL0H01376.2 HVUL4H05062.2 0.00526862866815499
HVUL0H01376.2 HVUL4H05676.2 0.00658176149945622
HVUL0H01376.2 HVUL4H05738.2 0.0346383455328115
HVUL0H01376.2 HVUL4H05891.2 0.0013149862774599
HVUL0H01376.2 HVUL4H06772.2 0.0111991559682932
HVUL0H01376.2 HVUL4H08206.2 0.00068921175013846
HVUL0H01376.2 HVUL4H08248.2 0.0450704944949371
HVUL0H01376.2 HVUL4H08860.2 0.0128741670900155
HVUL0H01376.2 HVUL4H09059.2 0.023377359453472
HVUL0H01376.2 HVUL4H10242.2 0.0144420773551305
HVUL0H01376.2 HVUL4H10534.2 0.043216484319636
HVUL0H01376.2 HVUL4H10599.2 0.0239407040299386
HVUL0H01376.2 HVUL4H10710.2 0.0460969134501346
HVUL0H01376.2 HVUL4H11674.2 0.0433685414828024
HVUL0H01376.2 HVUL4H12172.2 0.037449661868523
HVUL0H01376.2 HVUL4H12658.2 0.0343114356505561
HVUL0H01376.2 HVUL4H14105.2 0.0412455234807936
HVUL0H01376.2 HVUL4H14294.2 0.131478768373568
HVUL0H01376.2 HVUL4H14906.2 0.00216439798884271
HVUL0H01376.2 HVUL4H14907.2 0.00993389080717829
HVUL0H01376.2 HVUL4H15819.2 2.50652731282577e-05
HVUL0H01376.2 HVUL4H16668.2 0.0137850314443938
HVUL0H01376.2 HVUL4H18529.2 0.0408871812867254
HVUL0H01376.2 HVUL4H18819.2 0.000355346350869724
HVUL0H01376.2 HVUL4H20812.2 0.0242448497516788
HVUL0H01376.2 HVUL4H20935.2 0.0196435952989199
HVUL0H01376.2 HVUL4H20936.2 0.0423194223496239
HVUL0H01376.2 HVUL4H20939.2 0.0614466741663641
HVUL0H01376.2 HVUL4H21040.2 0.0178338734979418
HVUL0H01376.2 HVUL4H21858.2 0.0241623579548835
HVUL0H01376.2 HVUL4H23319.2 1.0185163070104e-05
HVUL0H01376.2 HVUL4H24374.2 0.0069562768724827
HVUL0H01376.2 HVUL4H26228.2 0.0530968495661359
HVUL0H01376.2 HVUL4H26843.2 1.32000195463275e-06
HVUL0H01376.2 HVUL4H28106.2 0.0389543976585227
HVUL0H01376.2 HVUL4H28112.2 0.0317306087523435
HVUL0H01376.2 HVUL4H29450.2 0.0379030606866755
HVUL0H01376.2 HVUL4H30367.2 0.020597498289813
HVUL0H01376.2 HVUL4H31121.2 0.00764399704287644
HVUL0H01376.2 HVUL4H31285.2 0.0545138348218022
HVUL0H01376.2 HVUL4H34859.2 0.0319265782346161
HVUL0H01376.2 HVUL4H35991.2 1.60081201889943e-05
HVUL0H01376.2 HVUL4H36344.2 0.00229877434693473
HVUL0H01376.2 HVUL4H37184.2 0.000356824283822461
HVUL0H01376.2 HVUL4H37192.2 0.0149325309299902
HVUL0H01376.2 HVUL4H37513.2 0.0796361511478144
HVUL0H01376.2 HVUL4H38242.2 0.0506501274309945
HVUL0H01376.2 HVUL4H38292.2 0.000166192718841065
HVUL0H01376.2 HVUL4H38841.2 2.1522812947019e-05
HVUL0H01376.2 HVUL4H41280.2 3.39733223311596e-06
HVUL0H01376.2 HVUL4H41312.2 0.0146208892683398
HVUL0H01376.2 HVUL4H42292.2 0.00622253234186727
HVUL0H01376.2 HVUL4H44340.2 0.0496163464044203
HVUL0H01376.2 HVUL4H44979.2 0.0245537433235778
HVUL0H01376.2 HVUL4H45236.2 0.0740239599199679
HVUL0H01376.2 HVUL4H45506.2 0.0401708804073833
HVUL0H01376.2 HVUL4H45540.2 0.0552971666641335
HVUL0H01376.2 HVUL4H45624.2 0.0441320194633517
HVUL0H01376.2 HVUL4H46345.2 0.00335288969553288
HVUL0H01376.2 HVUL4H46399.2 7.46292926474918e-05
HVUL0H01376.2 HVUL4H47144.2 0.0567484526694384
HVUL0H01376.2 HVUL4H47426.2 0.0383803162401116
HVUL0H01376.2 HVUL4H48296.2 0.0490948834719675
HVUL0H01376.2 HVUL4H48419.2 0.0117840897860707
HVUL0H01376.2 HVUL4H49362.2 0.0700867413715242
HVUL0H01376.2 HVUL4H50715.2 0.0121215629837478
HVUL0H01376.2 HVUL4H52317.2 0.0174919928749116
HVUL0H01376.2 HVUL4H54016.2 0.0314377650495437
HVUL0H01376.2 HVUL4H55258.2 3.8506286149258e-06
HVUL0H01376.2 HVUL4H55279.2 0.105260210792337
HVUL0H01376.2 HVUL4H55848.2 0.0245805892364815
HVUL0H01376.2 HVUL4H56052.2 0.117209641840621
HVUL0H01376.2 HVUL4H58644.2 0.0669608606918069
HVUL0H01376.2 HVUL4H59799.2 0.00778756215009827
HVUL0H01376.2 HVUL5H02204.2 0.0134051121925887
HVUL0H01376.2 HVUL5H02483.2 0.0286913002227614
HVUL0H01376.2 HVUL5H02983.2 0.049011098765195
HVUL0H01376.2 HVUL5H03145.2 1.41542978134514e-05
HVUL0H01376.2 HVUL5H03148.2 0.0245988956900343
HVUL0H01376.2 HVUL5H03450.2 0.0445356169586835
HVUL0H01376.2 HVUL5H03623.2 0.103693561843712
HVUL0H01376.2 HVUL5H03710.2 0.0659429167679185
HVUL0H01376.2 HVUL5H03938.2 0.000352008892485498
HVUL0H01376.2 HVUL5H03940.2 0.000195265324025805
HVUL0H01376.2 HVUL5H03969.2 0.0029627762132757
HVUL0H01376.2 HVUL5H04245.2 0.0244480703162371
HVUL0H01376.2 HVUL5H04697.2 1.09216413230555e-06
HVUL0H01376.2 HVUL5H04698.2 3.42211956044595e-05
HVUL0H01376.2 HVUL5H05089.2 0.0153314046537675
HVUL0H01376.2 HVUL5H05513.2 0.0738554727550352
HVUL0H01376.2 HVUL5H05659.2 0.0335793427474584
HVUL0H01376.2 HVUL5H06005.2 0.0937924996846632
HVUL0H01376.2 HVUL5H06590.2 0.0268679540838642
HVUL0H01376.2 HVUL5H09900.2 0.0443007808031115
HVUL0H01376.2 HVUL5H11097.2 0.0283977183482299
HVUL0H01376.2 HVUL5H11115.2 0.014125897317257
HVUL0H01376.2 HVUL5H11228.2 0.00407842636470503
HVUL0H01376.2 HVUL5H12102.2 0.017448136336779
HVUL0H01376.2 HVUL5H12205.2 0.110950752283785
HVUL0H01376.2 HVUL5H12877.2 0.0450749345405071
HVUL0H01376.2 HVUL5H14130.2 0.0558805988604337
HVUL0H01376.2 HVUL5H15696.2 0.0114185257761935
HVUL0H01376.2 HVUL5H15901.2 0.038703818891506
HVUL0H01376.2 HVUL5H16101.2 0.0348831919712164
HVUL0H01376.2 HVUL5H16273.2 0.0637468494493856
HVUL0H01376.2 HVUL5H17578.2 0.000118531358656876
HVUL0H01376.2 HVUL5H17870.2 0.0135491999871649
HVUL0H01376.2 HVUL5H18811.2 4.30006614664289e-06
HVUL0H01376.2 HVUL5H19349.2 0.00963376172852255
HVUL0H01376.2 HVUL5H19386.2 0.00984567696074416
HVUL0H01376.2 HVUL5H19612.2 0.00914114294353219
HVUL0H01376.2 HVUL5H19727.2 0.0696050232881731
HVUL0H01376.2 HVUL5H19995.2 0.0114206473745027
HVUL0H01376.2 HVUL5H20357.2 0.0419997802544662
HVUL0H01376.2 HVUL5H20921.2 0.0405656944531178
HVUL0H01376.2 HVUL5H20948.2 0.0107250108784925
HVUL0H01376.2 HVUL5H21635.2 3.32080756629023e-06
HVUL0H01376.2 HVUL5H22077.2 0.012397850375695
HVUL0H01376.2 HVUL5H22379.2 0.037238653017037
HVUL0H01376.2 HVUL5H22821.2 0.0216897483161865
HVUL0H01376.2 HVUL5H22873.2 0.0106296845695658
HVUL0H01376.2 HVUL5H22968.2 0.0238912660854597
HVUL0H01376.2 HVUL5H22969.2 7.67196433960004e-06
HVUL0H01376.2 HVUL5H22970.2 0.0317230578942831
HVUL0H01376.2 HVUL5H24379.2 0.045692172894788
HVUL0H01376.2 HVUL5H24380.2 0.018272231734794
HVUL0H01376.2 HVUL5H24670.2 0.0010649964101826
HVUL0H01376.2 HVUL5H25762.2 0.064109871503772
HVUL0H01376.2 HVUL5H26313.2 0.0515131998456982
HVUL0H01376.2 HVUL5H26371.2 0.0134558533510412
HVUL0H01376.2 HVUL5H26612.2 0.0604561143220444
HVUL0H01376.2 HVUL5H26827.2 0.0230606519972749
HVUL0H01376.2 HVUL5H27142.2 0.0294261278657364
HVUL0H01376.2 HVUL5H27155.2 0.045676508050057
HVUL0H01376.2 HVUL5H27501.2 0.00040340102352717
HVUL0H01376.2 HVUL5H28336.2 0.0478098433834202
HVUL0H01376.2 HVUL5H28910.2 0.0310488474781034
HVUL0H01376.2 HVUL5H28949.2 0.0702233569746216
HVUL0H01376.2 HVUL5H29106.2 0.037140024490406
HVUL0H01376.2 HVUL5H29110.2 0.055216412442596
HVUL0H01376.2 HVUL5H29263.2 0.0725984124062882
HVUL0H01376.2 HVUL5H30247.2 0.0399131743547267
HVUL0H01376.2 HVUL5H30953.2 0.0895249838153363
HVUL0H01376.2 HVUL5H32303.2 0.0402184633569834
HVUL0H01376.2 HVUL5H32467.2 0.0741661457831838
HVUL0H01376.2 HVUL5H34499.2 0.0256351643579228
HVUL0H01376.2 HVUL5H37034.2 0.0134324521533181
HVUL0H01376.2 HVUL5H38431.2 0.0471948202128199
HVUL0H01376.2 HVUL5H38434.2 0.0554610992344945
HVUL0H01376.2 HVUL5H38723.2 0.00174797629823407
HVUL0H01376.2 HVUL5H38808.2 0.0351740877932368
HVUL0H01376.2 HVUL5H39410.2 0.00824906048759984
HVUL0H01376.2 HVUL5H39821.2 0.0106308177369176
HVUL0H01376.2 HVUL5H40072.2 0.00603850069194427
HVUL0H01376.2 HVUL5H42760.2 0.0124533484315992
HVUL0H01376.2 HVUL5H44016.2 0.0215897422505726
HVUL0H01376.2 HVUL5H44573.2 0.0176479702969398
HVUL0H01376.2 HVUL5H44898.2 0.0186717194831125
HVUL0H01376.2 HVUL5H45926.2 0.0136127663726205
HVUL0H01376.2 HVUL5H46672.2 0.0222473346444963
HVUL0H01376.2 HVUL5H47286.2 9.13326922990425e-07
HVUL0H01376.2 HVUL5H47411.2 0.0972644023096005
HVUL0H01376.2 HVUL5H48693.2 0.0254253489332456
HVUL0H01376.2 HVUL5H48844.2 1.63289264142377e-05
HVUL0H01376.2 HVUL5H49059.2 0.00258595575685737
HVUL0H01376.2 HVUL5H49433.2 8.86218139422168e-05
HVUL0H01376.2 HVUL5H49949.2 0.0376737926252796
HVUL0H01376.2 HVUL5H50998.2 0.026664401298774
HVUL0H01376.2 HVUL5H52409.2 0.00222795086684724
HVUL0H01376.2 HVUL5H52557.2 0.00253421969054616
HVUL0H01376.2 HVUL5H53325.2 0.00540806660654598
HVUL0H01376.2 HVUL5H53344.2 0.0442699874408965
HVUL0H01376.2 HVUL5H55327.2 0.0412068587726331
HVUL0H01376.2 HVUL6H00507.2 0.0171835965915313
HVUL0H01376.2 HVUL6H01448.2 0.0361914257176165
HVUL0H01376.2 HVUL6H03009.2 0.000916578324846169
HVUL0H01376.2 HVUL6H03269.2 0.0361914257176165
HVUL0H01376.2 HVUL6H03320.2 0.0796315172798228
HVUL0H01376.2 HVUL6H04166.2 0.0181442656123981
HVUL0H01376.2 HVUL6H04731.2 0.00169714834688357
HVUL0H01376.2 HVUL6H05484.2 0.0377790719450723
HVUL0H01376.2 HVUL6H06120.2 0.0516783012449472
HVUL0H01376.2 HVUL6H07016.2 0.016112286565037
HVUL0H01376.2 HVUL6H08664.2 0.0156180437790726
HVUL0H01376.2 HVUL6H08733.2 2.91474419712364e-06
HVUL0H01376.2 HVUL6H09388.2 0.0192492140949534
HVUL0H01376.2 HVUL6H11365.2 0.0387128578441754
HVUL0H01376.2 HVUL6H12645.2 6.28918231942864e-06
HVUL0H01376.2 HVUL6H12960.2 0.0594906216340661
HVUL0H01376.2 HVUL6H14632.2 0.00621291293607545
HVUL0H01376.2 HVUL6H14643.2 0.00348978856161364
HVUL0H01376.2 HVUL6H15630.2 0.0365160871495618
HVUL0H01376.2 HVUL6H16239.2 0.0454139635882394
HVUL0H01376.2 HVUL6H17162.2 0.0223895640711501
HVUL0H01376.2 HVUL6H17915.2 0.020573534400381
HVUL0H01376.2 HVUL6H17916.2 0.0988537631974726
HVUL0H01376.2 HVUL6H18930.2 0.00198469841258977
HVUL0H01376.2 HVUL6H19887.2 0.117771154659193
HVUL0H01376.2 HVUL6H19899.2 6.08414815703861e-06
HVUL0H01376.2 HVUL6H20868.2 0.0366979631319578
HVUL0H01376.2 HVUL6H21345.2 0.00549520005255533
HVUL0H01376.2 HVUL6H21520.2 0.00200684114534435
HVUL0H01376.2 HVUL6H22211.2 0.0299629741863891
HVUL0H01376.2 HVUL6H24814.2 0.00722396699483028
HVUL0H01376.2 HVUL6H24966.2 0.0205049904774161
HVUL0H01376.2 HVUL6H25329.2 0.0698065370406791
HVUL0H01376.2 HVUL6H25717.2 0.00135316809672522
HVUL0H01376.2 HVUL6H27385.2 0.0327871977090237
HVUL0H01376.2 HVUL6H29079.2 0.0768199563558226
HVUL0H01376.2 HVUL6H29630.2 0.00383918481399112
HVUL0H01376.2 HVUL6H29905.2 0.0335035963592326
HVUL0H01376.2 HVUL6H31987.2 0.00793656180607763
HVUL0H01376.2 HVUL6H34250.2 0.0527830108902015
HVUL0H01376.2 HVUL6H35847.2 0.000424024052357303
HVUL0H01376.2 HVUL6H35848.2 2.38188516972961e-05
HVUL0H01376.2 HVUL6H36560.2 0.0380122446365946
HVUL0H01376.2 HVUL6H37721.2 1.22802673398816e-05
HVUL0H01376.2 HVUL6H38046.2 0.0394142402029579
HVUL0H01376.2 HVUL6H40705.2 0.0355793440065358
HVUL0H01376.2 HVUL6H40902.2 0.0269194454359905
HVUL0H01376.2 HVUL6H42094.2 0.0293872231472102
HVUL0H01376.2 HVUL6H42121.2 0.0143933183629862
HVUL0H01376.2 HVUL6H42122.2 0.0684900140224896
HVUL0H01376.2 HVUL6H43886.2 0.00796421908026003
HVUL0H01376.2 HVUL6H45288.2 0.0280552561603912
HVUL0H01376.2 HVUL6H46586.2 1.37855017529007e-05
HVUL0H01376.2 HVUL6H46846.2 0.0416340898892838
HVUL0H01376.2 HVUL6H47322.2 0.00109123886043342
HVUL0H01376.2 HVUL6H50310.2 0.0430106554710685
HVUL0H01376.2 HVUL6H51875.2 0.0553118741965747
HVUL0H01376.2 HVUL6H54242.2 5.46251209583166e-07
HVUL0H01376.2 HVUL6H54590.2 0.038522354621573
HVUL0H01376.2 HVUL6H57332.2 0.0374435244139538
HVUL0H01376.2 HVUL6H59196.2 0.000989504594832251
HVUL0H01376.2 HVUL7H00301.2 2.66338616711796e-05
HVUL0H01376.2 HVUL7H00882.2 0.00161206806048465
HVUL0H01376.2 HVUL7H01545.2 0.058045196498588
HVUL0H01376.2 HVUL7H02212.2 2.2378554267427e-06
HVUL0H01376.2 HVUL7H02333.2 0.0510968615827013
HVUL0H01376.2 HVUL7H03201.2 0.00961985839279126
HVUL0H01376.2 HVUL7H03735.2 0.0593355103978165
HVUL0H01376.2 HVUL7H03881.2 0.00252056559645229
HVUL0H01376.2 HVUL7H04354.2 0.0410829456615462
HVUL0H01376.2 HVUL7H05943.2 7.63079242859797e-05
HVUL0H01376.2 HVUL7H06797.2 0.00848985990288294
HVUL0H01376.2 HVUL7H07330.2 0.0122056811505169
HVUL0H01376.2 HVUL7H07543.2 0.0135991046455199
HVUL0H01376.2 HVUL7H08685.2 0.0284565023285452
HVUL0H01376.2 HVUL7H10289.2 0.082533026480682
HVUL0H01376.2 HVUL7H10354.2 0.0315714098427882
HVUL0H01376.2 HVUL7H11256.2 0.0242661880260213
HVUL0H01376.2 HVUL7H11270.2 0.0487333561295809
HVUL0H01376.2 HVUL7H11271.2 0.0176034205126119
HVUL0H01376.2 HVUL7H11400.2 0.00147045460110129
HVUL0H01376.2 HVUL7H11451.2 0.00529839280758831
HVUL0H01376.2 HVUL7H11453.2 0.00652269654151695
HVUL0H01376.2 HVUL7H11565.2 0.0298255410059704
HVUL0H01376.2 HVUL7H11569.2 0.0415739326713184
HVUL0H01376.2 HVUL7H11570.2 0.000303267137393365
HVUL0H01376.2 HVUL7H12545.2 0.043685934822767
HVUL0H01376.2 HVUL7H12579.2 2.43795748238563e-05
HVUL0H01376.2 HVUL7H13444.2 0.000555271669724416
HVUL0H01376.2 HVUL7H13859.2 0.00376778097980292
HVUL0H01376.2 HVUL7H14382.2 6.65451618931176e-06
HVUL0H01376.2 HVUL7H14840.2 7.1122053780567e-05
HVUL0H01376.2 HVUL7H16385.2 0.0285282515553062
HVUL0H01376.2 HVUL7H16433.2 0.00070512188252149
HVUL0H01376.2 HVUL7H17098.2 0.0649436312615449
HVUL0H01376.2 HVUL7H17461.2 2.3098178873596e-05
HVUL0H01376.2 HVUL7H17764.2 0.00264817593115082
HVUL0H01376.2 HVUL7H18353.2 0.0615864804188144
HVUL0H01376.2 HVUL7H19331.2 0.0400099329861532
HVUL0H01376.2 HVUL7H19681.2 0.00629450553679701
HVUL0H01376.2 HVUL7H19723.2 0.0355384534130812
HVUL0H01376.2 HVUL7H20140.2 2.24567787585305e-05
HVUL0H01376.2 HVUL7H20192.2 0.0888118266352077
HVUL0H01376.2 HVUL7H20538.2 0.000310414752688336
HVUL0H01376.2 HVUL7H20723.2 0.0847371200900546
HVUL0H01376.2 HVUL7H20841.2 0.0041762502039399
HVUL0H01376.2 HVUL7H20860.2 0.0743869891011613
HVUL0H01376.2 HVUL7H21481.2 9.64486330299719e-06
[truncated: 11,484,651 more chars]
