# Supplementary material for: Gene coexpression network analysis combined with metabonomics reveals the resistance responses to powdery mildew in Tibetan hulless barley
Source: Sci Rep. 2018 Oct 8;8:14928. doi: 10.1038/s41598-018-33113-7 (PMC6175840; doi:10.1038/s41598-018-33113-7)
Supplement: Supplementary file 11 — Dataset 1 [file 41598_2018_33113_MOESM11_ESM.zip › sample_G7/resultVisANTInput-yellow_all.txt]

HVUL0H00980.2 HVUL0H03264.2 0.0850338251819148
HVUL0H00980.2 HVUL0H03837.2 0.238233441740239
HVUL0H00980.2 HVUL0H04974.2 0.268329684573733
HVUL0H00980.2 HVUL0H05155.2 0.131689113416785
HVUL0H00980.2 HVUL0H05239.2 0.0865477653648556
HVUL0H00980.2 HVUL0H05775.2 0.143783808764505
HVUL0H00980.2 HVUL0H08143.2 0.255500474054466
HVUL0H00980.2 HVUL0H09663.2 0.0507447166535105
HVUL0H00980.2 HVUL0H21086.2 0.270796156580307
HVUL0H00980.2 HVUL0H35888.2 0.266317100905721
HVUL0H00980.2 HVUL0H39712.2 0.247816126407263
HVUL0H00980.2 HVUL0H50911.2 0.277472957758052
HVUL0H00980.2 HVUL0H51800.2 0.107010999654986
HVUL0H00980.2 HVUL1H01625.2 0.204790408055866
HVUL0H00980.2 HVUL1H03353.2 0.195345485986504
HVUL0H00980.2 HVUL1H06198.2 0.119505854712995
HVUL0H00980.2 HVUL1H08278.2 0.0758109233177616
HVUL0H00980.2 HVUL1H08935.2 0.244056598093129
HVUL0H00980.2 HVUL1H11089.2 0.0719772604396824
HVUL0H00980.2 HVUL1H13833.2 0.247499618115131
HVUL0H00980.2 HVUL1H14944.2 0.210063581806327
HVUL0H00980.2 HVUL1H17746.2 0.0313339560494281
HVUL0H00980.2 HVUL1H19507.2 0.247756383613056
HVUL0H00980.2 HVUL1H22602.2 0.186439983763682
HVUL0H00980.2 HVUL1H25727.2 0.0739849737681597
HVUL0H00980.2 HVUL1H25786.2 0.04058407908588
HVUL0H00980.2 HVUL1H29085.2 0.201541330397988
HVUL0H00980.2 HVUL1H29663.2 0.114050770475252
HVUL0H00980.2 HVUL1H30946.2 0.110454462127656
HVUL0H00980.2 HVUL1H30947.2 0.062398778060846
HVUL0H00980.2 HVUL1H32319.2 0.136112341859656
HVUL0H00980.2 HVUL1H33975.2 0.169120496891931
HVUL0H00980.2 HVUL1H34171.2 0.156143312633289
HVUL0H00980.2 HVUL1H37499.2 0.215696217089299
HVUL0H00980.2 HVUL1H37702.2 0.0910761283996771
HVUL0H00980.2 HVUL1H41670.2 0.122355096759621
HVUL0H00980.2 HVUL1H41885.2 0.107245040248703
HVUL0H00980.2 HVUL1H44419.2 0.186296758686365
HVUL0H00980.2 HVUL1H47481.2 0.239214466332623
HVUL0H00980.2 HVUL1H48305.2 0.277183378970802
HVUL0H00980.2 HVUL1H50011.2 0.0796179660687128
HVUL0H00980.2 HVUL2H00199.2 0.131689113416785
HVUL0H00980.2 HVUL2H01025.2 0.0812914865313891
HVUL0H00980.2 HVUL2H01202.2 0.106063794874181
HVUL0H00980.2 HVUL2H02439.2 0.248515577924554
HVUL0H00980.2 HVUL2H06740.2 0.27388968535135
HVUL0H00980.2 HVUL2H07445.2 0.0848474796646377
HVUL0H00980.2 HVUL2H08482.2 0.223449976792359
HVUL0H00980.2 HVUL2H13279.2 0.152527445486909
HVUL0H00980.2 HVUL2H13491.2 0.213030243849221
HVUL0H00980.2 HVUL2H15501.2 0.121252972195442
HVUL0H00980.2 HVUL2H19579.2 0.207993004392
HVUL0H00980.2 HVUL2H19637.2 0.229173956500393
HVUL0H00980.2 HVUL2H21597.2 0.140251139446883
HVUL0H00980.2 HVUL2H22732.2 0.235251123959862
HVUL0H00980.2 HVUL2H23179.2 0.102853064140415
HVUL0H00980.2 HVUL2H23599.2 0.222325083910843
HVUL0H00980.2 HVUL2H25272.2 0.2135983052349
HVUL0H00980.2 HVUL2H28705.2 0.217044601491581
HVUL0H00980.2 HVUL2H28788.2 0.205561191956429
HVUL0H00980.2 HVUL2H30326.2 0.285156559375656
HVUL0H00980.2 HVUL2H30833.2 0.222010932332388
HVUL0H00980.2 HVUL2H31183.2 0.198607819912003
HVUL0H00980.2 HVUL2H31756.2 0.149865341706848
HVUL0H00980.2 HVUL2H34120.2 0.157284920126677
HVUL0H00980.2 HVUL2H35215.2 0.23400606645075
HVUL0H00980.2 HVUL2H35333.2 0.0612204522915133
HVUL0H00980.2 HVUL2H35570.2 0.287932214244196
HVUL0H00980.2 HVUL2H36921.2 0.185126049696156
HVUL0H00980.2 HVUL2H38815.2 0.183593599829685
HVUL0H00980.2 HVUL2H39077.2 0.234874940480993
HVUL0H00980.2 HVUL2H39733.2 0.252480074085458
HVUL0H00980.2 HVUL2H46402.2 0.104725481261868
HVUL0H00980.2 HVUL2H48107.2 0.270221687939449
HVUL0H00980.2 HVUL2H48817.2 0.215500639753929
HVUL0H00980.2 HVUL2H49641.2 0.158043290108697
HVUL0H00980.2 HVUL2H49996.2 0.114493685793391
HVUL0H00980.2 HVUL2H50964.2 0.0882231127060801
HVUL0H00980.2 HVUL2H51937.2 0.142415469365593
HVUL0H00980.2 HVUL2H53730.2 0.217640867953624
HVUL0H00980.2 HVUL2H54259.2 0.0519344015549336
HVUL0H00980.2 HVUL2H54299.2 0.251861877962904
HVUL0H00980.2 HVUL2H57592.2 0.112032296601606
HVUL0H00980.2 HVUL3H00491.2 0.0841553726740454
HVUL0H00980.2 HVUL3H00822.2 0.211291087373959
HVUL0H00980.2 HVUL3H02932.2 0.166229425262877
HVUL0H00980.2 HVUL3H03449.2 0.208443224321215
HVUL0H00980.2 HVUL3H05437.2 0.192047476755302
HVUL0H00980.2 HVUL3H07242.2 0.0711041485911848
HVUL0H00980.2 HVUL3H07244.2 0.0830665161298314
HVUL0H00980.2 HVUL3H10993.2 0.0780612344563118
HVUL0H00980.2 HVUL3H11275.2 0.179247332043057
HVUL0H00980.2 HVUL3H11357.2 0.0564579859524493
HVUL0H00980.2 HVUL3H11478.2 0.164782878800347
HVUL0H00980.2 HVUL3H13124.2 0.0592755494656423
HVUL0H00980.2 HVUL3H13164.2 0.196904382122115
HVUL0H00980.2 HVUL3H14322.2 0.258417167452144
HVUL0H00980.2 HVUL3H14790.2 0.099062181258153
HVUL0H00980.2 HVUL3H18390.2 0.130495854440751
HVUL0H00980.2 HVUL3H18624.2 0.0644851298074394
HVUL0H00980.2 HVUL3H18707.2 0.0829652537791398
HVUL0H00980.2 HVUL3H23075.2 0.249399202104684
HVUL0H00980.2 HVUL3H32431.2 0.196632846300714
HVUL0H00980.2 HVUL3H34655.2 0.0456098622796435
HVUL0H00980.2 HVUL3H35200.2 0.193185476408898
HVUL0H00980.2 HVUL3H35336.2 0.206769068611753
HVUL0H00980.2 HVUL3H35420.2 0.096698501214187
HVUL0H00980.2 HVUL3H37876.2 0.215453831179403
HVUL0H00980.2 HVUL3H38937.2 0.161540352244412
HVUL0H00980.2 HVUL3H46215.2 0.0685023428982753
HVUL0H00980.2 HVUL3H46422.2 0.288061558288331
HVUL0H00980.2 HVUL3H47520.2 0.265883974058792
HVUL0H00980.2 HVUL3H51467.2 0.0966972556946039
HVUL0H00980.2 HVUL3H52600.2 0.152153174472229
HVUL0H00980.2 HVUL3H54696.2 0.111477262691255
HVUL0H00980.2 HVUL4H03026.2 0.240974124762934
HVUL0H00980.2 HVUL4H08846.2 0.177836776055414
HVUL0H00980.2 HVUL4H13203.2 0.178197301714862
HVUL0H00980.2 HVUL4H14717.2 0.146281434257273
HVUL0H00980.2 HVUL4H17201.2 0.199599808257055
HVUL0H00980.2 HVUL4H17679.2 0.239973610758202
HVUL0H00980.2 HVUL4H19302.2 0.11643020872306
HVUL0H00980.2 HVUL4H23086.2 0.214713200354188
HVUL0H00980.2 HVUL4H23504.2 0.0981425644001929
HVUL0H00980.2 HVUL4H24743.2 0.0497570379124026
HVUL0H00980.2 HVUL4H26283.2 0.0572633147843216
HVUL0H00980.2 HVUL4H31204.2 0.248305288735612
HVUL0H00980.2 HVUL4H34908.2 0.219166806327402
HVUL0H00980.2 HVUL4H38469.2 0.205943214102766
HVUL0H00980.2 HVUL4H38524.2 0.197670887278777
HVUL0H00980.2 HVUL4H40001.2 0.156923748718749
HVUL0H00980.2 HVUL4H42287.2 0.286892900079936
HVUL0H00980.2 HVUL4H42373.2 0.123409377221429
HVUL0H00980.2 HVUL4H44926.2 0.24246958809789
HVUL0H00980.2 HVUL4H48365.2 0.05526571829985
HVUL0H00980.2 HVUL4H51081.2 0.25923250301906
HVUL0H00980.2 HVUL4H55512.2 0.2322536918476
HVUL0H00980.2 HVUL4H56071.2 0.193233298100289
HVUL0H00980.2 HVUL5H01251.2 0.221864789288797
HVUL0H00980.2 HVUL5H01940.2 0.182300095341372
HVUL0H00980.2 HVUL5H03546.2 0.269727911218235
HVUL0H00980.2 HVUL5H03939.2 0.075282628102993
HVUL0H00980.2 HVUL5H06028.2 0.0511313355039175
HVUL0H00980.2 HVUL5H07038.2 0.210990085340547
HVUL0H00980.2 HVUL5H09678.2 0.210167495379449
HVUL0H00980.2 HVUL5H09833.2 0.272528458289101
HVUL0H00980.2 HVUL5H10034.2 0.189590784514729
HVUL0H00980.2 HVUL5H11349.2 0.0805228232542646
HVUL0H00980.2 HVUL5H14370.2 0.127854909548172
HVUL0H00980.2 HVUL5H14452.2 0.265841427489127
HVUL0H00980.2 HVUL5H14897.2 0.164587308384822
HVUL0H00980.2 HVUL5H14955.2 0.163299498582481
HVUL0H00980.2 HVUL5H16377.2 0.0888412764060044
HVUL0H00980.2 HVUL5H16812.2 0.252668728582125
HVUL0H00980.2 HVUL5H22700.2 0.241799099128212
HVUL0H00980.2 HVUL5H26091.2 0.170543922395043
HVUL0H00980.2 HVUL5H27239.2 0.189156254984033
HVUL0H00980.2 HVUL5H29430.2 0.222246686181125
HVUL0H00980.2 HVUL5H30136.2 0.288516929718108
HVUL0H00980.2 HVUL5H31400.2 0.0456907965657957
HVUL0H00980.2 HVUL5H32616.2 0.215839876242155
HVUL0H00980.2 HVUL5H32720.2 0.175460772429483
HVUL0H00980.2 HVUL5H32721.2 0.179047657674661
HVUL0H00980.2 HVUL5H32912.2 0.189540642844522
HVUL0H00980.2 HVUL5H33599.2 0.224020894399748
HVUL0H00980.2 HVUL5H34732.2 0.250288522219253
HVUL0H00980.2 HVUL5H34884.2 0.226065392833075
HVUL0H00980.2 HVUL5H34946.2 0.194054354053203
HVUL0H00980.2 HVUL5H35633.2 0.108343322988669
HVUL0H00980.2 HVUL5H35742.2 0.154597718173145
HVUL0H00980.2 HVUL5H37112.2 0.112507315063886
HVUL0H00980.2 HVUL5H37572.2 0.229095887510833
HVUL0H00980.2 HVUL5H40076.2 0.224675653062808
HVUL0H00980.2 HVUL5H40847.2 0.253831613566545
HVUL0H00980.2 HVUL5H43611.2 0.0863430667713486
HVUL0H00980.2 HVUL5H48388.2 0.106511885758899
HVUL0H00980.2 HVUL5H52835.2 0.121601990388467
HVUL0H00980.2 HVUL6H02599.2 0.173006729775191
HVUL0H00980.2 HVUL6H06294.2 0.20466454655951
HVUL0H00980.2 HVUL6H07042.2 0.1289760486954
HVUL0H00980.2 HVUL6H09387.2 0.158795271237613
HVUL0H00980.2 HVUL6H11868.2 0.115816224616198
HVUL0H00980.2 HVUL6H17187.2 0.122969985836026
HVUL0H00980.2 HVUL6H17608.2 0.188548182444372
HVUL0H00980.2 HVUL6H19220.2 0.244878770260845
HVUL0H00980.2 HVUL6H22485.2 0.249211422310354
HVUL0H00980.2 HVUL6H26962.2 0.196390664763671
HVUL0H00980.2 HVUL6H31604.2 0.248809864792871
HVUL0H00980.2 HVUL6H32136.2 0.166179132183071
HVUL0H00980.2 HVUL6H32922.2 0.165587237446561
HVUL0H00980.2 HVUL6H32923.2 0.142482882552
HVUL0H00980.2 HVUL6H33986.2 0.217176769276451
HVUL0H00980.2 HVUL6H42097.2 0.17579396218756
HVUL0H00980.2 HVUL6H42978.2 0.151720785078319
HVUL0H00980.2 HVUL6H46084.2 0.210021026371702
HVUL0H00980.2 HVUL6H46852.2 0.0960284972962231
HVUL0H00980.2 HVUL6H48442.2 0.0796602212635785
HVUL0H00980.2 HVUL6H50052.2 0.267044143658175
HVUL0H00980.2 HVUL7H00902.2 0.128083959912789
HVUL0H00980.2 HVUL7H00981.2 0.177997763115499
HVUL0H00980.2 HVUL7H01622.2 0.0656539865517233
HVUL0H00980.2 HVUL7H04426.2 0.196891620536412
HVUL0H00980.2 HVUL7H05030.2 0.229710687986276
HVUL0H00980.2 HVUL7H07040.2 0.158199197579304
HVUL0H00980.2 HVUL7H11321.2 0.233719890588035
HVUL0H00980.2 HVUL7H12417.2 0.104635396162118
HVUL0H00980.2 HVUL7H12720.2 0.194808562252568
HVUL0H00980.2 HVUL7H13740.2 0.190908979085634
HVUL0H00980.2 HVUL7H13879.2 0.211234643141069
HVUL0H00980.2 HVUL7H17250.2 0.252755275541872
HVUL0H00980.2 HVUL7H18795.2 0.150146978389302
HVUL0H00980.2 HVUL7H19319.2 0.120671235406495
HVUL0H00980.2 HVUL7H19832.2 0.126639702169716
HVUL0H00980.2 HVUL7H20466.2 0.137708309533817
HVUL0H00980.2 HVUL7H21188.2 0.158887940904968
HVUL0H00980.2 HVUL7H21490.2 0.145695055001078
HVUL0H00980.2 HVUL7H22409.2 0.0754131869245093
HVUL0H00980.2 HVUL7H23329.2 0.19906252366626
HVUL0H00980.2 HVUL7H24222.2 0.225013857201167
HVUL0H00980.2 HVUL7H29831.2 0.257371370827132
HVUL0H00980.2 HVUL7H32460.2 0.269294632997041
HVUL0H00980.2 HVUL7H34786.2 0.213297427975423
HVUL0H00980.2 HVUL7H36312.2 0.189809880749523
HVUL0H00980.2 HVUL7H41144.2 0.138805031475862
HVUL0H00980.2 HVUL7H41207.2 0.26512994448428
HVUL0H00980.2 HVUL7H44846.2 0.215968537756582
HVUL0H00980.2 HVUL7H50906.2 0.110443185074132
HVUL0H00980.2 HVUL7H54501.2 0.107205164830688
HVUL0H03264.2 HVUL0H03837.2 0.124862335018097
HVUL0H03264.2 HVUL0H04974.2 0.067693083631557
HVUL0H03264.2 HVUL0H05155.2 0.101619140036376
HVUL0H03264.2 HVUL0H05239.2 0.0530270118594864
HVUL0H03264.2 HVUL0H05775.2 0.136413266154664
HVUL0H03264.2 HVUL0H08143.2 0.101230729832619
HVUL0H03264.2 HVUL0H09663.2 0.0497980111627978
HVUL0H03264.2 HVUL0H21086.2 0.059066948794273
HVUL0H03264.2 HVUL0H35888.2 0.0496690561773725
HVUL0H03264.2 HVUL0H39712.2 0.0829211009812769
HVUL0H03264.2 HVUL0H50911.2 0.0724077415203854
HVUL0H03264.2 HVUL0H51800.2 0.0874046531781101
HVUL0H03264.2 HVUL1H01625.2 0.106830510921256
HVUL0H03264.2 HVUL1H03353.2 0.136768721304634
HVUL0H03264.2 HVUL1H06198.2 0.144301067510162
HVUL0H03264.2 HVUL1H08278.2 0.0800636702370344
HVUL0H03264.2 HVUL1H08935.2 0.0613204531317071
HVUL0H03264.2 HVUL1H11089.2 0.147337576632844
HVUL0H03264.2 HVUL1H13833.2 0.050356191863258
HVUL0H03264.2 HVUL1H14944.2 0.0378635659398509
HVUL0H03264.2 HVUL1H17746.2 0.0507050338172729
HVUL0H03264.2 HVUL1H19507.2 0.113752533270274
HVUL0H03264.2 HVUL1H22602.2 0.0936106476298477
HVUL0H03264.2 HVUL1H25727.2 0.0762170778002367
HVUL0H03264.2 HVUL1H25786.2 0.0687535915611462
HVUL0H03264.2 HVUL1H29085.2 0.102663030167421
HVUL0H03264.2 HVUL1H29663.2 0.119308693522535
HVUL0H03264.2 HVUL1H30946.2 0.0924903451008454
HVUL0H03264.2 HVUL1H30947.2 0.102075450176053
HVUL0H03264.2 HVUL1H32319.2 0.083353946143298
HVUL0H03264.2 HVUL1H33975.2 0.0848894872840035
HVUL0H03264.2 HVUL1H34171.2 0.204150147432678
HVUL0H03264.2 HVUL1H37499.2 0.0861531997060653
HVUL0H03264.2 HVUL1H37702.2 0.109556223490742
HVUL0H03264.2 HVUL1H41670.2 0.0284495761466506
HVUL0H03264.2 HVUL1H41885.2 0.176971309985881
HVUL0H03264.2 HVUL1H44419.2 0.0843037735145474
HVUL0H03264.2 HVUL1H47481.2 0.0649604599594224
HVUL0H03264.2 HVUL1H48305.2 0.0601863978527767
HVUL0H03264.2 HVUL1H50011.2 0.0603539856959912
HVUL0H03264.2 HVUL2H00199.2 0.101619140036376
HVUL0H03264.2 HVUL2H01025.2 0.0884394568409776
HVUL0H03264.2 HVUL2H01202.2 0.0449406744479539
HVUL0H03264.2 HVUL2H02439.2 0.0515710612622447
HVUL0H03264.2 HVUL2H06740.2 0.0856083407088276
HVUL0H03264.2 HVUL2H07445.2 0.055741825941376
HVUL0H03264.2 HVUL2H08482.2 0.168691100157238
HVUL0H03264.2 HVUL2H13279.2 0.18738528041339
HVUL0H03264.2 HVUL2H13491.2 0.0902965868728751
HVUL0H03264.2 HVUL2H15501.2 0.0772287245776292
HVUL0H03264.2 HVUL2H19579.2 0.100643920850558
HVUL0H03264.2 HVUL2H19637.2 0.0413225374527437
HVUL0H03264.2 HVUL2H21597.2 0.0984777762904726
HVUL0H03264.2 HVUL2H22732.2 0.0397488159102989
HVUL0H03264.2 HVUL2H23179.2 0.0414978363339411
HVUL0H03264.2 HVUL2H23599.2 0.152306585762074
HVUL0H03264.2 HVUL2H25272.2 0.125938405787948
HVUL0H03264.2 HVUL2H28705.2 0.07459577780676
HVUL0H03264.2 HVUL2H28788.2 0.0601677056931769
HVUL0H03264.2 HVUL2H30326.2 0.0555957504996778
HVUL0H03264.2 HVUL2H30833.2 0.0479733995003954
HVUL0H03264.2 HVUL2H31183.2 0.0904468046300331
HVUL0H03264.2 HVUL2H31756.2 0.202718580534095
HVUL0H03264.2 HVUL2H34120.2 0.0678752036412547
HVUL0H03264.2 HVUL2H35215.2 0.0333624193937091
HVUL0H03264.2 HVUL2H35333.2 0.105171348766839
HVUL0H03264.2 HVUL2H35570.2 0.0637659732048735
HVUL0H03264.2 HVUL2H36921.2 0.178613190762706
HVUL0H03264.2 HVUL2H38815.2 0.0585437104189523
HVUL0H03264.2 HVUL2H39077.2 0.133214971411488
HVUL0H03264.2 HVUL2H39733.2 0.0605858491569948
HVUL0H03264.2 HVUL2H46402.2 0.0572103477392526
HVUL0H03264.2 HVUL2H48107.2 0.0695160182956682
HVUL0H03264.2 HVUL2H48817.2 0.118314671101984
HVUL0H03264.2 HVUL2H49641.2 0.0992087796173111
HVUL0H03264.2 HVUL2H49996.2 0.0825941262145818
HVUL0H03264.2 HVUL2H50964.2 0.0818458156206613
HVUL0H03264.2 HVUL2H51937.2 0.14147028516031
HVUL0H03264.2 HVUL2H53730.2 0.0435227807889999
HVUL0H03264.2 HVUL2H54259.2 0.107761452268196
HVUL0H03264.2 HVUL2H54299.2 0.113194046762454
HVUL0H03264.2 HVUL2H57592.2 0.13580846805136
HVUL0H03264.2 HVUL3H00491.2 0.0863506386853155
HVUL0H03264.2 HVUL3H00822.2 0.112068011399639
HVUL0H03264.2 HVUL3H02932.2 0.105407150381147
HVUL0H03264.2 HVUL3H03449.2 0.104418567440841
HVUL0H03264.2 HVUL3H05437.2 0.0518507813690762
HVUL0H03264.2 HVUL3H07242.2 0.0799823066554471
HVUL0H03264.2 HVUL3H07244.2 0.110179543479755
HVUL0H03264.2 HVUL3H10993.2 0.0920180775520481
HVUL0H03264.2 HVUL3H11275.2 0.0690318793313828
HVUL0H03264.2 HVUL3H11357.2 0.0778531959893613
HVUL0H03264.2 HVUL3H11478.2 0.0887897345152617
HVUL0H03264.2 HVUL3H13124.2 0.0730797833163721
HVUL0H03264.2 HVUL3H13164.2 0.0706054397475201
HVUL0H03264.2 HVUL3H14322.2 0.066121928655784
HVUL0H03264.2 HVUL3H14790.2 0.0791917638983829
HVUL0H03264.2 HVUL3H18390.2 0.0977764395603556
HVUL0H03264.2 HVUL3H18624.2 0.0435800455316263
HVUL0H03264.2 HVUL3H18707.2 0.0785014708191594
HVUL0H03264.2 HVUL3H23075.2 0.0667959511227379
HVUL0H03264.2 HVUL3H32431.2 0.110146448739077
HVUL0H03264.2 HVUL3H34655.2 0.0760369118911099
HVUL0H03264.2 HVUL3H35200.2 0.118752386108922
HVUL0H03264.2 HVUL3H35336.2 0.0674348369841894
HVUL0H03264.2 HVUL3H35420.2 0.0443592809411557
HVUL0H03264.2 HVUL3H37876.2 0.0733866808842778
HVUL0H03264.2 HVUL3H38937.2 0.177309892312693
HVUL0H03264.2 HVUL3H46215.2 0.0772258308335455
HVUL0H03264.2 HVUL3H46422.2 0.0702418084967902
HVUL0H03264.2 HVUL3H47520.2 0.0968380636528253
HVUL0H03264.2 HVUL3H51467.2 0.0593027438047243
HVUL0H03264.2 HVUL3H52600.2 0.160366827221111
HVUL0H03264.2 HVUL3H54696.2 0.120443021053374
HVUL0H03264.2 HVUL4H03026.2 0.0979741477316477
HVUL0H03264.2 HVUL4H08846.2 0.091684832802492
HVUL0H03264.2 HVUL4H13203.2 0.116825031192449
HVUL0H03264.2 HVUL4H14717.2 0.0466280148650876
HVUL0H03264.2 HVUL4H17201.2 0.0849449013583129
HVUL0H03264.2 HVUL4H17679.2 0.0684520714581559
HVUL0H03264.2 HVUL4H19302.2 0.13659062516939
HVUL0H03264.2 HVUL4H23086.2 0.116714245625672
HVUL0H03264.2 HVUL4H23504.2 0.0393806101369124
HVUL0H03264.2 HVUL4H24743.2 0.0824675090080595
HVUL0H03264.2 HVUL4H26283.2 0.0853405675243854
HVUL0H03264.2 HVUL4H31204.2 0.0998625721167685
HVUL0H03264.2 HVUL4H34908.2 0.039539881799349
HVUL0H03264.2 HVUL4H38469.2 0.154730927066023
HVUL0H03264.2 HVUL4H38524.2 0.097513371624829
HVUL0H03264.2 HVUL4H40001.2 0.0423502408774827
HVUL0H03264.2 HVUL4H42287.2 0.0498996269466564
HVUL0H03264.2 HVUL4H42373.2 0.149506812635403
HVUL0H03264.2 HVUL4H44926.2 0.0790562366119555
HVUL0H03264.2 HVUL4H48365.2 0.114167963148822
HVUL0H03264.2 HVUL4H51081.2 0.0735273925451347
HVUL0H03264.2 HVUL4H55512.2 0.14803220355484
HVUL0H03264.2 HVUL4H56071.2 0.149516629653368
HVUL0H03264.2 HVUL5H01251.2 0.0627518365077385
HVUL0H03264.2 HVUL5H01940.2 0.190556586800154
HVUL0H03264.2 HVUL5H03546.2 0.0615925946316762
HVUL0H03264.2 HVUL5H03939.2 0.0772644428570279
HVUL0H03264.2 HVUL5H06028.2 0.0538344450911351
HVUL0H03264.2 HVUL5H07038.2 0.114666051483429
HVUL0H03264.2 HVUL5H09678.2 0.106446157028393
HVUL0H03264.2 HVUL5H09833.2 0.0603108427996616
HVUL0H03264.2 HVUL5H10034.2 0.109809790806621
HVUL0H03264.2 HVUL5H11349.2 0.0803162190197383
HVUL0H03264.2 HVUL5H14370.2 0.155609196477686
HVUL0H03264.2 HVUL5H14452.2 0.0776584636193453
HVUL0H03264.2 HVUL5H14897.2 0.213038298781308
HVUL0H03264.2 HVUL5H14955.2 0.173678425936548
HVUL0H03264.2 HVUL5H16377.2 0.0621159686171725
HVUL0H03264.2 HVUL5H16812.2 0.0706209934893233
HVUL0H03264.2 HVUL5H22700.2 0.151593051457813
HVUL0H03264.2 HVUL5H26091.2 0.0821255213304764
HVUL0H03264.2 HVUL5H27239.2 0.063917571747694
HVUL0H03264.2 HVUL5H29430.2 0.0597765679205464
HVUL0H03264.2 HVUL5H30136.2 0.0571465122111768
HVUL0H03264.2 HVUL5H31400.2 0.0526839231167257
HVUL0H03264.2 HVUL5H32616.2 0.0920442571125686
HVUL0H03264.2 HVUL5H32720.2 0.05841125814904
HVUL0H03264.2 HVUL5H32721.2 0.210498384064397
HVUL0H03264.2 HVUL5H32912.2 0.075444998634614
HVUL0H03264.2 HVUL5H33599.2 0.0948571360589068
HVUL0H03264.2 HVUL5H34732.2 0.047394024768425
HVUL0H03264.2 HVUL5H34884.2 0.0701339071265407
HVUL0H03264.2 HVUL5H34946.2 0.141144987975115
HVUL0H03264.2 HVUL5H35633.2 0.102753267917718
HVUL0H03264.2 HVUL5H35742.2 0.0638432198668185
HVUL0H03264.2 HVUL5H37112.2 0.116053852443954
HVUL0H03264.2 HVUL5H37572.2 0.137804602688541
HVUL0H03264.2 HVUL5H40076.2 0.061543097843237
HVUL0H03264.2 HVUL5H40847.2 0.0653254347511404
HVUL0H03264.2 HVUL5H43611.2 0.121784237120709
HVUL0H03264.2 HVUL5H48388.2 0.0974621910368973
HVUL0H03264.2 HVUL5H52835.2 0.220638907654234
HVUL0H03264.2 HVUL6H02599.2 0.1827130670437
HVUL0H03264.2 HVUL6H06294.2 0.0609501274759256
HVUL0H03264.2 HVUL6H07042.2 0.0535713723221799
HVUL0H03264.2 HVUL6H09387.2 0.0526254812581622
HVUL0H03264.2 HVUL6H11868.2 0.206031812280192
HVUL0H03264.2 HVUL6H17187.2 0.216227971417647
HVUL0H03264.2 HVUL6H17608.2 0.140820268887707
HVUL0H03264.2 HVUL6H19220.2 0.0448884247560746
HVUL0H03264.2 HVUL6H22485.2 0.0497931824497154
HVUL0H03264.2 HVUL6H26962.2 0.088719851417773
HVUL0H03264.2 HVUL6H31604.2 0.107780265861066
HVUL0H03264.2 HVUL6H32136.2 0.0568783629411293
HVUL0H03264.2 HVUL6H32922.2 0.0661352432320201
HVUL0H03264.2 HVUL6H32923.2 0.0804109383251332
HVUL0H03264.2 HVUL6H33986.2 0.0632090066930903
HVUL0H03264.2 HVUL6H42097.2 0.0771549928001816
HVUL0H03264.2 HVUL6H42978.2 0.0783498262535688
HVUL0H03264.2 HVUL6H46084.2 0.0835117493677475
HVUL0H03264.2 HVUL6H46852.2 0.0724509612453561
HVUL0H03264.2 HVUL6H48442.2 0.141042888993938
HVUL0H03264.2 HVUL6H50052.2 0.103143296782976
HVUL0H03264.2 HVUL7H00902.2 0.0255988517534417
HVUL0H03264.2 HVUL7H00981.2 0.112163955911424
HVUL0H03264.2 HVUL7H01622.2 0.0811591280787194
HVUL0H03264.2 HVUL7H04426.2 0.123651544572772
HVUL0H03264.2 HVUL7H05030.2 0.0809465561675148
HVUL0H03264.2 HVUL7H07040.2 0.0478007280366162
HVUL0H03264.2 HVUL7H11321.2 0.155820076808821
HVUL0H03264.2 HVUL7H12417.2 0.233741604001376
HVUL0H03264.2 HVUL7H12720.2 0.0534043966312133
HVUL0H03264.2 HVUL7H13740.2 0.0339769623922907
HVUL0H03264.2 HVUL7H13879.2 0.0503423541988421
HVUL0H03264.2 HVUL7H17250.2 0.0583393558200557
HVUL0H03264.2 HVUL7H18795.2 0.0732941157349095
HVUL0H03264.2 HVUL7H19319.2 0.124039469174768
HVUL0H03264.2 HVUL7H19832.2 0.0453461166119743
HVUL0H03264.2 HVUL7H20466.2 0.0448188104589599
HVUL0H03264.2 HVUL7H21188.2 0.0512737322364673
HVUL0H03264.2 HVUL7H21490.2 0.104607019934004
HVUL0H03264.2 HVUL7H22409.2 0.088835105013257
HVUL0H03264.2 HVUL7H23329.2 0.0542774412937985
HVUL0H03264.2 HVUL7H24222.2 0.0498077236832731
HVUL0H03264.2 HVUL7H29831.2 0.118767651730527
HVUL0H03264.2 HVUL7H32460.2 0.0473761543495776
HVUL0H03264.2 HVUL7H34786.2 0.113805217489225
HVUL0H03264.2 HVUL7H36312.2 0.140706496019314
HVUL0H03264.2 HVUL7H41144.2 0.0581907096510147
HVUL0H03264.2 HVUL7H41207.2 0.0637506972499059
HVUL0H03264.2 HVUL7H44846.2 0.108804584942624
HVUL0H03264.2 HVUL7H50906.2 0.0375276562672451
HVUL0H03264.2 HVUL7H54501.2 0.0913126083082907
HVUL0H03837.2 HVUL0H04974.2 0.253508830645928
HVUL0H03837.2 HVUL0H05155.2 0.222981775457909
HVUL0H03837.2 HVUL0H05239.2 0.145895170187642
HVUL0H03837.2 HVUL0H05775.2 0.245502192479222
HVUL0H03837.2 HVUL0H08143.2 0.285143343050709
HVUL0H03837.2 HVUL0H09663.2 0.110544657302129
HVUL0H03837.2 HVUL0H21086.2 0.263666301464122
HVUL0H03837.2 HVUL0H35888.2 0.241816587078029
HVUL0H03837.2 HVUL0H39712.2 0.243148461542339
HVUL0H03837.2 HVUL0H50911.2 0.269081199568716
HVUL0H03837.2 HVUL0H51800.2 0.198850917731606
HVUL0H03837.2 HVUL1H01625.2 0.301319306548824
HVUL0H03837.2 HVUL1H03353.2 0.280190229587274
HVUL0H03837.2 HVUL1H06198.2 0.132724995917624
HVUL0H03837.2 HVUL1H08278.2 0.163742526875679
HVUL0H03837.2 HVUL1H08935.2 0.229295339913559
HVUL0H03837.2 HVUL1H11089.2 0.107711554905216
HVUL0H03837.2 HVUL1H13833.2 0.202631963021921
HVUL0H03837.2 HVUL1H14944.2 0.195249877860131
HVUL0H03837.2 HVUL1H17746.2 0.0860007655141611
HVUL0H03837.2 HVUL1H19507.2 0.234680860524248
HVUL0H03837.2 HVUL1H22602.2 0.195974200755228
HVUL0H03837.2 HVUL1H25727.2 0.163572795237566
HVUL0H03837.2 HVUL1H25786.2 0.116155811575956
HVUL0H03837.2 HVUL1H29085.2 0.275627482698063
HVUL0H03837.2 HVUL1H29663.2 0.189414110877306
HVUL0H03837.2 HVUL1H30946.2 0.196225337517552
HVUL0H03837.2 HVUL1H30947.2 0.148475018850434
HVUL0H03837.2 HVUL1H32319.2 0.132910078818036
HVUL0H03837.2 HVUL1H33975.2 0.22405784520575
HVUL0H03837.2 HVUL1H34171.2 0.197692155372454
HVUL0H03837.2 HVUL1H37499.2 0.274543595503417
HVUL0H03837.2 HVUL1H37702.2 0.199614100556644
HVUL0H03837.2 HVUL1H41670.2 0.106471247637783
HVUL0H03837.2 HVUL1H41885.2 0.181772169396143
HVUL0H03837.2 HVUL1H44419.2 0.260302248744925
HVUL0H03837.2 HVUL1H47481.2 0.205675748142977
HVUL0H03837.2 HVUL1H48305.2 0.262950556137087
HVUL0H03837.2 HVUL1H50011.2 0.107663988938352
HVUL0H03837.2 HVUL2H00199.2 0.222981775457909
HVUL0H03837.2 HVUL2H01025.2 0.140503715068706
HVUL0H03837.2 HVUL2H01202.2 0.151525728575339
HVUL0H03837.2 HVUL2H02439.2 0.235934873244685
HVUL0H03837.2 HVUL2H06740.2 0.275341417521924
HVUL0H03837.2 HVUL2H07445.2 0.128489018278019
HVUL0H03837.2 HVUL2H08482.2 0.280076895668304
HVUL0H03837.2 HVUL2H13279.2 0.163551908715529
HVUL0H03837.2 HVUL2H13491.2 0.219883486356647
HVUL0H03837.2 HVUL2H15501.2 0.210350049270863
HVUL0H03837.2 HVUL2H19579.2 0.253548561409521
HVUL0H03837.2 HVUL2H19637.2 0.186164693687389
HVUL0H03837.2 HVUL2H21597.2 0.237734646745485
HVUL0H03837.2 HVUL2H22732.2 0.19860461534956
HVUL0H03837.2 HVUL2H23179.2 0.0793237930153154
HVUL0H03837.2 HVUL2H23599.2 0.297596401360809
HVUL0H03837.2 HVUL2H25272.2 0.277373574283323
HVUL0H03837.2 HVUL2H28705.2 0.246499079549061
HVUL0H03837.2 HVUL2H28788.2 0.233402620244798
HVUL0H03837.2 HVUL2H30326.2 0.261411804328577
HVUL0H03837.2 HVUL2H30833.2 0.187520444445111
HVUL0H03837.2 HVUL2H31183.2 0.264894803126021
HVUL0H03837.2 HVUL2H31756.2 0.239104179407685
HVUL0H03837.2 HVUL2H34120.2 0.230541091363376
HVUL0H03837.2 HVUL2H35215.2 0.199852893747558
HVUL0H03837.2 HVUL2H35333.2 0.0689820615847302
HVUL0H03837.2 HVUL2H35570.2 0.267096363469188
HVUL0H03837.2 HVUL2H36921.2 0.197991815449409
HVUL0H03837.2 HVUL2H38815.2 0.198374752251444
HVUL0H03837.2 HVUL2H39077.2 0.263329398368205
HVUL0H03837.2 HVUL2H39733.2 0.257355555763304
HVUL0H03837.2 HVUL2H46402.2 0.0910083922143569
HVUL0H03837.2 HVUL2H48107.2 0.276126002045095
HVUL0H03837.2 HVUL2H48817.2 0.296467387227919
HVUL0H03837.2 HVUL2H49641.2 0.250613280233259
HVUL0H03837.2 HVUL2H49996.2 0.204094646416726
HVUL0H03837.2 HVUL2H50964.2 0.174494277016285
HVUL0H03837.2 HVUL2H51937.2 0.198463350377867
HVUL0H03837.2 HVUL2H53730.2 0.199911336251169
HVUL0H03837.2 HVUL2H54259.2 0.12769111164502
HVUL0H03837.2 HVUL2H54299.2 0.295182138899091
HVUL0H03837.2 HVUL2H57592.2 0.213353543494434
HVUL0H03837.2 HVUL3H00491.2 0.185189263452504
HVUL0H03837.2 HVUL3H00822.2 0.199853059624903
HVUL0H03837.2 HVUL3H02932.2 0.179545434542573
HVUL0H03837.2 HVUL3H03449.2 0.272569333433289
HVUL0H03837.2 HVUL3H05437.2 0.199831171458927
HVUL0H03837.2 HVUL3H07242.2 0.158522848207095
HVUL0H03837.2 HVUL3H07244.2 0.187098735153776
HVUL0H03837.2 HVUL3H10993.2 0.182955542221716
HVUL0H03837.2 HVUL3H11275.2 0.186717248093047
HVUL0H03837.2 HVUL3H11357.2 0.151762413765958
HVUL0H03837.2 HVUL3H11478.2 0.242931033263855
HVUL0H03837.2 HVUL3H13124.2 0.140752156491209
HVUL0H03837.2 HVUL3H13164.2 0.218202579331193
HVUL0H03837.2 HVUL3H14322.2 0.255494529265014
HVUL0H03837.2 HVUL3H14790.2 0.178142545558421
HVUL0H03837.2 HVUL3H18390.2 0.219502796302505
HVUL0H03837.2 HVUL3H18624.2 0.118412247929104
HVUL0H03837.2 HVUL3H18707.2 0.18031338143166
HVUL0H03837.2 HVUL3H23075.2 0.264002282061867
HVUL0H03837.2 HVUL3H32431.2 0.244579718945648
HVUL0H03837.2 HVUL3H34655.2 0.131333686877656
HVUL0H03837.2 HVUL3H35200.2 0.284356878671373
HVUL0H03837.2 HVUL3H35336.2 0.18177775255404
HVUL0H03837.2 HVUL3H35420.2 0.151309315048176
HVUL0H03837.2 HVUL3H37876.2 0.251628766582869
HVUL0H03837.2 HVUL3H38937.2 0.25216213927189
HVUL0H03837.2 HVUL3H46215.2 0.156194202870287
HVUL0H03837.2 HVUL3H46422.2 0.264738303472169
HVUL0H03837.2 HVUL3H47520.2 0.25575680964343
HVUL0H03837.2 HVUL3H51467.2 0.179375884033701
HVUL0H03837.2 HVUL3H52600.2 0.244007016628689
HVUL0H03837.2 HVUL3H54696.2 0.227447581771148
HVUL0H03837.2 HVUL4H03026.2 0.261399969850097
HVUL0H03837.2 HVUL4H08846.2 0.221166066686618
HVUL0H03837.2 HVUL4H13203.2 0.291166436641467
HVUL0H03837.2 HVUL4H14717.2 0.114803516086525
HVUL0H03837.2 HVUL4H17201.2 0.237007934405853
HVUL0H03837.2 HVUL4H17679.2 0.256046946773646
HVUL0H03837.2 HVUL4H19302.2 0.235985614138964
HVUL0H03837.2 HVUL4H23086.2 0.235785926087546
HVUL0H03837.2 HVUL4H23504.2 0.0854663871394579
HVUL0H03837.2 HVUL4H24743.2 0.128516024611327
HVUL0H03837.2 HVUL4H26283.2 0.155660801467894
HVUL0H03837.2 HVUL4H31204.2 0.275947889954072
HVUL0H03837.2 HVUL4H34908.2 0.201964922441289
HVUL0H03837.2 HVUL4H38469.2 0.292606545002838
HVUL0H03837.2 HVUL4H38524.2 0.230850130053305
HVUL0H03837.2 HVUL4H40001.2 0.148742741170418
HVUL0H03837.2 HVUL4H42287.2 0.255231191298329
HVUL0H03837.2 HVUL4H42373.2 0.237641862462016
HVUL0H03837.2 HVUL4H44926.2 0.240157649455672
HVUL0H03837.2 HVUL4H48365.2 0.11194942732714
HVUL0H03837.2 HVUL4H51081.2 0.2630669189631
HVUL0H03837.2 HVUL4H55512.2 0.281975549719271
HVUL0H03837.2 HVUL4H56071.2 0.28805399270357
HVUL0H03837.2 HVUL5H01251.2 0.253909571483275
HVUL0H03837.2 HVUL5H01940.2 0.24060831084504
HVUL0H03837.2 HVUL5H03546.2 0.275864905967188
HVUL0H03837.2 HVUL5H03939.2 0.16868770250543
HVUL0H03837.2 HVUL5H06028.2 0.117529548738888
HVUL0H03837.2 HVUL5H07038.2 0.286894916064725
HVUL0H03837.2 HVUL5H09678.2 0.293748015393222
HVUL0H03837.2 HVUL5H09833.2 0.254783332241516
HVUL0H03837.2 HVUL5H10034.2 0.216936883841455
HVUL0H03837.2 HVUL5H11349.2 0.167314666944847
HVUL0H03837.2 HVUL5H14370.2 0.127051439049592
HVUL0H03837.2 HVUL5H14452.2 0.28372018051431
HVUL0H03837.2 HVUL5H14897.2 0.236486586058409
HVUL0H03837.2 HVUL5H14955.2 0.181823731219082
HVUL0H03837.2 HVUL5H16377.2 0.162111545853679
HVUL0H03837.2 HVUL5H16812.2 0.273378625337643
HVUL0H03837.2 HVUL5H22700.2 0.287235199254738
HVUL0H03837.2 HVUL5H26091.2 0.216688467013377
HVUL0H03837.2 HVUL5H27239.2 0.24809317856583
HVUL0H03837.2 HVUL5H29430.2 0.222973958123186
HVUL0H03837.2 HVUL5H30136.2 0.239968412445568
HVUL0H03837.2 HVUL5H31400.2 0.11946053629753
HVUL0H03837.2 HVUL5H32616.2 0.212530605753667
HVUL0H03837.2 HVUL5H32720.2 0.228017071726732
HVUL0H03837.2 HVUL5H32721.2 0.245243823675403
HVUL0H03837.2 HVUL5H32912.2 0.183954630522143
HVUL0H03837.2 HVUL5H33599.2 0.274942811471612
HVUL0H03837.2 HVUL5H34732.2 0.202783105602338
HVUL0H03837.2 HVUL5H34884.2 0.257024401926674
HVUL0H03837.2 HVUL5H34946.2 0.217784025806755
HVUL0H03837.2 HVUL5H35633.2 0.115964386294723
HVUL0H03837.2 HVUL5H35742.2 0.191706647027132
HVUL0H03837.2 HVUL5H37112.2 0.184637252596757
HVUL0H03837.2 HVUL5H37572.2 0.266547047320383
HVUL0H03837.2 HVUL5H40076.2 0.230629646146373
HVUL0H03837.2 HVUL5H40847.2 0.2155400905074
HVUL0H03837.2 HVUL5H43611.2 0.155773866948818
HVUL0H03837.2 HVUL5H48388.2 0.212836874819852
HVUL0H03837.2 HVUL5H52835.2 0.15042436801205
HVUL0H03837.2 HVUL6H02599.2 0.208487764655517
HVUL0H03837.2 HVUL6H06294.2 0.233505358535146
HVUL0H03837.2 HVUL6H07042.2 0.136062614484249
HVUL0H03837.2 HVUL6H09387.2 0.150549135580656
HVUL0H03837.2 HVUL6H11868.2 0.152585773002493
HVUL0H03837.2 HVUL6H17187.2 0.165109502239624
HVUL0H03837.2 HVUL6H17608.2 0.265126134958643
HVUL0H03837.2 HVUL6H19220.2 0.211554146692781
HVUL0H03837.2 HVUL6H22485.2 0.212070008586028
HVUL0H03837.2 HVUL6H26962.2 0.276939978274634
HVUL0H03837.2 HVUL6H31604.2 0.255949761693781
HVUL0H03837.2 HVUL6H32136.2 0.207335316148147
HVUL0H03837.2 HVUL6H32922.2 0.22242415776885
HVUL0H03837.2 HVUL6H32923.2 0.207183073296277
HVUL0H03837.2 HVUL6H33986.2 0.227150158715733
HVUL0H03837.2 HVUL6H42097.2 0.248619542431619
HVUL0H03837.2 HVUL6H42978.2 0.24295032653237
HVUL0H03837.2 HVUL6H46084.2 0.268517169791343
HVUL0H03837.2 HVUL6H46852.2 0.178948839692676
HVUL0H03837.2 HVUL6H48442.2 0.0809587434318951
HVUL0H03837.2 HVUL6H50052.2 0.292248971138935
HVUL0H03837.2 HVUL7H00902.2 0.106208152025526
HVUL0H03837.2 HVUL7H00981.2 0.20764767186414
HVUL0H03837.2 HVUL7H01622.2 0.167837277914475
HVUL0H03837.2 HVUL7H04426.2 0.278427750273643
HVUL0H03837.2 HVUL7H05030.2 0.199742547574969
HVUL0H03837.2 HVUL7H07040.2 0.200573112556859
HVUL0H03837.2 HVUL7H11321.2 0.296156626369048
HVUL0H03837.2 HVUL7H12417.2 0.137471757927927
HVUL0H03837.2 HVUL7H12720.2 0.227602937820129
HVUL0H03837.2 HVUL7H13740.2 0.164184104687058
HVUL0H03837.2 HVUL7H13879.2 0.211050768004252
HVUL0H03837.2 HVUL7H17250.2 0.234412699746101
HVUL0H03837.2 HVUL7H18795.2 0.129646389626417
HVUL0H03837.2 HVUL7H19319.2 0.171798892780395
HVUL0H03837.2 HVUL7H19832.2 0.123735067678215
HVUL0H03837.2 HVUL7H20466.2 0.10413924914613
HVUL0H03837.2 HVUL7H21188.2 0.127998637884923
HVUL0H03837.2 HVUL7H21490.2 0.187231111826716
HVUL0H03837.2 HVUL7H22409.2 0.158271000144858
HVUL0H03837.2 HVUL7H23329.2 0.193878730716992
HVUL0H03837.2 HVUL7H24222.2 0.205286266792185
HVUL0H03837.2 HVUL7H29831.2 0.273811185076822
HVUL0H03837.2 HVUL7H32460.2 0.234975739606439
HVUL0H03837.2 HVUL7H34786.2 0.259203552759046
HVUL0H03837.2 HVUL7H36312.2 0.262632678956267
HVUL0H03837.2 HVUL7H41144.2 0.198179226928169
HVUL0H03837.2 HVUL7H41207.2 0.275606849729157
HVUL0H03837.2 HVUL7H44846.2 0.202026501786793
HVUL0H03837.2 HVUL7H50906.2 0.118849302839762
HVUL0H03837.2 HVUL7H54501.2 0.216425736176423
HVUL0H04974.2 HVUL0H05155.2 0.152505469628323
HVUL0H04974.2 HVUL0H05239.2 0.105486244006848
HVUL0H04974.2 HVUL0H05775.2 0.130526170778123
HVUL0H04974.2 HVUL0H08143.2 0.282690116651599
HVUL0H04974.2 HVUL0H09663.2 0.0585690133583652
HVUL0H04974.2 HVUL0H21086.2 0.319706802812948
HVUL0H04974.2 HVUL0H35888.2 0.302219731987199
HVUL0H04974.2 HVUL0H39712.2 0.276457665140635
HVUL0H04974.2 HVUL0H50911.2 0.305628024566257
HVUL0H04974.2 HVUL0H51800.2 0.119007467691727
HVUL0H04974.2 HVUL1H01625.2 0.236542712430766
HVUL0H04974.2 HVUL1H03353.2 0.195659780097111
HVUL0H04974.2 HVUL1H06198.2 0.119953097222813
HVUL0H04974.2 HVUL1H08278.2 0.0724284569257421
HVUL0H04974.2 HVUL1H08935.2 0.255551267230708
HVUL0H04974.2 HVUL1H11089.2 0.067940699148384
HVUL0H04974.2 HVUL1H13833.2 0.287700226744246
HVUL0H04974.2 HVUL1H14944.2 0.248369381503585
HVUL0H04974.2 HVUL1H17746.2 0.0261891223826142
HVUL0H04974.2 HVUL1H19507.2 0.26378108583848
HVUL0H04974.2 HVUL1H22602.2 0.191844657144524
HVUL0H04974.2 HVUL1H25727.2 0.0789567325095777
HVUL0H04974.2 HVUL1H25786.2 0.0396170078058551
HVUL0H04974.2 HVUL1H29085.2 0.22386320099027
HVUL0H04974.2 HVUL1H29663.2 0.122198229699359
HVUL0H04974.2 HVUL1H30946.2 0.124712640342404
HVUL0H04974.2 HVUL1H30947.2 0.0597392888948715
HVUL0H04974.2 HVUL1H32319.2 0.124086016145752
HVUL0H04974.2 HVUL1H33975.2 0.170062716222368
HVUL0H04974.2 HVUL1H34171.2 0.134759998536996
HVUL0H04974.2 HVUL1H37499.2 0.235916693834684
HVUL0H04974.2 HVUL1H37702.2 0.0833525116186503
HVUL0H04974.2 HVUL1H41670.2 0.143640609546815
HVUL0H04974.2 HVUL1H41885.2 0.107088373211031
HVUL0H04974.2 HVUL1H44419.2 0.204538430610974
HVUL0H04974.2 HVUL1H47481.2 0.26532998732526
HVUL0H04974.2 HVUL1H48305.2 0.326462237340403
HVUL0H04974.2 HVUL1H50011.2 0.0850886690056147
HVUL0H04974.2 HVUL2H00199.2 0.152505469628323
HVUL0H04974.2 HVUL2H01025.2 0.0824625287477816
HVUL0H04974.2 HVUL2H01202.2 0.130954486567162
HVUL0H04974.2 HVUL2H02439.2 0.300533512118158
HVUL0H04974.2 HVUL2H06740.2 0.300004437970366
HVUL0H04974.2 HVUL2H07445.2 0.0851382303362317
HVUL0H04974.2 HVUL2H08482.2 0.234378823861454
HVUL0H04974.2 HVUL2H13279.2 0.144339993077749
HVUL0H04974.2 HVUL2H13491.2 0.257474368719825
HVUL0H04974.2 HVUL2H15501.2 0.145546288241559
HVUL0H04974.2 HVUL2H19579.2 0.234116719810176
HVUL0H04974.2 HVUL2H19637.2 0.278484490624273
HVUL0H04974.2 HVUL2H21597.2 0.136490693503138
HVUL0H04974.2 HVUL2H22732.2 0.270867197914576
HVUL0H04974.2 HVUL2H23179.2 0.108980316502321
HVUL0H04974.2 HVUL2H23599.2 0.227352561826907
HVUL0H04974.2 HVUL2H25272.2 0.242321931232853
HVUL0H04974.2 HVUL2H28705.2 0.241449180743747
HVUL0H04974.2 HVUL2H28788.2 0.248693256464698
HVUL0H04974.2 HVUL2H30326.2 0.327358910238913
HVUL0H04974.2 HVUL2H30833.2 0.272377518972194
HVUL0H04974.2 HVUL2H31183.2 0.231582193651974
HVUL0H04974.2 HVUL2H31756.2 0.134969175305705
HVUL0H04974.2 HVUL2H34120.2 0.188650449375043
HVUL0H04974.2 HVUL2H35215.2 0.277982132747689
HVUL0H04974.2 HVUL2H35333.2 0.0574515638694442
HVUL0H04974.2 HVUL2H35570.2 0.318703708929152
HVUL0H04974.2 HVUL2H36921.2 0.183465148607327
HVUL0H04974.2 HVUL2H38815.2 0.218634526913052
HVUL0H04974.2 HVUL2H39077.2 0.246236141717954
HVUL0H04974.2 HVUL2H39733.2 0.301297923492844
HVUL0H04974.2 HVUL2H46402.2 0.109218015223316
HVUL0H04974.2 HVUL2H48107.2 0.325893727293014
HVUL0H04974.2 HVUL2H48817.2 0.237045433533368
HVUL0H04974.2 HVUL2H49641.2 0.171769766119967
HVUL0H04974.2 HVUL2H49996.2 0.132181498481013
HVUL0H04974.2 HVUL2H50964.2 0.0860573719403872
HVUL0H04974.2 HVUL2H51937.2 0.143487275101332
HVUL0H04974.2 HVUL2H53730.2 0.271315359745545
HVUL0H04974.2 HVUL2H54259.2 0.0500657138083674
HVUL0H04974.2 HVUL2H54299.2 0.277400198056075
HVUL0H04974.2 HVUL2H57592.2 0.0970998312380516
HVUL0H04974.2 HVUL3H00491.2 0.0804114078951446
HVUL0H04974.2 HVUL3H00822.2 0.231298970815842
HVUL0H04974.2 HVUL3H02932.2 0.179206751720596
HVUL0H04974.2 HVUL3H03449.2 0.244832673402573
HVUL0H04974.2 HVUL3H05437.2 0.213785129173894
HVUL0H04974.2 HVUL3H07242.2 0.0666374906742821
HVUL0H04974.2 HVUL3H07244.2 0.0762851896806743
HVUL0H04974.2 HVUL3H10993.2 0.0827114539828273
HVUL0H04974.2 HVUL3H11275.2 0.220328693770777
HVUL0H04974.2 HVUL3H11357.2 0.0559975509905575
HVUL0H04974.2 HVUL3H11478.2 0.196659497605996
HVUL0H04974.2 HVUL3H13124.2 0.0641202636095958
HVUL0H04974.2 HVUL3H13164.2 0.247996829649401
HVUL0H04974.2 HVUL3H14322.2 0.282412208151805
HVUL0H04974.2 HVUL3H14790.2 0.105739572964985
HVUL0H04974.2 HVUL3H18390.2 0.145147757897703
HVUL0H04974.2 HVUL3H18624.2 0.0732263030555792
HVUL0H04974.2 HVUL3H18707.2 0.0816366594769409
HVUL0H04974.2 HVUL3H23075.2 0.297857402971745
HVUL0H04974.2 HVUL3H32431.2 0.193158590836285
HVUL0H04974.2 HVUL3H34655.2 0.0466999465104273
HVUL0H04974.2 HVUL3H35200.2 0.193647483507549
HVUL0H04974.2 HVUL3H35336.2 0.230878123320343
HVUL0H04974.2 HVUL3H35420.2 0.115770533976326
HVUL0H04974.2 HVUL3H37876.2 0.260876286486399
HVUL0H04974.2 HVUL3H38937.2 0.141337248594444
HVUL0H04974.2 HVUL3H46215.2 0.0681813891850746
HVUL0H04974.2 HVUL3H46422.2 0.308278329315414
HVUL0H04974.2 HVUL3H47520.2 0.279724416581325
HVUL0H04974.2 HVUL3H51467.2 0.11231305446771
HVUL0H04974.2 HVUL3H52600.2 0.158890190925954
HVUL0H04974.2 HVUL3H54696.2 0.110112617110833
HVUL0H04974.2 HVUL4H03026.2 0.266921711645673
HVUL0H04974.2 HVUL4H08846.2 0.179081126143389
HVUL0H04974.2 HVUL4H13203.2 0.196694322342597
HVUL0H04974.2 HVUL4H14717.2 0.173277367121631
HVUL0H04974.2 HVUL4H17201.2 0.219876981787592
HVUL0H04974.2 HVUL4H17679.2 0.277854972091407
HVUL0H04974.2 HVUL4H19302.2 0.115180842213574
HVUL0H04974.2 HVUL4H23086.2 0.206462400837613
HVUL0H04974.2 HVUL4H23504.2 0.11871200204819
HVUL0H04974.2 HVUL4H24743.2 0.0440638102176483
HVUL0H04974.2 HVUL4H26283.2 0.057836564381129
HVUL0H04974.2 HVUL4H31204.2 0.259475601480522
HVUL0H04974.2 HVUL4H34908.2 0.25768340313649
HVUL0H04974.2 HVUL4H38469.2 0.201366740173828
HVUL0H04974.2 HVUL4H38524.2 0.222929200305875
HVUL0H04974.2 HVUL4H40001.2 0.185683545421872
HVUL0H04974.2 HVUL4H42287.2 0.33022502947459
HVUL0H04974.2 HVUL4H42373.2 0.111640009599576
HVUL0H04974.2 HVUL4H44926.2 0.27726809225691
HVUL0H04974.2 HVUL4H48365.2 0.047766860731497
HVUL0H04974.2 HVUL4H51081.2 0.314504155852566
HVUL0H04974.2 HVUL4H55512.2 0.244614860748464
HVUL0H04974.2 HVUL4H56071.2 0.19302614755256
HVUL0H04974.2 HVUL5H01251.2 0.259615853773919
HVUL0H04974.2 HVUL5H01940.2 0.186450079932074
HVUL0H04974.2 HVUL5H03546.2 0.326735994520779
HVUL0H04974.2 HVUL5H03939.2 0.0846524876941292
HVUL0H04974.2 HVUL5H06028.2 0.0486276237053525
HVUL0H04974.2 HVUL5H07038.2 0.219988186029412
HVUL0H04974.2 HVUL5H09678.2 0.237376888132623
HVUL0H04974.2 HVUL5H09833.2 0.318176489707752
HVUL0H04974.2 HVUL5H10034.2 0.205161964038699
HVUL0H04974.2 HVUL5H11349.2 0.0865625748140557
HVUL0H04974.2 HVUL5H14370.2 0.126560625558877
HVUL0H04974.2 HVUL5H14452.2 0.304858774987292
HVUL0H04974.2 HVUL5H14897.2 0.161281298193735
HVUL0H04974.2 HVUL5H14955.2 0.168396475265476
HVUL0H04974.2 HVUL5H16377.2 0.102399277806155
HVUL0H04974.2 HVUL5H16812.2 0.27711007076225
HVUL0H04974.2 HVUL5H22700.2 0.241400718266681
HVUL0H04974.2 HVUL5H26091.2 0.194588282764092
HVUL0H04974.2 HVUL5H27239.2 0.230816034642892
HVUL0H04974.2 HVUL5H29430.2 0.257799147088095
HVUL0H04974.2 HVUL5H30136.2 0.323483662470371
HVUL0H04974.2 HVUL5H31400.2 0.0505784408251635
HVUL0H04974.2 HVUL5H32616.2 0.225781628003885
HVUL0H04974.2 HVUL5H32720.2 0.211792374001971
HVUL0H04974.2 HVUL5H32721.2 0.174629410971634
HVUL0H04974.2 HVUL5H32912.2 0.210983451540543
HVUL0H04974.2 HVUL5H33599.2 0.248166072183743
HVUL0H04974.2 HVUL5H34732.2 0.305680121764314
HVUL0H04974.2 HVUL5H34884.2 0.278050496227381
HVUL0H04974.2 HVUL5H34946.2 0.189565229166496
HVUL0H04974.2 HVUL5H35633.2 0.122099299415308
HVUL0H04974.2 HVUL5H35742.2 0.18850786991976
HVUL0H04974.2 HVUL5H37112.2 0.124483437897177
HVUL0H04974.2 HVUL5H37572.2 0.226900868356499
HVUL0H04974.2 HVUL5H40076.2 0.250077487139051
HVUL0H04974.2 HVUL5H40847.2 0.288370236316779
HVUL0H04974.2 HVUL5H43611.2 0.0787531763837194
HVUL0H04974.2 HVUL5H48388.2 0.105399386302149
HVUL0H04974.2 HVUL5H52835.2 0.112121765138522
HVUL0H04974.2 HVUL6H02599.2 0.163408053553513
HVUL0H04974.2 HVUL6H06294.2 0.2520074745319
HVUL0H04974.2 HVUL6H07042.2 0.152062110675932
HVUL0H04974.2 HVUL6H09387.2 0.18619636377209
HVUL0H04974.2 HVUL6H11868.2 0.112517591650803
HVUL0H04974.2 HVUL6H17187.2 0.116921366912485
HVUL0H04974.2 HVUL6H17608.2 0.175452364932949
HVUL0H04974.2 HVUL6H19220.2 0.306845596890636
HVUL0H04974.2 HVUL6H22485.2 0.278273331580853
HVUL0H04974.2 HVUL6H26962.2 0.22351514920421
HVUL0H04974.2 HVUL6H31604.2 0.2589231918917
HVUL0H04974.2 HVUL6H32136.2 0.191011133443842
HVUL0H04974.2 HVUL6H32922.2 0.197004180276713
HVUL0H04974.2 HVUL6H32923.2 0.169826020408312
HVUL0H04974.2 HVUL6H33986.2 0.246475529605965
HVUL0H04974.2 HVUL6H42097.2 0.207902725655951
HVUL0H04974.2 HVUL6H42978.2 0.175296233758008
HVUL0H04974.2 HVUL6H46084.2 0.236113843927013
HVUL0H04974.2 HVUL6H46852.2 0.102714925975655
HVUL0H04974.2 HVUL6H48442.2 0.0779428641132647
HVUL0H04974.2 HVUL6H50052.2 0.303091762113759
HVUL0H04974.2 HVUL7H00902.2 0.15799556687429
HVUL0H04974.2 HVUL7H00981.2 0.173282034373552
HVUL0H04974.2 HVUL7H01622.2 0.0690817972862687
HVUL0H04974.2 HVUL7H04426.2 0.203174252410782
HVUL0H04974.2 HVUL7H05030.2 0.263993641157947
HVUL0H04974.2 HVUL7H07040.2 0.190051293581149
HVUL0H04974.2 HVUL7H11321.2 0.228567412826433
HVUL0H04974.2 HVUL7H12417.2 0.0889752039718952
HVUL0H04974.2 HVUL7H12720.2 0.240569770691321
HVUL0H04974.2 HVUL7H13740.2 0.23689039489467
HVUL0H04974.2 HVUL7H13879.2 0.256611310365457
HVUL0H04974.2 HVUL7H17250.2 0.293175819161159
HVUL0H04974.2 HVUL7H18795.2 0.150930154944451
HVUL0H04974.2 HVUL7H19319.2 0.136144560666104
HVUL0H04974.2 HVUL7H19832.2 0.149605044370074
HVUL0H04974.2 HVUL7H20466.2 0.132254171199488
HVUL0H04974.2 HVUL7H21188.2 0.171601857695518
HVUL0H04974.2 HVUL7H21490.2 0.171093204463206
HVUL0H04974.2 HVUL7H22409.2 0.0667299483126293
HVUL0H04974.2 HVUL7H23329.2 0.247060422369268
HVUL0H04974.2 HVUL7H24222.2 0.273594809113398
HVUL0H04974.2 HVUL7H29831.2 0.273723284798034
HVUL0H04974.2 HVUL7H32460.2 0.297833132767468
HVUL0H04974.2 HVUL7H34786.2 0.205288908641756
HVUL0H04974.2 HVUL7H36312.2 0.190326374231111
HVUL0H04974.2 HVUL7H41144.2 0.178999401141002
HVUL0H04974.2 HVUL7H41207.2 0.307311705429103
HVUL0H04974.2 HVUL7H44846.2 0.238091679785062
HVUL0H04974.2 HVUL7H50906.2 0.13868919531452
HVUL0H04974.2 HVUL7H54501.2 0.114129363032859
HVUL0H05155.2 HVUL0H05239.2 0.189978638105472
HVUL0H05155.2 HVUL0H05775.2 0.194156823934548
HVUL0H05155.2 HVUL0H08143.2 0.189840175986946
HVUL0H05155.2 HVUL0H09663.2 0.14263144955235
HVUL0H05155.2 HVUL0H21086.2 0.150212818073963
HVUL0H05155.2 HVUL0H35888.2 0.141645771798412
HVUL0H05155.2 HVUL0H39712.2 0.165987504635159
HVUL0H05155.2 HVUL0H50911.2 0.1544299329107
HVUL0H05155.2 HVUL0H51800.2 0.245347679015583
HVUL0H05155.2 HVUL1H01625.2 0.267321954134254
HVUL0H05155.2 HVUL1H03353.2 0.228095618437261
HVUL0H05155.2 HVUL1H06198.2 0.110795696653493
HVUL0H05155.2 HVUL1H08278.2 0.170766112244613
HVUL0H05155.2 HVUL1H08935.2 0.127071130954582
HVUL0H05155.2 HVUL1H11089.2 0.108430727610266
HVUL0H05155.2 HVUL1H13833.2 0.117033476043091
HVUL0H05155.2 HVUL1H14944.2 0.131909633647435
HVUL0H05155.2 HVUL1H17746.2 0.10532363944921
HVUL0H05155.2 HVUL1H19507.2 0.137012383893373
HVUL0H05155.2 HVUL1H22602.2 0.125295380569316
HVUL0H05155.2 HVUL1H25727.2 0.190568458128132
HVUL0H05155.2 HVUL1H25786.2 0.148142255860403
HVUL0H05155.2 HVUL1H29085.2 0.208405604128495
HVUL0H05155.2 HVUL1H29663.2 0.186201904769123
HVUL0H05155.2 HVUL1H30946.2 0.198217920441028
HVUL0H05155.2 HVUL1H30947.2 0.151189985431479
HVUL0H05155.2 HVUL1H32319.2 0.079954736645637
HVUL0H05155.2 HVUL1H33975.2 0.172521942180776
HVUL0H05155.2 HVUL1H34171.2 0.146707811751444
HVUL0H05155.2 HVUL1H37499.2 0.21171932957934
HVUL0H05155.2 HVUL1H37702.2 0.190369645342822
HVUL0H05155.2 HVUL1H41670.2 0.0748184354132521
HVUL0H05155.2 HVUL1H41885.2 0.184451999740367
HVUL0H05155.2 HVUL1H44419.2 0.209079526267745
HVUL0H05155.2 HVUL1H47481.2 0.124436516045462
HVUL0H05155.2 HVUL1H48305.2 0.149547989129797
HVUL0H05155.2 HVUL1H50011.2 0.102776115213396
HVUL0H05155.2 HVUL2H00199.2 0.264388573110805
HVUL0H05155.2 HVUL2H01025.2 0.159626255860297
HVUL0H05155.2 HVUL2H01202.2 0.140483291313627
HVUL0H05155.2 HVUL2H02439.2 0.141662680810934
HVUL0H05155.2 HVUL2H06740.2 0.179174144880769
HVUL0H05155.2 HVUL2H07445.2 0.110589381545198
HVUL0H05155.2 HVUL2H08482.2 0.211407232394646
HVUL0H05155.2 HVUL2H13279.2 0.114923430420774
HVUL0H05155.2 HVUL2H13491.2 0.160102915499727
HVUL0H05155.2 HVUL2H15501.2 0.243807455001412
HVUL0H05155.2 HVUL2H19579.2 0.197726261165121
HVUL0H05155.2 HVUL2H19637.2 0.0997666456695977
HVUL0H05155.2 HVUL2H21597.2 0.189619779606239
HVUL0H05155.2 HVUL2H22732.2 0.0966349157158566
HVUL0H05155.2 HVUL2H23179.2 0.0515671353297904
HVUL0H05155.2 HVUL2H23599.2 0.236590935242587
HVUL0H05155.2 HVUL2H25272.2 0.241164993946404
HVUL0H05155.2 HVUL2H28705.2 0.199730320427517
HVUL0H05155.2 HVUL2H28788.2 0.186896804389409
HVUL0H05155.2 HVUL2H30326.2 0.138441799653344
HVUL0H05155.2 HVUL2H30833.2 0.113169384973114
HVUL0H05155.2 HVUL2H31183.2 0.24266675488853
HVUL0H05155.2 HVUL2H31756.2 0.198192999190537
HVUL0H05155.2 HVUL2H34120.2 0.233492184266141
HVUL0H05155.2 HVUL2H35215.2 0.116745611180874
HVUL0H05155.2 HVUL2H35333.2 0.0560150410452155
HVUL0H05155.2 HVUL2H35570.2 0.145739063699965
HVUL0H05155.2 HVUL2H36921.2 0.134845379450922
HVUL0H05155.2 HVUL2H38815.2 0.14930956732162
HVUL0H05155.2 HVUL2H39077.2 0.180813958079212
HVUL0H05155.2 HVUL2H39733.2 0.17132248335351
HVUL0H05155.2 HVUL2H46402.2 0.0681406954640287
HVUL0H05155.2 HVUL2H48107.2 0.18070603131166
HVUL0H05155.2 HVUL2H48817.2 0.232707206835352
HVUL0H05155.2 HVUL2H49641.2 0.231849696030097
HVUL0H05155.2 HVUL2H49996.2 0.214227099371038
HVUL0H05155.2 HVUL2H50964.2 0.174661154642192
HVUL0H05155.2 HVUL2H51937.2 0.17570192263183
HVUL0H05155.2 HVUL2H53730.2 0.137157786982856
HVUL0H05155.2 HVUL2H54259.2 0.139507240286059
HVUL0H05155.2 HVUL2H54299.2 0.209003386741894
HVUL0H05155.2 HVUL2H57592.2 0.184661099248391
HVUL0H05155.2 HVUL3H00491.2 0.175090110246618
HVUL0H05155.2 HVUL3H00822.2 0.131271432386075
HVUL0H05155.2 HVUL3H02932.2 0.131074728791799
HVUL0H05155.2 HVUL3H03449.2 0.247469705087533
HVUL0H05155.2 HVUL3H05437.2 0.132928461429962
HVUL0H05155.2 HVUL3H07242.2 0.147768279908288
HVUL0H05155.2 HVUL3H07244.2 0.176410508586086
HVUL0H05155.2 HVUL3H10993.2 0.222122409639831
HVUL0H05155.2 HVUL3H11275.2 0.150021539482658
HVUL0H05155.2 HVUL3H11357.2 0.189052291502407
HVUL0H05155.2 HVUL3H11478.2 0.213055877522909
HVUL0H05155.2 HVUL3H13124.2 0.175991536702255
HVUL0H05155.2 HVUL3H13164.2 0.180386455488585
HVUL0H05155.2 HVUL3H14322.2 0.142893987501854
HVUL0H05155.2 HVUL3H14790.2 0.210102095929309
HVUL0H05155.2 HVUL3H18390.2 0.201860744155208
HVUL0H05155.2 HVUL3H18624.2 0.13420086085999
HVUL0H05155.2 HVUL3H18707.2 0.176955043437183
HVUL0H05155.2 HVUL3H23075.2 0.191884169630963
HVUL0H05155.2 HVUL3H32431.2 0.166876529155216
HVUL0H05155.2 HVUL3H34655.2 0.17826578970611
HVUL0H05155.2 HVUL3H35200.2 0.217445239686948
HVUL0H05155.2 HVUL3H35336.2 0.115843381307104
HVUL0H05155.2 HVUL3H35420.2 0.165690696123264
HVUL0H05155.2 HVUL3H37876.2 0.210273515879365
HVUL0H05155.2 HVUL3H38937.2 0.202863179840815
HVUL0H05155.2 HVUL3H46215.2 0.166266683716483
HVUL0H05155.2 HVUL3H46422.2 0.142626426051036
HVUL0H05155.2 HVUL3H47520.2 0.154472355183515
HVUL0H05155.2 HVUL3H51467.2 0.184983535842943
HVUL0H05155.2 HVUL3H52600.2 0.222492032764305
HVUL0H05155.2 HVUL3H54696.2 0.208204138757129
HVUL0H05155.2 HVUL4H03026.2 0.182720936707195
HVUL0H05155.2 HVUL4H08846.2 0.165866912984903
HVUL0H05155.2 HVUL4H13203.2 0.266353414457757
HVUL0H05155.2 HVUL4H14717.2 0.0801029867143956
HVUL0H05155.2 HVUL4H17201.2 0.157666277483137
HVUL0H05155.2 HVUL4H17679.2 0.158466523421462
HVUL0H05155.2 HVUL4H19302.2 0.218537676138292
HVUL0H05155.2 HVUL4H23086.2 0.153674724910012
HVUL0H05155.2 HVUL4H23504.2 0.0658208332354689
HVUL0H05155.2 HVUL4H24743.2 0.135209914382201
HVUL0H05155.2 HVUL4H26283.2 0.196191637549329
HVUL0H05155.2 HVUL4H31204.2 0.18465613348231
HVUL0H05155.2 HVUL4H34908.2 0.117488029813403
HVUL0H05155.2 HVUL4H38469.2 0.226364183927782
HVUL0H05155.2 HVUL4H38524.2 0.184774755130116
HVUL0H05155.2 HVUL4H40001.2 0.0981637301425409
HVUL0H05155.2 HVUL4H42287.2 0.135406152930849
HVUL0H05155.2 HVUL4H42373.2 0.208784972094409
HVUL0H05155.2 HVUL4H44926.2 0.152541822786258
HVUL0H05155.2 HVUL4H48365.2 0.11035903624862
HVUL0H05155.2 HVUL4H51081.2 0.17991317313487
HVUL0H05155.2 HVUL4H55512.2 0.214816111746489
HVUL0H05155.2 HVUL4H56071.2 0.223495198750174
HVUL0H05155.2 HVUL5H01251.2 0.20640967383578
HVUL0H05155.2 HVUL5H01940.2 0.195860816051031
HVUL0H05155.2 HVUL5H03546.2 0.177855987012493
HVUL0H05155.2 HVUL5H03939.2 0.221381662615034
HVUL0H05155.2 HVUL5H06028.2 0.137456022620941
HVUL0H05155.2 HVUL5H07038.2 0.221446457877076
HVUL0H05155.2 HVUL5H09678.2 0.240090560745324
HVUL0H05155.2 HVUL5H09833.2 0.146170078161816
HVUL0H05155.2 HVUL5H10034.2 0.171534930997063
HVUL0H05155.2 HVUL5H11349.2 0.174106312813563
HVUL0H05155.2 HVUL5H14370.2 0.0941303631575141
HVUL0H05155.2 HVUL5H14452.2 0.184511770592392
HVUL0H05155.2 HVUL5H14897.2 0.198099905719669
HVUL0H05155.2 HVUL5H14955.2 0.129267245691929
HVUL0H05155.2 HVUL5H16377.2 0.203616375728365
HVUL0H05155.2 HVUL5H16812.2 0.173025972501032
HVUL0H05155.2 HVUL5H22700.2 0.20013080572513
HVUL0H05155.2 HVUL5H26091.2 0.187969859255043
HVUL0H05155.2 HVUL5H27239.2 0.221204235818543
HVUL0H05155.2 HVUL5H29430.2 0.149043602553052
HVUL0H05155.2 HVUL5H30136.2 0.118385919402355
HVUL0H05155.2 HVUL5H31400.2 0.168655734159704
HVUL0H05155.2 HVUL5H32616.2 0.134749869931379
HVUL0H05155.2 HVUL5H32720.2 0.184216294394797
HVUL0H05155.2 HVUL5H32721.2 0.191401463361308
HVUL0H05155.2 HVUL5H32912.2 0.123017132842955
HVUL0H05155.2 HVUL5H33599.2 0.204188938110723
HVUL0H05155.2 HVUL5H34732.2 0.116390198368242
HVUL0H05155.2 HVUL5H34884.2 0.189830957612754
HVUL0H05155.2 HVUL5H34946.2 0.15507138399316
HVUL0H05155.2 HVUL5H35633.2 0.102712883834996
HVUL0H05155.2 HVUL5H35742.2 0.159959147202976
HVUL0H05155.2 HVUL5H37112.2 0.223996847665985
HVUL0H05155.2 HVUL5H37572.2 0.170581994244988
HVUL0H05155.2 HVUL5H40076.2 0.156267178797351
HVUL0H05155.2 HVUL5H40847.2 0.122026757272803
HVUL0H05155.2 HVUL5H43611.2 0.140885188215365
HVUL0H05155.2 HVUL5H48388.2 0.214949537841418
HVUL0H05155.2 HVUL5H52835.2 0.121112190216764
HVUL0H05155.2 HVUL6H02599.2 0.140934671856353
HVUL0H05155.2 HVUL6H06294.2 0.184901777876881
HVUL0H05155.2 HVUL6H07042.2 0.110649327850505
HVUL0H05155.2 HVUL6H09387.2 0.103525029976671
HVUL0H05155.2 HVUL6H11868.2 0.1322848194779
HVUL0H05155.2 HVUL6H17187.2 0.132914512867688
HVUL0H05155.2 HVUL6H17608.2 0.188859977587675
HVUL0H05155.2 HVUL6H19220.2 0.126538846419567
HVUL0H05155.2 HVUL6H22485.2 0.118471918633262
HVUL0H05155.2 HVUL6H26962.2 0.23123809415421
HVUL0H05155.2 HVUL6H31604.2 0.155985452619878
HVUL0H05155.2 HVUL6H32136.2 0.138038507468789
HVUL0H05155.2 HVUL6H32922.2 0.216799782550564
HVUL0H05155.2 HVUL6H32923.2 0.22999985301517
HVUL0H05155.2 HVUL6H33986.2 0.139628431892203
HVUL0H05155.2 HVUL6H42097.2 0.249440682722781
HVUL0H05155.2 HVUL6H42978.2 0.22402959879032
HVUL0H05155.2 HVUL6H46084.2 0.195143422793118
HVUL0H05155.2 HVUL6H46852.2 0.161559466612863
HVUL0H05155.2 HVUL6H48442.2 0.0605944009448526
HVUL0H05155.2 HVUL6H50052.2 0.200112302774549
HVUL0H05155.2 HVUL7H00902.2 0.0708383948392811
HVUL0H05155.2 HVUL7H00981.2 0.139874538599352
HVUL0H05155.2 HVUL7H01622.2 0.205517429021885
HVUL0H05155.2 HVUL7H04426.2 0.232161615229123
HVUL0H05155.2 HVUL7H05030.2 0.122991704581663
HVUL0H05155.2 HVUL7H07040.2 0.175863266422409
HVUL0H05155.2 HVUL7H11321.2 0.204758048346216
HVUL0H05155.2 HVUL7H12417.2 0.106092710044712
HVUL0H05155.2 HVUL7H12720.2 0.188815254545626
HVUL0H05155.2 HVUL7H13740.2 0.0984434867933696
HVUL0H05155.2 HVUL7H13879.2 0.127552145094238
HVUL0H05155.2 HVUL7H17250.2 0.134783750664927
HVUL0H05155.2 HVUL7H18795.2 0.0772440443859229
HVUL0H05155.2 HVUL7H19319.2 0.170898506556823
HVUL0H05155.2 HVUL7H19832.2 0.098087787497198
HVUL0H05155.2 HVUL7H20466.2 0.0524070118725295
HVUL0H05155.2 HVUL7H21188.2 0.0706626425102391
HVUL0H05155.2 HVUL7H21490.2 0.16501604521529
HVUL0H05155.2 HVUL7H22409.2 0.161177097225583
HVUL0H05155.2 HVUL7H23329.2 0.142275362876966
HVUL0H05155.2 HVUL7H24222.2 0.12946983519362
HVUL0H05155.2 HVUL7H29831.2 0.172617327835892
HVUL0H05155.2 HVUL7H32460.2 0.124069346088459
HVUL0H05155.2 HVUL7H34786.2 0.177621026472423
HVUL0H05155.2 HVUL7H36312.2 0.195871508676373
HVUL0H05155.2 HVUL7H41144.2 0.215643607947731
HVUL0H05155.2 HVUL7H41207.2 0.175619261236124
HVUL0H05155.2 HVUL7H44846.2 0.126581771117467
HVUL0H05155.2 HVUL7H50906.2 0.0972273316423984
HVUL0H05155.2 HVUL7H54501.2 0.218820720949018
HVUL0H05239.2 HVUL0H05775.2 0.131578363071609
HVUL0H05239.2 HVUL0H08143.2 0.118068402542823
HVUL0H05239.2 HVUL0H09663.2 0.144651820300521
HVUL0H05239.2 HVUL0H21086.2 0.100966199902991
HVUL0H05239.2 HVUL0H35888.2 0.100176852536371
HVUL0H05239.2 HVUL0H39712.2 0.112826509136401
HVUL0H05239.2 HVUL0H50911.2 0.101576570421437
HVUL0H05239.2 HVUL0H51800.2 0.200732341972523
HVUL0H05239.2 HVUL1H01625.2 0.196283716644988
HVUL0H05239.2 HVUL1H03353.2 0.161338428383851
HVUL0H05239.2 HVUL1H06198.2 0.0477189852460267
HVUL0H05239.2 HVUL1H08278.2 0.138624432720773
HVUL0H05239.2 HVUL1H08935.2 0.0758088771105585
HVUL0H05239.2 HVUL1H11089.2 0.0747574647348977
HVUL0H05239.2 HVUL1H13833.2 0.0731815749768601
HVUL0H05239.2 HVUL1H14944.2 0.100253812631989
HVUL0H05239.2 HVUL1H17746.2 0.107151483121751
HVUL0H05239.2 HVUL1H19507.2 0.0744757979453599
HVUL0H05239.2 HVUL1H22602.2 0.0873084643516169
HVUL0H05239.2 HVUL1H25727.2 0.199781256628824
HVUL0H05239.2 HVUL1H25786.2 0.141514418331683
HVUL0H05239.2 HVUL1H29085.2 0.16150781898136
HVUL0H05239.2 HVUL1H29663.2 0.130997234807248
HVUL0H05239.2 HVUL1H30946.2 0.155791111213796
HVUL0H05239.2 HVUL1H30947.2 0.116100284932119
HVUL0H05239.2 HVUL1H32319.2 0.0521970835428637
HVUL0H05239.2 HVUL1H33975.2 0.153016061219663
HVUL0H05239.2 HVUL1H34171.2 0.0766365227921899
HVUL0H05239.2 HVUL1H37499.2 0.182624941763016
HVUL0H05239.2 HVUL1H37702.2 0.146764699897124
HVUL0H05239.2 HVUL1H41670.2 0.0558112084305797
HVUL0H05239.2 HVUL1H41885.2 0.122566212121656
HVUL0H05239.2 HVUL1H44419.2 0.171284354721059
HVUL0H05239.2 HVUL1H47481.2 0.0670636109582584
HVUL0H05239.2 HVUL1H48305.2 0.104580922911832
HVUL0H05239.2 HVUL1H50011.2 0.0605085396174285
HVUL0H05239.2 HVUL2H00199.2 0.189978638105472
HVUL0H05239.2 HVUL2H01025.2 0.112217972972278
HVUL0H05239.2 HVUL2H01202.2 0.10542053336697
HVUL0H05239.2 HVUL2H02439.2 0.0856530614759506
HVUL0H05239.2 HVUL2H06740.2 0.117336730370705
HVUL0H05239.2 HVUL2H07445.2 0.0863248901002652
HVUL0H05239.2 HVUL2H08482.2 0.120745963025583
HVUL0H05239.2 HVUL2H13279.2 0.0583215753506147
HVUL0H05239.2 HVUL2H13491.2 0.0999093222886877
HVUL0H05239.2 HVUL2H15501.2 0.235119487981909
HVUL0H05239.2 HVUL2H19579.2 0.111542668792619
HVUL0H05239.2 HVUL2H19637.2 0.0749690932507251
HVUL0H05239.2 HVUL2H21597.2 0.146875104970152
HVUL0H05239.2 HVUL2H22732.2 0.0621513993281676
HVUL0H05239.2 HVUL2H23179.2 0.0224062975895083
HVUL0H05239.2 HVUL2H23599.2 0.137398256250735
HVUL0H05239.2 HVUL2H25272.2 0.144450259502773
HVUL0H05239.2 HVUL2H28705.2 0.157433016471854
HVUL0H05239.2 HVUL2H28788.2 0.134076861653866
HVUL0H05239.2 HVUL2H30326.2 0.0961987063816147
HVUL0H05239.2 HVUL2H30833.2 0.0918839884090849
HVUL0H05239.2 HVUL2H31183.2 0.162655145250798
HVUL0H05239.2 HVUL2H31756.2 0.123401718843908
HVUL0H05239.2 HVUL2H34120.2 0.219163518887502
HVUL0H05239.2 HVUL2H35215.2 0.0877631400825411
HVUL0H05239.2 HVUL2H35333.2 0.0246095726049179
HVUL0H05239.2 HVUL2H35570.2 0.0971925970383415
HVUL0H05239.2 HVUL2H36921.2 0.0677049351119736
HVUL0H05239.2 HVUL2H38815.2 0.106601188091631
HVUL0H05239.2 HVUL2H39077.2 0.117063543933523
HVUL0H05239.2 HVUL2H39733.2 0.121112407175483
HVUL0H05239.2 HVUL2H46402.2 0.0283616220570369
HVUL0H05239.2 HVUL2H48107.2 0.120684587882783
HVUL0H05239.2 HVUL2H48817.2 0.151653369495709
HVUL0H05239.2 HVUL2H49641.2 0.191977070498055
HVUL0H05239.2 HVUL2H49996.2 0.197097287467967
HVUL0H05239.2 HVUL2H50964.2 0.150785638654405
HVUL0H05239.2 HVUL2H51937.2 0.135652663220817
HVUL0H05239.2 HVUL2H53730.2 0.105616601552658
HVUL0H05239.2 HVUL2H54259.2 0.109626524333465
HVUL0H05239.2 HVUL2H54299.2 0.125609417244286
HVUL0H05239.2 HVUL2H57592.2 0.124301957685442
HVUL0H05239.2 HVUL3H00491.2 0.152049524103129
HVUL0H05239.2 HVUL3H00822.2 0.0642952156831963
HVUL0H05239.2 HVUL3H02932.2 0.0596794303931137
HVUL0H05239.2 HVUL3H03449.2 0.172412290809962
HVUL0H05239.2 HVUL3H05437.2 0.107478759347984
HVUL0H05239.2 HVUL3H07242.2 0.118594368756514
HVUL0H05239.2 HVUL3H07244.2 0.134913131532744
HVUL0H05239.2 HVUL3H10993.2 0.179624218162184
HVUL0H05239.2 HVUL3H11275.2 0.0823415407696206
HVUL0H05239.2 HVUL3H11357.2 0.166639030164949
HVUL0H05239.2 HVUL3H11478.2 0.148998820356839
HVUL0H05239.2 HVUL3H13124.2 0.164902035433347
HVUL0H05239.2 HVUL3H13164.2 0.127281117749871
HVUL0H05239.2 HVUL3H14322.2 0.0933956734211818
HVUL0H05239.2 HVUL3H14790.2 0.185547087133329
HVUL0H05239.2 HVUL3H18390.2 0.142820959312823
HVUL0H05239.2 HVUL3H18624.2 0.108917994057603
HVUL0H05239.2 HVUL3H18707.2 0.158566978229426
HVUL0H05239.2 HVUL3H23075.2 0.13105640740194
HVUL0H05239.2 HVUL3H32431.2 0.0945318203952877
HVUL0H05239.2 HVUL3H34655.2 0.157523619189667
HVUL0H05239.2 HVUL3H35200.2 0.154049473847565
HVUL0H05239.2 HVUL3H35336.2 0.0597587973577925
HVUL0H05239.2 HVUL3H35420.2 0.194016476142572
HVUL0H05239.2 HVUL3H37876.2 0.152340530133484
HVUL0H05239.2 HVUL3H38937.2 0.119847388185879
HVUL0H05239.2 HVUL3H46215.2 0.13690059650976
HVUL0H05239.2 HVUL3H46422.2 0.0892565890202234
HVUL0H05239.2 HVUL3H47520.2 0.0825116795283555
HVUL0H05239.2 HVUL3H51467.2 0.166895499545036
HVUL0H05239.2 HVUL3H52600.2 0.142864865110845
HVUL0H05239.2 HVUL3H54696.2 0.165511981182276
HVUL0H05239.2 HVUL4H03026.2 0.115949574066771
HVUL0H05239.2 HVUL4H08846.2 0.115101529378756
HVUL0H05239.2 HVUL4H13203.2 0.184059813709334
HVUL0H05239.2 HVUL4H14717.2 0.0578022220732526
HVUL0H05239.2 HVUL4H17201.2 0.129443442922714
HVUL0H05239.2 HVUL4H17679.2 0.126873092794614
HVUL0H05239.2 HVUL4H19302.2 0.161510828461594
HVUL0H05239.2 HVUL4H23086.2 0.096909122917989
HVUL0H05239.2 HVUL4H23504.2 0.0365518560260351
HVUL0H05239.2 HVUL4H24743.2 0.12858830610156
HVUL0H05239.2 HVUL4H26283.2 0.171362331865577
HVUL0H05239.2 HVUL4H31204.2 0.113332344367057
HVUL0H05239.2 HVUL4H34908.2 0.0720269541975724
HVUL0H05239.2 HVUL4H38469.2 0.134376724814974
HVUL0H05239.2 HVUL4H38524.2 0.109947892939586
HVUL0H05239.2 HVUL4H40001.2 0.07909845097366
HVUL0H05239.2 HVUL4H42287.2 0.0994397088049804
HVUL0H05239.2 HVUL4H42373.2 0.143552392642316
HVUL0H05239.2 HVUL4H44926.2 0.0796383388200028
HVUL0H05239.2 HVUL4H48365.2 0.0654092738434137
HVUL0H05239.2 HVUL4H51081.2 0.114347335827702
HVUL0H05239.2 HVUL4H55512.2 0.120042253328534
HVUL0H05239.2 HVUL4H56071.2 0.141189166743968
HVUL0H05239.2 HVUL5H01251.2 0.161132426261832
HVUL0H05239.2 HVUL5H01940.2 0.104113004804335
HVUL0H05239.2 HVUL5H03546.2 0.130815064975743
HVUL0H05239.2 HVUL5H03939.2 0.221611291457453
HVUL0H05239.2 HVUL5H06028.2 0.138841887415359
HVUL0H05239.2 HVUL5H07038.2 0.136172437603703
HVUL0H05239.2 HVUL5H09678.2 0.161750826191131
HVUL0H05239.2 HVUL5H09833.2 0.0927117163499327
HVUL0H05239.2 HVUL5H10034.2 0.085217097105023
HVUL0H05239.2 HVUL5H11349.2 0.171463487761967
HVUL0H05239.2 HVUL5H14370.2 0.0447861881074233
HVUL0H05239.2 HVUL5H14452.2 0.119902499536882
HVUL0H05239.2 HVUL5H14897.2 0.112086904726983
HVUL0H05239.2 HVUL5H14955.2 0.0650629943874777
HVUL0H05239.2 HVUL5H16377.2 0.224190855416554
HVUL0H05239.2 HVUL5H16812.2 0.136346982929351
HVUL0H05239.2 HVUL5H22700.2 0.109405557229347
HVUL0H05239.2 HVUL5H26091.2 0.109618350301083
HVUL0H05239.2 HVUL5H27239.2 0.176189994887176
HVUL0H05239.2 HVUL5H29430.2 0.0888433733671202
HVUL0H05239.2 HVUL5H30136.2 0.0772847474760497
HVUL0H05239.2 HVUL5H31400.2 0.168468729816124
HVUL0H05239.2 HVUL5H32616.2 0.082208938405907
HVUL0H05239.2 HVUL5H32720.2 0.173953685680014
HVUL0H05239.2 HVUL5H32721.2 0.106215737466278
HVUL0H05239.2 HVUL5H32912.2 0.0771243434584934
HVUL0H05239.2 HVUL5H33599.2 0.162055001700056
HVUL0H05239.2 HVUL5H34732.2 0.0719914376895614
HVUL0H05239.2 HVUL5H34884.2 0.120207137227709
HVUL0H05239.2 HVUL5H34946.2 0.0786967585910288
HVUL0H05239.2 HVUL5H35633.2 0.0662573313186549
HVUL0H05239.2 HVUL5H35742.2 0.0943963290357935
HVUL0H05239.2 HVUL5H37112.2 0.155423707651181
HVUL0H05239.2 HVUL5H37572.2 0.0947052061948309
HVUL0H05239.2 HVUL5H40076.2 0.121284194909568
HVUL0H05239.2 HVUL5H40847.2 0.0773027590388062
HVUL0H05239.2 HVUL5H43611.2 0.0847730849949799
HVUL0H05239.2 HVUL5H48388.2 0.172045474942979
HVUL0H05239.2 HVUL5H52835.2 0.0569748376333431
HVUL0H05239.2 HVUL6H02599.2 0.0751542905782431
HVUL0H05239.2 HVUL6H06294.2 0.167050994630466
HVUL0H05239.2 HVUL6H07042.2 0.0552273574768736
HVUL0H05239.2 HVUL6H09387.2 0.0698159872054285
HVUL0H05239.2 HVUL6H11868.2 0.0759000470277121
HVUL0H05239.2 HVUL6H17187.2 0.073422900976487
HVUL0H05239.2 HVUL6H17608.2 0.113442782030642
HVUL0H05239.2 HVUL6H19220.2 0.0851685913883361
HVUL0H05239.2 HVUL6H22485.2 0.0709495640508215
HVUL0H05239.2 HVUL6H26962.2 0.19498695364997
HVUL0H05239.2 HVUL6H31604.2 0.100534549601061
HVUL0H05239.2 HVUL6H32136.2 0.0988502994562096
HVUL0H05239.2 HVUL6H32922.2 0.211485035760544
HVUL0H05239.2 HVUL6H32923.2 0.206436920575617
HVUL0H05239.2 HVUL6H33986.2 0.13243163255329
HVUL0H05239.2 HVUL6H42097.2 0.197058035597238
HVUL0H05239.2 HVUL6H42978.2 0.205374533430788
HVUL0H05239.2 HVUL6H46084.2 0.120381291217347
HVUL0H05239.2 HVUL6H46852.2 0.155691316711898
HVUL0H05239.2 HVUL6H48442.2 0.0250037394530005
HVUL0H05239.2 HVUL6H50052.2 0.123376289221852
HVUL0H05239.2 HVUL7H00902.2 0.0600893305429303
HVUL0H05239.2 HVUL7H00981.2 0.0794328833008887
HVUL0H05239.2 HVUL7H01622.2 0.187725178318461
HVUL0H05239.2 HVUL7H04426.2 0.164771541802603
HVUL0H05239.2 HVUL7H05030.2 0.0675871134070721
HVUL0H05239.2 HVUL7H07040.2 0.172132272112169
HVUL0H05239.2 HVUL7H11321.2 0.113917162162018
HVUL0H05239.2 HVUL7H12417.2 0.0511371314096228
HVUL0H05239.2 HVUL7H12720.2 0.143969401366743
HVUL0H05239.2 HVUL7H13740.2 0.0561022808292656
HVUL0H05239.2 HVUL7H13879.2 0.0759982600015612
HVUL0H05239.2 HVUL7H17250.2 0.0774705267878147
HVUL0H05239.2 HVUL7H18795.2 0.062993962471843
HVUL0H05239.2 HVUL7H19319.2 0.105805738973148
HVUL0H05239.2 HVUL7H19832.2 0.0927760931856456
HVUL0H05239.2 HVUL7H20466.2 0.0393575393461122
HVUL0H05239.2 HVUL7H21188.2 0.047292600103054
HVUL0H05239.2 HVUL7H21490.2 0.0959958079821929
HVUL0H05239.2 HVUL7H22409.2 0.141869491981085
HVUL0H05239.2 HVUL7H23329.2 0.122783252449462
HVUL0H05239.2 HVUL7H24222.2 0.0966212502025079
HVUL0H05239.2 HVUL7H29831.2 0.0915612786294145
HVUL0H05239.2 HVUL7H32460.2 0.0944815783027848
HVUL0H05239.2 HVUL7H34786.2 0.114042055256879
HVUL0H05239.2 HVUL7H36312.2 0.109871212379755
HVUL0H05239.2 HVUL7H41144.2 0.192382815854347
HVUL0H05239.2 HVUL7H41207.2 0.138455588164213
HVUL0H05239.2 HVUL7H44846.2 0.0653732655922377
HVUL0H05239.2 HVUL7H50906.2 0.0668538140651428
HVUL0H05239.2 HVUL7H54501.2 0.169691423186272
HVUL0H05775.2 HVUL0H08143.2 0.188046839173289
HVUL0H05775.2 HVUL0H09663.2 0.129245648465498
HVUL0H05775.2 HVUL0H21086.2 0.143342617036391
HVUL0H05775.2 HVUL0H35888.2 0.127823709627829
HVUL0H05775.2 HVUL0H39712.2 0.140914728828528
HVUL0H05775.2 HVUL0H50911.2 0.155162978362287
HVUL0H05775.2 HVUL0H51800.2 0.197944687547284
HVUL0H05775.2 HVUL1H01625.2 0.232890950762129
HVUL0H05775.2 HVUL1H03353.2 0.244676839727418
HVUL0H05775.2 HVUL1H06198.2 0.0971205786173919
HVUL0H05775.2 HVUL1H08278.2 0.215206805895592
HVUL0H05775.2 HVUL1H08935.2 0.136466700033621
HVUL0H05775.2 HVUL1H11089.2 0.111417371329412
HVUL0H05775.2 HVUL1H13833.2 0.0991029989690407
HVUL0H05775.2 HVUL1H14944.2 0.104199068179909
HVUL0H05775.2 HVUL1H17746.2 0.150894346444631
HVUL0H05775.2 HVUL1H19507.2 0.141015124257981
HVUL0H05775.2 HVUL1H22602.2 0.146228413868147
HVUL0H05775.2 HVUL1H25727.2 0.198710416342787
HVUL0H05775.2 HVUL1H25786.2 0.18510439416323
HVUL0H05775.2 HVUL1H29085.2 0.220525822714577
HVUL0H05775.2 HVUL1H29663.2 0.185394773901638
HVUL0H05775.2 HVUL1H30946.2 0.196320608689989
HVUL0H05775.2 HVUL1H30947.2 0.21353946137131
HVUL0H05775.2 HVUL1H32319.2 0.110965613445711
HVUL0H05775.2 HVUL1H33975.2 0.195418070491812
HVUL0H05775.2 HVUL1H34171.2 0.181179537228291
HVUL0H05775.2 HVUL1H37499.2 0.203929805520446
HVUL0H05775.2 HVUL1H37702.2 0.267801059570348
HVUL0H05775.2 HVUL1H41670.2 0.0625438228049082
HVUL0H05775.2 HVUL1H41885.2 0.184148340053851
HVUL0H05775.2 HVUL1H44419.2 0.210776417407644
HVUL0H05775.2 HVUL1H47481.2 0.108869069245877
HVUL0H05775.2 HVUL1H48305.2 0.136436101830036
HVUL0H05775.2 HVUL1H50011.2 0.096227960227076
HVUL0H05775.2 HVUL2H00199.2 0.194156823934548
HVUL0H05775.2 HVUL2H01025.2 0.148385260562584
HVUL0H05775.2 HVUL2H01202.2 0.118857593078161
HVUL0H05775.2 HVUL2H02439.2 0.12255984835215
HVUL0H05775.2 HVUL2H06740.2 0.163230534319931
HVUL0H05775.2 HVUL2H07445.2 0.138404327184862
HVUL0H05775.2 HVUL2H08482.2 0.206375665456092
HVUL0H05775.2 HVUL2H13279.2 0.123257081601399
HVUL0H05775.2 HVUL2H13491.2 0.128007603709098
HVUL0H05775.2 HVUL2H15501.2 0.186812077464656
HVUL0H05775.2 HVUL2H19579.2 0.175946872379258
HVUL0H05775.2 HVUL2H19637.2 0.0886195014075744
HVUL0H05775.2 HVUL2H21597.2 0.25536503114212
HVUL0H05775.2 HVUL2H22732.2 0.0991767409656428
HVUL0H05775.2 HVUL2H23179.2 0.0438403408815431
HVUL0H05775.2 HVUL2H23599.2 0.235564019408022
HVUL0H05775.2 HVUL2H25272.2 0.193832553306658
HVUL0H05775.2 HVUL2H28705.2 0.165215513961048
HVUL0H05775.2 HVUL2H28788.2 0.14310994448802
HVUL0H05775.2 HVUL2H30326.2 0.13738142647125
HVUL0H05775.2 HVUL2H30833.2 0.0925313835162196
HVUL0H05775.2 HVUL2H31183.2 0.186277715640818
HVUL0H05775.2 HVUL2H31756.2 0.246076848379999
HVUL0H05775.2 HVUL2H34120.2 0.176413312176648
HVUL0H05775.2 HVUL2H35215.2 0.0970877069692028
HVUL0H05775.2 HVUL2H35333.2 0.060169497767253
HVUL0H05775.2 HVUL2H35570.2 0.147701175656773
HVUL0H05775.2 HVUL2H36921.2 0.141029049873976
HVUL0H05775.2 HVUL2H38815.2 0.120927768380175
HVUL0H05775.2 HVUL2H39077.2 0.178297216653425
HVUL0H05775.2 HVUL2H39733.2 0.142066494606297
HVUL0H05775.2 HVUL2H46402.2 0.0556686800740828
HVUL0H05775.2 HVUL2H48107.2 0.150163884881935
HVUL0H05775.2 HVUL2H48817.2 0.23213815170103
HVUL0H05775.2 HVUL2H49641.2 0.227308193158051
HVUL0H05775.2 HVUL2H49996.2 0.19449994305148
HVUL0H05775.2 HVUL2H50964.2 0.21465572302783
HVUL0H05775.2 HVUL2H51937.2 0.179403656116293
HVUL0H05775.2 HVUL2H53730.2 0.101463212586795
HVUL0H05775.2 HVUL2H54259.2 0.186494677148462
HVUL0H05775.2 HVUL2H54299.2 0.196452879988386
HVUL0H05775.2 HVUL2H57592.2 0.271443008724485
HVUL0H05775.2 HVUL3H00491.2 0.247740776420621
HVUL0H05775.2 HVUL3H00822.2 0.116336460484207
HVUL0H05775.2 HVUL3H02932.2 0.121198829987369
HVUL0H05775.2 HVUL3H03449.2 0.186317779601886
HVUL0H05775.2 HVUL3H05437.2 0.123858119061265
HVUL0H05775.2 HVUL3H07242.2 0.222520923170759
HVUL0H05775.2 HVUL3H07244.2 0.258639534762264
HVUL0H05775.2 HVUL3H10993.2 0.228166224581828
HVUL0H05775.2 HVUL3H11275.2 0.107115661656145
HVUL0H05775.2 HVUL3H11357.2 0.221233573386037
HVUL0H05775.2 HVUL3H11478.2 0.1934797709814
HVUL0H05775.2 HVUL3H13124.2 0.179370244546693
HVUL0H05775.2 HVUL3H13164.2 0.130302926365377
HVUL0H05775.2 HVUL3H14322.2 0.151775030668846
HVUL0H05775.2 HVUL3H14790.2 0.189323525286384
HVUL0H05775.2 HVUL3H18390.2 0.212257680126255
HVUL0H05775.2 HVUL3H18624.2 0.129037417748274
HVUL0H05775.2 HVUL3H18707.2 0.233644439913205
HVUL0H05775.2 HVUL3H23075.2 0.148846645927967
HVUL0H05775.2 HVUL3H32431.2 0.201462255766197
HVUL0H05775.2 HVUL3H34655.2 0.192794525557927
HVUL0H05775.2 HVUL3H35200.2 0.254119756421004
HVUL0H05775.2 HVUL3H35336.2 0.0976142418805115
HVUL0H05775.2 HVUL3H35420.2 0.129429824951132
HVUL0H05775.2 HVUL3H37876.2 0.155694518390046
HVUL0H05775.2 HVUL3H38937.2 0.26417939227384
HVUL0H05775.2 HVUL3H46215.2 0.208247439890073
HVUL0H05775.2 HVUL3H46422.2 0.150874405974705
HVUL0H05775.2 HVUL3H47520.2 0.154065148663271
HVUL0H05775.2 HVUL3H51467.2 0.181541677353317
HVUL0H05775.2 HVUL3H52600.2 0.227274358448715
HVUL0H05775.2 HVUL3H54696.2 0.27441316450209
HVUL0H05775.2 HVUL4H03026.2 0.168296821979006
HVUL0H05775.2 HVUL4H08846.2 0.172443540947413
HVUL0H05775.2 HVUL4H13203.2 0.257960805250641
HVUL0H05775.2 HVUL4H14717.2 0.0595844791974969
HVUL0H05775.2 HVUL4H17201.2 0.166592001816352
HVUL0H05775.2 HVUL4H17679.2 0.153389699514692
HVUL0H05775.2 HVUL4H19302.2 0.277798570290009
HVUL0H05775.2 HVUL4H23086.2 0.184649525935216
HVUL0H05775.2 HVUL4H23504.2 0.0474567633325164
HVUL0H05775.2 HVUL4H24743.2 0.20398954358184
HVUL0H05775.2 HVUL4H26283.2 0.221005572822124
HVUL0H05775.2 HVUL4H31204.2 0.191095895120046
HVUL0H05775.2 HVUL4H34908.2 0.104573330719457
HVUL0H05775.2 HVUL4H38469.2 0.258495874298605
HVUL0H05775.2 HVUL4H38524.2 0.156001616374365
HVUL0H05775.2 HVUL4H40001.2 0.0876489508781137
HVUL0H05775.2 HVUL4H42287.2 0.129335567474676
HVUL0H05775.2 HVUL4H42373.2 0.286906263500462
HVUL0H05775.2 HVUL4H44926.2 0.13716335046749
HVUL0H05775.2 HVUL4H48365.2 0.155268235931647
HVUL0H05775.2 HVUL4H51081.2 0.142023965130818
HVUL0H05775.2 HVUL4H55512.2 0.201866311354218
HVUL0H05775.2 HVUL4H56071.2 0.258640514376934
HVUL0H05775.2 HVUL5H01251.2 0.15960143478148
HVUL0H05775.2 HVUL5H01940.2 0.189836870474441
HVUL0H05775.2 HVUL5H03546.2 0.149851290378875
HVUL0H05775.2 HVUL5H03939.2 0.195549927550507
HVUL0H05775.2 HVUL5H06028.2 0.169254042532099
HVUL0H05775.2 HVUL5H07038.2 0.230788789470961
HVUL0H05775.2 HVUL5H09678.2 0.226023213296785
HVUL0H05775.2 HVUL5H09833.2 0.133192690129611
HVUL0H05775.2 HVUL5H10034.2 0.14773837488966
HVUL0H05775.2 HVUL5H11349.2 0.199655583407769
HVUL0H05775.2 HVUL5H14370.2 0.0873088566190304
HVUL0H05775.2 HVUL5H14452.2 0.170324448700984
HVUL0H05775.2 HVUL5H14897.2 0.206048076686481
HVUL0H05775.2 HVUL5H14955.2 0.129823611991798
HVUL0H05775.2 HVUL5H16377.2 0.160117907057631
HVUL0H05775.2 HVUL5H16812.2 0.176885002427517
HVUL0H05775.2 HVUL5H22700.2 0.214154248475474
HVUL0H05775.2 HVUL5H26091.2 0.157451346874996
HVUL0H05775.2 HVUL5H27239.2 0.167799977646834
HVUL0H05775.2 HVUL5H29430.2 0.129409984264388
HVUL0H05775.2 HVUL5H30136.2 0.118180875913241
HVUL0H05775.2 HVUL5H31400.2 0.160195490445853
HVUL0H05775.2 HVUL5H32616.2 0.142901269030482
HVUL0H05775.2 HVUL5H32720.2 0.158361194815612
HVUL0H05775.2 HVUL5H32721.2 0.208255174915318
HVUL0H05775.2 HVUL5H32912.2 0.118185859211767
HVUL0H05775.2 HVUL5H33599.2 0.192110325809331
HVUL0H05775.2 HVUL5H34732.2 0.0914450100190643
HVUL0H05775.2 HVUL5H34884.2 0.155287154140923
HVUL0H05775.2 HVUL5H34946.2 0.164128613873508
HVUL0H05775.2 HVUL5H35633.2 0.077673098294956
HVUL0H05775.2 HVUL5H35742.2 0.129314065728309
HVUL0H05775.2 HVUL5H37112.2 0.166313399893597
HVUL0H05775.2 HVUL5H37572.2 0.202306646496635
HVUL0H05775.2 HVUL5H40076.2 0.141301232457171
HVUL0H05775.2 HVUL5H40847.2 0.10786363908592
HVUL0H05775.2 HVUL5H43611.2 0.187641220500796
HVUL0H05775.2 HVUL5H48388.2 0.248526546736191
HVUL0H05775.2 HVUL5H52835.2 0.127251288383243
HVUL0H05775.2 HVUL6H02599.2 0.170713867086075
HVUL0H05775.2 HVUL6H06294.2 0.141372592354762
HVUL0H05775.2 HVUL6H07042.2 0.0844077995111729
HVUL0H05775.2 HVUL6H09387.2 0.0918487276630722
HVUL0H05775.2 HVUL6H11868.2 0.129400234977392
HVUL0H05775.2 HVUL6H17187.2 0.14600620317106
HVUL0H05775.2 HVUL6H17608.2 0.248292537727455
HVUL0H05775.2 HVUL6H19220.2 0.0984320432732495
HVUL0H05775.2 HVUL6H22485.2 0.109297045481092
HVUL0H05775.2 HVUL6H26962.2 0.214185815264094
HVUL0H05775.2 HVUL6H31604.2 0.163123934731254
HVUL0H05775.2 HVUL6H32136.2 0.155434492156638
HVUL0H05775.2 HVUL6H32922.2 0.16214432498226
HVUL0H05775.2 HVUL6H32923.2 0.161303186921111
HVUL0H05775.2 HVUL6H33986.2 0.139821236769455
HVUL0H05775.2 HVUL6H42097.2 0.184884237193188
HVUL0H05775.2 HVUL6H42978.2 0.209156326934643
HVUL0H05775.2 HVUL6H46084.2 0.194302063647623
HVUL0H05775.2 HVUL6H46852.2 0.204269334617074
HVUL0H05775.2 HVUL6H48442.2 0.0596829924583422
HVUL0H05775.2 HVUL6H50052.2 0.178919900511061
HVUL0H05775.2 HVUL7H00902.2 0.0530474073313381
HVUL0H05775.2 HVUL7H00981.2 0.172232401643951
HVUL0H05775.2 HVUL7H01622.2 0.224649679122736
HVUL0H05775.2 HVUL7H04426.2 0.237321368164212
HVUL0H05775.2 HVUL7H05030.2 0.105478987959823
HVUL0H05775.2 HVUL7H07040.2 0.140283885359553
HVUL0H05775.2 HVUL7H11321.2 0.236535956809955
HVUL0H05775.2 HVUL7H12417.2 0.131530640663841
HVUL0H05775.2 HVUL7H12720.2 0.137406054445467
HVUL0H05775.2 HVUL7H13740.2 0.0791349768139219
HVUL0H05775.2 HVUL7H13879.2 0.116595642588214
HVUL0H05775.2 HVUL7H17250.2 0.122924934785384
HVUL0H05775.2 HVUL7H18795.2 0.0864108870046666
HVUL0H05775.2 HVUL7H19319.2 0.139394450471474
HVUL0H05775.2 HVUL7H19832.2 0.0779055098935007
HVUL0H05775.2 HVUL7H20466.2 0.0679596432781817
HVUL0H05775.2 HVUL7H21188.2 0.0760816755025779
HVUL0H05775.2 HVUL7H21490.2 0.134400455197719
HVUL0H05775.2 HVUL7H22409.2 0.219164475649644
HVUL0H05775.2 HVUL7H23329.2 0.106262656813706
HVUL0H05775.2 HVUL7H24222.2 0.1081226422555
HVUL0H05775.2 HVUL7H29831.2 0.177847399768508
HVUL0H05775.2 HVUL7H32460.2 0.124578906212032
HVUL0H05775.2 HVUL7H34786.2 0.212105723360157
HVUL0H05775.2 HVUL7H36312.2 0.225572483605993
HVUL0H05775.2 HVUL7H41144.2 0.142029260555679
HVUL0H05775.2 HVUL7H41207.2 0.157902039588873
HVUL0H05775.2 HVUL7H44846.2 0.117438418490723
HVUL0H05775.2 HVUL7H50906.2 0.0744847193099436
HVUL0H05775.2 HVUL7H54501.2 0.245601834699859
HVUL0H08143.2 HVUL0H09663.2 0.0674850994360016
HVUL0H08143.2 HVUL0H21086.2 0.294604920721289
HVUL0H08143.2 HVUL0H35888.2 0.267351312206831
HVUL0H08143.2 HVUL0H39712.2 0.272437773360068
HVUL0H08143.2 HVUL0H50911.2 0.283466401804196
HVUL0H08143.2 HVUL0H51800.2 0.149516658133564
HVUL0H08143.2 HVUL1H01625.2 0.268322406006409
HVUL0H08143.2 HVUL1H03353.2 0.23340541381012
HVUL0H08143.2 HVUL1H06198.2 0.151460295965159
HVUL0H08143.2 HVUL1H08278.2 0.0985978365683316
HVUL0H08143.2 HVUL1H08935.2 0.243165253962952
HVUL0H08143.2 HVUL1H11089.2 0.10443337569361
HVUL0H08143.2 HVUL1H13833.2 0.270709391456632
HVUL0H08143.2 HVUL1H14944.2 0.223870348416532
HVUL0H08143.2 HVUL1H17746.2 0.042415950406647
HVUL0H08143.2 HVUL1H19507.2 0.269794879655436
HVUL0H08143.2 HVUL1H22602.2 0.219029165737661
HVUL0H08143.2 HVUL1H25727.2 0.101075839340664
HVUL0H08143.2 HVUL1H25786.2 0.0688330215400592
HVUL0H08143.2 HVUL1H29085.2 0.248738143036363
HVUL0H08143.2 HVUL1H29663.2 0.180492681954331
HVUL0H08143.2 HVUL1H30946.2 0.168759981733183
HVUL0H08143.2 HVUL1H30947.2 0.105081974087232
HVUL0H08143.2 HVUL1H32319.2 0.148914647081688
HVUL0H08143.2 HVUL1H33975.2 0.187371553525007
HVUL0H08143.2 HVUL1H34171.2 0.180060130506944
HVUL0H08143.2 HVUL1H37499.2 0.244093631989936
HVUL0H08143.2 HVUL1H37702.2 0.128395486467644
HVUL0H08143.2 HVUL1H41670.2 0.140071801029251
HVUL0H08143.2 HVUL1H41885.2 0.153194135358065
HVUL0H08143.2 HVUL1H44419.2 0.220239636242113
HVUL0H08143.2 HVUL1H47481.2 0.267248356243343
HVUL0H08143.2 HVUL1H48305.2 0.277506098706467
HVUL0H08143.2 HVUL1H50011.2 0.119748456933323
HVUL0H08143.2 HVUL2H00199.2 0.189840175986946
HVUL0H08143.2 HVUL2H01025.2 0.110145680257442
HVUL0H08143.2 HVUL2H01202.2 0.136232807311119
HVUL0H08143.2 HVUL2H02439.2 0.283721987830622
HVUL0H08143.2 HVUL2H06740.2 0.300080943734186
HVUL0H08143.2 HVUL2H07445.2 0.113550639016203
HVUL0H08143.2 HVUL2H08482.2 0.280409086953903
HVUL0H08143.2 HVUL2H13279.2 0.168492739156997
HVUL0H08143.2 HVUL2H13491.2 0.260035315772261
HVUL0H08143.2 HVUL2H15501.2 0.168910586959405
HVUL0H08143.2 HVUL2H19579.2 0.264327920012781
HVUL0H08143.2 HVUL2H19637.2 0.238356497988466
HVUL0H08143.2 HVUL2H21597.2 0.172824055720851
HVUL0H08143.2 HVUL2H22732.2 0.233026128782913
HVUL0H08143.2 HVUL2H23179.2 0.117017931570829
HVUL0H08143.2 HVUL2H23599.2 0.286644376072748
HVUL0H08143.2 HVUL2H25272.2 0.278186203884409
HVUL0H08143.2 HVUL2H28705.2 0.248577218436869
HVUL0H08143.2 HVUL2H28788.2 0.258472161547989
HVUL0H08143.2 HVUL2H30326.2 0.288381314564958
HVUL0H08143.2 HVUL2H30833.2 0.237006584130015
HVUL0H08143.2 HVUL2H31183.2 0.249451139530831
HVUL0H08143.2 HVUL2H31756.2 0.191738902969548
HVUL0H08143.2 HVUL2H34120.2 0.1955529620173
HVUL0H08143.2 HVUL2H35215.2 0.234223564113866
HVUL0H08143.2 HVUL2H35333.2 0.0785713480545878
HVUL0H08143.2 HVUL2H35570.2 0.29337567475466
HVUL0H08143.2 HVUL2H36921.2 0.210480522246439
HVUL0H08143.2 HVUL2H38815.2 0.213727832519818
HVUL0H08143.2 HVUL2H39077.2 0.246926436529905
HVUL0H08143.2 HVUL2H39733.2 0.280015150336688
HVUL0H08143.2 HVUL2H46402.2 0.128713338762831
HVUL0H08143.2 HVUL2H48107.2 0.303797392302421
HVUL0H08143.2 HVUL2H48817.2 0.288832142943851
HVUL0H08143.2 HVUL2H49641.2 0.213481963200998
HVUL0H08143.2 HVUL2H49996.2 0.15105377218467
HVUL0H08143.2 HVUL2H50964.2 0.111413220472735
HVUL0H08143.2 HVUL2H51937.2 0.186122246108515
HVUL0H08143.2 HVUL2H53730.2 0.24340874397878
HVUL0H08143.2 HVUL2H54259.2 0.088979628627644
HVUL0H08143.2 HVUL2H54299.2 0.304953087437986
HVUL0H08143.2 HVUL2H57592.2 0.155749686246672
HVUL0H08143.2 HVUL3H00491.2 0.114024042714227
HVUL0H08143.2 HVUL3H00822.2 0.240571100078332
HVUL0H08143.2 HVUL3H02932.2 0.216338873667527
HVUL0H08143.2 HVUL3H03449.2 0.261249272265563
HVUL0H08143.2 HVUL3H05437.2 0.188271310860912
HVUL0H08143.2 HVUL3H07242.2 0.096266890418181
HVUL0H08143.2 HVUL3H07244.2 0.117654223954517
HVUL0H08143.2 HVUL3H10993.2 0.121859976305652
HVUL0H08143.2 HVUL3H11275.2 0.232685213719627
HVUL0H08143.2 HVUL3H11357.2 0.0898818689544129
HVUL0H08143.2 HVUL3H11478.2 0.23891558358365
HVUL0H08143.2 HVUL3H13124.2 0.0891388375927808
HVUL0H08143.2 HVUL3H13164.2 0.249935964587376
HVUL0H08143.2 HVUL3H14322.2 0.26819502320167
HVUL0H08143.2 HVUL3H14790.2 0.134975132577999
HVUL0H08143.2 HVUL3H18390.2 0.199315590306306
HVUL0H08143.2 HVUL3H18624.2 0.0877240136921248
HVUL0H08143.2 HVUL3H18707.2 0.109615581134091
HVUL0H08143.2 HVUL3H23075.2 0.278728474116662
HVUL0H08143.2 HVUL3H32431.2 0.23733381130637
HVUL0H08143.2 HVUL3H34655.2 0.0758727376614335
HVUL0H08143.2 HVUL3H35200.2 0.227942366018472
HVUL0H08143.2 HVUL3H35336.2 0.230817838465754
HVUL0H08143.2 HVUL3H35420.2 0.108721873650419
HVUL0H08143.2 HVUL3H37876.2 0.25440321543307
HVUL0H08143.2 HVUL3H38937.2 0.209814573945197
HVUL0H08143.2 HVUL3H46215.2 0.0951243493572364
HVUL0H08143.2 HVUL3H46422.2 0.290448893324781
HVUL0H08143.2 HVUL3H47520.2 0.292462752326125
HVUL0H08143.2 HVUL3H51467.2 0.126588923720161
HVUL0H08143.2 HVUL3H52600.2 0.225167377620033
HVUL0H08143.2 HVUL3H54696.2 0.16181135536151
HVUL0H08143.2 HVUL4H03026.2 0.285989549733968
HVUL0H08143.2 HVUL4H08846.2 0.181372719976502
HVUL0H08143.2 HVUL4H13203.2 0.250970972536289
HVUL0H08143.2 HVUL4H14717.2 0.159348814072213
HVUL0H08143.2 HVUL4H17201.2 0.20307991191919
HVUL0H08143.2 HVUL4H17679.2 0.239532782884553
HVUL0H08143.2 HVUL4H19302.2 0.171375405904302
HVUL0H08143.2 HVUL4H23086.2 0.249555853327309
HVUL0H08143.2 HVUL4H23504.2 0.128314502992996
HVUL0H08143.2 HVUL4H24743.2 0.0706954782077632
HVUL0H08143.2 HVUL4H26283.2 0.0918308787543209
HVUL0H08143.2 HVUL4H31204.2 0.292689285627599
HVUL0H08143.2 HVUL4H34908.2 0.230710720990627
HVUL0H08143.2 HVUL4H38469.2 0.263467389595545
HVUL0H08143.2 HVUL4H38524.2 0.26574472686979
HVUL0H08143.2 HVUL4H40001.2 0.171081575708463
HVUL0H08143.2 HVUL4H42287.2 0.280678393364474
HVUL0H08143.2 HVUL4H42373.2 0.174480362047812
HVUL0H08143.2 HVUL4H44926.2 0.286605770514328
HVUL0H08143.2 HVUL4H48365.2 0.080310869263421
HVUL0H08143.2 HVUL4H51081.2 0.295443001775048
HVUL0H08143.2 HVUL4H55512.2 0.29487078555441
HVUL0H08143.2 HVUL4H56071.2 0.237959175206728
HVUL0H08143.2 HVUL5H01251.2 0.254469131769308
HVUL0H08143.2 HVUL5H01940.2 0.239201827805096
HVUL0H08143.2 HVUL5H03546.2 0.290900185635382
HVUL0H08143.2 HVUL5H03939.2 0.11493642487812
HVUL0H08143.2 HVUL5H06028.2 0.0653336990830416
HVUL0H08143.2 HVUL5H07038.2 0.261495095251732
HVUL0H08143.2 HVUL5H09678.2 0.272308861536469
HVUL0H08143.2 HVUL5H09833.2 0.294435476792155
HVUL0H08143.2 HVUL5H10034.2 0.248466922022742
HVUL0H08143.2 HVUL5H11349.2 0.112431488588464
HVUL0H08143.2 HVUL5H14370.2 0.139498674553852
HVUL0H08143.2 HVUL5H14452.2 0.30937776170037
HVUL0H08143.2 HVUL5H14897.2 0.208604054815261
HVUL0H08143.2 HVUL5H14955.2 0.192528732990936
HVUL0H08143.2 HVUL5H16377.2 0.118285469163928
HVUL0H08143.2 HVUL5H16812.2 0.263507256493601
HVUL0H08143.2 HVUL5H22700.2 0.292533452446123
HVUL0H08143.2 HVUL5H26091.2 0.225249210868207
HVUL0H08143.2 HVUL5H27239.2 0.228305296070611
HVUL0H08143.2 HVUL5H29430.2 0.270527804105153
HVUL0H08143.2 HVUL5H30136.2 0.271674257189941
HVUL0H08143.2 HVUL5H31400.2 0.0697683871203647
HVUL0H08143.2 HVUL5H32616.2 0.257019820294958
HVUL0H08143.2 HVUL5H32720.2 0.19417828435407
HVUL0H08143.2 HVUL5H32721.2 0.223697920948306
HVUL0H08143.2 HVUL5H32912.2 0.225192298163896
HVUL0H08143.2 HVUL5H33599.2 0.248094493212554
HVUL0H08143.2 HVUL5H34732.2 0.258040484469811
HVUL0H08143.2 HVUL5H34884.2 0.284618333761114
HVUL0H08143.2 HVUL5H34946.2 0.244823793096348
HVUL0H08143.2 HVUL5H35633.2 0.119618926790327
HVUL0H08143.2 HVUL5H35742.2 0.209460148234313
HVUL0H08143.2 HVUL5H37112.2 0.159832812316796
HVUL0H08143.2 HVUL5H37572.2 0.262601850209869
HVUL0H08143.2 HVUL5H40076.2 0.243392409113014
HVUL0H08143.2 HVUL5H40847.2 0.249655076134809
HVUL0H08143.2 HVUL5H43611.2 0.114559061557013
HVUL0H08143.2 HVUL5H48388.2 0.140568588685937
HVUL0H08143.2 HVUL5H52835.2 0.149866577129319
HVUL0H08143.2 HVUL6H02599.2 0.195046029179583
HVUL0H08143.2 HVUL6H06294.2 0.230259313891226
HVUL0H08143.2 HVUL6H07042.2 0.17306913053734
HVUL0H08143.2 HVUL6H09387.2 0.195899165630454
HVUL0H08143.2 HVUL6H11868.2 0.135341018761556
HVUL0H08143.2 HVUL6H17187.2 0.146574023390904
HVUL0H08143.2 HVUL6H17608.2 0.22670974552958
HVUL0H08143.2 HVUL6H19220.2 0.264413220759442
HVUL0H08143.2 HVUL6H22485.2 0.250509859918652
HVUL0H08143.2 HVUL6H26962.2 0.233387754595457
HVUL0H08143.2 HVUL6H31604.2 0.248290883646501
HVUL0H08143.2 HVUL6H32136.2 0.199567432158785
HVUL0H08143.2 HVUL6H32922.2 0.199427815491472
HVUL0H08143.2 HVUL6H32923.2 0.189525720077015
HVUL0H08143.2 HVUL6H33986.2 0.204994019028798
HVUL0H08143.2 HVUL6H42097.2 0.229963012672468
HVUL0H08143.2 HVUL6H42978.2 0.187076465629986
HVUL0H08143.2 HVUL6H46084.2 0.256328907106085
HVUL0H08143.2 HVUL6H46852.2 0.128301634682294
HVUL0H08143.2 HVUL6H48442.2 0.090886926046348
HVUL0H08143.2 HVUL6H50052.2 0.309070637616936
HVUL0H08143.2 HVUL7H00902.2 0.128689294264905
HVUL0H08143.2 HVUL7H00981.2 0.223992778144484
HVUL0H08143.2 HVUL7H01622.2 0.102535427085935
HVUL0H08143.2 HVUL7H04426.2 0.253432919947521
HVUL0H08143.2 HVUL7H05030.2 0.262100179445342
HVUL0H08143.2 HVUL7H07040.2 0.181466980765196
HVUL0H08143.2 HVUL7H11321.2 0.281249675700199
HVUL0H08143.2 HVUL7H12417.2 0.122762573065774
HVUL0H08143.2 HVUL7H12720.2 0.221399105678414
HVUL0H08143.2 HVUL7H13740.2 0.221363395556995
HVUL0H08143.2 HVUL7H13879.2 0.241440151439472
HVUL0H08143.2 HVUL7H17250.2 0.274537572491714
HVUL0H08143.2 HVUL7H18795.2 0.135721445728134
HVUL0H08143.2 HVUL7H19319.2 0.181087418968227
HVUL0H08143.2 HVUL7H19832.2 0.142057665425498
HVUL0H08143.2 HVUL7H20466.2 0.134364079925142
HVUL0H08143.2 HVUL7H21188.2 0.17764540115683
HVUL0H08143.2 HVUL7H21490.2 0.207057106068726
HVUL0H08143.2 HVUL7H22409.2 0.0982164154603584
HVUL0H08143.2 HVUL7H23329.2 0.223142059191871
HVUL0H08143.2 HVUL7H24222.2 0.25506930758016
HVUL0H08143.2 HVUL7H29831.2 0.306030163285036
HVUL0H08143.2 HVUL7H32460.2 0.259633337674484
HVUL0H08143.2 HVUL7H34786.2 0.252307266789789
HVUL0H08143.2 HVUL7H36312.2 0.246363966877087
HVUL0H08143.2 HVUL7H41144.2 0.188727850354214
HVUL0H08143.2 HVUL7H41207.2 0.271619059760488
HVUL0H08143.2 HVUL7H44846.2 0.248510662838509
HVUL0H08143.2 HVUL7H50906.2 0.145582034059937
HVUL0H08143.2 HVUL7H54501.2 0.155349812778352
HVUL0H09663.2 HVUL0H21086.2 0.0579508248653996
HVUL0H09663.2 HVUL0H35888.2 0.0553509665606567
HVUL0H09663.2 HVUL0H39712.2 0.0584014212596761
HVUL0H09663.2 HVUL0H50911.2 0.0638930923266701
HVUL0H09663.2 HVUL0H51800.2 0.167828050557034
HVUL0H09663.2 HVUL1H01625.2 0.139004518313902
HVUL0H09663.2 HVUL1H03353.2 0.119805327554035
HVUL0H09663.2 HVUL1H06198.2 0.0281619804736226
HVUL0H09663.2 HVUL1H08278.2 0.181201834934927
HVUL0H09663.2 HVUL1H08935.2 0.0479002026382941
HVUL0H09663.2 HVUL1H11089.2 0.0506199326220764
HVUL0H09663.2 HVUL1H13833.2 0.0321427921669797
HVUL0H09663.2 HVUL1H14944.2 0.0513647513150794
HVUL0H09663.2 HVUL1H17746.2 0.151713273331959
HVUL0H09663.2 HVUL1H19507.2 0.0427598597360125
HVUL0H09663.2 HVUL1H22602.2 0.0511648826592667
HVUL0H09663.2 HVUL1H25727.2 0.20992229215683
HVUL0H09663.2 HVUL1H25786.2 0.171117933069688
HVUL0H09663.2 HVUL1H29085.2 0.122006681798714
HVUL0H09663.2 HVUL1H29663.2 0.0930904156839964
HVUL0H09663.2 HVUL1H30946.2 0.131498600857258
HVUL0H09663.2 HVUL1H30947.2 0.135263589255579
HVUL0H09663.2 HVUL1H32319.2 0.032324436140501
HVUL0H09663.2 HVUL1H33975.2 0.111468981116864
HVUL0H09663.2 HVUL1H34171.2 0.0578042005890074
HVUL0H09663.2 HVUL1H37499.2 0.123367636139467
HVUL0H09663.2 HVUL1H37702.2 0.17759933564532
HVUL0H09663.2 HVUL1H41670.2 0.0250489588003176
HVUL0H09663.2 HVUL1H41885.2 0.100953264588664
HVUL0H09663.2 HVUL1H44419.2 0.134380798705502
HVUL0H09663.2 HVUL1H47481.2 0.0307999201001989
HVUL0H09663.2 HVUL1H48305.2 0.0651125599353879
HVUL0H09663.2 HVUL1H50011.2 0.037009125853385
HVUL0H09663.2 HVUL2H00199.2 0.14263144955235
HVUL0H09663.2 HVUL2H01025.2 0.0968047876832498
HVUL0H09663.2 HVUL2H01202.2 0.10086881971266
HVUL0H09663.2 HVUL2H02439.2 0.0464744120341203
HVUL0H09663.2 HVUL2H06740.2 0.062934244389378
HVUL0H09663.2 HVUL2H07445.2 0.0722484385872755
HVUL0H09663.2 HVUL2H08482.2 0.075644273271603
HVUL0H09663.2 HVUL2H13279.2 0.0368032464917845
HVUL0H09663.2 HVUL2H13491.2 0.0514730713524725
HVUL0H09663.2 HVUL2H15501.2 0.173173604128777
HVUL0H09663.2 HVUL2H19579.2 0.0691734248212223
HVUL0H09663.2 HVUL2H19637.2 0.0346653737591148
HVUL0H09663.2 HVUL2H21597.2 0.149380137790984
HVUL0H09663.2 HVUL2H22732.2 0.0366606892672878
HVUL0H09663.2 HVUL2H23179.2 0.0103836119510306
HVUL0H09663.2 HVUL2H23599.2 0.0899040513315376
HVUL0H09663.2 HVUL2H25272.2 0.0896328976272994
HVUL0H09663.2 HVUL2H28705.2 0.0858224825227398
HVUL0H09663.2 HVUL2H28788.2 0.072055922868939
HVUL0H09663.2 HVUL2H30326.2 0.0578741430711
HVUL0H09663.2 HVUL2H30833.2 0.0423851976477264
HVUL0H09663.2 HVUL2H31183.2 0.110650780082755
HVUL0H09663.2 HVUL2H31756.2 0.109242039699078
HVUL0H09663.2 HVUL2H34120.2 0.147654078052663
HVUL0H09663.2 HVUL2H35215.2 0.0460162319838291
HVUL0H09663.2 HVUL2H35333.2 0.01657032609526
HVUL0H09663.2 HVUL2H35570.2 0.0551254538228783
HVUL0H09663.2 HVUL2H36921.2 0.0413024598539315
HVUL0H09663.2 HVUL2H38815.2 0.0614741945540111
HVUL0H09663.2 HVUL2H39077.2 0.0794863444224839
HVUL0H09663.2 HVUL2H39733.2 0.0665620276282223
HVUL0H09663.2 HVUL2H46402.2 0.0132238949862944
HVUL0H09663.2 HVUL2H48107.2 0.0685404385096171
HVUL0H09663.2 HVUL2H48817.2 0.101584720487556
HVUL0H09663.2 HVUL2H49641.2 0.145627297134903
HVUL0H09663.2 HVUL2H49996.2 0.184799684207014
HVUL0H09663.2 HVUL2H50964.2 0.164727240157426
HVUL0H09663.2 HVUL2H51937.2 0.0884364765906847
HVUL0H09663.2 HVUL2H53730.2 0.0492834512720407
HVUL0H09663.2 HVUL2H54259.2 0.129632472257818
HVUL0H09663.2 HVUL2H54299.2 0.0752891663864542
HVUL0H09663.2 HVUL2H57592.2 0.131604093089126
HVUL0H09663.2 HVUL3H00491.2 0.185252016332401
HVUL0H09663.2 HVUL3H00822.2 0.033944962940853
HVUL0H09663.2 HVUL3H02932.2 0.0320993589031303
HVUL0H09663.2 HVUL3H03449.2 0.107277798721527
HVUL0H09663.2 HVUL3H05437.2 0.0830323860226139
HVUL0H09663.2 HVUL3H07242.2 0.160361499730595
HVUL0H09663.2 HVUL3H07244.2 0.174497306364786
HVUL0H09663.2 HVUL3H10993.2 0.196543831382329
HVUL0H09663.2 HVUL3H11275.2 0.0401675791261728
HVUL0H09663.2 HVUL3H11357.2 0.203865245681217
HVUL0H09663.2 HVUL3H11478.2 0.104201360230313
HVUL0H09663.2 HVUL3H13124.2 0.198476552688638
HVUL0H09663.2 HVUL3H13164.2 0.0640867794118727
HVUL0H09663.2 HVUL3H14322.2 0.0581717958427148
HVUL0H09663.2 HVUL3H14790.2 0.156209007623913
HVUL0H09663.2 HVUL3H18390.2 0.115037070886173
HVUL0H09663.2 HVUL3H18624.2 0.113510826581696
HVUL0H09663.2 HVUL3H18707.2 0.198269807009565
HVUL0H09663.2 HVUL3H23075.2 0.0763703051387729
HVUL0H09663.2 HVUL3H32431.2 0.0677902948374903
HVUL0H09663.2 HVUL3H34655.2 0.207609617937828
HVUL0H09663.2 HVUL3H35200.2 0.133412600749752
HVUL0H09663.2 HVUL3H35336.2 0.0309924856475822
HVUL0H09663.2 HVUL3H35420.2 0.165051150025082
HVUL0H09663.2 HVUL3H37876.2 0.0881355923092021
HVUL0H09663.2 HVUL3H38937.2 0.101936721111305
HVUL0H09663.2 HVUL3H46215.2 0.191354475221308
HVUL0H09663.2 HVUL3H46422.2 0.0524154230500615
HVUL0H09663.2 HVUL3H47520.2 0.0453047044158497
HVUL0H09663.2 HVUL3H51467.2 0.175813200701715
HVUL0H09663.2 HVUL3H52600.2 0.103912657693272
HVUL0H09663.2 HVUL3H54696.2 0.172557541196037
HVUL0H09663.2 HVUL4H03026.2 0.0639111375707201
HVUL0H09663.2 HVUL4H08846.2 0.0941803012230856
HVUL0H09663.2 HVUL4H13203.2 0.140905716877475
HVUL0H09663.2 HVUL4H14717.2 0.023353968785854
HVUL0H09663.2 HVUL4H17201.2 0.0964343976164686
HVUL0H09663.2 HVUL4H17679.2 0.0919209425932908
HVUL0H09663.2 HVUL4H19302.2 0.166210767781494
HVUL0H09663.2 HVUL4H23086.2 0.0588265535647679
HVUL0H09663.2 HVUL4H23504.2 0.0163280596154623
HVUL0H09663.2 HVUL4H24743.2 0.17378234279886
HVUL0H09663.2 HVUL4H26283.2 0.215887500964731
HVUL0H09663.2 HVUL4H31204.2 0.0654008409946236
HVUL0H09663.2 HVUL4H34908.2 0.0426913645492796
HVUL0H09663.2 HVUL4H38469.2 0.101996402543443
HVUL0H09663.2 HVUL4H38524.2 0.0565691867672521
HVUL0H09663.2 HVUL4H40001.2 0.0415860715306726
HVUL0H09663.2 HVUL4H42287.2 0.058002083478625
HVUL0H09663.2 HVUL4H42373.2 0.1436946853625
HVUL0H09663.2 HVUL4H44926.2 0.0435514827758817
HVUL0H09663.2 HVUL4H48365.2 0.0874730570801406
HVUL0H09663.2 HVUL4H51081.2 0.0617946005492159
HVUL0H09663.2 HVUL4H55512.2 0.070972965298319
HVUL0H09663.2 HVUL4H56071.2 0.118403355157195
HVUL0H09663.2 HVUL5H01251.2 0.091865116314088
HVUL0H09663.2 HVUL5H01940.2 0.0675459943902888
HVUL0H09663.2 HVUL5H03546.2 0.0761367516791994
HVUL0H09663.2 HVUL5H03939.2 0.202030302678645
HVUL0H09663.2 HVUL5H06028.2 0.174749794832652
HVUL0H09663.2 HVUL5H07038.2 0.0976166859218643
HVUL0H09663.2 HVUL5H09678.2 0.116582320065839
HVUL0H09663.2 HVUL5H09833.2 0.0508887517794618
HVUL0H09663.2 HVUL5H10034.2 0.0465891725273763
HVUL0H09663.2 HVUL5H11349.2 0.180021197983557
HVUL0H09663.2 HVUL5H14370.2 0.0268952420375549
HVUL0H09663.2 HVUL5H14452.2 0.0708646549935659
HVUL0H09663.2 HVUL5H14897.2 0.0871423120874997
HVUL0H09663.2 HVUL5H14955.2 0.0419159886189192
HVUL0H09663.2 HVUL5H16377.2 0.178388920900682
HVUL0H09663.2 HVUL5H16812.2 0.0868055367584094
HVUL0H09663.2 HVUL5H22700.2 0.0681583727816017
HVUL0H09663.2 HVUL5H26091.2 0.0663037649142363
HVUL0H09663.2 HVUL5H27239.2 0.118295159918181
HVUL0H09663.2 HVUL5H29430.2 0.0448590341097021
HVUL0H09663.2 HVUL5H30136.2 0.0440103062639098
HVUL0H09663.2 HVUL5H31400.2 0.211015250152053
HVUL0H09663.2 HVUL5H32616.2 0.0418403067766802
HVUL0H09663.2 HVUL5H32720.2 0.12678215921987
HVUL0H09663.2 HVUL5H32721.2 0.078814099029216
HVUL0H09663.2 HVUL5H32912.2 0.0398421240591179
HVUL0H09663.2 HVUL5H33599.2 0.111319959074791
HVUL0H09663.2 HVUL5H34732.2 0.0354643443142975
HVUL0H09663.2 HVUL5H34884.2 0.0683527623926773
HVUL0H09663.2 HVUL5H34946.2 0.0441513255003012
HVUL0H09663.2 HVUL5H35633.2 0.0438388648877253
HVUL0H09663.2 HVUL5H35742.2 0.0596369154160888
HVUL0H09663.2 HVUL5H37112.2 0.110995285234366
HVUL0H09663.2 HVUL5H37572.2 0.067045131038945
HVUL0H09663.2 HVUL5H40076.2 0.0662674736011268
HVUL0H09663.2 HVUL5H40847.2 0.0409563493335804
HVUL0H09663.2 HVUL5H43611.2 0.101707285624259
HVUL0H09663.2 HVUL5H48388.2 0.186006820826914
HVUL0H09663.2 HVUL5H52835.2 0.0382361850189702
HVUL0H09663.2 HVUL6H02599.2 0.0591147809999
HVUL0H09663.2 HVUL6H06294.2 0.099443614930586
HVUL0H09663.2 HVUL6H07042.2 0.0281985855367947
HVUL0H09663.2 HVUL6H09387.2 0.0329532210633658
HVUL0H09663.2 HVUL6H11868.2 0.0576959310545268
HVUL0H09663.2 HVUL6H17187.2 0.0600948826637327
HVUL0H09663.2 HVUL6H17608.2 0.0943219494590888
HVUL0H09663.2 HVUL6H19220.2 0.041803224385917
HVUL0H09663.2 HVUL6H22485.2 0.0385365036650086
HVUL0H09663.2 HVUL6H26962.2 0.148890350810776
HVUL0H09663.2 HVUL6H31604.2 0.0657381477779571
HVUL0H09663.2 HVUL6H32136.2 0.0792468078335868
HVUL0H09663.2 HVUL6H32922.2 0.131129565989521
HVUL0H09663.2 HVUL6H32923.2 0.123870089771351
HVUL0H09663.2 HVUL6H33986.2 0.0902050732613099
HVUL0H09663.2 HVUL6H42097.2 0.123249405111822
HVUL0H09663.2 HVUL6H42978.2 0.175307974398226
HVUL0H09663.2 HVUL6H46084.2 0.0881263564627964
HVUL0H09663.2 HVUL6H46852.2 0.159753431875916
HVUL0H09663.2 HVUL6H48442.2 0.0162228202833125
HVUL0H09663.2 HVUL6H50052.2 0.0737625874851604
HVUL0H09663.2 HVUL7H00902.2 0.0292424242242252
HVUL0H09663.2 HVUL7H00981.2 0.0502171117327093
HVUL0H09663.2 HVUL7H01622.2 0.219669664952908
HVUL0H09663.2 HVUL7H04426.2 0.109913836613349
HVUL0H09663.2 HVUL7H05030.2 0.0307442302176043
HVUL0H09663.2 HVUL7H07040.2 0.112699801496584
HVUL0H09663.2 HVUL7H11321.2 0.080436824534173
HVUL0H09663.2 HVUL7H12417.2 0.0418111961900442
HVUL0H09663.2 HVUL7H12720.2 0.0920375061895277
HVUL0H09663.2 HVUL7H13740.2 0.0263349836524649
HVUL0H09663.2 HVUL7H13879.2 0.0490650198849236
HVUL0H09663.2 HVUL7H17250.2 0.0450956991587241
HVUL0H09663.2 HVUL7H18795.2 0.0359913493066864
HVUL0H09663.2 HVUL7H19319.2 0.0652361250775557
HVUL0H09663.2 HVUL7H19832.2 0.0446860154249261
HVUL0H09663.2 HVUL7H20466.2 0.0197353206821275
HVUL0H09663.2 HVUL7H21188.2 0.0221657424531444
HVUL0H09663.2 HVUL7H21490.2 0.056146115606632
HVUL0H09663.2 HVUL7H22409.2 0.167141950208724
HVUL0H09663.2 HVUL7H23329.2 0.0620520605829988
HVUL0H09663.2 HVUL7H24222.2 0.0464617339912737
HVUL0H09663.2 HVUL7H29831.2 0.0531848766444348
HVUL0H09663.2 HVUL7H32460.2 0.050948931501769
HVUL0H09663.2 HVUL7H34786.2 0.0744608749523947
HVUL0H09663.2 HVUL7H36312.2 0.0796323337388322
HVUL0H09663.2 HVUL7H41144.2 0.116129231102805
HVUL0H09663.2 HVUL7H41207.2 0.087640957216364
HVUL0H09663.2 HVUL7H44846.2 0.0330189898030747
HVUL0H09663.2 HVUL7H50906.2 0.0374355498746657
HVUL0H09663.2 HVUL7H54501.2 0.178896075887879
HVUL0H21086.2 HVUL0H35888.2 0.33207394391742
HVUL0H21086.2 HVUL0H39712.2 0.278759668178555
HVUL0H21086.2 HVUL0H50911.2 0.32042970553794
HVUL0H21086.2 HVUL0H51800.2 0.119853441711339
HVUL0H21086.2 HVUL1H01625.2 0.240761281693927
HVUL0H21086.2 HVUL1H03353.2 0.197430312829413
HVUL0H21086.2 HVUL1H06198.2 0.109584358245295
HVUL0H21086.2 HVUL1H08278.2 0.0807533279660299
HVUL0H21086.2 HVUL1H08935.2 0.288436893749125
HVUL0H21086.2 HVUL1H11089.2 0.0600642697388957
HVUL0H21086.2 HVUL1H13833.2 0.305736372022059
HVUL0H21086.2 HVUL1H14944.2 0.269662645900534
HVUL0H21086.2 HVUL1H17746.2 0.031125907558282
HVUL0H21086.2 HVUL1H19507.2 0.256467432776672
HVUL0H21086.2 HVUL1H22602.2 0.187546034955837
HVUL0H21086.2 HVUL1H25727.2 0.0799527473634856
HVUL0H21086.2 HVUL1H25786.2 0.0450346237568502
HVUL0H21086.2 HVUL1H29085.2 0.225765909902721
HVUL0H21086.2 HVUL1H29663.2 0.126675640602999
HVUL0H21086.2 HVUL1H30946.2 0.130780417834206
HVUL0H21086.2 HVUL1H30947.2 0.0670840661420419
HVUL0H21086.2 HVUL1H32319.2 0.121727905656037
HVUL0H21086.2 HVUL1H33975.2 0.181203002531051
HVUL0H21086.2 HVUL1H34171.2 0.127286433052908
HVUL0H21086.2 HVUL1H37499.2 0.243885569845331
HVUL0H21086.2 HVUL1H37702.2 0.0940826335145956
HVUL0H21086.2 HVUL1H41670.2 0.153285475709627
HVUL0H21086.2 HVUL1H41885.2 0.0994035739788631
HVUL0H21086.2 HVUL1H44419.2 0.220100384231539
HVUL0H21086.2 HVUL1H47481.2 0.284738798863714
HVUL0H21086.2 HVUL1H48305.2 0.339873163332573
HVUL0H21086.2 HVUL1H50011.2 0.0963378462507836
HVUL0H21086.2 HVUL2H00199.2 0.150212818073963
HVUL0H21086.2 HVUL2H01025.2 0.0863108689860273
HVUL0H21086.2 HVUL2H01202.2 0.142296037725871
HVUL0H21086.2 HVUL2H02439.2 0.334335637354057
HVUL0H21086.2 HVUL2H06740.2 0.313632535054372
HVUL0H21086.2 HVUL2H07445.2 0.10052129434435
HVUL0H21086.2 HVUL2H08482.2 0.226213619890842
HVUL0H21086.2 HVUL2H13279.2 0.128706192949631
HVUL0H21086.2 HVUL2H13491.2 0.24019531898172
HVUL0H21086.2 HVUL2H15501.2 0.143372553977932
HVUL0H21086.2 HVUL2H19579.2 0.241452438303951
HVUL0H21086.2 HVUL2H19637.2 0.289096742209364
HVUL0H21086.2 HVUL2H21597.2 0.154149566411252
HVUL0H21086.2 HVUL2H22732.2 0.307359089515781
HVUL0H21086.2 HVUL2H23179.2 0.117226190268205
HVUL0H21086.2 HVUL2H23599.2 0.231391428700962
HVUL0H21086.2 HVUL2H25272.2 0.238470867869045
HVUL0H21086.2 HVUL2H28705.2 0.249434479388041
HVUL0H21086.2 HVUL2H28788.2 0.268620671950601
HVUL0H21086.2 HVUL2H30326.2 0.358999876937972
HVUL0H21086.2 HVUL2H30833.2 0.263833714569579
HVUL0H21086.2 HVUL2H31183.2 0.234855793673309
HVUL0H21086.2 HVUL2H31756.2 0.132868808153391
HVUL0H21086.2 HVUL2H34120.2 0.187723754253972
HVUL0H21086.2 HVUL2H35215.2 0.304038415770039
HVUL0H21086.2 HVUL2H35333.2 0.0531343018090686
HVUL0H21086.2 HVUL2H35570.2 0.346346330691175
HVUL0H21086.2 HVUL2H36921.2 0.165284657588711
HVUL0H21086.2 HVUL2H38815.2 0.22474562629517
HVUL0H21086.2 HVUL2H39077.2 0.23410798264705
HVUL0H21086.2 HVUL2H39733.2 0.320584209115873
HVUL0H21086.2 HVUL2H46402.2 0.114809288049027
HVUL0H21086.2 HVUL2H48107.2 0.337377650965685
HVUL0H21086.2 HVUL2H48817.2 0.246425395307043
HVUL0H21086.2 HVUL2H49641.2 0.179958817374168
HVUL0H21086.2 HVUL2H49996.2 0.131258271395259
HVUL0H21086.2 HVUL2H50964.2 0.0948289171750512
HVUL0H21086.2 HVUL2H51937.2 0.136417885137404
HVUL0H21086.2 HVUL2H53730.2 0.27753581248603
HVUL0H21086.2 HVUL2H54259.2 0.0535221505761551
HVUL0H21086.2 HVUL2H54299.2 0.29094503764136
HVUL0H21086.2 HVUL2H57592.2 0.108326225105569
HVUL0H21086.2 HVUL3H00491.2 0.0922389726412878
HVUL0H21086.2 HVUL3H00822.2 0.220163162394384
HVUL0H21086.2 HVUL3H02932.2 0.181476412419083
HVUL0H21086.2 HVUL3H03449.2 0.239260290135304
HVUL0H21086.2 HVUL3H05437.2 0.218691144178384
HVUL0H21086.2 HVUL3H07242.2 0.0793637397141293
HVUL0H21086.2 HVUL3H07244.2 0.0852815128099185
HVUL0H21086.2 HVUL3H10993.2 0.0899594792390136
HVUL0H21086.2 HVUL3H11275.2 0.220483427450762
HVUL0H21086.2 HVUL3H11357.2 0.0631782870251454
HVUL0H21086.2 HVUL3H11478.2 0.209349011762795
HVUL0H21086.2 HVUL3H13124.2 0.0675548432205554
HVUL0H21086.2 HVUL3H13164.2 0.237220281883053
HVUL0H21086.2 HVUL3H14322.2 0.317432748519456
HVUL0H21086.2 HVUL3H14790.2 0.108482117333592
HVUL0H21086.2 HVUL3H18390.2 0.157401784047789
HVUL0H21086.2 HVUL3H18624.2 0.0821666038647665
HVUL0H21086.2 HVUL3H18707.2 0.0916258957291492
HVUL0H21086.2 HVUL3H23075.2 0.30679384455739
HVUL0H21086.2 HVUL3H32431.2 0.209862934037144
HVUL0H21086.2 HVUL3H34655.2 0.0518360448120229
HVUL0H21086.2 HVUL3H35200.2 0.209374949814137
HVUL0H21086.2 HVUL3H35336.2 0.236680086553081
HVUL0H21086.2 HVUL3H35420.2 0.110563899791615
HVUL0H21086.2 HVUL3H37876.2 0.257982653214471
HVUL0H21086.2 HVUL3H38937.2 0.14762748220054
HVUL0H21086.2 HVUL3H46215.2 0.077163342540843
HVUL0H21086.2 HVUL3H46422.2 0.334952740967556
HVUL0H21086.2 HVUL3H47520.2 0.289428637138832
HVUL0H21086.2 HVUL3H51467.2 0.122205539608703
HVUL0H21086.2 HVUL3H52600.2 0.156399625608577
HVUL0H21086.2 HVUL3H54696.2 0.119750749959956
HVUL0H21086.2 HVUL4H03026.2 0.269139557611592
HVUL0H21086.2 HVUL4H08846.2 0.185519396362029
HVUL0H21086.2 HVUL4H13203.2 0.209319249801209
HVUL0H21086.2 HVUL4H14717.2 0.154954263048602
HVUL0H21086.2 HVUL4H17201.2 0.215467265029161
HVUL0H21086.2 HVUL4H17679.2 0.276961263722207
HVUL0H21086.2 HVUL4H19302.2 0.123827553377518
HVUL0H21086.2 HVUL4H23086.2 0.209292851082989
HVUL0H21086.2 HVUL4H23504.2 0.119636977273391
HVUL0H21086.2 HVUL4H24743.2 0.049626611264063
HVUL0H21086.2 HVUL4H26283.2 0.0637597881363356
HVUL0H21086.2 HVUL4H31204.2 0.275874456735782
HVUL0H21086.2 HVUL4H34908.2 0.29653858145391
HVUL0H21086.2 HVUL4H38469.2 0.207758776765207
HVUL0H21086.2 HVUL4H38524.2 0.231422180352092
HVUL0H21086.2 HVUL4H40001.2 0.194775663204909
HVUL0H21086.2 HVUL4H42287.2 0.358152526317854
HVUL0H21086.2 HVUL4H42373.2 0.121797956388943
HVUL0H21086.2 HVUL4H44926.2 0.293261742875608
HVUL0H21086.2 HVUL4H48365.2 0.0529563246605206
HVUL0H21086.2 HVUL4H51081.2 0.318545839318598
HVUL0H21086.2 HVUL4H55512.2 0.243252168225737
HVUL0H21086.2 HVUL4H56071.2 0.197482436618653
HVUL0H21086.2 HVUL5H01251.2 0.272052468513983
HVUL0H21086.2 HVUL5H01940.2 0.175955239602634
HVUL0H21086.2 HVUL5H03546.2 0.340883168663612
HVUL0H21086.2 HVUL5H03939.2 0.0863241704502641
HVUL0H21086.2 HVUL5H06028.2 0.0544130528303301
HVUL0H21086.2 HVUL5H07038.2 0.238175179179388
HVUL0H21086.2 HVUL5H09678.2 0.244313731275276
HVUL0H21086.2 HVUL5H09833.2 0.348568982692637
HVUL0H21086.2 HVUL5H10034.2 0.211232732434087
HVUL0H21086.2 HVUL5H11349.2 0.0900236531148264
HVUL0H21086.2 HVUL5H14370.2 0.108594767973357
HVUL0H21086.2 HVUL5H14452.2 0.329427331138668
HVUL0H21086.2 HVUL5H14897.2 0.149066920025203
HVUL0H21086.2 HVUL5H14955.2 0.149880870033259
HVUL0H21086.2 HVUL5H16377.2 0.100981126926008
HVUL0H21086.2 HVUL5H16812.2 0.292877004407884
HVUL0H21086.2 HVUL5H22700.2 0.245285045040597
HVUL0H21086.2 HVUL5H26091.2 0.203201928079514
HVUL0H21086.2 HVUL5H27239.2 0.236496571442556
HVUL0H21086.2 HVUL5H29430.2 0.288292725790306
HVUL0H21086.2 HVUL5H30136.2 0.338868610115676
HVUL0H21086.2 HVUL5H31400.2 0.0545334863637804
HVUL0H21086.2 HVUL5H32616.2 0.225922950562243
HVUL0H21086.2 HVUL5H32720.2 0.212636048754823
HVUL0H21086.2 HVUL5H32721.2 0.163836485840071
HVUL0H21086.2 HVUL5H32912.2 0.201964368702434
HVUL0H21086.2 HVUL5H33599.2 0.24582403947964
HVUL0H21086.2 HVUL5H34732.2 0.306584780357848
HVUL0H21086.2 HVUL5H34884.2 0.291229210317073
HVUL0H21086.2 HVUL5H34946.2 0.190537017124976
HVUL0H21086.2 HVUL5H35633.2 0.101294641364743
HVUL0H21086.2 HVUL5H35742.2 0.206057522019662
HVUL0H21086.2 HVUL5H37112.2 0.116293975976991
HVUL0H21086.2 HVUL5H37572.2 0.233521600842002
HVUL0H21086.2 HVUL5H40076.2 0.271516597667665
HVUL0H21086.2 HVUL5H40847.2 0.287615509197858
HVUL0H21086.2 HVUL5H43611.2 0.0862881382393978
HVUL0H21086.2 HVUL5H48388.2 0.115590126143156
HVUL0H21086.2 HVUL5H52835.2 0.0968687635776532
HVUL0H21086.2 HVUL6H02599.2 0.155766366180845
HVUL0H21086.2 HVUL6H06294.2 0.246880991041836
HVUL0H21086.2 HVUL6H07042.2 0.166840014904504
HVUL0H21086.2 HVUL6H09387.2 0.188647041507476
HVUL0H21086.2 HVUL6H11868.2 0.0945947173560033
HVUL0H21086.2 HVUL6H17187.2 0.101291736420728
HVUL0H21086.2 HVUL6H17608.2 0.186314044666049
HVUL0H21086.2 HVUL6H19220.2 0.317905932295552
HVUL0H21086.2 HVUL6H22485.2 0.297793874913777
HVUL0H21086.2 HVUL6H26962.2 0.226543077412332
HVUL0H21086.2 HVUL6H31604.2 0.260039549732133
HVUL0H21086.2 HVUL6H32136.2 0.216825368863294
HVUL0H21086.2 HVUL6H32922.2 0.19337305064815
HVUL0H21086.2 HVUL6H32923.2 0.163254939306638
HVUL0H21086.2 HVUL6H33986.2 0.239708852996935
HVUL0H21086.2 HVUL6H42097.2 0.213495273146218
HVUL0H21086.2 HVUL6H42978.2 0.179292391073113
HVUL0H21086.2 HVUL6H46084.2 0.262834483289341
HVUL0H21086.2 HVUL6H46852.2 0.112077246087652
HVUL0H21086.2 HVUL6H48442.2 0.0650406704959527
HVUL0H21086.2 HVUL6H50052.2 0.307458872278197
HVUL0H21086.2 HVUL7H00902.2 0.159051335946943
HVUL0H21086.2 HVUL7H00981.2 0.178334402444197
HVUL0H21086.2 HVUL7H01622.2 0.0758634812305564
HVUL0H21086.2 HVUL7H04426.2 0.211913484018747
HVUL0H21086.2 HVUL7H05030.2 0.255918484006116
HVUL0H21086.2 HVUL7H07040.2 0.194644920848322
HVUL0H21086.2 HVUL7H11321.2 0.237137131178056
HVUL0H21086.2 HVUL7H12417.2 0.0766588374504781
HVUL0H21086.2 HVUL7H12720.2 0.245817213870939
HVUL0H21086.2 HVUL7H13740.2 0.267632308323326
HVUL0H21086.2 HVUL7H13879.2 0.281127692549758
HVUL0H21086.2 HVUL7H17250.2 0.322917738648351
HVUL0H21086.2 HVUL7H18795.2 0.131564581561021
HVUL0H21086.2 HVUL7H19319.2 0.131510923498705
HVUL0H21086.2 HVUL7H19832.2 0.143993099170861
HVUL0H21086.2 HVUL7H20466.2 0.134125173476752
HVUL0H21086.2 HVUL7H21188.2 0.168242983097445
HVUL0H21086.2 HVUL7H21490.2 0.170327034405257
HVUL0H21086.2 HVUL7H22409.2 0.0733992612739906
HVUL0H21086.2 HVUL7H23329.2 0.232807899563179
HVUL0H21086.2 HVUL7H24222.2 0.282579787782845
HVUL0H21086.2 HVUL7H29831.2 0.282426716854351
HVUL0H21086.2 HVUL7H32460.2 0.331079167009685
HVUL0H21086.2 HVUL7H34786.2 0.223071477411672
HVUL0H21086.2 HVUL7H36312.2 0.200628827131328
HVUL0H21086.2 HVUL7H41144.2 0.176598471773174
HVUL0H21086.2 HVUL7H41207.2 0.322507440253717
HVUL0H21086.2 HVUL7H44846.2 0.227885762857026
HVUL0H21086.2 HVUL7H50906.2 0.152042015557205
HVUL0H21086.2 HVUL7H54501.2 0.127977239647497
HVUL0H35888.2 HVUL0H39712.2 0.269836363059233
HVUL0H35888.2 HVUL0H50911.2 0.307446618684517
HVUL0H35888.2 HVUL0H51800.2 0.118374234504924
HVUL0H35888.2 HVUL1H01625.2 0.222042187631338
HVUL0H35888.2 HVUL1H03353.2 0.186840024053042
HVUL0H35888.2 HVUL1H06198.2 0.0952177944391018
HVUL0H35888.2 HVUL1H08278.2 0.0763323628893342
HVUL0H35888.2 HVUL1H08935.2 0.292233038935492
HVUL0H35888.2 HVUL1H11089.2 0.0497348928946177
HVUL0H35888.2 HVUL1H13833.2 0.298048886056054
HVUL0H35888.2 HVUL1H14944.2 0.263927880711824
HVUL0H35888.2 HVUL1H17746.2 0.0316167249121713
HVUL0H35888.2 HVUL1H19507.2 0.236712701468715
HVUL0H35888.2 HVUL1H22602.2 0.16998220893374
HVUL0H35888.2 HVUL1H25727.2 0.0767478712516811
HVUL0H35888.2 HVUL1H25786.2 0.0405436953184193
HVUL0H35888.2 HVUL1H29085.2 0.203826664039655
HVUL0H35888.2 HVUL1H29663.2 0.104806241585985
HVUL0H35888.2 HVUL1H30946.2 0.109283474118831
HVUL0H35888.2 HVUL1H30947.2 0.0527208217045763
HVUL0H35888.2 HVUL1H32319.2 0.11314419791101
HVUL0H35888.2 HVUL1H33975.2 0.181466770791262
HVUL0H35888.2 HVUL1H34171.2 0.115558283736782
HVUL0H35888.2 HVUL1H37499.2 0.240469994778843
HVUL0H35888.2 HVUL1H37702.2 0.0829684608190387
HVUL0H35888.2 HVUL1H41670.2 0.148944082241889
HVUL0H35888.2 HVUL1H41885.2 0.0840213915513684
HVUL0H35888.2 HVUL1H44419.2 0.215018104410498
HVUL0H35888.2 HVUL1H47481.2 0.276251033985932
HVUL0H35888.2 HVUL1H48305.2 0.333260486487966
HVUL0H35888.2 HVUL1H50011.2 0.0846145600216005
HVUL0H35888.2 HVUL2H00199.2 0.141645771798412
HVUL0H35888.2 HVUL2H01025.2 0.0832814862563062
HVUL0H35888.2 HVUL2H01202.2 0.132499131358313
HVUL0H35888.2 HVUL2H02439.2 0.319132932386618
HVUL0H35888.2 HVUL2H06740.2 0.305487747907631
HVUL0H35888.2 HVUL2H07445.2 0.0884085433084892
HVUL0H35888.2 HVUL2H08482.2 0.200605013903516
HVUL0H35888.2 HVUL2H13279.2 0.116558223183103
HVUL0H35888.2 HVUL2H13491.2 0.214642224764491
HVUL0H35888.2 HVUL2H15501.2 0.136711470508441
HVUL0H35888.2 HVUL2H19579.2 0.220037126488963
HVUL0H35888.2 HVUL2H19637.2 0.284916330072764
HVUL0H35888.2 HVUL2H21597.2 0.142663687868263
HVUL0H35888.2 HVUL2H22732.2 0.308242661574949
HVUL0H35888.2 HVUL2H23179.2 0.11175527710554
HVUL0H35888.2 HVUL2H23599.2 0.210991352441714
HVUL0H35888.2 HVUL2H25272.2 0.219362415461427
HVUL0H35888.2 HVUL2H28705.2 0.252292921121496
HVUL0H35888.2 HVUL2H28788.2 0.256018669089761
HVUL0H35888.2 HVUL2H30326.2 0.354660050438578
HVUL0H35888.2 HVUL2H30833.2 0.253595064230887
HVUL0H35888.2 HVUL2H31183.2 0.225416815491533
HVUL0H35888.2 HVUL2H31756.2 0.117502410770227
HVUL0H35888.2 HVUL2H34120.2 0.183054903677608
HVUL0H35888.2 HVUL2H35215.2 0.302810379540926
HVUL0H35888.2 HVUL2H35333.2 0.0451280447290814
HVUL0H35888.2 HVUL2H35570.2 0.338022569541812
HVUL0H35888.2 HVUL2H36921.2 0.145841503822022
HVUL0H35888.2 HVUL2H38815.2 0.202989123221725
HVUL0H35888.2 HVUL2H39077.2 0.223308116250595
HVUL0H35888.2 HVUL2H39733.2 0.309594245005005
HVUL0H35888.2 HVUL2H46402.2 0.107156503230559
HVUL0H35888.2 HVUL2H48107.2 0.321913470457305
HVUL0H35888.2 HVUL2H48817.2 0.219400894905606
HVUL0H35888.2 HVUL2H49641.2 0.166932602262105
HVUL0H35888.2 HVUL2H49996.2 0.123320535861974
HVUL0H35888.2 HVUL2H50964.2 0.0937691940939578
HVUL0H35888.2 HVUL2H51937.2 0.124001444018686
HVUL0H35888.2 HVUL2H53730.2 0.272724693808465
HVUL0H35888.2 HVUL2H54259.2 0.0417544938155894
HVUL0H35888.2 HVUL2H54299.2 0.271161795188065
HVUL0H35888.2 HVUL2H57592.2 0.0945776430867511
HVUL0H35888.2 HVUL3H00491.2 0.0841121919183918
HVUL0H35888.2 HVUL3H00822.2 0.202698432030314
HVUL0H35888.2 HVUL3H02932.2 0.159149377565848
HVUL0H35888.2 HVUL3H03449.2 0.228512125876568
HVUL0H35888.2 HVUL3H05437.2 0.216855107763547
HVUL0H35888.2 HVUL3H07242.2 0.0725076757728995
HVUL0H35888.2 HVUL3H07244.2 0.0739507753915343
HVUL0H35888.2 HVUL3H10993.2 0.0837976445160514
HVUL0H35888.2 HVUL3H11275.2 0.203204440179296
HVUL0H35888.2 HVUL3H11357.2 0.0588387855949935
HVUL0H35888.2 HVUL3H11478.2 0.182467142480627
HVUL0H35888.2 HVUL3H13124.2 0.0615626397514876
HVUL0H35888.2 HVUL3H13164.2 0.218374727925763
HVUL0H35888.2 HVUL3H14322.2 0.312575643989002
HVUL0H35888.2 HVUL3H14790.2 0.108711420700513
HVUL0H35888.2 HVUL3H18390.2 0.131626209771774
HVUL0H35888.2 HVUL3H18624.2 0.0777983162726458
HVUL0H35888.2 HVUL3H18707.2 0.084545449296163
HVUL0H35888.2 HVUL3H23075.2 0.302678964645412
HVUL0H35888.2 HVUL3H32431.2 0.18994513654011
HVUL0H35888.2 HVUL3H34655.2 0.0474578793043721
HVUL0H35888.2 HVUL3H35200.2 0.199667546235538
HVUL0H35888.2 HVUL3H35336.2 0.221051531596105
HVUL0H35888.2 HVUL3H35420.2 0.113431435313281
HVUL0H35888.2 HVUL3H37876.2 0.247963434033064
HVUL0H35888.2 HVUL3H38937.2 0.131982443036518
HVUL0H35888.2 HVUL3H46215.2 0.0711992976737977
HVUL0H35888.2 HVUL3H46422.2 0.330134376482499
HVUL0H35888.2 HVUL3H47520.2 0.271663718980633
HVUL0H35888.2 HVUL3H51467.2 0.114970884024593
HVUL0H35888.2 HVUL3H52600.2 0.131528836385191
HVUL0H35888.2 HVUL3H54696.2 0.102880141066835
HVUL0H35888.2 HVUL4H03026.2 0.247107575958378
HVUL0H35888.2 HVUL4H08846.2 0.187282678186365
HVUL0H35888.2 HVUL4H13203.2 0.190801664338078
HVUL0H35888.2 HVUL4H14717.2 0.149619942102064
HVUL0H35888.2 HVUL4H17201.2 0.200823348504333
HVUL0H35888.2 HVUL4H17679.2 0.264461420038724
HVUL0H35888.2 HVUL4H19302.2 0.106359498432834
HVUL0H35888.2 HVUL4H23086.2 0.192598980871721
HVUL0H35888.2 HVUL4H23504.2 0.1069017519782
HVUL0H35888.2 HVUL4H24743.2 0.0449024491199135
HVUL0H35888.2 HVUL4H26283.2 0.0581410744857334
HVUL0H35888.2 HVUL4H31204.2 0.25445979307537
HVUL0H35888.2 HVUL4H34908.2 0.294363264925044
HVUL0H35888.2 HVUL4H38469.2 0.186585932489802
HVUL0H35888.2 HVUL4H38524.2 0.207879213004896
HVUL0H35888.2 HVUL4H40001.2 0.19180642486974
HVUL0H35888.2 HVUL4H42287.2 0.356689045998166
HVUL0H35888.2 HVUL4H42373.2 0.10628496112933
HVUL0H35888.2 HVUL4H44926.2 0.269914231228839
HVUL0H35888.2 HVUL4H48365.2 0.0453030343680846
HVUL0H35888.2 HVUL4H51081.2 0.302685568206755
HVUL0H35888.2 HVUL4H55512.2 0.22040581261063
HVUL0H35888.2 HVUL4H56071.2 0.177985711636806
HVUL0H35888.2 HVUL5H01251.2 0.274183315134894
HVUL0H35888.2 HVUL5H01940.2 0.152851551788612
HVUL0H35888.2 HVUL5H03546.2 0.334468414029263
HVUL0H35888.2 HVUL5H03939.2 0.0827035819010547
HVUL0H35888.2 HVUL5H06028.2 0.0553858385584145
HVUL0H35888.2 HVUL5H07038.2 0.224453412811889
HVUL0H35888.2 HVUL5H09678.2 0.219806838403837
HVUL0H35888.2 HVUL5H09833.2 0.338596814250749
HVUL0H35888.2 HVUL5H10034.2 0.192070562329215
HVUL0H35888.2 HVUL5H11349.2 0.0804305752557691
HVUL0H35888.2 HVUL5H14370.2 0.0973129536948724
HVUL0H35888.2 HVUL5H14452.2 0.31109724964897
HVUL0H35888.2 HVUL5H14897.2 0.130744710352828
HVUL0H35888.2 HVUL5H14955.2 0.128915480472014
HVUL0H35888.2 HVUL5H16377.2 0.10240981244034
HVUL0H35888.2 HVUL5H16812.2 0.284291098518887
HVUL0H35888.2 HVUL5H22700.2 0.224580886790886
HVUL0H35888.2 HVUL5H26091.2 0.188480239787475
HVUL0H35888.2 HVUL5H27239.2 0.227249420097368
HVUL0H35888.2 HVUL5H29430.2 0.271258554302154
HVUL0H35888.2 HVUL5H30136.2 0.33313578489047
HVUL0H35888.2 HVUL5H31400.2 0.0527882145714589
HVUL0H35888.2 HVUL5H32616.2 0.205486272176942
HVUL0H35888.2 HVUL5H32720.2 0.202173274004725
HVUL0H35888.2 HVUL5H32721.2 0.142764493749243
HVUL0H35888.2 HVUL5H32912.2 0.182630944693057
HVUL0H35888.2 HVUL5H33599.2 0.232417440046446
HVUL0H35888.2 HVUL5H34732.2 0.300168133234685
HVUL0H35888.2 HVUL5H34884.2 0.269398942531077
HVUL0H35888.2 HVUL5H34946.2 0.168859663544326
HVUL0H35888.2 HVUL5H35633.2 0.0924545715935266
HVUL0H35888.2 HVUL5H35742.2 0.187438701909656
HVUL0H35888.2 HVUL5H37112.2 0.10835807608385
HVUL0H35888.2 HVUL5H37572.2 0.216456099176073
HVUL0H35888.2 HVUL5H40076.2 0.27477087066479
HVUL0H35888.2 HVUL5H40847.2 0.27856423318448
HVUL0H35888.2 HVUL5H43611.2 0.0772454858780807
HVUL0H35888.2 HVUL5H48388.2 0.111176530997189
HVUL0H35888.2 HVUL5H52835.2 0.0825443238873362
HVUL0H35888.2 HVUL6H02599.2 0.140334704564641
HVUL0H35888.2 HVUL6H06294.2 0.240537962475965
HVUL0H35888.2 HVUL6H07042.2 0.153447041780759
HVUL0H35888.2 HVUL6H09387.2 0.168588864490266
HVUL0H35888.2 HVUL6H11868.2 0.0829517111082981
HVUL0H35888.2 HVUL6H17187.2 0.0874661613058619
HVUL0H35888.2 HVUL6H17608.2 0.167343604266998
HVUL0H35888.2 HVUL6H19220.2 0.305480005045068
HVUL0H35888.2 HVUL6H22485.2 0.292664517215336
HVUL0H35888.2 HVUL6H26962.2 0.215171054982517
HVUL0H35888.2 HVUL6H31604.2 0.254388671825428
HVUL0H35888.2 HVUL6H32136.2 0.197880849432074
HVUL0H35888.2 HVUL6H32922.2 0.193885228478934
HVUL0H35888.2 HVUL6H32923.2 0.15978527994986
HVUL0H35888.2 HVUL6H33986.2 0.235898081422329
HVUL0H35888.2 HVUL6H42097.2 0.206616874601437
HVUL0H35888.2 HVUL6H42978.2 0.171043138541652
HVUL0H35888.2 HVUL6H46084.2 0.24942953172693
HVUL0H35888.2 HVUL6H46852.2 0.101069154919014
HVUL0H35888.2 HVUL6H48442.2 0.0547579765630056
HVUL0H35888.2 HVUL6H50052.2 0.289017055635728
HVUL0H35888.2 HVUL7H00902.2 0.154493031970614
HVUL0H35888.2 HVUL7H00981.2 0.157392821078447
HVUL0H35888.2 HVUL7H01622.2 0.0701740595037761
HVUL0H35888.2 HVUL7H04426.2 0.196830663101219
HVUL0H35888.2 HVUL7H05030.2 0.234285538388666
HVUL0H35888.2 HVUL7H07040.2 0.18706432120272
HVUL0H35888.2 HVUL7H11321.2 0.216954359940049
HVUL0H35888.2 HVUL7H12417.2 0.0644365323751374
HVUL0H35888.2 HVUL7H12720.2 0.237866176029726
HVUL0H35888.2 HVUL7H13740.2 0.255785291815996
HVUL0H35888.2 HVUL7H13879.2 0.263629948418527
HVUL0H35888.2 HVUL7H17250.2 0.312984704509628
HVUL0H35888.2 HVUL7H18795.2 0.125539924182703
HVUL0H35888.2 HVUL7H19319.2 0.110337394264839
HVUL0H35888.2 HVUL7H19832.2 0.142341368359974
HVUL0H35888.2 HVUL7H20466.2 0.129563153411885
HVUL0H35888.2 HVUL7H21188.2 0.154562265062151
HVUL0H35888.2 HVUL7H21490.2 0.144985460263071
HVUL0H35888.2 HVUL7H22409.2 0.0706584275115612
HVUL0H35888.2 HVUL7H23329.2 0.226323175691095
HVUL0H35888.2 HVUL7H24222.2 0.267840682352895
HVUL0H35888.2 HVUL7H29831.2 0.257251668782351
HVUL0H35888.2 HVUL7H32460.2 0.340709563658659
HVUL0H35888.2 HVUL7H34786.2 0.206849210553942
HVUL0H35888.2 HVUL7H36312.2 0.178693066918115
HVUL0H35888.2 HVUL7H41144.2 0.166045142753829
HVUL0H35888.2 HVUL7H41207.2 0.323181912487827
HVUL0H35888.2 HVUL7H44846.2 0.203810839623264
HVUL0H35888.2 HVUL7H50906.2 0.139325307742524
HVUL0H35888.2 HVUL7H54501.2 0.117779177060052
HVUL0H39712.2 HVUL0H50911.2 0.269153571042815
HVUL0H39712.2 HVUL0H51800.2 0.130120483362353
HVUL0H39712.2 HVUL1H01625.2 0.235728128160216
HVUL0H39712.2 HVUL1H03353.2 0.20318621587713
HVUL0H39712.2 HVUL1H06198.2 0.135689733788266
HVUL0H39712.2 HVUL1H08278.2 0.0764531726566077
HVUL0H39712.2 HVUL1H08935.2 0.232331008698477
HVUL0H39712.2 HVUL1H11089.2 0.0839235543674158
HVUL0H39712.2 HVUL1H13833.2 0.267168326096217
HVUL0H39712.2 HVUL1H14944.2 0.225892867576516
HVUL0H39712.2 HVUL1H17746.2 0.0306301380847324
HVUL0H39712.2 HVUL1H19507.2 0.245921858573892
HVUL0H39712.2 HVUL1H22602.2 0.184075032165836
HVUL0H39712.2 HVUL1H25727.2 0.0840365647383495
HVUL0H39712.2 HVUL1H25786.2 0.0469232945341907
HVUL0H39712.2 HVUL1H29085.2 0.212147672007257
HVUL0H39712.2 HVUL1H29663.2 0.142163285100241
HVUL0H39712.2 HVUL1H30946.2 0.134175987722722
HVUL0H39712.2 HVUL1H30947.2 0.0695599149693186
HVUL0H39712.2 HVUL1H32319.2 0.121837820481745
HVUL0H39712.2 HVUL1H33975.2 0.173921204979297
HVUL0H39712.2 HVUL1H34171.2 0.152277186551439
HVUL0H39712.2 HVUL1H37499.2 0.230787691284987
HVUL0H39712.2 HVUL1H37702.2 0.0925564707669959
HVUL0H39712.2 HVUL1H41670.2 0.138974278356173
HVUL0H39712.2 HVUL1H41885.2 0.125934188450684
HVUL0H39712.2 HVUL1H44419.2 0.202863018239074
HVUL0H39712.2 HVUL1H47481.2 0.257243642378264
HVUL0H39712.2 HVUL1H48305.2 0.275595523140876
HVUL0H39712.2 HVUL1H50011.2 0.0990997885123829
HVUL0H39712.2 HVUL2H00199.2 0.165987504635159
HVUL0H39712.2 HVUL2H01025.2 0.093889676324309
HVUL0H39712.2 HVUL2H01202.2 0.122116776662177
HVUL0H39712.2 HVUL2H02439.2 0.26914090440298
HVUL0H39712.2 HVUL2H06740.2 0.286898818842934
HVUL0H39712.2 HVUL2H07445.2 0.0908062030505663
HVUL0H39712.2 HVUL2H08482.2 0.243426233091475
HVUL0H39712.2 HVUL2H13279.2 0.156329578395961
HVUL0H39712.2 HVUL2H13491.2 0.239861003257899
HVUL0H39712.2 HVUL2H15501.2 0.153357826693422
HVUL0H39712.2 HVUL2H19579.2 0.232430517132778
HVUL0H39712.2 HVUL2H19637.2 0.244132288986364
HVUL0H39712.2 HVUL2H21597.2 0.139795333907525
HVUL0H39712.2 HVUL2H22732.2 0.230647365390575
HVUL0H39712.2 HVUL2H23179.2 0.114649507271837
HVUL0H39712.2 HVUL2H23599.2 0.2413220684602
HVUL0H39712.2 HVUL2H25272.2 0.248284574628269
HVUL0H39712.2 HVUL2H28705.2 0.24311089008231
HVUL0H39712.2 HVUL2H28788.2 0.245885497487687
HVUL0H39712.2 HVUL2H30326.2 0.281593306621727
HVUL0H39712.2 HVUL2H30833.2 0.241568939677785
HVUL0H39712.2 HVUL2H31183.2 0.230200068170746
HVUL0H39712.2 HVUL2H31756.2 0.153772158913683
HVUL0H39712.2 HVUL2H34120.2 0.18675076113186
HVUL0H39712.2 HVUL2H35215.2 0.239076566677142
HVUL0H39712.2 HVUL2H35333.2 0.06636648544331
HVUL0H39712.2 HVUL2H35570.2 0.279545133433
HVUL0H39712.2 HVUL2H36921.2 0.189149921124653
HVUL0H39712.2 HVUL2H38815.2 0.20499526348602
HVUL0H39712.2 HVUL2H39077.2 0.235424988571161
HVUL0H39712.2 HVUL2H39733.2 0.273149009728574
HVUL0H39712.2 HVUL2H46402.2 0.121434197459688
HVUL0H39712.2 HVUL2H48107.2 0.290724261952223
HVUL0H39712.2 HVUL2H48817.2 0.237128011749438
HVUL0H39712.2 HVUL2H49641.2 0.180273954157486
HVUL0H39712.2 HVUL2H49996.2 0.133921965351137
HVUL0H39712.2 HVUL2H50964.2 0.0916967040146656
HVUL0H39712.2 HVUL2H51937.2 0.160256921066703
HVUL0H39712.2 HVUL2H53730.2 0.246140430622682
HVUL0H39712.2 HVUL2H54259.2 0.0597505644771455
HVUL0H39712.2 HVUL2H54299.2 0.274912728807584
HVUL0H39712.2 HVUL2H57592.2 0.111686536235827
HVUL0H39712.2 HVUL3H00491.2 0.0857370701028763
HVUL0H39712.2 HVUL3H00822.2 0.224817329451253
HVUL0H39712.2 HVUL3H02932.2 0.186020444697876
HVUL0H39712.2 HVUL3H03449.2 0.245492755247831
HVUL0H39712.2 HVUL3H05437.2 0.185080419698878
HVUL0H39712.2 HVUL3H07242.2 0.070904114282196
HVUL0H39712.2 HVUL3H07244.2 0.0833610673701763
HVUL0H39712.2 HVUL3H10993.2 0.0943967713531007
HVUL0H39712.2 HVUL3H11275.2 0.214512779032979
HVUL0H39712.2 HVUL3H11357.2 0.0644386589369513
HVUL0H39712.2 HVUL3H11478.2 0.199786756891913
HVUL0H39712.2 HVUL3H13124.2 0.0709866279411594
HVUL0H39712.2 HVUL3H13164.2 0.232540912899359
HVUL0H39712.2 HVUL3H14322.2 0.257974967054715
HVUL0H39712.2 HVUL3H14790.2 0.116858080559761
HVUL0H39712.2 HVUL3H18390.2 0.154260169421321
HVUL0H39712.2 HVUL3H18624.2 0.0740417737721067
HVUL0H39712.2 HVUL3H18707.2 0.0844453620351067
HVUL0H39712.2 HVUL3H23075.2 0.27244978343452
HVUL0H39712.2 HVUL3H32431.2 0.195951059464213
HVUL0H39712.2 HVUL3H34655.2 0.0550827403781669
HVUL0H39712.2 HVUL3H35200.2 0.197074812489898
HVUL0H39712.2 HVUL3H35336.2 0.21925450202359
HVUL0H39712.2 HVUL3H35420.2 0.108712492837756
HVUL0H39712.2 HVUL3H37876.2 0.243108347571575
HVUL0H39712.2 HVUL3H38937.2 0.161394665452533
HVUL0H39712.2 HVUL3H46215.2 0.0719482269282666
HVUL0H39712.2 HVUL3H46422.2 0.277298154493504
HVUL0H39712.2 HVUL3H47520.2 0.265671118135332
HVUL0H39712.2 HVUL3H51467.2 0.110810458881686
HVUL0H39712.2 HVUL3H52600.2 0.175013788141737
HVUL0H39712.2 HVUL3H54696.2 0.119541367709064
HVUL0H39712.2 HVUL4H03026.2 0.257275993504022
HVUL0H39712.2 HVUL4H08846.2 0.17449554808826
HVUL0H39712.2 HVUL4H13203.2 0.206724583799676
HVUL0H39712.2 HVUL4H14717.2 0.165357072802076
HVUL0H39712.2 HVUL4H17201.2 0.193742280939148
HVUL0H39712.2 HVUL4H17679.2 0.23470537161178
HVUL0H39712.2 HVUL4H19302.2 0.127198024276231
HVUL0H39712.2 HVUL4H23086.2 0.209530169508835
HVUL0H39712.2 HVUL4H23504.2 0.122580708427787
HVUL0H39712.2 HVUL4H24743.2 0.0495148332458626
HVUL0H39712.2 HVUL4H26283.2 0.0666444866994031
HVUL0H39712.2 HVUL4H31204.2 0.257016932294058
HVUL0H39712.2 HVUL4H34908.2 0.226972416689321
HVUL0H39712.2 HVUL4H38469.2 0.212829351834758
HVUL0H39712.2 HVUL4H38524.2 0.235683705116343
HVUL0H39712.2 HVUL4H40001.2 0.177555068205226
HVUL0H39712.2 HVUL4H42287.2 0.279628319152058
HVUL0H39712.2 HVUL4H42373.2 0.12723713310621
HVUL0H39712.2 HVUL4H44926.2 0.260079445040848
HVUL0H39712.2 HVUL4H48365.2 0.0580163947742757
HVUL0H39712.2 HVUL4H51081.2 0.28647713276763
HVUL0H39712.2 HVUL4H55512.2 0.256137957717977
HVUL0H39712.2 HVUL4H56071.2 0.196877069337518
HVUL0H39712.2 HVUL5H01251.2 0.250346889925059
HVUL0H39712.2 HVUL5H01940.2 0.203890139586329
HVUL0H39712.2 HVUL5H03546.2 0.286371655821503
HVUL0H39712.2 HVUL5H03939.2 0.0960668141414585
HVUL0H39712.2 HVUL5H06028.2 0.0519801232240062
HVUL0H39712.2 HVUL5H07038.2 0.22424099844286
HVUL0H39712.2 HVUL5H09678.2 0.231025974648572
HVUL0H39712.2 HVUL5H09833.2 0.285241494917458
HVUL0H39712.2 HVUL5H10034.2 0.218401902332421
HVUL0H39712.2 HVUL5H11349.2 0.0911612990958203
HVUL0H39712.2 HVUL5H14370.2 0.134368748937223
HVUL0H39712.2 HVUL5H14452.2 0.285390375054164
HVUL0H39712.2 HVUL5H14897.2 0.176971363514009
HVUL0H39712.2 HVUL5H14955.2 0.171214030086763
HVUL0H39712.2 HVUL5H16377.2 0.110976889172717
HVUL0H39712.2 HVUL5H16812.2 0.249879214387815
HVUL0H39712.2 HVUL5H22700.2 0.250279237045403
HVUL0H39712.2 HVUL5H26091.2 0.193799889856794
HVUL0H39712.2 HVUL5H27239.2 0.217248323882669
HVUL0H39712.2 HVUL5H29430.2 0.249988505764031
HVUL0H39712.2 HVUL5H30136.2 0.271794266409801
HVUL0H39712.2 HVUL5H31400.2 0.0557531049748619
HVUL0H39712.2 HVUL5H32616.2 0.221591168623485
HVUL0H39712.2 HVUL5H32720.2 0.18996839922191
HVUL0H39712.2 HVUL5H32721.2 0.1894280032076
HVUL0H39712.2 HVUL5H32912.2 0.197609827475686
HVUL0H39712.2 HVUL5H33599.2 0.233461703890325
HVUL0H39712.2 HVUL5H34732.2 0.259990405214163
HVUL0H39712.2 HVUL5H34884.2 0.255225562376351
HVUL0H39712.2 HVUL5H34946.2 0.206275477797555
HVUL0H39712.2 HVUL5H35633.2 0.120854571960726
HVUL0H39712.2 HVUL5H35742.2 0.188683080671125
HVUL0H39712.2 HVUL5H37112.2 0.138037145705364
HVUL0H39712.2 HVUL5H37572.2 0.224494067160737
HVUL0H39712.2 HVUL5H40076.2 0.243713145750592
HVUL0H39712.2 HVUL5H40847.2 0.253705697197344
HVUL0H39712.2 HVUL5H43611.2 0.089073669577145
HVUL0H39712.2 HVUL5H48388.2 0.112900382445174
HVUL0H39712.2 HVUL5H52835.2 0.13026277152965
HVUL0H39712.2 HVUL6H02599.2 0.168916293690214
HVUL0H39712.2 HVUL6H06294.2 0.23204367452435
HVUL0H39712.2 HVUL6H07042.2 0.15922277873808
HVUL0H39712.2 HVUL6H09387.2 0.177236728737485
HVUL0H39712.2 HVUL6H11868.2 0.124491090541648
HVUL0H39712.2 HVUL6H17187.2 0.128215953789706
HVUL0H39712.2 HVUL6H17608.2 0.181244991195565
HVUL0H39712.2 HVUL6H19220.2 0.264033609870153
HVUL0H39712.2 HVUL6H22485.2 0.244338548140016
HVUL0H39712.2 HVUL6H26962.2 0.214388135532358
HVUL0H39712.2 HVUL6H31604.2 0.243323321762648
HVUL0H39712.2 HVUL6H32136.2 0.170685707305207
HVUL0H39712.2 HVUL6H32922.2 0.196603580600589
HVUL0H39712.2 HVUL6H32923.2 0.179728797267528
HVUL0H39712.2 HVUL6H33986.2 0.210072307611502
HVUL0H39712.2 HVUL6H42097.2 0.213894039621388
HVUL0H39712.2 HVUL6H42978.2 0.170388492857969
HVUL0H39712.2 HVUL6H46084.2 0.225341251997284
HVUL0H39712.2 HVUL6H46852.2 0.102778259427501
HVUL0H39712.2 HVUL6H48442.2 0.0837447719358375
HVUL0H39712.2 HVUL6H50052.2 0.287842026920928
HVUL0H39712.2 HVUL7H00902.2 0.142246476185831
HVUL0H39712.2 HVUL7H00981.2 0.175980535725721
HVUL0H39712.2 HVUL7H01622.2 0.0779432520200863
HVUL0H39712.2 HVUL7H04426.2 0.21750104715767
HVUL0H39712.2 HVUL7H05030.2 0.246356025059361
HVUL0H39712.2 HVUL7H07040.2 0.177504310897402
HVUL0H39712.2 HVUL7H11321.2 0.23584425737422
HVUL0H39712.2 HVUL7H12417.2 0.103828094680142
HVUL0H39712.2 HVUL7H12720.2 0.217883628394224
HVUL0H39712.2 HVUL7H13740.2 0.213103057602106
HVUL0H39712.2 HVUL7H13879.2 0.221342235340243
HVUL0H39712.2 HVUL7H17250.2 0.263404847818836
HVUL0H39712.2 HVUL7H18795.2 0.136910601815527
HVUL0H39712.2 HVUL7H19319.2 0.155975454150256
HVUL0H39712.2 HVUL7H19832.2 0.150484919676649
HVUL0H39712.2 HVUL7H20466.2 0.124754212195813
HVUL0H39712.2 HVUL7H21188.2 0.157991878216306
HVUL0H39712.2 HVUL7H21490.2 0.182205050979423
HVUL0H39712.2 HVUL7H22409.2 0.0740922976717971
HVUL0H39712.2 HVUL7H23329.2 0.224572358630573
HVUL0H39712.2 HVUL7H24222.2 0.251948518529441
HVUL0H39712.2 HVUL7H29831.2 0.26625468355441
HVUL0H39712.2 HVUL7H32460.2 0.263509317689645
HVUL0H39712.2 HVUL7H34786.2 0.214900329049185
HVUL0H39712.2 HVUL7H36312.2 0.198179859371483
HVUL0H39712.2 HVUL7H41144.2 0.178695685242885
HVUL0H39712.2 HVUL7H41207.2 0.272778518669779
HVUL0H39712.2 HVUL7H44846.2 0.228458667817338
HVUL0H39712.2 HVUL7H50906.2 0.141279291718458
HVUL0H39712.2 HVUL7H54501.2 0.120963582360446
HVUL0H50911.2 HVUL0H51800.2 0.125440105661121
HVUL0H50911.2 HVUL1H01625.2 0.241870634866936
HVUL0H50911.2 HVUL1H03353.2 0.210077584854152
HVUL0H50911.2 HVUL1H06198.2 0.113945878424188
HVUL0H50911.2 HVUL1H08278.2 0.0905618241098464
HVUL0H50911.2 HVUL1H08935.2 0.276032071115803
HVUL0H50911.2 HVUL1H11089.2 0.0658582824770621
HVUL0H50911.2 HVUL1H13833.2 0.273786505409498
HVUL0H50911.2 HVUL1H14944.2 0.2508718266965
HVUL0H50911.2 HVUL1H17746.2 0.0357334960263372
HVUL0H50911.2 HVUL1H19507.2 0.256066584759045
HVUL0H50911.2 HVUL1H22602.2 0.188557706448805
HVUL0H50911.2 HVUL1H25727.2 0.0877217090663078
HVUL0H50911.2 HVUL1H25786.2 0.0478983008510068
HVUL0H50911.2 HVUL1H29085.2 0.229828597875196
HVUL0H50911.2 HVUL1H29663.2 0.124830292278297
HVUL0H50911.2 HVUL1H30946.2 0.131133524880051
HVUL0H50911.2 HVUL1H30947.2 0.0718487828199052
HVUL0H50911.2 HVUL1H32319.2 0.128072057720146
HVUL0H50911.2 HVUL1H33975.2 0.1837919159821
HVUL0H50911.2 HVUL1H34171.2 0.145229069785561
HVUL0H50911.2 HVUL1H37499.2 0.244772573458363
HVUL0H50911.2 HVUL1H37702.2 0.104990996702193
HVUL0H50911.2 HVUL1H41670.2 0.134399741489343
HVUL0H50911.2 HVUL1H41885.2 0.108823534674254
HVUL0H50911.2 HVUL1H44419.2 0.2177302304775
HVUL0H50911.2 HVUL1H47481.2 0.259127942138261
HVUL0H50911.2 HVUL1H48305.2 0.325353009189702
HVUL0H50911.2 HVUL1H50011.2 0.0885558520490262
HVUL0H50911.2 HVUL2H00199.2 0.1544299329107
HVUL0H50911.2 HVUL2H01025.2 0.0901605745239784
HVUL0H50911.2 HVUL2H01202.2 0.135904103049311
HVUL0H50911.2 HVUL2H02439.2 0.297929375421599
HVUL0H50911.2 HVUL2H06740.2 0.301885868969563
HVUL0H50911.2 HVUL2H07445.2 0.09790095330187
HVUL0H50911.2 HVUL2H08482.2 0.232400622813882
HVUL0H50911.2 HVUL2H13279.2 0.138895667871803
HVUL0H50911.2 HVUL2H13491.2 0.231487035992354
HVUL0H50911.2 HVUL2H15501.2 0.145350406033147
HVUL0H50911.2 HVUL2H19579.2 0.235720651094626
HVUL0H50911.2 HVUL2H19637.2 0.25459973104005
HVUL0H50911.2 HVUL2H21597.2 0.162645390528796
HVUL0H50911.2 HVUL2H22732.2 0.27519722471779
HVUL0H50911.2 HVUL2H23179.2 0.106188516402874
HVUL0H50911.2 HVUL2H23599.2 0.238201511004549
HVUL0H50911.2 HVUL2H25272.2 0.23887173310499
HVUL0H50911.2 HVUL2H28705.2 0.240966424500764
HVUL0H50911.2 HVUL2H28788.2 0.244335506861208
HVUL0H50911.2 HVUL2H30326.2 0.333213418235851
HVUL0H50911.2 HVUL2H30833.2 0.241392743488498
HVUL0H50911.2 HVUL2H31183.2 0.235257714151512
HVUL0H50911.2 HVUL2H31756.2 0.150028629062716
HVUL0H50911.2 HVUL2H34120.2 0.189356476003709
HVUL0H50911.2 HVUL2H35215.2 0.280919583636665
HVUL0H50911.2 HVUL2H35333.2 0.0567529241091553
HVUL0H50911.2 HVUL2H35570.2 0.327952640240053
HVUL0H50911.2 HVUL2H36921.2 0.175407004555368
HVUL0H50911.2 HVUL2H38815.2 0.216039877387356
HVUL0H50911.2 HVUL2H39077.2 0.246714860064216
HVUL0H50911.2 HVUL2H39733.2 0.297638124454535
HVUL0H50911.2 HVUL2H46402.2 0.106033051805482
HVUL0H50911.2 HVUL2H48107.2 0.318126771117354
HVUL0H50911.2 HVUL2H48817.2 0.244030507829608
HVUL0H50911.2 HVUL2H49641.2 0.181244696515048
HVUL0H50911.2 HVUL2H49996.2 0.138884896794755
HVUL0H50911.2 HVUL2H50964.2 0.10209361841574
HVUL0H50911.2 HVUL2H51937.2 0.142504220712635
HVUL0H50911.2 HVUL2H53730.2 0.249682209846483
HVUL0H50911.2 HVUL2H54259.2 0.0577253307214971
HVUL0H50911.2 HVUL2H54299.2 0.280798973925151
HVUL0H50911.2 HVUL2H57592.2 0.120338394641386
HVUL0H50911.2 HVUL3H00491.2 0.100047323616651
HVUL0H50911.2 HVUL3H00822.2 0.216732390095115
HVUL0H50911.2 HVUL3H02932.2 0.174536072756741
HVUL0H50911.2 HVUL3H03449.2 0.238759199893773
HVUL0H50911.2 HVUL3H05437.2 0.223063008229442
HVUL0H50911.2 HVUL3H07242.2 0.0849769567719217
HVUL0H50911.2 HVUL3H07244.2 0.0955978864876747
HVUL0H50911.2 HVUL3H10993.2 0.0945734469868615
HVUL0H50911.2 HVUL3H11275.2 0.201611491751171
HVUL0H50911.2 HVUL3H11357.2 0.0681442374300633
HVUL0H50911.2 HVUL3H11478.2 0.198138614569459
HVUL0H50911.2 HVUL3H13124.2 0.0727526588315112
HVUL0H50911.2 HVUL3H13164.2 0.223744518122852
HVUL0H50911.2 HVUL3H14322.2 0.297942675475211
HVUL0H50911.2 HVUL3H14790.2 0.112468515220643
HVUL0H50911.2 HVUL3H18390.2 0.154105542862736
HVUL0H50911.2 HVUL3H18624.2 0.0843006236854287
HVUL0H50911.2 HVUL3H18707.2 0.100331431610965
HVUL0H50911.2 HVUL3H23075.2 0.293838942963838
HVUL0H50911.2 HVUL3H32431.2 0.215252247439679
HVUL0H50911.2 HVUL3H34655.2 0.0563168046392784
HVUL0H50911.2 HVUL3H35200.2 0.218405659584057
HVUL0H50911.2 HVUL3H35336.2 0.225051545858171
HVUL0H50911.2 HVUL3H35420.2 0.116908785549257
HVUL0H50911.2 HVUL3H37876.2 0.250403090113907
HVUL0H50911.2 HVUL3H38937.2 0.163693094305943
HVUL0H50911.2 HVUL3H46215.2 0.0838697170944512
HVUL0H50911.2 HVUL3H46422.2 0.322935953905562
HVUL0H50911.2 HVUL3H47520.2 0.28550675458956
HVUL0H50911.2 HVUL3H51467.2 0.123311792723772
HVUL0H50911.2 HVUL3H52600.2 0.161590025441575
HVUL0H50911.2 HVUL3H54696.2 0.127627417674336
HVUL0H50911.2 HVUL4H03026.2 0.261689365921066
HVUL0H50911.2 HVUL4H08846.2 0.197356975613129
HVUL0H50911.2 HVUL4H13203.2 0.209503482288589
HVUL0H50911.2 HVUL4H14717.2 0.145714403539578
HVUL0H50911.2 HVUL4H17201.2 0.22261838917293
HVUL0H50911.2 HVUL4H17679.2 0.279097246896578
HVUL0H50911.2 HVUL4H19302.2 0.132312174462578
HVUL0H50911.2 HVUL4H23086.2 0.216354593563512
HVUL0H50911.2 HVUL4H23504.2 0.105287125894728
HVUL0H50911.2 HVUL4H24743.2 0.056314462120977
HVUL0H50911.2 HVUL4H26283.2 0.0695530498500759
HVUL0H50911.2 HVUL4H31204.2 0.272624115099508
HVUL0H50911.2 HVUL4H34908.2 0.266195294828864
HVUL0H50911.2 HVUL4H38469.2 0.220078100451095
HVUL0H50911.2 HVUL4H38524.2 0.217445635731762
HVUL0H50911.2 HVUL4H40001.2 0.173560210733818
HVUL0H50911.2 HVUL4H42287.2 0.335692880236546
HVUL0H50911.2 HVUL4H42373.2 0.13330847175282
HVUL0H50911.2 HVUL4H44926.2 0.275182425066619
HVUL0H50911.2 HVUL4H48365.2 0.0590234550937603
HVUL0H50911.2 HVUL4H51081.2 0.300641179846062
HVUL0H50911.2 HVUL4H55512.2 0.245351022616664
HVUL0H50911.2 HVUL4H56071.2 0.211437080187613
HVUL0H50911.2 HVUL5H01251.2 0.260665542394821
HVUL0H50911.2 HVUL5H01940.2 0.183345598639107
HVUL0H50911.2 HVUL5H03546.2 0.320090550338265
HVUL0H50911.2 HVUL5H03939.2 0.0900903917292471
HVUL0H50911.2 HVUL5H06028.2 0.0601866597027808
HVUL0H50911.2 HVUL5H07038.2 0.237967269088675
HVUL0H50911.2 HVUL5H09678.2 0.246141389560971
HVUL0H50911.2 HVUL5H09833.2 0.31819212273222
HVUL0H50911.2 HVUL5H10034.2 0.20345211456749
HVUL0H50911.2 HVUL5H11349.2 0.0965506873656392
HVUL0H50911.2 HVUL5H14370.2 0.116183370435686
HVUL0H50911.2 HVUL5H14452.2 0.308963338902568
HVUL0H50911.2 HVUL5H14897.2 0.164385444622066
HVUL0H50911.2 HVUL5H14955.2 0.157629044050296
HVUL0H50911.2 HVUL5H16377.2 0.104485937806769
HVUL0H50911.2 HVUL5H16812.2 0.290553201552601
HVUL0H50911.2 HVUL5H22700.2 0.251255632109884
HVUL0H50911.2 HVUL5H26091.2 0.195907127883004
HVUL0H50911.2 HVUL5H27239.2 0.234230788716422
HVUL0H50911.2 HVUL5H29430.2 0.257601052739449
HVUL0H50911.2 HVUL5H30136.2 0.324891341989185
HVUL0H50911.2 HVUL5H31400.2 0.0584337275758192
HVUL0H50911.2 HVUL5H32616.2 0.220720009450964
HVUL0H50911.2 HVUL5H32720.2 0.213609920331707
HVUL0H50911.2 HVUL5H32721.2 0.177548849548915
HVUL0H50911.2 HVUL5H32912.2 0.197474016977809
HVUL0H50911.2 HVUL5H33599.2 0.253598874504396
HVUL0H50911.2 HVUL5H34732.2 0.282732383915887
HVUL0H50911.2 HVUL5H34884.2 0.269710875064805
HVUL0H50911.2 HVUL5H34946.2 0.192832217994135
HVUL0H50911.2 HVUL5H35633.2 0.107931240227963
HVUL0H50911.2 HVUL5H35742.2 0.188000785937396
HVUL0H50911.2 HVUL5H37112.2 0.122175971834901
HVUL0H50911.2 HVUL5H37572.2 0.241396851782604
HVUL0H50911.2 HVUL5H40076.2 0.252965275328163
HVUL0H50911.2 HVUL5H40847.2 0.27675720579809
HVUL0H50911.2 HVUL5H43611.2 0.0950784450129242
HVUL0H50911.2 HVUL5H48388.2 0.124361563371998
HVUL0H50911.2 HVUL5H52835.2 0.108048162637867
HVUL0H50911.2 HVUL6H02599.2 0.169218895253756
HVUL0H50911.2 HVUL6H06294.2 0.239332838126812
HVUL0H50911.2 HVUL6H07042.2 0.147171907776241
HVUL0H50911.2 HVUL6H09387.2 0.17020481192157
HVUL0H50911.2 HVUL6H11868.2 0.107374086173953
HVUL0H50911.2 HVUL6H17187.2 0.115256830389606
HVUL0H50911.2 HVUL6H17608.2 0.200716233100895
HVUL0H50911.2 HVUL6H19220.2 0.284741275405321
HVUL0H50911.2 HVUL6H22485.2 0.285317442475619
HVUL0H50911.2 HVUL6H26962.2 0.232056662375744
HVUL0H50911.2 HVUL6H31604.2 0.263983867912202
HVUL0H50911.2 HVUL6H32136.2 0.20245532170155
HVUL0H50911.2 HVUL6H32922.2 0.191975201741752
HVUL0H50911.2 HVUL6H32923.2 0.161204415649147
HVUL0H50911.2 HVUL6H33986.2 0.242718869412956
HVUL0H50911.2 HVUL6H42097.2 0.209409083594681
HVUL0H50911.2 HVUL6H42978.2 0.184842386916897
HVUL0H50911.2 HVUL6H46084.2 0.251216651009661
HVUL0H50911.2 HVUL6H46852.2 0.114237921527786
HVUL0H50911.2 HVUL6H48442.2 0.0698973222035481
HVUL0H50911.2 HVUL6H50052.2 0.300214725671611
HVUL0H50911.2 HVUL7H00902.2 0.143706698353771
HVUL0H50911.2 HVUL7H00981.2 0.18213208065634
HVUL0H50911.2 HVUL7H01622.2 0.0805320987575728
HVUL0H50911.2 HVUL7H04426.2 0.214234026702996
HVUL0H50911.2 HVUL7H05030.2 0.240320342362318
HVUL0H50911.2 HVUL7H07040.2 0.193980318341667
HVUL0H50911.2 HVUL7H11321.2 0.246767145434798
HVUL0H50911.2 HVUL7H12417.2 0.0903436571577464
HVUL0H50911.2 HVUL7H12720.2 0.241208225486978
HVUL0H50911.2 HVUL7H13740.2 0.227362374972996
HVUL0H50911.2 HVUL7H13879.2 0.256113736452019
HVUL0H50911.2 HVUL7H17250.2 0.296818426034516
HVUL0H50911.2 HVUL7H18795.2 0.139780234059591
HVUL0H50911.2 HVUL7H19319.2 0.128977039402925
HVUL0H50911.2 HVUL7H19832.2 0.133343153174243
HVUL0H50911.2 HVUL7H20466.2 0.130896711250319
HVUL0H50911.2 HVUL7H21188.2 0.158759167073385
HVUL0H50911.2 HVUL7H21490.2 0.161752110944863
HVUL0H50911.2 HVUL7H22409.2 0.0832321260656678
HVUL0H50911.2 HVUL7H23329.2 0.220482147661562
HVUL0H50911.2 HVUL7H24222.2 0.25455161265358
HVUL0H50911.2 HVUL7H29831.2 0.276211675439757
HVUL0H50911.2 HVUL7H32460.2 0.306240089445543
HVUL0H50911.2 HVUL7H34786.2 0.226068468284194
HVUL0H50911.2 HVUL7H36312.2 0.20501648418366
HVUL0H50911.2 HVUL7H41144.2 0.169898066919438
HVUL0H50911.2 HVUL7H41207.2 0.310724007946768
HVUL0H50911.2 HVUL7H44846.2 0.220668274476914
HVUL0H50911.2 HVUL7H50906.2 0.12984054823259
HVUL0H50911.2 HVUL7H54501.2 0.130114588451274
HVUL0H51800.2 HVUL1H01625.2 0.241160503324026
HVUL0H51800.2 HVUL1H03353.2 0.21627680781043
HVUL0H51800.2 HVUL1H06198.2 0.0753565816315988
HVUL0H51800.2 HVUL1H08278.2 0.203867297479664
HVUL0H51800.2 HVUL1H08935.2 0.106478428170161
HVUL0H51800.2 HVUL1H11089.2 0.0896843836028671
HVUL0H51800.2 HVUL1H13833.2 0.0832876550034704
HVUL0H51800.2 HVUL1H14944.2 0.1060208458528
HVUL0H51800.2 HVUL1H17746.2 0.15450580042498
HVUL0H51800.2 HVUL1H19507.2 0.100713319860447
HVUL0H51800.2 HVUL1H22602.2 0.102014806027974
HVUL0H51800.2 HVUL1H25727.2 0.230342724669561
HVUL0H51800.2 HVUL1H25786.2 0.191352961991097
HVUL0H51800.2 HVUL1H29085.2 0.19002768109461
HVUL0H51800.2 HVUL1H29663.2 0.159391308143409
HVUL0H51800.2 HVUL1H30946.2 0.181803318411192
HVUL0H51800.2 HVUL1H30947.2 0.159471226527288
HVUL0H51800.2 HVUL1H32319.2 0.0665220661490899
HVUL0H51800.2 HVUL1H33975.2 0.176513714423707
HVUL0H51800.2 HVUL1H34171.2 0.12313498422142
HVUL0H51800.2 HVUL1H37499.2 0.20197471767313
HVUL0H51800.2 HVUL1H37702.2 0.215432862892657
HVUL0H51800.2 HVUL1H41670.2 0.0566129486083256
HVUL0H51800.2 HVUL1H41885.2 0.161694253961566
HVUL0H51800.2 HVUL1H44419.2 0.204306082474178
HVUL0H51800.2 HVUL1H47481.2 0.0877542827928346
HVUL0H51800.2 HVUL1H48305.2 0.122752005667084
HVUL0H51800.2 HVUL1H50011.2 0.0818532041105465
HVUL0H51800.2 HVUL2H00199.2 0.245347679015583
HVUL0H51800.2 HVUL2H01025.2 0.162974069050631
HVUL0H51800.2 HVUL2H01202.2 0.128617513567947
HVUL0H51800.2 HVUL2H02439.2 0.106168259285042
HVUL0H51800.2 HVUL2H06740.2 0.144789560280657
HVUL0H51800.2 HVUL2H07445.2 0.107099583542088
HVUL0H51800.2 HVUL2H08482.2 0.167420718136034
HVUL0H51800.2 HVUL2H13279.2 0.0857465944826439
HVUL0H51800.2 HVUL2H13491.2 0.11635458227216
HVUL0H51800.2 HVUL2H15501.2 0.246567978475156
HVUL0H51800.2 HVUL2H19579.2 0.155450987054796
HVUL0H51800.2 HVUL2H19637.2 0.0753958941702159
HVUL0H51800.2 HVUL2H21597.2 0.201303173301952
HVUL0H51800.2 HVUL2H22732.2 0.0760299833925912
HVUL0H51800.2 HVUL2H23179.2 0.0316635202973626
HVUL0H51800.2 HVUL2H23599.2 0.198567895703828
HVUL0H51800.2 HVUL2H25272.2 0.194886547950842
HVUL0H51800.2 HVUL2H28705.2 0.177308030130203
HVUL0H51800.2 HVUL2H28788.2 0.151377362126736
HVUL0H51800.2 HVUL2H30326.2 0.113189530246846
HVUL0H51800.2 HVUL2H30833.2 0.0854756728121904
HVUL0H51800.2 HVUL2H31183.2 0.209440944847247
HVUL0H51800.2 HVUL2H31756.2 0.184383354338975
HVUL0H51800.2 HVUL2H34120.2 0.227317785122855
HVUL0H51800.2 HVUL2H35215.2 0.0928096002836964
HVUL0H51800.2 HVUL2H35333.2 0.0387789608400422
HVUL0H51800.2 HVUL2H35570.2 0.119065522591958
HVUL0H51800.2 HVUL2H36921.2 0.0988402952273094
HVUL0H51800.2 HVUL2H38815.2 0.117644267722854
HVUL0H51800.2 HVUL2H39077.2 0.153010315226691
HVUL0H51800.2 HVUL2H39733.2 0.139813754238602
HVUL0H51800.2 HVUL2H46402.2 0.0425217828798726
HVUL0H51800.2 HVUL2H48107.2 0.143266449552719
HVUL0H51800.2 HVUL2H48817.2 0.199055900594679
HVUL0H51800.2 HVUL2H49641.2 0.225854404155512
HVUL0H51800.2 HVUL2H49996.2 0.220777224439104
HVUL0H51800.2 HVUL2H50964.2 0.209256329592417
HVUL0H51800.2 HVUL2H51937.2 0.156921195005322
HVUL0H51800.2 HVUL2H53730.2 0.106836710918892
HVUL0H51800.2 HVUL2H54259.2 0.14777740999458
HVUL0H51800.2 HVUL2H54299.2 0.169193900121782
HVUL0H51800.2 HVUL2H57592.2 0.1919987258533
HVUL0H51800.2 HVUL3H00491.2 0.208801962715344
HVUL0H51800.2 HVUL3H00822.2 0.0907969477373069
HVUL0H51800.2 HVUL3H02932.2 0.0908836649754635
HVUL0H51800.2 HVUL3H03449.2 0.211152551800636
HVUL0H51800.2 HVUL3H05437.2 0.120137834412037
HVUL0H51800.2 HVUL3H07242.2 0.178229376161026
HVUL0H51800.2 HVUL3H07244.2 0.200762433747627
HVUL0H51800.2 HVUL3H10993.2 0.249552553812761
HVUL0H51800.2 HVUL3H11275.2 0.107067747020391
HVUL0H51800.2 HVUL3H11357.2 0.235950083960046
HVUL0H51800.2 HVUL3H11478.2 0.180119502861344
HVUL0H51800.2 HVUL3H13124.2 0.200983508797476
HVUL0H51800.2 HVUL3H13164.2 0.140409664581256
HVUL0H51800.2 HVUL3H14322.2 0.119500832574825
HVUL0H51800.2 HVUL3H14790.2 0.227889220021591
HVUL0H51800.2 HVUL3H18390.2 0.179946722072271
HVUL0H51800.2 HVUL3H18624.2 0.142375355239482
HVUL0H51800.2 HVUL3H18707.2 0.212308473106547
HVUL0H51800.2 HVUL3H23075.2 0.157865330735625
HVUL0H51800.2 HVUL3H32431.2 0.140672934719168
HVUL0H51800.2 HVUL3H34655.2 0.218652040489178
HVUL0H51800.2 HVUL3H35200.2 0.213156752844638
HVUL0H51800.2 HVUL3H35336.2 0.0796242489200817
HVUL0H51800.2 HVUL3H35420.2 0.186057699421135
HVUL0H51800.2 HVUL3H37876.2 0.177788580483363
HVUL0H51800.2 HVUL3H38937.2 0.189877016825271
HVUL0H51800.2 HVUL3H46215.2 0.197186434104149
HVUL0H51800.2 HVUL3H46422.2 0.114923009917264
HVUL0H51800.2 HVUL3H47520.2 0.116088631308327
HVUL0H51800.2 HVUL3H51467.2 0.199587148620468
HVUL0H51800.2 HVUL3H52600.2 0.192310199954822
HVUL0H51800.2 HVUL3H54696.2 0.221577640080938
HVUL0H51800.2 HVUL4H03026.2 0.143930162371352
HVUL0H51800.2 HVUL4H08846.2 0.158788952112337
HVUL0H51800.2 HVUL4H13203.2 0.247665100493124
HVUL0H51800.2 HVUL4H14717.2 0.0551753962199308
HVUL0H51800.2 HVUL4H17201.2 0.146580410435915
HVUL0H51800.2 HVUL4H17679.2 0.139907938261976
HVUL0H51800.2 HVUL4H19302.2 0.225620998085098
HVUL0H51800.2 HVUL4H23086.2 0.126898583680869
HVUL0H51800.2 HVUL4H23504.2 0.0409387193237838
HVUL0H51800.2 HVUL4H24743.2 0.178119817469944
HVUL0H51800.2 HVUL4H26283.2 0.238520119211449
HVUL0H51800.2 HVUL4H31204.2 0.149229087933096
HVUL0H51800.2 HVUL4H34908.2 0.0923946239247882
HVUL0H51800.2 HVUL4H38469.2 0.198787973130746
HVUL0H51800.2 HVUL4H38524.2 0.139195015308729
HVUL0H51800.2 HVUL4H40001.2 0.0791875504463243
HVUL0H51800.2 HVUL4H42287.2 0.111867811889744
HVUL0H51800.2 HVUL4H42373.2 0.216504182215719
HVUL0H51800.2 HVUL4H44926.2 0.10969406566361
HVUL0H51800.2 HVUL4H48365.2 0.110693742887482
HVUL0H51800.2 HVUL4H51081.2 0.137989136753964
HVUL0H51800.2 HVUL4H55512.2 0.168262428452048
HVUL0H51800.2 HVUL4H56071.2 0.20597648943364
HVUL0H51800.2 HVUL5H01251.2 0.181759248220696
HVUL0H51800.2 HVUL5H01940.2 0.152608420819644
HVUL0H51800.2 HVUL5H03546.2 0.148419055540377
HVUL0H51800.2 HVUL5H03939.2 0.252773937031338
HVUL0H51800.2 HVUL5H06028.2 0.185759841983284
HVUL0H51800.2 HVUL5H07038.2 0.19839338486009
HVUL0H51800.2 HVUL5H09678.2 0.209170181994131
HVUL0H51800.2 HVUL5H09833.2 0.113652360723598
HVUL0H51800.2 HVUL5H10034.2 0.125959482776311
HVUL0H51800.2 HVUL5H11349.2 0.193839285430089
HVUL0H51800.2 HVUL5H14370.2 0.065518123392915
HVUL0H51800.2 HVUL5H14452.2 0.147456066976636
HVUL0H51800.2 HVUL5H14897.2 0.166434009967851
HVUL0H51800.2 HVUL5H14955.2 0.0938073805107002
HVUL0H51800.2 HVUL5H16377.2 0.227446845947984
HVUL0H51800.2 HVUL5H16812.2 0.155253797949666
HVUL0H51800.2 HVUL5H22700.2 0.160890842084604
HVUL0H51800.2 HVUL5H26091.2 0.154625983114527
HVUL0H51800.2 HVUL5H27239.2 0.198484252886881
HVUL0H51800.2 HVUL5H29430.2 0.112101407191658
HVUL0H51800.2 HVUL5H30136.2 0.0928744226071613
HVUL0H51800.2 HVUL5H31400.2 0.210609548647867
HVUL0H51800.2 HVUL5H32616.2 0.101066272996477
HVUL0H51800.2 HVUL5H32720.2 0.175236330589428
HVUL0H51800.2 HVUL5H32721.2 0.157589935576522
HVUL0H51800.2 HVUL5H32912.2 0.0906454346801629
HVUL0H51800.2 HVUL5H33599.2 0.183485485776216
HVUL0H51800.2 HVUL5H34732.2 0.0836457596412275
HVUL0H51800.2 HVUL5H34884.2 0.150048982471136
HVUL0H51800.2 HVUL5H34946.2 0.115323431180587
HVUL0H51800.2 HVUL5H35633.2 0.0774209208054083
HVUL0H51800.2 HVUL5H35742.2 0.123824707157422
HVUL0H51800.2 HVUL5H37112.2 0.205687284659127
HVUL0H51800.2 HVUL5H37572.2 0.141650901151236
HVUL0H51800.2 HVUL5H40076.2 0.135568049246537
HVUL0H51800.2 HVUL5H40847.2 0.0921763701889738
HVUL0H51800.2 HVUL5H43611.2 0.13964880958546
HVUL0H51800.2 HVUL5H48388.2 0.245913615703787
HVUL0H51800.2 HVUL5H52835.2 0.0896429938472912
HVUL0H51800.2 HVUL6H02599.2 0.115436574000898
HVUL0H51800.2 HVUL6H06294.2 0.163150186689758
HVUL0H51800.2 HVUL6H07042.2 0.0769899976657944
HVUL0H51800.2 HVUL6H09387.2 0.0747563813346287
HVUL0H51800.2 HVUL6H11868.2 0.106844975455667
HVUL0H51800.2 HVUL6H17187.2 0.107824915179085
HVUL0H51800.2 HVUL6H17608.2 0.173259437885273
HVUL0H51800.2 HVUL6H19220.2 0.0934927638139657
HVUL0H51800.2 HVUL6H22485.2 0.0900349017043554
HVUL0H51800.2 HVUL6H26962.2 0.220609713683365
HVUL0H51800.2 HVUL6H31604.2 0.131624514891491
HVUL0H51800.2 HVUL6H32136.2 0.123648541288051
HVUL0H51800.2 HVUL6H32922.2 0.209166907177622
HVUL0H51800.2 HVUL6H32923.2 0.216252943806238
HVUL0H51800.2 HVUL6H33986.2 0.131694351037614
HVUL0H51800.2 HVUL6H42097.2 0.226384605387248
HVUL0H51800.2 HVUL6H42978.2 0.227983641494755
HVUL0H51800.2 HVUL6H46084.2 0.170648248144289
HVUL0H51800.2 HVUL6H46852.2 0.17979317788693
HVUL0H51800.2 HVUL6H48442.2 0.0397816258695973
HVUL0H51800.2 HVUL6H50052.2 0.158127415572021
HVUL0H51800.2 HVUL7H00902.2 0.0544961464638221
HVUL0H51800.2 HVUL7H00981.2 0.112636315886685
HVUL0H51800.2 HVUL7H01622.2 0.246579618774292
HVUL0H51800.2 HVUL7H04426.2 0.211104179332135
HVUL0H51800.2 HVUL7H05030.2 0.0835094675831536
HVUL0H51800.2 HVUL7H07040.2 0.16518095665902
HVUL0H51800.2 HVUL7H11321.2 0.172982128216253
HVUL0H51800.2 HVUL7H12417.2 0.0842077141164124
HVUL0H51800.2 HVUL7H12720.2 0.16234005567389
HVUL0H51800.2 HVUL7H13740.2 0.0691291235044103
HVUL0H51800.2 HVUL7H13879.2 0.0980322384945086
HVUL0H51800.2 HVUL7H17250.2 0.101408513050154
HVUL0H51800.2 HVUL7H18795.2 0.0646989780361101
HVUL0H51800.2 HVUL7H19319.2 0.130263545859838
HVUL0H51800.2 HVUL7H19832.2 0.0813690054103724
HVUL0H51800.2 HVUL7H20466.2 0.0408587685736575
HVUL0H51800.2 HVUL7H21188.2 0.0498439697064694
HVUL0H51800.2 HVUL7H21490.2 0.121579822045216
HVUL0H51800.2 HVUL7H22409.2 0.20016408594403
HVUL0H51800.2 HVUL7H23329.2 0.115642439660575
HVUL0H51800.2 HVUL7H24222.2 0.0973955963393811
HVUL0H51800.2 HVUL7H29831.2 0.130295681400527
HVUL0H51800.2 HVUL7H32460.2 0.105844854406509
HVUL0H51800.2 HVUL7H34786.2 0.154464025020603
HVUL0H51800.2 HVUL7H36312.2 0.168554424730645
HVUL0H51800.2 HVUL7H41144.2 0.193641816184617
HVUL0H51800.2 HVUL7H41207.2 0.154681439181446
HVUL0H51800.2 HVUL7H44846.2 0.0870542892219285
HVUL0H51800.2 HVUL7H50906.2 0.0718262442143401
HVUL0H51800.2 HVUL7H54501.2 0.237974393909244
HVUL1H01625.2 HVUL1H03353.2 0.279091162034773
HVUL1H01625.2 HVUL1H06198.2 0.121234380052567
HVUL1H01625.2 HVUL1H08278.2 0.176977918785291
HVUL1H01625.2 HVUL1H08935.2 0.195368456082525
HVUL1H01625.2 HVUL1H11089.2 0.110003843259246
HVUL1H01625.2 HVUL1H13833.2 0.183680510635373
HVUL1H01625.2 HVUL1H14944.2 0.196368245622284
HVUL1H01625.2 HVUL1H17746.2 0.0965896178729818
HVUL1H01625.2 HVUL1H19507.2 0.200238906780265
HVUL1H01625.2 HVUL1H22602.2 0.175768663121853
HVUL1H01625.2 HVUL1H25727.2 0.197612332382263
HVUL1H01625.2 HVUL1H25786.2 0.136959812329317
HVUL1H01625.2 HVUL1H29085.2 0.278709735233775
HVUL1H01625.2 HVUL1H29663.2 0.205657837270669
HVUL1H01625.2 HVUL1H30946.2 0.223263309994714
HVUL1H01625.2 HVUL1H30947.2 0.158503971767013
HVUL1H01625.2 HVUL1H32319.2 0.109379239103503
HVUL1H01625.2 HVUL1H33975.2 0.225611823425281
HVUL1H01625.2 HVUL1H34171.2 0.171158718693393
HVUL1H01625.2 HVUL1H37499.2 0.285951144815779
HVUL1H01625.2 HVUL1H37702.2 0.207440177272944
HVUL1H01625.2 HVUL1H41670.2 0.10431602323451
HVUL1H01625.2 HVUL1H41885.2 0.192110474464144
HVUL1H01625.2 HVUL1H44419.2 0.27161926299045
HVUL1H01625.2 HVUL1H47481.2 0.183421592162513
HVUL1H01625.2 HVUL1H48305.2 0.239588977069996
HVUL1H01625.2 HVUL1H50011.2 0.110464909926612
HVUL1H01625.2 HVUL2H00199.2 0.267321954134254
HVUL1H01625.2 HVUL2H01025.2 0.153275286604508
HVUL1H01625.2 HVUL2H01202.2 0.165106420804411
HVUL1H01625.2 HVUL2H02439.2 0.218028222936162
HVUL1H01625.2 HVUL2H06740.2 0.259186932433883
HVUL1H01625.2 HVUL2H07445.2 0.131401961081145
HVUL1H01625.2 HVUL2H08482.2 0.266220544692305
HVUL1H01625.2 HVUL2H13279.2 0.139843477815097
HVUL1H01625.2 HVUL2H13491.2 0.216091176007006
HVUL1H01625.2 HVUL2H15501.2 0.264882490224233
HVUL1H01625.2 HVUL2H19579.2 0.249518146625379
HVUL1H01625.2 HVUL2H19637.2 0.167239615277856
HVUL1H01625.2 HVUL2H21597.2 0.236173822955277
HVUL1H01625.2 HVUL2H22732.2 0.165841378360611
HVUL1H01625.2 HVUL2H23179.2 0.0676144304028701
HVUL1H01625.2 HVUL2H23599.2 0.28900029890537
HVUL1H01625.2 HVUL2H25272.2 0.287901134925533
HVUL1H01625.2 HVUL2H28705.2 0.259613284859248
HVUL1H01625.2 HVUL2H28788.2 0.248180417317346
HVUL1H01625.2 HVUL2H30326.2 0.231154259042044
HVUL1H01625.2 HVUL2H30833.2 0.179477321396005
HVUL1H01625.2 HVUL2H31183.2 0.288407356632486
HVUL1H01625.2 HVUL2H31756.2 0.226308569722568
HVUL1H01625.2 HVUL2H34120.2 0.27666563600229
HVUL1H01625.2 HVUL2H35215.2 0.189208394897057
HVUL1H01625.2 HVUL2H35333.2 0.0594327381264539
HVUL1H01625.2 HVUL2H35570.2 0.235716156533045
HVUL1H01625.2 HVUL2H36921.2 0.170963105161523
HVUL1H01625.2 HVUL2H38815.2 0.204328404433193
HVUL1H01625.2 HVUL2H39077.2 0.244159645503328
HVUL1H01625.2 HVUL2H39733.2 0.252284004669253
HVUL1H01625.2 HVUL2H46402.2 0.0813839627795725
HVUL1H01625.2 HVUL2H48107.2 0.267022180708067
HVUL1H01625.2 HVUL2H48817.2 0.296663584707932
HVUL1H01625.2 HVUL2H49641.2 0.27503554693491
HVUL1H01625.2 HVUL2H49996.2 0.240813995396638
HVUL1H01625.2 HVUL2H50964.2 0.187055650287627
HVUL1H01625.2 HVUL2H51937.2 0.204232003474165
HVUL1H01625.2 HVUL2H53730.2 0.201639364413656
HVUL1H01625.2 HVUL2H54259.2 0.139380334968846
HVUL1H01625.2 HVUL2H54299.2 0.28230077658558
HVUL1H01625.2 HVUL2H57592.2 0.206892419542695
HVUL1H01625.2 HVUL3H00491.2 0.196145441328043
HVUL1H01625.2 HVUL3H00822.2 0.176439060825574
HVUL1H01625.2 HVUL3H02932.2 0.162603830386698
HVUL1H01625.2 HVUL3H03449.2 0.297165751988516
HVUL1H01625.2 HVUL3H05437.2 0.192371453168786
HVUL1H01625.2 HVUL3H07242.2 0.161939191880181
HVUL1H01625.2 HVUL3H07244.2 0.192084271603372
HVUL1H01625.2 HVUL3H10993.2 0.215876397592538
HVUL1H01625.2 HVUL3H11275.2 0.187475085137145
HVUL1H01625.2 HVUL3H11357.2 0.178471395657376
HVUL1H01625.2 HVUL3H11478.2 0.261615191950765
HVUL1H01625.2 HVUL3H13124.2 0.173054788057362
HVUL1H01625.2 HVUL3H13164.2 0.232038310372083
HVUL1H01625.2 HVUL3H14322.2 0.225471790084869
HVUL1H01625.2 HVUL3H14790.2 0.211601852828423
HVUL1H01625.2 HVUL3H18390.2 0.235968228043077
HVUL1H01625.2 HVUL3H18624.2 0.137242687936147
HVUL1H01625.2 HVUL3H18707.2 0.196233025304199
HVUL1H01625.2 HVUL3H23075.2 0.265665727666462
HVUL1H01625.2 HVUL3H32431.2 0.220237209404639
HVUL1H01625.2 HVUL3H34655.2 0.161258845222402
HVUL1H01625.2 HVUL3H35200.2 0.277869368760545
HVUL1H01625.2 HVUL3H35336.2 0.16336523910653
HVUL1H01625.2 HVUL3H35420.2 0.188147209489171
HVUL1H01625.2 HVUL3H37876.2 0.268806084200371
HVUL1H01625.2 HVUL3H38937.2 0.234088589643014
HVUL1H01625.2 HVUL3H46215.2 0.171576913818217
HVUL1H01625.2 HVUL3H46422.2 0.228913562652504
HVUL1H01625.2 HVUL3H47520.2 0.2238071462797
HVUL1H01625.2 HVUL3H51467.2 0.208246192229393
HVUL1H01625.2 HVUL3H52600.2 0.250760430652569
HVUL1H01625.2 HVUL3H54696.2 0.238669704418116
HVUL1H01625.2 HVUL4H03026.2 0.250569199017271
HVUL1H01625.2 HVUL4H08846.2 0.211198212999697
HVUL1H01625.2 HVUL4H13203.2 0.311684495924441
HVUL1H01625.2 HVUL4H14717.2 0.111316359506192
HVUL1H01625.2 HVUL4H17201.2 0.226897561643916
HVUL1H01625.2 HVUL4H17679.2 0.243889503865419
HVUL1H01625.2 HVUL4H19302.2 0.245692842217688
HVUL1H01625.2 HVUL4H23086.2 0.210137463453041
HVUL1H01625.2 HVUL4H23504.2 0.0832316713077626
HVUL1H01625.2 HVUL4H24743.2 0.137972549221479
HVUL1H01625.2 HVUL4H26283.2 0.185487486425753
HVUL1H01625.2 HVUL4H31204.2 0.257528994234514
HVUL1H01625.2 HVUL4H34908.2 0.182193582891347
HVUL1H01625.2 HVUL4H38469.2 0.27843733235031
HVUL1H01625.2 HVUL4H38524.2 0.232933698096849
HVUL1H01625.2 HVUL4H40001.2 0.144057676025945
HVUL1H01625.2 HVUL4H42287.2 0.228479968685253
HVUL1H01625.2 HVUL4H42373.2 0.23448722713478
HVUL1H01625.2 HVUL4H44926.2 0.218415353403915
HVUL1H01625.2 HVUL4H48365.2 0.108621509855939
HVUL1H01625.2 HVUL4H51081.2 0.257351854435555
HVUL1H01625.2 HVUL4H55512.2 0.270321497661597
HVUL1H01625.2 HVUL4H56071.2 0.276489576454947
HVUL1H01625.2 HVUL5H01251.2 0.27205554858053
HVUL1H01625.2 HVUL5H01940.2 0.228861334262506
HVUL1H01625.2 HVUL5H03546.2 0.268642276607489
HVUL1H01625.2 HVUL5H03939.2 0.216647761967213
HVUL1H01625.2 HVUL5H06028.2 0.134554285038737
HVUL1H01625.2 HVUL5H07038.2 0.278283108824734
HVUL1H01625.2 HVUL5H09678.2 0.303456605853623
HVUL1H01625.2 HVUL5H09833.2 0.230466706580798
HVUL1H01625.2 HVUL5H10034.2 0.208068499407119
HVUL1H01625.2 HVUL5H11349.2 0.193463073572599
HVUL1H01625.2 HVUL5H14370.2 0.110407434886025
HVUL1H01625.2 HVUL5H14452.2 0.27075228354686
HVUL1H01625.2 HVUL5H14897.2 0.225160229968352
HVUL1H01625.2 HVUL5H14955.2 0.159851377183414
HVUL1H01625.2 HVUL5H16377.2 0.210489368376068
HVUL1H01625.2 HVUL5H16812.2 0.261429144193102
HVUL1H01625.2 HVUL5H22700.2 0.261128604972822
HVUL1H01625.2 HVUL5H26091.2 0.220598770263138
HVUL1H01625.2 HVUL5H27239.2 0.278639374729804
HVUL1H01625.2 HVUL5H29430.2 0.212570254861496
HVUL1H01625.2 HVUL5H30136.2 0.202832580749196
HVUL1H01625.2 HVUL5H31400.2 0.154509992173777
HVUL1H01625.2 HVUL5H32616.2 0.190658075385411
HVUL1H01625.2 HVUL5H32720.2 0.250333891175676
HVUL1H01625.2 HVUL5H32721.2 0.227211522773502
HVUL1H01625.2 HVUL5H32912.2 0.170376647888611
HVUL1H01625.2 HVUL5H33599.2 0.279114737903029
HVUL1H01625.2 HVUL5H34732.2 0.183280762269873
HVUL1H01625.2 HVUL5H34884.2 0.25736750393093
HVUL1H01625.2 HVUL5H34946.2 0.195242808000484
HVUL1H01625.2 HVUL5H35633.2 0.116951181936285
HVUL1H01625.2 HVUL5H35742.2 0.197647969240323
HVUL1H01625.2 HVUL5H37112.2 0.214859346210795
HVUL1H01625.2 HVUL5H37572.2 0.232106356612312
HVUL1H01625.2 HVUL5H40076.2 0.225326743928987
HVUL1H01625.2 HVUL5H40847.2 0.190802826834298
HVUL1H01625.2 HVUL5H43611.2 0.149738913427396
HVUL1H01625.2 HVUL5H48388.2 0.230064314401972
HVUL1H01625.2 HVUL5H52835.2 0.132487641783341
HVUL1H01625.2 HVUL6H02599.2 0.177972618318217
HVUL1H01625.2 HVUL6H06294.2 0.254018297027904
HVUL1H01625.2 HVUL6H07042.2 0.133910114329761
HVUL1H01625.2 HVUL6H09387.2 0.144818265383175
HVUL1H01625.2 HVUL6H11868.2 0.143592954340268
HVUL1H01625.2 HVUL6H17187.2 0.149434246628762
HVUL1H01625.2 HVUL6H17608.2 0.240323924757498
HVUL1H01625.2 HVUL6H19220.2 0.198890533166544
HVUL1H01625.2 HVUL6H22485.2 0.186438968797375
HVUL1H01625.2 HVUL6H26962.2 0.299509917711867
HVUL1H01625.2 HVUL6H31604.2 0.227117571212668
HVUL1H01625.2 HVUL6H32136.2 0.196161562024295
HVUL1H01625.2 HVUL6H32922.2 0.263197619284137
HVUL1H01625.2 HVUL6H32923.2 0.252355061482047
HVUL1H01625.2 HVUL6H33986.2 0.217947158684121
HVUL1H01625.2 HVUL6H42097.2 0.289852637877759
HVUL1H01625.2 HVUL6H42978.2 0.275220809032125
HVUL1H01625.2 HVUL6H46084.2 0.25872373880447
HVUL1H01625.2 HVUL6H46852.2 0.193750760267273
HVUL1H01625.2 HVUL6H48442.2 0.0672442292492281
HVUL1H01625.2 HVUL6H50052.2 0.279899507377802
HVUL1H01625.2 HVUL7H00902.2 0.105182892964684
HVUL1H01625.2 HVUL7H00981.2 0.182779868522392
HVUL1H01625.2 HVUL7H01622.2 0.201978084104757
HVUL1H01625.2 HVUL7H04426.2 0.285117707210485
HVUL1H01625.2 HVUL7H05030.2 0.178923257030121
HVUL1H01625.2 HVUL7H07040.2 0.23055283435736
HVUL1H01625.2 HVUL7H11321.2 0.267070304342141
HVUL1H01625.2 HVUL7H12417.2 0.11609099244396
HVUL1H01625.2 HVUL7H12720.2 0.247435973703709
HVUL1H01625.2 HVUL7H13740.2 0.149691479353363
HVUL1H01625.2 HVUL7H13879.2 0.191672858123418
HVUL1H01625.2 HVUL7H17250.2 0.208474851671188
HVUL1H01625.2 HVUL7H18795.2 0.113133192484025
HVUL1H01625.2 HVUL7H19319.2 0.186105647364825
HVUL1H01625.2 HVUL7H19832.2 0.130742198081846
HVUL1H01625.2 HVUL7H20466.2 0.0836777879589261
HVUL1H01625.2 HVUL7H21188.2 0.108426604387389
HVUL1H01625.2 HVUL7H21490.2 0.194141526934304
HVUL1H01625.2 HVUL7H22409.2 0.167463388499662
HVUL1H01625.2 HVUL7H23329.2 0.200932251788284
HVUL1H01625.2 HVUL7H24222.2 0.199677099715348
HVUL1H01625.2 HVUL7H29831.2 0.242747217634433
HVUL1H01625.2 HVUL7H32460.2 0.208050625334849
HVUL1H01625.2 HVUL7H34786.2 0.238747279435528
HVUL1H01625.2 HVUL7H36312.2 0.242656103723541
HVUL1H01625.2 HVUL7H41144.2 0.246339213281126
HVUL1H01625.2 HVUL7H41207.2 0.267375778226054
HVUL1H01625.2 HVUL7H44846.2 0.177138924988343
HVUL1H01625.2 HVUL7H50906.2 0.124556608772747
HVUL1H01625.2 HVUL7H54501.2 0.237290359859363
HVUL1H03353.2 HVUL1H06198.2 0.123073148069499
HVUL1H03353.2 HVUL1H08278.2 0.17696375421826
HVUL1H03353.2 HVUL1H08935.2 0.179911055387179
HVUL1H03353.2 HVUL1H11089.2 0.115712105597453
HVUL1H03353.2 HVUL1H13833.2 0.149416667169679
HVUL1H03353.2 HVUL1H14944.2 0.152099891709625
HVUL1H03353.2 HVUL1H17746.2 0.107017099720776
HVUL1H03353.2 HVUL1H19507.2 0.187614695368471
HVUL1H03353.2 HVUL1H22602.2 0.165967208339775
HVUL1H03353.2 HVUL1H25727.2 0.184317665119794
HVUL1H03353.2 HVUL1H25786.2 0.136044303535779
HVUL1H03353.2 HVUL1H29085.2 0.246013232529103
HVUL1H03353.2 HVUL1H29663.2 0.184995170293764
HVUL1H03353.2 HVUL1H30946.2 0.188788904500175
HVUL1H03353.2 HVUL1H30947.2 0.155301412217885
HVUL1H03353.2 HVUL1H32319.2 0.115732823914441
HVUL1H03353.2 HVUL1H33975.2 0.219221043744065
HVUL1H03353.2 HVUL1H34171.2 0.197456679058044
HVUL1H03353.2 HVUL1H37499.2 0.25360713153009
HVUL1H03353.2 HVUL1H37702.2 0.211525991015444
HVUL1H03353.2 HVUL1H41670.2 0.0848701185218694
HVUL1H03353.2 HVUL1H41885.2 0.191873586189246
HVUL1H03353.2 HVUL1H44419.2 0.241876419456998
HVUL1H03353.2 HVUL1H47481.2 0.157446950411131
HVUL1H03353.2 HVUL1H48305.2 0.200021946583055
HVUL1H03353.2 HVUL1H50011.2 0.099922810011264
HVUL1H03353.2 HVUL2H00199.2 0.228095618437261
HVUL1H03353.2 HVUL2H01025.2 0.153060111924837
HVUL1H03353.2 HVUL2H01202.2 0.129062886066551
HVUL1H03353.2 HVUL2H02439.2 0.172259186456675
HVUL1H03353.2 HVUL2H06740.2 0.227506398128618
HVUL1H03353.2 HVUL2H07445.2 0.121263177581689
HVUL1H03353.2 HVUL2H08482.2 0.254644739859962
HVUL1H03353.2 HVUL2H13279.2 0.155688802747645
HVUL1H03353.2 HVUL2H13491.2 0.180131780872227
HVUL1H03353.2 HVUL2H15501.2 0.21888981194539
HVUL1H03353.2 HVUL2H19579.2 0.218801917020475
HVUL1H03353.2 HVUL2H19637.2 0.135822010169909
HVUL1H03353.2 HVUL2H21597.2 0.232299080374867
HVUL1H03353.2 HVUL2H22732.2 0.139721762984357
HVUL1H03353.2 HVUL2H23179.2 0.060411622178749
HVUL1H03353.2 HVUL2H23599.2 0.275230895735378
HVUL1H03353.2 HVUL2H25272.2 0.251371433688257
HVUL1H03353.2 HVUL2H28705.2 0.225155323931828
HVUL1H03353.2 HVUL2H28788.2 0.195082078816124
HVUL1H03353.2 HVUL2H30326.2 0.19322883712092
HVUL1H03353.2 HVUL2H30833.2 0.143319749806705
HVUL1H03353.2 HVUL2H31183.2 0.24093267582975
HVUL1H03353.2 HVUL2H31756.2 0.245535226710359
HVUL1H03353.2 HVUL2H34120.2 0.22597067067579
HVUL1H03353.2 HVUL2H35215.2 0.146323012247567
HVUL1H03353.2 HVUL2H35333.2 0.065317967208976
HVUL1H03353.2 HVUL2H35570.2 0.204351388817028
HVUL1H03353.2 HVUL2H36921.2 0.179518298945203
HVUL1H03353.2 HVUL2H38815.2 0.16365529704683
HVUL1H03353.2 HVUL2H39077.2 0.237536000701151
HVUL1H03353.2 HVUL2H39733.2 0.204981162163747
HVUL1H03353.2 HVUL2H46402.2 0.0745109015790326
HVUL1H03353.2 HVUL2H48107.2 0.21556350813614
HVUL1H03353.2 HVUL2H48817.2 0.262733292070778
HVUL1H03353.2 HVUL2H49641.2 0.243907352169775
HVUL1H03353.2 HVUL2H49996.2 0.206816101555675
HVUL1H03353.2 HVUL2H50964.2 0.190795721315751
HVUL1H03353.2 HVUL2H51937.2 0.200545422702113
HVUL1H03353.2 HVUL2H53730.2 0.156266390559807
HVUL1H03353.2 HVUL2H54259.2 0.138112620267206
HVUL1H03353.2 HVUL2H54299.2 0.252725539662903
HVUL1H03353.2 HVUL2H57592.2 0.22161378672107
HVUL1H03353.2 HVUL3H00491.2 0.196097391725623
HVUL1H03353.2 HVUL3H00822.2 0.163357850260607
HVUL1H03353.2 HVUL3H02932.2 0.151040077816831
HVUL1H03353.2 HVUL3H03449.2 0.252256561841827
HVUL1H03353.2 HVUL3H05437.2 0.163402034470974
HVUL1H03353.2 HVUL3H07242.2 0.167119771455161
HVUL1H03353.2 HVUL3H07244.2 0.198047994332921
HVUL1H03353.2 HVUL3H10993.2 0.200497333531496
HVUL1H03353.2 HVUL3H11275.2 0.152097793776266
HVUL1H03353.2 HVUL3H11357.2 0.173579762240881
HVUL1H03353.2 HVUL3H11478.2 0.213943093360238
HVUL1H03353.2 HVUL3H13124.2 0.154853975230238
HVUL1H03353.2 HVUL3H13164.2 0.184556655023293
HVUL1H03353.2 HVUL3H14322.2 0.200291227884973
HVUL1H03353.2 HVUL3H14790.2 0.194894105094299
HVUL1H03353.2 HVUL3H18390.2 0.203117896313218
HVUL1H03353.2 HVUL3H18624.2 0.118605258203129
HVUL1H03353.2 HVUL3H18707.2 0.19007655793145
HVUL1H03353.2 HVUL3H23075.2 0.215909228524918
HVUL1H03353.2 HVUL3H32431.2 0.214954407267362
HVUL1H03353.2 HVUL3H34655.2 0.151435627855642
HVUL1H03353.2 HVUL3H35200.2 0.270118484854448
HVUL1H03353.2 HVUL3H35336.2 0.139159068663411
HVUL1H03353.2 HVUL3H35420.2 0.158109177436903
HVUL1H03353.2 HVUL3H37876.2 0.220050244591465
HVUL1H03353.2 HVUL3H38937.2 0.253723657244394
HVUL1H03353.2 HVUL3H46215.2 0.16490902271911
HVUL1H03353.2 HVUL3H46422.2 0.204363305115275
HVUL1H03353.2 HVUL3H47520.2 0.205169690562082
HVUL1H03353.2 HVUL3H51467.2 0.177544083897673
HVUL1H03353.2 HVUL3H52600.2 0.23713581899057
HVUL1H03353.2 HVUL3H54696.2 0.232486653466919
HVUL1H03353.2 HVUL4H03026.2 0.220118129032643
HVUL1H03353.2 HVUL4H08846.2 0.2092661427274
HVUL1H03353.2 HVUL4H13203.2 0.277770290384711
HVUL1H03353.2 HVUL4H14717.2 0.0935556329507785
HVUL1H03353.2 HVUL4H17201.2 0.21142921381709
HVUL1H03353.2 HVUL4H17679.2 0.209099798989402
HVUL1H03353.2 HVUL4H19302.2 0.241624957297863
HVUL1H03353.2 HVUL4H23086.2 0.207491800241703
HVUL1H03353.2 HVUL4H23504.2 0.0653048657930025
HVUL1H03353.2 HVUL4H24743.2 0.147929637737861
HVUL1H03353.2 HVUL4H26283.2 0.176619901510602
HVUL1H03353.2 HVUL4H31204.2 0.233634016027401
HVUL1H03353.2 HVUL4H34908.2 0.147677310719038
HVUL1H03353.2 HVUL4H38469.2 0.274359925339759
HVUL1H03353.2 HVUL4H38524.2 0.199487705401007
HVUL1H03353.2 HVUL4H40001.2 0.121895422031535
HVUL1H03353.2 HVUL4H42287.2 0.188602654096086
HVUL1H03353.2 HVUL4H42373.2 0.246858824993774
HVUL1H03353.2 HVUL4H44926.2 0.185002380653647
HVUL1H03353.2 HVUL4H48365.2 0.119122944937997
HVUL1H03353.2 HVUL4H51081.2 0.20959292432414
HVUL1H03353.2 HVUL4H55512.2 0.251703746000356
HVUL1H03353.2 HVUL4H56071.2 0.274744007308678
HVUL1H03353.2 HVUL5H01251.2 0.223204174546505
HVUL1H03353.2 HVUL5H01940.2 0.22715994087602
HVUL1H03353.2 HVUL5H03546.2 0.21831962641467
HVUL1H03353.2 HVUL5H03939.2 0.191951919743063
HVUL1H03353.2 HVUL5H06028.2 0.136812276701416
HVUL1H03353.2 HVUL5H07038.2 0.26265701641952
HVUL1H03353.2 HVUL5H09678.2 0.261083391521737
HVUL1H03353.2 HVUL5H09833.2 0.190796349260228
HVUL1H03353.2 HVUL5H10034.2 0.188279408035635
HVUL1H03353.2 HVUL5H11349.2 0.176430682360276
HVUL1H03353.2 HVUL5H14370.2 0.118863021166468
HVUL1H03353.2 HVUL5H14452.2 0.22478204583802
HVUL1H03353.2 HVUL5H14897.2 0.23432285897721
HVUL1H03353.2 HVUL5H14955.2 0.163629794210905
HVUL1H03353.2 HVUL5H16377.2 0.181417190947628
HVUL1H03353.2 HVUL5H16812.2 0.229112094273519
HVUL1H03353.2 HVUL5H22700.2 0.255684639147476
HVUL1H03353.2 HVUL5H26091.2 0.192116926631527
HVUL1H03353.2 HVUL5H27239.2 0.221018522748567
HVUL1H03353.2 HVUL5H29430.2 0.173466068074633
HVUL1H03353.2 HVUL5H30136.2 0.176430212109092
HVUL1H03353.2 HVUL5H31400.2 0.136772814657211
HVUL1H03353.2 HVUL5H32616.2 0.174369526896712
HVUL1H03353.2 HVUL5H32720.2 0.204918888898142
HVUL1H03353.2 HVUL5H32721.2 0.237455836076072
HVUL1H03353.2 HVUL5H32912.2 0.149080072269719
HVUL1H03353.2 HVUL5H33599.2 0.246974320025189
HVUL1H03353.2 HVUL5H34732.2 0.146096794345363
HVUL1H03353.2 HVUL5H34884.2 0.2061984417851
HVUL1H03353.2 HVUL5H34946.2 0.19283514397502
HVUL1H03353.2 HVUL5H35633.2 0.110070746787248
HVUL1H03353.2 HVUL5H35742.2 0.159677179040902
HVUL1H03353.2 HVUL5H37112.2 0.196089863784335
HVUL1H03353.2 HVUL5H37572.2 0.231885291364012
HVUL1H03353.2 HVUL5H40076.2 0.195448348222362
HVUL1H03353.2 HVUL5H40847.2 0.166842066399918
HVUL1H03353.2 HVUL5H43611.2 0.159740693042005
HVUL1H03353.2 HVUL5H48388.2 0.226905927205428
HVUL1H03353.2 HVUL5H52835.2 0.150764703727799
HVUL1H03353.2 HVUL6H02599.2 0.19358762119204
HVUL1H03353.2 HVUL6H06294.2 0.204116047279524
HVUL1H03353.2 HVUL6H07042.2 0.1110772935034
HVUL1H03353.2 HVUL6H09387.2 0.118297826614327
HVUL1H03353.2 HVUL6H11868.2 0.158565838980928
HVUL1H03353.2 HVUL6H17187.2 0.166515855544665
HVUL1H03353.2 HVUL6H17608.2 0.249602913921175
HVUL1H03353.2 HVUL6H19220.2 0.153818622161796
HVUL1H03353.2 HVUL6H22485.2 0.157633567260165
HVUL1H03353.2 HVUL6H26962.2 0.256444220887198
HVUL1H03353.2 HVUL6H31604.2 0.221216794575006
HVUL1H03353.2 HVUL6H32136.2 0.166473582945646
HVUL1H03353.2 HVUL6H32922.2 0.217384100169495
HVUL1H03353.2 HVUL6H32923.2 0.211626552162347
HVUL1H03353.2 HVUL6H33986.2 0.195416739632346
HVUL1H03353.2 HVUL6H42097.2 0.237319565380818
HVUL1H03353.2 HVUL6H42978.2 0.235255320903582
HVUL1H03353.2 HVUL6H46084.2 0.22791795124438
HVUL1H03353.2 HVUL6H46852.2 0.177924555517949
HVUL1H03353.2 HVUL6H48442.2 0.0760004364443426
HVUL1H03353.2 HVUL6H50052.2 0.242148394335563
HVUL1H03353.2 HVUL7H00902.2 0.0840929353691807
HVUL1H03353.2 HVUL7H00981.2 0.180623534366472
HVUL1H03353.2 HVUL7H01622.2 0.187381524838929
HVUL1H03353.2 HVUL7H04426.2 0.267071740178154
HVUL1H03353.2 HVUL7H05030.2 0.154123357328891
HVUL1H03353.2 HVUL7H07040.2 0.181451811144686
HVUL1H03353.2 HVUL7H11321.2 0.26720810821573
HVUL1H03353.2 HVUL7H12417.2 0.142945533869714
HVUL1H03353.2 HVUL7H12720.2 0.193572564169574
HVUL1H03353.2 HVUL7H13740.2 0.115373505358283
HVUL1H03353.2 HVUL7H13879.2 0.152588308784606
HVUL1H03353.2 HVUL7H17250.2 0.172276689619492
HVUL1H03353.2 HVUL7H18795.2 0.117423417196379
HVUL1H03353.2 HVUL7H19319.2 0.163882948366434
HVUL1H03353.2 HVUL7H19832.2 0.112005086107923
HVUL1H03353.2 HVUL7H20466.2 0.0815912596037063
HVUL1H03353.2 HVUL7H21188.2 0.094915617266956
HVUL1H03353.2 HVUL7H21490.2 0.16577766572775
HVUL1H03353.2 HVUL7H22409.2 0.177792154687457
HVUL1H03353.2 HVUL7H23329.2 0.160072899829977
HVUL1H03353.2 HVUL7H24222.2 0.156899600245555
HVUL1H03353.2 HVUL7H29831.2 0.223549126840352
HVUL1H03353.2 HVUL7H32460.2 0.180178210509404
HVUL1H03353.2 HVUL7H34786.2 0.233885654382564
HVUL1H03353.2 HVUL7H36312.2 0.240801198201246
HVUL1H03353.2 HVUL7H41144.2 0.188583158014812
HVUL1H03353.2 HVUL7H41207.2 0.224986376576768
HVUL1H03353.2 HVUL7H44846.2 0.16257740578338
HVUL1H03353.2 HVUL7H50906.2 0.0954606752654614
HVUL1H03353.2 HVUL7H54501.2 0.219667217014362
HVUL1H06198.2 HVUL1H08278.2 0.0428725259931812
HVUL1H06198.2 HVUL1H08935.2 0.103108526250776
HVUL1H06198.2 HVUL1H11089.2 0.112928363964396
HVUL1H06198.2 HVUL1H13833.2 0.125890672193432
HVUL1H06198.2 HVUL1H14944.2 0.0835810971849586
HVUL1H06198.2 HVUL1H17746.2 0.0166791048323942
HVUL1H06198.2 HVUL1H19507.2 0.166767098318475
HVUL1H06198.2 HVUL1H22602.2 0.113156882230005
HVUL1H06198.2 HVUL1H25727.2 0.0401927823087189
HVUL1H06198.2 HVUL1H25786.2 0.0307190704342541
HVUL1H06198.2 HVUL1H29085.2 0.10443702917118
HVUL1H06198.2 HVUL1H29663.2 0.121673134755407
HVUL1H06198.2 HVUL1H30946.2 0.0867796740428339
HVUL1H06198.2 HVUL1H30947.2 0.0583983150857903
HVUL1H06198.2 HVUL1H32319.2 0.0892118330487342
HVUL1H06198.2 HVUL1H33975.2 0.073922405996243
HVUL1H06198.2 HVUL1H34171.2 0.170002870470139
HVUL1H06198.2 HVUL1H37499.2 0.0907423357998256
HVUL1H06198.2 HVUL1H37702.2 0.0599463478542027
HVUL1H06198.2 HVUL1H41670.2 0.0714435139414529
HVUL1H06198.2 HVUL1H41885.2 0.138287542855802
HVUL1H06198.2 HVUL1H44419.2 0.0842924706667777
HVUL1H06198.2 HVUL1H47481.2 0.149547756801175
HVUL1H06198.2 HVUL1H48305.2 0.102626881699013
HVUL1H06198.2 HVUL1H50011.2 0.0960721317871007
HVUL1H06198.2 HVUL2H00199.2 0.110795696653493
HVUL1H06198.2 HVUL2H01025.2 0.075486738259266
HVUL1H06198.2 HVUL2H01202.2 0.0593207236614425
HVUL1H06198.2 HVUL2H02439.2 0.118942147895589
HVUL1H06198.2 HVUL2H06740.2 0.136673455239547
HVUL1H06198.2 HVUL2H07445.2 0.0535785079947882
HVUL1H06198.2 HVUL2H08482.2 0.196936343063141
HVUL1H06198.2 HVUL2H13279.2 0.188052031607604
HVUL1H06198.2 HVUL2H13491.2 0.15604429625588
HVUL1H06198.2 HVUL2H15501.2 0.0710250897286915
HVUL1H06198.2 HVUL2H19579.2 0.156948798929957
HVUL1H06198.2 HVUL2H19637.2 0.093905599922166
HVUL1H06198.2 HVUL2H21597.2 0.0701016997381895
HVUL1H06198.2 HVUL2H22732.2 0.0876703265150513
HVUL1H06198.2 HVUL2H23179.2 0.115980826141665
HVUL1H06198.2 HVUL2H23599.2 0.176239909383343
HVUL1H06198.2 HVUL2H25272.2 0.172276305432071
HVUL1H06198.2 HVUL2H28705.2 0.105552948019822
HVUL1H06198.2 HVUL2H28788.2 0.113228453380445
HVUL1H06198.2 HVUL2H30326.2 0.09955193472555
HVUL1H06198.2 HVUL2H30833.2 0.0985329741261182
HVUL1H06198.2 HVUL2H31183.2 0.124396902605304
HVUL1H06198.2 HVUL2H31756.2 0.146183907466072
HVUL1H06198.2 HVUL2H34120.2 0.0740861137745405
HVUL1H06198.2 HVUL2H35215.2 0.0796066241555474
HVUL1H06198.2 HVUL2H35333.2 0.117480271722503
HVUL1H06198.2 HVUL2H35570.2 0.109779512249209
HVUL1H06198.2 HVUL2H36921.2 0.203427437226639
HVUL1H06198.2 HVUL2H38815.2 0.103321884130064
HVUL1H06198.2 HVUL2H39077.2 0.145818393679477
HVUL1H06198.2 HVUL2H39733.2 0.110485221367696
HVUL1H06198.2 HVUL2H46402.2 0.141812201213278
HVUL1H06198.2 HVUL2H48107.2 0.124796473194912
HVUL1H06198.2 HVUL2H48817.2 0.142683766516699
HVUL1H06198.2 HVUL2H49641.2 0.0924812820282958
HVUL1H06198.2 HVUL2H49996.2 0.0637314146371207
HVUL1H06198.2 HVUL2H50964.2 0.0474043433241298
HVUL1H06198.2 HVUL2H51937.2 0.123420500081406
HVUL1H06198.2 HVUL2H53730.2 0.098570516520346
HVUL1H06198.2 HVUL2H54259.2 0.0586615337663887
HVUL1H06198.2 HVUL2H54299.2 0.161157226268892
HVUL1H06198.2 HVUL2H57592.2 0.0874438002195917
HVUL1H06198.2 HVUL3H00491.2 0.0443526568909532
HVUL1H06198.2 HVUL3H00822.2 0.187826186472876
HVUL1H06198.2 HVUL3H02932.2 0.186705163587368
HVUL1H06198.2 HVUL3H03449.2 0.138134836904741
HVUL1H06198.2 HVUL3H05437.2 0.0691748429108646
HVUL1H06198.2 HVUL3H07242.2 0.0406326783110326
HVUL1H06198.2 HVUL3H07244.2 0.057452384430975
HVUL1H06198.2 HVUL3H10993.2 0.0597218290634042
HVUL1H06198.2 HVUL3H11275.2 0.154258349337141
HVUL1H06198.2 HVUL3H11357.2 0.0388776410267075
HVUL1H06198.2 HVUL3H11478.2 0.11701362830342
HVUL1H06198.2 HVUL3H13124.2 0.039998777814486
HVUL1H06198.2 HVUL3H13164.2 0.127736658208624
HVUL1H06198.2 HVUL3H14322.2 0.105630665266654
HVUL1H06198.2 HVUL3H14790.2 0.0627574192441933
HVUL1H06198.2 HVUL3H18390.2 0.1023347080598
HVUL1H06198.2 HVUL3H18624.2 0.0384178853421016
HVUL1H06198.2 HVUL3H18707.2 0.040405621633904
HVUL1H06198.2 HVUL3H23075.2 0.116557965152745
HVUL1H06198.2 HVUL3H32431.2 0.132397474137269
HVUL1H06198.2 HVUL3H34655.2 0.0361942377051227
HVUL1H06198.2 HVUL3H35200.2 0.103142443322045
HVUL1H06198.2 HVUL3H35336.2 0.149433644383178
HVUL1H06198.2 HVUL3H35420.2 0.0353775426362993
HVUL1H06198.2 HVUL3H37876.2 0.115220083807169
HVUL1H06198.2 HVUL3H38937.2 0.141054473669809
HVUL1H06198.2 HVUL3H46215.2 0.0405543128884532
HVUL1H06198.2 HVUL3H46422.2 0.117341589462982
HVUL1H06198.2 HVUL3H47520.2 0.162480019416441
HVUL1H06198.2 HVUL3H51467.2 0.0465692712810346
HVUL1H06198.2 HVUL3H52600.2 0.154719712757863
HVUL1H06198.2 HVUL3H54696.2 0.0761716486453795
HVUL1H06198.2 HVUL4H03026.2 0.149392935939352
HVUL1H06198.2 HVUL4H08846.2 0.0904804929719766
HVUL1H06198.2 HVUL4H13203.2 0.121876347725697
HVUL1H06198.2 HVUL4H14717.2 0.102628054136482
HVUL1H06198.2 HVUL4H17201.2 0.0870968875837891
HVUL1H06198.2 HVUL4H17679.2 0.0874097070548686
HVUL1H06198.2 HVUL4H19302.2 0.0906942220029232
HVUL1H06198.2 HVUL4H23086.2 0.135710378967004
HVUL1H06198.2 HVUL4H23504.2 0.109500768424601
HVUL1H06198.2 HVUL4H24743.2 0.0317040761412299
HVUL1H06198.2 HVUL4H26283.2 0.0423971754344358
HVUL1H06198.2 HVUL4H31204.2 0.144354605818472
HVUL1H06198.2 HVUL4H34908.2 0.0932326937772186
HVUL1H06198.2 HVUL4H38469.2 0.154416507722317
HVUL1H06198.2 HVUL4H38524.2 0.166170463915796
HVUL1H06198.2 HVUL4H40001.2 0.0784402968807374
HVUL1H06198.2 HVUL4H42287.2 0.0917360566237045
HVUL1H06198.2 HVUL4H42373.2 0.0988431687919282
HVUL1H06198.2 HVUL4H44926.2 0.159468954394342
HVUL1H06198.2 HVUL4H48365.2 0.068505449097968
HVUL1H06198.2 HVUL4H51081.2 0.138814810173258
HVUL1H06198.2 HVUL4H55512.2 0.194101037363698
HVUL1H06198.2 HVUL4H56071.2 0.134592199174069
HVUL1H06198.2 HVUL5H01251.2 0.0983951045386165
HVUL1H06198.2 HVUL5H01940.2 0.210108142658929
HVUL1H06198.2 HVUL5H03546.2 0.105407283927719
HVUL1H06198.2 HVUL5H03939.2 0.0498643611996905
HVUL1H06198.2 HVUL5H06028.2 0.0238976749599158
HVUL1H06198.2 HVUL5H07038.2 0.133698744045286
HVUL1H06198.2 HVUL5H09678.2 0.12735703872281
HVUL1H06198.2 HVUL5H09833.2 0.119660360721193
HVUL1H06198.2 HVUL5H10034.2 0.188573160816631
HVUL1H06198.2 HVUL5H11349.2 0.0462184784053039
HVUL1H06198.2 HVUL5H14370.2 0.183158455777367
HVUL1H06198.2 HVUL5H14452.2 0.129863358702196
HVUL1H06198.2 HVUL5H14897.2 0.18597051536817
HVUL1H06198.2 HVUL5H14955.2 0.197107282748497
HVUL1H06198.2 HVUL5H16377.2 0.0460824154933491
HVUL1H06198.2 HVUL5H16812.2 0.0917081876841824
HVUL1H06198.2 HVUL5H22700.2 0.184721724211117
HVUL1H06198.2 HVUL5H26091.2 0.13233085348878
HVUL1H06198.2 HVUL5H27239.2 0.0886174543158628
HVUL1H06198.2 HVUL5H29430.2 0.13040496186252
HVUL1H06198.2 HVUL5H30136.2 0.106852824772238
HVUL1H06198.2 HVUL5H31400.2 0.0268943925603378
HVUL1H06198.2 HVUL5H32616.2 0.142486308507704
HVUL1H06198.2 HVUL5H32720.2 0.0662379115530729
HVUL1H06198.2 HVUL5H32721.2 0.193195461212005
HVUL1H06198.2 HVUL5H32912.2 0.12719013930696
HVUL1H06198.2 HVUL5H33599.2 0.105772448391506
HVUL1H06198.2 HVUL5H34732.2 0.117721749282291
HVUL1H06198.2 HVUL5H34884.2 0.129500129769848
HVUL1H06198.2 HVUL5H34946.2 0.190657623790833
HVUL1H06198.2 HVUL5H35633.2 0.120471377196322
HVUL1H06198.2 HVUL5H35742.2 0.12162742117062
HVUL1H06198.2 HVUL5H37112.2 0.117922929170099
HVUL1H06198.2 HVUL5H37572.2 0.154311897547154
HVUL1H06198.2 HVUL5H40076.2 0.0962935816064441
HVUL1H06198.2 HVUL5H40847.2 0.124220574841449
HVUL1H06198.2 HVUL5H43611.2 0.0828771320529867
HVUL1H06198.2 HVUL5H48388.2 0.0623087780015798
HVUL1H06198.2 HVUL5H52835.2 0.204564059467533
HVUL1H06198.2 HVUL6H02599.2 0.166104494020814
HVUL1H06198.2 HVUL6H06294.2 0.0864572361713765
HVUL1H06198.2 HVUL6H07042.2 0.134848589695298
HVUL1H06198.2 HVUL6H09387.2 0.107652695587341
HVUL1H06198.2 HVUL6H11868.2 0.167800840998417
HVUL1H06198.2 HVUL6H17187.2 0.169152830988914
HVUL1H06198.2 HVUL6H17608.2 0.127570658648732
HVUL1H06198.2 HVUL6H19220.2 0.110232039293173
HVUL1H06198.2 HVUL6H22485.2 0.109255212872165
HVUL1H06198.2 HVUL6H26962.2 0.0893000091412753
HVUL1H06198.2 HVUL6H31604.2 0.130929072202525
HVUL1H06198.2 HVUL6H32136.2 0.0757331777682864
HVUL1H06198.2 HVUL6H32922.2 0.0754257761877587
HVUL1H06198.2 HVUL6H32923.2 0.0920564598684771
HVUL1H06198.2 HVUL6H33986.2 0.0709697163267346
HVUL1H06198.2 HVUL6H42097.2 0.101678245755942
HVUL1H06198.2 HVUL6H42978.2 0.0680060024974003
HVUL1H06198.2 HVUL6H46084.2 0.11558130205763
HVUL1H06198.2 HVUL6H46852.2 0.0463103946819721
HVUL1H06198.2 HVUL6H48442.2 0.160215771901349
HVUL1H06198.2 HVUL6H50052.2 0.154618946745464
HVUL1H06198.2 HVUL7H00902.2 0.0627224122587736
HVUL1H06198.2 HVUL7H00981.2 0.136509241617257
HVUL1H06198.2 HVUL7H01622.2 0.0431750681418325
HVUL1H06198.2 HVUL7H04426.2 0.129066871423753
HVUL1H06198.2 HVUL7H05030.2 0.165745810717644
HVUL1H06198.2 HVUL7H07040.2 0.0603003654785952
HVUL1H06198.2 HVUL7H11321.2 0.168985648207398
HVUL1H06198.2 HVUL7H12417.2 0.174872514532007
HVUL1H06198.2 HVUL7H12720.2 0.0877773709594083
HVUL1H06198.2 HVUL7H13740.2 0.107032529648761
HVUL1H06198.2 HVUL7H13879.2 0.104038786655592
HVUL1H06198.2 HVUL7H17250.2 0.122700959438188
HVUL1H06198.2 HVUL7H18795.2 0.0829900918638465
HVUL1H06198.2 HVUL7H19319.2 0.157690753308235
HVUL1H06198.2 HVUL7H19832.2 0.071832674415408
HVUL1H06198.2 HVUL7H20466.2 0.0685946065521459
HVUL1H06198.2 HVUL7H21188.2 0.0964033581594379
HVUL1H06198.2 HVUL7H21490.2 0.161317519546384
HVUL1H06198.2 HVUL7H22409.2 0.0438219562290485
HVUL1H06198.2 HVUL7H23329.2 0.0938623947896811
HVUL1H06198.2 HVUL7H24222.2 0.105860218480972
HVUL1H06198.2 HVUL7H29831.2 0.178386698291516
HVUL1H06198.2 HVUL7H32460.2 0.0855762383241827
HVUL1H06198.2 HVUL7H34786.2 0.128833524541265
HVUL1H06198.2 HVUL7H36312.2 0.153503735459797
HVUL1H06198.2 HVUL7H41144.2 0.0818041941644192
HVUL1H06198.2 HVUL7H41207.2 0.0930949331955708
HVUL1H06198.2 HVUL7H44846.2 0.184069570627395
HVUL1H06198.2 HVUL7H50906.2 0.0849854392132332
HVUL1H06198.2 HVUL7H54501.2 0.0673924043925749
HVUL1H08278.2 HVUL1H08935.2 0.0795178640446226
HVUL1H08278.2 HVUL1H11089.2 0.0643087471623854
HVUL1H08278.2 HVUL1H13833.2 0.0442186480146341
HVUL1H08278.2 HVUL1H14944.2 0.0656408574769536
HVUL1H08278.2 HVUL1H17746.2 0.208738337046005
HVUL1H08278.2 HVUL1H19507.2 0.0634411056595167
HVUL1H08278.2 HVUL1H22602.2 0.0727850123876194
HVUL1H08278.2 HVUL1H25727.2 0.237008685049934
HVUL1H08278.2 HVUL1H25786.2 0.219943401476454
HVUL1H08278.2 HVUL1H29085.2 0.157361467762907
HVUL1H08278.2 HVUL1H29663.2 0.123841872910724
HVUL1H08278.2 HVUL1H30946.2 0.160697393442597
HVUL1H08278.2 HVUL1H30947.2 0.192880291165824
HVUL1H08278.2 HVUL1H32319.2 0.0525896156900824
HVUL1H08278.2 HVUL1H33975.2 0.154535904912434
HVUL1H08278.2 HVUL1H34171.2 0.0995905218454167
HVUL1H08278.2 HVUL1H37499.2 0.155144857501548
HVUL1H08278.2 HVUL1H37702.2 0.265178832949319
HVUL1H08278.2 HVUL1H41670.2 0.0326545141898952
HVUL1H08278.2 HVUL1H41885.2 0.130662800005173
HVUL1H08278.2 HVUL1H44419.2 0.174412154184637
HVUL1H08278.2 HVUL1H47481.2 0.0474513700206371
HVUL1H08278.2 HVUL1H48305.2 0.0836738265944558
HVUL1H08278.2 HVUL1H50011.2 0.0580431787654292
HVUL1H08278.2 HVUL2H00199.2 0.170766112244613
HVUL1H08278.2 HVUL2H01025.2 0.137393470586282
HVUL1H08278.2 HVUL2H01202.2 0.111475916945936
HVUL1H08278.2 HVUL2H02439.2 0.0651444796125541
HVUL1H08278.2 HVUL2H06740.2 0.0897995927713788
HVUL1H08278.2 HVUL2H07445.2 0.109521964750768
HVUL1H08278.2 HVUL2H08482.2 0.111246518876628
HVUL1H08278.2 HVUL2H13279.2 0.0565646822129623
HVUL1H08278.2 HVUL2H13491.2 0.0636208274401521
HVUL1H08278.2 HVUL2H15501.2 0.183179604461945
HVUL1H08278.2 HVUL2H19579.2 0.102358301409916
HVUL1H08278.2 HVUL2H19637.2 0.0424357006968998
HVUL1H08278.2 HVUL2H21597.2 0.226259770182971
HVUL1H08278.2 HVUL2H22732.2 0.0532595204435922
HVUL1H08278.2 HVUL2H23179.2 0.0169569898592573
HVUL1H08278.2 HVUL2H23599.2 0.139917593004339
HVUL1H08278.2 HVUL2H25272.2 0.120586955488086
HVUL1H08278.2 HVUL2H28705.2 0.111053718666022
HVUL1H08278.2 HVUL2H28788.2 0.0907558293370389
HVUL1H08278.2 HVUL2H30326.2 0.079074706724674
HVUL1H08278.2 HVUL2H30833.2 0.0462063628272025
HVUL1H08278.2 HVUL2H31183.2 0.140053632567354
HVUL1H08278.2 HVUL2H31756.2 0.169771123034344
HVUL1H08278.2 HVUL2H34120.2 0.161215586679856
HVUL1H08278.2 HVUL2H35215.2 0.0587948073454258
HVUL1H08278.2 HVUL2H35333.2 0.0271384622269229
HVUL1H08278.2 HVUL2H35570.2 0.0815715765965964
HVUL1H08278.2 HVUL2H36921.2 0.063339489851833
HVUL1H08278.2 HVUL2H38815.2 0.0769227392125408
HVUL1H08278.2 HVUL2H39077.2 0.109298280916093
HVUL1H08278.2 HVUL2H39733.2 0.0870693697744547
HVUL1H08278.2 HVUL2H46402.2 0.0218578108911051
HVUL1H08278.2 HVUL2H48107.2 0.0879765828057582
HVUL1H08278.2 HVUL2H48817.2 0.145987606748492
HVUL1H08278.2 HVUL2H49641.2 0.185140183421808
HVUL1H08278.2 HVUL2H49996.2 0.200918528995574
HVUL1H08278.2 HVUL2H50964.2 0.233280224791933
HVUL1H08278.2 HVUL2H51937.2 0.11467414858311
HVUL1H08278.2 HVUL2H53730.2 0.0568527143398102
HVUL1H08278.2 HVUL2H54259.2 0.171115161388006
HVUL1H08278.2 HVUL2H54299.2 0.112068616090809
HVUL1H08278.2 HVUL2H57592.2 0.221205010204749
HVUL1H08278.2 HVUL3H00491.2 0.263829781875842
HVUL1H08278.2 HVUL3H00822.2 0.0499796001730715
HVUL1H08278.2 HVUL3H02932.2 0.0533335596931405
HVUL1H08278.2 HVUL3H03449.2 0.131635079082805
HVUL1H08278.2 HVUL3H05437.2 0.0961480507381159
HVUL1H08278.2 HVUL3H07242.2 0.240398250504927
HVUL1H08278.2 HVUL3H07244.2 0.257808563297713
HVUL1H08278.2 HVUL3H10993.2 0.252708213079525
HVUL1H08278.2 HVUL3H11275.2 0.0538280061048657
HVUL1H08278.2 HVUL3H11357.2 0.267009069256636
HVUL1H08278.2 HVUL3H11478.2 0.134595844414247
HVUL1H08278.2 HVUL3H13124.2 0.220284838803687
HVUL1H08278.2 HVUL3H13164.2 0.075485412052441
HVUL1H08278.2 HVUL3H14322.2 0.0893584205240669
HVUL1H08278.2 HVUL3H14790.2 0.191863745455635
HVUL1H08278.2 HVUL3H18390.2 0.156688443546645
HVUL1H08278.2 HVUL3H18624.2 0.146607375763633
HVUL1H08278.2 HVUL3H18707.2 0.264339019388617
HVUL1H08278.2 HVUL3H23075.2 0.0964147142606541
HVUL1H08278.2 HVUL3H32431.2 0.118527232159353
HVUL1H08278.2 HVUL3H34655.2 0.249107192984314
HVUL1H08278.2 HVUL3H35200.2 0.200184994008499
HVUL1H08278.2 HVUL3H35336.2 0.0449181453307586
HVUL1H08278.2 HVUL3H35420.2 0.156493714901007
HVUL1H08278.2 HVUL3H37876.2 0.10680347378929
HVUL1H08278.2 HVUL3H38937.2 0.176437323477108
HVUL1H08278.2 HVUL3H46215.2 0.248011650206675
HVUL1H08278.2 HVUL3H46422.2 0.0812863587930654
HVUL1H08278.2 HVUL3H47520.2 0.0735830860500375
HVUL1H08278.2 HVUL3H51467.2 0.203451942149158
HVUL1H08278.2 HVUL3H52600.2 0.145552065332315
HVUL1H08278.2 HVUL3H54696.2 0.244452408386447
HVUL1H08278.2 HVUL4H03026.2 0.0897689448068893
HVUL1H08278.2 HVUL4H08846.2 0.136975616415862
HVUL1H08278.2 HVUL4H13203.2 0.19881343793972
HVUL1H08278.2 HVUL4H14717.2 0.0255927246628412
HVUL1H08278.2 HVUL4H17201.2 0.122109356563113
HVUL1H08278.2 HVUL4H17679.2 0.109336929391624
HVUL1H08278.2 HVUL4H19302.2 0.240019967850316
HVUL1H08278.2 HVUL4H23086.2 0.0949152848172542
HVUL1H08278.2 HVUL4H23504.2 0.0199322940275113
HVUL1H08278.2 HVUL4H24743.2 0.237014931967887
HVUL1H08278.2 HVUL4H26283.2 0.26926574612766
HVUL1H08278.2 HVUL4H31204.2 0.103920862394373
HVUL1H08278.2 HVUL4H34908.2 0.0621684934159113
HVUL1H08278.2 HVUL4H38469.2 0.163875327482469
HVUL1H08278.2 HVUL4H38524.2 0.0810706884459435
HVUL1H08278.2 HVUL4H40001.2 0.0505183447762416
HVUL1H08278.2 HVUL4H42287.2 0.0764094893897772
HVUL1H08278.2 HVUL4H42373.2 0.232254762871251
HVUL1H08278.2 HVUL4H44926.2 0.0664181203652524
HVUL1H08278.2 HVUL4H48365.2 0.139037358706525
HVUL1H08278.2 HVUL4H51081.2 0.080162858744891
HVUL1H08278.2 HVUL4H55512.2 0.106940288462084
HVUL1H08278.2 HVUL4H56071.2 0.182798190723886
HVUL1H08278.2 HVUL5H01251.2 0.114608824748203
HVUL1H08278.2 HVUL5H01940.2 0.100622729838219
HVUL1H08278.2 HVUL5H03546.2 0.0952379224298338
HVUL1H08278.2 HVUL5H03939.2 0.224211988782432
HVUL1H08278.2 HVUL5H06028.2 0.224859708150837
HVUL1H08278.2 HVUL5H07038.2 0.15612449209605
HVUL1H08278.2 HVUL5H09678.2 0.158013979481019
HVUL1H08278.2 HVUL5H09833.2 0.0718940546656681
HVUL1H08278.2 HVUL5H10034.2 0.0733742720809365
HVUL1H08278.2 HVUL5H11349.2 0.210901158124413
HVUL1H08278.2 HVUL5H14370.2 0.0382947361905593
HVUL1H08278.2 HVUL5H14452.2 0.0979249144254671
HVUL1H08278.2 HVUL5H14897.2 0.126258854000329
HVUL1H08278.2 HVUL5H14955.2 0.0600324983793069
HVUL1H08278.2 HVUL5H16377.2 0.182062537356707
HVUL1H08278.2 HVUL5H16812.2 0.118885682597941
HVUL1H08278.2 HVUL5H22700.2 0.11242329965895
HVUL1H08278.2 HVUL5H26091.2 0.0986136331349425
HVUL1H08278.2 HVUL5H27239.2 0.138382627859677
HVUL1H08278.2 HVUL5H29430.2 0.0668227640507293
HVUL1H08278.2 HVUL5H30136.2 0.0624469029806596
HVUL1H08278.2 HVUL5H31400.2 0.228940811792385
HVUL1H08278.2 HVUL5H32616.2 0.0633398823084759
HVUL1H08278.2 HVUL5H32720.2 0.138268001770574
HVUL1H08278.2 HVUL5H32721.2 0.119268389364849
HVUL1H08278.2 HVUL5H32912.2 0.0544923464285627
HVUL1H08278.2 HVUL5H33599.2 0.13791414878394
HVUL1H08278.2 HVUL5H34732.2 0.0444146457345475
HVUL1H08278.2 HVUL5H34884.2 0.0917881340443931
HVUL1H08278.2 HVUL5H34946.2 0.0742609470632481
HVUL1H08278.2 HVUL5H35633.2 0.0466368922774728
HVUL1H08278.2 HVUL5H35742.2 0.0822555119672614
HVUL1H08278.2 HVUL5H37112.2 0.134777299847982
HVUL1H08278.2 HVUL5H37572.2 0.111984377954495
HVUL1H08278.2 HVUL5H40076.2 0.0889393252290309
HVUL1H08278.2 HVUL5H40847.2 0.0556286797600075
HVUL1H08278.2 HVUL5H43611.2 0.162685408222774
HVUL1H08278.2 HVUL5H48388.2 0.260704715798796
HVUL1H08278.2 HVUL5H52835.2 0.0591742530065844
HVUL1H08278.2 HVUL6H02599.2 0.0936128597123005
HVUL1H08278.2 HVUL6H06294.2 0.104871144025051
HVUL1H08278.2 HVUL6H07042.2 0.0426410481126061
HVUL1H08278.2 HVUL6H09387.2 0.0424090167492112
HVUL1H08278.2 HVUL6H11868.2 0.0758711181010135
HVUL1H08278.2 HVUL6H17187.2 0.0836168934771565
HVUL1H08278.2 HVUL6H17608.2 0.16332044919772
HVUL1H08278.2 HVUL6H19220.2 0.0511415014222415
HVUL1H08278.2 HVUL6H22485.2 0.057798103326978
HVUL1H08278.2 HVUL6H26962.2 0.178101136886901
HVUL1H08278.2 HVUL6H31604.2 0.0964306721896345
HVUL1H08278.2 HVUL6H32136.2 0.111275898588818
HVUL1H08278.2 HVUL6H32922.2 0.139020122838262
HVUL1H08278.2 HVUL6H32923.2 0.133584428545648
HVUL1H08278.2 HVUL6H33986.2 0.103068767152808
HVUL1H08278.2 HVUL6H42097.2 0.148653813932297
HVUL1H08278.2 HVUL6H42978.2 0.20112261113588
HVUL1H08278.2 HVUL6H46084.2 0.1338561039237
HVUL1H08278.2 HVUL6H46852.2 0.200331623444534
HVUL1H08278.2 HVUL6H48442.2 0.0239081423892806
HVUL1H08278.2 HVUL6H50052.2 0.101316397117168
HVUL1H08278.2 HVUL7H00902.2 0.0321082687888606
HVUL1H08278.2 HVUL7H00981.2 0.0859419404894957
HVUL1H08278.2 HVUL7H01622.2 0.268582901731827
HVUL1H08278.2 HVUL7H04426.2 0.160533510507258
HVUL1H08278.2 HVUL7H05030.2 0.042839796175686
HVUL1H08278.2 HVUL7H07040.2 0.122320648447463
HVUL1H08278.2 HVUL7H11321.2 0.135849122018023
HVUL1H08278.2 HVUL7H12417.2 0.0675680998093398
HVUL1H08278.2 HVUL7H12720.2 0.107782960094403
HVUL1H08278.2 HVUL7H13740.2 0.0378456913809036
HVUL1H08278.2 HVUL7H13879.2 0.0668070563720285
HVUL1H08278.2 HVUL7H17250.2 0.0653118226430129
HVUL1H08278.2 HVUL7H18795.2 0.0459825004468452
HVUL1H08278.2 HVUL7H19319.2 0.081951595932013
HVUL1H08278.2 HVUL7H19832.2 0.0473187395291078
HVUL1H08278.2 HVUL7H20466.2 0.0286898393197354
HVUL1H08278.2 HVUL7H21188.2 0.0291077057012573
HVUL1H08278.2 HVUL7H21490.2 0.0741018105941263
HVUL1H08278.2 HVUL7H22409.2 0.238993920523971
HVUL1H08278.2 HVUL7H23329.2 0.0635670559165206
HVUL1H08278.2 HVUL7H24222.2 0.0557970441909888
HVUL1H08278.2 HVUL7H29831.2 0.085222859608962
HVUL1H08278.2 HVUL7H32460.2 0.0722214576635672
HVUL1H08278.2 HVUL7H34786.2 0.12470256980296
HVUL1H08278.2 HVUL7H36312.2 0.135426124391715
HVUL1H08278.2 HVUL7H41144.2 0.120478779145442
HVUL1H08278.2 HVUL7H41207.2 0.108765763764741
HVUL1H08278.2 HVUL7H44846.2 0.0485060284961799
HVUL1H08278.2 HVUL7H50906.2 0.0440120508651313
HVUL1H08278.2 HVUL7H54501.2 0.245542335587511
HVUL1H08935.2 HVUL1H11089.2 0.0508134944599163
HVUL1H08935.2 HVUL1H13833.2 0.255838911841366
HVUL1H08935.2 HVUL1H14944.2 0.221184562133806
HVUL1H08935.2 HVUL1H17746.2 0.0334240257043346
HVUL1H08935.2 HVUL1H19507.2 0.224118087025888
HVUL1H08935.2 HVUL1H22602.2 0.156797179124977
HVUL1H08935.2 HVUL1H25727.2 0.067922636399418
HVUL1H08935.2 HVUL1H25786.2 0.0405068245173454
HVUL1H08935.2 HVUL1H29085.2 0.1811562816825
HVUL1H08935.2 HVUL1H29663.2 0.101094510422155
HVUL1H08935.2 HVUL1H30946.2 0.100200206145734
HVUL1H08935.2 HVUL1H30947.2 0.0571454493351292
HVUL1H08935.2 HVUL1H32319.2 0.113819312920963
HVUL1H08935.2 HVUL1H33975.2 0.162720060086044
HVUL1H08935.2 HVUL1H34171.2 0.129069037344626
HVUL1H08935.2 HVUL1H37499.2 0.203511113915096
HVUL1H08935.2 HVUL1H37702.2 0.0890128120708079
HVUL1H08935.2 HVUL1H41670.2 0.128893077529133
HVUL1H08935.2 HVUL1H41885.2 0.0852909153177149
HVUL1H08935.2 HVUL1H44419.2 0.189086653873736
HVUL1H08935.2 HVUL1H47481.2 0.252340631896277
HVUL1H08935.2 HVUL1H48305.2 0.286057928571238
HVUL1H08935.2 HVUL1H50011.2 0.0887630961650466
HVUL1H08935.2 HVUL2H00199.2 0.127071130954582
HVUL1H08935.2 HVUL2H01025.2 0.0862281073090244
HVUL1H08935.2 HVUL2H01202.2 0.119294788592106
HVUL1H08935.2 HVUL2H02439.2 0.281048971537373
HVUL1H08935.2 HVUL2H06740.2 0.269456196277962
HVUL1H08935.2 HVUL2H07445.2 0.0878120990698996
HVUL1H08935.2 HVUL2H08482.2 0.194878401284742
HVUL1H08935.2 HVUL2H13279.2 0.122196697275402
HVUL1H08935.2 HVUL2H13491.2 0.187178424585178
HVUL1H08935.2 HVUL2H15501.2 0.110271351531884
HVUL1H08935.2 HVUL2H19579.2 0.20957561165448
HVUL1H08935.2 HVUL2H19637.2 0.232958655560953
HVUL1H08935.2 HVUL2H21597.2 0.142308505772486
HVUL1H08935.2 HVUL2H22732.2 0.276893315763344
HVUL1H08935.2 HVUL2H23179.2 0.116932901385626
HVUL1H08935.2 HVUL2H23599.2 0.207820264322661
HVUL1H08935.2 HVUL2H25272.2 0.202936797395703
HVUL1H08935.2 HVUL2H28705.2 0.212039477655402
HVUL1H08935.2 HVUL2H28788.2 0.216577273208045
HVUL1H08935.2 HVUL2H30326.2 0.304742048431611
HVUL1H08935.2 HVUL2H30833.2 0.19938275242596
HVUL1H08935.2 HVUL2H31183.2 0.200989624578997
HVUL1H08935.2 HVUL2H31756.2 0.127164974377125
HVUL1H08935.2 HVUL2H34120.2 0.147574410360677
HVUL1H08935.2 HVUL2H35215.2 0.252260694388213
HVUL1H08935.2 HVUL2H35333.2 0.0530504322435346
HVUL1H08935.2 HVUL2H35570.2 0.29865944839952
HVUL1H08935.2 HVUL2H36921.2 0.149960848515942
HVUL1H08935.2 HVUL2H38815.2 0.179090648408491
HVUL1H08935.2 HVUL2H39077.2 0.20952929312502
HVUL1H08935.2 HVUL2H39733.2 0.264361896869362
HVUL1H08935.2 HVUL2H46402.2 0.113416090737717
HVUL1H08935.2 HVUL2H48107.2 0.274688151004192
HVUL1H08935.2 HVUL2H48817.2 0.204877425731135
HVUL1H08935.2 HVUL2H49641.2 0.148184949253774
HVUL1H08935.2 HVUL2H49996.2 0.106260705795307
HVUL1H08935.2 HVUL2H50964.2 0.0932397791803374
HVUL1H08935.2 HVUL2H51937.2 0.114682378302706
HVUL1H08935.2 HVUL2H53730.2 0.217658568836448
HVUL1H08935.2 HVUL2H54259.2 0.044627019614799
HVUL1H08935.2 HVUL2H54299.2 0.251293772254844
HVUL1H08935.2 HVUL2H57592.2 0.105543924823367
HVUL1H08935.2 HVUL3H00491.2 0.0852920397209855
HVUL1H08935.2 HVUL3H00822.2 0.1954774388872
HVUL1H08935.2 HVUL3H02932.2 0.165772695223788
HVUL1H08935.2 HVUL3H03449.2 0.198880996825846
HVUL1H08935.2 HVUL3H05437.2 0.189151998510289
HVUL1H08935.2 HVUL3H07242.2 0.0777389232295554
HVUL1H08935.2 HVUL3H07244.2 0.0804095041392157
HVUL1H08935.2 HVUL3H10993.2 0.0810362084825171
HVUL1H08935.2 HVUL3H11275.2 0.185162150576286
HVUL1H08935.2 HVUL3H11357.2 0.058554077623156
HVUL1H08935.2 HVUL3H11478.2 0.164891558466899
HVUL1H08935.2 HVUL3H13124.2 0.0563898251964312
HVUL1H08935.2 HVUL3H13164.2 0.182414192007199
HVUL1H08935.2 HVUL3H14322.2 0.285161148746459
HVUL1H08935.2 HVUL3H14790.2 0.0956980678362541
HVUL1H08935.2 HVUL3H18390.2 0.125602314881732
HVUL1H08935.2 HVUL3H18624.2 0.0746261991928303
HVUL1H08935.2 HVUL3H18707.2 0.083295771781017
HVUL1H08935.2 HVUL3H23075.2 0.258358211791874
HVUL1H08935.2 HVUL3H32431.2 0.197275376631803
HVUL1H08935.2 HVUL3H34655.2 0.0469462059680399
HVUL1H08935.2 HVUL3H35200.2 0.194139356265253
HVUL1H08935.2 HVUL3H35336.2 0.209721391920426
HVUL1H08935.2 HVUL3H35420.2 0.0883029253102001
HVUL1H08935.2 HVUL3H37876.2 0.209412527117308
HVUL1H08935.2 HVUL3H38937.2 0.145349975047171
HVUL1H08935.2 HVUL3H46215.2 0.0725043829163152
HVUL1H08935.2 HVUL3H46422.2 0.299439887924658
HVUL1H08935.2 HVUL3H47520.2 0.260780618378182
HVUL1H08935.2 HVUL3H51467.2 0.101829705765365
HVUL1H08935.2 HVUL3H52600.2 0.130412355136493
HVUL1H08935.2 HVUL3H54696.2 0.103335723641942
HVUL1H08935.2 HVUL4H03026.2 0.222478990287588
HVUL1H08935.2 HVUL4H08846.2 0.182960790694007
HVUL1H08935.2 HVUL4H13203.2 0.179368324312831
HVUL1H08935.2 HVUL4H14717.2 0.122216397100733
HVUL1H08935.2 HVUL4H17201.2 0.180512745665853
HVUL1H08935.2 HVUL4H17679.2 0.226187237216826
HVUL1H08935.2 HVUL4H19302.2 0.109608596714773
HVUL1H08935.2 HVUL4H23086.2 0.186391058351268
HVUL1H08935.2 HVUL4H23504.2 0.0987001878696923
HVUL1H08935.2 HVUL4H24743.2 0.0477535379270718
HVUL1H08935.2 HVUL4H26283.2 0.0576834912035127
HVUL1H08935.2 HVUL4H31204.2 0.240313385169203
HVUL1H08935.2 HVUL4H34908.2 0.267687109759783
HVUL1H08935.2 HVUL4H38469.2 0.189210009350687
HVUL1H08935.2 HVUL4H38524.2 0.192452216261104
HVUL1H08935.2 HVUL4H40001.2 0.160506299624234
HVUL1H08935.2 HVUL4H42287.2 0.30015158217518
HVUL1H08935.2 HVUL4H42373.2 0.115946271895901
HVUL1H08935.2 HVUL4H44926.2 0.254107122209426
HVUL1H08935.2 HVUL4H48365.2 0.0551334815576105
HVUL1H08935.2 HVUL4H51081.2 0.261025811589009
HVUL1H08935.2 HVUL4H55512.2 0.212023302459241
HVUL1H08935.2 HVUL4H56071.2 0.18075538251251
HVUL1H08935.2 HVUL5H01251.2 0.228001915763508
HVUL1H08935.2 HVUL5H01940.2 0.15563330966595
HVUL1H08935.2 HVUL5H03546.2 0.278291340632942
HVUL1H08935.2 HVUL5H03939.2 0.0705460946656403
HVUL1H08935.2 HVUL5H06028.2 0.0535724309714184
HVUL1H08935.2 HVUL5H07038.2 0.220081311726242
HVUL1H08935.2 HVUL5H09678.2 0.201363498497538
HVUL1H08935.2 HVUL5H09833.2 0.297878418344634
HVUL1H08935.2 HVUL5H10034.2 0.190950421908601
HVUL1H08935.2 HVUL5H11349.2 0.0729795643464992
HVUL1H08935.2 HVUL5H14370.2 0.101666463138226
HVUL1H08935.2 HVUL5H14452.2 0.272523841571825
HVUL1H08935.2 HVUL5H14897.2 0.136890176315302
HVUL1H08935.2 HVUL5H14955.2 0.132465248897771
HVUL1H08935.2 HVUL5H16377.2 0.0812257264241484
HVUL1H08935.2 HVUL5H16812.2 0.247022886544477
HVUL1H08935.2 HVUL5H22700.2 0.223175672748727
HVUL1H08935.2 HVUL5H26091.2 0.181657586896964
HVUL1H08935.2 HVUL5H27239.2 0.190906315708691
HVUL1H08935.2 HVUL5H29430.2 0.24566963474546
HVUL1H08935.2 HVUL5H30136.2 0.294480297265741
HVUL1H08935.2 HVUL5H31400.2 0.0472746176028305
HVUL1H08935.2 HVUL5H32616.2 0.190016075769099
HVUL1H08935.2 HVUL5H32720.2 0.164961555405874
HVUL1H08935.2 HVUL5H32721.2 0.149105203390522
HVUL1H08935.2 HVUL5H32912.2 0.164388886659652
HVUL1H08935.2 HVUL5H33599.2 0.202620412063017
HVUL1H08935.2 HVUL5H34732.2 0.254533512767099
HVUL1H08935.2 HVUL5H34884.2 0.237632082881265
HVUL1H08935.2 HVUL5H34946.2 0.173007934922181
HVUL1H08935.2 HVUL5H35633.2 0.0851537687911804
HVUL1H08935.2 HVUL5H35742.2 0.177269749647225
HVUL1H08935.2 HVUL5H37112.2 0.101064964035015
HVUL1H08935.2 HVUL5H37572.2 0.218928941940134
HVUL1H08935.2 HVUL5H40076.2 0.235509539825506
HVUL1H08935.2 HVUL5H40847.2 0.248057297308705
HVUL1H08935.2 HVUL5H43611.2 0.0891825697478882
HVUL1H08935.2 HVUL5H48388.2 0.110728318743308
HVUL1H08935.2 HVUL5H52835.2 0.0923268224663002
HVUL1H08935.2 HVUL6H02599.2 0.149371752210698
HVUL1H08935.2 HVUL6H06294.2 0.190272659285663
HVUL1H08935.2 HVUL6H07042.2 0.152005242974367
HVUL1H08935.2 HVUL6H09387.2 0.146224796502628
HVUL1H08935.2 HVUL6H11868.2 0.0874692018522239
HVUL1H08935.2 HVUL6H17187.2 0.0945832496930473
HVUL1H08935.2 HVUL6H17608.2 0.178169319809548
HVUL1H08935.2 HVUL6H19220.2 0.253715706645073
HVUL1H08935.2 HVUL6H22485.2 0.26793682545867
HVUL1H08935.2 HVUL6H26962.2 0.183297535458486
HVUL1H08935.2 HVUL6H31604.2 0.237629968897125
HVUL1H08935.2 HVUL6H32136.2 0.184610073255873
HVUL1H08935.2 HVUL6H32922.2 0.151995973276013
HVUL1H08935.2 HVUL6H32923.2 0.128944369469751
HVUL1H08935.2 HVUL6H33986.2 0.195550859415652
HVUL1H08935.2 HVUL6H42097.2 0.174226995558305
HVUL1H08935.2 HVUL6H42978.2 0.145457981349094
HVUL1H08935.2 HVUL6H46084.2 0.237561430895387
HVUL1H08935.2 HVUL6H46852.2 0.091524527670107
HVUL1H08935.2 HVUL6H48442.2 0.0621082340383175
HVUL1H08935.2 HVUL6H50052.2 0.25797153943481
HVUL1H08935.2 HVUL7H00902.2 0.127988417063043
HVUL1H08935.2 HVUL7H00981.2 0.161878376311585
HVUL1H08935.2 HVUL7H01622.2 0.0660046447101477
HVUL1H08935.2 HVUL7H04426.2 0.182895133666866
HVUL1H08935.2 HVUL7H05030.2 0.211204862260561
HVUL1H08935.2 HVUL7H07040.2 0.149728956511357
HVUL1H08935.2 HVUL7H11321.2 0.221088876544328
HVUL1H08935.2 HVUL7H12417.2 0.0766115175079792
HVUL1H08935.2 HVUL7H12720.2 0.201279437809366
HVUL1H08935.2 HVUL7H13740.2 0.231191737873195
HVUL1H08935.2 HVUL7H13879.2 0.240825359592107
HVUL1H08935.2 HVUL7H17250.2 0.284825811401488
HVUL1H08935.2 HVUL7H18795.2 0.11331449574936
HVUL1H08935.2 HVUL7H19319.2 0.105024721918442
HVUL1H08935.2 HVUL7H19832.2 0.113639143354363
HVUL1H08935.2 HVUL7H20466.2 0.120657130129866
HVUL1H08935.2 HVUL7H21188.2 0.138416035555886
HVUL1H08935.2 HVUL7H21490.2 0.137925473386353
HVUL1H08935.2 HVUL7H22409.2 0.0728747617639669
HVUL1H08935.2 HVUL7H23329.2 0.176716384887985
HVUL1H08935.2 HVUL7H24222.2 0.217442396398632
HVUL1H08935.2 HVUL7H29831.2 0.247938012094309
HVUL1H08935.2 HVUL7H32460.2 0.29052934841944
HVUL1H08935.2 HVUL7H34786.2 0.203555771719437
HVUL1H08935.2 HVUL7H36312.2 0.187041069052148
HVUL1H08935.2 HVUL7H41144.2 0.1316464872127
HVUL1H08935.2 HVUL7H41207.2 0.269270192422534
HVUL1H08935.2 HVUL7H44846.2 0.194219752145113
HVUL1H08935.2 HVUL7H50906.2 0.121989144843743
HVUL1H08935.2 HVUL7H54501.2 0.114284029048521
HVUL1H11089.2 HVUL1H13833.2 0.058393562955982
HVUL1H11089.2 HVUL1H14944.2 0.0448991744595028
HVUL1H11089.2 HVUL1H17746.2 0.0408673997171719
HVUL1H11089.2 HVUL1H19507.2 0.095076215015968
HVUL1H11089.2 HVUL1H22602.2 0.0991053956325124
HVUL1H11089.2 HVUL1H25727.2 0.0758405040126209
HVUL1H11089.2 HVUL1H25786.2 0.0691258637927121
HVUL1H11089.2 HVUL1H29085.2 0.103495124288091
HVUL1H11089.2 HVUL1H29663.2 0.135914715250157
HVUL1H11089.2 HVUL1H30946.2 0.106917427633618
HVUL1H11089.2 HVUL1H30947.2 0.100185105956379
HVUL1H11089.2 HVUL1H32319.2 0.0794536655780742
HVUL1H11089.2 HVUL1H33975.2 0.0807988308324731
HVUL1H11089.2 HVUL1H34171.2 0.140885976203532
HVUL1H11089.2 HVUL1H37499.2 0.0879790970806568
HVUL1H11089.2 HVUL1H37702.2 0.0908790469184661
HVUL1H11089.2 HVUL1H41670.2 0.0393139178313916
HVUL1H11089.2 HVUL1H41885.2 0.157153573387111
HVUL1H11089.2 HVUL1H44419.2 0.0827890111402382
HVUL1H11089.2 HVUL1H47481.2 0.0657808084013867
HVUL1H11089.2 HVUL1H48305.2 0.0559997000254567
HVUL1H11089.2 HVUL1H50011.2 0.0698319638354146
HVUL1H11089.2 HVUL2H00199.2 0.108430727610266
HVUL1H11089.2 HVUL2H01025.2 0.0778669336198168
HVUL1H11089.2 HVUL2H01202.2 0.0488620438803158
HVUL1H11089.2 HVUL2H02439.2 0.0555505653665057
HVUL1H11089.2 HVUL2H06740.2 0.082699303423977
HVUL1H11089.2 HVUL2H07445.2 0.0583154853983261
HVUL1H11089.2 HVUL2H08482.2 0.143647562376139
HVUL1H11089.2 HVUL2H13279.2 0.129633217565104
HVUL1H11089.2 HVUL2H13491.2 0.0981115245039604
HVUL1H11089.2 HVUL2H15501.2 0.0948234691420348
HVUL1H11089.2 HVUL2H19579.2 0.0965568208969386
HVUL1H11089.2 HVUL2H19637.2 0.0487306475974199
HVUL1H11089.2 HVUL2H21597.2 0.082594183907029
HVUL1H11089.2 HVUL2H22732.2 0.0371871159255489
HVUL1H11089.2 HVUL2H23179.2 0.0397831132720268
HVUL1H11089.2 HVUL2H23599.2 0.134558044769505
HVUL1H11089.2 HVUL2H25272.2 0.121190059590972
HVUL1H11089.2 HVUL2H28705.2 0.0823506474557608
HVUL1H11089.2 HVUL2H28788.2 0.0740559903248778
HVUL1H11089.2 HVUL2H30326.2 0.0537868607704027
HVUL1H11089.2 HVUL2H30833.2 0.0614696798609654
HVUL1H11089.2 HVUL2H31183.2 0.0919434081793196
HVUL1H11089.2 HVUL2H31756.2 0.151959589064368
HVUL1H11089.2 HVUL2H34120.2 0.0804479646621563
HVUL1H11089.2 HVUL2H35215.2 0.0379536745389592
HVUL1H11089.2 HVUL2H35333.2 0.0840977847343013
HVUL1H11089.2 HVUL2H35570.2 0.0600592244641996
HVUL1H11089.2 HVUL2H36921.2 0.131080014669156
HVUL1H11089.2 HVUL2H38815.2 0.0647237298370588
HVUL1H11089.2 HVUL2H39077.2 0.103212311094509
HVUL1H11089.2 HVUL2H39733.2 0.0644697879245533
HVUL1H11089.2 HVUL2H46402.2 0.0547237757137846
HVUL1H11089.2 HVUL2H48107.2 0.0723928699275844
HVUL1H11089.2 HVUL2H48817.2 0.119953124178523
HVUL1H11089.2 HVUL2H49641.2 0.10714968971622
HVUL1H11089.2 HVUL2H49996.2 0.0868773748413635
HVUL1H11089.2 HVUL2H50964.2 0.0686594811446334
HVUL1H11089.2 HVUL2H51937.2 0.142477724637904
HVUL1H11089.2 HVUL2H53730.2 0.0561273925322563
HVUL1H11089.2 HVUL2H54259.2 0.105402428881835
HVUL1H11089.2 HVUL2H54299.2 0.104189066472661
HVUL1H11089.2 HVUL2H57592.2 0.111370355513526
HVUL1H11089.2 HVUL3H00491.2 0.0737367815740213
HVUL1H11089.2 HVUL3H00822.2 0.0943729134246305
HVUL1H11089.2 HVUL3H02932.2 0.0958569517808762
HVUL1H11089.2 HVUL3H03449.2 0.106396260192322
HVUL1H11089.2 HVUL3H05437.2 0.0484418183332628
HVUL1H11089.2 HVUL3H07242.2 0.0636934532598708
HVUL1H11089.2 HVUL3H07244.2 0.0893402840615818
HVUL1H11089.2 HVUL3H10993.2 0.0893649708938607
HVUL1H11089.2 HVUL3H11275.2 0.07806333406815
HVUL1H11089.2 HVUL3H11357.2 0.073660951516123
HVUL1H11089.2 HVUL3H11478.2 0.103801348914962
HVUL1H11089.2 HVUL3H13124.2 0.0757633039248077
HVUL1H11089.2 HVUL3H13164.2 0.088383971226778
HVUL1H11089.2 HVUL3H14322.2 0.0587205501895697
HVUL1H11089.2 HVUL3H14790.2 0.0848077189848046
HVUL1H11089.2 HVUL3H18390.2 0.109417134102125
HVUL1H11089.2 HVUL3H18624.2 0.0441596013631537
HVUL1H11089.2 HVUL3H18707.2 0.0680814375493902
HVUL1H11089.2 HVUL3H23075.2 0.0695470440192468
HVUL1H11089.2 HVUL3H32431.2 0.0934591258835595
HVUL1H11089.2 HVUL3H34655.2 0.0733509589064091
HVUL1H11089.2 HVUL3H35200.2 0.0974117142858347
HVUL1H11089.2 HVUL3H35336.2 0.0647098493564673
HVUL1H11089.2 HVUL3H35420.2 0.0514169559924999
HVUL1H11089.2 HVUL3H37876.2 0.0797254717512313
HVUL1H11089.2 HVUL3H38937.2 0.138486588178989
HVUL1H11089.2 HVUL3H46215.2 0.0655661898456468
HVUL1H11089.2 HVUL3H46422.2 0.0627646516252736
HVUL1H11089.2 HVUL3H47520.2 0.085156624915726
HVUL1H11089.2 HVUL3H51467.2 0.0607008910500049
HVUL1H11089.2 HVUL3H52600.2 0.156417197462963
HVUL1H11089.2 HVUL3H54696.2 0.110810947721328
HVUL1H11089.2 HVUL4H03026.2 0.0982459885152822
HVUL1H11089.2 HVUL4H08846.2 0.0686572247938238
HVUL1H11089.2 HVUL4H13203.2 0.116352326897129
HVUL1H11089.2 HVUL4H14717.2 0.0613674286348809
HVUL1H11089.2 HVUL4H17201.2 0.0719620473941311
HVUL1H11089.2 HVUL4H17679.2 0.0625491463425037
HVUL1H11089.2 HVUL4H19302.2 0.121895776287409
HVUL1H11089.2 HVUL4H23086.2 0.110413460769112
HVUL1H11089.2 HVUL4H23504.2 0.0532228995443948
HVUL1H11089.2 HVUL4H24743.2 0.0684875656423142
HVUL1H11089.2 HVUL4H26283.2 0.0803177360789853
HVUL1H11089.2 HVUL4H31204.2 0.0959982427594459
HVUL1H11089.2 HVUL4H34908.2 0.0384832412165615
HVUL1H11089.2 HVUL4H38469.2 0.131178798747585
HVUL1H11089.2 HVUL4H38524.2 0.107853243276822
HVUL1H11089.2 HVUL4H40001.2 0.0491242410775046
HVUL1H11089.2 HVUL4H42287.2 0.0492767658375362
HVUL1H11089.2 HVUL4H42373.2 0.124208069947893
HVUL1H11089.2 HVUL4H44926.2 0.0766615742109344
HVUL1H11089.2 HVUL4H48365.2 0.0858377882864179
HVUL1H11089.2 HVUL4H51081.2 0.0763480460500374
HVUL1H11089.2 HVUL4H55512.2 0.134118671929349
HVUL1H11089.2 HVUL4H56071.2 0.118811823182215
HVUL1H11089.2 HVUL5H01251.2 0.0710084379935969
HVUL1H11089.2 HVUL5H01940.2 0.155917319907659
HVUL1H11089.2 HVUL5H03546.2 0.0644676770968771
HVUL1H11089.2 HVUL5H03939.2 0.0884277831776104
HVUL1H11089.2 HVUL5H06028.2 0.0468124714262794
HVUL1H11089.2 HVUL5H07038.2 0.0999109634895017
HVUL1H11089.2 HVUL5H09678.2 0.105668165609299
HVUL1H11089.2 HVUL5H09833.2 0.0601161866381017
HVUL1H11089.2 HVUL5H10034.2 0.104263215692142
HVUL1H11089.2 HVUL5H11349.2 0.08225519292857
HVUL1H11089.2 HVUL5H14370.2 0.107658276509761
HVUL1H11089.2 HVUL5H14452.2 0.0799530150691687
HVUL1H11089.2 HVUL5H14897.2 0.159076454007975
HVUL1H11089.2 HVUL5H14955.2 0.128323809233846
HVUL1H11089.2 HVUL5H16377.2 0.0759397455413785
HVUL1H11089.2 HVUL5H16812.2 0.0686017107193754
HVUL1H11089.2 HVUL5H22700.2 0.12759215802801
HVUL1H11089.2 HVUL5H26091.2 0.0838835630049432
HVUL1H11089.2 HVUL5H27239.2 0.07179167374923
HVUL1H11089.2 HVUL5H29430.2 0.0667030278333503
HVUL1H11089.2 HVUL5H30136.2 0.0503710604502662
HVUL1H11089.2 HVUL5H31400.2 0.0559914514938086
HVUL1H11089.2 HVUL5H32616.2 0.0990488561336305
HVUL1H11089.2 HVUL5H32720.2 0.0628091912865451
HVUL1H11089.2 HVUL5H32721.2 0.158018246169495
HVUL1H11089.2 HVUL5H32912.2 0.0861122422956623
HVUL1H11089.2 HVUL5H33599.2 0.0896991489390041
HVUL1H11089.2 HVUL5H34732.2 0.0503739706113755
HVUL1H11089.2 HVUL5H34884.2 0.0783882251932062
HVUL1H11089.2 HVUL5H34946.2 0.125294594636987
HVUL1H11089.2 HVUL5H35633.2 0.0879952229772737
HVUL1H11089.2 HVUL5H35742.2 0.0706938078443616
HVUL1H11089.2 HVUL5H37112.2 0.114936426140227
HVUL1H11089.2 HVUL5H37572.2 0.108312974345426
HVUL1H11089.2 HVUL5H40076.2 0.065028720594008
HVUL1H11089.2 HVUL5H40847.2 0.0588911874405243
HVUL1H11089.2 HVUL5H43611.2 0.0887763860383364
HVUL1H11089.2 HVUL5H48388.2 0.0822375022130251
HVUL1H11089.2 HVUL5H52835.2 0.155277006649564
HVUL1H11089.2 HVUL6H02599.2 0.12464110636651
HVUL1H11089.2 HVUL6H06294.2 0.0727604241293056
HVUL1H11089.2 HVUL6H07042.2 0.0589788211246543
HVUL1H11089.2 HVUL6H09387.2 0.0669740078565949
HVUL1H11089.2 HVUL6H11868.2 0.143520826533044
HVUL1H11089.2 HVUL6H17187.2 0.14806631610141
HVUL1H11089.2 HVUL6H17608.2 0.109919342569178
HVUL1H11089.2 HVUL6H19220.2 0.0515025868465743
HVUL1H11089.2 HVUL6H22485.2 0.0478049325727548
HVUL1H11089.2 HVUL6H26962.2 0.0899828932308767
HVUL1H11089.2 HVUL6H31604.2 0.082738450471605
HVUL1H11089.2 HVUL6H32136.2 0.0566900963682904
HVUL1H11089.2 HVUL6H32922.2 0.0822172474389161
HVUL1H11089.2 HVUL6H32923.2 0.0999535772395361
HVUL1H11089.2 HVUL6H33986.2 0.0585986718440463
HVUL1H11089.2 HVUL6H42097.2 0.0902510861668996
HVUL1H11089.2 HVUL6H42978.2 0.0814447844326101
HVUL1H11089.2 HVUL6H46084.2 0.0761471782145496
HVUL1H11089.2 HVUL6H46852.2 0.0741244506452161
HVUL1H11089.2 HVUL6H48442.2 0.0925116887888833
HVUL1H11089.2 HVUL6H50052.2 0.0969871366309635
HVUL1H11089.2 HVUL7H00902.2 0.0308865608056036
HVUL1H11089.2 HVUL7H00981.2 0.107262561790684
HVUL1H11089.2 HVUL7H01622.2 0.0804764302711703
HVUL1H11089.2 HVUL7H04426.2 0.120515507104046
HVUL1H11089.2 HVUL7H05030.2 0.0818867099841834
HVUL1H11089.2 HVUL7H07040.2 0.0589048482893544
HVUL1H11089.2 HVUL7H11321.2 0.124277468642233
HVUL1H11089.2 HVUL7H12417.2 0.148797758001197
HVUL1H11089.2 HVUL7H12720.2 0.059041029016633
HVUL1H11089.2 HVUL7H13740.2 0.0394409938966905
HVUL1H11089.2 HVUL7H13879.2 0.0505545209232278
HVUL1H11089.2 HVUL7H17250.2 0.0557074900442425
HVUL1H11089.2 HVUL7H18795.2 0.0640927490313102
HVUL1H11089.2 HVUL7H19319.2 0.134604317394901
HVUL1H11089.2 HVUL7H19832.2 0.0616159488021719
HVUL1H11089.2 HVUL7H20466.2 0.0483807774017491
HVUL1H11089.2 HVUL7H21188.2 0.0625519487003229
HVUL1H11089.2 HVUL7H21490.2 0.110689135426211
HVUL1H11089.2 HVUL7H22409.2 0.0734300574489966
HVUL1H11089.2 HVUL7H23329.2 0.0707147969792772
HVUL1H11089.2 HVUL7H24222.2 0.063575111880919
HVUL1H11089.2 HVUL7H29831.2 0.105510476818965
HVUL1H11089.2 HVUL7H32460.2 0.0469023147015797
HVUL1H11089.2 HVUL7H34786.2 0.102357056245044
HVUL1H11089.2 HVUL7H36312.2 0.117986832787735
HVUL1H11089.2 HVUL7H41144.2 0.0803415813277883
HVUL1H11089.2 HVUL7H41207.2 0.0626545869171794
HVUL1H11089.2 HVUL7H44846.2 0.0958098621341194
HVUL1H11089.2 HVUL7H50906.2 0.0498490849468186
HVUL1H11089.2 HVUL7H54501.2 0.0864516883853092
HVUL1H13833.2 HVUL1H14944.2 0.243050141062167
HVUL1H13833.2 HVUL1H17746.2 0.0145184324538049
HVUL1H13833.2 HVUL1H19507.2 0.254425745808823
HVUL1H13833.2 HVUL1H22602.2 0.177239058568853
HVUL1H13833.2 HVUL1H25727.2 0.0450285153752935
HVUL1H13833.2 HVUL1H25786.2 0.0243522137092727
HVUL1H13833.2 HVUL1H29085.2 0.170930843648781
HVUL1H13833.2 HVUL1H29663.2 0.107931263750832
HVUL1H13833.2 HVUL1H30946.2 0.0960510543814421
HVUL1H13833.2 HVUL1H30947.2 0.0414665597670781
HVUL1H13833.2 HVUL1H32319.2 0.118487172444951
HVUL1H13833.2 HVUL1H33975.2 0.135447021949164
HVUL1H13833.2 HVUL1H34171.2 0.114846932862763
HVUL1H13833.2 HVUL1H37499.2 0.186789494275519
HVUL1H13833.2 HVUL1H37702.2 0.0541579685398855
HVUL1H13833.2 HVUL1H41670.2 0.168187978587338
HVUL1H13833.2 HVUL1H41885.2 0.0815971605702468
HVUL1H13833.2 HVUL1H44419.2 0.162733180362917
HVUL1H13833.2 HVUL1H47481.2 0.315846784518135
HVUL1H13833.2 HVUL1H48305.2 0.28613324211834
HVUL1H13833.2 HVUL1H50011.2 0.0979826639392182
HVUL1H13833.2 HVUL2H00199.2 0.117033476043091
HVUL1H13833.2 HVUL2H01025.2 0.0642507694758064
HVUL1H13833.2 HVUL2H01202.2 0.105788089413096
HVUL1H13833.2 HVUL2H02439.2 0.319880258552722
HVUL1H13833.2 HVUL2H06740.2 0.287450224216238
HVUL1H13833.2 HVUL2H07445.2 0.0737225321577166
HVUL1H13833.2 HVUL2H08482.2 0.205003371947079
HVUL1H13833.2 HVUL2H13279.2 0.132549653006896
HVUL1H13833.2 HVUL2H13491.2 0.243344044410159
HVUL1H13833.2 HVUL2H15501.2 0.101615800449196
HVUL1H13833.2 HVUL2H19579.2 0.221089624863849
HVUL1H13833.2 HVUL2H19637.2 0.29395296012193
HVUL1H13833.2 HVUL2H21597.2 0.0979525541789821
HVUL1H13833.2 HVUL2H22732.2 0.285204876562436
HVUL1H13833.2 HVUL2H23179.2 0.157602140959069
HVUL1H13833.2 HVUL2H23599.2 0.200630412870837
HVUL1H13833.2 HVUL2H25272.2 0.213826628818131
HVUL1H13833.2 HVUL2H28705.2 0.220382104853433
HVUL1H13833.2 HVUL2H28788.2 0.247378970825874
HVUL1H13833.2 HVUL2H30326.2 0.312111791483084
HVUL1H13833.2 HVUL2H30833.2 0.270941939369858
HVUL1H13833.2 HVUL2H31183.2 0.193857497887303
HVUL1H13833.2 HVUL2H31756.2 0.101386657158234
HVUL1H13833.2 HVUL2H34120.2 0.135802129786611
HVUL1H13833.2 HVUL2H35215.2 0.274801770220418
HVUL1H13833.2 HVUL2H35333.2 0.0625366240974956
HVUL1H13833.2 HVUL2H35570.2 0.302063400886338
HVUL1H13833.2 HVUL2H36921.2 0.167318353528496
HVUL1H13833.2 HVUL2H38815.2 0.196153121982809
HVUL1H13833.2 HVUL2H39077.2 0.19755894422479
HVUL1H13833.2 HVUL2H39733.2 0.280799775233461
HVUL1H13833.2 HVUL2H46402.2 0.155319301307592
HVUL1H13833.2 HVUL2H48107.2 0.299169984971637
HVUL1H13833.2 HVUL2H48817.2 0.203438682321577
HVUL1H13833.2 HVUL2H49641.2 0.133616456837903
HVUL1H13833.2 HVUL2H49996.2 0.0868483617379241
HVUL1H13833.2 HVUL2H50964.2 0.0564178846643515
HVUL1H13833.2 HVUL2H51937.2 0.120111018300399
HVUL1H13833.2 HVUL2H53730.2 0.275167331476015
HVUL1H13833.2 HVUL2H54259.2 0.0337124657909796
HVUL1H13833.2 HVUL2H54299.2 0.259399177171104
HVUL1H13833.2 HVUL2H57592.2 0.0729941646326552
HVUL1H13833.2 HVUL3H00491.2 0.0503320515330348
HVUL1H13833.2 HVUL3H00822.2 0.239437288400893
HVUL1H13833.2 HVUL3H02932.2 0.199701051116252
HVUL1H13833.2 HVUL3H03449.2 0.203779645706961
HVUL1H13833.2 HVUL3H05437.2 0.167928489689934
HVUL1H13833.2 HVUL3H07242.2 0.0434816887572911
HVUL1H13833.2 HVUL3H07244.2 0.0481986966267446
HVUL1H13833.2 HVUL3H10993.2 0.0557986945661741
HVUL1H13833.2 HVUL3H11275.2 0.239659340089458
HVUL1H13833.2 HVUL3H11357.2 0.0343957823253667
HVUL1H13833.2 HVUL3H11478.2 0.173546332572478
HVUL1H13833.2 HVUL3H13124.2 0.0394678962274975
HVUL1H13833.2 HVUL3H13164.2 0.229903942304145
HVUL1H13833.2 HVUL3H14322.2 0.272712887831257
HVUL1H13833.2 HVUL3H14790.2 0.07768509159936
HVUL1H13833.2 HVUL3H18390.2 0.120985459748782
HVUL1H13833.2 HVUL3H18624.2 0.0523587891488006
HVUL1H13833.2 HVUL3H18707.2 0.0489228763309859
HVUL1H13833.2 HVUL3H23075.2 0.2691357713065
HVUL1H13833.2 HVUL3H32431.2 0.177390748423355
HVUL1H13833.2 HVUL3H34655.2 0.0279505633111852
HVUL1H13833.2 HVUL3H35200.2 0.149430076485459
HVUL1H13833.2 HVUL3H35336.2 0.258447721617508
HVUL1H13833.2 HVUL3H35420.2 0.0693980597468391
HVUL1H13833.2 HVUL3H37876.2 0.220265693957819
HVUL1H13833.2 HVUL3H38937.2 0.114870865077542
HVUL1H13833.2 HVUL3H46215.2 0.042655378925089
HVUL1H13833.2 HVUL3H46422.2 0.301182091100215
HVUL1H13833.2 HVUL3H47520.2 0.282722523727721
HVUL1H13833.2 HVUL3H51467.2 0.0745105394232052
HVUL1H13833.2 HVUL3H52600.2 0.129710911856635
HVUL1H13833.2 HVUL3H54696.2 0.0748679272911505
HVUL1H13833.2 HVUL4H03026.2 0.25024255699974
HVUL1H13833.2 HVUL4H08846.2 0.137784217190045
HVUL1H13833.2 HVUL4H13203.2 0.15831268891405
HVUL1H13833.2 HVUL4H14717.2 0.191514206432985
HVUL1H13833.2 HVUL4H17201.2 0.153851488119008
HVUL1H13833.2 HVUL4H17679.2 0.209609984972941
HVUL1H13833.2 HVUL4H19302.2 0.0807789881361583
HVUL1H13833.2 HVUL4H23086.2 0.194524634163782
HVUL1H13833.2 HVUL4H23504.2 0.157174225744116
HVUL1H13833.2 HVUL4H24743.2 0.0247416437922612
HVUL1H13833.2 HVUL4H26283.2 0.0345844167533033
HVUL1H13833.2 HVUL4H31204.2 0.247111963719012
HVUL1H13833.2 HVUL4H34908.2 0.270424974026509
HVUL1H13833.2 HVUL4H38469.2 0.168268104535205
HVUL1H13833.2 HVUL4H38524.2 0.233546101243015
HVUL1H13833.2 HVUL4H40001.2 0.190265474999831
HVUL1H13833.2 HVUL4H42287.2 0.305733945059239
HVUL1H13833.2 HVUL4H42373.2 0.081688897602813
HVUL1H13833.2 HVUL4H44926.2 0.294274095117318
HVUL1H13833.2 HVUL4H48365.2 0.0381900777252261
HVUL1H13833.2 HVUL4H51081.2 0.298196747350718
HVUL1H13833.2 HVUL4H55512.2 0.229523041267505
HVUL1H13833.2 HVUL4H56071.2 0.145619318340892
HVUL1H13833.2 HVUL5H01251.2 0.230880779403729
HVUL1H13833.2 HVUL5H01940.2 0.165023295832736
HVUL1H13833.2 HVUL5H03546.2 0.289943477472879
HVUL1H13833.2 HVUL5H03939.2 0.0541758020343848
HVUL1H13833.2 HVUL5H06028.2 0.0280297704890002
HVUL1H13833.2 HVUL5H07038.2 0.191852240777839
HVUL1H13833.2 HVUL5H09678.2 0.189970646350445
HVUL1H13833.2 HVUL5H09833.2 0.323500832850237
HVUL1H13833.2 HVUL5H10034.2 0.221656086816846
HVUL1H13833.2 HVUL5H11349.2 0.0532166374324594
HVUL1H13833.2 HVUL5H14370.2 0.120450688105011
HVUL1H13833.2 HVUL5H14452.2 0.293762859147002
HVUL1H13833.2 HVUL5H14897.2 0.12598855120368
HVUL1H13833.2 HVUL5H14955.2 0.149312712987874
HVUL1H13833.2 HVUL5H16377.2 0.0675711160795297
HVUL1H13833.2 HVUL5H16812.2 0.228324309713522
HVUL1H13833.2 HVUL5H22700.2 0.225331009191266
HVUL1H13833.2 HVUL5H26091.2 0.183914220359851
HVUL1H13833.2 HVUL5H27239.2 0.17988203727382
HVUL1H13833.2 HVUL5H29430.2 0.287082051973386
HVUL1H13833.2 HVUL5H30136.2 0.304645588290351
HVUL1H13833.2 HVUL5H31400.2 0.0292761253674198
HVUL1H13833.2 HVUL5H32616.2 0.234261357696137
HVUL1H13833.2 HVUL5H32720.2 0.147952678952824
HVUL1H13833.2 HVUL5H32721.2 0.141779534163162
HVUL1H13833.2 HVUL5H32912.2 0.211013888589055
HVUL1H13833.2 HVUL5H33599.2 0.188244608559079
HVUL1H13833.2 HVUL5H34732.2 0.315552086887008
HVUL1H13833.2 HVUL5H34884.2 0.263349085567005
HVUL1H13833.2 HVUL5H34946.2 0.19704252628127
HVUL1H13833.2 HVUL5H35633.2 0.101799067894779
HVUL1H13833.2 HVUL5H35742.2 0.193558092548647
HVUL1H13833.2 HVUL5H37112.2 0.0949766240541729
HVUL1H13833.2 HVUL5H37572.2 0.204421618277541
HVUL1H13833.2 HVUL5H40076.2 0.241152449238015
HVUL1H13833.2 HVUL5H40847.2 0.278057364846816
HVUL1H13833.2 HVUL5H43611.2 0.061550956637239
HVUL1H13833.2 HVUL5H48388.2 0.0695491995606159
HVUL1H13833.2 HVUL5H52835.2 0.0999517576385736
HVUL1H13833.2 HVUL6H02599.2 0.137448992189674
HVUL1H13833.2 HVUL6H06294.2 0.204463232182558
HVUL1H13833.2 HVUL6H07042.2 0.189449213919373
HVUL1H13833.2 HVUL6H09387.2 0.201707307242979
HVUL1H13833.2 HVUL6H11868.2 0.085668535013175
HVUL1H13833.2 HVUL6H17187.2 0.089554111947692
HVUL1H13833.2 HVUL6H17608.2 0.141492806980702
HVUL1H13833.2 HVUL6H19220.2 0.314641932322516
HVUL1H13833.2 HVUL6H22485.2 0.284856288019513
HVUL1H13833.2 HVUL6H26962.2 0.162348813394091
HVUL1H13833.2 HVUL6H31604.2 0.223103475733333
HVUL1H13833.2 HVUL6H32136.2 0.165788973874653
HVUL1H13833.2 HVUL6H32922.2 0.151794288231205
HVUL1H13833.2 HVUL6H32923.2 0.135409386478771
HVUL1H13833.2 HVUL6H33986.2 0.177856290372688
HVUL1H13833.2 HVUL6H42097.2 0.171669365632268
HVUL1H13833.2 HVUL6H42978.2 0.11915403313264
HVUL1H13833.2 HVUL6H46084.2 0.21267439513157
HVUL1H13833.2 HVUL6H46852.2 0.068692975872798
HVUL1H13833.2 HVUL6H48442.2 0.0757986953443542
HVUL1H13833.2 HVUL6H50052.2 0.277317407555067
HVUL1H13833.2 HVUL7H00902.2 0.158504292521277
HVUL1H13833.2 HVUL7H00981.2 0.168202298995937
HVUL1H13833.2 HVUL7H01622.2 0.0423809842507987
HVUL1H13833.2 HVUL7H04426.2 0.17196750387784
HVUL1H13833.2 HVUL7H05030.2 0.286604451183675
HVUL1H13833.2 HVUL7H07040.2 0.142389224608747
HVUL1H13833.2 HVUL7H11321.2 0.201943760981799
HVUL1H13833.2 HVUL7H12417.2 0.0711574081292611
HVUL1H13833.2 HVUL7H12720.2 0.195416140241033
HVUL1H13833.2 HVUL7H13740.2 0.285570924612276
HVUL1H13833.2 HVUL7H13879.2 0.253232042902647
HVUL1H13833.2 HVUL7H17250.2 0.307645217817819
HVUL1H13833.2 HVUL7H18795.2 0.122897757900098
HVUL1H13833.2 HVUL7H19319.2 0.128762216798058
HVUL1H13833.2 HVUL7H19832.2 0.148314927528171
HVUL1H13833.2 HVUL7H20466.2 0.141668027299875
HVUL1H13833.2 HVUL7H21188.2 0.190159577966713
HVUL1H13833.2 HVUL7H21490.2 0.167237848853137
HVUL1H13833.2 HVUL7H22409.2 0.0421805106095579
HVUL1H13833.2 HVUL7H23329.2 0.223830242514428
HVUL1H13833.2 HVUL7H24222.2 0.28360837013516
HVUL1H13833.2 HVUL7H29831.2 0.272370346820311
HVUL1H13833.2 HVUL7H32460.2 0.29112354137706
HVUL1H13833.2 HVUL7H34786.2 0.189288197129896
HVUL1H13833.2 HVUL7H36312.2 0.167242617560447
HVUL1H13833.2 HVUL7H41144.2 0.142982399938949
HVUL1H13833.2 HVUL7H41207.2 0.259708871891566
HVUL1H13833.2 HVUL7H44846.2 0.246119182108089
HVUL1H13833.2 HVUL7H50906.2 0.156879124253452
HVUL1H13833.2 HVUL7H54501.2 0.0817251241633335
HVUL1H14944.2 HVUL1H17746.2 0.0246747996139
HVUL1H14944.2 HVUL1H19507.2 0.186611085631003
HVUL1H14944.2 HVUL1H22602.2 0.143347387046753
HVUL1H14944.2 HVUL1H25727.2 0.0667596833790097
HVUL1H14944.2 HVUL1H25786.2 0.0347589212288122
HVUL1H14944.2 HVUL1H29085.2 0.176018465186328
HVUL1H14944.2 HVUL1H29663.2 0.101049725997695
HVUL1H14944.2 HVUL1H30946.2 0.110704013683019
HVUL1H14944.2 HVUL1H30947.2 0.0500541749509975
HVUL1H14944.2 HVUL1H32319.2 0.0934246980457473
HVUL1H14944.2 HVUL1H33975.2 0.146679329756545
HVUL1H14944.2 HVUL1H34171.2 0.0904608492066179
HVUL1H14944.2 HVUL1H37499.2 0.198778040025041
HVUL1H14944.2 HVUL1H37702.2 0.0714734047539857
HVUL1H14944.2 HVUL1H41670.2 0.139869559468985
HVUL1H14944.2 HVUL1H41885.2 0.0745666931946521
HVUL1H14944.2 HVUL1H44419.2 0.176711694988255
HVUL1H14944.2 HVUL1H47481.2 0.221690936776295
HVUL1H14944.2 HVUL1H48305.2 0.262341884874196
HVUL1H14944.2 HVUL1H50011.2 0.083425616746331
HVUL1H14944.2 HVUL2H00199.2 0.131909633647435
HVUL1H14944.2 HVUL2H01025.2 0.0731566124644352
HVUL1H14944.2 HVUL2H01202.2 0.1252715504501
HVUL1H14944.2 HVUL2H02439.2 0.262316927371748
HVUL1H14944.2 HVUL2H06740.2 0.245706322298129
HVUL1H14944.2 HVUL2H07445.2 0.0903174456413823
HVUL1H14944.2 HVUL2H08482.2 0.16610128498295
HVUL1H14944.2 HVUL2H13279.2 0.0922230971402355
HVUL1H14944.2 HVUL2H13491.2 0.190745724805996
HVUL1H14944.2 HVUL2H15501.2 0.130205104430087
HVUL1H14944.2 HVUL2H19579.2 0.192421533333233
HVUL1H14944.2 HVUL2H19637.2 0.226987580635593
HVUL1H14944.2 HVUL2H21597.2 0.120323589819747
HVUL1H14944.2 HVUL2H22732.2 0.232221063601513
HVUL1H14944.2 HVUL2H23179.2 0.0979775904045555
HVUL1H14944.2 HVUL2H23599.2 0.174685033915789
HVUL1H14944.2 HVUL2H25272.2 0.189491604069551
HVUL1H14944.2 HVUL2H28705.2 0.211951424390243
HVUL1H14944.2 HVUL2H28788.2 0.230855430717293
HVUL1H14944.2 HVUL2H30326.2 0.271381648927239
HVUL1H14944.2 HVUL2H30833.2 0.215414574888002
HVUL1H14944.2 HVUL2H31183.2 0.199511701798072
HVUL1H14944.2 HVUL2H31756.2 0.0935445330530074
HVUL1H14944.2 HVUL2H34120.2 0.172817685177771
HVUL1H14944.2 HVUL2H35215.2 0.26669930609505
HVUL1H14944.2 HVUL2H35333.2 0.0401990700903851
HVUL1H14944.2 HVUL2H35570.2 0.265754921494036
HVUL1H14944.2 HVUL2H36921.2 0.118069046105926
HVUL1H14944.2 HVUL2H38815.2 0.200745077145288
HVUL1H14944.2 HVUL2H39077.2 0.175859899756775
HVUL1H14944.2 HVUL2H39733.2 0.260403956817308
HVUL1H14944.2 HVUL2H46402.2 0.0957576442451529
HVUL1H14944.2 HVUL2H48107.2 0.266519950571677
HVUL1H14944.2 HVUL2H48817.2 0.189501022821579
HVUL1H14944.2 HVUL2H49641.2 0.147139003047729
HVUL1H14944.2 HVUL2H49996.2 0.112392652957749
HVUL1H14944.2 HVUL2H50964.2 0.0761000965642143
HVUL1H14944.2 HVUL2H51937.2 0.105929547911535
HVUL1H14944.2 HVUL2H53730.2 0.237270115015458
HVUL1H14944.2 HVUL2H54259.2 0.0383963754208008
HVUL1H14944.2 HVUL2H54299.2 0.220229291842246
HVUL1H14944.2 HVUL2H57592.2 0.0795437209319022
HVUL1H14944.2 HVUL3H00491.2 0.0715559732471744
HVUL1H14944.2 HVUL3H00822.2 0.165402789536113
HVUL1H14944.2 HVUL3H02932.2 0.139017829984326
HVUL1H14944.2 HVUL3H03449.2 0.198063762337803
HVUL1H14944.2 HVUL3H05437.2 0.18474005112692
HVUL1H14944.2 HVUL3H07242.2 0.0599487269184711
HVUL1H14944.2 HVUL3H07244.2 0.0623136626525021
HVUL1H14944.2 HVUL3H10993.2 0.0730506220244751
HVUL1H14944.2 HVUL3H11275.2 0.181272025542063
HVUL1H14944.2 HVUL3H11357.2 0.0500835469710879
HVUL1H14944.2 HVUL3H11478.2 0.17109899396952
HVUL1H14944.2 HVUL3H13124.2 0.0567929447341686
HVUL1H14944.2 HVUL3H13164.2 0.200771279292105
HVUL1H14944.2 HVUL3H14322.2 0.241883592017939
HVUL1H14944.2 HVUL3H14790.2 0.0947810367801097
HVUL1H14944.2 HVUL3H18390.2 0.128113994132087
HVUL1H14944.2 HVUL3H18624.2 0.0817130472255012
HVUL1H14944.2 HVUL3H18707.2 0.0732085555044022
HVUL1H14944.2 HVUL3H23075.2 0.251820107453126
HVUL1H14944.2 HVUL3H32431.2 0.162807325364283
HVUL1H14944.2 HVUL3H34655.2 0.0411829540525432
HVUL1H14944.2 HVUL3H35200.2 0.159228864942009
HVUL1H14944.2 HVUL3H35336.2 0.189833387689242
HVUL1H14944.2 HVUL3H35420.2 0.105070492985763
HVUL1H14944.2 HVUL3H37876.2 0.219148958663874
HVUL1H14944.2 HVUL3H38937.2 0.106143797371882
HVUL1H14944.2 HVUL3H46215.2 0.0603568824017633
HVUL1H14944.2 HVUL3H46422.2 0.255038305077224
HVUL1H14944.2 HVUL3H47520.2 0.21987878513558
HVUL1H14944.2 HVUL3H51467.2 0.10669756739717
HVUL1H14944.2 HVUL3H52600.2 0.116341554742254
HVUL1H14944.2 HVUL3H54696.2 0.0891405158721522
HVUL1H14944.2 HVUL4H03026.2 0.210634088596143
HVUL1H14944.2 HVUL4H08846.2 0.14967303729256
HVUL1H14944.2 HVUL4H13203.2 0.166240113274324
HVUL1H14944.2 HVUL4H14717.2 0.134438221397699
HVUL1H14944.2 HVUL4H17201.2 0.168321520462963
HVUL1H14944.2 HVUL4H17679.2 0.218962177212454
HVUL1H14944.2 HVUL4H19302.2 0.0905470878178511
HVUL1H14944.2 HVUL4H23086.2 0.159168448839312
HVUL1H14944.2 HVUL4H23504.2 0.10396709780476
HVUL1H14944.2 HVUL4H24743.2 0.0356201484132701
HVUL1H14944.2 HVUL4H26283.2 0.0498558992588495
HVUL1H14944.2 HVUL4H31204.2 0.217897595870512
HVUL1H14944.2 HVUL4H34908.2 0.239366227119747
HVUL1H14944.2 HVUL4H38469.2 0.15442945982988
HVUL1H14944.2 HVUL4H38524.2 0.187342746213045
HVUL1H14944.2 HVUL4H40001.2 0.163894535053509
HVUL1H14944.2 HVUL4H42287.2 0.279237523447323
HVUL1H14944.2 HVUL4H42373.2 0.0875348364274832
HVUL1H14944.2 HVUL4H44926.2 0.226172409362538
HVUL1H14944.2 HVUL4H48365.2 0.0377879637649505
HVUL1H14944.2 HVUL4H51081.2 0.254333710593386
HVUL1H14944.2 HVUL4H55512.2 0.182962405316685
HVUL1H14944.2 HVUL4H56071.2 0.146171165075091
HVUL1H14944.2 HVUL5H01251.2 0.236332246358698
HVUL1H14944.2 HVUL5H01940.2 0.127469968868928
HVUL1H14944.2 HVUL5H03546.2 0.27009653618847
HVUL1H14944.2 HVUL5H03939.2 0.0759516975190674
HVUL1H14944.2 HVUL5H06028.2 0.0460118407182197
HVUL1H14944.2 HVUL5H07038.2 0.183402301979532
HVUL1H14944.2 HVUL5H09678.2 0.196087727178784
HVUL1H14944.2 HVUL5H09833.2 0.266571358346614
HVUL1H14944.2 HVUL5H10034.2 0.165436324865453
HVUL1H14944.2 HVUL5H11349.2 0.0747985547618558
HVUL1H14944.2 HVUL5H14370.2 0.0811144684549654
HVUL1H14944.2 HVUL5H14452.2 0.25618581728505
HVUL1H14944.2 HVUL5H14897.2 0.106135318566259
HVUL1H14944.2 HVUL5H14955.2 0.106934750991194
HVUL1H14944.2 HVUL5H16377.2 0.0943317818089582
HVUL1H14944.2 HVUL5H16812.2 0.237588426835624
HVUL1H14944.2 HVUL5H22700.2 0.179649154141622
HVUL1H14944.2 HVUL5H26091.2 0.16968691075039
HVUL1H14944.2 HVUL5H27239.2 0.213458395111863
HVUL1H14944.2 HVUL5H29430.2 0.23324317549679
HVUL1H14944.2 HVUL5H30136.2 0.257752799425381
HVUL1H14944.2 HVUL5H31400.2 0.0482971049846213
HVUL1H14944.2 HVUL5H32616.2 0.174462257374207
HVUL1H14944.2 HVUL5H32720.2 0.187188294680787
HVUL1H14944.2 HVUL5H32721.2 0.115157281450972
HVUL1H14944.2 HVUL5H32912.2 0.162010702720805
HVUL1H14944.2 HVUL5H33599.2 0.199203958006723
HVUL1H14944.2 HVUL5H34732.2 0.242988002390206
HVUL1H14944.2 HVUL5H34884.2 0.234967815349305
HVUL1H14944.2 HVUL5H34946.2 0.14235605683852
HVUL1H14944.2 HVUL5H35633.2 0.0841031722549409
HVUL1H14944.2 HVUL5H35742.2 0.173173528779829
HVUL1H14944.2 HVUL5H37112.2 0.0989604480586567
HVUL1H14944.2 HVUL5H37572.2 0.168631762003226
HVUL1H14944.2 HVUL5H40076.2 0.222368998494655
HVUL1H14944.2 HVUL5H40847.2 0.22527062152628
HVUL1H14944.2 HVUL5H43611.2 0.0643302548141729
HVUL1H14944.2 HVUL5H48388.2 0.091219653090428
HVUL1H14944.2 HVUL5H52835.2 0.0671621480321555
HVUL1H14944.2 HVUL6H02599.2 0.10853647329526
HVUL1H14944.2 HVUL6H06294.2 0.211962647367391
HVUL1H14944.2 HVUL6H07042.2 0.14067576611029
HVUL1H14944.2 HVUL6H09387.2 0.158338832349742
HVUL1H14944.2 HVUL6H11868.2 0.0682117266606865
HVUL1H14944.2 HVUL6H17187.2 0.0705050957106273
HVUL1H14944.2 HVUL6H17608.2 0.13811348836215
HVUL1H14944.2 HVUL6H19220.2 0.255709345762355
HVUL1H14944.2 HVUL6H22485.2 0.243205044689044
HVUL1H14944.2 HVUL6H26962.2 0.187416749546398
HVUL1H14944.2 HVUL6H31604.2 0.193766298234846
HVUL1H14944.2 HVUL6H32136.2 0.172261407803356
HVUL1H14944.2 HVUL6H32922.2 0.174442667540241
HVUL1H14944.2 HVUL6H32923.2 0.146693769158117
HVUL1H14944.2 HVUL6H33986.2 0.191275143964372
HVUL1H14944.2 HVUL6H42097.2 0.192336310697881
HVUL1H14944.2 HVUL6H42978.2 0.152077688967245
HVUL1H14944.2 HVUL6H46084.2 0.204395507910834
HVUL1H14944.2 HVUL6H46852.2 0.0900937743240179
HVUL1H14944.2 HVUL6H48442.2 0.0466866476122197
HVUL1H14944.2 HVUL6H50052.2 0.235768653807371
HVUL1H14944.2 HVUL7H00902.2 0.149737647136023
HVUL1H14944.2 HVUL7H00981.2 0.134253149626269
HVUL1H14944.2 HVUL7H01622.2 0.0609229846838473
HVUL1H14944.2 HVUL7H04426.2 0.167523284964482
HVUL1H14944.2 HVUL7H05030.2 0.196605537481974
HVUL1H14944.2 HVUL7H07040.2 0.187611859271196
HVUL1H14944.2 HVUL7H11321.2 0.171661159108492
HVUL1H14944.2 HVUL7H12417.2 0.0505849995137049
HVUL1H14944.2 HVUL7H12720.2 0.223760811571545
HVUL1H14944.2 HVUL7H13740.2 0.218487036734491
HVUL1H14944.2 HVUL7H13879.2 0.21940784774393
HVUL1H14944.2 HVUL7H17250.2 0.247737465285734
HVUL1H14944.2 HVUL7H18795.2 0.106021056420829
HVUL1H14944.2 HVUL7H19319.2 0.106820928504227
HVUL1H14944.2 HVUL7H19832.2 0.12827100018104
HVUL1H14944.2 HVUL7H20466.2 0.109110781130531
HVUL1H14944.2 HVUL7H21188.2 0.133218681186471
HVUL1H14944.2 HVUL7H21490.2 0.138342392233048
HVUL1H14944.2 HVUL7H22409.2 0.0574176552296403
HVUL1H14944.2 HVUL7H23329.2 0.197072983501197
HVUL1H14944.2 HVUL7H24222.2 0.233453532129663
HVUL1H14944.2 HVUL7H29831.2 0.206093109875381
HVUL1H14944.2 HVUL7H32460.2 0.260686333206131
HVUL1H14944.2 HVUL7H34786.2 0.173014116117071
HVUL1H14944.2 HVUL7H36312.2 0.147811014958116
HVUL1H14944.2 HVUL7H41144.2 0.16863634572535
HVUL1H14944.2 HVUL7H41207.2 0.255809035810421
HVUL1H14944.2 HVUL7H44846.2 0.169868752001352
HVUL1H14944.2 HVUL7H50906.2 0.134101951418225
HVUL1H14944.2 HVUL7H54501.2 0.101178590855176
HVUL1H17746.2 HVUL1H19507.2 0.0235884615789001
HVUL1H17746.2 HVUL1H22602.2 0.0358388812161601
HVUL1H17746.2 HVUL1H25727.2 0.210081394216381
HVUL1H17746.2 HVUL1H25786.2 0.233569034642236
HVUL1H17746.2 HVUL1H29085.2 0.0878673608291059
HVUL1H17746.2 HVUL1H29663.2 0.073612764427526
HVUL1H17746.2 HVUL1H30946.2 0.0999287344592669
HVUL1H17746.2 HVUL1H30947.2 0.157844808350497
HVUL1H17746.2 HVUL1H32319.2 0.0282696951996885
HVUL1H17746.2 HVUL1H33975.2 0.10225889599093
HVUL1H17746.2 HVUL1H34171.2 0.0541873357338924
HVUL1H17746.2 HVUL1H37499.2 0.0888877853267496
HVUL1H17746.2 HVUL1H37702.2 0.211599684827701
HVUL1H17746.2 HVUL1H41670.2 0.0134075377567061
HVUL1H17746.2 HVUL1H41885.2 0.0806880573458715
HVUL1H17746.2 HVUL1H44419.2 0.104740679574304
HVUL1H17746.2 HVUL1H47481.2 0.0161550602119755
HVUL1H17746.2 HVUL1H48305.2 0.0318259748969119
HVUL1H17746.2 HVUL1H50011.2 0.0302204476112951
HVUL1H17746.2 HVUL2H00199.2 0.10532363944921
HVUL1H17746.2 HVUL2H01025.2 0.100703311161866
HVUL1H17746.2 HVUL2H01202.2 0.0611779665328884
HVUL1H17746.2 HVUL2H02439.2 0.0228182130881471
HVUL1H17746.2 HVUL2H06740.2 0.0374768718859829
HVUL1H17746.2 HVUL2H07445.2 0.0749894274496724
HVUL1H17746.2 HVUL2H08482.2 0.05091939742756
HVUL1H17746.2 HVUL2H13279.2 0.0250616522351693
HVUL1H17746.2 HVUL2H13491.2 0.0232135112889755
HVUL1H17746.2 HVUL2H15501.2 0.126022406803938
HVUL1H17746.2 HVUL2H19579.2 0.0442629535656615
HVUL1H17746.2 HVUL2H19637.2 0.0150992026981808
HVUL1H17746.2 HVUL2H21597.2 0.15623519296544
HVUL1H17746.2 HVUL2H22732.2 0.0190211073871409
HVUL1H17746.2 HVUL2H23179.2 0.00496049030045253
HVUL1H17746.2 HVUL2H23599.2 0.0709202455466528
HVUL1H17746.2 HVUL2H25272.2 0.0550344009083448
HVUL1H17746.2 HVUL2H28705.2 0.058046245514645
HVUL1H17746.2 HVUL2H28788.2 0.0391356613182179
HVUL1H17746.2 HVUL2H30326.2 0.0310363314401857
HVUL1H17746.2 HVUL2H30833.2 0.0168271037320109
HVUL1H17746.2 HVUL2H31183.2 0.0690104833156626
HVUL1H17746.2 HVUL2H31756.2 0.107598599171096
HVUL1H17746.2 HVUL2H34120.2 0.0978025243590827
HVUL1H17746.2 HVUL2H35215.2 0.020551423071149
HVUL1H17746.2 HVUL2H35333.2 0.0122862242470527
HVUL1H17746.2 HVUL2H35570.2 0.0324254133520678
HVUL1H17746.2 HVUL2H36921.2 0.026011554907611
HVUL1H17746.2 HVUL2H38815.2 0.0297236049295941
HVUL1H17746.2 HVUL2H39077.2 0.0503847614097132
HVUL1H17746.2 HVUL2H39733.2 0.0348412109525507
HVUL1H17746.2 HVUL2H46402.2 0.00707281849614275
HVUL1H17746.2 HVUL2H48107.2 0.033768171335451
HVUL1H17746.2 HVUL2H48817.2 0.0755306167081029
HVUL1H17746.2 HVUL2H49641.2 0.119209262470266
HVUL1H17746.2 HVUL2H49996.2 0.135752409413356
HVUL1H17746.2 HVUL2H50964.2 0.200144301714808
HVUL1H17746.2 HVUL2H51937.2 0.0706721487874211
HVUL1H17746.2 HVUL2H53730.2 0.0213101726654286
HVUL1H17746.2 HVUL2H54259.2 0.147412568625952
HVUL1H17746.2 HVUL2H54299.2 0.0498165000726364
HVUL1H17746.2 HVUL2H57592.2 0.164515869383347
HVUL1H17746.2 HVUL3H00491.2 0.219791311556049
HVUL1H17746.2 HVUL3H00822.2 0.0170198702086784
HVUL1H17746.2 HVUL3H02932.2 0.019685236431172
HVUL1H17746.2 HVUL3H03449.2 0.0642110788061519
HVUL1H17746.2 HVUL3H05437.2 0.0444769254905313
HVUL1H17746.2 HVUL3H07242.2 0.203296288594694
HVUL1H17746.2 HVUL3H07244.2 0.208493039410221
HVUL1H17746.2 HVUL3H10993.2 0.208417587764702
HVUL1H17746.2 HVUL3H11275.2 0.0190157771628712
HVUL1H17746.2 HVUL3H11357.2 0.254950507648698
HVUL1H17746.2 HVUL3H11478.2 0.0693073360336893
HVUL1H17746.2 HVUL3H13124.2 0.180898819668665
HVUL1H17746.2 HVUL3H13164.2 0.0308938005254146
HVUL1H17746.2 HVUL3H14322.2 0.0378069298855133
HVUL1H17746.2 HVUL3H14790.2 0.157602357350707
HVUL1H17746.2 HVUL3H18390.2 0.0933027126845445
HVUL1H17746.2 HVUL3H18624.2 0.108640116048195
HVUL1H17746.2 HVUL3H18707.2 0.218867456264359
HVUL1H17746.2 HVUL3H23075.2 0.0399370250936831
HVUL1H17746.2 HVUL3H32431.2 0.0582921761133107
HVUL1H17746.2 HVUL3H34655.2 0.229614287569005
HVUL1H17746.2 HVUL3H35200.2 0.121421383511188
HVUL1H17746.2 HVUL3H35336.2 0.0140191134786447
HVUL1H17746.2 HVUL3H35420.2 0.11829541155234
HVUL1H17746.2 HVUL3H37876.2 0.0487564262938198
HVUL1H17746.2 HVUL3H38937.2 0.112943243213096
HVUL1H17746.2 HVUL3H46215.2 0.204270752007051
HVUL1H17746.2 HVUL3H46422.2 0.0324599154298308
HVUL1H17746.2 HVUL3H47520.2 0.0275442016331623
HVUL1H17746.2 HVUL3H51467.2 0.144282205160289
HVUL1H17746.2 HVUL3H52600.2 0.085125055302089
HVUL1H17746.2 HVUL3H54696.2 0.183728452692398
HVUL1H17746.2 HVUL4H03026.2 0.0378437414963378
HVUL1H17746.2 HVUL4H08846.2 0.075435498347475
HVUL1H17746.2 HVUL4H13203.2 0.119067318651189
HVUL1H17746.2 HVUL4H14717.2 0.0089479153505432
HVUL1H17746.2 HVUL4H17201.2 0.0622165699177238
HVUL1H17746.2 HVUL4H17679.2 0.0486704569830953
HVUL1H17746.2 HVUL4H19302.2 0.173177089892543
HVUL1H17746.2 HVUL4H23086.2 0.0475884789271106
HVUL1H17746.2 HVUL4H23504.2 0.00604681431896981
HVUL1H17746.2 HVUL4H24743.2 0.238251843689115
HVUL1H17746.2 HVUL4H26283.2 0.243532650787034
HVUL1H17746.2 HVUL4H31204.2 0.0460330679733727
HVUL1H17746.2 HVUL4H34908.2 0.0222619204041774
HVUL1H17746.2 HVUL4H38469.2 0.0909771469397731
HVUL1H17746.2 HVUL4H38524.2 0.0337328677300327
HVUL1H17746.2 HVUL4H40001.2 0.0220569448132497
HVUL1H17746.2 HVUL4H42287.2 0.0294244279109014
HVUL1H17746.2 HVUL4H42373.2 0.170631057114671
HVUL1H17746.2 HVUL4H44926.2 0.0229993041559633
HVUL1H17746.2 HVUL4H48365.2 0.103268012976044
HVUL1H17746.2 HVUL4H51081.2 0.0294298318824571
HVUL1H17746.2 HVUL4H55512.2 0.0479759467651948
HVUL1H17746.2 HVUL4H56071.2 0.104861100529286
HVUL1H17746.2 HVUL5H01251.2 0.0561130313039981
HVUL1H17746.2 HVUL5H01940.2 0.04756852990921
HVUL1H17746.2 HVUL5H03546.2 0.039465723974757
HVUL1H17746.2 HVUL5H03939.2 0.193575324593733
HVUL1H17746.2 HVUL5H06028.2 0.231568963875237
HVUL1H17746.2 HVUL5H07038.2 0.0846323326621456
HVUL1H17746.2 HVUL5H09678.2 0.0815410140777385
HVUL1H17746.2 HVUL5H09833.2 0.0262911820752017
HVUL1H17746.2 HVUL5H10034.2 0.02957705219008
HVUL1H17746.2 HVUL5H11349.2 0.167136581088393
HVUL1H17746.2 HVUL5H14370.2 0.014762376667405
HVUL1H17746.2 HVUL5H14452.2 0.0405761841164429
HVUL1H17746.2 HVUL5H14897.2 0.067435750569627
HVUL1H17746.2 HVUL5H14955.2 0.0243245221177184
HVUL1H17746.2 HVUL5H16377.2 0.148690565463952
HVUL1H17746.2 HVUL5H16812.2 0.0575494119951372
HVUL1H17746.2 HVUL5H22700.2 0.0526152642459422
HVUL1H17746.2 HVUL5H26091.2 0.0466464729333423
HVUL1H17746.2 HVUL5H27239.2 0.0692609548658859
HVUL1H17746.2 HVUL5H29430.2 0.02537216143053
HVUL1H17746.2 HVUL5H30136.2 0.0214859702791954
HVUL1H17746.2 HVUL5H31400.2 0.212599480997297
HVUL1H17746.2 HVUL5H32616.2 0.0266299746749225
HVUL1H17746.2 HVUL5H32720.2 0.0737238132002857
HVUL1H17746.2 HVUL5H32721.2 0.0614316205694388
HVUL1H17746.2 HVUL5H32912.2 0.021806442132428
HVUL1H17746.2 HVUL5H33599.2 0.0688612176598434
HVUL1H17746.2 HVUL5H34732.2 0.0135047636974054
HVUL1H17746.2 HVUL5H34884.2 0.0375936718084107
HVUL1H17746.2 HVUL5H34946.2 0.032361418410488
HVUL1H17746.2 HVUL5H35633.2 0.01959795809979
HVUL1H17746.2 HVUL5H35742.2 0.0345375060476805
HVUL1H17746.2 HVUL5H37112.2 0.0869128297351742
HVUL1H17746.2 HVUL5H37572.2 0.0538552283611157
HVUL1H17746.2 HVUL5H40076.2 0.0416462682273788
HVUL1H17746.2 HVUL5H40847.2 0.0185712759165303
HVUL1H17746.2 HVUL5H43611.2 0.110013243365607
HVUL1H17746.2 HVUL5H48388.2 0.20817324226117
HVUL1H17746.2 HVUL5H52835.2 0.0280383969517004
HVUL1H17746.2 HVUL6H02599.2 0.0460657254931944
HVUL1H17746.2 HVUL6H06294.2 0.0496765667066939
HVUL1H17746.2 HVUL6H07042.2 0.0152609399573649
HVUL1H17746.2 HVUL6H09387.2 0.0162431243475797
HVUL1H17746.2 HVUL6H11868.2 0.0391931170919456
HVUL1H17746.2 HVUL6H17187.2 0.0439847634462542
HVUL1H17746.2 HVUL6H17608.2 0.0936381031700728
HVUL1H17746.2 HVUL6H19220.2 0.0165018288666369
HVUL1H17746.2 HVUL6H22485.2 0.0194694434756203
HVUL1H17746.2 HVUL6H26962.2 0.102206482693649
HVUL1H17746.2 HVUL6H31604.2 0.0425961057312171
HVUL1H17746.2 HVUL6H32136.2 0.0573182336157608
HVUL1H17746.2 HVUL6H32922.2 0.0836373185901559
HVUL1H17746.2 HVUL6H32923.2 0.0826307858887933
HVUL1H17746.2 HVUL6H33986.2 0.0515672133062187
HVUL1H17746.2 HVUL6H42097.2 0.0819063913877127
HVUL1H17746.2 HVUL6H42978.2 0.127797271789753
HVUL1H17746.2 HVUL6H46084.2 0.0668273889677414
HVUL1H17746.2 HVUL6H46852.2 0.156325266181235
HVUL1H17746.2 HVUL6H48442.2 0.00918255969035251
HVUL1H17746.2 HVUL6H50052.2 0.0418537077620622
HVUL1H17746.2 HVUL7H00902.2 0.0111159899461865
HVUL1H17746.2 HVUL7H00981.2 0.0426015514899598
HVUL1H17746.2 HVUL7H01622.2 0.236931445179362
HVUL1H17746.2 HVUL7H04426.2 0.0939520014320054
HVUL1H17746.2 HVUL7H05030.2 0.0136928524927082
HVUL1H17746.2 HVUL7H07040.2 0.0656320591441465
HVUL1H17746.2 HVUL7H11321.2 0.0682991938576681
HVUL1H17746.2 HVUL7H12417.2 0.0363107146413233
HVUL1H17746.2 HVUL7H12720.2 0.047142501738128
HVUL1H17746.2 HVUL7H13740.2 0.0115158603109742
HVUL1H17746.2 HVUL7H13879.2 0.0243614558147152
HVUL1H17746.2 HVUL7H17250.2 0.0227061114625874
HVUL1H17746.2 HVUL7H18795.2 0.0215849049129882
HVUL1H17746.2 HVUL7H19319.2 0.0391886622030719
HVUL1H17746.2 HVUL7H19832.2 0.0229423282156351
HVUL1H17746.2 HVUL7H20466.2 0.0125103403322367
HVUL1H17746.2 HVUL7H21188.2 0.010678930559481
HVUL1H17746.2 HVUL7H21490.2 0.0308831717985536
HVUL1H17746.2 HVUL7H22409.2 0.224663770450532
HVUL1H17746.2 HVUL7H23329.2 0.0268566730864091
HVUL1H17746.2 HVUL7H24222.2 0.0206604094761904
HVUL1H17746.2 HVUL7H29831.2 0.0342969806520204
HVUL1H17746.2 HVUL7H32460.2 0.0301438751602929
HVUL1H17746.2 HVUL7H34786.2 0.0654503352733919
HVUL1H17746.2 HVUL7H36312.2 0.0715461121289276
HVUL1H17746.2 HVUL7H41144.2 0.0647625430908224
HVUL1H17746.2 HVUL7H41207.2 0.0492040148483941
HVUL1H17746.2 HVUL7H44846.2 0.0164164218758772
HVUL1H17746.2 HVUL7H50906.2 0.017796098156718
HVUL1H17746.2 HVUL7H54501.2 0.186788158410788
HVUL1H19507.2 HVUL1H22602.2 0.201050198618086
HVUL1H19507.2 HVUL1H25727.2 0.0623012163817463
HVUL1H19507.2 HVUL1H25786.2 0.0384400201513467
HVUL1H19507.2 HVUL1H29085.2 0.195725952739304
HVUL1H19507.2 HVUL1H29663.2 0.132377279242132
HVUL1H19507.2 HVUL1H30946.2 0.114375195896124
HVUL1H19507.2 HVUL1H30947.2 0.0668809695302178
HVUL1H19507.2 HVUL1H32319.2 0.146961960845311
HVUL1H19507.2 HVUL1H33975.2 0.142487845637701
HVUL1H19507.2 HVUL1H34171.2 0.183624125090199
HVUL1H19507.2 HVUL1H37499.2 0.186704771369863
HVUL1H19507.2 HVUL1H37702.2 0.0832172341166331
HVUL1H19507.2 HVUL1H41670.2 0.125777991754778
HVUL1H19507.2 HVUL1H41885.2 0.13033192239942
HVUL1H19507.2 HVUL1H44419.2 0.163914254048422
HVUL1H19507.2 HVUL1H47481.2 0.257742422649756
HVUL1H19507.2 HVUL1H48305.2 0.252467034895243
HVUL1H19507.2 HVUL1H50011.2 0.0933532177338417
HVUL1H19507.2 HVUL2H00199.2 0.137012383893373
HVUL1H19507.2 HVUL2H01025.2 0.0820017495972057
HVUL1H19507.2 HVUL2H01202.2 0.102677053079659
HVUL1H19507.2 HVUL2H02439.2 0.250705764090473
HVUL1H19507.2 HVUL2H06740.2 0.264419109293567
HVUL1H19507.2 HVUL2H07445.2 0.0790528793938664
HVUL1H19507.2 HVUL2H08482.2 0.257090532024316
HVUL1H19507.2 HVUL2H13279.2 0.192841043831216
HVUL1H19507.2 HVUL2H13491.2 0.243490942679062
HVUL1H19507.2 HVUL2H15501.2 0.110485763615309
HVUL1H19507.2 HVUL2H19579.2 0.225812016612517
HVUL1H19507.2 HVUL2H19637.2 0.227154527173331
HVUL1H19507.2 HVUL2H21597.2 0.121039044169689
HVUL1H19507.2 HVUL2H22732.2 0.221717301300099
HVUL1H19507.2 HVUL2H23179.2 0.129312069829528
HVUL1H19507.2 HVUL2H23599.2 0.242509494505757
HVUL1H19507.2 HVUL2H25272.2 0.2361106967926
HVUL1H19507.2 HVUL2H28705.2 0.19857018542097
HVUL1H19507.2 HVUL2H28788.2 0.201478325583967
HVUL1H19507.2 HVUL2H30326.2 0.259364816818031
HVUL1H19507.2 HVUL2H30833.2 0.221081339908286
HVUL1H19507.2 HVUL2H31183.2 0.197016776451798
HVUL1H19507.2 HVUL2H31756.2 0.167791794477195
HVUL1H19507.2 HVUL2H34120.2 0.135570842120204
HVUL1H19507.2 HVUL2H35215.2 0.204256008225146
HVUL1H19507.2 HVUL2H35333.2 0.0891269273010533
HVUL1H19507.2 HVUL2H35570.2 0.262447498469743
HVUL1H19507.2 HVUL2H36921.2 0.230769024190252
HVUL1H19507.2 HVUL2H38815.2 0.17777340709117
HVUL1H19507.2 HVUL2H39077.2 0.235410395443613
HVUL1H19507.2 HVUL2H39733.2 0.236166817098743
HVUL1H19507.2 HVUL2H46402.2 0.137050793965048
HVUL1H19507.2 HVUL2H48107.2 0.264831067905959
HVUL1H19507.2 HVUL2H48817.2 0.227613594958015
HVUL1H19507.2 HVUL2H49641.2 0.149559359536808
HVUL1H19507.2 HVUL2H49996.2 0.103385220186815
HVUL1H19507.2 HVUL2H50964.2 0.0741662359094379
HVUL1H19507.2 HVUL2H51937.2 0.156373897727673
HVUL1H19507.2 HVUL2H53730.2 0.210144099330443
HVUL1H19507.2 HVUL2H54259.2 0.0589579746493143
HVUL1H19507.2 HVUL2H54299.2 0.261994896369248
HVUL1H19507.2 HVUL2H57592.2 0.111664749537081
HVUL1H19507.2 HVUL3H00491.2 0.0706959132016839
HVUL1H19507.2 HVUL3H00822.2 0.255607078070069
HVUL1H19507.2 HVUL3H02932.2 0.211858807256639
HVUL1H19507.2 HVUL3H03449.2 0.212008031092288
HVUL1H19507.2 HVUL3H05437.2 0.162586395270573
HVUL1H19507.2 HVUL3H07242.2 0.0613612812502561
HVUL1H19507.2 HVUL3H07244.2 0.077864647936278
HVUL1H19507.2 HVUL3H10993.2 0.07568186100968
HVUL1H19507.2 HVUL3H11275.2 0.213067676560102
HVUL1H19507.2 HVUL3H11357.2 0.0513193685871802
HVUL1H19507.2 HVUL3H11478.2 0.175472628232867
HVUL1H19507.2 HVUL3H13124.2 0.0532854082725696
HVUL1H19507.2 HVUL3H13164.2 0.212519517547521
HVUL1H19507.2 HVUL3H14322.2 0.236686833829277
HVUL1H19507.2 HVUL3H14790.2 0.090920341942008
HVUL1H19507.2 HVUL3H18390.2 0.139711574078973
HVUL1H19507.2 HVUL3H18624.2 0.0564035889910525
HVUL1H19507.2 HVUL3H18707.2 0.067833857457412
HVUL1H19507.2 HVUL3H23075.2 0.238243667295758
HVUL1H19507.2 HVUL3H32431.2 0.20103969772338
HVUL1H19507.2 HVUL3H34655.2 0.0429135718372874
HVUL1H19507.2 HVUL3H35200.2 0.176197603740213
HVUL1H19507.2 HVUL3H35336.2 0.230256740985534
HVUL1H19507.2 HVUL3H35420.2 0.0736180824484648
HVUL1H19507.2 HVUL3H37876.2 0.208587225825308
HVUL1H19507.2 HVUL3H38937.2 0.173727989355619
HVUL1H19507.2 HVUL3H46215.2 0.0602888783686265
HVUL1H19507.2 HVUL3H46422.2 0.26751942904318
HVUL1H19507.2 HVUL3H47520.2 0.279373185203214
HVUL1H19507.2 HVUL3H51467.2 0.0810734364735476
HVUL1H19507.2 HVUL3H52600.2 0.180583807913184
HVUL1H19507.2 HVUL3H54696.2 0.108606066610811
HVUL1H19507.2 HVUL4H03026.2 0.250314987711976
HVUL1H19507.2 HVUL4H08846.2 0.154942563136344
HVUL1H19507.2 HVUL4H13203.2 0.180532378163998
HVUL1H19507.2 HVUL4H14717.2 0.163843306967768
HVUL1H19507.2 HVUL4H17201.2 0.174121760454351
HVUL1H19507.2 HVUL4H17679.2 0.209447032593682
HVUL1H19507.2 HVUL4H19302.2 0.119379063217368
HVUL1H19507.2 HVUL4H23086.2 0.224046607605648
HVUL1H19507.2 HVUL4H23504.2 0.127180567097371
HVUL1H19507.2 HVUL4H24743.2 0.0434625211181287
HVUL1H19507.2 HVUL4H26283.2 0.0533563072943918
HVUL1H19507.2 HVUL4H31204.2 0.248611768251799
HVUL1H19507.2 HVUL4H34908.2 0.205966974289966
HVUL1H19507.2 HVUL4H38469.2 0.218181346903831
HVUL1H19507.2 HVUL4H38524.2 0.223251100909299
HVUL1H19507.2 HVUL4H40001.2 0.151937950471627
HVUL1H19507.2 HVUL4H42287.2 0.250969455841361
HVUL1H19507.2 HVUL4H42373.2 0.126053664662668
HVUL1H19507.2 HVUL4H44926.2 0.266232364260146
HVUL1H19507.2 HVUL4H48365.2 0.0633297832860561
HVUL1H19507.2 HVUL4H51081.2 0.263157408013969
HVUL1H19507.2 HVUL4H55512.2 0.264065464068297
HVUL1H19507.2 HVUL4H56071.2 0.194869104770924
HVUL1H19507.2 HVUL5H01251.2 0.198761211556677
HVUL1H19507.2 HVUL5H01940.2 0.227945949738733
HVUL1H19507.2 HVUL5H03546.2 0.247840659164308
HVUL1H19507.2 HVUL5H03939.2 0.0680641647780155
HVUL1H19507.2 HVUL5H06028.2 0.0385449012246017
HVUL1H19507.2 HVUL5H07038.2 0.209308933390645
HVUL1H19507.2 HVUL5H09678.2 0.21175354547725
HVUL1H19507.2 HVUL5H09833.2 0.264500817923206
HVUL1H19507.2 HVUL5H10034.2 0.226885004792221
HVUL1H19507.2 HVUL5H11349.2 0.0717538726382416
HVUL1H19507.2 HVUL5H14370.2 0.168657137040263
HVUL1H19507.2 HVUL5H14452.2 0.260916210015853
HVUL1H19507.2 HVUL5H14897.2 0.199694408265872
HVUL1H19507.2 HVUL5H14955.2 0.212081134722875
HVUL1H19507.2 HVUL5H16377.2 0.0741362634121042
HVUL1H19507.2 HVUL5H16812.2 0.216436113281238
HVUL1H19507.2 HVUL5H22700.2 0.265959941697169
HVUL1H19507.2 HVUL5H26091.2 0.185064611300359
HVUL1H19507.2 HVUL5H27239.2 0.169998102390373
HVUL1H19507.2 HVUL5H29430.2 0.231545611862737
HVUL1H19507.2 HVUL5H30136.2 0.265404239545102
HVUL1H19507.2 HVUL5H31400.2 0.038290451102747
HVUL1H19507.2 HVUL5H32616.2 0.238629678772517
HVUL1H19507.2 HVUL5H32720.2 0.144504398692845
HVUL1H19507.2 HVUL5H32721.2 0.21577888153645
HVUL1H19507.2 HVUL5H32912.2 0.21289632155065
HVUL1H19507.2 HVUL5H33599.2 0.201491025681393
HVUL1H19507.2 HVUL5H34732.2 0.256940553389642
HVUL1H19507.2 HVUL5H34884.2 0.23642225525541
HVUL1H19507.2 HVUL5H34946.2 0.232867414600677
HVUL1H19507.2 HVUL5H35633.2 0.128310151713456
HVUL1H19507.2 HVUL5H35742.2 0.169937941190538
HVUL1H19507.2 HVUL5H37112.2 0.125272545138007
HVUL1H19507.2 HVUL5H37572.2 0.24520117740556
HVUL1H19507.2 HVUL5H40076.2 0.202056204809658
HVUL1H19507.2 HVUL5H40847.2 0.248351722230445
HVUL1H19507.2 HVUL5H43611.2 0.0914811694461454
HVUL1H19507.2 HVUL5H48388.2 0.0935808076006257
HVUL1H19507.2 HVUL5H52835.2 0.170452743660179
HVUL1H19507.2 HVUL6H02599.2 0.202812254154109
HVUL1H19507.2 HVUL6H06294.2 0.182934729859976
HVUL1H19507.2 HVUL6H07042.2 0.155762855198125
HVUL1H19507.2 HVUL6H09387.2 0.176611053773706
HVUL1H19507.2 HVUL6H11868.2 0.148408872168574
HVUL1H19507.2 HVUL6H17187.2 0.159466413929273
HVUL1H19507.2 HVUL6H17608.2 0.187755376657055
HVUL1H19507.2 HVUL6H19220.2 0.24428162053681
HVUL1H19507.2 HVUL6H22485.2 0.237912750428677
HVUL1H19507.2 HVUL6H26962.2 0.174236876220387
HVUL1H19507.2 HVUL6H31604.2 0.237563236029208
HVUL1H19507.2 HVUL6H32136.2 0.157600772279298
HVUL1H19507.2 HVUL6H32922.2 0.144066019871218
HVUL1H19507.2 HVUL6H32923.2 0.137081909097996
HVUL1H19507.2 HVUL6H33986.2 0.179446709247487
HVUL1H19507.2 HVUL6H42097.2 0.164299911212741
HVUL1H19507.2 HVUL6H42978.2 0.129444265204371
HVUL1H19507.2 HVUL6H46084.2 0.206666139722291
HVUL1H19507.2 HVUL6H46852.2 0.0838226429404682
HVUL1H19507.2 HVUL6H48442.2 0.119550348242712
HVUL1H19507.2 HVUL6H50052.2 0.275319072365103
HVUL1H19507.2 HVUL7H00902.2 0.118473711684931
HVUL1H19507.2 HVUL7H00981.2 0.201029436474753
HVUL1H19507.2 HVUL7H01622.2 0.0593504253058097
HVUL1H19507.2 HVUL7H04426.2 0.195517437965755
HVUL1H19507.2 HVUL7H05030.2 0.266263637197964
HVUL1H19507.2 HVUL7H07040.2 0.129530951688663
HVUL1H19507.2 HVUL7H11321.2 0.249465443790764
HVUL1H19507.2 HVUL7H12417.2 0.14259047063329
HVUL1H19507.2 HVUL7H12720.2 0.174957893043577
HVUL1H19507.2 HVUL7H13740.2 0.204135895725066
HVUL1H19507.2 HVUL7H13879.2 0.218758807045311
HVUL1H19507.2 HVUL7H17250.2 0.254804752055132
HVUL1H19507.2 HVUL7H18795.2 0.14476087886807
HVUL1H19507.2 HVUL7H19319.2 0.151609422036467
HVUL1H19507.2 HVUL7H19832.2 0.122848091243114
HVUL1H19507.2 HVUL7H20466.2 0.139531407701245
HVUL1H19507.2 HVUL7H21188.2 0.180720282903684
HVUL1H19507.2 HVUL7H21490.2 0.178051583889484
HVUL1H19507.2 HVUL7H22409.2 0.0645810933985729
HVUL1H19507.2 HVUL7H23329.2 0.196178715790564
HVUL1H19507.2 HVUL7H24222.2 0.224222235180748
HVUL1H19507.2 HVUL7H29831.2 0.286338721755082
HVUL1H19507.2 HVUL7H32460.2 0.230178309487176
HVUL1H19507.2 HVUL7H34786.2 0.208107348095338
HVUL1H19507.2 HVUL7H36312.2 0.208537012752849
HVUL1H19507.2 HVUL7H41144.2 0.131173156087602
HVUL1H19507.2 HVUL7H41207.2 0.228881423407424
HVUL1H19507.2 HVUL7H44846.2 0.259342368496193
HVUL1H19507.2 HVUL7H50906.2 0.121255828593003
HVUL1H19507.2 HVUL7H54501.2 0.101508068543328
HVUL1H22602.2 HVUL1H25727.2 0.0773575177553174
HVUL1H22602.2 HVUL1H25786.2 0.0565950206780979
HVUL1H22602.2 HVUL1H29085.2 0.184989255378686
HVUL1H22602.2 HVUL1H29663.2 0.136100914382225
HVUL1H22602.2 HVUL1H30946.2 0.123406896132953
HVUL1H22602.2 HVUL1H30947.2 0.0867746131659733
HVUL1H22602.2 HVUL1H32319.2 0.15217253530195
HVUL1H22602.2 HVUL1H33975.2 0.140176369114034
HVUL1H22602.2 HVUL1H34171.2 0.149421397565652
HVUL1H22602.2 HVUL1H37499.2 0.169469889046751
HVUL1H22602.2 HVUL1H37702.2 0.09784757892497
HVUL1H22602.2 HVUL1H41670.2 0.105530061374159
HVUL1H22602.2 HVUL1H41885.2 0.119893242954775
HVUL1H22602.2 HVUL1H44419.2 0.149777520823196
HVUL1H22602.2 HVUL1H47481.2 0.171098816871727
HVUL1H22602.2 HVUL1H48305.2 0.179198486015202
HVUL1H22602.2 HVUL1H50011.2 0.0848753007875761
HVUL1H22602.2 HVUL2H00199.2 0.125295380569316
HVUL1H22602.2 HVUL2H01025.2 0.0789681965985257
HVUL1H22602.2 HVUL2H01202.2 0.0934031152434878
HVUL1H22602.2 HVUL2H02439.2 0.173122333258086
HVUL1H22602.2 HVUL2H06740.2 0.196511649010244
HVUL1H22602.2 HVUL2H07445.2 0.0883640385673499
HVUL1H22602.2 HVUL2H08482.2 0.198515961407298
HVUL1H22602.2 HVUL2H13279.2 0.139038588720435
HVUL1H22602.2 HVUL2H13491.2 0.187627771199911
HVUL1H22602.2 HVUL2H15501.2 0.117340443659993
HVUL1H22602.2 HVUL2H19579.2 0.17092122659719
HVUL1H22602.2 HVUL2H19637.2 0.169075250388311
HVUL1H22602.2 HVUL2H21597.2 0.124705627296095
HVUL1H22602.2 HVUL2H22732.2 0.150463695680238
HVUL1H22602.2 HVUL2H23179.2 0.0807555915553522
HVUL1H22602.2 HVUL2H23599.2 0.197637588204611
HVUL1H22602.2 HVUL2H25272.2 0.181923891351123
HVUL1H22602.2 HVUL2H28705.2 0.1679893727209
HVUL1H22602.2 HVUL2H28788.2 0.161420900483172
HVUL1H22602.2 HVUL2H30326.2 0.186594023197763
HVUL1H22602.2 HVUL2H30833.2 0.176529025517639
HVUL1H22602.2 HVUL2H31183.2 0.157968907312446
HVUL1H22602.2 HVUL2H31756.2 0.151189917796667
HVUL1H22602.2 HVUL2H34120.2 0.131223317824698
HVUL1H22602.2 HVUL2H35215.2 0.148914602071186
HVUL1H22602.2 HVUL2H35333.2 0.07040703613249
HVUL1H22602.2 HVUL2H35570.2 0.191347363234221
HVUL1H22602.2 HVUL2H36921.2 0.166522014489503
HVUL1H22602.2 HVUL2H38815.2 0.141012068793828
HVUL1H22602.2 HVUL2H39077.2 0.176170341071642
HVUL1H22602.2 HVUL2H39733.2 0.175842413538305
HVUL1H22602.2 HVUL2H46402.2 0.0873910973927199
HVUL1H22602.2 HVUL2H48107.2 0.194029390876869
HVUL1H22602.2 HVUL2H48817.2 0.202051323723437
HVUL1H22602.2 HVUL2H49641.2 0.153142001673984
HVUL1H22602.2 HVUL2H49996.2 0.108556598236384
HVUL1H22602.2 HVUL2H50964.2 0.0834691784788657
HVUL1H22602.2 HVUL2H51937.2 0.155941183057479
HVUL1H22602.2 HVUL2H53730.2 0.162176383723303
HVUL1H22602.2 HVUL2H54259.2 0.075091866455092
HVUL1H22602.2 HVUL2H54299.2 0.196262714542442
HVUL1H22602.2 HVUL2H57592.2 0.123174914817807
HVUL1H22602.2 HVUL3H00491.2 0.0866691834165216
HVUL1H22602.2 HVUL3H00822.2 0.170861626768601
HVUL1H22602.2 HVUL3H02932.2 0.149744523625401
HVUL1H22602.2 HVUL3H03449.2 0.169267619931919
HVUL1H22602.2 HVUL3H05437.2 0.134352482493351
HVUL1H22602.2 HVUL3H07242.2 0.0738611281247872
HVUL1H22602.2 HVUL3H07244.2 0.0920245934124664
HVUL1H22602.2 HVUL3H10993.2 0.086387674603623
HVUL1H22602.2 HVUL3H11275.2 0.152499589409718
HVUL1H22602.2 HVUL3H11357.2 0.0678661805787952
HVUL1H22602.2 HVUL3H11478.2 0.161637854047428
HVUL1H22602.2 HVUL3H13124.2 0.0665734115799731
HVUL1H22602.2 HVUL3H13164.2 0.175176297922145
HVUL1H22602.2 HVUL3H14322.2 0.171488540863946
HVUL1H22602.2 HVUL3H14790.2 0.10034254995432
HVUL1H22602.2 HVUL3H18390.2 0.144216942052141
HVUL1H22602.2 HVUL3H18624.2 0.0607231058973004
HVUL1H22602.2 HVUL3H18707.2 0.0827024418158648
HVUL1H22602.2 HVUL3H23075.2 0.17627217413716
HVUL1H22602.2 HVUL3H32431.2 0.168140974912747
HVUL1H22602.2 HVUL3H34655.2 0.0563690137366098
HVUL1H22602.2 HVUL3H35200.2 0.156254448570141
HVUL1H22602.2 HVUL3H35336.2 0.152177048637044
HVUL1H22602.2 HVUL3H35420.2 0.0806078608802001
HVUL1H22602.2 HVUL3H37876.2 0.166175602105133
HVUL1H22602.2 HVUL3H38937.2 0.162910495195896
HVUL1H22602.2 HVUL3H46215.2 0.0715947546348833
HVUL1H22602.2 HVUL3H46422.2 0.190934830001501
HVUL1H22602.2 HVUL3H47520.2 0.196785036070023
HVUL1H22602.2 HVUL3H51467.2 0.0863110553506832
HVUL1H22602.2 HVUL3H52600.2 0.172049163803753
HVUL1H22602.2 HVUL3H54696.2 0.12422227262832
HVUL1H22602.2 HVUL4H03026.2 0.197444166546329
HVUL1H22602.2 HVUL4H08846.2 0.123328193249358
HVUL1H22602.2 HVUL4H13203.2 0.166246356290179
HVUL1H22602.2 HVUL4H14717.2 0.130965340298136
HVUL1H22602.2 HVUL4H17201.2 0.146681936043928
HVUL1H22602.2 HVUL4H17679.2 0.166225410741913
HVUL1H22602.2 HVUL4H19302.2 0.128969829051568
HVUL1H22602.2 HVUL4H23086.2 0.203921108760388
HVUL1H22602.2 HVUL4H23504.2 0.094694939453191
HVUL1H22602.2 HVUL4H24743.2 0.0604367542997741
HVUL1H22602.2 HVUL4H26283.2 0.0681899997074491
HVUL1H22602.2 HVUL4H31204.2 0.199364119558567
HVUL1H22602.2 HVUL4H34908.2 0.137483164646763
HVUL1H22602.2 HVUL4H38469.2 0.18996955043672
HVUL1H22602.2 HVUL4H38524.2 0.1763716803603
HVUL1H22602.2 HVUL4H40001.2 0.123477125934175
HVUL1H22602.2 HVUL4H42287.2 0.181690183208049
HVUL1H22602.2 HVUL4H42373.2 0.134524347721864
HVUL1H22602.2 HVUL4H44926.2 0.181790042616161
HVUL1H22602.2 HVUL4H48365.2 0.0651002547845096
HVUL1H22602.2 HVUL4H51081.2 0.186135229741878
HVUL1H22602.2 HVUL4H55512.2 0.20356181653101
HVUL1H22602.2 HVUL4H56071.2 0.167399308191806
HVUL1H22602.2 HVUL5H01251.2 0.162458668076426
HVUL1H22602.2 HVUL5H01940.2 0.174856969889693
HVUL1H22602.2 HVUL5H03546.2 0.185087200846526
HVUL1H22602.2 HVUL5H03939.2 0.0833643137657458
HVUL1H22602.2 HVUL5H06028.2 0.0514339787837301
HVUL1H22602.2 HVUL5H07038.2 0.171451818553902
HVUL1H22602.2 HVUL5H09678.2 0.183711887809961
HVUL1H22602.2 HVUL5H09833.2 0.18379647673957
HVUL1H22602.2 HVUL5H10034.2 0.163014019676854
HVUL1H22602.2 HVUL5H11349.2 0.08831519939644
HVUL1H22602.2 HVUL5H14370.2 0.112272296901584
HVUL1H22602.2 HVUL5H14452.2 0.197351571891162
HVUL1H22602.2 HVUL5H14897.2 0.15842977893656
HVUL1H22602.2 HVUL5H14955.2 0.15357092287501
HVUL1H22602.2 HVUL5H16377.2 0.0866537445382323
HVUL1H22602.2 HVUL5H16812.2 0.179909951811033
HVUL1H22602.2 HVUL5H22700.2 0.206837521077649
HVUL1H22602.2 HVUL5H26091.2 0.149484087954581
HVUL1H22602.2 HVUL5H27239.2 0.145545978145313
HVUL1H22602.2 HVUL5H29430.2 0.169181654485628
HVUL1H22602.2 HVUL5H30136.2 0.179869558281912
HVUL1H22602.2 HVUL5H31400.2 0.0509261006061183
HVUL1H22602.2 HVUL5H32616.2 0.205497262693034
HVUL1H22602.2 HVUL5H32720.2 0.131247207460455
HVUL1H22602.2 HVUL5H32721.2 0.169932214696483
HVUL1H22602.2 HVUL5H32912.2 0.183515881757427
HVUL1H22602.2 HVUL5H33599.2 0.170666809361949
HVUL1H22602.2 HVUL5H34732.2 0.170905353139412
HVUL1H22602.2 HVUL5H34884.2 0.183216031385366
HVUL1H22602.2 HVUL5H34946.2 0.184255652950633
HVUL1H22602.2 HVUL5H35633.2 0.0969396117743994
HVUL1H22602.2 HVUL5H35742.2 0.130100330954372
HVUL1H22602.2 HVUL5H37112.2 0.114034922040724
HVUL1H22602.2 HVUL5H37572.2 0.193969466183268
HVUL1H22602.2 HVUL5H40076.2 0.161914013479797
HVUL1H22602.2 HVUL5H40847.2 0.166884957078213
HVUL1H22602.2 HVUL5H43611.2 0.0868052148252447
HVUL1H22602.2 HVUL5H48388.2 0.0999229224853586
HVUL1H22602.2 HVUL5H52835.2 0.125736833037797
HVUL1H22602.2 HVUL6H02599.2 0.157041008577465
HVUL1H22602.2 HVUL6H06294.2 0.157499746149939
HVUL1H22602.2 HVUL6H07042.2 0.10722936614668
HVUL1H22602.2 HVUL6H09387.2 0.150630743662849
HVUL1H22602.2 HVUL6H11868.2 0.110978639425194
HVUL1H22602.2 HVUL6H17187.2 0.124407717189795
HVUL1H22602.2 HVUL6H17608.2 0.167284467270657
HVUL1H22602.2 HVUL6H19220.2 0.169802036407626
HVUL1H22602.2 HVUL6H22485.2 0.162462928226449
HVUL1H22602.2 HVUL6H26962.2 0.159632042173756
HVUL1H22602.2 HVUL6H31604.2 0.171178672155877
HVUL1H22602.2 HVUL6H32136.2 0.140012355097826
HVUL1H22602.2 HVUL6H32922.2 0.139529646057946
HVUL1H22602.2 HVUL6H32923.2 0.133119872782277
HVUL1H22602.2 HVUL6H33986.2 0.152230296581363
HVUL1H22602.2 HVUL6H42097.2 0.146988803968248
HVUL1H22602.2 HVUL6H42978.2 0.128364587236039
HVUL1H22602.2 HVUL6H46084.2 0.162220797988684
HVUL1H22602.2 HVUL6H46852.2 0.101964514319815
HVUL1H22602.2 HVUL6H48442.2 0.0780453142093528
HVUL1H22602.2 HVUL6H50052.2 0.202257950614697
HVUL1H22602.2 HVUL7H00902.2 0.0907265352625782
HVUL1H22602.2 HVUL7H00981.2 0.187212251869733
HVUL1H22602.2 HVUL7H01622.2 0.0752173183103474
HVUL1H22602.2 HVUL7H04426.2 0.178614439602328
HVUL1H22602.2 HVUL7H05030.2 0.185725618171108
HVUL1H22602.2 HVUL7H07040.2 0.124544514425879
HVUL1H22602.2 HVUL7H11321.2 0.199021459758676
HVUL1H22602.2 HVUL7H12417.2 0.109386845280953
HVUL1H22602.2 HVUL7H12720.2 0.13931613026483
HVUL1H22602.2 HVUL7H13740.2 0.135070813709614
HVUL1H22602.2 HVUL7H13879.2 0.157304164979035
HVUL1H22602.2 HVUL7H17250.2 0.170259041606828
HVUL1H22602.2 HVUL7H18795.2 0.127527766372136
HVUL1H22602.2 HVUL7H19319.2 0.129638010145225
HVUL1H22602.2 HVUL7H19832.2 0.112728249075391
HVUL1H22602.2 HVUL7H20466.2 0.133037871267446
HVUL1H22602.2 HVUL7H21188.2 0.162570322300078
HVUL1H22602.2 HVUL7H21490.2 0.140577539100308
HVUL1H22602.2 HVUL7H22409.2 0.080562134299506
HVUL1H22602.2 HVUL7H23329.2 0.168436862041056
HVUL1H22602.2 HVUL7H24222.2 0.176033962461778
HVUL1H22602.2 HVUL7H29831.2 0.210892739742955
HVUL1H22602.2 HVUL7H32460.2 0.170959369373281
HVUL1H22602.2 HVUL7H34786.2 0.182304238235912
HVUL1H22602.2 HVUL7H36312.2 0.176458130565577
HVUL1H22602.2 HVUL7H41144.2 0.125303065021357
HVUL1H22602.2 HVUL7H41207.2 0.175662434415131
HVUL1H22602.2 HVUL7H44846.2 0.179965479773906
HVUL1H22602.2 HVUL7H50906.2 0.0977315982044637
HVUL1H22602.2 HVUL7H54501.2 0.109910097076042
HVUL1H25727.2 HVUL1H25786.2 0.243079828313015
HVUL1H25727.2 HVUL1H29085.2 0.174323508159493
HVUL1H25727.2 HVUL1H29663.2 0.134328447360836
HVUL1H25727.2 HVUL1H30946.2 0.174530290523631
HVUL1H25727.2 HVUL1H30947.2 0.190170445910601
HVUL1H25727.2 HVUL1H32319.2 0.0494523896987407
HVUL1H25727.2 HVUL1H33975.2 0.169723452685125
HVUL1H25727.2 HVUL1H34171.2 0.0915714400888728
HVUL1H25727.2 HVUL1H37499.2 0.181239948132552
HVUL1H25727.2 HVUL1H37702.2 0.251296044516225
HVUL1H25727.2 HVUL1H41670.2 0.0332690291445481
HVUL1H25727.2 HVUL1H41885.2 0.143905089376608
HVUL1H25727.2 HVUL1H44419.2 0.189822927473281
HVUL1H25727.2 HVUL1H47481.2 0.0449038026406953
HVUL1H25727.2 HVUL1H48305.2 0.0855263358221598
HVUL1H25727.2 HVUL1H50011.2 0.0510798782515616
HVUL1H25727.2 HVUL2H00199.2 0.190568458128132
HVUL1H25727.2 HVUL2H01025.2 0.132055766604233
HVUL1H25727.2 HVUL2H01202.2 0.108939839311233
HVUL1H25727.2 HVUL2H02439.2 0.0617401758228539
HVUL1H25727.2 HVUL2H06740.2 0.0930830866505681
HVUL1H25727.2 HVUL2H07445.2 0.0993643148273587
HVUL1H25727.2 HVUL2H08482.2 0.115589422260528
HVUL1H25727.2 HVUL2H13279.2 0.056828936298591
HVUL1H25727.2 HVUL2H13491.2 0.0712662211837759
HVUL1H25727.2 HVUL2H15501.2 0.238604301309867
HVUL1H25727.2 HVUL2H19579.2 0.0978882355886847
HVUL1H25727.2 HVUL2H19637.2 0.0471554133811972
HVUL1H25727.2 HVUL2H21597.2 0.214976200735572
HVUL1H25727.2 HVUL2H22732.2 0.0475150540157975
HVUL1H25727.2 HVUL2H23179.2 0.013487882143065
HVUL1H25727.2 HVUL2H23599.2 0.138714182663507
HVUL1H25727.2 HVUL2H25272.2 0.127438709740044
HVUL1H25727.2 HVUL2H28705.2 0.128409127456083
HVUL1H25727.2 HVUL2H28788.2 0.0986975439396326
HVUL1H25727.2 HVUL2H30326.2 0.0785895070295869
HVUL1H25727.2 HVUL2H30833.2 0.0571012733766662
HVUL1H25727.2 HVUL2H31183.2 0.148153834954292
HVUL1H25727.2 HVUL2H31756.2 0.167295125583194
HVUL1H25727.2 HVUL2H34120.2 0.20381460107622
HVUL1H25727.2 HVUL2H35215.2 0.0580850944040055
HVUL1H25727.2 HVUL2H35333.2 0.023670104753714
HVUL1H25727.2 HVUL2H35570.2 0.0787879006368561
HVUL1H25727.2 HVUL2H36921.2 0.063181796275515
HVUL1H25727.2 HVUL2H38815.2 0.0790454848395684
HVUL1H25727.2 HVUL2H39077.2 0.114730890248365
HVUL1H25727.2 HVUL2H39733.2 0.0916705931470855
HVUL1H25727.2 HVUL2H46402.2 0.0182106387747674
HVUL1H25727.2 HVUL2H48107.2 0.0930765315772278
HVUL1H25727.2 HVUL2H48817.2 0.151161337081668
HVUL1H25727.2 HVUL2H49641.2 0.209537264350658
HVUL1H25727.2 HVUL2H49996.2 0.238754048261148
HVUL1H25727.2 HVUL2H50964.2 0.234802640404825
HVUL1H25727.2 HVUL2H51937.2 0.13628811824886
HVUL1H25727.2 HVUL2H53730.2 0.065778695854158
HVUL1H25727.2 HVUL2H54259.2 0.179542208583695
HVUL1H25727.2 HVUL2H54299.2 0.112524338783995
HVUL1H25727.2 HVUL2H57592.2 0.19929243676454
HVUL1H25727.2 HVUL3H00491.2 0.259883802872005
HVUL1H25727.2 HVUL3H00822.2 0.0486719191896885
HVUL1H25727.2 HVUL3H02932.2 0.0475048853097224
HVUL1H25727.2 HVUL3H03449.2 0.150268061755647
HVUL1H25727.2 HVUL3H05437.2 0.0992284908678769
HVUL1H25727.2 HVUL3H07242.2 0.219098732604814
HVUL1H25727.2 HVUL3H07244.2 0.243144938288013
HVUL1H25727.2 HVUL3H10993.2 0.26580304969283
HVUL1H25727.2 HVUL3H11275.2 0.0542753119240704
HVUL1H25727.2 HVUL3H11357.2 0.281625138916862
HVUL1H25727.2 HVUL3H11478.2 0.14258206653982
HVUL1H25727.2 HVUL3H13124.2 0.244801141358492
HVUL1H25727.2 HVUL3H13164.2 0.0885922369936463
HVUL1H25727.2 HVUL3H14322.2 0.0831503883667415
HVUL1H25727.2 HVUL3H14790.2 0.219369815245991
HVUL1H25727.2 HVUL3H18390.2 0.159525354967296
HVUL1H25727.2 HVUL3H18624.2 0.135385730818357
HVUL1H25727.2 HVUL3H18707.2 0.266375672784675
HVUL1H25727.2 HVUL3H23075.2 0.102791342820878
HVUL1H25727.2 HVUL3H32431.2 0.101795840989782
HVUL1H25727.2 HVUL3H34655.2 0.26667622995363
HVUL1H25727.2 HVUL3H35200.2 0.19594081642078
HVUL1H25727.2 HVUL3H35336.2 0.0408263705601102
HVUL1H25727.2 HVUL3H35420.2 0.210759603948617
HVUL1H25727.2 HVUL3H37876.2 0.120615768483699
HVUL1H25727.2 HVUL3H38937.2 0.161370760083571
HVUL1H25727.2 HVUL3H46215.2 0.239015279187169
HVUL1H25727.2 HVUL3H46422.2 0.0757997769317271
HVUL1H25727.2 HVUL3H47520.2 0.0674376339598533
HVUL1H25727.2 HVUL3H51467.2 0.217249166820889
HVUL1H25727.2 HVUL3H52600.2 0.156280424731381
HVUL1H25727.2 HVUL3H54696.2 0.25202214513687
HVUL1H25727.2 HVUL4H03026.2 0.0937459730959748
HVUL1H25727.2 HVUL4H08846.2 0.129502091950125
HVUL1H25727.2 HVUL4H13203.2 0.206369282124992
HVUL1H25727.2 HVUL4H14717.2 0.031260964050745
HVUL1H25727.2 HVUL4H17201.2 0.133524291708285
HVUL1H25727.2 HVUL4H17679.2 0.11991998834019
HVUL1H25727.2 HVUL4H19302.2 0.243149100045936
HVUL1H25727.2 HVUL4H23086.2 0.0932464481749294
HVUL1H25727.2 HVUL4H23504.2 0.0196959328657129
HVUL1H25727.2 HVUL4H24743.2 0.246107070365077
HVUL1H25727.2 HVUL4H26283.2 0.288282178222031
HVUL1H25727.2 HVUL4H31204.2 0.099973368758355
HVUL1H25727.2 HVUL4H34908.2 0.0539177269688153
HVUL1H25727.2 HVUL4H38469.2 0.156305709939286
HVUL1H25727.2 HVUL4H38524.2 0.0837711564414764
HVUL1H25727.2 HVUL4H40001.2 0.0556482906488446
HVUL1H25727.2 HVUL4H42287.2 0.0775467940595055
HVUL1H25727.2 HVUL4H42373.2 0.221457188134519
HVUL1H25727.2 HVUL4H44926.2 0.0608835789123421
HVUL1H25727.2 HVUL4H48365.2 0.11388527565877
HVUL1H25727.2 HVUL4H51081.2 0.084658652564124
HVUL1H25727.2 HVUL4H55512.2 0.108854174556784
HVUL1H25727.2 HVUL4H56071.2 0.1760892297314
HVUL1H25727.2 HVUL5H01251.2 0.129526617372161
HVUL1H25727.2 HVUL5H01940.2 0.102947393299011
HVUL1H25727.2 HVUL5H03546.2 0.10421651398716
HVUL1H25727.2 HVUL5H03939.2 0.280226745613139
HVUL1H25727.2 HVUL5H06028.2 0.234976251430141
HVUL1H25727.2 HVUL5H07038.2 0.147235102576336
HVUL1H25727.2 HVUL5H09678.2 0.163910358993264
HVUL1H25727.2 HVUL5H09833.2 0.0701844372909735
HVUL1H25727.2 HVUL5H10034.2 0.0687296757700431
HVUL1H25727.2 HVUL5H11349.2 0.242885159370141
HVUL1H25727.2 HVUL5H14370.2 0.0382768901602397
HVUL1H25727.2 HVUL5H14452.2 0.0995207035432764
HVUL1H25727.2 HVUL5H14897.2 0.129147891005793
HVUL1H25727.2 HVUL5H14955.2 0.0606579894275876
HVUL1H25727.2 HVUL5H16377.2 0.244671088687601
HVUL1H25727.2 HVUL5H16812.2 0.12568552754825
HVUL1H25727.2 HVUL5H22700.2 0.107914360248032
HVUL1H25727.2 HVUL5H26091.2 0.0930769322468534
HVUL1H25727.2 HVUL5H27239.2 0.155245212345247
HVUL1H25727.2 HVUL5H29430.2 0.0637215129641358
HVUL1H25727.2 HVUL5H30136.2 0.0594041329909061
HVUL1H25727.2 HVUL5H31400.2 0.25873801828005
HVUL1H25727.2 HVUL5H32616.2 0.0646561646227495
HVUL1H25727.2 HVUL5H32720.2 0.166025221024825
HVUL1H25727.2 HVUL5H32721.2 0.120376970077634
HVUL1H25727.2 HVUL5H32912.2 0.0569631185023426
HVUL1H25727.2 HVUL5H33599.2 0.15597492449901
HVUL1H25727.2 HVUL5H34732.2 0.0451510648138351
HVUL1H25727.2 HVUL5H34884.2 0.0936895512516691
HVUL1H25727.2 HVUL5H34946.2 0.0701496614026503
HVUL1H25727.2 HVUL5H35633.2 0.0536054038728298
HVUL1H25727.2 HVUL5H35742.2 0.0768910390881889
HVUL1H25727.2 HVUL5H37112.2 0.151789933292434
HVUL1H25727.2 HVUL5H37572.2 0.102715966895082
HVUL1H25727.2 HVUL5H40076.2 0.0964638698913157
HVUL1H25727.2 HVUL5H40847.2 0.0552288504221092
HVUL1H25727.2 HVUL5H43611.2 0.135236823507879
HVUL1H25727.2 HVUL5H48388.2 0.261865324695194
HVUL1H25727.2 HVUL5H52835.2 0.0595524044430767
HVUL1H25727.2 HVUL6H02599.2 0.0875358145956028
HVUL1H25727.2 HVUL6H06294.2 0.13404623577244
HVUL1H25727.2 HVUL6H07042.2 0.0373232349734991
HVUL1H25727.2 HVUL6H09387.2 0.0448711541244399
HVUL1H25727.2 HVUL6H11868.2 0.0820695912777049
HVUL1H25727.2 HVUL6H17187.2 0.0865417444009901
HVUL1H25727.2 HVUL6H17608.2 0.14505445305969
HVUL1H25727.2 HVUL6H19220.2 0.0536626987730268
HVUL1H25727.2 HVUL6H22485.2 0.0513335082788537
HVUL1H25727.2 HVUL6H26962.2 0.206530357180244
HVUL1H25727.2 HVUL6H31604.2 0.0959100248269074
HVUL1H25727.2 HVUL6H32136.2 0.103508539096031
HVUL1H25727.2 HVUL6H32922.2 0.185294653017552
HVUL1H25727.2 HVUL6H32923.2 0.176372016973771
HVUL1H25727.2 HVUL6H33986.2 0.124448616087068
HVUL1H25727.2 HVUL6H42097.2 0.171846371460878
HVUL1H25727.2 HVUL6H42978.2 0.236285565565154
HVUL1H25727.2 HVUL6H46084.2 0.123574791738507
HVUL1H25727.2 HVUL6H46852.2 0.219680880683946
HVUL1H25727.2 HVUL6H48442.2 0.0227166701512838
HVUL1H25727.2 HVUL6H50052.2 0.105562833644131
HVUL1H25727.2 HVUL7H00902.2 0.0341523578495853
HVUL1H25727.2 HVUL7H00981.2 0.0787712615593184
HVUL1H25727.2 HVUL7H01622.2 0.296269807320355
HVUL1H25727.2 HVUL7H04426.2 0.170972243592763
HVUL1H25727.2 HVUL7H05030.2 0.0440724651591156
HVUL1H25727.2 HVUL7H07040.2 0.148117153837314
HVUL1H25727.2 HVUL7H11321.2 0.126072929825273
HVUL1H25727.2 HVUL7H12417.2 0.0644247390808685
HVUL1H25727.2 HVUL7H12720.2 0.115963228573086
HVUL1H25727.2 HVUL7H13740.2 0.0335526691016184
HVUL1H25727.2 HVUL7H13879.2 0.0605329963238102
HVUL1H25727.2 HVUL7H17250.2 0.0595476861188951
HVUL1H25727.2 HVUL7H18795.2 0.0515944045137029
HVUL1H25727.2 HVUL7H19319.2 0.0903222074919342
HVUL1H25727.2 HVUL7H19832.2 0.0616210525622094
HVUL1H25727.2 HVUL7H20466.2 0.0281129509206275
HVUL1H25727.2 HVUL7H21188.2 0.0304328459797337
HVUL1H25727.2 HVUL7H21490.2 0.0764674876806981
HVUL1H25727.2 HVUL7H22409.2 0.239612833050883
HVUL1H25727.2 HVUL7H23329.2 0.083351991642658
HVUL1H25727.2 HVUL7H24222.2 0.0633054428282111
HVUL1H25727.2 HVUL7H29831.2 0.0808425705446573
HVUL1H25727.2 HVUL7H32460.2 0.0728850116033344
HVUL1H25727.2 HVUL7H34786.2 0.117325960401399
HVUL1H25727.2 HVUL7H36312.2 0.123344385845722
HVUL1H25727.2 HVUL7H41144.2 0.152870124531243
HVUL1H25727.2 HVUL7H41207.2 0.120360014141471
HVUL1H25727.2 HVUL7H44846.2 0.048268693759705
HVUL1H25727.2 HVUL7H50906.2 0.0446132450018022
HVUL1H25727.2 HVUL7H54501.2 0.246828272633678
HVUL1H25786.2 HVUL1H29085.2 0.12252550023024
HVUL1H25786.2 HVUL1H29663.2 0.120932523461542
HVUL1H25786.2 HVUL1H30946.2 0.149272024012224
HVUL1H25786.2 HVUL1H30947.2 0.216228615052964
HVUL1H25786.2 HVUL1H32319.2 0.0401305117077138
HVUL1H25786.2 HVUL1H33975.2 0.119499174887568
HVUL1H25786.2 HVUL1H34171.2 0.0729176770672525
HVUL1H25786.2 HVUL1H37499.2 0.112707845210015
HVUL1H25786.2 HVUL1H37702.2 0.245384142462573
HVUL1H25786.2 HVUL1H41670.2 0.0212351252998167
HVUL1H25786.2 HVUL1H41885.2 0.123024669728232
HVUL1H25786.2 HVUL1H44419.2 0.129867390470138
HVUL1H25786.2 HVUL1H47481.2 0.0271203442890252
HVUL1H25786.2 HVUL1H48305.2 0.0418253765282081
HVUL1H25786.2 HVUL1H50011.2 0.0484675156922991
HVUL1H25786.2 HVUL2H00199.2 0.148142255860403
HVUL1H25786.2 HVUL2H01025.2 0.120637030253743
HVUL1H25786.2 HVUL2H01202.2 0.0789409611015515
HVUL1H25786.2 HVUL2H02439.2 0.0355875684785618
HVUL1H25786.2 HVUL2H06740.2 0.0544941642044307
HVUL1H25786.2 HVUL2H07445.2 0.0962852438552076
HVUL1H25786.2 HVUL2H08482.2 0.0819075887540884
HVUL1H25786.2 HVUL2H13279.2 0.0394489804496684
HVUL1H25786.2 HVUL2H13491.2 0.0430741437966664
HVUL1H25786.2 HVUL2H15501.2 0.170817067489543
HVUL1H25786.2 HVUL2H19579.2 0.0692273802136038
HVUL1H25786.2 HVUL2H19637.2 0.0232326245526793
HVUL1H25786.2 HVUL2H21597.2 0.180171337580808
HVUL1H25786.2 HVUL2H22732.2 0.0245484322879691
HVUL1H25786.2 HVUL2H23179.2 0.00893004010975922
HVUL1H25786.2 HVUL2H23599.2 0.104745262616581
HVUL1H25786.2 HVUL2H25272.2 0.0868139879296432
HVUL1H25786.2 HVUL2H28705.2 0.0794858803673818
HVUL1H25786.2 HVUL2H28788.2 0.061092855491698
HVUL1H25786.2 HVUL2H30326.2 0.0410996260149223
HVUL1H25786.2 HVUL2H30833.2 0.0275819918920268
HVUL1H25786.2 HVUL2H31183.2 0.0969887070968327
HVUL1H25786.2 HVUL2H31756.2 0.142036031553891
HVUL1H25786.2 HVUL2H34120.2 0.12839633230246
HVUL1H25786.2 HVUL2H35215.2 0.0274719632174024
HVUL1H25786.2 HVUL2H35333.2 0.0213290961709273
HVUL1H25786.2 HVUL2H35570.2 0.0436907653108491
HVUL1H25786.2 HVUL2H36921.2 0.0434709273598223
HVUL1H25786.2 HVUL2H38815.2 0.0457216324440998
HVUL1H25786.2 HVUL2H39077.2 0.0673120345899752
HVUL1H25786.2 HVUL2H39733.2 0.0503130684218114
HVUL1H25786.2 HVUL2H46402.2 0.0134551233092554
HVUL1H25786.2 HVUL2H48107.2 0.0510724151035482
HVUL1H25786.2 HVUL2H48817.2 0.114726094324149
HVUL1H25786.2 HVUL2H49641.2 0.160133898149607
HVUL1H25786.2 HVUL2H49996.2 0.170356739782997
HVUL1H25786.2 HVUL2H50964.2 0.2135530353705
HVUL1H25786.2 HVUL2H51937.2 0.10518936797885
HVUL1H25786.2 HVUL2H53730.2 0.0338402441288804
HVUL1H25786.2 HVUL2H54259.2 0.209658255961568
HVUL1H25786.2 HVUL2H54299.2 0.0750922212384294
HVUL1H25786.2 HVUL2H57592.2 0.200615271497725
HVUL1H25786.2 HVUL3H00491.2 0.246245411730769
HVUL1H25786.2 HVUL3H00822.2 0.0303862325819012
HVUL1H25786.2 HVUL3H02932.2 0.036522568307743
HVUL1H25786.2 HVUL3H03449.2 0.094873979278134
HVUL1H25786.2 HVUL3H05437.2 0.0513788232839421
HVUL1H25786.2 HVUL3H07242.2 0.222534315426459
HVUL1H25786.2 HVUL3H07244.2 0.244868463906168
HVUL1H25786.2 HVUL3H10993.2 0.256662185260985
HVUL1H25786.2 HVUL3H11275.2 0.0358028870130875
HVUL1H25786.2 HVUL3H11357.2 0.298613193877124
HVUL1H25786.2 HVUL3H11478.2 0.109468016510953
HVUL1H25786.2 HVUL3H13124.2 0.218597525696966
HVUL1H25786.2 HVUL3H13164.2 0.054151181886
HVUL1H25786.2 HVUL3H14322.2 0.0486695449263337
HVUL1H25786.2 HVUL3H14790.2 0.189613483207835
HVUL1H25786.2 HVUL3H18390.2 0.141977323107466
HVUL1H25786.2 HVUL3H18624.2 0.122007813195549
HVUL1H25786.2 HVUL3H18707.2 0.240245972387956
HVUL1H25786.2 HVUL3H23075.2 0.0569443537482182
HVUL1H25786.2 HVUL3H32431.2 0.0801049509751338
HVUL1H25786.2 HVUL3H34655.2 0.276800798943103
HVUL1H25786.2 HVUL3H35200.2 0.145732301064458
HVUL1H25786.2 HVUL3H35336.2 0.023878530091478
HVUL1H25786.2 HVUL3H35420.2 0.130943875113458
HVUL1H25786.2 HVUL3H37876.2 0.0718096557624591
HVUL1H25786.2 HVUL3H38937.2 0.14529549940565
HVUL1H25786.2 HVUL3H46215.2 0.225713131445027
HVUL1H25786.2 HVUL3H46422.2 0.0430701178364008
HVUL1H25786.2 HVUL3H47520.2 0.0424889599620015
HVUL1H25786.2 HVUL3H51467.2 0.169934578634646
HVUL1H25786.2 HVUL3H52600.2 0.135836829409007
HVUL1H25786.2 HVUL3H54696.2 0.236754787532498
HVUL1H25786.2 HVUL4H03026.2 0.0606414137498834
HVUL1H25786.2 HVUL4H08846.2 0.0825943797017004
HVUL1H25786.2 HVUL4H13203.2 0.164956509403652
HVUL1H25786.2 HVUL4H14717.2 0.0166827766800238
HVUL1H25786.2 HVUL4H17201.2 0.0770577524428812
HVUL1H25786.2 HVUL4H17679.2 0.0609381046808784
HVUL1H25786.2 HVUL4H19302.2 0.227144229468013
HVUL1H25786.2 HVUL4H23086.2 0.0698091855706736
HVUL1H25786.2 HVUL4H23504.2 0.0131686273603868
HVUL1H25786.2 HVUL4H24743.2 0.263515752123427
HVUL1H25786.2 HVUL4H26283.2 0.293264441721935
HVUL1H25786.2 HVUL4H31204.2 0.0687108789027987
HVUL1H25786.2 HVUL4H34908.2 0.0294328933425561
HVUL1H25786.2 HVUL4H38469.2 0.125932425614853
HVUL1H25786.2 HVUL4H38524.2 0.0596198622339624
HVUL1H25786.2 HVUL4H40001.2 0.0316229887526288
HVUL1H25786.2 HVUL4H42287.2 0.0378833804337178
HVUL1H25786.2 HVUL4H42373.2 0.214946802437341
HVUL1H25786.2 HVUL4H44926.2 0.0386335317389449
HVUL1H25786.2 HVUL4H48365.2 0.125321751788541
HVUL1H25786.2 HVUL4H51081.2 0.0464695028826391
HVUL1H25786.2 HVUL4H55512.2 0.0775955248252214
HVUL1H25786.2 HVUL4H56071.2 0.136782661888324
HVUL1H25786.2 HVUL5H01251.2 0.0761924947295391
HVUL1H25786.2 HVUL5H01940.2 0.0788989962194547
HVUL1H25786.2 HVUL5H03546.2 0.0548449860720132
HVUL1H25786.2 HVUL5H03939.2 0.245144572281897
HVUL1H25786.2 HVUL5H06028.2 0.228721976342708
HVUL1H25786.2 HVUL5H07038.2 0.111963094517104
HVUL1H25786.2 HVUL5H09678.2 0.117865851384078
HVUL1H25786.2 HVUL5H09833.2 0.0383155448434836
HVUL1H25786.2 HVUL5H10034.2 0.0509213092150911
HVUL1H25786.2 HVUL5H11349.2 0.206144638680791
HVUL1H25786.2 HVUL5H14370.2 0.0250207468448162
HVUL1H25786.2 HVUL5H14452.2 0.0609126477031303
HVUL1H25786.2 HVUL5H14897.2 0.0993615806331235
HVUL1H25786.2 HVUL5H14955.2 0.0423682141065716
HVUL1H25786.2 HVUL5H16377.2 0.180888526858987
HVUL1H25786.2 HVUL5H16812.2 0.0727184570480217
HVUL1H25786.2 HVUL5H22700.2 0.0790580259127517
HVUL1H25786.2 HVUL5H26091.2 0.0711003312514049
HVUL1H25786.2 HVUL5H27239.2 0.0935284385749921
HVUL1H25786.2 HVUL5H29430.2 0.0415363711952196
HVUL1H25786.2 HVUL5H30136.2 0.0280939163697682
HVUL1H25786.2 HVUL5H31400.2 0.24221794384779
HVUL1H25786.2 HVUL5H32616.2 0.0459810613886622
HVUL1H25786.2 HVUL5H32720.2 0.092796791532634
HVUL1H25786.2 HVUL5H32721.2 0.0926386600653683
HVUL1H25786.2 HVUL5H32912.2 0.0388405640891156
HVUL1H25786.2 HVUL5H33599.2 0.0909381773360813
HVUL1H25786.2 HVUL5H34732.2 0.0216640128976017
HVUL1H25786.2 HVUL5H34884.2 0.0606556944444475
HVUL1H25786.2 HVUL5H34946.2 0.0550300843372494
HVUL1H25786.2 HVUL5H35633.2 0.0311461588951317
HVUL1H25786.2 HVUL5H35742.2 0.054833516359857
HVUL1H25786.2 HVUL5H37112.2 0.125325749972677
HVUL1H25786.2 HVUL5H37572.2 0.074879173920908
HVUL1H25786.2 HVUL5H40076.2 0.0555090914562642
HVUL1H25786.2 HVUL5H40847.2 0.026573273043484
HVUL1H25786.2 HVUL5H43611.2 0.129591965668535
HVUL1H25786.2 HVUL5H48388.2 0.233211619088587
HVUL1H25786.2 HVUL5H52835.2 0.047216209712483
HVUL1H25786.2 HVUL6H02599.2 0.0645044729200162
HVUL1H25786.2 HVUL6H06294.2 0.0693848214002614
HVUL1H25786.2 HVUL6H07042.2 0.0273682296862634
HVUL1H25786.2 HVUL6H09387.2 0.0306316559392741
HVUL1H25786.2 HVUL6H11868.2 0.0586450891252288
HVUL1H25786.2 HVUL6H17187.2 0.0656711366661195
HVUL1H25786.2 HVUL6H17608.2 0.119314722392517
HVUL1H25786.2 HVUL6H19220.2 0.0264822586968705
HVUL1H25786.2 HVUL6H22485.2 0.0270295353085925
HVUL1H25786.2 HVUL6H26962.2 0.13190320537712
HVUL1H25786.2 HVUL6H31604.2 0.0543236020913369
HVUL1H25786.2 HVUL6H32136.2 0.0761169557330816
HVUL1H25786.2 HVUL6H32922.2 0.111455512523084
HVUL1H25786.2 HVUL6H32923.2 0.119077107247201
HVUL1H25786.2 HVUL6H33986.2 0.0609364902626207
HVUL1H25786.2 HVUL6H42097.2 0.11509054676884
HVUL1H25786.2 HVUL6H42978.2 0.157800257812627
HVUL1H25786.2 HVUL6H46084.2 0.0889256333897265
HVUL1H25786.2 HVUL6H46852.2 0.191045068112479
HVUL1H25786.2 HVUL6H48442.2 0.0169756732327329
HVUL1H25786.2 HVUL6H50052.2 0.0639436297020843
HVUL1H25786.2 HVUL7H00902.2 0.0151987479424811
HVUL1H25786.2 HVUL7H00981.2 0.0667040373398705
HVUL1H25786.2 HVUL7H01622.2 0.286774597488176
HVUL1H25786.2 HVUL7H04426.2 0.130752928566375
HVUL1H25786.2 HVUL7H05030.2 0.0262016245443533
HVUL1H25786.2 HVUL7H07040.2 0.0846490207589975
HVUL1H25786.2 HVUL7H11321.2 0.0953279279245351
HVUL1H25786.2 HVUL7H12417.2 0.0538328197255187
HVUL1H25786.2 HVUL7H12720.2 0.0637506834383863
HVUL1H25786.2 HVUL7H13740.2 0.0194245732591276
HVUL1H25786.2 HVUL7H13879.2 0.0365577906188291
HVUL1H25786.2 HVUL7H17250.2 0.0333160894875838
HVUL1H25786.2 HVUL7H18795.2 0.0284381492431661
HVUL1H25786.2 HVUL7H19319.2 0.0716015124226749
HVUL1H25786.2 HVUL7H19832.2 0.0342720105536948
HVUL1H25786.2 HVUL7H20466.2 0.0181235955906929
HVUL1H25786.2 HVUL7H21188.2 0.0199391265000343
HVUL1H25786.2 HVUL7H21490.2 0.0569023639661899
HVUL1H25786.2 HVUL7H22409.2 0.234670179810214
HVUL1H25786.2 HVUL7H23329.2 0.0423775426308823
HVUL1H25786.2 HVUL7H24222.2 0.0342168178783051
HVUL1H25786.2 HVUL7H29831.2 0.0556822790274027
HVUL1H25786.2 HVUL7H32460.2 0.037159521645588
HVUL1H25786.2 HVUL7H34786.2 0.088989993706653
HVUL1H25786.2 HVUL7H36312.2 0.102289184006533
HVUL1H25786.2 HVUL7H41144.2 0.0972915521095829
HVUL1H25786.2 HVUL7H41207.2 0.0622627126123326
HVUL1H25786.2 HVUL7H44846.2 0.0305254128080733
HVUL1H25786.2 HVUL7H50906.2 0.0302237811038445
HVUL1H25786.2 HVUL7H54501.2 0.228223561227731
HVUL1H29085.2 HVUL1H29663.2 0.181996291055765
HVUL1H29085.2 HVUL1H30946.2 0.199452974913652
HVUL1H29085.2 HVUL1H30947.2 0.151474590219618
HVUL1H29085.2 HVUL1H32319.2 0.123195005341808
HVUL1H29085.2 HVUL1H33975.2 0.209727425023538
HVUL1H29085.2 HVUL1H34171.2 0.160666794777794
HVUL1H29085.2 HVUL1H37499.2 0.25838314852464
HVUL1H29085.2 HVUL1H37702.2 0.191421303309769
HVUL1H29085.2 HVUL1H41670.2 0.0989547539024464
HVUL1H29085.2 HVUL1H41885.2 0.168100225531332
HVUL1H29085.2 HVUL1H44419.2 0.242830260799452
HVUL1H29085.2 HVUL1H47481.2 0.164268673812887
HVUL1H29085.2 HVUL1H48305.2 0.225924883581409
HVUL1H29085.2 HVUL1H50011.2 0.0931360717778408
HVUL1H29085.2 HVUL2H00199.2 0.208405604128495
HVUL1H29085.2 HVUL2H01025.2 0.123353369359241
HVUL1H29085.2 HVUL2H01202.2 0.146665844826364
HVUL1H29085.2 HVUL2H02439.2 0.196633553912525
HVUL1H29085.2 HVUL2H06740.2 0.23225324031821
HVUL1H29085.2 HVUL2H07445.2 0.124421164374118
HVUL1H29085.2 HVUL2H08482.2 0.236153681304232
HVUL1H29085.2 HVUL2H13279.2 0.132169517871736
HVUL1H29085.2 HVUL2H13491.2 0.198245457287712
HVUL1H29085.2 HVUL2H15501.2 0.219194808596562
HVUL1H29085.2 HVUL2H19579.2 0.212740853196953
HVUL1H29085.2 HVUL2H19637.2 0.167001185973109
HVUL1H29085.2 HVUL2H21597.2 0.220362146030811
HVUL1H29085.2 HVUL2H22732.2 0.162328442423662
HVUL1H29085.2 HVUL2H23179.2 0.0607682128457342
HVUL1H29085.2 HVUL2H23599.2 0.249859736942062
HVUL1H29085.2 HVUL2H25272.2 0.238285811704679
HVUL1H29085.2 HVUL2H28705.2 0.223382685165841
HVUL1H29085.2 HVUL2H28788.2 0.209816378250689
HVUL1H29085.2 HVUL2H30326.2 0.222866692419814
HVUL1H29085.2 HVUL2H30833.2 0.178928026064191
HVUL1H29085.2 HVUL2H31183.2 0.23556664981694
HVUL1H29085.2 HVUL2H31756.2 0.207469393542825
HVUL1H29085.2 HVUL2H34120.2 0.23158372585293
HVUL1H29085.2 HVUL2H35215.2 0.176476338844323
HVUL1H29085.2 HVUL2H35333.2 0.0567047485018823
HVUL1H29085.2 HVUL2H35570.2 0.223639066313021
HVUL1H29085.2 HVUL2H36921.2 0.161324326809056
HVUL1H29085.2 HVUL2H38815.2 0.181181645221382
HVUL1H29085.2 HVUL2H39077.2 0.223334042955914
HVUL1H29085.2 HVUL2H39733.2 0.223639323776348
HVUL1H29085.2 HVUL2H46402.2 0.0692277374075995
HVUL1H29085.2 HVUL2H48107.2 0.240440591449731
HVUL1H29085.2 HVUL2H48817.2 0.265261344608572
HVUL1H29085.2 HVUL2H49641.2 0.242562159726428
HVUL1H29085.2 HVUL2H49996.2 0.211170303021069
HVUL1H29085.2 HVUL2H50964.2 0.166124682815259
HVUL1H29085.2 HVUL2H51937.2 0.189517289777687
HVUL1H29085.2 HVUL2H53730.2 0.182820580230444
HVUL1H29085.2 HVUL2H54259.2 0.131865019410346
HVUL1H29085.2 HVUL2H54299.2 0.245741256952213
HVUL1H29085.2 HVUL2H57592.2 0.194023698174803
HVUL1H29085.2 HVUL3H00491.2 0.183423679495243
HVUL1H29085.2 HVUL3H00822.2 0.161097900503712
HVUL1H29085.2 HVUL3H02932.2 0.142384366580879
HVUL1H29085.2 HVUL3H03449.2 0.244203577984293
HVUL1H29085.2 HVUL3H05437.2 0.185232810726427
HVUL1H29085.2 HVUL3H07242.2 0.152560679457938
HVUL1H29085.2 HVUL3H07244.2 0.180915568097235
HVUL1H29085.2 HVUL3H10993.2 0.179791288704378
HVUL1H29085.2 HVUL3H11275.2 0.157598226898833
HVUL1H29085.2 HVUL3H11357.2 0.153603374636832
HVUL1H29085.2 HVUL3H11478.2 0.228992347365803
HVUL1H29085.2 HVUL3H13124.2 0.150638973089528
HVUL1H29085.2 HVUL3H13164.2 0.203505856364275
HVUL1H29085.2 HVUL3H14322.2 0.210623519251881
HVUL1H29085.2 HVUL3H14790.2 0.176408091839962
HVUL1H29085.2 HVUL3H18390.2 0.212465443549683
HVUL1H29085.2 HVUL3H18624.2 0.115759120118016
HVUL1H29085.2 HVUL3H18707.2 0.181823260366669
HVUL1H29085.2 HVUL3H23075.2 0.230063955897785
HVUL1H29085.2 HVUL3H32431.2 0.20360643085619
HVUL1H29085.2 HVUL3H34655.2 0.136206312064911
HVUL1H29085.2 HVUL3H35200.2 0.249627590009168
HVUL1H29085.2 HVUL3H35336.2 0.147155380533506
HVUL1H29085.2 HVUL3H35420.2 0.165414052690313
HVUL1H29085.2 HVUL3H37876.2 0.227563973541703
HVUL1H29085.2 HVUL3H38937.2 0.21419752900817
HVUL1H29085.2 HVUL3H46215.2 0.155430233051438
HVUL1H29085.2 HVUL3H46422.2 0.217879095385613
HVUL1H29085.2 HVUL3H47520.2 0.205568502675928
HVUL1H29085.2 HVUL3H51467.2 0.181887005527764
HVUL1H29085.2 HVUL3H52600.2 0.223312038442323
HVUL1H29085.2 HVUL3H54696.2 0.222852153557217
HVUL1H29085.2 HVUL4H03026.2 0.226866461975028
HVUL1H29085.2 HVUL4H08846.2 0.186138406205906
HVUL1H29085.2 HVUL4H13203.2 0.263190288457597
HVUL1H29085.2 HVUL4H14717.2 0.10970296898347
HVUL1H29085.2 HVUL4H17201.2 0.21701721779002
HVUL1H29085.2 HVUL4H17679.2 0.235688652941361
HVUL1H29085.2 HVUL4H19302.2 0.224448206927741
HVUL1H29085.2 HVUL4H23086.2 0.20848873253903
HVUL1H29085.2 HVUL4H23504.2 0.0761155069050707
HVUL1H29085.2 HVUL4H24743.2 0.132268610290101
HVUL1H29085.2 HVUL4H26283.2 0.158928927691253
HVUL1H29085.2 HVUL4H31204.2 0.234087358385266
HVUL1H29085.2 HVUL4H34908.2 0.163050854934089
HVUL1H29085.2 HVUL4H38469.2 0.250631850822799
HVUL1H29085.2 HVUL4H38524.2 0.198554616816606
HVUL1H29085.2 HVUL4H40001.2 0.137061606773692
HVUL1H29085.2 HVUL4H42287.2 0.220462010595944
HVUL1H29085.2 HVUL4H42373.2 0.215501140547558
HVUL1H29085.2 HVUL4H44926.2 0.194687785456325
HVUL1H29085.2 HVUL4H48365.2 0.099759793124495
HVUL1H29085.2 HVUL4H51081.2 0.225520348635673
HVUL1H29085.2 HVUL4H55512.2 0.235821144868569
HVUL1H29085.2 HVUL4H56071.2 0.248026875540869
HVUL1H29085.2 HVUL5H01251.2 0.230116783613315
HVUL1H29085.2 HVUL5H01940.2 0.200284293736891
HVUL1H29085.2 HVUL5H03546.2 0.243279418203497
HVUL1H29085.2 HVUL5H03939.2 0.178776684773356
HVUL1H29085.2 HVUL5H06028.2 0.119860726802251
HVUL1H29085.2 HVUL5H07038.2 0.239546407826253
HVUL1H29085.2 HVUL5H09678.2 0.266600094902256
HVUL1H29085.2 HVUL5H09833.2 0.211472908028182
HVUL1H29085.2 HVUL5H10034.2 0.174081630168829
HVUL1H29085.2 HVUL5H11349.2 0.180064262060558
HVUL1H29085.2 HVUL5H14370.2 0.101254861248028
HVUL1H29085.2 HVUL5H14452.2 0.244695757176959
HVUL1H29085.2 HVUL5H14897.2 0.199854130508625
HVUL1H29085.2 HVUL5H14955.2 0.150782568941815
HVUL1H29085.2 HVUL5H16377.2 0.175166279275332
HVUL1H29085.2 HVUL5H16812.2 0.246217185454561
HVUL1H29085.2 HVUL5H22700.2 0.235532157051703
HVUL1H29085.2 HVUL5H26091.2 0.183391673778318
HVUL1H29085.2 HVUL5H27239.2 0.234740528156727
HVUL1H29085.2 HVUL5H29430.2 0.186287816842403
HVUL1H29085.2 HVUL5H30136.2 0.198777872961345
HVUL1H29085.2 HVUL5H31400.2 0.129057418395456
HVUL1H29085.2 HVUL5H32616.2 0.18965200863911
HVUL1H29085.2 HVUL5H32720.2 0.226441682999715
HVUL1H29085.2 HVUL5H32721.2 0.205534396966913
HVUL1H29085.2 HVUL5H32912.2 0.16974608145171
HVUL1H29085.2 HVUL5H33599.2 0.25336908985263
HVUL1H29085.2 HVUL5H34732.2 0.172477917323068
HVUL1H29085.2 HVUL5H34884.2 0.22472175291395
HVUL1H29085.2 HVUL5H34946.2 0.179322566798976
HVUL1H29085.2 HVUL5H35633.2 0.106054330447596
HVUL1H29085.2 HVUL5H35742.2 0.16476349230097
HVUL1H29085.2 HVUL5H37112.2 0.168888064658789
HVUL1H29085.2 HVUL5H37572.2 0.220211839890183
HVUL1H29085.2 HVUL5H40076.2 0.202899336385212
HVUL1H29085.2 HVUL5H40847.2 0.178854903913837
HVUL1H29085.2 HVUL5H43611.2 0.135544191026749
HVUL1H29085.2 HVUL5H48388.2 0.198899752084102
HVUL1H29085.2 HVUL5H52835.2 0.121153433183142
HVUL1H29085.2 HVUL6H02599.2 0.171553324102803
HVUL1H29085.2 HVUL6H06294.2 0.227807467290077
HVUL1H29085.2 HVUL6H07042.2 0.108856260640029
HVUL1H29085.2 HVUL6H09387.2 0.14074383830799
HVUL1H29085.2 HVUL6H11868.2 0.128857211668821
HVUL1H29085.2 HVUL6H17187.2 0.140186719047532
HVUL1H29085.2 HVUL6H17608.2 0.224151993320349
HVUL1H29085.2 HVUL6H19220.2 0.183856857516308
HVUL1H29085.2 HVUL6H22485.2 0.174081859146404
HVUL1H29085.2 HVUL6H26962.2 0.267118092913057
HVUL1H29085.2 HVUL6H31604.2 0.210982237496374
HVUL1H29085.2 HVUL6H32136.2 0.189252533738149
HVUL1H29085.2 HVUL6H32922.2 0.224938803300563
HVUL1H29085.2 HVUL6H32923.2 0.205739177702073
HVUL1H29085.2 HVUL6H33986.2 0.216447716454714
HVUL1H29085.2 HVUL6H42097.2 0.233628461122192
HVUL1H29085.2 HVUL6H42978.2 0.243141046991456
HVUL1H29085.2 HVUL6H46084.2 0.225625323332961
HVUL1H29085.2 HVUL6H46852.2 0.187609846151329
HVUL1H29085.2 HVUL6H48442.2 0.0633161354109472
HVUL1H29085.2 HVUL6H50052.2 0.24942613757103
HVUL1H29085.2 HVUL7H00902.2 0.0983053881491949
HVUL1H29085.2 HVUL7H00981.2 0.181736035165673
HVUL1H29085.2 HVUL7H01622.2 0.173841232878856
HVUL1H29085.2 HVUL7H04426.2 0.249952293962606
HVUL1H29085.2 HVUL7H05030.2 0.168259065943814
HVUL1H29085.2 HVUL7H07040.2 0.205089713259129
HVUL1H29085.2 HVUL7H11321.2 0.24299100796447
HVUL1H29085.2 HVUL7H12417.2 0.110757403721851
HVUL1H29085.2 HVUL7H12720.2 0.209843839066302
HVUL1H29085.2 HVUL7H13740.2 0.133477038276285
HVUL1H29085.2 HVUL7H13879.2 0.179691875222312
HVUL1H29085.2 HVUL7H17250.2 0.190604746549067
HVUL1H29085.2 HVUL7H18795.2 0.12211263070669
HVUL1H29085.2 HVUL7H19319.2 0.156846756267024
HVUL1H29085.2 HVUL7H19832.2 0.123506407881558
HVUL1H29085.2 HVUL7H20466.2 0.0986271818172665
HVUL1H29085.2 HVUL7H21188.2 0.122063950506764
HVUL1H29085.2 HVUL7H21490.2 0.16470355815391
HVUL1H29085.2 HVUL7H22409.2 0.154519794042979
HVUL1H29085.2 HVUL7H23329.2 0.191074334567827
HVUL1H29085.2 HVUL7H24222.2 0.189801202271929
HVUL1H29085.2 HVUL7H29831.2 0.224130080790964
HVUL1H29085.2 HVUL7H32460.2 0.199951586777415
HVUL1H29085.2 HVUL7H34786.2 0.221782658180534
HVUL1H29085.2 HVUL7H36312.2 0.218419478746871
HVUL1H29085.2 HVUL7H41144.2 0.201075490908349
HVUL1H29085.2 HVUL7H41207.2 0.24552239939244
HVUL1H29085.2 HVUL7H44846.2 0.166370895627802
HVUL1H29085.2 HVUL7H50906.2 0.109455803446615
HVUL1H29085.2 HVUL7H54501.2 0.20712633195528
HVUL1H29663.2 HVUL1H30946.2 0.194383206529901
HVUL1H29663.2 HVUL1H30947.2 0.166521984743838
HVUL1H29663.2 HVUL1H32319.2 0.0935139261043333
HVUL1H29663.2 HVUL1H33975.2 0.142248392525388
HVUL1H29663.2 HVUL1H34171.2 0.150509239648336
HVUL1H29663.2 HVUL1H37499.2 0.163253467160306
HVUL1H29663.2 HVUL1H37702.2 0.16576859854807
HVUL1H29663.2 HVUL1H41670.2 0.0724064180330772
HVUL1H29663.2 HVUL1H41885.2 0.18673092775799
HVUL1H29663.2 HVUL1H44419.2 0.162089089037399
HVUL1H29663.2 HVUL1H47481.2 0.115107863430869
HVUL1H29663.2 HVUL1H48305.2 0.112158901103185
HVUL1H29663.2 HVUL1H50011.2 0.119058077865012
HVUL1H29663.2 HVUL2H00199.2 0.186201904769123
HVUL1H29663.2 HVUL2H01025.2 0.122955566385017
HVUL1H29663.2 HVUL2H01202.2 0.108195119995333
HVUL1H29663.2 HVUL2H02439.2 0.119937279355413
HVUL1H29663.2 HVUL2H06740.2 0.148941793668431
HVUL1H29663.2 HVUL2H07445.2 0.115847949179519
HVUL1H29663.2 HVUL2H08482.2 0.201659084390478
HVUL1H29663.2 HVUL2H13279.2 0.125582381158155
HVUL1H29663.2 HVUL2H13491.2 0.149059981059646
HVUL1H29663.2 HVUL2H15501.2 0.173958409147714
HVUL1H29663.2 HVUL2H19579.2 0.170919625879849
HVUL1H29663.2 HVUL2H19637.2 0.0905601408267579
HVUL1H29663.2 HVUL2H21597.2 0.162715116938091
HVUL1H29663.2 HVUL2H22732.2 0.0807204164398543
HVUL1H29663.2 HVUL2H23179.2 0.057876788614087
HVUL1H29663.2 HVUL2H23599.2 0.20968229772088
HVUL1H29663.2 HVUL2H25272.2 0.19621686738228
HVUL1H29663.2 HVUL2H28705.2 0.151062492024554
HVUL1H29663.2 HVUL2H28788.2 0.155651344871768
HVUL1H29663.2 HVUL2H30326.2 0.111357059716095
HVUL1H29663.2 HVUL2H30833.2 0.103897453573468
HVUL1H29663.2 HVUL2H31183.2 0.172282097274618
HVUL1H29663.2 HVUL2H31756.2 0.192053996850967
HVUL1H29663.2 HVUL2H34120.2 0.158581919940374
HVUL1H29663.2 HVUL2H35215.2 0.087353318756229
HVUL1H29663.2 HVUL2H35333.2 0.0726494359147046
HVUL1H29663.2 HVUL2H35570.2 0.119614118766574
HVUL1H29663.2 HVUL2H36921.2 0.143626780056062
HVUL1H29663.2 HVUL2H38815.2 0.129202788070585
HVUL1H29663.2 HVUL2H39077.2 0.148028724017915
HVUL1H29663.2 HVUL2H39733.2 0.134039497805292
HVUL1H29663.2 HVUL2H46402.2 0.0765033371841181
HVUL1H29663.2 HVUL2H48107.2 0.141937800549108
HVUL1H29663.2 HVUL2H48817.2 0.210963395098074
HVUL1H29663.2 HVUL2H49641.2 0.194816589148424
HVUL1H29663.2 HVUL2H49996.2 0.157504477566043
HVUL1H29663.2 HVUL2H50964.2 0.127127814573377
HVUL1H29663.2 HVUL2H51937.2 0.177828749805078
HVUL1H29663.2 HVUL2H53730.2 0.111909045947129
HVUL1H29663.2 HVUL2H54259.2 0.154401933754273
HVUL1H29663.2 HVUL2H54299.2 0.182375508936199
HVUL1H29663.2 HVUL2H57592.2 0.181251358926112
HVUL1H29663.2 HVUL3H00491.2 0.145836416848076
HVUL1H29663.2 HVUL3H00822.2 0.126217880704036
HVUL1H29663.2 HVUL3H02932.2 0.139260915989222
HVUL1H29663.2 HVUL3H03449.2 0.182693456641573
HVUL1H29663.2 HVUL3H05437.2 0.096120512186029
HVUL1H29663.2 HVUL3H07242.2 0.12629000474921
HVUL1H29663.2 HVUL3H07244.2 0.158295067194427
HVUL1H29663.2 HVUL3H10993.2 0.164181816239844
HVUL1H29663.2 HVUL3H11275.2 0.132652162797913
HVUL1H29663.2 HVUL3H11357.2 0.138721744148843
HVUL1H29663.2 HVUL3H11478.2 0.200986555005026
HVUL1H29663.2 HVUL3H13124.2 0.135090843169237
HVUL1H29663.2 HVUL3H13164.2 0.151231149050022
HVUL1H29663.2 HVUL3H14322.2 0.119833039307154
HVUL1H29663.2 HVUL3H14790.2 0.145945363925297
HVUL1H29663.2 HVUL3H18390.2 0.204756352111646
HVUL1H29663.2 HVUL3H18624.2 0.0961130904865869
HVUL1H29663.2 HVUL3H18707.2 0.137241875811763
HVUL1H29663.2 HVUL3H23075.2 0.137363606007106
HVUL1H29663.2 HVUL3H32431.2 0.161845075845815
HVUL1H29663.2 HVUL3H34655.2 0.131298250801919
HVUL1H29663.2 HVUL3H35200.2 0.176350061183978
HVUL1H29663.2 HVUL3H35336.2 0.107615894110783
HVUL1H29663.2 HVUL3H35420.2 0.0994096827290089
HVUL1H29663.2 HVUL3H37876.2 0.150654995746276
HVUL1H29663.2 HVUL3H38937.2 0.196340666885098
HVUL1H29663.2 HVUL3H46215.2 0.127239557243716
HVUL1H29663.2 HVUL3H46422.2 0.118561178756462
HVUL1H29663.2 HVUL3H47520.2 0.139587156341544
HVUL1H29663.2 HVUL3H51467.2 0.133214398484373
HVUL1H29663.2 HVUL3H52600.2 0.224299203029402
HVUL1H29663.2 HVUL3H54696.2 0.195063486675084
HVUL1H29663.2 HVUL4H03026.2 0.166169731306263
HVUL1H29663.2 HVUL4H08846.2 0.119469215103107
HVUL1H29663.2 HVUL4H13203.2 0.21770628340052
HVUL1H29663.2 HVUL4H14717.2 0.0794049984987174
HVUL1H29663.2 HVUL4H17201.2 0.12655073134229
HVUL1H29663.2 HVUL4H17679.2 0.119142316009277
HVUL1H29663.2 HVUL4H19302.2 0.204255810004561
HVUL1H29663.2 HVUL4H23086.2 0.15866783072274
HVUL1H29663.2 HVUL4H23504.2 0.0788500333643407
HVUL1H29663.2 HVUL4H24743.2 0.11511629142724
HVUL1H29663.2 HVUL4H26283.2 0.146000629171891
HVUL1H29663.2 HVUL4H31204.2 0.170348340892784
HVUL1H29663.2 HVUL4H34908.2 0.0908815029014348
HVUL1H29663.2 HVUL4H38469.2 0.206344450935478
HVUL1H29663.2 HVUL4H38524.2 0.183062848240059
HVUL1H29663.2 HVUL4H40001.2 0.0920466567515816
HVUL1H29663.2 HVUL4H42287.2 0.104185511011138
HVUL1H29663.2 HVUL4H42373.2 0.199069034299562
HVUL1H29663.2 HVUL4H44926.2 0.138511048745351
HVUL1H29663.2 HVUL4H48365.2 0.115114339665609
HVUL1H29663.2 HVUL4H51081.2 0.142776070192703
HVUL1H29663.2 HVUL4H55512.2 0.19928620527552
HVUL1H29663.2 HVUL4H56071.2 0.192821470803377
HVUL1H29663.2 HVUL5H01251.2 0.145253043958568
HVUL1H29663.2 HVUL5H01940.2 0.196390887061206
HVUL1H29663.2 HVUL5H03546.2 0.13222429280379
HVUL1H29663.2 HVUL5H03939.2 0.156633791886729
HVUL1H29663.2 HVUL5H06028.2 0.0907937292225972
HVUL1H29663.2 HVUL5H07038.2 0.182627688626523
HVUL1H29663.2 HVUL5H09678.2 0.19691835426968
HVUL1H29663.2 HVUL5H09833.2 0.122344472746131
HVUL1H29663.2 HVUL5H10034.2 0.163558943411111
HVUL1H29663.2 HVUL5H11349.2 0.146828563970245
HVUL1H29663.2 HVUL5H14370.2 0.10142582867452
HVUL1H29663.2 HVUL5H14452.2 0.158160345216066
HVUL1H29663.2 HVUL5H14897.2 0.188149697642931
HVUL1H29663.2 HVUL5H14955.2 0.139525492634946
HVUL1H29663.2 HVUL5H16377.2 0.134982309739517
HVUL1H29663.2 HVUL5H16812.2 0.135925225743092
HVUL1H29663.2 HVUL5H22700.2 0.188866928786149
HVUL1H29663.2 HVUL5H26091.2 0.153408189485951
HVUL1H29663.2 HVUL5H27239.2 0.151837788924761
HVUL1H29663.2 HVUL5H29430.2 0.136166930025728
HVUL1H29663.2 HVUL5H30136.2 0.0950227760581638
HVUL1H29663.2 HVUL5H31400.2 0.109940154236624
HVUL1H29663.2 HVUL5H32616.2 0.144260162427712
HVUL1H29663.2 HVUL5H32720.2 0.13175532166114
HVUL1H29663.2 HVUL5H32721.2 0.190608995836741
HVUL1H29663.2 HVUL5H32912.2 0.124457291512775
HVUL1H29663.2 HVUL5H33599.2 0.160280243977237
HVUL1H29663.2 HVUL5H34732.2 0.0920535472815679
HVUL1H29663.2 HVUL5H34884.2 0.156172889514311
HVUL1H29663.2 HVUL5H34946.2 0.169185135590332
HVUL1H29663.2 HVUL5H35633.2 0.0925178878457272
HVUL1H29663.2 HVUL5H35742.2 0.144006555542345
HVUL1H29663.2 HVUL5H37112.2 0.165742172089021
HVUL1H29663.2 HVUL5H37572.2 0.160474640896176
HVUL1H29663.2 HVUL5H40076.2 0.127921522603624
HVUL1H29663.2 HVUL5H40847.2 0.101410138257682
HVUL1H29663.2 HVUL5H43611.2 0.132877102951245
HVUL1H29663.2 HVUL5H48388.2 0.155266010907465
HVUL1H29663.2 HVUL5H52835.2 0.139099479434188
HVUL1H29663.2 HVUL6H02599.2 0.143857414410315
HVUL1H29663.2 HVUL6H06294.2 0.138662125834333
HVUL1H29663.2 HVUL6H07042.2 0.109300756962138
HVUL1H29663.2 HVUL6H09387.2 0.112479292703831
HVUL1H29663.2 HVUL6H11868.2 0.132693485657088
HVUL1H29663.2 HVUL6H17187.2 0.139718992274835
HVUL1H29663.2 HVUL6H17608.2 0.178181933606375
HVUL1H29663.2 HVUL6H19220.2 0.103842760976831
HVUL1H29663.2 HVUL6H22485.2 0.0939726648405876
HVUL1H29663.2 HVUL6H26962.2 0.171660007079372
HVUL1H29663.2 HVUL6H31604.2 0.129620124937118
HVUL1H29663.2 HVUL6H32136.2 0.125552614416172
HVUL1H29663.2 HVUL6H32922.2 0.151854243735692
HVUL1H29663.2 HVUL6H32923.2 0.168177116000511
HVUL1H29663.2 HVUL6H33986.2 0.105212466038014
HVUL1H29663.2 HVUL6H42097.2 0.178048154548439
HVUL1H29663.2 HVUL6H42978.2 0.161853465645263
HVUL1H29663.2 HVUL6H46084.2 0.156703241194947
HVUL1H29663.2 HVUL6H46852.2 0.144293783403901
HVUL1H29663.2 HVUL6H48442.2 0.0745966109603336
HVUL1H29663.2 HVUL6H50052.2 0.166851508771387
HVUL1H29663.2 HVUL7H00902.2 0.061888642868986
HVUL1H29663.2 HVUL7H00981.2 0.153960428594438
HVUL1H29663.2 HVUL7H01622.2 0.152118574855067
HVUL1H29663.2 HVUL7H04426.2 0.202843852721339
HVUL1H29663.2 HVUL7H05030.2 0.122035585291282
HVUL1H29663.2 HVUL7H07040.2 0.126685354816219
HVUL1H29663.2 HVUL7H11321.2 0.190053909708472
HVUL1H29663.2 HVUL7H12417.2 0.124595280393358
HVUL1H29663.2 HVUL7H12720.2 0.127268902600581
HVUL1H29663.2 HVUL7H13740.2 0.087812224807495
HVUL1H29663.2 HVUL7H13879.2 0.107174575081143
HVUL1H29663.2 HVUL7H17250.2 0.112463657843436
HVUL1H29663.2 HVUL7H18795.2 0.0751823215350993
HVUL1H29663.2 HVUL7H19319.2 0.187393337181424
HVUL1H29663.2 HVUL7H19832.2 0.0941969555885403
HVUL1H29663.2 HVUL7H20466.2 0.0623192814356401
HVUL1H29663.2 HVUL7H21188.2 0.0839861771211332
HVUL1H29663.2 HVUL7H21490.2 0.174465116173293
HVUL1H29663.2 HVUL7H22409.2 0.125174449895403
HVUL1H29663.2 HVUL7H23329.2 0.118142605979108
HVUL1H29663.2 HVUL7H24222.2 0.120228416629662
HVUL1H29663.2 HVUL7H29831.2 0.166447771393748
HVUL1H29663.2 HVUL7H32460.2 0.0983475544213261
HVUL1H29663.2 HVUL7H34786.2 0.173490173867061
HVUL1H29663.2 HVUL7H36312.2 0.188484214932094
HVUL1H29663.2 HVUL7H41144.2 0.158897043498292
HVUL1H29663.2 HVUL7H41207.2 0.127510715759172
HVUL1H29663.2 HVUL7H44846.2 0.131586890106762
HVUL1H29663.2 HVUL7H50906.2 0.10110338174692
HVUL1H29663.2 HVUL7H54501.2 0.171994314253575
HVUL1H30946.2 HVUL1H30947.2 0.186450568250982
HVUL1H30946.2 HVUL1H32319.2 0.0798077222861233
HVUL1H30946.2 HVUL1H33975.2 0.154917123176039
HVUL1H30946.2 HVUL1H34171.2 0.122516800708918
HVUL1H30946.2 HVUL1H37499.2 0.181259894220908
HVUL1H30946.2 HVUL1H37702.2 0.199299850533448
HVUL1H30946.2 HVUL1H41670.2 0.0678405017512934
HVUL1H30946.2 HVUL1H41885.2 0.171312175668243
HVUL1H30946.2 HVUL1H44419.2 0.184212508921559
HVUL1H30946.2 HVUL1H47481.2 0.0973532898146773
HVUL1H30946.2 HVUL1H48305.2 0.121177285789644
HVUL1H30946.2 HVUL1H50011.2 0.0981676379655764
HVUL1H30946.2 HVUL2H00199.2 0.198217920441028
HVUL1H30946.2 HVUL2H01025.2 0.122336258830812
HVUL1H30946.2 HVUL2H01202.2 0.129591523054913
HVUL1H30946.2 HVUL2H02439.2 0.117677439561413
HVUL1H30946.2 HVUL2H06740.2 0.14212675119699
HVUL1H30946.2 HVUL2H07445.2 0.126678663834697
HVUL1H30946.2 HVUL2H08482.2 0.176330414885952
HVUL1H30946.2 HVUL2H13279.2 0.0937321099652206
HVUL1H30946.2 HVUL2H13491.2 0.134365332340866
HVUL1H30946.2 HVUL2H15501.2 0.20463643791502
HVUL1H30946.2 HVUL2H19579.2 0.16049347374768
HVUL1H30946.2 HVUL2H19637.2 0.0865188318791004
HVUL1H30946.2 HVUL2H21597.2 0.192103496187078
HVUL1H30946.2 HVUL2H22732.2 0.0818005503241035
HVUL1H30946.2 HVUL2H23179.2 0.0414782649348195
HVUL1H30946.2 HVUL2H23599.2 0.191531305323753
HVUL1H30946.2 HVUL2H25272.2 0.183983514135777
HVUL1H30946.2 HVUL2H28705.2 0.153773715489228
HVUL1H30946.2 HVUL2H28788.2 0.155631158307783
HVUL1H30946.2 HVUL2H30326.2 0.117707381124634
HVUL1H30946.2 HVUL2H30833.2 0.10050892782197
HVUL1H30946.2 HVUL2H31183.2 0.182274111237497
HVUL1H30946.2 HVUL2H31756.2 0.179907274339526
HVUL1H30946.2 HVUL2H34120.2 0.188991577593906
HVUL1H30946.2 HVUL2H35215.2 0.0974470529784064
HVUL1H30946.2 HVUL2H35333.2 0.0497384173476889
HVUL1H30946.2 HVUL2H35570.2 0.121893796069938
HVUL1H30946.2 HVUL2H36921.2 0.111629400546992
HVUL1H30946.2 HVUL2H38815.2 0.134326341298028
HVUL1H30946.2 HVUL2H39077.2 0.142435709147767
HVUL1H30946.2 HVUL2H39733.2 0.138275715636523
HVUL1H30946.2 HVUL2H46402.2 0.0531311969724033
HVUL1H30946.2 HVUL2H48107.2 0.145242383087339
HVUL1H30946.2 HVUL2H48817.2 0.20760077643862
HVUL1H30946.2 HVUL2H49641.2 0.211435163630436
HVUL1H30946.2 HVUL2H49996.2 0.194761528770196
HVUL1H30946.2 HVUL2H50964.2 0.155514948583722
HVUL1H30946.2 HVUL2H51937.2 0.161524409853545
HVUL1H30946.2 HVUL2H53730.2 0.111486714530267
HVUL1H30946.2 HVUL2H54259.2 0.168592896299494
HVUL1H30946.2 HVUL2H54299.2 0.170118028592614
HVUL1H30946.2 HVUL2H57592.2 0.19275706355574
HVUL1H30946.2 HVUL3H00491.2 0.186431465414409
HVUL1H30946.2 HVUL3H00822.2 0.101200148158653
HVUL1H30946.2 HVUL3H02932.2 0.107678771237701
HVUL1H30946.2 HVUL3H03449.2 0.185069162078469
HVUL1H30946.2 HVUL3H05437.2 0.114097304337867
HVUL1H30946.2 HVUL3H07242.2 0.159755118720117
HVUL1H30946.2 HVUL3H07244.2 0.191745021179274
HVUL1H30946.2 HVUL3H10993.2 0.196333908166269
HVUL1H30946.2 HVUL3H11275.2 0.113623443631023
HVUL1H30946.2 HVUL3H11357.2 0.17547916224777
HVUL1H30946.2 HVUL3H11478.2 0.20510350019426
HVUL1H30946.2 HVUL3H13124.2 0.173298583486483
HVUL1H30946.2 HVUL3H13164.2 0.145680989004394
HVUL1H30946.2 HVUL3H14322.2 0.121646473739335
HVUL1H30946.2 HVUL3H14790.2 0.167369814542284
HVUL1H30946.2 HVUL3H18390.2 0.213614522854587
HVUL1H30946.2 HVUL3H18624.2 0.121711622056035
HVUL1H30946.2 HVUL3H18707.2 0.182545210178394
HVUL1H30946.2 HVUL3H23075.2 0.143713477308379
HVUL1H30946.2 HVUL3H32431.2 0.153371543188791
HVUL1H30946.2 HVUL3H34655.2 0.167840076771499
HVUL1H30946.2 HVUL3H35200.2 0.192106995238951
HVUL1H30946.2 HVUL3H35336.2 0.0925659635446715
HVUL1H30946.2 HVUL3H35420.2 0.136010896288939
HVUL1H30946.2 HVUL3H37876.2 0.158638372140984
HVUL1H30946.2 HVUL3H38937.2 0.183490101789364
HVUL1H30946.2 HVUL3H46215.2 0.166345738964991
HVUL1H30946.2 HVUL3H46422.2 0.118420931770255
HVUL1H30946.2 HVUL3H47520.2 0.124047512982577
HVUL1H30946.2 HVUL3H51467.2 0.174894090444516
HVUL1H30946.2 HVUL3H52600.2 0.207126257579957
HVUL1H30946.2 HVUL3H54696.2 0.223808841540209
HVUL1H30946.2 HVUL4H03026.2 0.154704864968141
HVUL1H30946.2 HVUL4H08846.2 0.128555776596678
HVUL1H30946.2 HVUL4H13203.2 0.228556676854373
HVUL1H30946.2 HVUL4H14717.2 0.066958415703534
HVUL1H30946.2 HVUL4H17201.2 0.142451823951009
HVUL1H30946.2 HVUL4H17679.2 0.139420204498272
HVUL1H30946.2 HVUL4H19302.2 0.224793676750622
HVUL1H30946.2 HVUL4H23086.2 0.142773063535105
HVUL1H30946.2 HVUL4H23504.2 0.0603227017160637
HVUL1H30946.2 HVUL4H24743.2 0.146710797746135
HVUL1H30946.2 HVUL4H26283.2 0.185007617442537
HVUL1H30946.2 HVUL4H31204.2 0.160991426134692
HVUL1H30946.2 HVUL4H34908.2 0.0937936204288979
HVUL1H30946.2 HVUL4H38469.2 0.198635828987546
HVUL1H30946.2 HVUL4H38524.2 0.157982471838407
HVUL1H30946.2 HVUL4H40001.2 0.0895029219647609
HVUL1H30946.2 HVUL4H42287.2 0.11358625195239
HVUL1H30946.2 HVUL4H42373.2 0.208445642392817
HVUL1H30946.2 HVUL4H44926.2 0.124588640842738
HVUL1H30946.2 HVUL4H48365.2 0.115862280289381
HVUL1H30946.2 HVUL4H51081.2 0.140203141415841
HVUL1H30946.2 HVUL4H55512.2 0.173528329109525
HVUL1H30946.2 HVUL4H56071.2 0.196755645140983
HVUL1H30946.2 HVUL5H01251.2 0.156825591603627
HVUL1H30946.2 HVUL5H01940.2 0.162035101165912
HVUL1H30946.2 HVUL5H03546.2 0.14194720508408
HVUL1H30946.2 HVUL5H03939.2 0.190814903100237
HVUL1H30946.2 HVUL5H06028.2 0.123689368265394
HVUL1H30946.2 HVUL5H07038.2 0.180804791495264
HVUL1H30946.2 HVUL5H09678.2 0.209119221484094
HVUL1H30946.2 HVUL5H09833.2 0.119659073201266
HVUL1H30946.2 HVUL5H10034.2 0.133803968163664
HVUL1H30946.2 HVUL5H11349.2 0.185828908400623
HVUL1H30946.2 HVUL5H14370.2 0.0733173115868557
HVUL1H30946.2 HVUL5H14452.2 0.15803400542688
HVUL1H30946.2 HVUL5H14897.2 0.164371530022708
HVUL1H30946.2 HVUL5H14955.2 0.109431720415849
HVUL1H30946.2 HVUL5H16377.2 0.166434623077013
HVUL1H30946.2 HVUL5H16812.2 0.151375856702533
HVUL1H30946.2 HVUL5H22700.2 0.165326575446341
HVUL1H30946.2 HVUL5H26091.2 0.144304972507461
HVUL1H30946.2 HVUL5H27239.2 0.177735406005038
HVUL1H30946.2 HVUL5H29430.2 0.125448547214382
HVUL1H30946.2 HVUL5H30136.2 0.0970681694041722
HVUL1H30946.2 HVUL5H31400.2 0.150645602987704
HVUL1H30946.2 HVUL5H32616.2 0.124183010707662
HVUL1H30946.2 HVUL5H32720.2 0.164746043419165
HVUL1H30946.2 HVUL5H32721.2 0.163949342509331
HVUL1H30946.2 HVUL5H32912.2 0.111567519738742
HVUL1H30946.2 HVUL5H33599.2 0.175420382877355
HVUL1H30946.2 HVUL5H34732.2 0.0889617026075188
HVUL1H30946.2 HVUL5H34884.2 0.154819256599521
HVUL1H30946.2 HVUL5H34946.2 0.134360905984221
HVUL1H30946.2 HVUL5H35633.2 0.0817944625174833
HVUL1H30946.2 HVUL5H35742.2 0.136732877301932
HVUL1H30946.2 HVUL5H37112.2 0.162158990130529
HVUL1H30946.2 HVUL5H37572.2 0.146732288307824
HVUL1H30946.2 HVUL5H40076.2 0.127903266108748
HVUL1H30946.2 HVUL5H40847.2 0.0963376758615666
HVUL1H30946.2 HVUL5H43611.2 0.137068708092918
HVUL1H30946.2 HVUL5H48388.2 0.186968149732248
HVUL1H30946.2 HVUL5H52835.2 0.0995032367956949
HVUL1H30946.2 HVUL6H02599.2 0.122350769273519
HVUL1H30946.2 HVUL6H06294.2 0.154349224190309
HVUL1H30946.2 HVUL6H07042.2 0.0886791926896128
HVUL1H30946.2 HVUL6H09387.2 0.100962126444949
HVUL1H30946.2 HVUL6H11868.2 0.107342972990542
HVUL1H30946.2 HVUL6H17187.2 0.11439538403804
HVUL1H30946.2 HVUL6H17608.2 0.175803775992236
HVUL1H30946.2 HVUL6H19220.2 0.102741004660277
HVUL1H30946.2 HVUL6H22485.2 0.0939546406425936
HVUL1H30946.2 HVUL6H26962.2 0.202057592477751
HVUL1H30946.2 HVUL6H31604.2 0.124944873498346
HVUL1H30946.2 HVUL6H32136.2 0.139883211593146
HVUL1H30946.2 HVUL6H32922.2 0.173391837651194
HVUL1H30946.2 HVUL6H32923.2 0.17718122395154
HVUL1H30946.2 HVUL6H33986.2 0.123713944473043
HVUL1H30946.2 HVUL6H42097.2 0.193764981753068
HVUL1H30946.2 HVUL6H42978.2 0.200882711490626
HVUL1H30946.2 HVUL6H46084.2 0.161852739585293
HVUL1H30946.2 HVUL6H46852.2 0.179961226723237
HVUL1H30946.2 HVUL6H48442.2 0.0496834637638287
HVUL1H30946.2 HVUL6H50052.2 0.1614169741451
HVUL1H30946.2 HVUL7H00902.2 0.0630332696391538
HVUL1H30946.2 HVUL7H00981.2 0.133865480347847
HVUL1H30946.2 HVUL7H01622.2 0.194341379348976
HVUL1H30946.2 HVUL7H04426.2 0.201571456145299
HVUL1H30946.2 HVUL7H05030.2 0.100814592558467
HVUL1H30946.2 HVUL7H07040.2 0.157488091543246
HVUL1H30946.2 HVUL7H11321.2 0.173946682382342
HVUL1H30946.2 HVUL7H12417.2 0.0927173809429547
HVUL1H30946.2 HVUL7H12720.2 0.147857352060734
HVUL1H30946.2 HVUL7H13740.2 0.0801389172140619
HVUL1H30946.2 HVUL7H13879.2 0.109785111412785
HVUL1H30946.2 HVUL7H17250.2 0.109057707409374
HVUL1H30946.2 HVUL7H18795.2 0.070827638163189
HVUL1H30946.2 HVUL7H19319.2 0.158785465852392
HVUL1H30946.2 HVUL7H19832.2 0.0883261694847332
HVUL1H30946.2 HVUL7H20466.2 0.0545620802836435
HVUL1H30946.2 HVUL7H21188.2 0.0710030753199738
HVUL1H30946.2 HVUL7H21490.2 0.149577536344997
HVUL1H30946.2 HVUL7H22409.2 0.152761454741571
HVUL1H30946.2 HVUL7H23329.2 0.119036949821534
HVUL1H30946.2 HVUL7H24222.2 0.117249268324776
HVUL1H30946.2 HVUL7H29831.2 0.145442323406347
HVUL1H30946.2 HVUL7H32460.2 0.102467625938024
HVUL1H30946.2 HVUL7H34786.2 0.164229982396255
HVUL1H30946.2 HVUL7H36312.2 0.17201623084532
HVUL1H30946.2 HVUL7H41144.2 0.177952588669086
HVUL1H30946.2 HVUL7H41207.2 0.14241623511358
HVUL1H30946.2 HVUL7H44846.2 0.10557578155321
HVUL1H30946.2 HVUL7H50906.2 0.0939180735929278
HVUL1H30946.2 HVUL7H54501.2 0.203864589251055
HVUL1H30947.2 HVUL1H32319.2 0.0637298252007222
HVUL1H30947.2 HVUL1H33975.2 0.124177998782619
HVUL1H30947.2 HVUL1H34171.2 0.109405051838766
HVUL1H30947.2 HVUL1H37499.2 0.12322544644617
HVUL1H30947.2 HVUL1H37702.2 0.245727962561248
HVUL1H30947.2 HVUL1H41670.2 0.0327167940382409
HVUL1H30947.2 HVUL1H41885.2 0.159949685273877
HVUL1H30947.2 HVUL1H44419.2 0.137994364668842
HVUL1H30947.2 HVUL1H47481.2 0.0467519926031986
HVUL1H30947.2 HVUL1H48305.2 0.0590555633728305
HVUL1H30947.2 HVUL1H50011.2 0.0749689451444307
HVUL1H30947.2 HVUL2H00199.2 0.151189985431479
HVUL1H30947.2 HVUL2H01025.2 0.116585683673706
HVUL1H30947.2 HVUL2H01202.2 0.090847278797703
HVUL1H30947.2 HVUL2H02439.2 0.0564149838348431
HVUL1H30947.2 HVUL2H06740.2 0.0773825950190729
HVUL1H30947.2 HVUL2H07445.2 0.120902932899671
HVUL1H30947.2 HVUL2H08482.2 0.122962381244707
HVUL1H30947.2 HVUL2H13279.2 0.0684691368094381
HVUL1H30947.2 HVUL2H13491.2 0.0713081943253368
HVUL1H30947.2 HVUL2H15501.2 0.15691610094983
HVUL1H30947.2 HVUL2H19579.2 0.102553196965239
HVUL1H30947.2 HVUL2H19637.2 0.036280768962902
HVUL1H30947.2 HVUL2H21597.2 0.194530870298783
HVUL1H30947.2 HVUL2H22732.2 0.0379910794677484
HVUL1H30947.2 HVUL2H23179.2 0.0197940427579853
HVUL1H30947.2 HVUL2H23599.2 0.142266814617824
HVUL1H30947.2 HVUL2H25272.2 0.117600093732355
HVUL1H30947.2 HVUL2H28705.2 0.0903323708289024
HVUL1H30947.2 HVUL2H28788.2 0.0825874230963625
HVUL1H30947.2 HVUL2H30326.2 0.0588199466825237
HVUL1H30947.2 HVUL2H30833.2 0.0427714177757149
HVUL1H30947.2 HVUL2H31183.2 0.115230898454054
HVUL1H30947.2 HVUL2H31756.2 0.178415107296761
HVUL1H30947.2 HVUL2H34120.2 0.125264530976128
HVUL1H30947.2 HVUL2H35215.2 0.0406420751608745
HVUL1H30947.2 HVUL2H35333.2 0.042012609293678
HVUL1H30947.2 HVUL2H35570.2 0.0638615759009665
HVUL1H30947.2 HVUL2H36921.2 0.0767942154733443
HVUL1H30947.2 HVUL2H38815.2 0.0708626134679947
HVUL1H30947.2 HVUL2H39077.2 0.0920288531396477
HVUL1H30947.2 HVUL2H39733.2 0.0687968900739098
HVUL1H30947.2 HVUL2H46402.2 0.0282099409687776
HVUL1H30947.2 HVUL2H48107.2 0.0734051075570656
HVUL1H30947.2 HVUL2H48817.2 0.152298203896053
HVUL1H30947.2 HVUL2H49641.2 0.171486869081624
HVUL1H30947.2 HVUL2H49996.2 0.166277252271253
HVUL1H30947.2 HVUL2H50964.2 0.178883303951976
HVUL1H30947.2 HVUL2H51937.2 0.132345439240434
HVUL1H30947.2 HVUL2H53730.2 0.0479020512399844
HVUL1H30947.2 HVUL2H54259.2 0.226139976432112
HVUL1H30947.2 HVUL2H54299.2 0.106348205225395
HVUL1H30947.2 HVUL2H57592.2 0.230055711498831
HVUL1H30947.2 HVUL3H00491.2 0.229346369531202
HVUL1H30947.2 HVUL3H00822.2 0.0556755442681344
HVUL1H30947.2 HVUL3H02932.2 0.0674594125092636
HVUL1H30947.2 HVUL3H03449.2 0.113646359430935
HVUL1H30947.2 HVUL3H05437.2 0.0634618477644154
HVUL1H30947.2 HVUL3H07242.2 0.209690659685994
HVUL1H30947.2 HVUL3H07244.2 0.247463490507336
HVUL1H30947.2 HVUL3H10993.2 0.219582071756528
HVUL1H30947.2 HVUL3H11275.2 0.0578590061918937
HVUL1H30947.2 HVUL3H11357.2 0.229978448672813
HVUL1H30947.2 HVUL3H11478.2 0.147345997764395
HVUL1H30947.2 HVUL3H13124.2 0.19143541989802
HVUL1H30947.2 HVUL3H13164.2 0.0768660386401652
HVUL1H30947.2 HVUL3H14322.2 0.0691629347713014
HVUL1H30947.2 HVUL3H14790.2 0.156735468867938
HVUL1H30947.2 HVUL3H18390.2 0.185486684894147
HVUL1H30947.2 HVUL3H18624.2 0.117710387317987
HVUL1H30947.2 HVUL3H18707.2 0.215246860095201
HVUL1H30947.2 HVUL3H23075.2 0.0736746221327725
HVUL1H30947.2 HVUL3H32431.2 0.120238679381118
HVUL1H30947.2 HVUL3H34655.2 0.216197898429761
HVUL1H30947.2 HVUL3H35200.2 0.16426822444695
HVUL1H30947.2 HVUL3H35336.2 0.0444947145426627
HVUL1H30947.2 HVUL3H35420.2 0.101387312175624
HVUL1H30947.2 HVUL3H37876.2 0.0872170272979298
HVUL1H30947.2 HVUL3H38937.2 0.183269543668391
HVUL1H30947.2 HVUL3H46215.2 0.200473574982963
HVUL1H30947.2 HVUL3H46422.2 0.0649488798961785
HVUL1H30947.2 HVUL3H47520.2 0.07104667365032
HVUL1H30947.2 HVUL3H51467.2 0.157602054346362
HVUL1H30947.2 HVUL3H52600.2 0.178595073143304
HVUL1H30947.2 HVUL3H54696.2 0.250607677662037
HVUL1H30947.2 HVUL4H03026.2 0.0910913193884134
HVUL1H30947.2 HVUL4H08846.2 0.0940453881398643
HVUL1H30947.2 HVUL4H13203.2 0.186759894676288
HVUL1H30947.2 HVUL4H14717.2 0.0287879288241584
HVUL1H30947.2 HVUL4H17201.2 0.0949614630983209
HVUL1H30947.2 HVUL4H17679.2 0.0790432060293618
HVUL1H30947.2 HVUL4H19302.2 0.247109355467862
HVUL1H30947.2 HVUL4H23086.2 0.105368101670716
HVUL1H30947.2 HVUL4H23504.2 0.0278810312522744
HVUL1H30947.2 HVUL4H24743.2 0.216455705681037
HVUL1H30947.2 HVUL4H26283.2 0.23412790388899
HVUL1H30947.2 HVUL4H31204.2 0.103802268580494
HVUL1H30947.2 HVUL4H34908.2 0.043762218526936
HVUL1H30947.2 HVUL4H38469.2 0.167182003201715
HVUL1H30947.2 HVUL4H38524.2 0.0944383739750923
HVUL1H30947.2 HVUL4H40001.2 0.0449015278475189
HVUL1H30947.2 HVUL4H42287.2 0.0534288991797768
HVUL1H30947.2 HVUL4H42373.2 0.237960081676177
HVUL1H30947.2 HVUL4H44926.2 0.0668155559882637
HVUL1H30947.2 HVUL4H48365.2 0.152194682055067
HVUL1H30947.2 HVUL4H51081.2 0.0692810508002419
HVUL1H30947.2 HVUL4H55512.2 0.116257377195025
HVUL1H30947.2 HVUL4H56071.2 0.170471215966665
HVUL1H30947.2 HVUL5H01251.2 0.0865599339407319
HVUL1H30947.2 HVUL5H01940.2 0.120775724634664
HVUL1H30947.2 HVUL5H03546.2 0.0713794100718072
HVUL1H30947.2 HVUL5H03939.2 0.192178525510741
HVUL1H30947.2 HVUL5H06028.2 0.160005190659845
HVUL1H30947.2 HVUL5H07038.2 0.137758559516788
HVUL1H30947.2 HVUL5H09678.2 0.150185988570782
HVUL1H30947.2 HVUL5H09833.2 0.0582790090369973
HVUL1H30947.2 HVUL5H10034.2 0.082882264044133
HVUL1H30947.2 HVUL5H11349.2 0.19922335288373
HVUL1H30947.2 HVUL5H14370.2 0.0473196303162501
HVUL1H30947.2 HVUL5H14452.2 0.0885976367103895
HVUL1H30947.2 HVUL5H14897.2 0.138111127500215
HVUL1H30947.2 HVUL5H14955.2 0.0755029818663543
HVUL1H30947.2 HVUL5H16377.2 0.139818540334624
HVUL1H30947.2 HVUL5H16812.2 0.0920277740691555
HVUL1H30947.2 HVUL5H22700.2 0.118181770368572
HVUL1H30947.2 HVUL5H26091.2 0.0949776558519336
HVUL1H30947.2 HVUL5H27239.2 0.106551537988982
HVUL1H30947.2 HVUL5H29430.2 0.065693433177138
HVUL1H30947.2 HVUL5H30136.2 0.0449498623456771
HVUL1H30947.2 HVUL5H31400.2 0.173325957712909
HVUL1H30947.2 HVUL5H32616.2 0.0774376309423407
HVUL1H30947.2 HVUL5H32720.2 0.102665162122376
HVUL1H30947.2 HVUL5H32721.2 0.134942810163177
HVUL1H30947.2 HVUL5H32912.2 0.0657040429494214
HVUL1H30947.2 HVUL5H33599.2 0.112615876910875
HVUL1H30947.2 HVUL5H34732.2 0.0359690122754791
HVUL1H30947.2 HVUL5H34884.2 0.0862924287819845
HVUL1H30947.2 HVUL5H34946.2 0.0941390510211944
HVUL1H30947.2 HVUL5H35633.2 0.0491400746797154
HVUL1H30947.2 HVUL5H35742.2 0.0820166981555791
HVUL1H30947.2 HVUL5H37112.2 0.128780643955868
HVUL1H30947.2 HVUL5H37572.2 0.110669727507454
HVUL1H30947.2 HVUL5H40076.2 0.0694108951000389
HVUL1H30947.2 HVUL5H40847.2 0.0433933489524289
HVUL1H30947.2 HVUL5H43611.2 0.15747885150599
HVUL1H30947.2 HVUL5H48388.2 0.202032861724244
HVUL1H30947.2 HVUL5H52835.2 0.0816573790038537
HVUL1H30947.2 HVUL6H02599.2 0.0997993043468734
HVUL1H30947.2 HVUL6H06294.2 0.0816786714130267
HVUL1H30947.2 HVUL6H07042.2 0.047500169515391
HVUL1H30947.2 HVUL6H09387.2 0.0533379179379988
HVUL1H30947.2 HVUL6H11868.2 0.0875196338412994
HVUL1H30947.2 HVUL6H17187.2 0.100192325656434
HVUL1H30947.2 HVUL6H17608.2 0.159261343489754
HVUL1H30947.2 HVUL6H19220.2 0.0419943409699271
HVUL1H30947.2 HVUL6H22485.2 0.0443542777496372
HVUL1H30947.2 HVUL6H26962.2 0.14417301004169
HVUL1H30947.2 HVUL6H31604.2 0.0761567758314542
HVUL1H30947.2 HVUL6H32136.2 0.0997676334682762
HVUL1H30947.2 HVUL6H32922.2 0.108611690426296
HVUL1H30947.2 HVUL6H32923.2 0.116816714990417
HVUL1H30947.2 HVUL6H33986.2 0.0714159530440089
HVUL1H30947.2 HVUL6H42097.2 0.124168792619878
HVUL1H30947.2 HVUL6H42978.2 0.157112235286519
HVUL1H30947.2 HVUL6H46084.2 0.112040013950989
HVUL1H30947.2 HVUL6H46852.2 0.188760462209956
HVUL1H30947.2 HVUL6H48442.2 0.0357001770219162
HVUL1H30947.2 HVUL6H50052.2 0.0934156958569547
HVUL1H30947.2 HVUL7H00902.2 0.0239031694763782
HVUL1H30947.2 HVUL7H00981.2 0.105856909525969
HVUL1H30947.2 HVUL7H01622.2 0.230915428562622
HVUL1H30947.2 HVUL7H04426.2 0.157346580444892
HVUL1H30947.2 HVUL7H05030.2 0.0488359839670111
HVUL1H30947.2 HVUL7H07040.2 0.094558261424242
HVUL1H30947.2 HVUL7H11321.2 0.13542077299614
HVUL1H30947.2 HVUL7H12417.2 0.0887645993245285
HVUL1H30947.2 HVUL7H12720.2 0.0781534674883636
HVUL1H30947.2 HVUL7H13740.2 0.033845268636325
HVUL1H30947.2 HVUL7H13879.2 0.0572802249707783
HVUL1H30947.2 HVUL7H17250.2 0.0536766770112144
HVUL1H30947.2 HVUL7H18795.2 0.0430236997380255
HVUL1H30947.2 HVUL7H19319.2 0.112486946058052
HVUL1H30947.2 HVUL7H19832.2 0.0452918669307227
HVUL1H30947.2 HVUL7H20466.2 0.0318278511500608
HVUL1H30947.2 HVUL7H21188.2 0.0379552989946344
HVUL1H30947.2 HVUL7H21490.2 0.0947710770878736
HVUL1H30947.2 HVUL7H22409.2 0.194723435531211
HVUL1H30947.2 HVUL7H23329.2 0.0565054490580199
HVUL1H30947.2 HVUL7H24222.2 0.0541353683584914
HVUL1H30947.2 HVUL7H29831.2 0.0914408043408682
HVUL1H30947.2 HVUL7H32460.2 0.049737997257859
HVUL1H30947.2 HVUL7H34786.2 0.125032436767093
HVUL1H30947.2 HVUL7H36312.2 0.142261743440942
HVUL1H30947.2 HVUL7H41144.2 0.106803430124768
HVUL1H30947.2 HVUL7H41207.2 0.0757222029087396
HVUL1H30947.2 HVUL7H44846.2 0.0575821825612556
HVUL1H30947.2 HVUL7H50906.2 0.0489058708100597
HVUL1H30947.2 HVUL7H54501.2 0.212873854454808
HVUL1H32319.2 HVUL1H33975.2 0.0972094054362858
HVUL1H32319.2 HVUL1H34171.2 0.124410211045497
HVUL1H32319.2 HVUL1H37499.2 0.108440293178613
HVUL1H32319.2 HVUL1H37702.2 0.0712122541213646
HVUL1H32319.2 HVUL1H41670.2 0.0759772883026667
HVUL1H32319.2 HVUL1H41885.2 0.0853965986010567
HVUL1H32319.2 HVUL1H44419.2 0.0959980965410166
HVUL1H32319.2 HVUL1H47481.2 0.118597797019173
HVUL1H32319.2 HVUL1H48305.2 0.116475142770501
HVUL1H32319.2 HVUL1H50011.2 0.0648532930098101
HVUL1H32319.2 HVUL2H00199.2 0.079954736645637
HVUL1H32319.2 HVUL2H01025.2 0.0593328882754803
HVUL1H32319.2 HVUL2H01202.2 0.0616215364717225
HVUL1H32319.2 HVUL2H02439.2 0.112434559183967
HVUL1H32319.2 HVUL2H06740.2 0.131498241770746
HVUL1H32319.2 HVUL2H07445.2 0.0670975172360528
HVUL1H32319.2 HVUL2H08482.2 0.138068296915853
HVUL1H32319.2 HVUL2H13279.2 0.111760517292583
HVUL1H32319.2 HVUL2H13491.2 0.124340843552274
HVUL1H32319.2 HVUL2H15501.2 0.069459292754222
HVUL1H32319.2 HVUL2H19579.2 0.115465222337591
HVUL1H32319.2 HVUL2H19637.2 0.112110561856357
HVUL1H32319.2 HVUL2H21597.2 0.0875890219545182
HVUL1H32319.2 HVUL2H22732.2 0.104418790298206
HVUL1H32319.2 HVUL2H23179.2 0.0649051029034917
HVUL1H32319.2 HVUL2H23599.2 0.138983722583182
HVUL1H32319.2 HVUL2H25272.2 0.119531224520802
HVUL1H32319.2 HVUL2H28705.2 0.109477887667455
HVUL1H32319.2 HVUL2H28788.2 0.100261225373331
HVUL1H32319.2 HVUL2H30326.2 0.123086971884565
HVUL1H32319.2 HVUL2H30833.2 0.114064824332656
HVUL1H32319.2 HVUL2H31183.2 0.100864347316966
HVUL1H32319.2 HVUL2H31756.2 0.1155300641446
HVUL1H32319.2 HVUL2H34120.2 0.0785145475474329
HVUL1H32319.2 HVUL2H35215.2 0.0975870185228493
HVUL1H32319.2 HVUL2H35333.2 0.0638291798033146
HVUL1H32319.2 HVUL2H35570.2 0.129782185333622
HVUL1H32319.2 HVUL2H36921.2 0.12837299431991
HVUL1H32319.2 HVUL2H38815.2 0.0915337975455433
HVUL1H32319.2 HVUL2H39077.2 0.123160532480606
HVUL1H32319.2 HVUL2H39733.2 0.111702111573071
HVUL1H32319.2 HVUL2H46402.2 0.0691330951926349
HVUL1H32319.2 HVUL2H48107.2 0.123411516357025
HVUL1H32319.2 HVUL2H48817.2 0.136464812599131
HVUL1H32319.2 HVUL2H49641.2 0.0999368864297568
HVUL1H32319.2 HVUL2H49996.2 0.0669687346878394
HVUL1H32319.2 HVUL2H50964.2 0.0597932674920229
HVUL1H32319.2 HVUL2H51937.2 0.113339149617503
HVUL1H32319.2 HVUL2H53730.2 0.10226405146554
HVUL1H32319.2 HVUL2H54259.2 0.0543748114484948
HVUL1H32319.2 HVUL2H54299.2 0.130289260092618
HVUL1H32319.2 HVUL2H57592.2 0.0959544761590853
HVUL1H32319.2 HVUL3H00491.2 0.0606156309532522
HVUL1H32319.2 HVUL3H00822.2 0.123910299177556
HVUL1H32319.2 HVUL3H02932.2 0.111440468373403
HVUL1H32319.2 HVUL3H03449.2 0.106268957658108
HVUL1H32319.2 HVUL3H05437.2 0.0918668146075481
HVUL1H32319.2 HVUL3H07242.2 0.0543502841645318
HVUL1H32319.2 HVUL3H07244.2 0.0674500439267419
HVUL1H32319.2 HVUL3H10993.2 0.0571215513499185
HVUL1H32319.2 HVUL3H11275.2 0.10230732478544
HVUL1H32319.2 HVUL3H11357.2 0.0467027419174453
HVUL1H32319.2 HVUL3H11478.2 0.102692733049005
HVUL1H32319.2 HVUL3H13124.2 0.0423128689519302
HVUL1H32319.2 HVUL3H13164.2 0.111928254485468
HVUL1H32319.2 HVUL3H14322.2 0.116719417996728
HVUL1H32319.2 HVUL3H14790.2 0.0680203481458297
HVUL1H32319.2 HVUL3H18390.2 0.0967384054301165
HVUL1H32319.2 HVUL3H18624.2 0.0423257700801825
HVUL1H32319.2 HVUL3H18707.2 0.0566787472375739
HVUL1H32319.2 HVUL3H23075.2 0.112542492921617
HVUL1H32319.2 HVUL3H32431.2 0.126416014046985
HVUL1H32319.2 HVUL3H34655.2 0.037289272850764
HVUL1H32319.2 HVUL3H35200.2 0.107472188383176
HVUL1H32319.2 HVUL3H35336.2 0.108152299616011
HVUL1H32319.2 HVUL3H35420.2 0.0488963841208191
HVUL1H32319.2 HVUL3H37876.2 0.104917577006688
HVUL1H32319.2 HVUL3H38937.2 0.127845873382514
HVUL1H32319.2 HVUL3H46215.2 0.0502319101466849
HVUL1H32319.2 HVUL3H46422.2 0.132686328170525
HVUL1H32319.2 HVUL3H47520.2 0.141157083279666
HVUL1H32319.2 HVUL3H51467.2 0.0533156770027497
HVUL1H32319.2 HVUL3H52600.2 0.121591393043256
HVUL1H32319.2 HVUL3H54696.2 0.085900302198846
HVUL1H32319.2 HVUL4H03026.2 0.133525565599559
HVUL1H32319.2 HVUL4H08846.2 0.0885368703753895
HVUL1H32319.2 HVUL4H13203.2 0.108083682756982
HVUL1H32319.2 HVUL4H14717.2 0.0921036303892234
HVUL1H32319.2 HVUL4H17201.2 0.0978598653680856
HVUL1H32319.2 HVUL4H17679.2 0.107361008733757
HVUL1H32319.2 HVUL4H19302.2 0.0897016537715597
HVUL1H32319.2 HVUL4H23086.2 0.156881829726332
HVUL1H32319.2 HVUL4H23504.2 0.0683290172528498
HVUL1H32319.2 HVUL4H24743.2 0.0450497617818944
HVUL1H32319.2 HVUL4H26283.2 0.0454116395335677
HVUL1H32319.2 HVUL4H31204.2 0.139572157568019
HVUL1H32319.2 HVUL4H34908.2 0.0927577647765277
HVUL1H32319.2 HVUL4H38469.2 0.137600046026736
HVUL1H32319.2 HVUL4H38524.2 0.117955221184378
HVUL1H32319.2 HVUL4H40001.2 0.0827296084161556
HVUL1H32319.2 HVUL4H42287.2 0.119170238512152
HVUL1H32319.2 HVUL4H42373.2 0.100640228016412
HVUL1H32319.2 HVUL4H44926.2 0.123907341364499
HVUL1H32319.2 HVUL4H48365.2 0.0541870857599582
HVUL1H32319.2 HVUL4H51081.2 0.118025201374733
HVUL1H32319.2 HVUL4H55512.2 0.141442590369158
HVUL1H32319.2 HVUL4H56071.2 0.118272647702456
HVUL1H32319.2 HVUL5H01251.2 0.102207239799981
HVUL1H32319.2 HVUL5H01940.2 0.126145865725642
HVUL1H32319.2 HVUL5H03546.2 0.115736037466698
HVUL1H32319.2 HVUL5H03939.2 0.0511658843298475
HVUL1H32319.2 HVUL5H06028.2 0.0373114473636757
HVUL1H32319.2 HVUL5H07038.2 0.118752081637534
HVUL1H32319.2 HVUL5H09678.2 0.120172381362624
HVUL1H32319.2 HVUL5H09833.2 0.120616423612647
HVUL1H32319.2 HVUL5H10034.2 0.115385029728703
HVUL1H32319.2 HVUL5H11349.2 0.0573908220439449
HVUL1H32319.2 HVUL5H14370.2 0.0902256124565248
HVUL1H32319.2 HVUL5H14452.2 0.127545524602348
HVUL1H32319.2 HVUL5H14897.2 0.117191875205751
HVUL1H32319.2 HVUL5H14955.2 0.117627192209195
HVUL1H32319.2 HVUL5H16377.2 0.0525413016966655
HVUL1H32319.2 HVUL5H16812.2 0.119371283290896
HVUL1H32319.2 HVUL5H22700.2 0.149716008513124
HVUL1H32319.2 HVUL5H26091.2 0.104734549964331
HVUL1H32319.2 HVUL5H27239.2 0.0889230053282355
HVUL1H32319.2 HVUL5H29430.2 0.112803203313098
HVUL1H32319.2 HVUL5H30136.2 0.123658207154891
HVUL1H32319.2 HVUL5H31400.2 0.0321233506632867
HVUL1H32319.2 HVUL5H32616.2 0.152753003092598
HVUL1H32319.2 HVUL5H32720.2 0.0788905183631714
HVUL1H32319.2 HVUL5H32721.2 0.125804972425725
HVUL1H32319.2 HVUL5H32912.2 0.134625267653618
HVUL1H32319.2 HVUL5H33599.2 0.110043855719354
HVUL1H32319.2 HVUL5H34732.2 0.113944103028991
HVUL1H32319.2 HVUL5H34884.2 0.118126011689172
HVUL1H32319.2 HVUL5H34946.2 0.140337443128457
HVUL1H32319.2 HVUL5H35633.2 0.0708370969188597
HVUL1H32319.2 HVUL5H35742.2 0.0854270826961372
HVUL1H32319.2 HVUL5H37112.2 0.0783685283796082
HVUL1H32319.2 HVUL5H37572.2 0.145558788241637
HVUL1H32319.2 HVUL5H40076.2 0.10685564271497
HVUL1H32319.2 HVUL5H40847.2 0.114237515727789
HVUL1H32319.2 HVUL5H43611.2 0.0690194492432825
HVUL1H32319.2 HVUL5H48388.2 0.069296266862293
HVUL1H32319.2 HVUL5H52835.2 0.102884914625755
HVUL1H32319.2 HVUL6H02599.2 0.124618828227953
HVUL1H32319.2 HVUL6H06294.2 0.094893111601599
HVUL1H32319.2 HVUL6H07042.2 0.0754153472947792
HVUL1H32319.2 HVUL6H09387.2 0.10564108072487
HVUL1H32319.2 HVUL6H11868.2 0.0860513031992746
HVUL1H32319.2 HVUL6H17187.2 0.0991973507311403
HVUL1H32319.2 HVUL6H17608.2 0.126955714139786
HVUL1H32319.2 HVUL6H19220.2 0.10851853160251
HVUL1H32319.2 HVUL6H22485.2 0.114531977528355
HVUL1H32319.2 HVUL6H26962.2 0.0993154778896973
HVUL1H32319.2 HVUL6H31604.2 0.119921710355518
HVUL1H32319.2 HVUL6H32136.2 0.0963738982362217
HVUL1H32319.2 HVUL6H32922.2 0.0845002261959828
HVUL1H32319.2 HVUL6H32923.2 0.0820233104418221
HVUL1H32319.2 HVUL6H33986.2 0.0993874301228464
HVUL1H32319.2 HVUL6H42097.2 0.0903036175749483
HVUL1H32319.2 HVUL6H42978.2 0.0780056400320154
HVUL1H32319.2 HVUL6H46084.2 0.109182344591305
HVUL1H32319.2 HVUL6H46852.2 0.0684053275881385
HVUL1H32319.2 HVUL6H48442.2 0.0674796929281121
HVUL1H32319.2 HVUL6H50052.2 0.132405703816243
HVUL1H32319.2 HVUL7H00902.2 0.0613117084147718
HVUL1H32319.2 HVUL7H00981.2 0.149911944589941
HVUL1H32319.2 HVUL7H01622.2 0.0483060449672613
HVUL1H32319.2 HVUL7H04426.2 0.121525692099548
HVUL1H32319.2 HVUL7H05030.2 0.129077684670676
HVUL1H32319.2 HVUL7H07040.2 0.076088907799104
HVUL1H32319.2 HVUL7H11321.2 0.14559867135788
HVUL1H32319.2 HVUL7H12417.2 0.09484614693636
HVUL1H32319.2 HVUL7H12720.2 0.0865754114805429
HVUL1H32319.2 HVUL7H13740.2 0.0912687389199406
HVUL1H32319.2 HVUL7H13879.2 0.106806053270025
HVUL1H32319.2 HVUL7H17250.2 0.114634850328337
HVUL1H32319.2 HVUL7H18795.2 0.101718772127613
HVUL1H32319.2 HVUL7H19319.2 0.0871609703860512
HVUL1H32319.2 HVUL7H19832.2 0.0752262505935064
HVUL1H32319.2 HVUL7H20466.2 0.115510354609415
HVUL1H32319.2 HVUL7H21188.2 0.129069198407593
HVUL1H32319.2 HVUL7H21490.2 0.0938400169147678
HVUL1H32319.2 HVUL7H22409.2 0.0618616284574459
HVUL1H32319.2 HVUL7H23329.2 0.107780681591774
HVUL1H32319.2 HVUL7H24222.2 0.112221369129322
HVUL1H32319.2 HVUL7H29831.2 0.14933212028381
HVUL1H32319.2 HVUL7H32460.2 0.115634227180626
HVUL1H32319.2 HVUL7H34786.2 0.133911801076983
HVUL1H32319.2 HVUL7H36312.2 0.130713204015321
HVUL1H32319.2 HVUL7H41144.2 0.0735305602691531
HVUL1H32319.2 HVUL7H41207.2 0.110778364476617
HVUL1H32319.2 HVUL7H44846.2 0.129386192651215
HVUL1H32319.2 HVUL7H50906.2 0.0641852621946002
HVUL1H32319.2 HVUL7H54501.2 0.0737712464664091
HVUL1H33975.2 HVUL1H34171.2 0.133365486853178
HVUL1H33975.2 HVUL1H37499.2 0.235801045019861
HVUL1H33975.2 HVUL1H37702.2 0.176131129830789
HVUL1H33975.2 HVUL1H41670.2 0.0849258790072809
HVUL1H33975.2 HVUL1H41885.2 0.133741085738922
HVUL1H33975.2 HVUL1H44419.2 0.22514690573031
HVUL1H33975.2 HVUL1H47481.2 0.129496926953751
HVUL1H33975.2 HVUL1H48305.2 0.184562438927263
HVUL1H33975.2 HVUL1H50011.2 0.0786297328424503
HVUL1H33975.2 HVUL2H00199.2 0.172521942180776
HVUL1H33975.2 HVUL2H01025.2 0.120234932807008
HVUL1H33975.2 HVUL2H01202.2 0.119012882469632
HVUL1H33975.2 HVUL2H02439.2 0.153318263484123
HVUL1H33975.2 HVUL2H06740.2 0.193467464750086
HVUL1H33975.2 HVUL2H07445.2 0.110079741530023
HVUL1H33975.2 HVUL2H08482.2 0.179360479438709
HVUL1H33975.2 HVUL2H13279.2 0.103976617902515
HVUL1H33975.2 HVUL2H13491.2 0.137759950245131
HVUL1H33975.2 HVUL2H15501.2 0.194097340014515
HVUL1H33975.2 HVUL2H19579.2 0.161793333015292
HVUL1H33975.2 HVUL2H19637.2 0.138342758006247
HVUL1H33975.2 HVUL2H21597.2 0.205459963192474
HVUL1H33975.2 HVUL2H22732.2 0.140027378076006
HVUL1H33975.2 HVUL2H23179.2 0.0476386406404994
HVUL1H33975.2 HVUL2H23599.2 0.199018201916504
HVUL1H33975.2 HVUL2H25272.2 0.18263744377623
HVUL1H33975.2 HVUL2H28705.2 0.203458963353838
HVUL1H33975.2 HVUL2H28788.2 0.173757256090658
HVUL1H33975.2 HVUL2H30326.2 0.186248673932465
HVUL1H33975.2 HVUL2H30833.2 0.140224549292779
HVUL1H33975.2 HVUL2H31183.2 0.191141268163915
HVUL1H33975.2 HVUL2H31756.2 0.176316269670032
HVUL1H33975.2 HVUL2H34120.2 0.205016021231022
HVUL1H33975.2 HVUL2H35215.2 0.146623541988418
HVUL1H33975.2 HVUL2H35333.2 0.0408870409763842
HVUL1H33975.2 HVUL2H35570.2 0.185997580564224
HVUL1H33975.2 HVUL2H36921.2 0.11890994518383
HVUL1H33975.2 HVUL2H38815.2 0.14088292641944
HVUL1H33975.2 HVUL2H39077.2 0.186446581137155
HVUL1H33975.2 HVUL2H39733.2 0.186003380429995
HVUL1H33975.2 HVUL2H46402.2 0.052544247852534
HVUL1H33975.2 HVUL2H48107.2 0.186336338027983
HVUL1H33975.2 HVUL2H48817.2 0.204535157798805
HVUL1H33975.2 HVUL2H49641.2 0.211641062072953
HVUL1H33975.2 HVUL2H49996.2 0.185263923327027
HVUL1H33975.2 HVUL2H50964.2 0.172952198170045
HVUL1H33975.2 HVUL2H51937.2 0.161102760619042
HVUL1H33975.2 HVUL2H53730.2 0.148828959255542
HVUL1H33975.2 HVUL2H54259.2 0.107533950480073
HVUL1H33975.2 HVUL2H54299.2 0.198421142669137
HVUL1H33975.2 HVUL2H57592.2 0.173101393030264
HVUL1H33975.2 HVUL3H00491.2 0.177565143384612
HVUL1H33975.2 HVUL3H00822.2 0.115054613955286
HVUL1H33975.2 HVUL3H02932.2 0.101670486401689
HVUL1H33975.2 HVUL3H03449.2 0.199171575621933
HVUL1H33975.2 HVUL3H05437.2 0.158223281210317
HVUL1H33975.2 HVUL3H07242.2 0.150998950386313
HVUL1H33975.2 HVUL3H07244.2 0.164254110589733
HVUL1H33975.2 HVUL3H10993.2 0.167197255042805
HVUL1H33975.2 HVUL3H11275.2 0.113823433554194
HVUL1H33975.2 HVUL3H11357.2 0.149921347521591
HVUL1H33975.2 HVUL3H11478.2 0.175790700967635
HVUL1H33975.2 HVUL3H13124.2 0.138799755935625
HVUL1H33975.2 HVUL3H13164.2 0.150199938263462
HVUL1H33975.2 HVUL3H14322.2 0.186039775689972
HVUL1H33975.2 HVUL3H14790.2 0.170358234035033
HVUL1H33975.2 HVUL3H18390.2 0.163183597066313
HVUL1H33975.2 HVUL3H18624.2 0.105564227236959
HVUL1H33975.2 HVUL3H18707.2 0.17449345369362
HVUL1H33975.2 HVUL3H23075.2 0.187122285825497
HVUL1H33975.2 HVUL3H32431.2 0.165170749364697
HVUL1H33975.2 HVUL3H34655.2 0.129979408582457
HVUL1H33975.2 HVUL3H35200.2 0.228606346599019
HVUL1H33975.2 HVUL3H35336.2 0.108153083189693
HVUL1H33975.2 HVUL3H35420.2 0.159873010563618
HVUL1H33975.2 HVUL3H37876.2 0.183016608800239
HVUL1H33975.2 HVUL3H38937.2 0.183526686078125
HVUL1H33975.2 HVUL3H46215.2 0.147761415161286
HVUL1H33975.2 HVUL3H46422.2 0.181674539883163
HVUL1H33975.2 HVUL3H47520.2 0.157324494888328
HVUL1H33975.2 HVUL3H51467.2 0.16741020080174
HVUL1H33975.2 HVUL3H52600.2 0.169342517689584
HVUL1H33975.2 HVUL3H54696.2 0.193689251518317
HVUL1H33975.2 HVUL4H03026.2 0.174422459805321
HVUL1H33975.2 HVUL4H08846.2 0.179491290493428
HVUL1H33975.2 HVUL4H13203.2 0.219790634877455
HVUL1H33975.2 HVUL4H14717.2 0.0827287905081875
HVUL1H33975.2 HVUL4H17201.2 0.188329894550435
HVUL1H33975.2 HVUL4H17679.2 0.19366345600278
HVUL1H33975.2 HVUL4H19302.2 0.193308831039722
HVUL1H33975.2 HVUL4H23086.2 0.165464940443349
HVUL1H33975.2 HVUL4H23504.2 0.0536382305215183
HVUL1H33975.2 HVUL4H24743.2 0.133851820490633
HVUL1H33975.2 HVUL4H26283.2 0.15037894040852
HVUL1H33975.2 HVUL4H31204.2 0.186742493540812
HVUL1H33975.2 HVUL4H34908.2 0.139255050409752
HVUL1H33975.2 HVUL4H38469.2 0.201064673166718
HVUL1H33975.2 HVUL4H38524.2 0.152669282750564
HVUL1H33975.2 HVUL4H40001.2 0.124637398005979
HVUL1H33975.2 HVUL4H42287.2 0.185080641257204
HVUL1H33975.2 HVUL4H42373.2 0.191588593437452
HVUL1H33975.2 HVUL4H44926.2 0.142263805432712
HVUL1H33975.2 HVUL4H48365.2 0.0887356905052186
HVUL1H33975.2 HVUL4H51081.2 0.173563381576427
HVUL1H33975.2 HVUL4H55512.2 0.179738375392079
HVUL1H33975.2 HVUL4H56071.2 0.207186978814834
HVUL1H33975.2 HVUL5H01251.2 0.20325625773638
HVUL1H33975.2 HVUL5H01940.2 0.14994330641652
HVUL1H33975.2 HVUL5H03546.2 0.201287829791438
HVUL1H33975.2 HVUL5H03939.2 0.170081185349357
HVUL1H33975.2 HVUL5H06028.2 0.13128863579386
HVUL1H33975.2 HVUL5H07038.2 0.206980358858433
HVUL1H33975.2 HVUL5H09678.2 0.205094350975216
HVUL1H33975.2 HVUL5H09833.2 0.173619968651616
HVUL1H33975.2 HVUL5H10034.2 0.131263570050976
HVUL1H33975.2 HVUL5H11349.2 0.162148510869515
HVUL1H33975.2 HVUL5H14370.2 0.0754791779273408
HVUL1H33975.2 HVUL5H14452.2 0.193567257148736
HVUL1H33975.2 HVUL5H14897.2 0.156510871302747
HVUL1H33975.2 HVUL5H14955.2 0.106735468352229
HVUL1H33975.2 HVUL5H16377.2 0.173082232614196
HVUL1H33975.2 HVUL5H16812.2 0.213310537427998
HVUL1H33975.2 HVUL5H22700.2 0.185215306716154
HVUL1H33975.2 HVUL5H26091.2 0.144091251658023
HVUL1H33975.2 HVUL5H27239.2 0.193864096545277
HVUL1H33975.2 HVUL5H29430.2 0.148316610813447
HVUL1H33975.2 HVUL5H30136.2 0.162090191071651
HVUL1H33975.2 HVUL5H31400.2 0.126537357864579
HVUL1H33975.2 HVUL5H32616.2 0.139727883093028
HVUL1H33975.2 HVUL5H32720.2 0.195171527303774
HVUL1H33975.2 HVUL5H32721.2 0.160174994493615
HVUL1H33975.2 HVUL5H32912.2 0.118896091386644
HVUL1H33975.2 HVUL5H33599.2 0.2133724460972
HVUL1H33975.2 HVUL5H34732.2 0.12827488124576
HVUL1H33975.2 HVUL5H34884.2 0.168883193142631
HVUL1H33975.2 HVUL5H34946.2 0.134224361016042
HVUL1H33975.2 HVUL5H35633.2 0.0794458385725007
HVUL1H33975.2 HVUL5H35742.2 0.129644611273293
HVUL1H33975.2 HVUL5H37112.2 0.139444738613685
HVUL1H33975.2 HVUL5H37572.2 0.176245905193829
HVUL1H33975.2 HVUL5H40076.2 0.19082379249445
HVUL1H33975.2 HVUL5H40847.2 0.144614815267434
HVUL1H33975.2 HVUL5H43611.2 0.122619273017857
HVUL1H33975.2 HVUL5H48388.2 0.194689613132612
HVUL1H33975.2 HVUL5H52835.2 0.0901640316984216
HVUL1H33975.2 HVUL6H02599.2 0.136427513703282
HVUL1H33975.2 HVUL6H06294.2 0.194782240015635
HVUL1H33975.2 HVUL6H07042.2 0.0849968114737284
HVUL1H33975.2 HVUL6H09387.2 0.10195664433841
HVUL1H33975.2 HVUL6H11868.2 0.102387474843681
HVUL1H33975.2 HVUL6H17187.2 0.108068619392167
HVUL1H33975.2 HVUL6H17608.2 0.189621708223058
HVUL1H33975.2 HVUL6H19220.2 0.141150997123391
HVUL1H33975.2 HVUL6H22485.2 0.139058521394968
HVUL1H33975.2 HVUL6H26962.2 0.228006502165322
HVUL1H33975.2 HVUL6H31604.2 0.185407048712448
HVUL1H33975.2 HVUL6H32136.2 0.156193800952025
HVUL1H33975.2 HVUL6H32922.2 0.20565290158516
HVUL1H33975.2 HVUL6H32923.2 0.183598182343901
HVUL1H33975.2 HVUL6H33986.2 0.19462212463882
HVUL1H33975.2 HVUL6H42097.2 0.200975213076787
HVUL1H33975.2 HVUL6H42978.2 0.216946853880075
HVUL1H33975.2 HVUL6H46084.2 0.190391891819613
HVUL1H33975.2 HVUL6H46852.2 0.171069654564322
HVUL1H33975.2 HVUL6H48442.2 0.0435661258505641
HVUL1H33975.2 HVUL6H50052.2 0.192862756208906
HVUL1H33975.2 HVUL7H00902.2 0.0868317758187034
HVUL1H33975.2 HVUL7H00981.2 0.136399943791401
HVUL1H33975.2 HVUL7H01622.2 0.16543023898204
HVUL1H33975.2 HVUL7H04426.2 0.215542383839141
HVUL1H33975.2 HVUL7H05030.2 0.118492971849989
HVUL1H33975.2 HVUL7H07040.2 0.177015518030014
HVUL1H33975.2 HVUL7H11321.2 0.196680741586877
HVUL1H33975.2 HVUL7H12417.2 0.0862362600520659
HVUL1H33975.2 HVUL7H12720.2 0.171237290278599
HVUL1H33975.2 HVUL7H13740.2 0.104494268009765
HVUL1H33975.2 HVUL7H13879.2 0.134931814858783
HVUL1H33975.2 HVUL7H17250.2 0.151174693007676
HVUL1H33975.2 HVUL7H18795.2 0.104103471723462
HVUL1H33975.2 HVUL7H19319.2 0.116157108963439
HVUL1H33975.2 HVUL7H19832.2 0.114933497354511
HVUL1H33975.2 HVUL7H20466.2 0.0820644885730718
HVUL1H33975.2 HVUL7H21188.2 0.0861921631576544
HVUL1H33975.2 HVUL7H21490.2 0.119993872870913
HVUL1H33975.2 HVUL7H22409.2 0.157344322777002
HVUL1H33975.2 HVUL7H23329.2 0.152588674445812
HVUL1H33975.2 HVUL7H24222.2 0.149018710753876
HVUL1H33975.2 HVUL7H29831.2 0.166666689582405
HVUL1H33975.2 HVUL7H32460.2 0.185027355380279
HVUL1H33975.2 HVUL7H34786.2 0.190958488598455
HVUL1H33975.2 HVUL7H36312.2 0.176511343531879
HVUL1H33975.2 HVUL7H41144.2 0.165895285814175
HVUL1H33975.2 HVUL7H41207.2 0.215595000095294
HVUL1H33975.2 HVUL7H44846.2 0.11770173707985
HVUL1H33975.2 HVUL7H50906.2 0.0891381602555129
HVUL1H33975.2 HVUL7H54501.2 0.188671825289456
HVUL1H34171.2 HVUL1H37499.2 0.146631122447055
HVUL1H34171.2 HVUL1H37702.2 0.132643561368625
HVUL1H34171.2 HVUL1H41670.2 0.0631849537104214
HVUL1H34171.2 HVUL1H41885.2 0.185271688816833
HVUL1H34171.2 HVUL1H44419.2 0.138088923781052
HVUL1H34171.2 HVUL1H47481.2 0.134298474404605
HVUL1H34171.2 HVUL1H48305.2 0.127054029347436
HVUL1H34171.2 HVUL1H50011.2 0.0902996831453946
HVUL1H34171.2 HVUL2H00199.2 0.146707811751444
HVUL1H34171.2 HVUL2H01025.2 0.113251568404472
HVUL1H34171.2 HVUL2H01202.2 0.0758692583789883
HVUL1H34171.2 HVUL2H02439.2 0.117664329001797
HVUL1H34171.2 HVUL2H06740.2 0.163457833112478
HVUL1H34171.2 HVUL2H07445.2 0.08155334807855
HVUL1H34171.2 HVUL2H08482.2 0.234873013441333
HVUL1H34171.2 HVUL2H13279.2 0.209265570999667
HVUL1H34171.2 HVUL2H13491.2 0.151828537970521
HVUL1H34171.2 HVUL2H15501.2 0.112232391313271
HVUL1H34171.2 HVUL2H19579.2 0.170084688981924
HVUL1H34171.2 HVUL2H19637.2 0.095104335302548
HVUL1H34171.2 HVUL2H21597.2 0.140291708828835
HVUL1H34171.2 HVUL2H22732.2 0.0956112846559887
HVUL1H34171.2 HVUL2H23179.2 0.0751996719566482
HVUL1H34171.2 HVUL2H23599.2 0.228757102758856
HVUL1H34171.2 HVUL2H25272.2 0.196776676227863
HVUL1H34171.2 HVUL2H28705.2 0.139390123816054
HVUL1H34171.2 HVUL2H28788.2 0.121025345868986
HVUL1H34171.2 HVUL2H30326.2 0.123558482943545
HVUL1H34171.2 HVUL2H30833.2 0.10046681615969
HVUL1H34171.2 HVUL2H31183.2 0.155686619366669
HVUL1H34171.2 HVUL2H31756.2 0.234260343760834
HVUL1H34171.2 HVUL2H34120.2 0.113516704421198
HVUL1H34171.2 HVUL2H35215.2 0.0864113430282736
HVUL1H34171.2 HVUL2H35333.2 0.108208681720623
HVUL1H34171.2 HVUL2H35570.2 0.13663162258909
HVUL1H34171.2 HVUL2H36921.2 0.219467801351179
HVUL1H34171.2 HVUL2H38815.2 0.109742392870295
HVUL1H34171.2 HVUL2H39077.2 0.196170563502258
HVUL1H34171.2 HVUL2H39733.2 0.127383963986531
HVUL1H34171.2 HVUL2H46402.2 0.0939754766792293
HVUL1H34171.2 HVUL2H48107.2 0.142265902586396
HVUL1H34171.2 HVUL2H48817.2 0.19007816655117
HVUL1H34171.2 HVUL2H49641.2 0.148075707379282
HVUL1H34171.2 HVUL2H49996.2 0.112394563736455
HVUL1H34171.2 HVUL2H50964.2 0.106885250786168
HVUL1H34171.2 HVUL2H51937.2 0.175671183638547
HVUL1H34171.2 HVUL2H53730.2 0.0981819380335971
HVUL1H34171.2 HVUL2H54259.2 0.103406623453899
HVUL1H34171.2 HVUL2H54299.2 0.191452064529727
HVUL1H34171.2 HVUL2H57592.2 0.168318104680505
HVUL1H34171.2 HVUL3H00491.2 0.106822971875228
HVUL1H34171.2 HVUL3H00822.2 0.174199162356682
HVUL1H34171.2 HVUL3H02932.2 0.162808977786554
HVUL1H34171.2 HVUL3H03449.2 0.169839624663577
HVUL1H34171.2 HVUL3H05437.2 0.0994987149812928
HVUL1H34171.2 HVUL3H07242.2 0.0963608556872744
HVUL1H34171.2 HVUL3H07244.2 0.127109670145515
HVUL1H34171.2 HVUL3H10993.2 0.113451439537971
HVUL1H34171.2 HVUL3H11275.2 0.128450433200265
HVUL1H34171.2 HVUL3H11357.2 0.0903533762305736
HVUL1H34171.2 HVUL3H11478.2 0.141966162199399
HVUL1H34171.2 HVUL3H13124.2 0.0819161696252799
HVUL1H34171.2 HVUL3H13164.2 0.129860898963232
HVUL1H34171.2 HVUL3H14322.2 0.134795438248194
HVUL1H34171.2 HVUL3H14790.2 0.110419728108638
HVUL1H34171.2 HVUL3H18390.2 0.139318352649611
HVUL1H34171.2 HVUL3H18624.2 0.0636327016513989
HVUL1H34171.2 HVUL3H18707.2 0.0984962019441372
HVUL1H34171.2 HVUL3H23075.2 0.13680754162876
HVUL1H34171.2 HVUL3H32431.2 0.177505880478791
HVUL1H34171.2 HVUL3H34655.2 0.080683941443966
HVUL1H34171.2 HVUL3H35200.2 0.178566037411547
HVUL1H34171.2 HVUL3H35336.2 0.128433345229705
HVUL1H34171.2 HVUL3H35420.2 0.068003130773582
HVUL1H34171.2 HVUL3H37876.2 0.136485338117344
HVUL1H34171.2 HVUL3H38937.2 0.227992485671168
HVUL1H34171.2 HVUL3H46215.2 0.0922299111843595
HVUL1H34171.2 HVUL3H46422.2 0.146377179421394
HVUL1H34171.2 HVUL3H47520.2 0.177500566675016
HVUL1H34171.2 HVUL3H51467.2 0.0848303995853822
HVUL1H34171.2 HVUL3H52600.2 0.204030154549124
HVUL1H34171.2 HVUL3H54696.2 0.148344207076004
HVUL1H34171.2 HVUL4H03026.2 0.169817679190069
HVUL1H34171.2 HVUL4H08846.2 0.14409130665046
HVUL1H34171.2 HVUL4H13203.2 0.17858616622911
HVUL1H34171.2 HVUL4H14717.2 0.0856619523319644
HVUL1H34171.2 HVUL4H17201.2 0.133520246875528
HVUL1H34171.2 HVUL4H17679.2 0.125880095792389
HVUL1H34171.2 HVUL4H19302.2 0.166035302728173
HVUL1H34171.2 HVUL4H23086.2 0.185224258850795
HVUL1H34171.2 HVUL4H23504.2 0.0701757587135924
HVUL1H34171.2 HVUL4H24743.2 0.0857676635461518
HVUL1H34171.2 HVUL4H26283.2 0.094744798483564
HVUL1H34171.2 HVUL4H31204.2 0.178905892306704
HVUL1H34171.2 HVUL4H34908.2 0.0956049663225593
HVUL1H34171.2 HVUL4H38469.2 0.224042843143799
HVUL1H34171.2 HVUL4H38524.2 0.164344807307474
HVUL1H34171.2 HVUL4H40001.2 0.08269938180274
HVUL1H34171.2 HVUL4H42287.2 0.115201082001797
HVUL1H34171.2 HVUL4H42373.2 0.184723529470723
HVUL1H34171.2 HVUL4H44926.2 0.152962499698528
HVUL1H34171.2 HVUL4H48365.2 0.114558302151094
HVUL1H34171.2 HVUL4H51081.2 0.145772101487494
HVUL1H34171.2 HVUL4H55512.2 0.224217727621625
HVUL1H34171.2 HVUL4H56071.2 0.208790163169969
HVUL1H34171.2 HVUL5H01251.2 0.126808738224875
HVUL1H34171.2 HVUL5H01940.2 0.238698476445577
HVUL1H34171.2 HVUL5H03546.2 0.129940574120509
HVUL1H34171.2 HVUL5H03939.2 0.0959551351803489
HVUL1H34171.2 HVUL5H06028.2 0.0654231599846697
HVUL1H34171.2 HVUL5H07038.2 0.186626761553155
HVUL1H34171.2 HVUL5H09678.2 0.173766291258176
HVUL1H34171.2 HVUL5H09833.2 0.1311268039436
HVUL1H34171.2 HVUL5H10034.2 0.177375432242488
HVUL1H34171.2 HVUL5H11349.2 0.0961757569702062
HVUL1H34171.2 HVUL5H14370.2 0.1707947471406
HVUL1H34171.2 HVUL5H14452.2 0.152348409828106
HVUL1H34171.2 HVUL5H14897.2 0.245383981931335
HVUL1H34171.2 HVUL5H14955.2 0.204760733493386
HVUL1H34171.2 HVUL5H16377.2 0.0860295524772143
HVUL1H34171.2 HVUL5H16812.2 0.137152721872557
HVUL1H34171.2 HVUL5H22700.2 0.230656084315969
HVUL1H34171.2 HVUL5H26091.2 0.144226630438874
HVUL1H34171.2 HVUL5H27239.2 0.119342868113033
HVUL1H34171.2 HVUL5H29430.2 0.126558689422186
HVUL1H34171.2 HVUL5H30136.2 0.125057581823879
HVUL1H34171.2 HVUL5H31400.2 0.0616227746857628
HVUL1H34171.2 HVUL5H32616.2 0.159409534018348
HVUL1H34171.2 HVUL5H32720.2 0.101790066020501
HVUL1H34171.2 HVUL5H32721.2 0.249574442957039
HVUL1H34171.2 HVUL5H32912.2 0.133098262830779
HVUL1H34171.2 HVUL5H33599.2 0.155924294084372
HVUL1H34171.2 HVUL5H34732.2 0.109135577551197
HVUL1H34171.2 HVUL5H34884.2 0.139007758551104
HVUL1H34171.2 HVUL5H34946.2 0.205079721946058
HVUL1H34171.2 HVUL5H35633.2 0.119073839163358
HVUL1H34171.2 HVUL5H35742.2 0.116282317720512
HVUL1H34171.2 HVUL5H37112.2 0.149222258427264
HVUL1H34171.2 HVUL5H37572.2 0.209512580162082
HVUL1H34171.2 HVUL5H40076.2 0.123168108552593
HVUL1H34171.2 HVUL5H40847.2 0.128982110529834
HVUL1H34171.2 HVUL5H43611.2 0.139654652620347
HVUL1H34171.2 HVUL5H48388.2 0.129844231121986
HVUL1H34171.2 HVUL5H52835.2 0.222190466834323
HVUL1H34171.2 HVUL6H02599.2 0.219537439381564
HVUL1H34171.2 HVUL6H06294.2 0.113294399294427
HVUL1H34171.2 HVUL6H07042.2 0.0999913552940046
HVUL1H34171.2 HVUL6H09387.2 0.0978222838309581
HVUL1H34171.2 HVUL6H11868.2 0.201702629609939
HVUL1H34171.2 HVUL6H17187.2 0.215752378437913
HVUL1H34171.2 HVUL6H17608.2 0.202153428837651
HVUL1H34171.2 HVUL6H19220.2 0.103873991066643
HVUL1H34171.2 HVUL6H22485.2 0.115752869137646
HVUL1H34171.2 HVUL6H26962.2 0.143879979090966
HVUL1H34171.2 HVUL6H31604.2 0.173935345577624
HVUL1H34171.2 HVUL6H32136.2 0.103760367891163
HVUL1H34171.2 HVUL6H32922.2 0.112978900759062
HVUL1H34171.2 HVUL6H32923.2 0.12385882846533
HVUL1H34171.2 HVUL6H33986.2 0.112494299345932
HVUL1H34171.2 HVUL6H42097.2 0.134208809605452
HVUL1H34171.2 HVUL6H42978.2 0.120079609926771
HVUL1H34171.2 HVUL6H46084.2 0.151054796260463
HVUL1H34171.2 HVUL6H46852.2 0.0951865119709326
HVUL1H34171.2 HVUL6H48442.2 0.134589907925782
HVUL1H34171.2 HVUL6H50052.2 0.181352029277651
HVUL1H34171.2 HVUL7H00902.2 0.0554022290801438
HVUL1H34171.2 HVUL7H00981.2 0.173687795294398
HVUL1H34171.2 HVUL7H01622.2 0.0948642221218576
HVUL1H34171.2 HVUL7H04426.2 0.187958696959821
HVUL1H34171.2 HVUL7H05030.2 0.146194791434568
HVUL1H34171.2 HVUL7H07040.2 0.0890041986932291
HVUL1H34171.2 HVUL7H11321.2 0.232265719420626
HVUL1H34171.2 HVUL7H12417.2 0.217116967640277
HVUL1H34171.2 HVUL7H12720.2 0.10770986761846
HVUL1H34171.2 HVUL7H13740.2 0.0853843572475364
HVUL1H34171.2 HVUL7H13879.2 0.108378748312556
HVUL1H34171.2 HVUL7H17250.2 0.126689308773882
HVUL1H34171.2 HVUL7H18795.2 0.107158797479184
HVUL1H34171.2 HVUL7H19319.2 0.154975937220952
HVUL1H34171.2 HVUL7H19832.2 0.0780189441601299
HVUL1H34171.2 HVUL7H20466.2 0.0821250414518637
HVUL1H34171.2 HVUL7H21188.2 0.0959856572398729
HVUL1H34171.2 HVUL7H21490.2 0.149538970171923
HVUL1H34171.2 HVUL7H22409.2 0.107727787501628
HVUL1H34171.2 HVUL7H23329.2 0.105408735995899
HVUL1H34171.2 HVUL7H24222.2 0.106566090062843
HVUL1H34171.2 HVUL7H29831.2 0.19943890176905
HVUL1H34171.2 HVUL7H32460.2 0.110715803538141
HVUL1H34171.2 HVUL7H34786.2 0.183435862219305
HVUL1H34171.2 HVUL7H36312.2 0.206085662179608
HVUL1H34171.2 HVUL7H41144.2 0.0997700518422639
HVUL1H34171.2 HVUL7H41207.2 0.129243482301907
HVUL1H34171.2 HVUL7H44846.2 0.170197959224039
HVUL1H34171.2 HVUL7H50906.2 0.0699673169071236
HVUL1H34171.2 HVUL7H54501.2 0.12479891365016
HVUL1H37499.2 HVUL1H37702.2 0.176453278935868
HVUL1H37499.2 HVUL1H41670.2 0.104862714787845
HVUL1H37499.2 HVUL1H41885.2 0.150493877362382
HVUL1H37499.2 HVUL1H44419.2 0.267763503671247
HVUL1H37499.2 HVUL1H47481.2 0.174219544055326
HVUL1H37499.2 HVUL1H48305.2 0.251833212683706
HVUL1H37499.2 HVUL1H50011.2 0.0878233079553843
HVUL1H37499.2 HVUL2H00199.2 0.21171932957934
HVUL1H37499.2 HVUL2H01025.2 0.126804994001664
HVUL1H37499.2 HVUL2H01202.2 0.146446101419721
HVUL1H37499.2 HVUL2H02439.2 0.210828842592811
HVUL1H37499.2 HVUL2H06740.2 0.254391653560667
HVUL1H37499.2 HVUL2H07445.2 0.116064236683697
HVUL1H37499.2 HVUL2H08482.2 0.224099293488828
HVUL1H37499.2 HVUL2H13279.2 0.12137196113145
HVUL1H37499.2 HVUL2H13491.2 0.188907964857232
HVUL1H37499.2 HVUL2H15501.2 0.236136470699266
HVUL1H37499.2 HVUL2H19579.2 0.207732494342032
HVUL1H37499.2 HVUL2H19637.2 0.186029157896895
HVUL1H37499.2 HVUL2H21597.2 0.220313407119529
HVUL1H37499.2 HVUL2H22732.2 0.183623034454555
HVUL1H37499.2 HVUL2H23179.2 0.0602150431701571
HVUL1H37499.2 HVUL2H23599.2 0.242838353506595
HVUL1H37499.2 HVUL2H25272.2 0.237515065959323
HVUL1H37499.2 HVUL2H28705.2 0.256180391568519
HVUL1H37499.2 HVUL2H28788.2 0.230133494744085
HVUL1H37499.2 HVUL2H30326.2 0.25039170282181
HVUL1H37499.2 HVUL2H30833.2 0.193033489233642
HVUL1H37499.2 HVUL2H31183.2 0.24838184850981
HVUL1H37499.2 HVUL2H31756.2 0.191161018912203
HVUL1H37499.2 HVUL2H34120.2 0.258999648490635
HVUL1H37499.2 HVUL2H35215.2 0.202737827319316
HVUL1H37499.2 HVUL2H35333.2 0.0456084212381465
HVUL1H37499.2 HVUL2H35570.2 0.246330015630966
HVUL1H37499.2 HVUL2H36921.2 0.145198811242365
HVUL1H37499.2 HVUL2H38815.2 0.18688071935896
HVUL1H37499.2 HVUL2H39077.2 0.232828453532568
HVUL1H37499.2 HVUL2H39733.2 0.250151904164154
HVUL1H37499.2 HVUL2H46402.2 0.0661367861811255
HVUL1H37499.2 HVUL2H48107.2 0.257747768884562
HVUL1H37499.2 HVUL2H48817.2 0.254304285719876
HVUL1H37499.2 HVUL2H49641.2 0.249039845065029
HVUL1H37499.2 HVUL2H49996.2 0.218795848051576
HVUL1H37499.2 HVUL2H50964.2 0.17381468269304
HVUL1H37499.2 HVUL2H51937.2 0.183932740901202
HVUL1H37499.2 HVUL2H53730.2 0.205264758255153
HVUL1H37499.2 HVUL2H54259.2 0.106243463382675
HVUL1H37499.2 HVUL2H54299.2 0.25398790066558
HVUL1H37499.2 HVUL2H57592.2 0.17353195095116
HVUL1H37499.2 HVUL3H00491.2 0.17711836684654
HVUL1H37499.2 HVUL3H00822.2 0.15272867754367
HVUL1H37499.2 HVUL3H02932.2 0.128360607042417
HVUL1H37499.2 HVUL3H03449.2 0.259759917536589
HVUL1H37499.2 HVUL3H05437.2 0.204194911299887
HVUL1H37499.2 HVUL3H07242.2 0.144406880616924
HVUL1H37499.2 HVUL3H07244.2 0.162201146937537
HVUL1H37499.2 HVUL3H10993.2 0.175988349298388
HVUL1H37499.2 HVUL3H11275.2 0.154760648848622
HVUL1H37499.2 HVUL3H11357.2 0.147374613267414
HVUL1H37499.2 HVUL3H11478.2 0.219463376406359
HVUL1H37499.2 HVUL3H13124.2 0.147561412032664
HVUL1H37499.2 HVUL3H13164.2 0.204484658521363
HVUL1H37499.2 HVUL3H14322.2 0.236196243876229
HVUL1H37499.2 HVUL3H14790.2 0.187306559800989
HVUL1H37499.2 HVUL3H18390.2 0.190331337081944
HVUL1H37499.2 HVUL3H18624.2 0.115632941955279
HVUL1H37499.2 HVUL3H18707.2 0.178295245841767
HVUL1H37499.2 HVUL3H23075.2 0.254752847773836
HVUL1H37499.2 HVUL3H32431.2 0.193783424188696
HVUL1H37499.2 HVUL3H34655.2 0.129673352169545
HVUL1H37499.2 HVUL3H35200.2 0.261418423212426
HVUL1H37499.2 HVUL3H35336.2 0.147365150671891
HVUL1H37499.2 HVUL3H35420.2 0.191688983039062
HVUL1H37499.2 HVUL3H37876.2 0.244389562512791
HVUL1H37499.2 HVUL3H38937.2 0.196759241928344
HVUL1H37499.2 HVUL3H46215.2 0.149191488489189
HVUL1H37499.2 HVUL3H46422.2 0.237803541185513
HVUL1H37499.2 HVUL3H47520.2 0.206280213685848
HVUL1H37499.2 HVUL3H51467.2 0.189452932660038
HVUL1H37499.2 HVUL3H52600.2 0.197894132578574
HVUL1H37499.2 HVUL3H54696.2 0.204035720718991
HVUL1H37499.2 HVUL4H03026.2 0.227516766972231
HVUL1H37499.2 HVUL4H08846.2 0.208130909834845
HVUL1H37499.2 HVUL4H13203.2 0.261972579631557
HVUL1H37499.2 HVUL4H14717.2 0.110722933906453
HVUL1H37499.2 HVUL4H17201.2 0.23015808885378
HVUL1H37499.2 HVUL4H17679.2 0.254847035063327
HVUL1H37499.2 HVUL4H19302.2 0.205061574383054
HVUL1H37499.2 HVUL4H23086.2 0.197055825676484
HVUL1H37499.2 HVUL4H23504.2 0.0715080071761883
HVUL1H37499.2 HVUL4H24743.2 0.123310969640846
HVUL1H37499.2 HVUL4H26283.2 0.151373170030727
HVUL1H37499.2 HVUL4H31204.2 0.235627939604176
HVUL1H37499.2 HVUL4H34908.2 0.184769172095804
HVUL1H37499.2 HVUL4H38469.2 0.235472925075911
HVUL1H37499.2 HVUL4H38524.2 0.196560003093055
HVUL1H37499.2 HVUL4H40001.2 0.153896709925016
HVUL1H37499.2 HVUL4H42287.2 0.252165777377399
HVUL1H37499.2 HVUL4H42373.2 0.196607560025506
HVUL1H37499.2 HVUL4H44926.2 0.192871195998922
HVUL1H37499.2 HVUL4H48365.2 0.0849477267895307
HVUL1H37499.2 HVUL4H51081.2 0.240314231439828
HVUL1H37499.2 HVUL4H55512.2 0.227628257379502
HVUL1H37499.2 HVUL4H56071.2 0.239284740318106
HVUL1H37499.2 HVUL5H01251.2 0.265378344667852
HVUL1H37499.2 HVUL5H01940.2 0.181971742107306
HVUL1H37499.2 HVUL5H03546.2 0.27395492975327
HVUL1H37499.2 HVUL5H03939.2 0.187173271557456
HVUL1H37499.2 HVUL5H06028.2 0.125972760789942
HVUL1H37499.2 HVUL5H07038.2 0.245633320608305
HVUL1H37499.2 HVUL5H09678.2 0.259848690665739
HVUL1H37499.2 HVUL5H09833.2 0.234679100182646
HVUL1H37499.2 HVUL5H10034.2 0.167256150029109
HVUL1H37499.2 HVUL5H11349.2 0.174422035255805
HVUL1H37499.2 HVUL5H14370.2 0.0916181124128602
HVUL1H37499.2 HVUL5H14452.2 0.258768801621469
HVUL1H37499.2 HVUL5H14897.2 0.182573928798311
HVUL1H37499.2 HVUL5H14955.2 0.131572853427802
HVUL1H37499.2 HVUL5H16377.2 0.198854125340772
HVUL1H37499.2 HVUL5H16812.2 0.2718135950276
HVUL1H37499.2 HVUL5H22700.2 0.2271844553983
HVUL1H37499.2 HVUL5H26091.2 0.179966314329828
HVUL1H37499.2 HVUL5H27239.2 0.255442283489661
HVUL1H37499.2 HVUL5H29430.2 0.196085548842948
HVUL1H37499.2 HVUL5H30136.2 0.21986491987715
HVUL1H37499.2 HVUL5H31400.2 0.132082983515338
HVUL1H37499.2 HVUL5H32616.2 0.176804457643488
HVUL1H37499.2 HVUL5H32720.2 0.250306478703972
HVUL1H37499.2 HVUL5H32721.2 0.187099873993698
HVUL1H37499.2 HVUL5H32912.2 0.154396015105351
HVUL1H37499.2 HVUL5H33599.2 0.27194750958655
HVUL1H37499.2 HVUL5H34732.2 0.183853164313304
HVUL1H37499.2 HVUL5H34884.2 0.227729505442832
HVUL1H37499.2 HVUL5H34946.2 0.163062384954
HVUL1H37499.2 HVUL5H35633.2 0.100547248698816
HVUL1H37499.2 HVUL5H35742.2 0.165375574026875
HVUL1H37499.2 HVUL5H37112.2 0.165763892855651
HVUL1H37499.2 HVUL5H37572.2 0.211503206846442
HVUL1H37499.2 HVUL5H40076.2 0.239409082827122
HVUL1H37499.2 HVUL5H40847.2 0.195289373444802
HVUL1H37499.2 HVUL5H43611.2 0.123922467042384
HVUL1H37499.2 HVUL5H48388.2 0.203826352240888
HVUL1H37499.2 HVUL5H52835.2 0.10302015726404
HVUL1H37499.2 HVUL6H02599.2 0.157049775553592
HVUL1H37499.2 HVUL6H06294.2 0.2589577966978
HVUL1H37499.2 HVUL6H07042.2 0.108541970437463
HVUL1H37499.2 HVUL6H09387.2 0.132859020712489
HVUL1H37499.2 HVUL6H11868.2 0.117404789910353
HVUL1H37499.2 HVUL6H17187.2 0.122575075797931
HVUL1H37499.2 HVUL6H17608.2 0.211560593432219
HVUL1H37499.2 HVUL6H19220.2 0.200246078720016
HVUL1H37499.2 HVUL6H22485.2 0.188054576416094
HVUL1H37499.2 HVUL6H26962.2 0.285309326524591
HVUL1H37499.2 HVUL6H31604.2 0.230034392965248
HVUL1H37499.2 HVUL6H32136.2 0.188034728763161
HVUL1H37499.2 HVUL6H32922.2 0.259313578410753
HVUL1H37499.2 HVUL6H32923.2 0.227809652554014
HVUL1H37499.2 HVUL6H33986.2 0.245872389885406
HVUL1H37499.2 HVUL6H42097.2 0.255891343272406
HVUL1H37499.2 HVUL6H42978.2 0.262192358710229
HVUL1H37499.2 HVUL6H46084.2 0.2344694278322
HVUL1H37499.2 HVUL6H46852.2 0.18277439910639
HVUL1H37499.2 HVUL6H48442.2 0.0512235425665323
HVUL1H37499.2 HVUL6H50052.2 0.257396873680804
HVUL1H37499.2 HVUL7H00902.2 0.112448558107518
HVUL1H37499.2 HVUL7H00981.2 0.159215545113878
HVUL1H37499.2 HVUL7H01622.2 0.170542496996714
HVUL1H37499.2 HVUL7H04426.2 0.254107930900804
HVUL1H37499.2 HVUL7H05030.2 0.162964992474539
HVUL1H37499.2 HVUL7H07040.2 0.228067817680937
HVUL1H37499.2 HVUL7H11321.2 0.234347846726725
HVUL1H37499.2 HVUL7H12417.2 0.0925194102244449
HVUL1H37499.2 HVUL7H12720.2 0.230966174693421
HVUL1H37499.2 HVUL7H13740.2 0.142903947596229
HVUL1H37499.2 HVUL7H13879.2 0.181775095333182
HVUL1H37499.2 HVUL7H17250.2 0.205168898005473
HVUL1H37499.2 HVUL7H18795.2 0.121906213290594
HVUL1H37499.2 HVUL7H19319.2 0.143039672797628
HVUL1H37499.2 HVUL7H19832.2 0.140205369477606
HVUL1H37499.2 HVUL7H20466.2 0.0956148447856233
HVUL1H37499.2 HVUL7H21188.2 0.110482601470827
HVUL1H37499.2 HVUL7H21490.2 0.152834959747504
HVUL1H37499.2 HVUL7H22409.2 0.152511859166908
HVUL1H37499.2 HVUL7H23329.2 0.207333263874595
HVUL1H37499.2 HVUL7H24222.2 0.203469843933012
HVUL1H37499.2 HVUL7H29831.2 0.215409893154982
HVUL1H37499.2 HVUL7H32460.2 0.239718261199063
HVUL1H37499.2 HVUL7H34786.2 0.22266261701094
HVUL1H37499.2 HVUL7H36312.2 0.204040308917272
HVUL1H37499.2 HVUL7H41144.2 0.216839972781802
HVUL1H37499.2 HVUL7H41207.2 0.285344319615096
HVUL1H37499.2 HVUL7H44846.2 0.15586635591948
HVUL1H37499.2 HVUL7H50906.2 0.112632665713041
HVUL1H37499.2 HVUL7H54501.2 0.202431885532182
HVUL1H37702.2 HVUL1H41670.2 0.0384009386739822
HVUL1H37702.2 HVUL1H41885.2 0.169423213285129
HVUL1H37702.2 HVUL1H44419.2 0.195346587312609
HVUL1H37702.2 HVUL1H47481.2 0.060094940194844
HVUL1H37702.2 HVUL1H48305.2 0.0910586966276236
HVUL1H37702.2 HVUL1H50011.2 0.0748405142449704
HVUL1H37702.2 HVUL2H00199.2 0.190369645342822
HVUL1H37702.2 HVUL2H01025.2 0.148495060791787
HVUL1H37702.2 HVUL2H01202.2 0.115983878475023
HVUL1H37702.2 HVUL2H02439.2 0.0762720785780363
HVUL1H37702.2 HVUL2H06740.2 0.107911952949382
HVUL1H37702.2 HVUL2H07445.2 0.133561116157065
HVUL1H37702.2 HVUL2H08482.2 0.147116604359331
HVUL1H37702.2 HVUL2H13279.2 0.0777279792577032
HVUL1H37702.2 HVUL2H13491.2 0.0816358524553433
HVUL1H37702.2 HVUL2H15501.2 0.200817769654095
HVUL1H37702.2 HVUL2H19579.2 0.127519380695208
HVUL1H37702.2 HVUL2H19637.2 0.049148895442665
HVUL1H37702.2 HVUL2H21597.2 0.262401613879493
HVUL1H37702.2 HVUL2H22732.2 0.0581605240942834
HVUL1H37702.2 HVUL2H23179.2 0.0218336037179362
HVUL1H37702.2 HVUL2H23599.2 0.178720170888471
HVUL1H37702.2 HVUL2H25272.2 0.147117672090194
HVUL1H37702.2 HVUL2H28705.2 0.127058917818943
HVUL1H37702.2 HVUL2H28788.2 0.105955493577734
HVUL1H37702.2 HVUL2H30326.2 0.0889080824732778
HVUL1H37702.2 HVUL2H30833.2 0.0547592348544726
HVUL1H37702.2 HVUL2H31183.2 0.156989902895411
HVUL1H37702.2 HVUL2H31756.2 0.216731301605838
HVUL1H37702.2 HVUL2H34120.2 0.173388370739592
HVUL1H37702.2 HVUL2H35215.2 0.0621617877115371
HVUL1H37702.2 HVUL2H35333.2 0.038952325812691
HVUL1H37702.2 HVUL2H35570.2 0.094591740767756
HVUL1H37702.2 HVUL2H36921.2 0.0876385460651218
HVUL1H37702.2 HVUL2H38815.2 0.0892487584204484
HVUL1H37702.2 HVUL2H39077.2 0.129387100887272
HVUL1H37702.2 HVUL2H39733.2 0.0980452386392752
HVUL1H37702.2 HVUL2H46402.2 0.0296149984337029
HVUL1H37702.2 HVUL2H48107.2 0.101620488729566
HVUL1H37702.2 HVUL2H48817.2 0.184927579434833
HVUL1H37702.2 HVUL2H49641.2 0.217291679046508
HVUL1H37702.2 HVUL2H49996.2 0.218063882281518
HVUL1H37702.2 HVUL2H50964.2 0.249176833006443
HVUL1H37702.2 HVUL2H51937.2 0.148507813252558
HVUL1H37702.2 HVUL2H53730.2 0.0644940149831409
HVUL1H37702.2 HVUL2H54259.2 0.219100437233733
HVUL1H37702.2 HVUL2H54299.2 0.139213238184273
HVUL1H37702.2 HVUL2H57592.2 0.27637239863427
HVUL1H37702.2 HVUL3H00491.2 0.297144834380432
HVUL1H37702.2 HVUL3H00822.2 0.0659975652270234
HVUL1H37702.2 HVUL3H02932.2 0.073409572712466
HVUL1H37702.2 HVUL3H03449.2 0.151363406707745
HVUL1H37702.2 HVUL3H05437.2 0.0985870071105537
HVUL1H37702.2 HVUL3H07242.2 0.268748000490591
HVUL1H37702.2 HVUL3H07244.2 0.302512919205281
HVUL1H37702.2 HVUL3H10993.2 0.276255616571565
HVUL1H37702.2 HVUL3H11275.2 0.0665642189039221
HVUL1H37702.2 HVUL3H11357.2 0.28835738165115
HVUL1H37702.2 HVUL3H11478.2 0.167207337580484
HVUL1H37702.2 HVUL3H13124.2 0.235429076586978
HVUL1H37702.2 HVUL3H13164.2 0.0912147155126742
HVUL1H37702.2 HVUL3H14322.2 0.102802347228582
HVUL1H37702.2 HVUL3H14790.2 0.2067413246561
HVUL1H37702.2 HVUL3H18390.2 0.199869549170805
HVUL1H37702.2 HVUL3H18624.2 0.150837546041682
HVUL1H37702.2 HVUL3H18707.2 0.287861422051222
HVUL1H37702.2 HVUL3H23075.2 0.106565445929443
HVUL1H37702.2 HVUL3H32431.2 0.152021749533719
HVUL1H37702.2 HVUL3H34655.2 0.264508854733501
HVUL1H37702.2 HVUL3H35200.2 0.232399999537794
HVUL1H37702.2 HVUL3H35336.2 0.0556560608504887
HVUL1H37702.2 HVUL3H35420.2 0.151225807348564
HVUL1H37702.2 HVUL3H37876.2 0.1195598378704
HVUL1H37702.2 HVUL3H38937.2 0.226957802134525
HVUL1H37702.2 HVUL3H46215.2 0.263951794276713
HVUL1H37702.2 HVUL3H46422.2 0.0960760007379252
HVUL1H37702.2 HVUL3H47520.2 0.093834981272916
HVUL1H37702.2 HVUL3H51467.2 0.21287059984516
HVUL1H37702.2 HVUL3H52600.2 0.192828465440227
HVUL1H37702.2 HVUL3H54696.2 0.297866834217139
HVUL1H37702.2 HVUL4H03026.2 0.113914339705806
HVUL1H37702.2 HVUL4H08846.2 0.146546489235004
HVUL1H37702.2 HVUL4H13203.2 0.237435724843142
HVUL1H37702.2 HVUL4H14717.2 0.0320187777755397
HVUL1H37702.2 HVUL4H17201.2 0.136620009628819
HVUL1H37702.2 HVUL4H17679.2 0.11892363551008
HVUL1H37702.2 HVUL4H19302.2 0.293847614428452
HVUL1H37702.2 HVUL4H23086.2 0.127597013530608
HVUL1H37702.2 HVUL4H23504.2 0.02621936674233
HVUL1H37702.2 HVUL4H24743.2 0.264302438295378
HVUL1H37702.2 HVUL4H26283.2 0.291222554770396
HVUL1H37702.2 HVUL4H31204.2 0.13311207104454
HVUL1H37702.2 HVUL4H34908.2 0.0664115827461101
HVUL1H37702.2 HVUL4H38469.2 0.210152105298986
HVUL1H37702.2 HVUL4H38524.2 0.106684241557054
HVUL1H37702.2 HVUL4H40001.2 0.0580724839073777
HVUL1H37702.2 HVUL4H42287.2 0.0835192365449695
HVUL1H37702.2 HVUL4H42373.2 0.288679357981583
HVUL1H37702.2 HVUL4H44926.2 0.0840310775736414
HVUL1H37702.2 HVUL4H48365.2 0.168358060658096
HVUL1H37702.2 HVUL4H51081.2 0.0938483357792796
HVUL1H37702.2 HVUL4H55512.2 0.140666128542499
HVUL1H37702.2 HVUL4H56071.2 0.223984566447597
HVUL1H37702.2 HVUL5H01251.2 0.125775259381089
HVUL1H37702.2 HVUL5H01940.2 0.136008683309317
HVUL1H37702.2 HVUL5H03546.2 0.105527257849479
HVUL1H37702.2 HVUL5H03939.2 0.24137485353458
HVUL1H37702.2 HVUL5H06028.2 0.225404598726411
HVUL1H37702.2 HVUL5H07038.2 0.187062724026778
HVUL1H37702.2 HVUL5H09678.2 0.190693872607594
HVUL1H37702.2 HVUL5H09833.2 0.0831729341695855
HVUL1H37702.2 HVUL5H10034.2 0.0963288444052119
HVUL1H37702.2 HVUL5H11349.2 0.239670651638544
HVUL1H37702.2 HVUL5H14370.2 0.0518307020136891
HVUL1H37702.2 HVUL5H14452.2 0.118453942408551
HVUL1H37702.2 HVUL5H14897.2 0.163191267077168
HVUL1H37702.2 HVUL5H14955.2 0.0824527913051526
HVUL1H37702.2 HVUL5H16377.2 0.18838075675687
HVUL1H37702.2 HVUL5H16812.2 0.135494934135327
HVUL1H37702.2 HVUL5H22700.2 0.148590106574425
HVUL1H37702.2 HVUL5H26091.2 0.117488245416562
HVUL1H37702.2 HVUL5H27239.2 0.149263237735163
HVUL1H37702.2 HVUL5H29430.2 0.0824479192930271
HVUL1H37702.2 HVUL5H30136.2 0.0697136016537959
HVUL1H37702.2 HVUL5H31400.2 0.227624914403481
HVUL1H37702.2 HVUL5H32616.2 0.0875639019123304
HVUL1H37702.2 HVUL5H32720.2 0.147558999539666
HVUL1H37702.2 HVUL5H32721.2 0.158338501447901
HVUL1H37702.2 HVUL5H32912.2 0.0727883481091296
HVUL1H37702.2 HVUL5H33599.2 0.1584015737896
HVUL1H37702.2 HVUL5H34732.2 0.050287309520012
HVUL1H37702.2 HVUL5H34884.2 0.109363555982328
HVUL1H37702.2 HVUL5H34946.2 0.105047928977421
HVUL1H37702.2 HVUL5H35633.2 0.0556008215777097
HVUL1H37702.2 HVUL5H35742.2 0.0975710427360984
HVUL1H37702.2 HVUL5H37112.2 0.153934368107684
HVUL1H37702.2 HVUL5H37572.2 0.143749628394333
HVUL1H37702.2 HVUL5H40076.2 0.100494004201449
HVUL1H37702.2 HVUL5H40847.2 0.0632155855337327
HVUL1H37702.2 HVUL5H43611.2 0.192147249780813
HVUL1H37702.2 HVUL5H48388.2 0.281930859087344
HVUL1H37702.2 HVUL5H52835.2 0.084715551327844
HVUL1H37702.2 HVUL6H02599.2 0.122116230247335
HVUL1H37702.2 HVUL6H06294.2 0.114794698575926
HVUL1H37702.2 HVUL6H07042.2 0.0530053326272707
HVUL1H37702.2 HVUL6H09387.2 0.0561727325202103
HVUL1H37702.2 HVUL6H11868.2 0.0980084870437275
HVUL1H37702.2 HVUL6H17187.2 0.110862131944446
HVUL1H37702.2 HVUL6H17608.2 0.206360277459619
HVUL1H37702.2 HVUL6H19220.2 0.0578121455179645
HVUL1H37702.2 HVUL6H22485.2 0.0652753109423248
HVUL1H37702.2 HVUL6H26962.2 0.200350145810155
HVUL1H37702.2 HVUL6H31604.2 0.112452878182435
HVUL1H37702.2 HVUL6H32136.2 0.128742822846221
HVUL1H37702.2 HVUL6H32922.2 0.150806343380776
HVUL1H37702.2 HVUL6H32923.2 0.149229424498282
HVUL1H37702.2 HVUL6H33986.2 0.110221406909144
HVUL1H37702.2 HVUL6H42097.2 0.166016767304033
HVUL1H37702.2 HVUL6H42978.2 0.218770806359388
HVUL1H37702.2 HVUL6H46084.2 0.15464570057343
HVUL1H37702.2 HVUL6H46852.2 0.230619188912813
HVUL1H37702.2 HVUL6H48442.2 0.0344109565865613
HVUL1H37702.2 HVUL6H50052.2 0.123949162177439
HVUL1H37702.2 HVUL7H00902.2 0.0330866085474021
HVUL1H37702.2 HVUL7H00981.2 0.118738260087435
HVUL1H37702.2 HVUL7H01622.2 0.29069829722717
HVUL1H37702.2 HVUL7H04426.2 0.199419199782118
HVUL1H37702.2 HVUL7H05030.2 0.0568346620907166
HVUL1H37702.2 HVUL7H07040.2 0.131021335333723
HVUL1H37702.2 HVUL7H11321.2 0.175407756834931
HVUL1H37702.2 HVUL7H12417.2 0.0948877786355169
HVUL1H37702.2 HVUL7H12720.2 0.113144771788001
HVUL1H37702.2 HVUL7H13740.2 0.043720581603384
HVUL1H37702.2 HVUL7H13879.2 0.0762563471459976
HVUL1H37702.2 HVUL7H17250.2 0.0756120563145868
HVUL1H37702.2 HVUL7H18795.2 0.0552422701732653
HVUL1H37702.2 HVUL7H19319.2 0.110099606307248
HVUL1H37702.2 HVUL7H19832.2 0.0549740372894241
HVUL1H37702.2 HVUL7H20466.2 0.03699590263476
HVUL1H37702.2 HVUL7H21188.2 0.0397125807066197
HVUL1H37702.2 HVUL7H21490.2 0.0977956631074597
HVUL1H37702.2 HVUL7H22409.2 0.260620967185374
HVUL1H37702.2 HVUL7H23329.2 0.0727901446863678
HVUL1H37702.2 HVUL7H24222.2 0.0677185264816537
HVUL1H37702.2 HVUL7H29831.2 0.113187442595099
HVUL1H37702.2 HVUL7H32460.2 0.0791598473587374
HVUL1H37702.2 HVUL7H34786.2 0.160327438169767
HVUL1H37702.2 HVUL7H36312.2 0.174481441429783
HVUL1H37702.2 HVUL7H41144.2 0.132911049140698
HVUL1H37702.2 HVUL7H41207.2 0.117820999515044
HVUL1H37702.2 HVUL7H44846.2 0.0658990856594587
HVUL1H37702.2 HVUL7H50906.2 0.0525678615921778
HVUL1H37702.2 HVUL7H54501.2 0.274390732223677
HVUL1H41670.2 HVUL1H41885.2 0.0510936472105244
HVUL1H41670.2 HVUL1H44419.2 0.096729772686836
HVUL1H41670.2 HVUL1H47481.2 0.158909279625654
HVUL1H41670.2 HVUL1H48305.2 0.137200426014884
HVUL1H41670.2 HVUL1H50011.2 0.0726464669529815
HVUL1H41670.2 HVUL2H00199.2 0.0748184354132521
HVUL1H41670.2 HVUL2H01025.2 0.0456908037901768
HVUL1H41670.2 HVUL2H01202.2 0.0727196259427804
HVUL1H41670.2 HVUL2H02439.2 0.162889032383725
HVUL1H41670.2 HVUL2H06740.2 0.14211230473442
HVUL1H41670.2 HVUL2H07445.2 0.0605612167239348
HVUL1H41670.2 HVUL2H08482.2 0.105926895331175
HVUL1H41670.2 HVUL2H13279.2 0.0725625010656123
HVUL1H41670.2 HVUL2H13491.2 0.133903472889842
HVUL1H41670.2 HVUL2H15501.2 0.0687761404832676
HVUL1H41670.2 HVUL2H19579.2 0.123306390656509
HVUL1H41670.2 HVUL2H19637.2 0.158352866761118
HVUL1H41670.2 HVUL2H21597.2 0.0630555645546164
HVUL1H41670.2 HVUL2H22732.2 0.143859732601938
HVUL1H41670.2 HVUL2H23179.2 0.0961613252100744
HVUL1H41670.2 HVUL2H23599.2 0.106272900258353
HVUL1H41670.2 HVUL2H25272.2 0.114875081701915
HVUL1H41670.2 HVUL2H28705.2 0.126790352094718
HVUL1H41670.2 HVUL2H28788.2 0.141867204166149
HVUL1H41670.2 HVUL2H30326.2 0.149611048393334
HVUL1H41670.2 HVUL2H30833.2 0.14853712593639
HVUL1H41670.2 HVUL2H31183.2 0.109612607748026
HVUL1H41670.2 HVUL2H31756.2 0.0576984967570045
HVUL1H41670.2 HVUL2H34120.2 0.0859401117794765
HVUL1H41670.2 HVUL2H35215.2 0.146397247524887
HVUL1H41670.2 HVUL2H35333.2 0.0415211045949532
HVUL1H41670.2 HVUL2H35570.2 0.145605211936957
HVUL1H41670.2 HVUL2H36921.2 0.0875189850497524
HVUL1H41670.2 HVUL2H38815.2 0.117313587859419
HVUL1H41670.2 HVUL2H39077.2 0.100137112816556
HVUL1H41670.2 HVUL2H39733.2 0.145410607118765
HVUL1H41670.2 HVUL2H46402.2 0.0944685916915515
HVUL1H41670.2 HVUL2H48107.2 0.148837171397462
HVUL1H41670.2 HVUL2H48817.2 0.11311463897864
HVUL1H41670.2 HVUL2H49641.2 0.0826444937977017
HVUL1H41670.2 HVUL2H49996.2 0.0577934545867815
HVUL1H41670.2 HVUL2H50964.2 0.0412367020876888
HVUL1H41670.2 HVUL2H51937.2 0.0757928169434089
HVUL1H41670.2 HVUL2H53730.2 0.152062321526333
HVUL1H41670.2 HVUL2H54259.2 0.0265027945633739
HVUL1H41670.2 HVUL2H54299.2 0.132461365200245
HVUL1H41670.2 HVUL2H57592.2 0.0490741719189209
HVUL1H41670.2 HVUL3H00491.2 0.0373488012837
HVUL1H41670.2 HVUL3H00822.2 0.12267601217783
HVUL1H41670.2 HVUL3H02932.2 0.112513169636187
HVUL1H41670.2 HVUL3H03449.2 0.112985050643733
HVUL1H41670.2 HVUL3H05437.2 0.0917419826682876
HVUL1H41670.2 HVUL3H07242.2 0.0336408102751753
HVUL1H41670.2 HVUL3H07244.2 0.0346418199518566
HVUL1H41670.2 HVUL3H10993.2 0.0408532680315198
HVUL1H41670.2 HVUL3H11275.2 0.137727340626754
HVUL1H41670.2 HVUL3H11357.2 0.027483890194132
HVUL1H41670.2 HVUL3H11478.2 0.108120895971262
HVUL1H41670.2 HVUL3H13124.2 0.0309845077442669
HVUL1H41670.2 HVUL3H13164.2 0.135639840273088
HVUL1H41670.2 HVUL3H14322.2 0.138070279608249
HVUL1H41670.2 HVUL3H14790.2 0.0564837114135973
HVUL1H41670.2 HVUL3H18390.2 0.0822736825707657
HVUL1H41670.2 HVUL3H18624.2 0.0427666168739811
HVUL1H41670.2 HVUL3H18707.2 0.0361325513703268
HVUL1H41670.2 HVUL3H23075.2 0.138993833581492
HVUL1H41670.2 HVUL3H32431.2 0.100168354781517
HVUL1H41670.2 HVUL3H34655.2 0.0226172492963791
HVUL1H41670.2 HVUL3H35200.2 0.0845047257188641
HVUL1H41670.2 HVUL3H35336.2 0.133068894279731
HVUL1H41670.2 HVUL3H35420.2 0.0488708391969137
HVUL1H41670.2 HVUL3H37876.2 0.123817717500131
HVUL1H41670.2 HVUL3H38937.2 0.0663755121126453
HVUL1H41670.2 HVUL3H46215.2 0.0319899960534385
HVUL1H41670.2 HVUL3H46422.2 0.145617315453175
HVUL1H41670.2 HVUL3H47520.2 0.137895804621419
HVUL1H41670.2 HVUL3H51467.2 0.0539714977032067
HVUL1H41670.2 HVUL3H52600.2 0.0778424206781287
HVUL1H41670.2 HVUL3H54696.2 0.05095464052988
HVUL1H41670.2 HVUL4H03026.2 0.131617489593359
HVUL1H41670.2 HVUL4H08846.2 0.0776897345827865
HVUL1H41670.2 HVUL4H13203.2 0.0941692411411676
HVUL1H41670.2 HVUL4H14717.2 0.121704636771262
HVUL1H41670.2 HVUL4H17201.2 0.0855566899385884
HVUL1H41670.2 HVUL4H17679.2 0.108832428162788
HVUL1H41670.2 HVUL4H19302.2 0.0530519565939688
HVUL1H41670.2 HVUL4H23086.2 0.109043500428202
HVUL1H41670.2 HVUL4H23504.2 0.102744045740255
HVUL1H41670.2 HVUL4H24743.2 0.0201447621481515
HVUL1H41670.2 HVUL4H26283.2 0.0267109556186138
HVUL1H41670.2 HVUL4H31204.2 0.131156317905704
HVUL1H41670.2 HVUL4H34908.2 0.141708109065789
HVUL1H41670.2 HVUL4H38469.2 0.0926145327597029
HVUL1H41670.2 HVUL4H38524.2 0.131899056985985
HVUL1H41670.2 HVUL4H40001.2 0.124078656960711
HVUL1H41670.2 HVUL4H42287.2 0.145620072390064
HVUL1H41670.2 HVUL4H42373.2 0.0525860325601523
HVUL1H41670.2 HVUL4H44926.2 0.14935951490049
HVUL1H41670.2 HVUL4H48365.2 0.0280100717964236
HVUL1H41670.2 HVUL4H51081.2 0.151957091413736
HVUL1H41670.2 HVUL4H55512.2 0.118861956777601
HVUL1H41670.2 HVUL4H56071.2 0.080724009326023
HVUL1H41670.2 HVUL5H01251.2 0.1300201694744
HVUL1H41670.2 HVUL5H01940.2 0.0886438280835075
HVUL1H41670.2 HVUL5H03546.2 0.145825668412722
HVUL1H41670.2 HVUL5H03939.2 0.0407531714697667
HVUL1H41670.2 HVUL5H06028.2 0.0230963696563927
HVUL1H41670.2 HVUL5H07038.2 0.106948119212443
HVUL1H41670.2 HVUL5H09678.2 0.107266146320128
HVUL1H41670.2 HVUL5H09833.2 0.156880267947899
HVUL1H41670.2 HVUL5H10034.2 0.121847189737768
HVUL1H41670.2 HVUL5H11349.2 0.0404464764905758
HVUL1H41670.2 HVUL5H14370.2 0.0665982311232935
HVUL1H41670.2 HVUL5H14452.2 0.147965061667767
HVUL1H41670.2 HVUL5H14897.2 0.0678898284006568
HVUL1H41670.2 HVUL5H14955.2 0.0800829278648098
HVUL1H41670.2 HVUL5H16377.2 0.0495474182567713
HVUL1H41670.2 HVUL5H16812.2 0.121487655157816
HVUL1H41670.2 HVUL5H22700.2 0.115331666945465
HVUL1H41670.2 HVUL5H26091.2 0.111792939280054
HVUL1H41670.2 HVUL5H27239.2 0.106556584727798
HVUL1H41670.2 HVUL5H29430.2 0.156500527593827
HVUL1H41670.2 HVUL5H30136.2 0.141976508098998
HVUL1H41670.2 HVUL5H31400.2 0.0240952897351696
HVUL1H41670.2 HVUL5H32616.2 0.131073661651242
HVUL1H41670.2 HVUL5H32720.2 0.0891259563711472
HVUL1H41670.2 HVUL5H32721.2 0.0758672768171329
HVUL1H41670.2 HVUL5H32912.2 0.126388377778657
HVUL1H41670.2 HVUL5H33599.2 0.100554790474064
HVUL1H41670.2 HVUL5H34732.2 0.156403970266493
HVUL1H41670.2 HVUL5H34884.2 0.144488677911487
HVUL1H41670.2 HVUL5H34946.2 0.106988994531974
HVUL1H41670.2 HVUL5H35633.2 0.0644228511102994
HVUL1H41670.2 HVUL5H35742.2 0.121045324590707
HVUL1H41670.2 HVUL5H37112.2 0.0617380896590721
HVUL1H41670.2 HVUL5H37572.2 0.106843831714653
HVUL1H41670.2 HVUL5H40076.2 0.132466115843607
HVUL1H41670.2 HVUL5H40847.2 0.136042258308539
HVUL1H41670.2 HVUL5H43611.2 0.0417196182887994
HVUL1H41670.2 HVUL5H48388.2 0.046676893777514
HVUL1H41670.2 HVUL5H52835.2 0.0550698933333879
HVUL1H41670.2 HVUL6H02599.2 0.0735138386272989
HVUL1H41670.2 HVUL6H06294.2 0.115827279825524
HVUL1H41670.2 HVUL6H07042.2 0.119344659334809
HVUL1H41670.2 HVUL6H09387.2 0.127836664787038
HVUL1H41670.2 HVUL6H11868.2 0.0485301797507664
HVUL1H41670.2 HVUL6H17187.2 0.0504348853370156
HVUL1H41670.2 HVUL6H17608.2 0.0801101081809999
HVUL1H41670.2 HVUL6H19220.2 0.159899437918711
HVUL1H41670.2 HVUL6H22485.2 0.144385543910903
HVUL1H41670.2 HVUL6H26962.2 0.0936555326730106
HVUL1H41670.2 HVUL6H31604.2 0.111692133106483
HVUL1H41670.2 HVUL6H32136.2 0.102646813528588
HVUL1H41670.2 HVUL6H32922.2 0.0948986224202608
HVUL1H41670.2 HVUL6H32923.2 0.0881447890961211
HVUL1H41670.2 HVUL6H33986.2 0.0971397119766085
HVUL1H41670.2 HVUL6H42097.2 0.105416721229319
HVUL1H41670.2 HVUL6H42978.2 0.0741527478379326
HVUL1H41670.2 HVUL6H46084.2 0.118373620502886
HVUL1H41670.2 HVUL6H46852.2 0.0507644737194622
HVUL1H41670.2 HVUL6H48442.2 0.0448068254887828
HVUL1H41670.2 HVUL6H50052.2 0.139082276253754
HVUL1H41670.2 HVUL7H00902.2 0.104340342143603
HVUL1H41670.2 HVUL7H00981.2 0.100005840044845
HVUL1H41670.2 HVUL7H01622.2 0.0326544868752475
HVUL1H41670.2 HVUL7H04426.2 0.101485988450992
HVUL1H41670.2 HVUL7H05030.2 0.146535176416112
HVUL1H41670.2 HVUL7H07040.2 0.0922546943624837
HVUL1H41670.2 HVUL7H11321.2 0.104365991467662
HVUL1H41670.2 HVUL7H12417.2 0.039155578215758
HVUL1H41670.2 HVUL7H12720.2 0.113567196758773
HVUL1H41670.2 HVUL7H13740.2 0.156749313529243
HVUL1H41670.2 HVUL7H13879.2 0.136148154247147
HVUL1H41670.2 HVUL7H17250.2 0.151437163014367
HVUL1H41670.2 HVUL7H18795.2 0.0782204520993563
HVUL1H41670.2 HVUL7H19319.2 0.0811998050883885
HVUL1H41670.2 HVUL7H19832.2 0.103626272194314
HVUL1H41670.2 HVUL7H20466.2 0.0911712903474459
HVUL1H41670.2 HVUL7H21188.2 0.113444906964611
HVUL1H41670.2 HVUL7H21490.2 0.101947791522828
HVUL1H41670.2 HVUL7H22409.2 0.0312082958038356
HVUL1H41670.2 HVUL7H23329.2 0.127817477641578
HVUL1H41670.2 HVUL7H24222.2 0.157611025804252
HVUL1H41670.2 HVUL7H29831.2 0.135203199594554
HVUL1H41670.2 HVUL7H32460.2 0.145285564808786
HVUL1H41670.2 HVUL7H34786.2 0.106120375442006
HVUL1H41670.2 HVUL7H36312.2 0.0942766379064748
HVUL1H41670.2 HVUL7H41144.2 0.0958317084907997
HVUL1H41670.2 HVUL7H41207.2 0.13048133500067
HVUL1H41670.2 HVUL7H44846.2 0.12628303084605
HVUL1H41670.2 HVUL7H50906.2 0.111250171654796
HVUL1H41670.2 HVUL7H54501.2 0.0568186876951914
HVUL1H41885.2 HVUL1H44419.2 0.149364409620523
HVUL1H41885.2 HVUL1H47481.2 0.0939140630189276
HVUL1H41885.2 HVUL1H48305.2 0.0962986893771415
HVUL1H41885.2 HVUL1H50011.2 0.0903896351265236
HVUL1H41885.2 HVUL2H00199.2 0.184451999740367
HVUL1H41885.2 HVUL2H01025.2 0.123643458320058
HVUL1H41885.2 HVUL2H01202.2 0.088552238806701
HVUL1H41885.2 HVUL2H02439.2 0.0901986074357232
HVUL1H41885.2 HVUL2H06740.2 0.129625065039717
HVUL1H41885.2 HVUL2H07445.2 0.0912043629519785
HVUL1H41885.2 HVUL2H08482.2 0.209172997918756
HVUL1H41885.2 HVUL2H13279.2 0.160833834055129
HVUL1H41885.2 HVUL2H13491.2 0.135026458863329
HVUL1H41885.2 HVUL2H15501.2 0.165452220257903
HVUL1H41885.2 HVUL2H19579.2 0.153941950391944
HVUL1H41885.2 HVUL2H19637.2 0.0680832370833815
HVUL1H41885.2 HVUL2H21597.2 0.155131224579471
HVUL1H41885.2 HVUL2H22732.2 0.0607787401651251
HVUL1H41885.2 HVUL2H23179.2 0.047550634984902
HVUL1H41885.2 HVUL2H23599.2 0.205650099938525
HVUL1H41885.2 HVUL2H25272.2 0.190177683096883
HVUL1H41885.2 HVUL2H28705.2 0.132526974270624
HVUL1H41885.2 HVUL2H28788.2 0.119927824873595
HVUL1H41885.2 HVUL2H30326.2 0.0896609489909131
HVUL1H41885.2 HVUL2H30833.2 0.0822895832753818
HVUL1H41885.2 HVUL2H31183.2 0.160544009169751
HVUL1H41885.2 HVUL2H31756.2 0.224065789683672
HVUL1H41885.2 HVUL2H34120.2 0.145502484812022
HVUL1H41885.2 HVUL2H35215.2 0.0635647886657282
HVUL1H41885.2 HVUL2H35333.2 0.0850770902143017
HVUL1H41885.2 HVUL2H35570.2 0.0978764009405706
HVUL1H41885.2 HVUL2H36921.2 0.169648106324528
HVUL1H41885.2 HVUL2H38815.2 0.104232366969606
HVUL1H41885.2 HVUL2H39077.2 0.162245900739363
HVUL1H41885.2 HVUL2H39733.2 0.108058418760483
HVUL1H41885.2 HVUL2H46402.2 0.0663208515833303
HVUL1H41885.2 HVUL2H48107.2 0.118719396911705
HVUL1H41885.2 HVUL2H48817.2 0.186852885989015
HVUL1H41885.2 HVUL2H49641.2 0.176798961570613
HVUL1H41885.2 HVUL2H49996.2 0.158925983233131
HVUL1H41885.2 HVUL2H50964.2 0.131647730349203
HVUL1H41885.2 HVUL2H51937.2 0.184649181998857
HVUL1H41885.2 HVUL2H53730.2 0.0845466554254684
HVUL1H41885.2 HVUL2H54259.2 0.160701340866549
HVUL1H41885.2 HVUL2H54299.2 0.166027494840833
HVUL1H41885.2 HVUL2H57592.2 0.182499904002695
HVUL1H41885.2 HVUL3H00491.2 0.145837241213503
HVUL1H41885.2 HVUL3H00822.2 0.127455731621644
HVUL1H41885.2 HVUL3H02932.2 0.127333672125824
HVUL1H41885.2 HVUL3H03449.2 0.176446058372698
HVUL1H41885.2 HVUL3H05437.2 0.0843055063983593
HVUL1H41885.2 HVUL3H07242.2 0.126108403543826
HVUL1H41885.2 HVUL3H07244.2 0.165884088212216
HVUL1H41885.2 HVUL3H10993.2 0.167462026014078
HVUL1H41885.2 HVUL3H11275.2 0.11063507405638
HVUL1H41885.2 HVUL3H11357.2 0.143186810133983
HVUL1H41885.2 HVUL3H11478.2 0.165303428111367
HVUL1H41885.2 HVUL3H13124.2 0.142152506189731
HVUL1H41885.2 HVUL3H13164.2 0.127872924479691
HVUL1H41885.2 HVUL3H14322.2 0.0994480320010578
HVUL1H41885.2 HVUL3H14790.2 0.145339156901699
HVUL1H41885.2 HVUL3H18390.2 0.172659170189434
HVUL1H41885.2 HVUL3H18624.2 0.0845607631566518
HVUL1H41885.2 HVUL3H18707.2 0.139021135618387
HVUL1H41885.2 HVUL3H23075.2 0.118325461351945
HVUL1H41885.2 HVUL3H32431.2 0.144798705804396
HVUL1H41885.2 HVUL3H34655.2 0.142232816605577
HVUL1H41885.2 HVUL3H35200.2 0.174666421029787
HVUL1H41885.2 HVUL3H35336.2 0.0919544090391805
HVUL1H41885.2 HVUL3H35420.2 0.0992982331435061
HVUL1H41885.2 HVUL3H37876.2 0.134372706456744
HVUL1H41885.2 HVUL3H38937.2 0.207242713274466
HVUL1H41885.2 HVUL3H46215.2 0.131617167941095
HVUL1H41885.2 HVUL3H46422.2 0.101237000995024
HVUL1H41885.2 HVUL3H47520.2 0.125891852209545
HVUL1H41885.2 HVUL3H51467.2 0.124701780715878
HVUL1H41885.2 HVUL3H52600.2 0.222071260049282
HVUL1H41885.2 HVUL3H54696.2 0.192717262618963
HVUL1H41885.2 HVUL4H03026.2 0.146378772795952
HVUL1H41885.2 HVUL4H08846.2 0.123494638705946
HVUL1H41885.2 HVUL4H13203.2 0.200676852211395
HVUL1H41885.2 HVUL4H14717.2 0.0692016114050394
HVUL1H41885.2 HVUL4H17201.2 0.125013394220327
HVUL1H41885.2 HVUL4H17679.2 0.110718665750251
HVUL1H41885.2 HVUL4H19302.2 0.207306895090781
HVUL1H41885.2 HVUL4H23086.2 0.146053991088936
HVUL1H41885.2 HVUL4H23504.2 0.0589405158258945
HVUL1H41885.2 HVUL4H24743.2 0.125977908633261
HVUL1H41885.2 HVUL4H26283.2 0.156215762253775
HVUL1H41885.2 HVUL4H31204.2 0.146481426219634
HVUL1H41885.2 HVUL4H34908.2 0.0678085230168772
HVUL1H41885.2 HVUL4H38469.2 0.205437279603823
HVUL1H41885.2 HVUL4H38524.2 0.153028218621113
HVUL1H41885.2 HVUL4H40001.2 0.0720726941375299
HVUL1H41885.2 HVUL4H42287.2 0.0830242747691778
HVUL1H41885.2 HVUL4H42373.2 0.203817852248852
HVUL1H41885.2 HVUL4H44926.2 0.116497813749245
HVUL1H41885.2 HVUL4H48365.2 0.129759986873225
HVUL1H41885.2 HVUL4H51081.2 0.123334971271701
HVUL1H41885.2 HVUL4H55512.2 0.195165910166595
HVUL1H41885.2 HVUL4H56071.2 0.200207914047628
HVUL1H41885.2 HVUL5H01251.2 0.122996832258938
HVUL1H41885.2 HVUL5H01940.2 0.215778836901461
HVUL1H41885.2 HVUL5H03546.2 0.110820758482357
HVUL1H41885.2 HVUL5H03939.2 0.159017513766206
HVUL1H41885.2 HVUL5H06028.2 0.0951340572537065
HVUL1H41885.2 HVUL5H07038.2 0.169853533326612
HVUL1H41885.2 HVUL5H09678.2 0.178816848397028
HVUL1H41885.2 HVUL5H09833.2 0.0970435177624806
HVUL1H41885.2 HVUL5H10034.2 0.148612968517317
HVUL1H41885.2 HVUL5H11349.2 0.147913600815172
HVUL1H41885.2 HVUL5H14370.2 0.131439216909994
HVUL1H41885.2 HVUL5H14452.2 0.129909520845681
HVUL1H41885.2 HVUL5H14897.2 0.227214355129966
HVUL1H41885.2 HVUL5H14955.2 0.164907117980166
HVUL1H41885.2 HVUL5H16377.2 0.133995259694085
HVUL1H41885.2 HVUL5H16812.2 0.117579388467593
HVUL1H41885.2 HVUL5H22700.2 0.187167341960407
HVUL1H41885.2 HVUL5H26091.2 0.131327563947347
HVUL1H41885.2 HVUL5H27239.2 0.132368273615726
HVUL1H41885.2 HVUL5H29430.2 0.102046842780881
HVUL1H41885.2 HVUL5H30136.2 0.0808362790637628
HVUL1H41885.2 HVUL5H31400.2 0.114164250965078
HVUL1H41885.2 HVUL5H32616.2 0.123327176337899
HVUL1H41885.2 HVUL5H32720.2 0.11890343870672
HVUL1H41885.2 HVUL5H32721.2 0.223824374313805
HVUL1H41885.2 HVUL5H32912.2 0.107054700765652
HVUL1H41885.2 HVUL5H33599.2 0.152936824444682
HVUL1H41885.2 HVUL5H34732.2 0.0753832317747137
HVUL1H41885.2 HVUL5H34884.2 0.12560087976893
HVUL1H41885.2 HVUL5H34946.2 0.162561283968937
HVUL1H41885.2 HVUL5H35633.2 0.114122387236521
HVUL1H41885.2 HVUL5H35742.2 0.113687692927699
HVUL1H41885.2 HVUL5H37112.2 0.175977996126311
HVUL1H41885.2 HVUL5H37572.2 0.160706552595937
HVUL1H41885.2 HVUL5H40076.2 0.104014927287899
HVUL1H41885.2 HVUL5H40847.2 0.0903904377995904
HVUL1H41885.2 HVUL5H43611.2 0.144635731479184
HVUL1H41885.2 HVUL5H48388.2 0.159621459772494
HVUL1H41885.2 HVUL5H52835.2 0.185098771545781
HVUL1H41885.2 HVUL6H02599.2 0.171557657591277
HVUL1H41885.2 HVUL6H06294.2 0.120760232640431
HVUL1H41885.2 HVUL6H07042.2 0.0843565201672856
HVUL1H41885.2 HVUL6H09387.2 0.0846363941325952
HVUL1H41885.2 HVUL6H11868.2 0.185524965755535
HVUL1H41885.2 HVUL6H17187.2 0.190226302827253
HVUL1H41885.2 HVUL6H17608.2 0.176302617678153
HVUL1H41885.2 HVUL6H19220.2 0.0795292037655792
HVUL1H41885.2 HVUL6H22485.2 0.0756434666022308
HVUL1H41885.2 HVUL6H26962.2 0.163093319533602
HVUL1H41885.2 HVUL6H31604.2 0.133223093564427
HVUL1H41885.2 HVUL6H32136.2 0.0973952127837831
HVUL1H41885.2 HVUL6H32922.2 0.138466139816677
HVUL1H41885.2 HVUL6H32923.2 0.157540440907977
HVUL1H41885.2 HVUL6H33986.2 0.100249352040892
HVUL1H41885.2 HVUL6H42097.2 0.157339438934411
HVUL1H41885.2 HVUL6H42978.2 0.15524908310544
HVUL1H41885.2 HVUL6H46084.2 0.134896814156565
HVUL1H41885.2 HVUL6H46852.2 0.133013386432445
HVUL1H41885.2 HVUL6H48442.2 0.102645240775416
HVUL1H41885.2 HVUL6H50052.2 0.154381043065905
HVUL1H41885.2 HVUL7H00902.2 0.0457375962224155
HVUL1H41885.2 HVUL7H00981.2 0.136635746176222
HVUL1H41885.2 HVUL7H01622.2 0.157393420634065
HVUL1H41885.2 HVUL7H04426.2 0.190974740937571
HVUL1H41885.2 HVUL7H05030.2 0.107473861759917
HVUL1H41885.2 HVUL7H07040.2 0.106207372132867
HVUL1H41885.2 HVUL7H11321.2 0.190626185528574
HVUL1H41885.2 HVUL7H12417.2 0.178862888004789
HVUL1H41885.2 HVUL7H12720.2 0.108384452632861
HVUL1H41885.2 HVUL7H13740.2 0.0598476349884129
HVUL1H41885.2 HVUL7H13879.2 0.0823104180360242
HVUL1H41885.2 HVUL7H17250.2 0.0902969507070394
HVUL1H41885.2 HVUL7H18795.2 0.0800423645825195
HVUL1H41885.2 HVUL7H19319.2 0.177418109620666
HVUL1H41885.2 HVUL7H19832.2 0.0786287669462796
HVUL1H41885.2 HVUL7H20466.2 0.0494735659390812
HVUL1H41885.2 HVUL7H21188.2 0.0647701902393876
HVUL1H41885.2 HVUL7H21490.2 0.154339385968418
HVUL1H41885.2 HVUL7H22409.2 0.131966189307163
HVUL1H41885.2 HVUL7H23329.2 0.0983393866509247
HVUL1H41885.2 HVUL7H24222.2 0.0910559938891441
HVUL1H41885.2 HVUL7H29831.2 0.153036705436181
HVUL1H41885.2 HVUL7H32460.2 0.076647899449398
HVUL1H41885.2 HVUL7H34786.2 0.154779182507998
HVUL1H41885.2 HVUL7H36312.2 0.179258738385494
HVUL1H41885.2 HVUL7H41144.2 0.13460083105097
HVUL1H41885.2 HVUL7H41207.2 0.111299298521294
HVUL1H41885.2 HVUL7H44846.2 0.126472689147832
HVUL1H41885.2 HVUL7H50906.2 0.0719717850417561
HVUL1H41885.2 HVUL7H54501.2 0.163141363828016
HVUL1H44419.2 HVUL1H47481.2 0.155189737210622
HVUL1H44419.2 HVUL1H48305.2 0.223633560422059
HVUL1H44419.2 HVUL1H50011.2 0.089668560909876
HVUL1H44419.2 HVUL2H00199.2 0.209079526267745
HVUL1H44419.2 HVUL2H01025.2 0.132542859422911
HVUL1H44419.2 HVUL2H01202.2 0.152170616256765
HVUL1H44419.2 HVUL2H02439.2 0.193566953711467
HVUL1H44419.2 HVUL2H06740.2 0.225190545607796
HVUL1H44419.2 HVUL2H07445.2 0.120378163807211
HVUL1H44419.2 HVUL2H08482.2 0.205661555894867
HVUL1H44419.2 HVUL2H13279.2 0.110087953134853
HVUL1H44419.2 HVUL2H13491.2 0.165514754790693
HVUL1H44419.2 HVUL2H15501.2 0.227545710223384
HVUL1H44419.2 HVUL2H19579.2 0.19573840740633
HVUL1H44419.2 HVUL2H19637.2 0.161920483019056
HVUL1H44419.2 HVUL2H21597.2 0.22950920603419
HVUL1H44419.2 HVUL2H22732.2 0.169416562444445
HVUL1H44419.2 HVUL2H23179.2 0.0570992013859475
HVUL1H44419.2 HVUL2H23599.2 0.227958113479899
HVUL1H44419.2 HVUL2H25272.2 0.221259629677603
HVUL1H44419.2 HVUL2H28705.2 0.231501387494427
HVUL1H44419.2 HVUL2H28788.2 0.212907371128649
HVUL1H44419.2 HVUL2H30326.2 0.224152591936022
HVUL1H44419.2 HVUL2H30833.2 0.163051166602025
HVUL1H44419.2 HVUL2H31183.2 0.235594545922597
HVUL1H44419.2 HVUL2H31756.2 0.189763012217158
HVUL1H44419.2 HVUL2H34120.2 0.240767228566271
HVUL1H44419.2 HVUL2H35215.2 0.178155858882921
HVUL1H44419.2 HVUL2H35333.2 0.0437319128327294
HVUL1H44419.2 HVUL2H35570.2 0.21755591341974
HVUL1H44419.2 HVUL2H36921.2 0.129841416218153
HVUL1H44419.2 HVUL2H38815.2 0.170634033960834
HVUL1H44419.2 HVUL2H39077.2 0.210365321963813
HVUL1H44419.2 HVUL2H39733.2 0.225061989773488
HVUL1H44419.2 HVUL2H46402.2 0.0624577582292303
HVUL1H44419.2 HVUL2H48107.2 0.229859933745548
HVUL1H44419.2 HVUL2H48817.2 0.239912143978817
HVUL1H44419.2 HVUL2H49641.2 0.24239900449124
HVUL1H44419.2 HVUL2H49996.2 0.220016743073518
HVUL1H44419.2 HVUL2H50964.2 0.187954769022892
HVUL1H44419.2 HVUL2H51937.2 0.171689675403518
HVUL1H44419.2 HVUL2H53730.2 0.178950356703922
HVUL1H44419.2 HVUL2H54259.2 0.119091700131879
HVUL1H44419.2 HVUL2H54299.2 0.23493691663304
HVUL1H44419.2 HVUL2H57592.2 0.185094207897902
HVUL1H44419.2 HVUL3H00491.2 0.196739150757366
HVUL1H44419.2 HVUL3H00822.2 0.135542257260702
HVUL1H44419.2 HVUL3H02932.2 0.119762877578248
HVUL1H44419.2 HVUL3H03449.2 0.240433651780906
HVUL1H44419.2 HVUL3H05437.2 0.186364905971357
HVUL1H44419.2 HVUL3H07242.2 0.16710278823952
HVUL1H44419.2 HVUL3H07244.2 0.182364401371076
HVUL1H44419.2 HVUL3H10993.2 0.195233953378943
HVUL1H44419.2 HVUL3H11275.2 0.141889463448778
HVUL1H44419.2 HVUL3H11357.2 0.168842393959135
HVUL1H44419.2 HVUL3H11478.2 0.215211265684078
HVUL1H44419.2 HVUL3H13124.2 0.163598647265969
HVUL1H44419.2 HVUL3H13164.2 0.181385806301757
HVUL1H44419.2 HVUL3H14322.2 0.218616667766828
HVUL1H44419.2 HVUL3H14790.2 0.18990162350098
HVUL1H44419.2 HVUL3H18390.2 0.193349825913846
HVUL1H44419.2 HVUL3H18624.2 0.125349506219012
HVUL1H44419.2 HVUL3H18707.2 0.197056783222689
HVUL1H44419.2 HVUL3H23075.2 0.229916305204644
HVUL1H44419.2 HVUL3H32431.2 0.185706992817589
HVUL1H44419.2 HVUL3H34655.2 0.152215698094539
HVUL1H44419.2 HVUL3H35200.2 0.259529868384723
HVUL1H44419.2 HVUL3H35336.2 0.132372692295862
HVUL1H44419.2 HVUL3H35420.2 0.181620941929973
HVUL1H44419.2 HVUL3H37876.2 0.220799873400574
HVUL1H44419.2 HVUL3H38937.2 0.195340827480316
HVUL1H44419.2 HVUL3H46215.2 0.171992629284175
HVUL1H44419.2 HVUL3H46422.2 0.212026634330589
HVUL1H44419.2 HVUL3H47520.2 0.182983927490537
HVUL1H44419.2 HVUL3H51467.2 0.201270917390721
HVUL1H44419.2 HVUL3H52600.2 0.191842887603351
HVUL1H44419.2 HVUL3H54696.2 0.216747747766675
HVUL1H44419.2 HVUL4H03026.2 0.202917960934455
HVUL1H44419.2 HVUL4H08846.2 0.200968944904906
HVUL1H44419.2 HVUL4H13203.2 0.260137279292618
HVUL1H44419.2 HVUL4H14717.2 0.0928968737194133
HVUL1H44419.2 HVUL4H17201.2 0.210143722757449
HVUL1H44419.2 HVUL4H17679.2 0.228450397959968
HVUL1H44419.2 HVUL4H19302.2 0.218195201597599
HVUL1H44419.2 HVUL4H23086.2 0.17683900164604
HVUL1H44419.2 HVUL4H23504.2 0.0661926351385881
HVUL1H44419.2 HVUL4H24743.2 0.141524770435417
HVUL1H44419.2 HVUL4H26283.2 0.17384641929463
HVUL1H44419.2 HVUL4H31204.2 0.213799904884436
HVUL1H44419.2 HVUL4H34908.2 0.174053542405132
HVUL1H44419.2 HVUL4H38469.2 0.226226278202889
HVUL1H44419.2 HVUL4H38524.2 0.181245879857886
HVUL1H44419.2 HVUL4H40001.2 0.142260233086821
HVUL1H44419.2 HVUL4H42287.2 0.221133625703267
HVUL1H44419.2 HVUL4H42373.2 0.207285198596192
HVUL1H44419.2 HVUL4H44926.2 0.176002572477184
HVUL1H44419.2 HVUL4H48365.2 0.0984144187172371
HVUL1H44419.2 HVUL4H51081.2 0.214601175732948
HVUL1H44419.2 HVUL4H55512.2 0.208504600636485
HVUL1H44419.2 HVUL4H56071.2 0.23404641928237
HVUL1H44419.2 HVUL5H01251.2 0.241230943066886
HVUL1H44419.2 HVUL5H01940.2 0.170319074631577
HVUL1H44419.2 HVUL5H03546.2 0.244528367144565
HVUL1H44419.2 HVUL5H03939.2 0.194103715922708
HVUL1H44419.2 HVUL5H06028.2 0.140616603267626
HVUL1H44419.2 HVUL5H07038.2 0.238758615548819
HVUL1H44419.2 HVUL5H09678.2 0.246770569036793
HVUL1H44419.2 HVUL5H09833.2 0.211982895350546
HVUL1H44419.2 HVUL5H10034.2 0.156528908176055
HVUL1H44419.2 HVUL5H11349.2 0.183786436334386
HVUL1H44419.2 HVUL5H14370.2 0.0821844227741478
HVUL1H44419.2 HVUL5H14452.2 0.235863864671537
HVUL1H44419.2 HVUL5H14897.2 0.174881143951237
HVUL1H44419.2 HVUL5H14955.2 0.119503062395499
HVUL1H44419.2 HVUL5H16377.2 0.19441522457819
HVUL1H44419.2 HVUL5H16812.2 0.243864422773214
HVUL1H44419.2 HVUL5H22700.2 0.208782249826626
HVUL1H44419.2 HVUL5H26091.2 0.171931646349933
HVUL1H44419.2 HVUL5H27239.2 0.238186347229562
HVUL1H44419.2 HVUL5H29430.2 0.181167765864703
HVUL1H44419.2 HVUL5H30136.2 0.190493832359561
HVUL1H44419.2 HVUL5H31400.2 0.149410672875689
HVUL1H44419.2 HVUL5H32616.2 0.154630421910018
HVUL1H44419.2 HVUL5H32720.2 0.230760580097798
HVUL1H44419.2 HVUL5H32721.2 0.177380445783316
HVUL1H44419.2 HVUL5H32912.2 0.134756452732005
HVUL1H44419.2 HVUL5H33599.2 0.246465982941996
HVUL1H44419.2 HVUL5H34732.2 0.158692533230307
HVUL1H44419.2 HVUL5H34884.2 0.209918243150306
HVUL1H44419.2 HVUL5H34946.2 0.148490214498394
HVUL1H44419.2 HVUL5H35633.2 0.0910461137705394
HVUL1H44419.2 HVUL5H35742.2 0.164246619963877
HVUL1H44419.2 HVUL5H37112.2 0.161070648628846
HVUL1H44419.2 HVUL5H37572.2 0.197964709925617
HVUL1H44419.2 HVUL5H40076.2 0.217986683425432
HVUL1H44419.2 HVUL5H40847.2 0.169511809046872
HVUL1H44419.2 HVUL5H43611.2 0.137766169066079
HVUL1H44419.2 HVUL5H48388.2 0.21903805731384
HVUL1H44419.2 HVUL5H52835.2 0.0954114122704144
HVUL1H44419.2 HVUL6H02599.2 0.148378361592191
HVUL1H44419.2 HVUL6H06294.2 0.23026088729309
HVUL1H44419.2 HVUL6H07042.2 0.106485958094914
HVUL1H44419.2 HVUL6H09387.2 0.118228852978829
HVUL1H44419.2 HVUL6H11868.2 0.110303256135877
HVUL1H44419.2 HVUL6H17187.2 0.116567212607947
HVUL1H44419.2 HVUL6H17608.2 0.206430852935262
HVUL1H44419.2 HVUL6H19220.2 0.175484233002041
HVUL1H44419.2 HVUL6H22485.2 0.166776370909959
HVUL1H44419.2 HVUL6H26962.2 0.26899407331527
HVUL1H44419.2 HVUL6H31604.2 0.208357357042913
HVUL1H44419.2 HVUL6H32136.2 0.186869627073343
HVUL1H44419.2 HVUL6H32922.2 0.236130237715132
HVUL1H44419.2 HVUL6H32923.2 0.210877105835236
HVUL1H44419.2 HVUL6H33986.2 0.215847621170017
HVUL1H44419.2 HVUL6H42097.2 0.240619964533846
HVUL1H44419.2 HVUL6H42978.2 0.256151600700481
HVUL1H44419.2 HVUL6H46084.2 0.230300906440558
HVUL1H44419.2 HVUL6H46852.2 0.19138617337193
HVUL1H44419.2 HVUL6H48442.2 0.0469558011829777
HVUL1H44419.2 HVUL6H50052.2 0.232729485514535
HVUL1H44419.2 HVUL7H00902.2 0.100141629051851
HVUL1H44419.2 HVUL7H00981.2 0.14705712627444
HVUL1H44419.2 HVUL7H01622.2 0.191344086859895
HVUL1H44419.2 HVUL7H04426.2 0.24141491710558
HVUL1H44419.2 HVUL7H05030.2 0.140113902658124
HVUL1H44419.2 HVUL7H07040.2 0.208130172511126
HVUL1H44419.2 HVUL7H11321.2 0.220985808344534
HVUL1H44419.2 HVUL7H12417.2 0.0876118878113087
HVUL1H44419.2 HVUL7H12720.2 0.212483089893434
HVUL1H44419.2 HVUL7H13740.2 0.132599249722164
HVUL1H44419.2 HVUL7H13879.2 0.171629768037464
HVUL1H44419.2 HVUL7H17250.2 0.189007244196984
HVUL1H44419.2 HVUL7H18795.2 0.102527466510239
HVUL1H44419.2 HVUL7H19319.2 0.137321984841793
HVUL1H44419.2 HVUL7H19832.2 0.125000381899352
HVUL1H44419.2 HVUL7H20466.2 0.0820991194309224
HVUL1H44419.2 HVUL7H21188.2 0.093999732147251
HVUL1H44419.2 HVUL7H21490.2 0.145844259294739
HVUL1H44419.2 HVUL7H22409.2 0.165843017102436
HVUL1H44419.2 HVUL7H23329.2 0.177583300996756
HVUL1H44419.2 HVUL7H24222.2 0.178354627424055
HVUL1H44419.2 HVUL7H29831.2 0.195089592282098
HVUL1H44419.2 HVUL7H32460.2 0.211618643967432
HVUL1H44419.2 HVUL7H34786.2 0.208536753488743
HVUL1H44419.2 HVUL7H36312.2 0.198271977873408
HVUL1H44419.2 HVUL7H41144.2 0.201435491458928
HVUL1H44419.2 HVUL7H41207.2 0.25588202999608
HVUL1H44419.2 HVUL7H44846.2 0.136699704997368
HVUL1H44419.2 HVUL7H50906.2 0.110999359262811
HVUL1H44419.2 HVUL7H54501.2 0.219869790984769
HVUL1H47481.2 HVUL1H48305.2 0.262175144205809
HVUL1H47481.2 HVUL1H50011.2 0.106808996978267
HVUL1H47481.2 HVUL2H00199.2 0.124436516045462
HVUL1H47481.2 HVUL2H01025.2 0.0718923887580131
HVUL1H47481.2 HVUL2H01202.2 0.0997940056315566
HVUL1H47481.2 HVUL2H02439.2 0.305302144613579
HVUL1H47481.2 HVUL2H06740.2 0.279268284419457
HVUL1H47481.2 HVUL2H07445.2 0.0749030101627219
HVUL1H47481.2 HVUL2H08482.2 0.22122002968461
HVUL1H47481.2 HVUL2H13279.2 0.149614323387848
HVUL1H47481.2 HVUL2H13491.2 0.237275402498304
HVUL1H47481.2 HVUL2H15501.2 0.0972142717254905
HVUL1H47481.2 HVUL2H19579.2 0.232142820953805
HVUL1H47481.2 HVUL2H19637.2 0.263220299744035
HVUL1H47481.2 HVUL2H21597.2 0.0999992943932745
HVUL1H47481.2 HVUL2H22732.2 0.266335448414677
HVUL1H47481.2 HVUL2H23179.2 0.171429282444572
HVUL1H47481.2 HVUL2H23599.2 0.218116148241173
HVUL1H47481.2 HVUL2H25272.2 0.224865128709916
HVUL1H47481.2 HVUL2H28705.2 0.210275408624307
HVUL1H47481.2 HVUL2H28788.2 0.234738111556167
HVUL1H47481.2 HVUL2H30326.2 0.285580852506397
HVUL1H47481.2 HVUL2H30833.2 0.237118805434083
HVUL1H47481.2 HVUL2H31183.2 0.195008391202277
HVUL1H47481.2 HVUL2H31756.2 0.117515564712763
HVUL1H47481.2 HVUL2H34120.2 0.126260354978068
HVUL1H47481.2 HVUL2H35215.2 0.245750575095533
HVUL1H47481.2 HVUL2H35333.2 0.0741380223726019
HVUL1H47481.2 HVUL2H35570.2 0.284020229333235
HVUL1H47481.2 HVUL2H36921.2 0.185544814645405
HVUL1H47481.2 HVUL2H38815.2 0.186292132648143
HVUL1H47481.2 HVUL2H39077.2 0.200460432205072
HVUL1H47481.2 HVUL2H39733.2 0.261980269986152
HVUL1H47481.2 HVUL2H46402.2 0.175710224364894
HVUL1H47481.2 HVUL2H48107.2 0.280682606049287
HVUL1H47481.2 HVUL2H48817.2 0.207603594688406
HVUL1H47481.2 HVUL2H49641.2 0.131369944130755
HVUL1H47481.2 HVUL2H49996.2 0.0830787617653865
HVUL1H47481.2 HVUL2H50964.2 0.0589831525234703
HVUL1H47481.2 HVUL2H51937.2 0.123737647510381
HVUL1H47481.2 HVUL2H53730.2 0.247096049741106
HVUL1H47481.2 HVUL2H54259.2 0.0390384065861027
HVUL1H47481.2 HVUL2H54299.2 0.265163019137829
HVUL1H47481.2 HVUL2H57592.2 0.0836313436035116
HVUL1H47481.2 HVUL3H00491.2 0.0525743542843959
HVUL1H47481.2 HVUL3H00822.2 0.25282876025389
HVUL1H47481.2 HVUL3H02932.2 0.222314886687969
HVUL1H47481.2 HVUL3H03449.2 0.204164311328858
HVUL1H47481.2 HVUL3H05437.2 0.150647830210652
HVUL1H47481.2 HVUL3H07242.2 0.0465068179925612
HVUL1H47481.2 HVUL3H07244.2 0.0538531475203152
HVUL1H47481.2 HVUL3H10993.2 0.0609163728050513
HVUL1H47481.2 HVUL3H11275.2 0.244915905523571
HVUL1H47481.2 HVUL3H11357.2 0.0381582076446756
HVUL1H47481.2 HVUL3H11478.2 0.171862831684285
HVUL1H47481.2 HVUL3H13124.2 0.0400583339510865
HVUL1H47481.2 HVUL3H13164.2 0.218354782384264
HVUL1H47481.2 HVUL3H14322.2 0.261448192044464
HVUL1H47481.2 HVUL3H14790.2 0.0792873632502053
HVUL1H47481.2 HVUL3H18390.2 0.124783987144516
HVUL1H47481.2 HVUL3H18624.2 0.0523409034042836
HVUL1H47481.2 HVUL3H18707.2 0.0498802029707658
HVUL1H47481.2 HVUL3H23075.2 0.254843657376197
HVUL1H47481.2 HVUL3H32431.2 0.188418792182655
HVUL1H47481.2 HVUL3H34655.2 0.0310402549051403
HVUL1H47481.2 HVUL3H35200.2 0.153310735935357
HVUL1H47481.2 HVUL3H35336.2 0.261982866579246
HVUL1H47481.2 HVUL3H35420.2 0.0607292765219818
HVUL1H47481.2 HVUL3H37876.2 0.211318638667137
HVUL1H47481.2 HVUL3H38937.2 0.133130049145233
HVUL1H47481.2 HVUL3H46215.2 0.044587433980762
HVUL1H47481.2 HVUL3H46422.2 0.289682019584019
HVUL1H47481.2 HVUL3H47520.2 0.289726799245868
HVUL1H47481.2 HVUL3H51467.2 0.0711688914091818
HVUL1H47481.2 HVUL3H52600.2 0.143136605603678
HVUL1H47481.2 HVUL3H54696.2 0.0800534595654214
HVUL1H47481.2 HVUL4H03026.2 0.248285082539392
HVUL1H47481.2 HVUL4H08846.2 0.139832153021748
HVUL1H47481.2 HVUL4H13203.2 0.165623648024793
HVUL1H47481.2 HVUL4H14717.2 0.177958973565002
HVUL1H47481.2 HVUL4H17201.2 0.145403692634531
HVUL1H47481.2 HVUL4H17679.2 0.189605076792884
HVUL1H47481.2 HVUL4H19302.2 0.0886357080143342
HVUL1H47481.2 HVUL4H23086.2 0.197871029531344
HVUL1H47481.2 HVUL4H23504.2 0.156211390192586
HVUL1H47481.2 HVUL4H24743.2 0.0273303826547916
HVUL1H47481.2 HVUL4H26283.2 0.0383816051604743
HVUL1H47481.2 HVUL4H31204.2 0.250309167269202
HVUL1H47481.2 HVUL4H34908.2 0.259584357734793
HVUL1H47481.2 HVUL4H38469.2 0.184136067825517
HVUL1H47481.2 HVUL4H38524.2 0.24074299264657
HVUL1H47481.2 HVUL4H40001.2 0.174984726292639
HVUL1H47481.2 HVUL4H42287.2 0.274895335895109
HVUL1H47481.2 HVUL4H42373.2 0.0933940348436925
HVUL1H47481.2 HVUL4H44926.2 0.299491386721836
HVUL1H47481.2 HVUL4H48365.2 0.0463497394084168
HVUL1H47481.2 HVUL4H51081.2 0.286363313731285
HVUL1H47481.2 HVUL4H55512.2 0.245988708620091
HVUL1H47481.2 HVUL4H56071.2 0.157928060753988
HVUL1H47481.2 HVUL5H01251.2 0.216463897005056
HVUL1H47481.2 HVUL5H01940.2 0.187503915126746
HVUL1H47481.2 HVUL5H03546.2 0.265098117645633
HVUL1H47481.2 HVUL5H03939.2 0.054993283867537
HVUL1H47481.2 HVUL5H06028.2 0.0288075528200274
HVUL1H47481.2 HVUL5H07038.2 0.202851410144467
HVUL1H47481.2 HVUL5H09678.2 0.191905774693767
HVUL1H47481.2 HVUL5H09833.2 0.30528692749471
HVUL1H47481.2 HVUL5H10034.2 0.243545003947761
HVUL1H47481.2 HVUL5H11349.2 0.0523726335404597
HVUL1H47481.2 HVUL5H14370.2 0.136927042721002
HVUL1H47481.2 HVUL5H14452.2 0.281459871785361
HVUL1H47481.2 HVUL5H14897.2 0.145408849037654
HVUL1H47481.2 HVUL5H14955.2 0.165467384473742
HVUL1H47481.2 HVUL5H16377.2 0.063480301064271
HVUL1H47481.2 HVUL5H16812.2 0.211087719417178
HVUL1H47481.2 HVUL5H22700.2 0.242996235742936
HVUL1H47481.2 HVUL5H26091.2 0.193910398921799
HVUL1H47481.2 HVUL5H27239.2 0.168641188359889
HVUL1H47481.2 HVUL5H29430.2 0.283609130514334
HVUL1H47481.2 HVUL5H30136.2 0.283722264661169
HVUL1H47481.2 HVUL5H31400.2 0.0294676249986415
HVUL1H47481.2 HVUL5H32616.2 0.232310929928765
HVUL1H47481.2 HVUL5H32720.2 0.132015275200557
HVUL1H47481.2 HVUL5H32721.2 0.161918664642799
HVUL1H47481.2 HVUL5H32912.2 0.205940821673725
HVUL1H47481.2 HVUL5H33599.2 0.178636570110784
HVUL1H47481.2 HVUL5H34732.2 0.2949145047377
HVUL1H47481.2 HVUL5H34884.2 0.25552140940074
HVUL1H47481.2 HVUL5H34946.2 0.21712033238701
HVUL1H47481.2 HVUL5H35633.2 0.104643698546811
HVUL1H47481.2 HVUL5H35742.2 0.197220897419944
HVUL1H47481.2 HVUL5H37112.2 0.10562612904566
HVUL1H47481.2 HVUL5H37572.2 0.215602844775726
HVUL1H47481.2 HVUL5H40076.2 0.22448514668977
HVUL1H47481.2 HVUL5H40847.2 0.264957596065373
HVUL1H47481.2 HVUL5H43611.2 0.0708737912945
HVUL1H47481.2 HVUL5H48388.2 0.0743776544418096
HVUL1H47481.2 HVUL5H52835.2 0.121650978824558
HVUL1H47481.2 HVUL6H02599.2 0.152267983798678
HVUL1H47481.2 HVUL6H06294.2 0.180465523684784
HVUL1H47481.2 HVUL6H07042.2 0.203702020613946
HVUL1H47481.2 HVUL6H09387.2 0.192189375488519
HVUL1H47481.2 HVUL6H11868.2 0.100024697730873
HVUL1H47481.2 HVUL6H17187.2 0.104472085481101
HVUL1H47481.2 HVUL6H17608.2 0.154481602273961
HVUL1H47481.2 HVUL6H19220.2 0.28792126487625
HVUL1H47481.2 HVUL6H22485.2 0.273851168969038
HVUL1H47481.2 HVUL6H26962.2 0.153458119447684
HVUL1H47481.2 HVUL6H31604.2 0.222253362716329
HVUL1H47481.2 HVUL6H32136.2 0.156545740638697
HVUL1H47481.2 HVUL6H32922.2 0.137687169282924
HVUL1H47481.2 HVUL6H32923.2 0.130062829568781
HVUL1H47481.2 HVUL6H33986.2 0.156642573029991
HVUL1H47481.2 HVUL6H42097.2 0.167599236987315
HVUL1H47481.2 HVUL6H42978.2 0.111298151201252
HVUL1H47481.2 HVUL6H46084.2 0.214957692022587
HVUL1H47481.2 HVUL6H46852.2 0.0652623404532538
HVUL1H47481.2 HVUL6H48442.2 0.0914637589660698
HVUL1H47481.2 HVUL6H50052.2 0.274907459920481
HVUL1H47481.2 HVUL7H00902.2 0.141921978787727
HVUL1H47481.2 HVUL7H00981.2 0.177130011500984
HVUL1H47481.2 HVUL7H01622.2 0.0449172594596495
HVUL1H47481.2 HVUL7H04426.2 0.178595710979376
HVUL1H47481.2 HVUL7H05030.2 0.284768584547958
HVUL1H47481.2 HVUL7H07040.2 0.125481628473228
HVUL1H47481.2 HVUL7H11321.2 0.218964558123321
HVUL1H47481.2 HVUL7H12417.2 0.0891572676869657
HVUL1H47481.2 HVUL7H12720.2 0.18148137021752
HVUL1H47481.2 HVUL7H13740.2 0.277509136570921
HVUL1H47481.2 HVUL7H13879.2 0.242159998026471
HVUL1H47481.2 HVUL7H17250.2 0.297928752357442
HVUL1H47481.2 HVUL7H18795.2 0.117248815558551
HVUL1H47481.2 HVUL7H19319.2 0.139077791863063
HVUL1H47481.2 HVUL7H19832.2 0.131963577738225
HVUL1H47481.2 HVUL7H20466.2 0.132285106766302
HVUL1H47481.2 HVUL7H21188.2 0.177111915426701
HVUL1H47481.2 HVUL7H21490.2 0.176622284728042
HVUL1H47481.2 HVUL7H22409.2 0.0456483508062176
HVUL1H47481.2 HVUL7H23329.2 0.195773526932047
HVUL1H47481.2 HVUL7H24222.2 0.25620147030871
HVUL1H47481.2 HVUL7H29831.2 0.282673630569336
HVUL1H47481.2 HVUL7H32460.2 0.264035239496783
HVUL1H47481.2 HVUL7H34786.2 0.195746504506231
HVUL1H47481.2 HVUL7H36312.2 0.183710586553173
HVUL1H47481.2 HVUL7H41144.2 0.132366480589604
HVUL1H47481.2 HVUL7H41207.2 0.235533938707077
HVUL1H47481.2 HVUL7H44846.2 0.254534823623243
HVUL1H47481.2 HVUL7H50906.2 0.151206149683555
HVUL1H47481.2 HVUL7H54501.2 0.0855695592955238
HVUL1H48305.2 HVUL1H50011.2 0.0809394751697209
HVUL1H48305.2 HVUL2H00199.2 0.149547989129797
HVUL1H48305.2 HVUL2H01025.2 0.0853752849634589
HVUL1H48305.2 HVUL2H01202.2 0.142988449663458
HVUL1H48305.2 HVUL2H02439.2 0.315062638548508
HVUL1H48305.2 HVUL2H06740.2 0.308813891817226
HVUL1H48305.2 HVUL2H07445.2 0.0890696989326786
HVUL1H48305.2 HVUL2H08482.2 0.219416555256078
HVUL1H48305.2 HVUL2H13279.2 0.128978706873313
HVUL1H48305.2 HVUL2H13491.2 0.232101355775862
HVUL1H48305.2 HVUL2H15501.2 0.146815961296426
HVUL1H48305.2 HVUL2H19579.2 0.228262459065915
HVUL1H48305.2 HVUL2H19637.2 0.280059446483181
HVUL1H48305.2 HVUL2H21597.2 0.153402053694451
HVUL1H48305.2 HVUL2H22732.2 0.301067619499848
HVUL1H48305.2 HVUL2H23179.2 0.102891845008088
HVUL1H48305.2 HVUL2H23599.2 0.221678742750394
HVUL1H48305.2 HVUL2H25272.2 0.23312156670673
HVUL1H48305.2 HVUL2H28705.2 0.247743546652315
HVUL1H48305.2 HVUL2H28788.2 0.253397977181684
HVUL1H48305.2 HVUL2H30326.2 0.360119987136166
HVUL1H48305.2 HVUL2H30833.2 0.260649504305077
HVUL1H48305.2 HVUL2H31183.2 0.237027463883622
HVUL1H48305.2 HVUL2H31756.2 0.131939144983513
HVUL1H48305.2 HVUL2H34120.2 0.195928831839849
HVUL1H48305.2 HVUL2H35215.2 0.301527653134202
HVUL1H48305.2 HVUL2H35333.2 0.0487430412230377
HVUL1H48305.2 HVUL2H35570.2 0.343139316473409
HVUL1H48305.2 HVUL2H36921.2 0.163215038893277
HVUL1H48305.2 HVUL2H38815.2 0.218392289062753
HVUL1H48305.2 HVUL2H39077.2 0.247686007069656
HVUL1H48305.2 HVUL2H39733.2 0.316782257283194
HVUL1H48305.2 HVUL2H46402.2 0.0991916291401368
HVUL1H48305.2 HVUL2H48107.2 0.336604261086519
HVUL1H48305.2 HVUL2H48817.2 0.23312421222305
HVUL1H48305.2 HVUL2H49641.2 0.176256900097139
HVUL1H48305.2 HVUL2H49996.2 0.13948890212782
HVUL1H48305.2 HVUL2H50964.2 0.0979895842518934
HVUL1H48305.2 HVUL2H51937.2 0.132515654350888
HVUL1H48305.2 HVUL2H53730.2 0.270224398695696
HVUL1H48305.2 HVUL2H54259.2 0.0475757287015766
HVUL1H48305.2 HVUL2H54299.2 0.279627631726066
HVUL1H48305.2 HVUL2H57592.2 0.1005839055804
HVUL1H48305.2 HVUL3H00491.2 0.0916402342921437
HVUL1H48305.2 HVUL3H00822.2 0.212535179419459
HVUL1H48305.2 HVUL3H02932.2 0.162237792659246
HVUL1H48305.2 HVUL3H03449.2 0.242307133029073
HVUL1H48305.2 HVUL3H05437.2 0.238117170681194
HVUL1H48305.2 HVUL3H07242.2 0.0777716777444783
HVUL1H48305.2 HVUL3H07244.2 0.0828616497332982
HVUL1H48305.2 HVUL3H10993.2 0.087961610976213
HVUL1H48305.2 HVUL3H11275.2 0.20307421687564
HVUL1H48305.2 HVUL3H11357.2 0.0611426969399892
HVUL1H48305.2 HVUL3H11478.2 0.193567846571614
HVUL1H48305.2 HVUL3H13124.2 0.0687789448411341
HVUL1H48305.2 HVUL3H13164.2 0.228797205426295
HVUL1H48305.2 HVUL3H14322.2 0.312701238444758
HVUL1H48305.2 HVUL3H14790.2 0.109122749680462
HVUL1H48305.2 HVUL3H18390.2 0.14156700526133
HVUL1H48305.2 HVUL3H18624.2 0.0820023968490995
HVUL1H48305.2 HVUL3H18707.2 0.0938717665762119
HVUL1H48305.2 HVUL3H23075.2 0.31165429406351
HVUL1H48305.2 HVUL3H32431.2 0.198068702921041
HVUL1H48305.2 HVUL3H34655.2 0.0509340527897564
HVUL1H48305.2 HVUL3H35200.2 0.212363399860334
HVUL1H48305.2 HVUL3H35336.2 0.223900178476178
HVUL1H48305.2 HVUL3H35420.2 0.126860326637073
HVUL1H48305.2 HVUL3H37876.2 0.260482497871174
HVUL1H48305.2 HVUL3H38937.2 0.140481151570456
HVUL1H48305.2 HVUL3H46215.2 0.0786328619441339
HVUL1H48305.2 HVUL3H46422.2 0.331709181697292
HVUL1H48305.2 HVUL3H47520.2 0.278095004837286
HVUL1H48305.2 HVUL3H51467.2 0.126136185723822
HVUL1H48305.2 HVUL3H52600.2 0.144902494858109
HVUL1H48305.2 HVUL3H54696.2 0.114077467684164
HVUL1H48305.2 HVUL4H03026.2 0.25807720942597
HVUL1H48305.2 HVUL4H08846.2 0.20042321971709
HVUL1H48305.2 HVUL4H13203.2 0.200173973914171
HVUL1H48305.2 HVUL4H14717.2 0.149345317314263
HVUL1H48305.2 HVUL4H17201.2 0.23175550443543
HVUL1H48305.2 HVUL4H17679.2 0.29831001664676
HVUL1H48305.2 HVUL4H19302.2 0.117880863560791
HVUL1H48305.2 HVUL4H23086.2 0.198701229163982
HVUL1H48305.2 HVUL4H23504.2 0.104681452516533
HVUL1H48305.2 HVUL4H24743.2 0.0495015527031276
HVUL1H48305.2 HVUL4H26283.2 0.0627222210663491
HVUL1H48305.2 HVUL4H31204.2 0.260487595560384
HVUL1H48305.2 HVUL4H34908.2 0.286693526575461
HVUL1H48305.2 HVUL4H38469.2 0.199365186333172
HVUL1H48305.2 HVUL4H38524.2 0.209316524497514
HVUL1H48305.2 HVUL4H40001.2 0.186826343482353
HVUL1H48305.2 HVUL4H42287.2 0.365138356147572
HVUL1H48305.2 HVUL4H42373.2 0.114439362987823
HVUL1H48305.2 HVUL4H44926.2 0.273833981079056
HVUL1H48305.2 HVUL4H48365.2 0.0490389306880347
HVUL1H48305.2 HVUL4H51081.2 0.314667795152976
HVUL1H48305.2 HVUL4H55512.2 0.231524127533026
HVUL1H48305.2 HVUL4H56071.2 0.197338658533779
HVUL1H48305.2 HVUL5H01251.2 0.273776178512601
HVUL1H48305.2 HVUL5H01940.2 0.168422830339992
HVUL1H48305.2 HVUL5H03546.2 0.347211898056111
HVUL1H48305.2 HVUL5H03939.2 0.0872233519660293
HVUL1H48305.2 HVUL5H06028.2 0.0577374558415889
HVUL1H48305.2 HVUL5H07038.2 0.229625837285857
HVUL1H48305.2 HVUL5H09678.2 0.238867413178393
HVUL1H48305.2 HVUL5H09833.2 0.339255633671206
HVUL1H48305.2 HVUL5H10034.2 0.192130888679398
HVUL1H48305.2 HVUL5H11349.2 0.0915550289891186
HVUL1H48305.2 HVUL5H14370.2 0.109119240808959
HVUL1H48305.2 HVUL5H14452.2 0.317508051812564
HVUL1H48305.2 HVUL5H14897.2 0.150043233398775
HVUL1H48305.2 HVUL5H14955.2 0.148262690189561
HVUL1H48305.2 HVUL5H16377.2 0.10742607448179
HVUL1H48305.2 HVUL5H16812.2 0.299463647590108
HVUL1H48305.2 HVUL5H22700.2 0.234276007832328
HVUL1H48305.2 HVUL5H26091.2 0.190055562758371
HVUL1H48305.2 HVUL5H27239.2 0.243255652722662
HVUL1H48305.2 HVUL5H29430.2 0.261126704802671
HVUL1H48305.2 HVUL5H30136.2 0.346740092170244
HVUL1H48305.2 HVUL5H31400.2 0.0570426907984241
HVUL1H48305.2 HVUL5H32616.2 0.208455235077744
HVUL1H48305.2 HVUL5H32720.2 0.227285893721373
HVUL1H48305.2 HVUL5H32721.2 0.161981260318625
HVUL1H48305.2 HVUL5H32912.2 0.189424420673825
HVUL1H48305.2 HVUL5H33599.2 0.258323474999202
HVUL1H48305.2 HVUL5H34732.2 0.304544059353273
HVUL1H48305.2 HVUL5H34884.2 0.27704040529166
HVUL1H48305.2 HVUL5H34946.2 0.173648012074345
HVUL1H48305.2 HVUL5H35633.2 0.10695241225949
HVUL1H48305.2 HVUL5H35742.2 0.188902524442693
HVUL1H48305.2 HVUL5H37112.2 0.115499859737699
HVUL1H48305.2 HVUL5H37572.2 0.22895817936057
HVUL1H48305.2 HVUL5H40076.2 0.268713655341877
HVUL1H48305.2 HVUL5H40847.2 0.292090010363367
HVUL1H48305.2 HVUL5H43611.2 0.0840656094696201
HVUL1H48305.2 HVUL5H48388.2 0.118027696167073
HVUL1H48305.2 HVUL5H52835.2 0.0947843702917939
HVUL1H48305.2 HVUL6H02599.2 0.157740109958431
HVUL1H48305.2 HVUL6H06294.2 0.258641327992681
HVUL1H48305.2 HVUL6H07042.2 0.144974403203335
HVUL1H48305.2 HVUL6H09387.2 0.168738145378416
HVUL1H48305.2 HVUL6H11868.2 0.0993829838624865
HVUL1H48305.2 HVUL6H17187.2 0.104862746142569
HVUL1H48305.2 HVUL6H17608.2 0.180911373721283
HVUL1H48305.2 HVUL6H19220.2 0.309555068343683
HVUL1H48305.2 HVUL6H22485.2 0.293324687680997
HVUL1H48305.2 HVUL6H26962.2 0.236343451780189
HVUL1H48305.2 HVUL6H31604.2 0.27105154565544
HVUL1H48305.2 HVUL6H32136.2 0.207805394413202
HVUL1H48305.2 HVUL6H32922.2 0.20207043973145
HVUL1H48305.2 HVUL6H32923.2 0.164724346451615
HVUL1H48305.2 HVUL6H33986.2 0.264344247379308
HVUL1H48305.2 HVUL6H42097.2 0.211454151904067
HVUL1H48305.2 HVUL6H42978.2 0.189812130337691
HVUL1H48305.2 HVUL6H46084.2 0.254410913520321
HVUL1H48305.2 HVUL6H46852.2 0.111173417399644
HVUL1H48305.2 HVUL6H48442.2 0.0633980981157467
HVUL1H48305.2 HVUL6H50052.2 0.304046666599087
HVUL1H48305.2 HVUL7H00902.2 0.157185430471695
HVUL1H48305.2 HVUL7H00981.2 0.162955970606329
HVUL1H48305.2 HVUL7H01622.2 0.0751177386723769
HVUL1H48305.2 HVUL7H04426.2 0.202313918132391
HVUL1H48305.2 HVUL7H05030.2 0.240503022233135
HVUL1H48305.2 HVUL7H07040.2 0.201706491934805
HVUL1H48305.2 HVUL7H11321.2 0.229380321115068
HVUL1H48305.2 HVUL7H12417.2 0.0772711140241445
HVUL1H48305.2 HVUL7H12720.2 0.254418436993665
HVUL1H48305.2 HVUL7H13740.2 0.241531736384573
HVUL1H48305.2 HVUL7H13879.2 0.270992586858541
HVUL1H48305.2 HVUL7H17250.2 0.312633029137513
HVUL1H48305.2 HVUL7H18795.2 0.138595493444688
HVUL1H48305.2 HVUL7H19319.2 0.119675837266912
HVUL1H48305.2 HVUL7H19832.2 0.141430583622751
HVUL1H48305.2 HVUL7H20466.2 0.127362654279348
HVUL1H48305.2 HVUL7H21188.2 0.156227886430963
HVUL1H48305.2 HVUL7H21490.2 0.155380863234097
HVUL1H48305.2 HVUL7H22409.2 0.0745406093065564
HVUL1H48305.2 HVUL7H23329.2 0.237990793143347
HVUL1H48305.2 HVUL7H24222.2 0.268530877683678
HVUL1H48305.2 HVUL7H29831.2 0.266614425175041
HVUL1H48305.2 HVUL7H32460.2 0.332294982519084
HVUL1H48305.2 HVUL7H34786.2 0.210416467100605
HVUL1H48305.2 HVUL7H36312.2 0.188772986432116
HVUL1H48305.2 HVUL7H41144.2 0.175572156550687
HVUL1H48305.2 HVUL7H41207.2 0.337845600729998
HVUL1H48305.2 HVUL7H44846.2 0.215980577902474
HVUL1H48305.2 HVUL7H50906.2 0.135418812852441
HVUL1H48305.2 HVUL7H54501.2 0.123763815634697
HVUL1H50011.2 HVUL2H00199.2 0.102776115213396
HVUL1H50011.2 HVUL2H01025.2 0.0823015817759639
HVUL1H50011.2 HVUL2H01202.2 0.0726503150594352
HVUL1H50011.2 HVUL2H02439.2 0.105007778168159
HVUL1H50011.2 HVUL2H06740.2 0.10534343035525
HVUL1H50011.2 HVUL2H07445.2 0.0763512614322814
HVUL1H50011.2 HVUL2H08482.2 0.12016466374476
HVUL1H50011.2 HVUL2H13279.2 0.0806637556012696
HVUL1H50011.2 HVUL2H13491.2 0.101129969580238
HVUL1H50011.2 HVUL2H15501.2 0.0802257733900809
HVUL1H50011.2 HVUL2H19579.2 0.123018092673258
HVUL1H50011.2 HVUL2H19637.2 0.0764926384603043
HVUL1H50011.2 HVUL2H21597.2 0.0832100956693747
HVUL1H50011.2 HVUL2H22732.2 0.07764271521699
HVUL1H50011.2 HVUL2H23179.2 0.0789954693152168
HVUL1H50011.2 HVUL2H23599.2 0.129233449691154
HVUL1H50011.2 HVUL2H25272.2 0.124612125952102
HVUL1H50011.2 HVUL2H28705.2 0.0977651134128897
HVUL1H50011.2 HVUL2H28788.2 0.115201903619804
HVUL1H50011.2 HVUL2H30326.2 0.0845524789650578
HVUL1H50011.2 HVUL2H30833.2 0.0748043538032041
HVUL1H50011.2 HVUL2H31183.2 0.108884177008412
HVUL1H50011.2 HVUL2H31756.2 0.0966527574799958
HVUL1H50011.2 HVUL2H34120.2 0.0808845665130309
HVUL1H50011.2 HVUL2H35215.2 0.0758473335348905
HVUL1H50011.2 HVUL2H35333.2 0.0625393747058554
HVUL1H50011.2 HVUL2H35570.2 0.0904452018557392
HVUL1H50011.2 HVUL2H36921.2 0.0922822199291872
HVUL1H50011.2 HVUL2H38815.2 0.0941855214523475
HVUL1H50011.2 HVUL2H39077.2 0.0878269095092526
HVUL1H50011.2 HVUL2H39733.2 0.0995161594073728
HVUL1H50011.2 HVUL2H46402.2 0.0931254112809243
HVUL1H50011.2 HVUL2H48107.2 0.100673896206421
HVUL1H50011.2 HVUL2H48817.2 0.124813978464121
HVUL1H50011.2 HVUL2H49641.2 0.100016729523962
HVUL1H50011.2 HVUL2H49996.2 0.0704329689732353
HVUL1H50011.2 HVUL2H50964.2 0.0624986226240089
HVUL1H50011.2 HVUL2H51937.2 0.0917795231291557
HVUL1H50011.2 HVUL2H53730.2 0.0877085648760259
HVUL1H50011.2 HVUL2H54259.2 0.0640822864528276
HVUL1H50011.2 HVUL2H54299.2 0.123347831612495
HVUL1H50011.2 HVUL2H57592.2 0.09275088831955
HVUL1H50011.2 HVUL3H00491.2 0.0633306443619345
HVUL1H50011.2 HVUL3H00822.2 0.099612848164321
HVUL1H50011.2 HVUL3H02932.2 0.122407513751873
HVUL1H50011.2 HVUL3H03449.2 0.109519682460656
HVUL1H50011.2 HVUL3H05437.2 0.0622283941068273
HVUL1H50011.2 HVUL3H07242.2 0.0603991701896784
HVUL1H50011.2 HVUL3H07244.2 0.0690155240584637
HVUL1H50011.2 HVUL3H10993.2 0.0761367819111324
HVUL1H50011.2 HVUL3H11275.2 0.115629443104449
HVUL1H50011.2 HVUL3H11357.2 0.0579142378373058
HVUL1H50011.2 HVUL3H11478.2 0.12326511012335
HVUL1H50011.2 HVUL3H13124.2 0.0547260088955732
HVUL1H50011.2 HVUL3H13164.2 0.102956316120327
HVUL1H50011.2 HVUL3H14322.2 0.0939615395111818
HVUL1H50011.2 HVUL3H14790.2 0.0723853630220811
HVUL1H50011.2 HVUL3H18390.2 0.114886618456709
HVUL1H50011.2 HVUL3H18624.2 0.0606048459665933
HVUL1H50011.2 HVUL3H18707.2 0.0577179212616866
HVUL1H50011.2 HVUL3H23075.2 0.097732372225584
HVUL1H50011.2 HVUL3H32431.2 0.114573786771306
HVUL1H50011.2 HVUL3H34655.2 0.0526689461850528
HVUL1H50011.2 HVUL3H35200.2 0.0974020622394924
HVUL1H50011.2 HVUL3H35336.2 0.0994036492446493
HVUL1H50011.2 HVUL3H35420.2 0.0434031399357643
HVUL1H50011.2 HVUL3H37876.2 0.0971209218221922
HVUL1H50011.2 HVUL3H38937.2 0.10976483304334
HVUL1H50011.2 HVUL3H46215.2 0.057289255266825
HVUL1H50011.2 HVUL3H46422.2 0.0916215117357195
HVUL1H50011.2 HVUL3H47520.2 0.109124725218122
HVUL1H50011.2 HVUL3H51467.2 0.0650425909155263
HVUL1H50011.2 HVUL3H52600.2 0.119315444682802
HVUL1H50011.2 HVUL3H54696.2 0.085957630508164
HVUL1H50011.2 HVUL4H03026.2 0.110747058891734
HVUL1H50011.2 HVUL4H08846.2 0.0771812638025114
HVUL1H50011.2 HVUL4H13203.2 0.122466789129671
HVUL1H50011.2 HVUL4H14717.2 0.0644626192364346
HVUL1H50011.2 HVUL4H17201.2 0.0686262063204197
HVUL1H50011.2 HVUL4H17679.2 0.0696811492720134
HVUL1H50011.2 HVUL4H19302.2 0.0946156335772768
HVUL1H50011.2 HVUL4H23086.2 0.100427582519143
HVUL1H50011.2 HVUL4H23504.2 0.0836939012321907
HVUL1H50011.2 HVUL4H24743.2 0.0440242383903228
HVUL1H50011.2 HVUL4H26283.2 0.0583550175304192
HVUL1H50011.2 HVUL4H31204.2 0.118514048014953
HVUL1H50011.2 HVUL4H34908.2 0.0892967427624348
HVUL1H50011.2 HVUL4H38469.2 0.118300921858761
HVUL1H50011.2 HVUL4H38524.2 0.136097631790006
HVUL1H50011.2 HVUL4H40001.2 0.074252044148401
HVUL1H50011.2 HVUL4H42287.2 0.0781360907247476
HVUL1H50011.2 HVUL4H42373.2 0.0990169866316309
HVUL1H50011.2 HVUL4H44926.2 0.116429601899817
HVUL1H50011.2 HVUL4H48365.2 0.0669240562420088
HVUL1H50011.2 HVUL4H51081.2 0.105436117347728
HVUL1H50011.2 HVUL4H55512.2 0.128094138574449
HVUL1H50011.2 HVUL4H56071.2 0.10537128766282
HVUL1H50011.2 HVUL5H01251.2 0.0969481636983857
HVUL1H50011.2 HVUL5H01940.2 0.118369398775973
HVUL1H50011.2 HVUL5H03546.2 0.0913101042847558
HVUL1H50011.2 HVUL5H03939.2 0.0648364467387186
HVUL1H50011.2 HVUL5H06028.2 0.0388198902889097
HVUL1H50011.2 HVUL5H07038.2 0.119764487449879
HVUL1H50011.2 HVUL5H09678.2 0.112440242544477
HVUL1H50011.2 HVUL5H09833.2 0.100954427560618
HVUL1H50011.2 HVUL5H10034.2 0.132980385788352
HVUL1H50011.2 HVUL5H11349.2 0.0592808871004009
HVUL1H50011.2 HVUL5H14370.2 0.0722379536777415
HVUL1H50011.2 HVUL5H14452.2 0.110620370081516
HVUL1H50011.2 HVUL5H14897.2 0.100981023128691
HVUL1H50011.2 HVUL5H14955.2 0.0885463975608123
HVUL1H50011.2 HVUL5H16377.2 0.0586480381181697
HVUL1H50011.2 HVUL5H16812.2 0.084688368280745
HVUL1H50011.2 HVUL5H22700.2 0.122328820627852
HVUL1H50011.2 HVUL5H26091.2 0.11978136782015
HVUL1H50011.2 HVUL5H27239.2 0.0912415132314185
HVUL1H50011.2 HVUL5H29430.2 0.119140704988487
HVUL1H50011.2 HVUL5H30136.2 0.0765975216871379
HVUL1H50011.2 HVUL5H31400.2 0.0443376862025184
HVUL1H50011.2 HVUL5H32616.2 0.10168511038137
HVUL1H50011.2 HVUL5H32720.2 0.0687154856698528
HVUL1H50011.2 HVUL5H32721.2 0.104868947866646
HVUL1H50011.2 HVUL5H32912.2 0.0885949916292509
HVUL1H50011.2 HVUL5H33599.2 0.087309813189226
HVUL1H50011.2 HVUL5H34732.2 0.0804142605522696
HVUL1H50011.2 HVUL5H34884.2 0.115500855527027
HVUL1H50011.2 HVUL5H34946.2 0.12080121980234
HVUL1H50011.2 HVUL5H35633.2 0.0583618413584608
HVUL1H50011.2 HVUL5H35742.2 0.123044634546875
HVUL1H50011.2 HVUL5H37112.2 0.0928520369184453
HVUL1H50011.2 HVUL5H37572.2 0.105423361462193
HVUL1H50011.2 HVUL5H40076.2 0.0943653892215033
HVUL1H50011.2 HVUL5H40847.2 0.0824484050189798
HVUL1H50011.2 HVUL5H43611.2 0.080531703250262
HVUL1H50011.2 HVUL5H48388.2 0.0749849591956099
HVUL1H50011.2 HVUL5H52835.2 0.0846640417462791
[truncated: 804,453 more chars]
