# Supplementary material for: Gene coexpression network analysis combined with metabonomics reveals the resistance responses to powdery mildew in Tibetan hulless barley
Source: Sci Rep. 2018 Oct 8;8:14928. doi: 10.1038/s41598-018-33113-7 (PMC6175840; doi:10.1038/s41598-018-33113-7)
Supplement: Supplementary file 11 — Dataset 1 [file 41598_2018_33113_MOESM11_ESM.zip › sample_Z13/resultVisANTInput-blue_all.txt]

HVUL0H00147.2 HVUL0H00185.2 0.567038707839824
HVUL0H00147.2 HVUL0H00285.2 0.424817079789825
HVUL0H00147.2 HVUL0H00307.2 0.476044627034114
HVUL0H00147.2 HVUL0H00794.2 0.161437352714047
HVUL0H00147.2 HVUL0H00894.2 0.466096596898931
HVUL0H00147.2 HVUL0H01008.2 0.0162443493361721
HVUL0H00147.2 HVUL0H01049.2 0.322295170934067
HVUL0H00147.2 HVUL0H01113.2 0.116542388431368
HVUL0H00147.2 HVUL0H01169.2 0.0980959503201519
HVUL0H00147.2 HVUL0H01182.2 0.373179198041851
HVUL0H00147.2 HVUL0H01229.2 0.0629171463495149
HVUL0H00147.2 HVUL0H01274.2 0.0534162114264006
HVUL0H00147.2 HVUL0H01376.2 0.282731209246518
HVUL0H00147.2 HVUL0H01558.2 0.0672751702691615
HVUL0H00147.2 HVUL0H01744.2 0.268599672224799
HVUL0H00147.2 HVUL0H01780.2 0.24655779628714
HVUL0H00147.2 HVUL0H01785.2 0.52319311207011
HVUL0H00147.2 HVUL0H02078.2 0.0624843967261242
HVUL0H00147.2 HVUL0H02355.2 0.526198383649888
HVUL0H00147.2 HVUL0H02425.2 0.392349430349345
HVUL0H00147.2 HVUL0H02697.2 0.215212261571504
HVUL0H00147.2 HVUL0H02850.2 0.257562447923554
HVUL0H00147.2 HVUL0H03132.2 0.117654261644394
HVUL0H00147.2 HVUL0H03523.2 0.198424589380518
HVUL0H00147.2 HVUL0H03918.2 0.562569670286458
HVUL0H00147.2 HVUL0H03948.2 0.451938419491103
HVUL0H00147.2 HVUL0H04061.2 0.263924570762329
HVUL0H00147.2 HVUL0H04249.2 0.102281394111592
HVUL0H00147.2 HVUL0H04393.2 0.502501502071393
HVUL0H00147.2 HVUL0H04640.2 0.363762761217504
HVUL0H00147.2 HVUL0H05449.2 0.430973280138853
HVUL0H00147.2 HVUL0H05584.2 0.186091968060534
HVUL0H00147.2 HVUL0H05620.2 0.20679105723002
HVUL0H00147.2 HVUL0H06206.2 0.140606838696444
HVUL0H00147.2 HVUL0H06920.2 0.226764768766972
HVUL0H00147.2 HVUL0H07108.2 0.481044836704175
HVUL0H00147.2 HVUL0H07860.2 0.270418200287355
HVUL0H00147.2 HVUL0H08023.2 0.504034849542424
HVUL0H00147.2 HVUL0H08690.2 0.119656164950807
HVUL0H00147.2 HVUL0H08811.2 0.120227099377827
HVUL0H00147.2 HVUL0H09210.2 0.215211214076667
HVUL0H00147.2 HVUL0H09401.2 0.135475405120012
HVUL0H00147.2 HVUL0H10077.2 0.0642669474220536
HVUL0H00147.2 HVUL0H10078.2 0.0947719066684401
HVUL0H00147.2 HVUL0H11038.2 0.288045618560729
HVUL0H00147.2 HVUL0H11176.2 0.150043093154161
HVUL0H00147.2 HVUL0H11990.2 0.0832587230083149
HVUL0H00147.2 HVUL0H12633.2 0.172607144397348
HVUL0H00147.2 HVUL0H12690.2 0.115911083622106
HVUL0H00147.2 HVUL0H12691.2 0.095823838590133
HVUL0H00147.2 HVUL0H13385.2 0.267124012788751
HVUL0H00147.2 HVUL0H14608.2 0.365842904437922
HVUL0H00147.2 HVUL0H15674.2 0.500006622027116
HVUL0H00147.2 HVUL0H15878.2 0.117998498436424
HVUL0H00147.2 HVUL0H16244.2 0.0526465916773458
HVUL0H00147.2 HVUL0H16828.2 0.198308227031732
HVUL0H00147.2 HVUL0H17596.2 0.516450568449953
HVUL0H00147.2 HVUL0H19376.2 0.147520810631616
HVUL0H00147.2 HVUL0H21091.2 0.154725656606145
HVUL0H00147.2 HVUL0H21588.2 0.122938434285155
HVUL0H00147.2 HVUL0H22947.2 0.507830653516845
HVUL0H00147.2 HVUL0H22948.2 0.0496958998844063
HVUL0H00147.2 HVUL0H23156.2 0.523795718990329
HVUL0H00147.2 HVUL0H23341.2 0.10874551639887
HVUL0H00147.2 HVUL0H24358.2 0.0646611838305037
HVUL0H00147.2 HVUL0H24665.2 0.102509346223435
HVUL0H00147.2 HVUL0H27664.2 0.547298953281078
HVUL0H00147.2 HVUL0H27962.2 0.264778790234193
HVUL0H00147.2 HVUL0H29764.2 0.0800980445020213
HVUL0H00147.2 HVUL0H30534.2 0.159946800291126
HVUL0H00147.2 HVUL0H32121.2 0.572424604301149
HVUL0H00147.2 HVUL0H34718.2 0.384414287130605
HVUL0H00147.2 HVUL0H37447.2 0.123266564945473
HVUL0H00147.2 HVUL0H39712.2 0.118261805594689
HVUL0H00147.2 HVUL0H39806.2 0.111159225713452
HVUL0H00147.2 HVUL0H43661.2 0.162492417118726
HVUL0H00147.2 HVUL0H44117.2 0.202894060536502
HVUL0H00147.2 HVUL0H44776.2 0.117833122667987
HVUL0H00147.2 HVUL0H46713.2 0.121430691492862
HVUL0H00147.2 HVUL0H46775.2 0.281500992752355
HVUL0H00147.2 HVUL0H54436.2 0.095772781182328
HVUL0H00147.2 HVUL1H00515.2 0.489772116399798
HVUL0H00147.2 HVUL1H01653.2 0.554680776963864
HVUL0H00147.2 HVUL1H02513.2 0.423638575367883
HVUL0H00147.2 HVUL1H02904.2 0.333684955696725
HVUL0H00147.2 HVUL1H02945.2 0.147520810631616
HVUL0H00147.2 HVUL1H02995.2 0.393184931822683
HVUL0H00147.2 HVUL1H03051.2 0.275175149423106
HVUL0H00147.2 HVUL1H03164.2 0.551023477881732
HVUL0H00147.2 HVUL1H03309.2 0.169229056068391
HVUL0H00147.2 HVUL1H03425.2 0.149847321843282
HVUL0H00147.2 HVUL1H03596.2 0.480070458365708
HVUL0H00147.2 HVUL1H03721.2 0.526753126019255
HVUL0H00147.2 HVUL1H03788.2 0.449228718024307
HVUL0H00147.2 HVUL1H03923.2 0.268218157349424
HVUL0H00147.2 HVUL1H03981.2 0.333116167597751
HVUL0H00147.2 HVUL1H03995.2 0.169336573731626
HVUL0H00147.2 HVUL1H04376.2 0.218940270453799
HVUL0H00147.2 HVUL1H04661.2 0.120979649375328
HVUL0H00147.2 HVUL1H04874.2 0.241588643157512
HVUL0H00147.2 HVUL1H05092.2 0.108677290953002
HVUL0H00147.2 HVUL1H05319.2 0.260017037078766
HVUL0H00147.2 HVUL1H06598.2 0.224585247714361
HVUL0H00147.2 HVUL1H06767.2 0.525118358791697
HVUL0H00147.2 HVUL1H06895.2 0.335936598881048
HVUL0H00147.2 HVUL1H06904.2 0.306110641868421
HVUL0H00147.2 HVUL1H06905.2 0.220810815269116
HVUL0H00147.2 HVUL1H07264.2 0.473972494122031
HVUL0H00147.2 HVUL1H07398.2 0.518406672341203
HVUL0H00147.2 HVUL1H07686.2 0.331322622093957
HVUL0H00147.2 HVUL1H07716.2 0.193063076727655
HVUL0H00147.2 HVUL1H07843.2 0.191660536109902
HVUL0H00147.2 HVUL1H07889.2 0.202255544289384
HVUL0H00147.2 HVUL1H08223.2 0.332882135260045
HVUL0H00147.2 HVUL1H08393.2 0.150665178745145
HVUL0H00147.2 HVUL1H08747.2 0.371681101908822
HVUL0H00147.2 HVUL1H08749.2 0.0688701935453376
HVUL0H00147.2 HVUL1H08844.2 0.164734441262063
HVUL0H00147.2 HVUL1H09798.2 0.205525903206705
HVUL0H00147.2 HVUL1H09799.2 0.272241991276568
HVUL0H00147.2 HVUL1H09842.2 0.392538114631523
HVUL0H00147.2 HVUL1H10072.2 0.457113217860918
HVUL0H00147.2 HVUL1H10131.2 0.080450102081102
HVUL0H00147.2 HVUL1H10516.2 0.475934194564547
HVUL0H00147.2 HVUL1H10552.2 0.570980647022632
HVUL0H00147.2 HVUL1H10674.2 0.144108808062202
HVUL0H00147.2 HVUL1H10694.2 0.428479645104781
HVUL0H00147.2 HVUL1H10736.2 0.581493894173611
HVUL0H00147.2 HVUL1H10852.2 0.560501320968132
HVUL0H00147.2 HVUL1H10854.2 0.115327851425366
HVUL0H00147.2 HVUL1H10931.2 0.184666461110073
HVUL0H00147.2 HVUL1H11025.2 0.356103649591486
HVUL0H00147.2 HVUL1H11026.2 0.341237373485443
HVUL0H00147.2 HVUL1H11052.2 0.253553493642931
HVUL0H00147.2 HVUL1H11684.2 0.577075096576468
HVUL0H00147.2 HVUL1H11942.2 0.242952612390327
HVUL0H00147.2 HVUL1H12017.2 0.204014995634432
HVUL0H00147.2 HVUL1H12048.2 0.57930440721542
HVUL0H00147.2 HVUL1H12155.2 0.494398882889994
HVUL0H00147.2 HVUL1H12319.2 0.206297799581806
HVUL0H00147.2 HVUL1H12549.2 0.24916333920327
HVUL0H00147.2 HVUL1H12631.2 0.16604109207678
HVUL0H00147.2 HVUL1H12808.2 0.302665487993008
HVUL0H00147.2 HVUL1H13099.2 0.263341221241378
HVUL0H00147.2 HVUL1H13204.2 0.428020599780512
HVUL0H00147.2 HVUL1H14037.2 0.19345183168871
HVUL0H00147.2 HVUL1H14144.2 0.528968493203526
HVUL0H00147.2 HVUL1H14185.2 0.114006175740639
HVUL0H00147.2 HVUL1H14244.2 0.445889969880376
HVUL0H00147.2 HVUL1H14423.2 0.0814834327358357
HVUL0H00147.2 HVUL1H14475.2 0.21741629594041
HVUL0H00147.2 HVUL1H14519.2 0.107977966134427
HVUL0H00147.2 HVUL1H14708.2 0.547324366448713
HVUL0H00147.2 HVUL1H14979.2 0.159384429608573
HVUL0H00147.2 HVUL1H15020.2 0.563471113084164
HVUL0H00147.2 HVUL1H15038.2 0.189937747831537
HVUL0H00147.2 HVUL1H15361.2 0.507384279944871
HVUL0H00147.2 HVUL1H15622.2 0.517609560074313
HVUL0H00147.2 HVUL1H15859.2 0.271186945675412
HVUL0H00147.2 HVUL1H15995.2 0.0699152679344273
HVUL0H00147.2 HVUL1H15996.2 0.108055186517609
HVUL0H00147.2 HVUL1H16029.2 0.56124311545901
HVUL0H00147.2 HVUL1H16599.2 0.572282788771997
HVUL0H00147.2 HVUL1H16648.2 0.142678833285817
HVUL0H00147.2 HVUL1H16837.2 0.105775171047653
HVUL0H00147.2 HVUL1H17123.2 0.115505813024365
HVUL0H00147.2 HVUL1H17124.2 0.190222658402769
HVUL0H00147.2 HVUL1H17140.2 0.382451688892455
HVUL0H00147.2 HVUL1H17391.2 0.181536466072971
HVUL0H00147.2 HVUL1H17392.2 0.41625075532989
HVUL0H00147.2 HVUL1H17858.2 0.122999132321981
HVUL0H00147.2 HVUL1H17882.2 0.125505660942769
HVUL0H00147.2 HVUL1H18104.2 0.0884224295349718
HVUL0H00147.2 HVUL1H19398.2 0.0945163241673466
HVUL0H00147.2 HVUL1H19452.2 0.561461030926918
HVUL0H00147.2 HVUL1H19455.2 0.495069914212439
HVUL0H00147.2 HVUL1H19652.2 0.354545650369839
HVUL0H00147.2 HVUL1H19913.2 0.257480105785804
HVUL0H00147.2 HVUL1H21530.2 0.479411950920152
HVUL0H00147.2 HVUL1H21576.2 0.358818583900289
HVUL0H00147.2 HVUL1H21611.2 0.541045792648091
HVUL0H00147.2 HVUL1H21899.2 0.489752482604332
HVUL0H00147.2 HVUL1H21903.2 0.0462203337358078
HVUL0H00147.2 HVUL1H21924.2 0.113204273465418
HVUL0H00147.2 HVUL1H22029.2 0.066576560536201
HVUL0H00147.2 HVUL1H22161.2 0.485216404586514
HVUL0H00147.2 HVUL1H22163.2 0.0696993359805805
HVUL0H00147.2 HVUL1H22447.2 0.259749177771406
HVUL0H00147.2 HVUL1H22508.2 0.128794356410955
HVUL0H00147.2 HVUL1H22906.2 0.162676833487926
HVUL0H00147.2 HVUL1H23035.2 0.159630743863588
HVUL0H00147.2 HVUL1H23859.2 0.0642298659584103
HVUL0H00147.2 HVUL1H24019.2 0.14328642327354
HVUL0H00147.2 HVUL1H24020.2 0.153139116263788
HVUL0H00147.2 HVUL1H24055.2 0.369546930628773
HVUL0H00147.2 HVUL1H24106.2 0.0698429006511749
HVUL0H00147.2 HVUL1H24143.2 0.188889951367531
HVUL0H00147.2 HVUL1H24325.2 0.489594639635891
HVUL0H00147.2 HVUL1H24550.2 0.566949265201716
HVUL0H00147.2 HVUL1H24632.2 0.453816214723781
HVUL0H00147.2 HVUL1H25153.2 0.188897240012643
HVUL0H00147.2 HVUL1H25489.2 0.115774624066101
HVUL0H00147.2 HVUL1H25508.2 0.231006544031834
HVUL0H00147.2 HVUL1H25647.2 0.510836247844153
HVUL0H00147.2 HVUL1H25652.2 0.425977442305438
HVUL0H00147.2 HVUL1H25959.2 0.200373203209858
HVUL0H00147.2 HVUL1H26128.2 0.572926586963228
HVUL0H00147.2 HVUL1H26242.2 0.225823370122446
HVUL0H00147.2 HVUL1H26289.2 0.208184205211622
HVUL0H00147.2 HVUL1H26836.2 0.432137967648091
HVUL0H00147.2 HVUL1H27174.2 0.289877182440136
HVUL0H00147.2 HVUL1H27184.2 0.219359725019651
HVUL0H00147.2 HVUL1H27765.2 0.576155920577262
HVUL0H00147.2 HVUL1H27930.2 0.53925389677321
HVUL0H00147.2 HVUL1H28148.2 0.338336466735831
HVUL0H00147.2 HVUL1H28149.2 0.220453794518653
HVUL0H00147.2 HVUL1H28170.2 0.514064505819257
HVUL0H00147.2 HVUL1H28421.2 0.418969393648345
HVUL0H00147.2 HVUL1H28711.2 0.209887110325883
HVUL0H00147.2 HVUL1H28745.2 0.137488045994216
HVUL0H00147.2 HVUL1H29089.2 0.141953404253747
HVUL0H00147.2 HVUL1H29478.2 0.38021536388299
HVUL0H00147.2 HVUL1H29691.2 0.116734291302968
HVUL0H00147.2 HVUL1H29984.2 0.350722247366756
HVUL0H00147.2 HVUL1H30627.2 0.0944210885328573
HVUL0H00147.2 HVUL1H30697.2 0.452848477717626
HVUL0H00147.2 HVUL1H30851.2 0.114991418486272
HVUL0H00147.2 HVUL1H31084.2 0.114992786627101
HVUL0H00147.2 HVUL1H31805.2 0.160407718214672
HVUL0H00147.2 HVUL1H31978.2 0.377734275219891
HVUL0H00147.2 HVUL1H32077.2 0.183569497158431
HVUL0H00147.2 HVUL1H32265.2 0.0739422481163055
HVUL0H00147.2 HVUL1H32439.2 0.133321412854669
HVUL0H00147.2 HVUL1H32525.2 0.403513781739868
HVUL0H00147.2 HVUL1H32736.2 0.311668287321509
HVUL0H00147.2 HVUL1H32788.2 0.00754051659181614
HVUL0H00147.2 HVUL1H32871.2 0.0656262998977831
HVUL0H00147.2 HVUL1H33851.2 0.529760891589717
HVUL0H00147.2 HVUL1H33854.2 0.208933862722562
HVUL0H00147.2 HVUL1H33925.2 0.310249933225286
HVUL0H00147.2 HVUL1H33926.2 0.163207405936839
HVUL0H00147.2 HVUL1H33988.2 0.117246797565571
HVUL0H00147.2 HVUL1H34651.2 0.482882546454833
HVUL0H00147.2 HVUL1H34792.2 0.102295692408919
HVUL0H00147.2 HVUL1H35034.2 0.246814553525083
HVUL0H00147.2 HVUL1H35222.2 0.554028826533991
HVUL0H00147.2 HVUL1H35553.2 0.258746244771241
HVUL0H00147.2 HVUL1H35677.2 0.2756077536846
HVUL0H00147.2 HVUL1H35678.2 0.55466902330397
HVUL0H00147.2 HVUL1H36116.2 0.0902407190942915
HVUL0H00147.2 HVUL1H36689.2 0.240743694333429
HVUL0H00147.2 HVUL1H36755.2 0.0932647853879167
HVUL0H00147.2 HVUL1H37071.2 0.57067512944616
HVUL0H00147.2 HVUL1H37075.2 0.294098978834025
HVUL0H00147.2 HVUL1H37096.2 0.322008958302247
HVUL0H00147.2 HVUL1H37135.2 0.0819314045116719
HVUL0H00147.2 HVUL1H37284.2 0.138744940215929
HVUL0H00147.2 HVUL1H37286.2 0.161127589690579
HVUL0H00147.2 HVUL1H37385.2 0.295651943362259
HVUL0H00147.2 HVUL1H37478.2 0.495575654139824
HVUL0H00147.2 HVUL1H37494.2 0.0220896070148349
HVUL0H00147.2 HVUL1H37808.2 0.149609524822628
HVUL0H00147.2 HVUL1H38023.2 0.212701103625437
HVUL0H00147.2 HVUL1H38024.2 0.335636561222069
HVUL0H00147.2 HVUL1H38534.2 0.201381107419747
HVUL0H00147.2 HVUL1H38669.2 0.34769096684069
HVUL0H00147.2 HVUL1H38670.2 0.289259144340876
HVUL0H00147.2 HVUL1H38671.2 0.492218092623015
HVUL0H00147.2 HVUL1H40131.2 0.468064007702303
HVUL0H00147.2 HVUL1H40305.2 0.303637970375122
HVUL0H00147.2 HVUL1H40671.2 0.421064910441663
HVUL0H00147.2 HVUL1H40745.2 0.105817470822644
HVUL0H00147.2 HVUL1H41297.2 0.569693250049746
HVUL0H00147.2 HVUL1H41381.2 0.465106694812545
HVUL0H00147.2 HVUL1H41394.2 0.114533962386679
HVUL0H00147.2 HVUL1H41483.2 0.184392168703411
HVUL0H00147.2 HVUL1H41888.2 0.364045262484821
HVUL0H00147.2 HVUL1H42009.2 0.494113241406437
HVUL0H00147.2 HVUL1H42017.2 0.155562278997613
HVUL0H00147.2 HVUL1H42103.2 0.198666152139736
HVUL0H00147.2 HVUL1H42113.2 0.0820529724439386
HVUL0H00147.2 HVUL1H43388.2 0.301368406212328
HVUL0H00147.2 HVUL1H43480.2 0.578258507890998
HVUL0H00147.2 HVUL1H43857.2 0.264936633450203
HVUL0H00147.2 HVUL1H43888.2 0.360067958190261
HVUL0H00147.2 HVUL1H44419.2 0.0472180729401756
HVUL0H00147.2 HVUL1H44718.2 0.0944378323926177
HVUL0H00147.2 HVUL1H44906.2 0.328008827644445
HVUL0H00147.2 HVUL1H45277.2 0.188221142449679
HVUL0H00147.2 HVUL1H45373.2 0.106182092438225
HVUL0H00147.2 HVUL1H45563.2 0.35054737400562
HVUL0H00147.2 HVUL1H45867.2 0.108668353867587
HVUL0H00147.2 HVUL1H46573.2 0.0457777357536851
HVUL0H00147.2 HVUL1H46645.2 0.450995957178522
HVUL0H00147.2 HVUL1H46646.2 0.178567074999756
HVUL0H00147.2 HVUL1H46797.2 0.17113402769317
HVUL0H00147.2 HVUL1H47149.2 0.126635037932127
HVUL0H00147.2 HVUL1H47224.2 0.113142565147371
HVUL0H00147.2 HVUL1H47225.2 0.536443205569009
HVUL0H00147.2 HVUL1H47226.2 0.560496787841642
HVUL0H00147.2 HVUL1H47291.2 0.114502695861022
HVUL0H00147.2 HVUL1H47482.2 0.249660103914162
HVUL0H00147.2 HVUL1H47802.2 0.558699980267733
HVUL0H00147.2 HVUL1H48159.2 0.579511133885252
HVUL0H00147.2 HVUL1H48252.2 0.149495335984846
HVUL0H00147.2 HVUL1H49095.2 0.567245890728668
HVUL0H00147.2 HVUL1H49142.2 0.111791399655803
HVUL0H00147.2 HVUL1H49334.2 0.07062216914619
HVUL0H00147.2 HVUL1H49842.2 0.0940746248421388
HVUL0H00147.2 HVUL1H50300.2 0.200671438415767
HVUL0H00147.2 HVUL1H52100.2 0.215781333258091
HVUL0H00147.2 HVUL1H52101.2 0.572579200852664
HVUL0H00147.2 HVUL1H52138.2 0.40685455563624
HVUL0H00147.2 HVUL1H52139.2 0.516423007658654
HVUL0H00147.2 HVUL1H52140.2 0.188040046679158
HVUL0H00147.2 HVUL1H52143.2 0.490656180799765
HVUL0H00147.2 HVUL1H52547.2 0.433304793005729
HVUL0H00147.2 HVUL1H52548.2 0.0978973142839923
HVUL0H00147.2 HVUL1H54366.2 0.447379229743682
HVUL0H00147.2 HVUL1H55154.2 0.139006600108753
HVUL0H00147.2 HVUL1H55207.2 0.308522039155766
HVUL0H00147.2 HVUL1H55813.2 0.143745046874796
HVUL0H00147.2 HVUL1H56262.2 0.118214866315392
HVUL0H00147.2 HVUL1H56265.2 0.428839759571364
HVUL0H00147.2 HVUL1H57637.2 0.346462924439905
HVUL0H00147.2 HVUL1H57948.2 0.355383955764491
HVUL0H00147.2 HVUL2H00357.2 0.514361225168243
HVUL0H00147.2 HVUL2H00403.2 0.571440613864584
HVUL0H00147.2 HVUL2H00744.2 0.316070923066137
HVUL0H00147.2 HVUL2H00850.2 0.376690597774555
HVUL0H00147.2 HVUL2H01132.2 0.547294034459252
HVUL0H00147.2 HVUL2H01457.2 0.41060360356261
HVUL0H00147.2 HVUL2H01485.2 0.0593207616569478
HVUL0H00147.2 HVUL2H01559.2 0.449944447284951
HVUL0H00147.2 HVUL2H01674.2 0.335564446960316
HVUL0H00147.2 HVUL2H01707.2 0.496761161139411
HVUL0H00147.2 HVUL2H01800.2 0.130472257343709
HVUL0H00147.2 HVUL2H01895.2 0.5771073090364
HVUL0H00147.2 HVUL2H02301.2 0.233136757283651
HVUL0H00147.2 HVUL2H02317.2 0.045780910999986
HVUL0H00147.2 HVUL2H02329.2 0.267682043454822
HVUL0H00147.2 HVUL2H02357.2 0.449523281776454
HVUL0H00147.2 HVUL2H02396.2 0.23012940884218
HVUL0H00147.2 HVUL2H02947.2 0.0594897009510162
HVUL0H00147.2 HVUL2H03130.2 0.521970948355199
HVUL0H00147.2 HVUL2H03403.2 0.17935941499883
HVUL0H00147.2 HVUL2H03435.2 0.46338708461825
HVUL0H00147.2 HVUL2H03591.2 0.450887379968146
HVUL0H00147.2 HVUL2H03894.2 0.426096650495321
HVUL0H00147.2 HVUL2H04108.2 0.522350966869879
HVUL0H00147.2 HVUL2H04161.2 0.0808689289047966
HVUL0H00147.2 HVUL2H04170.2 0.250092150168685
HVUL0H00147.2 HVUL2H04499.2 0.56844682395679
HVUL0H00147.2 HVUL2H04832.2 0.121122642929311
HVUL0H00147.2 HVUL2H05175.2 0.151199272941276
HVUL0H00147.2 HVUL2H05347.2 0.158519890245545
HVUL0H00147.2 HVUL2H05428.2 0.204615635651415
HVUL0H00147.2 HVUL2H05710.2 0.573444103837579
HVUL0H00147.2 HVUL2H05721.2 0.358899522676755
HVUL0H00147.2 HVUL2H05754.2 0.41696537046467
HVUL0H00147.2 HVUL2H05844.2 0.257562447923554
HVUL0H00147.2 HVUL2H06217.2 0.554492494056112
HVUL0H00147.2 HVUL2H06277.2 0.181971367523358
HVUL0H00147.2 HVUL2H06390.2 0.509656852660211
HVUL0H00147.2 HVUL2H06647.2 0.469978372179626
HVUL0H00147.2 HVUL2H06655.2 0.199459634030229
HVUL0H00147.2 HVUL2H06962.2 0.561841697522724
HVUL0H00147.2 HVUL2H07173.2 0.45886021323233
HVUL0H00147.2 HVUL2H07185.2 0.340091242238246
HVUL0H00147.2 HVUL2H07443.2 0.0809776795151305
HVUL0H00147.2 HVUL2H07482.2 0.230032095091421
HVUL0H00147.2 HVUL2H07547.2 0.484055547207184
HVUL0H00147.2 HVUL2H07758.2 0.0963323648493929
HVUL0H00147.2 HVUL2H07998.2 0.199992582899033
HVUL0H00147.2 HVUL2H08211.2 0.261905699179366
HVUL0H00147.2 HVUL2H08514.2 0.413615997461275
HVUL0H00147.2 HVUL2H08796.2 0.177183012929752
HVUL0H00147.2 HVUL2H08826.2 0.212918924429352
HVUL0H00147.2 HVUL2H08993.2 0.435375340392411
HVUL0H00147.2 HVUL2H09167.2 0.252915896635852
HVUL0H00147.2 HVUL2H09173.2 0.313201620515961
HVUL0H00147.2 HVUL2H09198.2 0.168119683161962
HVUL0H00147.2 HVUL2H09578.2 0.2615902306157
HVUL0H00147.2 HVUL2H10045.2 0.120995473983105
HVUL0H00147.2 HVUL2H10165.2 0.323876792044953
HVUL0H00147.2 HVUL2H10627.2 0.0339230464076757
HVUL0H00147.2 HVUL2H10719.2 0.300892727232437
HVUL0H00147.2 HVUL2H10791.2 0.0375668501609262
HVUL0H00147.2 HVUL2H10976.2 0.575728408128553
HVUL0H00147.2 HVUL2H11060.2 0.107987111243378
HVUL0H00147.2 HVUL2H11061.2 0.537568075562541
HVUL0H00147.2 HVUL2H11157.2 0.344131002373886
HVUL0H00147.2 HVUL2H11487.2 0.469244397279314
HVUL0H00147.2 HVUL2H11841.2 0.0731067392294139
HVUL0H00147.2 HVUL2H11908.2 0.160948647537105
HVUL0H00147.2 HVUL2H11978.2 0.227980169466583
HVUL0H00147.2 HVUL2H11983.2 0.174909471654785
HVUL0H00147.2 HVUL2H12128.2 0.381089652700364
HVUL0H00147.2 HVUL2H12617.2 0.387476560292418
HVUL0H00147.2 HVUL2H12682.2 0.0485329102132392
HVUL0H00147.2 HVUL2H12840.2 0.217993892400588
HVUL0H00147.2 HVUL2H13056.2 0.565373489743423
HVUL0H00147.2 HVUL2H13246.2 0.463615917422902
HVUL0H00147.2 HVUL2H13695.2 0.306079871770483
HVUL0H00147.2 HVUL2H13731.2 0.520113052702821
HVUL0H00147.2 HVUL2H13804.2 0.154457777027088
HVUL0H00147.2 HVUL2H13806.2 0.246187185716868
HVUL0H00147.2 HVUL2H13902.2 0.214976061797307
HVUL0H00147.2 HVUL2H13908.2 0.334901536564462
HVUL0H00147.2 HVUL2H13976.2 0.0891946228679024
HVUL0H00147.2 HVUL2H14161.2 0.548256359062659
HVUL0H00147.2 HVUL2H14623.2 0.56272020630059
HVUL0H00147.2 HVUL2H14661.2 0.134922977264441
HVUL0H00147.2 HVUL2H15246.2 0.336475655007179
HVUL0H00147.2 HVUL2H15470.2 0.171723663256545
HVUL0H00147.2 HVUL2H15548.2 0.5709666035423
HVUL0H00147.2 HVUL2H15788.2 0.252065083851186
HVUL0H00147.2 HVUL2H15805.2 0.208085443192499
HVUL0H00147.2 HVUL2H15808.2 0.306602777358144
HVUL0H00147.2 HVUL2H15912.2 0.085303166201541
HVUL0H00147.2 HVUL2H16053.2 0.0290850035447922
HVUL0H00147.2 HVUL2H16120.2 0.56578701673928
HVUL0H00147.2 HVUL2H16130.2 0.34510163575129
HVUL0H00147.2 HVUL2H16368.2 0.266667734834141
HVUL0H00147.2 HVUL2H16393.2 0.478569790894482
HVUL0H00147.2 HVUL2H16695.2 0.194345502198148
HVUL0H00147.2 HVUL2H16929.2 0.306815117178777
HVUL0H00147.2 HVUL2H16977.2 0.142114437934673
HVUL0H00147.2 HVUL2H17078.2 0.0979274964432349
HVUL0H00147.2 HVUL2H17220.2 0.525033574674213
HVUL0H00147.2 HVUL2H17355.2 0.446391401031499
HVUL0H00147.2 HVUL2H17569.2 0.440058356401787
HVUL0H00147.2 HVUL2H17570.2 0.247497282620681
HVUL0H00147.2 HVUL2H17727.2 0.0452703722857484
HVUL0H00147.2 HVUL2H17843.2 0.424508285160753
HVUL0H00147.2 HVUL2H17845.2 0.410766297895616
HVUL0H00147.2 HVUL2H17846.2 0.511750897050771
HVUL0H00147.2 HVUL2H17971.2 0.452969823717561
HVUL0H00147.2 HVUL2H18220.2 0.0453101412259458
HVUL0H00147.2 HVUL2H18516.2 0.261367729359046
HVUL0H00147.2 HVUL2H19277.2 0.198943509393517
HVUL0H00147.2 HVUL2H19285.2 0.210882106335026
HVUL0H00147.2 HVUL2H19410.2 0.0433068701380969
HVUL0H00147.2 HVUL2H19485.2 0.083695550624824
HVUL0H00147.2 HVUL2H19792.2 0.580044581079383
HVUL0H00147.2 HVUL2H20321.2 0.161067870334809
HVUL0H00147.2 HVUL2H20373.2 0.372789106216866
HVUL0H00147.2 HVUL2H20517.2 0.548089690449476
HVUL0H00147.2 HVUL2H20626.2 0.122592782105799
HVUL0H00147.2 HVUL2H21055.2 0.239884676518826
HVUL0H00147.2 HVUL2H21558.2 0.183454423638181
HVUL0H00147.2 HVUL2H21989.2 0.153911369370146
HVUL0H00147.2 HVUL2H22125.2 0.485725006006458
HVUL0H00147.2 HVUL2H22128.2 0.131048649379443
HVUL0H00147.2 HVUL2H22195.2 0.49858627209923
HVUL0H00147.2 HVUL2H22220.2 0.324316598976019
HVUL0H00147.2 HVUL2H22730.2 0.391667446996284
HVUL0H00147.2 HVUL2H22763.2 0.366291259890317
HVUL0H00147.2 HVUL2H22973.2 0.452940432196856
HVUL0H00147.2 HVUL2H23129.2 0.103500644052336
HVUL0H00147.2 HVUL2H23135.2 0.575168726127199
HVUL0H00147.2 HVUL2H23334.2 0.107006820741788
HVUL0H00147.2 HVUL2H23534.2 0.288677646820031
HVUL0H00147.2 HVUL2H23588.2 0.479472926608448
HVUL0H00147.2 HVUL2H24437.2 0.583282004187648
HVUL0H00147.2 HVUL2H24717.2 0.083695061894104
HVUL0H00147.2 HVUL2H24951.2 0.53928232304412
HVUL0H00147.2 HVUL2H25113.2 0.157371759800065
HVUL0H00147.2 HVUL2H25164.2 0.293503737680548
HVUL0H00147.2 HVUL2H25452.2 0.558343645118562
HVUL0H00147.2 HVUL2H25767.2 0.0898708553642414
HVUL0H00147.2 HVUL2H26044.2 0.566306980975006
HVUL0H00147.2 HVUL2H26101.2 0.462538465885584
HVUL0H00147.2 HVUL2H26185.2 0.366972058309205
HVUL0H00147.2 HVUL2H26186.2 0.38112857216444
HVUL0H00147.2 HVUL2H26514.2 0.261127366978437
HVUL0H00147.2 HVUL2H26584.2 0.519663277260265
HVUL0H00147.2 HVUL2H26652.2 0.336797355468146
HVUL0H00147.2 HVUL2H26684.2 0.148458504388142
HVUL0H00147.2 HVUL2H26840.2 0.481782362848549
HVUL0H00147.2 HVUL2H27134.2 0.443262879177484
HVUL0H00147.2 HVUL2H27240.2 0.172319721501204
HVUL0H00147.2 HVUL2H27245.2 0.378844001692639
HVUL0H00147.2 HVUL2H27611.2 0.578201631933038
HVUL0H00147.2 HVUL2H27706.2 0.109836893686599
HVUL0H00147.2 HVUL2H28224.2 0.131769824577108
HVUL0H00147.2 HVUL2H28623.2 0.0340725845801534
HVUL0H00147.2 HVUL2H28699.2 0.577433141786843
HVUL0H00147.2 HVUL2H28789.2 0.222259754456238
HVUL0H00147.2 HVUL2H28897.2 0.56147016477681
HVUL0H00147.2 HVUL2H29023.2 0.362391875929576
HVUL0H00147.2 HVUL2H29044.2 0.190830056072338
HVUL0H00147.2 HVUL2H29227.2 0.354389801212364
HVUL0H00147.2 HVUL2H29511.2 0.0955952967303003
HVUL0H00147.2 HVUL2H29515.2 0.530511039176581
HVUL0H00147.2 HVUL2H29775.2 0.241369573360876
HVUL0H00147.2 HVUL2H30421.2 0.293782553485019
HVUL0H00147.2 HVUL2H30422.2 0.297843456682015
HVUL0H00147.2 HVUL2H30600.2 0.0845385394264742
HVUL0H00147.2 HVUL2H31026.2 0.156057706081107
HVUL0H00147.2 HVUL2H31041.2 0.549006272657441
HVUL0H00147.2 HVUL2H31072.2 0.452803408440841
HVUL0H00147.2 HVUL2H31180.2 0.167381938317367
HVUL0H00147.2 HVUL2H31745.2 0.0405882498008867
HVUL0H00147.2 HVUL2H31781.2 0.22478845317724
HVUL0H00147.2 HVUL2H31817.2 0.488481030462944
HVUL0H00147.2 HVUL2H31871.2 0.0650487187087763
HVUL0H00147.2 HVUL2H31877.2 0.472036152187544
HVUL0H00147.2 HVUL2H32028.2 0.0359832210362848
HVUL0H00147.2 HVUL2H32162.2 0.433661996781128
HVUL0H00147.2 HVUL2H32216.2 0.574967503826062
HVUL0H00147.2 HVUL2H32276.2 0.161830732325611
HVUL0H00147.2 HVUL2H32320.2 0.134795040596679
HVUL0H00147.2 HVUL2H32475.2 0.0948459151686947
HVUL0H00147.2 HVUL2H32559.2 0.328528912587847
HVUL0H00147.2 HVUL2H32565.2 0.312037542817165
HVUL0H00147.2 HVUL2H32768.2 0.0746675800383715
HVUL0H00147.2 HVUL2H33155.2 0.551415725311099
HVUL0H00147.2 HVUL2H33373.2 0.141211445886414
HVUL0H00147.2 HVUL2H34193.2 0.0869949025804075
HVUL0H00147.2 HVUL2H34194.2 0.554605468076874
HVUL0H00147.2 HVUL2H34353.2 0.219822957972784
HVUL0H00147.2 HVUL2H34467.2 0.557541640437691
HVUL0H00147.2 HVUL2H34976.2 0.0670986262750269
HVUL0H00147.2 HVUL2H35185.2 0.103711271201492
HVUL0H00147.2 HVUL2H35564.2 0.476314983280182
HVUL0H00147.2 HVUL2H35690.2 0.20462162859145
HVUL0H00147.2 HVUL2H35825.2 0.573806581884632
HVUL0H00147.2 HVUL2H35866.2 0.202155581237852
HVUL0H00147.2 HVUL2H36888.2 0.361016292680811
HVUL0H00147.2 HVUL2H36917.2 0.0690943433337311
HVUL0H00147.2 HVUL2H36978.2 0.127292065613292
HVUL0H00147.2 HVUL2H36984.2 0.491276630283772
HVUL0H00147.2 HVUL2H36996.2 0.368532262719982
HVUL0H00147.2 HVUL2H37145.2 0.267267951425089
HVUL0H00147.2 HVUL2H37485.2 0.268057527834541
HVUL0H00147.2 HVUL2H37591.2 0.0860989317384786
HVUL0H00147.2 HVUL2H38308.2 0.0523045584746025
HVUL0H00147.2 HVUL2H38460.2 0.118199420835296
HVUL0H00147.2 HVUL2H38577.2 0.059268131488311
HVUL0H00147.2 HVUL2H38578.2 0.417318422495622
HVUL0H00147.2 HVUL2H38899.2 0.083737179004432
HVUL0H00147.2 HVUL2H39297.2 0.550775358134504
HVUL0H00147.2 HVUL2H39521.2 0.563356322987907
HVUL0H00147.2 HVUL2H39551.2 0.210938011136884
HVUL0H00147.2 HVUL2H39751.2 0.379860061675749
HVUL0H00147.2 HVUL2H39755.2 0.140639114600083
HVUL0H00147.2 HVUL2H39768.2 0.0623765239969049
HVUL0H00147.2 HVUL2H39769.2 0.253435789627809
HVUL0H00147.2 HVUL2H39798.2 0.247824347574378
HVUL0H00147.2 HVUL2H39978.2 0.581483471261289
HVUL0H00147.2 HVUL2H40320.2 0.0658266366740729
HVUL0H00147.2 HVUL2H40321.2 0.130104816825618
HVUL0H00147.2 HVUL2H40420.2 0.170214462246573
HVUL0H00147.2 HVUL2H40772.2 0.460558631849365
HVUL0H00147.2 HVUL2H40943.2 0.506627448803462
HVUL0H00147.2 HVUL2H41304.2 0.248025316562515
HVUL0H00147.2 HVUL2H41719.2 0.17509935592865
HVUL0H00147.2 HVUL2H42346.2 0.162079475268658
HVUL0H00147.2 HVUL2H42411.2 0.556681304289241
HVUL0H00147.2 HVUL2H42689.2 0.212957063699173
HVUL0H00147.2 HVUL2H42722.2 0.514588531002787
HVUL0H00147.2 HVUL2H42804.2 0.519233697378788
HVUL0H00147.2 HVUL2H43054.2 0.0972404630677643
HVUL0H00147.2 HVUL2H43064.2 0.283428840564952
HVUL0H00147.2 HVUL2H43080.2 0.575978073244195
HVUL0H00147.2 HVUL2H43458.2 0.582071420682404
HVUL0H00147.2 HVUL2H44319.2 0.280253654249986
HVUL0H00147.2 HVUL2H44538.2 0.0412133779189869
HVUL0H00147.2 HVUL2H44541.2 0.0432617565636621
HVUL0H00147.2 HVUL2H44679.2 0.0702127266229028
HVUL0H00147.2 HVUL2H45020.2 0.143047445600724
HVUL0H00147.2 HVUL2H45057.2 0.205494819418299
HVUL0H00147.2 HVUL2H45313.2 0.104756215258561
HVUL0H00147.2 HVUL2H46008.2 0.0631411824280575
HVUL0H00147.2 HVUL2H46609.2 0.250331715703928
HVUL0H00147.2 HVUL2H46613.2 0.0918377562917784
HVUL0H00147.2 HVUL2H46937.2 0.217282677874515
HVUL0H00147.2 HVUL2H47020.2 0.19828170495845
HVUL0H00147.2 HVUL2H48105.2 0.499394161588413
HVUL0H00147.2 HVUL2H48130.2 0.351585668118935
HVUL0H00147.2 HVUL2H48132.2 0.201886131191373
HVUL0H00147.2 HVUL2H48299.2 0.163541746620986
HVUL0H00147.2 HVUL2H48722.2 0.412148111615025
HVUL0H00147.2 HVUL2H48829.2 0.371775231365306
HVUL0H00147.2 HVUL2H49348.2 0.162423436558018
HVUL0H00147.2 HVUL2H49708.2 0.150946886245476
HVUL0H00147.2 HVUL2H49836.2 0.539869053605158
HVUL0H00147.2 HVUL2H49975.2 0.546846543751607
HVUL0H00147.2 HVUL2H50007.2 0.199621779826229
HVUL0H00147.2 HVUL2H50047.2 0.519479922148591
HVUL0H00147.2 HVUL2H50149.2 0.254547743537169
HVUL0H00147.2 HVUL2H50337.2 0.190258707822744
HVUL0H00147.2 HVUL2H50893.2 0.579265266492598
HVUL0H00147.2 HVUL2H51230.2 0.253900249079539
HVUL0H00147.2 HVUL2H51838.2 0.565776955218388
HVUL0H00147.2 HVUL2H51858.2 0.516329103026292
HVUL0H00147.2 HVUL2H52258.2 0.402615674365903
HVUL0H00147.2 HVUL2H52278.2 0.468774254856901
HVUL0H00147.2 HVUL2H52294.2 0.106008969936318
HVUL0H00147.2 HVUL2H52299.2 0.0436661913674322
HVUL0H00147.2 HVUL2H52323.2 0.468680831338172
HVUL0H00147.2 HVUL2H53122.2 0.186114650220093
HVUL0H00147.2 HVUL2H53131.2 0.136671146538623
HVUL0H00147.2 HVUL2H53789.2 0.0661142553060934
HVUL0H00147.2 HVUL2H54254.2 0.124003735709139
HVUL0H00147.2 HVUL2H54983.2 0.189182361893465
HVUL0H00147.2 HVUL2H54984.2 0.370696131486652
HVUL0H00147.2 HVUL2H55266.2 0.127186867948188
HVUL0H00147.2 HVUL2H55276.2 0.558338378971098
HVUL0H00147.2 HVUL2H55366.2 0.36681909404857
HVUL0H00147.2 HVUL2H57269.2 0.0679181692408932
HVUL0H00147.2 HVUL2H58401.2 0.394362356939972
HVUL0H00147.2 HVUL2H58709.2 0.415126366152952
HVUL0H00147.2 HVUL2H59083.2 0.222123596911881
HVUL0H00147.2 HVUL2H59273.2 0.305401200652436
HVUL0H00147.2 HVUL3H00692.2 0.116299925937276
HVUL0H00147.2 HVUL3H00778.2 0.342854653427235
HVUL0H00147.2 HVUL3H00780.2 0.0578632479830005
HVUL0H00147.2 HVUL3H01033.2 0.530605823094576
HVUL0H00147.2 HVUL3H01271.2 0.0687548671703833
HVUL0H00147.2 HVUL3H01333.2 0.279681073786008
HVUL0H00147.2 HVUL3H01475.2 0.358995488420301
HVUL0H00147.2 HVUL3H01640.2 0.0978725340264578
HVUL0H00147.2 HVUL3H01701.2 0.133478890313931
HVUL0H00147.2 HVUL3H01878.2 0.237783958897758
HVUL0H00147.2 HVUL3H01917.2 0.462722948521988
HVUL0H00147.2 HVUL3H01927.2 0.222599146635581
HVUL0H00147.2 HVUL3H01928.2 0.0683989746230708
HVUL0H00147.2 HVUL3H02641.2 0.514796525701959
HVUL0H00147.2 HVUL3H02980.2 0.487200047429441
HVUL0H00147.2 HVUL3H03242.2 0.0956642855308061
HVUL0H00147.2 HVUL3H03649.2 0.0839467863985016
HVUL0H00147.2 HVUL3H03686.2 0.238559378496182
HVUL0H00147.2 HVUL3H03687.2 0.256496626358697
HVUL0H00147.2 HVUL3H03848.2 0.564781601720067
HVUL0H00147.2 HVUL3H03998.2 0.173418504234625
HVUL0H00147.2 HVUL3H04057.2 0.477182942916873
HVUL0H00147.2 HVUL3H04164.2 0.231159995417187
HVUL0H00147.2 HVUL3H04290.2 0.393550711578453
HVUL0H00147.2 HVUL3H04885.2 0.56523955770221
HVUL0H00147.2 HVUL3H04907.2 0.23298062745195
HVUL0H00147.2 HVUL3H04908.2 0.533819345660222
HVUL0H00147.2 HVUL3H05213.2 0.516629762439711
HVUL0H00147.2 HVUL3H05214.2 0.361405762694228
HVUL0H00147.2 HVUL3H05294.2 0.347216286497752
HVUL0H00147.2 HVUL3H05776.2 0.0500098267509384
HVUL0H00147.2 HVUL3H06042.2 0.173705243943143
HVUL0H00147.2 HVUL3H06126.2 0.160965897917972
HVUL0H00147.2 HVUL3H06463.2 0.189532221916387
HVUL0H00147.2 HVUL3H06540.2 0.260811276564698
HVUL0H00147.2 HVUL3H06541.2 0.319135098610833
HVUL0H00147.2 HVUL3H07019.2 0.23049389672983
HVUL0H00147.2 HVUL3H07351.2 0.232407768665663
HVUL0H00147.2 HVUL3H07785.2 0.448153298766731
HVUL0H00147.2 HVUL3H07975.2 0.474914603356341
HVUL0H00147.2 HVUL3H08012.2 0.368071541583314
HVUL0H00147.2 HVUL3H08119.2 0.559588213473609
HVUL0H00147.2 HVUL3H08123.2 0.553299336767384
HVUL0H00147.2 HVUL3H08166.2 0.101151226233966
HVUL0H00147.2 HVUL3H08173.2 0.388104448221704
HVUL0H00147.2 HVUL3H08174.2 0.0707697196620274
HVUL0H00147.2 HVUL3H08454.2 0.0583271103835709
HVUL0H00147.2 HVUL3H08612.2 0.368995622696634
HVUL0H00147.2 HVUL3H08614.2 0.521126343136542
HVUL0H00147.2 HVUL3H08984.2 0.038769151223634
HVUL0H00147.2 HVUL3H09477.2 0.40478719981366
HVUL0H00147.2 HVUL3H09617.2 0.191282367270906
HVUL0H00147.2 HVUL3H09651.2 0.11559588858018
HVUL0H00147.2 HVUL3H09767.2 0.0588933229549688
HVUL0H00147.2 HVUL3H10299.2 0.145804091719967
HVUL0H00147.2 HVUL3H10629.2 0.0393105037376737
HVUL0H00147.2 HVUL3H10738.2 0.35789795372785
HVUL0H00147.2 HVUL3H11276.2 0.412013029301796
HVUL0H00147.2 HVUL3H11287.2 0.516374606433166
HVUL0H00147.2 HVUL3H11288.2 0.395153062622876
HVUL0H00147.2 HVUL3H11440.2 0.580512642068802
HVUL0H00147.2 HVUL3H11562.2 0.162587412191508
HVUL0H00147.2 HVUL3H11638.2 0.17299500085288
HVUL0H00147.2 HVUL3H11700.2 0.110208489270225
HVUL0H00147.2 HVUL3H11788.2 0.0798830312107219
HVUL0H00147.2 HVUL3H12088.2 0.164864386814228
HVUL0H00147.2 HVUL3H12099.2 0.165804953477176
HVUL0H00147.2 HVUL3H12166.2 0.109324403208342
HVUL0H00147.2 HVUL3H12450.2 0.550056487803765
HVUL0H00147.2 HVUL3H12984.2 0.490323943557822
HVUL0H00147.2 HVUL3H13159.2 0.559409910728377
HVUL0H00147.2 HVUL3H13434.2 0.246379427510604
HVUL0H00147.2 HVUL3H13621.2 0.119714276801592
HVUL0H00147.2 HVUL3H13708.2 0.4872971939042
HVUL0H00147.2 HVUL3H14068.2 0.3356739854468
HVUL0H00147.2 HVUL3H14091.2 0.137479554267493
HVUL0H00147.2 HVUL3H14322.2 0.306959556387658
HVUL0H00147.2 HVUL3H14469.2 0.388361837075449
HVUL0H00147.2 HVUL3H14470.2 0.407953946422759
HVUL0H00147.2 HVUL3H14542.2 0.578450388122525
HVUL0H00147.2 HVUL3H14803.2 0.568647078748046
HVUL0H00147.2 HVUL3H14890.2 0.105308683465737
HVUL0H00147.2 HVUL3H14996.2 0.379380086251943
HVUL0H00147.2 HVUL3H15468.2 0.305246639783979
HVUL0H00147.2 HVUL3H15480.2 0.18379606270911
HVUL0H00147.2 HVUL3H15647.2 0.134426505693155
HVUL0H00147.2 HVUL3H15706.2 0.0547298725452057
HVUL0H00147.2 HVUL3H15880.2 0.490581275742323
HVUL0H00147.2 HVUL3H15881.2 0.580424201629736
HVUL0H00147.2 HVUL3H15882.2 0.582964685673961
HVUL0H00147.2 HVUL3H16251.2 0.550829981885402
HVUL0H00147.2 HVUL3H16253.2 0.110307393661651
HVUL0H00147.2 HVUL3H16621.2 0.567890682630777
HVUL0H00147.2 HVUL3H17692.2 0.246534385393789
HVUL0H00147.2 HVUL3H17754.2 0.329110570038755
HVUL0H00147.2 HVUL3H17775.2 0.2569104320759
HVUL0H00147.2 HVUL3H18322.2 0.568954478187204
HVUL0H00147.2 HVUL3H18346.2 0.407714048077619
HVUL0H00147.2 HVUL3H18359.2 0.116027111787179
HVUL0H00147.2 HVUL3H18765.2 0.0868954220372838
HVUL0H00147.2 HVUL3H18870.2 0.0544048422439447
HVUL0H00147.2 HVUL3H19211.2 0.374085907739773
HVUL0H00147.2 HVUL3H19216.2 0.260710133167671
HVUL0H00147.2 HVUL3H19264.2 0.196118209737372
HVUL0H00147.2 HVUL3H19889.2 0.463897061060062
HVUL0H00147.2 HVUL3H20388.2 0.250345421595487
HVUL0H00147.2 HVUL3H20482.2 0.161678784832801
HVUL0H00147.2 HVUL3H20605.2 0.350880817225473
HVUL0H00147.2 HVUL3H20696.2 0.571741194464064
HVUL0H00147.2 HVUL3H20712.2 0.147971097394675
HVUL0H00147.2 HVUL3H20878.2 0.187251324924131
HVUL0H00147.2 HVUL3H20881.2 0.0534752552149413
HVUL0H00147.2 HVUL3H20970.2 0.418310114707736
HVUL0H00147.2 HVUL3H21207.2 0.532966192057504
HVUL0H00147.2 HVUL3H21209.2 0.536787644699395
HVUL0H00147.2 HVUL3H21706.2 0.428507551078024
HVUL0H00147.2 HVUL3H21712.2 0.298639028007898
HVUL0H00147.2 HVUL3H21938.2 0.0958979426373508
HVUL0H00147.2 HVUL3H22147.2 0.0463424048107554
HVUL0H00147.2 HVUL3H22457.2 0.102479238615108
HVUL0H00147.2 HVUL3H22749.2 0.0470319478007277
HVUL0H00147.2 HVUL3H23066.2 0.580746353858081
HVUL0H00147.2 HVUL3H23168.2 0.282050295813749
HVUL0H00147.2 HVUL3H23237.2 0.0531132618101194
HVUL0H00147.2 HVUL3H23380.2 0.562253029896059
HVUL0H00147.2 HVUL3H23400.2 0.14576959367384
HVUL0H00147.2 HVUL3H23631.2 0.209416941254072
HVUL0H00147.2 HVUL3H23875.2 0.248781522587039
HVUL0H00147.2 HVUL3H24185.2 0.54774991568947
HVUL0H00147.2 HVUL3H24242.2 0.537415046663279
HVUL0H00147.2 HVUL3H24580.2 0.263601648430026
HVUL0H00147.2 HVUL3H24777.2 0.0703515831856833
HVUL0H00147.2 HVUL3H24778.2 0.0540759535700167
HVUL0H00147.2 HVUL3H24808.2 0.519375375838567
HVUL0H00147.2 HVUL3H25020.2 0.157387861858091
HVUL0H00147.2 HVUL3H25041.2 0.582882020326155
HVUL0H00147.2 HVUL3H25243.2 0.0352406635966733
HVUL0H00147.2 HVUL3H25334.2 0.0447135184931521
HVUL0H00147.2 HVUL3H25854.2 0.175182193301793
HVUL0H00147.2 HVUL3H26590.2 0.0507071080848548
HVUL0H00147.2 HVUL3H26785.2 0.581863789113124
HVUL0H00147.2 HVUL3H26923.2 0.137231037523208
HVUL0H00147.2 HVUL3H26930.2 0.233693882336301
HVUL0H00147.2 HVUL3H26941.2 0.388911010149754
HVUL0H00147.2 HVUL3H27162.2 0.17471206086666
HVUL0H00147.2 HVUL3H27166.2 0.0623269413821084
HVUL0H00147.2 HVUL3H27553.2 0.248393446889589
HVUL0H00147.2 HVUL3H27715.2 0.52228812252815
HVUL0H00147.2 HVUL3H27955.2 0.544401320985108
HVUL0H00147.2 HVUL3H28485.2 0.0569525636473852
HVUL0H00147.2 HVUL3H29223.2 0.244900655142875
HVUL0H00147.2 HVUL3H29838.2 0.0757492329081978
HVUL0H00147.2 HVUL3H29869.2 0.540294799847071
HVUL0H00147.2 HVUL3H30104.2 0.539206410001287
HVUL0H00147.2 HVUL3H30197.2 0.16113269100084
HVUL0H00147.2 HVUL3H31098.2 0.566479814761708
HVUL0H00147.2 HVUL3H31193.2 0.187422355349093
HVUL0H00147.2 HVUL3H31539.2 0.353716316477916
HVUL0H00147.2 HVUL3H31687.2 0.0807563848203945
HVUL0H00147.2 HVUL3H31835.2 0.101556344047668
HVUL0H00147.2 HVUL3H31972.2 0.468791735381322
HVUL0H00147.2 HVUL3H32180.2 0.189047055955119
HVUL0H00147.2 HVUL3H32380.2 0.469025241740474
HVUL0H00147.2 HVUL3H32509.2 0.296777458448452
HVUL0H00147.2 HVUL3H33070.2 0.196948177866454
HVUL0H00147.2 HVUL3H33096.2 0.179114821395155
HVUL0H00147.2 HVUL3H33800.2 0.128638926978715
HVUL0H00147.2 HVUL3H34478.2 0.200017648963351
HVUL0H00147.2 HVUL3H34747.2 0.404495249799259
HVUL0H00147.2 HVUL3H34999.2 0.050986939860952
HVUL0H00147.2 HVUL3H35284.2 0.433623596087044
HVUL0H00147.2 HVUL3H35287.2 0.155599378792607
HVUL0H00147.2 HVUL3H35291.2 0.481167383482133
HVUL0H00147.2 HVUL3H35337.2 0.475133103002738
HVUL0H00147.2 HVUL3H35470.2 0.111065631831145
HVUL0H00147.2 HVUL3H35485.2 0.269722444693959
HVUL0H00147.2 HVUL3H35941.2 0.0764616508808893
HVUL0H00147.2 HVUL3H36018.2 0.054836218189741
HVUL0H00147.2 HVUL3H36062.2 0.14000907365513
HVUL0H00147.2 HVUL3H36908.2 0.0793285550885332
HVUL0H00147.2 HVUL3H37128.2 0.396675288106845
HVUL0H00147.2 HVUL3H37157.2 0.472158696754578
HVUL0H00147.2 HVUL3H37956.2 0.550134403262002
HVUL0H00147.2 HVUL3H37959.2 0.577097231967302
HVUL0H00147.2 HVUL3H37991.2 0.0727742843931909
HVUL0H00147.2 HVUL3H38027.2 0.451666710068764
HVUL0H00147.2 HVUL3H38195.2 0.129538299540724
HVUL0H00147.2 HVUL3H38263.2 0.14245369418929
HVUL0H00147.2 HVUL3H38390.2 0.241448772365877
HVUL0H00147.2 HVUL3H38391.2 0.296657728254844
HVUL0H00147.2 HVUL3H38392.2 0.29296773950738
HVUL0H00147.2 HVUL3H38879.2 0.583742435847836
HVUL0H00147.2 HVUL3H38884.2 0.471439837728247
HVUL0H00147.2 HVUL3H38886.2 0.084763822673144
HVUL0H00147.2 HVUL3H39623.2 0.243565148957063
HVUL0H00147.2 HVUL3H39981.2 0.0828765193755165
HVUL0H00147.2 HVUL3H39985.2 0.149799720987662
HVUL0H00147.2 HVUL3H40039.2 0.568493035731444
HVUL0H00147.2 HVUL3H40386.2 0.36461739979081
HVUL0H00147.2 HVUL3H41045.2 0.269108221864017
HVUL0H00147.2 HVUL3H41103.2 0.161927066822464
HVUL0H00147.2 HVUL3H41222.2 0.50154169923045
HVUL0H00147.2 HVUL3H41261.2 0.303426219732547
HVUL0H00147.2 HVUL3H41342.2 0.496103824560449
HVUL0H00147.2 HVUL3H41412.2 0.244283793329542
HVUL0H00147.2 HVUL3H41632.2 0.182208277952694
HVUL0H00147.2 HVUL3H41927.2 0.375789643002062
HVUL0H00147.2 HVUL3H42052.2 0.496455889530614
HVUL0H00147.2 HVUL3H42108.2 0.107674070190192
HVUL0H00147.2 HVUL3H42110.2 0.066913777516941
HVUL0H00147.2 HVUL3H42221.2 0.251850879484281
HVUL0H00147.2 HVUL3H42228.2 0.131249952246403
HVUL0H00147.2 HVUL3H42471.2 0.435840638487238
HVUL0H00147.2 HVUL3H42486.2 0.10284550578672
HVUL0H00147.2 HVUL3H42487.2 0.308718761622932
HVUL0H00147.2 HVUL3H42488.2 0.430538753266218
HVUL0H00147.2 HVUL3H42587.2 0.311804508906061
HVUL0H00147.2 HVUL3H42654.2 0.324720186309069
HVUL0H00147.2 HVUL3H42701.2 0.0788573855722859
HVUL0H00147.2 HVUL3H42930.2 0.416057686372088
HVUL0H00147.2 HVUL3H42962.2 0.510646244952749
HVUL0H00147.2 HVUL3H43022.2 0.249741463817154
HVUL0H00147.2 HVUL3H43024.2 0.566950285343958
HVUL0H00147.2 HVUL3H43045.2 0.48461288141722
HVUL0H00147.2 HVUL3H43120.2 0.0934203120144286
HVUL0H00147.2 HVUL3H43126.2 0.162385874595886
HVUL0H00147.2 HVUL3H43127.2 0.0934203120144286
HVUL0H00147.2 HVUL3H43360.2 0.409998801396298
HVUL0H00147.2 HVUL3H43420.2 0.289821625712118
HVUL0H00147.2 HVUL3H43587.2 0.196356149829892
HVUL0H00147.2 HVUL3H43776.2 0.541665795058841
HVUL0H00147.2 HVUL3H43778.2 0.076660192589925
HVUL0H00147.2 HVUL3H43788.2 0.583025798414698
HVUL0H00147.2 HVUL3H43789.2 0.506778310194044
HVUL0H00147.2 HVUL3H43798.2 0.559568941464849
HVUL0H00147.2 HVUL3H43836.2 0.436746409467815
HVUL0H00147.2 HVUL3H44021.2 0.196963222723358
HVUL0H00147.2 HVUL3H44344.2 0.142519798918078
HVUL0H00147.2 HVUL3H44356.2 0.27118668938141
HVUL0H00147.2 HVUL3H44749.2 0.29411937380541
HVUL0H00147.2 HVUL3H44767.2 0.0276886602172964
HVUL0H00147.2 HVUL3H45014.2 0.247450173469622
HVUL0H00147.2 HVUL3H46241.2 0.450070468186094
HVUL0H00147.2 HVUL3H46289.2 0.104164870807773
HVUL0H00147.2 HVUL3H46547.2 0.331387271005903
HVUL0H00147.2 HVUL3H47364.2 0.210306275218136
HVUL0H00147.2 HVUL3H47474.2 0.331300373170373
HVUL0H00147.2 HVUL3H47477.2 0.336999763078344
HVUL0H00147.2 HVUL3H47620.2 0.0359178143063588
HVUL0H00147.2 HVUL3H47856.2 0.505645288004136
HVUL0H00147.2 HVUL3H48369.2 0.264469345177952
HVUL0H00147.2 HVUL3H48379.2 0.123139960594576
HVUL0H00147.2 HVUL3H48469.2 0.345912937747988
HVUL0H00147.2 HVUL3H49057.2 0.305230185651833
HVUL0H00147.2 HVUL3H49259.2 0.397110094918927
HVUL0H00147.2 HVUL3H49285.2 0.225364005791348
HVUL0H00147.2 HVUL3H49622.2 0.564508561973212
HVUL0H00147.2 HVUL3H49827.2 0.505439568368788
HVUL0H00147.2 HVUL3H50035.2 0.0349314954826785
HVUL0H00147.2 HVUL3H50231.2 0.37803155394721
HVUL0H00147.2 HVUL3H50461.2 0.54319702047667
HVUL0H00147.2 HVUL3H50737.2 0.486400136064768
HVUL0H00147.2 HVUL3H50791.2 0.534815693897223
HVUL0H00147.2 HVUL3H51106.2 0.56659312688476
HVUL0H00147.2 HVUL3H51290.2 0.156494044161897
HVUL0H00147.2 HVUL3H51405.2 0.168051577551135
HVUL0H00147.2 HVUL3H51468.2 0.352226056391745
HVUL0H00147.2 HVUL3H51616.2 0.452246155525228
HVUL0H00147.2 HVUL3H52055.2 0.502818395652089
HVUL0H00147.2 HVUL3H52056.2 0.518491595333475
HVUL0H00147.2 HVUL3H52061.2 0.403462097266378
HVUL0H00147.2 HVUL3H52223.2 0.313408177894559
HVUL0H00147.2 HVUL3H52229.2 0.347164463945391
HVUL0H00147.2 HVUL3H52379.2 0.118789820665137
HVUL0H00147.2 HVUL3H52389.2 0.0759023006247992
HVUL0H00147.2 HVUL3H52828.2 0.478967373974552
HVUL0H00147.2 HVUL3H52849.2 0.269252248776478
HVUL0H00147.2 HVUL3H52852.2 0.414995267720727
HVUL0H00147.2 HVUL3H52909.2 0.553946343944817
HVUL0H00147.2 HVUL3H53235.2 0.321923585406989
HVUL0H00147.2 HVUL3H53245.2 0.0326415866026476
HVUL0H00147.2 HVUL3H54606.2 0.280438655939526
HVUL0H00147.2 HVUL3H54670.2 0.292280683048304
HVUL0H00147.2 HVUL3H54675.2 0.0450110839598799
HVUL0H00147.2 HVUL3H55467.2 0.349739715986252
HVUL0H00147.2 HVUL3H55486.2 0.385910134756197
HVUL0H00147.2 HVUL3H55638.2 0.319049055097364
HVUL0H00147.2 HVUL3H55710.2 0.133467101680227
HVUL0H00147.2 HVUL3H55905.2 0.0948847780129545
HVUL0H00147.2 HVUL3H56365.2 0.242122226327008
HVUL0H00147.2 HVUL3H56648.2 0.12786046341994
HVUL0H00147.2 HVUL3H56725.2 0.334725070754936
HVUL0H00147.2 HVUL3H56754.2 0.230843977473206
HVUL0H00147.2 HVUL3H56763.2 0.0803046858704424
HVUL0H00147.2 HVUL3H57081.2 0.292058940659643
HVUL0H00147.2 HVUL3H57093.2 0.172140462191564
HVUL0H00147.2 HVUL3H57287.2 0.231391039799089
HVUL0H00147.2 HVUL3H57469.2 0.412394100406723
HVUL0H00147.2 HVUL3H58359.2 0.375862106751887
HVUL0H00147.2 HVUL3H59764.2 0.219727664461743
HVUL0H00147.2 HVUL4H00372.2 0.134493020398358
HVUL0H00147.2 HVUL4H01635.2 0.498171307891772
HVUL0H00147.2 HVUL4H01840.2 0.242226404779745
HVUL0H00147.2 HVUL4H02185.2 0.0791403123934802
HVUL0H00147.2 HVUL4H02257.2 0.084522737147465
HVUL0H00147.2 HVUL4H02289.2 0.121424159274861
HVUL0H00147.2 HVUL4H02379.2 0.0993556571118762
HVUL0H00147.2 HVUL4H02775.2 0.567038707839824
HVUL0H00147.2 HVUL4H03357.2 0.523798371977984
HVUL0H00147.2 HVUL4H03474.2 0.364062854370088
HVUL0H00147.2 HVUL4H03593.2 0.549407689685734
HVUL0H00147.2 HVUL4H03594.2 0.503734352967055
HVUL0H00147.2 HVUL4H03610.2 0.11540399048473
HVUL0H00147.2 HVUL4H04215.2 0.310702861532017
HVUL0H00147.2 HVUL4H04816.2 0.251876697282341
HVUL0H00147.2 HVUL4H04886.2 0.0623492487315415
HVUL0H00147.2 HVUL4H04954.2 0.456122360377776
HVUL0H00147.2 HVUL4H05052.2 0.09441391864001
HVUL0H00147.2 HVUL4H05479.2 0.286060511734941
HVUL0H00147.2 HVUL4H05481.2 0.102238960923987
HVUL0H00147.2 HVUL4H05738.2 0.413768403817185
HVUL0H00147.2 HVUL4H05887.2 0.0472893487295207
HVUL0H00147.2 HVUL4H06073.2 0.064501816085103
HVUL0H00147.2 HVUL4H06100.2 0.0771139859119634
HVUL0H00147.2 HVUL4H06404.2 0.295663303012808
HVUL0H00147.2 HVUL4H06419.2 0.469660604659782
HVUL0H00147.2 HVUL4H07553.2 0.179641014204091
HVUL0H00147.2 HVUL4H07944.2 0.0703190404977034
HVUL0H00147.2 HVUL4H08145.2 0.277067337752689
HVUL0H00147.2 HVUL4H08199.2 0.102827523858952
HVUL0H00147.2 HVUL4H08226.2 0.351656904201544
HVUL0H00147.2 HVUL4H08346.2 0.314897459596795
HVUL0H00147.2 HVUL4H08370.2 0.293071561553628
HVUL0H00147.2 HVUL4H08887.2 0.173370742617054
HVUL0H00147.2 HVUL4H09603.2 0.49252453978561
HVUL0H00147.2 HVUL4H09802.2 0.35336710255978
HVUL0H00147.2 HVUL4H10055.2 0.251557639014877
HVUL0H00147.2 HVUL4H10710.2 0.474684583166788
HVUL0H00147.2 HVUL4H10827.2 0.0823194532271051
HVUL0H00147.2 HVUL4H10828.2 0.0595571475899554
HVUL0H00147.2 HVUL4H11008.2 0.114313817518824
HVUL0H00147.2 HVUL4H11222.2 0.197199943853088
HVUL0H00147.2 HVUL4H11885.2 0.114705632156979
HVUL0H00147.2 HVUL4H12148.2 0.535245587104676
HVUL0H00147.2 HVUL4H12174.2 0.187892384143984
HVUL0H00147.2 HVUL4H12445.2 0.29920677801938
HVUL0H00147.2 HVUL4H12446.2 0.441905274393113
HVUL0H00147.2 HVUL4H13015.2 0.501111427709144
HVUL0H00147.2 HVUL4H13104.2 0.434347834137161
HVUL0H00147.2 HVUL4H13256.2 0.357237711965441
HVUL0H00147.2 HVUL4H13286.2 0.273828058807291
HVUL0H00147.2 HVUL4H14202.2 0.183993918281287
HVUL0H00147.2 HVUL4H14346.2 0.0491104560520493
HVUL0H00147.2 HVUL4H14415.2 0.146974418185663
HVUL0H00147.2 HVUL4H15005.2 0.164069444999743
HVUL0H00147.2 HVUL4H15112.2 0.531750293756556
HVUL0H00147.2 HVUL4H15487.2 0.122660462821782
HVUL0H00147.2 HVUL4H15819.2 0.109567578913043
HVUL0H00147.2 HVUL4H15982.2 0.162942340678688
HVUL0H00147.2 HVUL4H16668.2 0.45797910536288
HVUL0H00147.2 HVUL4H16955.2 0.543183060725715
HVUL0H00147.2 HVUL4H17059.2 0.111544360763266
HVUL0H00147.2 HVUL4H17443.2 0.571646743792863
HVUL0H00147.2 HVUL4H18193.2 0.0946860493070956
HVUL0H00147.2 HVUL4H18528.2 0.405697347317002
HVUL0H00147.2 HVUL4H18776.2 0.171448909762529
HVUL0H00147.2 HVUL4H18802.2 0.184745777806208
HVUL0H00147.2 HVUL4H19678.2 0.0889143886760283
HVUL0H00147.2 HVUL4H20054.2 0.355515652880473
HVUL0H00147.2 HVUL4H20379.2 0.159627770102203
HVUL0H00147.2 HVUL4H20566.2 0.507784143389889
HVUL0H00147.2 HVUL4H20812.2 0.474620518566738
HVUL0H00147.2 HVUL4H20816.2 0.484642194210882
HVUL0H00147.2 HVUL4H20954.2 0.529356461238296
HVUL0H00147.2 HVUL4H20995.2 0.0658337427785276
HVUL0H00147.2 HVUL4H21385.2 0.117420616425174
HVUL0H00147.2 HVUL4H21428.2 0.538464762835373
HVUL0H00147.2 HVUL4H21518.2 0.504606216279654
HVUL0H00147.2 HVUL4H22246.2 0.0421306471312115
HVUL0H00147.2 HVUL4H22658.2 0.388067981698537
HVUL0H00147.2 HVUL4H23025.2 0.175687284361174
HVUL0H00147.2 HVUL4H23028.2 0.208370946890434
HVUL0H00147.2 HVUL4H23475.2 0.365263748097251
HVUL0H00147.2 HVUL4H23525.2 0.374199683438399
HVUL0H00147.2 HVUL4H23703.2 0.0178504086743445
HVUL0H00147.2 HVUL4H23737.2 0.495401440888266
HVUL0H00147.2 HVUL4H24078.2 0.158267341441373
HVUL0H00147.2 HVUL4H24104.2 0.136597174373111
HVUL0H00147.2 HVUL4H24370.2 0.21338224840801
HVUL0H00147.2 HVUL4H24374.2 0.357586339269281
HVUL0H00147.2 HVUL4H24759.2 0.537812026255118
HVUL0H00147.2 HVUL4H24906.2 0.476938590072157
HVUL0H00147.2 HVUL4H24962.2 0.444000962284436
HVUL0H00147.2 HVUL4H25808.2 0.352536284248896
HVUL0H00147.2 HVUL4H26116.2 0.555364975506845
HVUL0H00147.2 HVUL4H26154.2 0.151188568722908
HVUL0H00147.2 HVUL4H26559.2 0.458764738472278
HVUL0H00147.2 HVUL4H26767.2 0.262390874014047
HVUL0H00147.2 HVUL4H26853.2 0.1040401624318
HVUL0H00147.2 HVUL4H27885.2 0.147562290485082
HVUL0H00147.2 HVUL4H27890.2 0.50767930011836
HVUL0H00147.2 HVUL4H28073.2 0.131515223156696
HVUL0H00147.2 HVUL4H28321.2 0.105312673829093
HVUL0H00147.2 HVUL4H28769.2 0.551574227328497
HVUL0H00147.2 HVUL4H29450.2 0.11232132767404
HVUL0H00147.2 HVUL4H29451.2 0.352332936949667
HVUL0H00147.2 HVUL4H29634.2 0.385380319374283
HVUL0H00147.2 HVUL4H30147.2 0.35064183206843
HVUL0H00147.2 HVUL4H30149.2 0.425517030201827
HVUL0H00147.2 HVUL4H30685.2 0.135226875074089
HVUL0H00147.2 HVUL4H30686.2 0.233764985507616
HVUL0H00147.2 HVUL4H30899.2 0.117104128650274
HVUL0H00147.2 HVUL4H31119.2 0.289996502737875
HVUL0H00147.2 HVUL4H31143.2 0.570133107798669
HVUL0H00147.2 HVUL4H31527.2 0.561012935451415
HVUL0H00147.2 HVUL4H31552.2 0.247399634754506
HVUL0H00147.2 HVUL4H31911.2 0.450401941411181
HVUL0H00147.2 HVUL4H31966.2 0.406975980613285
HVUL0H00147.2 HVUL4H32643.2 0.149825084283319
HVUL0H00147.2 HVUL4H32727.2 0.560191473974048
HVUL0H00147.2 HVUL4H32954.2 0.10534711672398
HVUL0H00147.2 HVUL4H33527.2 0.379456874791738
HVUL0H00147.2 HVUL4H33573.2 0.574026984378742
HVUL0H00147.2 HVUL4H34061.2 0.333088079217679
HVUL0H00147.2 HVUL4H34302.2 0.54414305857187
HVUL0H00147.2 HVUL4H34306.2 0.154977697628674
HVUL0H00147.2 HVUL4H34483.2 0.423497354218816
HVUL0H00147.2 HVUL4H34726.2 0.395155722076231
HVUL0H00147.2 HVUL4H34859.2 0.0817756038598655
HVUL0H00147.2 HVUL4H35646.2 0.279670749785071
HVUL0H00147.2 HVUL4H35800.2 0.22177330695033
HVUL0H00147.2 HVUL4H35985.2 0.279122556509508
HVUL0H00147.2 HVUL4H36146.2 0.571458878515482
HVUL0H00147.2 HVUL4H36167.2 0.326309282674762
HVUL0H00147.2 HVUL4H37050.2 0.19209462892243
HVUL0H00147.2 HVUL4H38554.2 0.133113079958969
HVUL0H00147.2 HVUL4H38559.2 0.577352904301859
HVUL0H00147.2 HVUL4H38868.2 0.343692489014486
HVUL0H00147.2 HVUL4H39317.2 0.294923383450295
HVUL0H00147.2 HVUL4H39325.2 0.543486238315131
HVUL0H00147.2 HVUL4H39326.2 0.445327020603563
HVUL0H00147.2 HVUL4H40001.2 0.165360626530385
HVUL0H00147.2 HVUL4H40053.2 0.433331004510103
HVUL0H00147.2 HVUL4H40277.2 0.511341624010681
HVUL0H00147.2 HVUL4H40278.2 0.171732919650764
HVUL0H00147.2 HVUL4H40279.2 0.250305608986363
HVUL0H00147.2 HVUL4H40281.2 0.104579074431086
HVUL0H00147.2 HVUL4H40436.2 0.206963265073674
HVUL0H00147.2 HVUL4H40698.2 0.221401942475661
HVUL0H00147.2 HVUL4H40967.2 0.47329665068122
HVUL0H00147.2 HVUL4H40988.2 0.0704940243672239
HVUL0H00147.2 HVUL4H40992.2 0.0983953406243154
HVUL0H00147.2 HVUL4H41056.2 0.508542257865157
HVUL0H00147.2 HVUL4H41280.2 0.406245440572714
HVUL0H00147.2 HVUL4H41312.2 0.0370279675733095
HVUL0H00147.2 HVUL4H41501.2 0.528915019078562
HVUL0H00147.2 HVUL4H41502.2 0.399875627922097
HVUL0H00147.2 HVUL4H41760.2 0.225169551328088
HVUL0H00147.2 HVUL4H42202.2 0.472854840753788
HVUL0H00147.2 HVUL4H43148.2 0.537694642344932
HVUL0H00147.2 HVUL4H43311.2 0.135870082949804
HVUL0H00147.2 HVUL4H43766.2 0.498299452285853
HVUL0H00147.2 HVUL4H43875.2 0.080423574416654
HVUL0H00147.2 HVUL4H43943.2 0.124408146882581
HVUL0H00147.2 HVUL4H44340.2 0.332130395623768
HVUL0H00147.2 HVUL4H44403.2 0.117809988615414
HVUL0H00147.2 HVUL4H44978.2 0.501976707465599
HVUL0H00147.2 HVUL4H45624.2 0.47016568866496
HVUL0H00147.2 HVUL4H46062.2 0.359619261945761
HVUL0H00147.2 HVUL4H46345.2 0.216108545325018
HVUL0H00147.2 HVUL4H46355.2 0.45847614444516
HVUL0H00147.2 HVUL4H47296.2 0.478884631494904
HVUL0H00147.2 HVUL4H47531.2 0.438745284512164
HVUL0H00147.2 HVUL4H48237.2 0.119068811355206
HVUL0H00147.2 HVUL4H48420.2 0.582890077718163
HVUL0H00147.2 HVUL4H48766.2 0.0594849688681646
HVUL0H00147.2 HVUL4H49362.2 0.41454972837739
HVUL0H00147.2 HVUL4H49750.2 0.373530685646857
HVUL0H00147.2 HVUL4H50861.2 0.486188506318933
HVUL0H00147.2 HVUL4H51041.2 0.0377898261367866
HVUL0H00147.2 HVUL4H51390.2 0.515716993332756
HVUL0H00147.2 HVUL4H52040.2 0.250913035592892
HVUL0H00147.2 HVUL4H52314.2 0.108951343094832
HVUL0H00147.2 HVUL4H52449.2 0.509666593875783
HVUL0H00147.2 HVUL4H53205.2 0.240563919502299
HVUL0H00147.2 HVUL4H53952.2 0.287063521081087
HVUL0H00147.2 HVUL4H54384.2 0.434539658152167
HVUL0H00147.2 HVUL4H54385.2 0.44497298941349
HVUL0H00147.2 HVUL4H54452.2 0.293441098481819
HVUL0H00147.2 HVUL4H54624.2 0.278040307912228
HVUL0H00147.2 HVUL4H55279.2 0.0664687202330005
HVUL0H00147.2 HVUL4H55844.2 0.0870572724040584
HVUL0H00147.2 HVUL4H55848.2 0.564207218986169
HVUL0H00147.2 HVUL4H55849.2 0.564940207100977
HVUL0H00147.2 HVUL4H56052.2 0.431757666413215
HVUL0H00147.2 HVUL4H56605.2 0.173918313175877
HVUL0H00147.2 HVUL4H56673.2 0.158139501917965
HVUL0H00147.2 HVUL4H56936.2 0.270051153668234
HVUL0H00147.2 HVUL4H57050.2 0.192030428449128
HVUL0H00147.2 HVUL4H57070.2 0.276070497023531
HVUL0H00147.2 HVUL4H57437.2 0.202707359482209
HVUL0H00147.2 HVUL4H58151.2 0.141001069238381
HVUL0H00147.2 HVUL4H58644.2 0.0693511574674125
HVUL0H00147.2 HVUL4H58649.2 0.56181391694614
HVUL0H00147.2 HVUL4H59401.2 0.50674812310387
HVUL0H00147.2 HVUL4H59408.2 0.314220625882266
HVUL0H00147.2 HVUL5H00619.2 0.505003652978995
HVUL0H00147.2 HVUL5H00668.2 0.128967992625582
HVUL0H00147.2 HVUL5H00770.2 0.227154106805013
HVUL0H00147.2 HVUL5H01153.2 0.574370191686172
HVUL0H00147.2 HVUL5H01156.2 0.397801346666287
HVUL0H00147.2 HVUL5H01452.2 0.12933145017479
HVUL0H00147.2 HVUL5H01477.2 0.0583711050332716
HVUL0H00147.2 HVUL5H01648.2 0.524163435700071
HVUL0H00147.2 HVUL5H01972.2 0.464559587400314
HVUL0H00147.2 HVUL5H02368.2 0.495987824993974
HVUL0H00147.2 HVUL5H02438.2 0.121728802633605
HVUL0H00147.2 HVUL5H02446.2 0.526247266723661
HVUL0H00147.2 HVUL5H02847.2 0.330690928016068
HVUL0H00147.2 HVUL5H03134.2 0.506023798852618
HVUL0H00147.2 HVUL5H03203.2 0.191983564350551
HVUL0H00147.2 HVUL5H03299.2 0.107883847675734
HVUL0H00147.2 HVUL5H03300.2 0.0279233910890476
HVUL0H00147.2 HVUL5H03450.2 0.487662283045596
HVUL0H00147.2 HVUL5H03623.2 0.043469936876213
HVUL0H00147.2 HVUL5H03781.2 0.41871386484382
HVUL0H00147.2 HVUL5H03834.2 0.0915944156734351
HVUL0H00147.2 HVUL5H03896.2 0.0851954237054314
HVUL0H00147.2 HVUL5H04574.2 0.413746297089368
HVUL0H00147.2 HVUL5H04621.2 0.416209674109764
HVUL0H00147.2 HVUL5H04628.2 0.250367673519556
HVUL0H00147.2 HVUL5H04700.2 0.0848760342977476
HVUL0H00147.2 HVUL5H04786.2 0.0413959578561692
HVUL0H00147.2 HVUL5H04965.2 0.0885659617704183
HVUL0H00147.2 HVUL5H05352.2 0.445321575950134
HVUL0H00147.2 HVUL5H05394.2 0.21584755707672
HVUL0H00147.2 HVUL5H05477.2 0.439111893847071
HVUL0H00147.2 HVUL5H05513.2 0.542397150226463
HVUL0H00147.2 HVUL5H05935.2 0.359110034957408
HVUL0H00147.2 HVUL5H06004.2 0.345860730622894
HVUL0H00147.2 HVUL5H06005.2 0.216442172334326
HVUL0H00147.2 HVUL5H06068.2 0.346970245291129
HVUL0H00147.2 HVUL5H06115.2 0.105134497944918
HVUL0H00147.2 HVUL5H06116.2 0.578004367647306
HVUL0H00147.2 HVUL5H06119.2 0.0885807695688905
HVUL0H00147.2 HVUL5H06473.2 0.483021248782106
HVUL0H00147.2 HVUL5H06589.2 0.111077554156104
HVUL0H00147.2 HVUL5H07011.2 0.138539072832766
HVUL0H00147.2 HVUL5H07056.2 0.0872055879319606
HVUL0H00147.2 HVUL5H07137.2 0.46370655608917
HVUL0H00147.2 HVUL5H07432.2 0.583022142597743
HVUL0H00147.2 HVUL5H07455.2 0.0856468679437042
HVUL0H00147.2 HVUL5H07537.2 0.143431048060592
HVUL0H00147.2 HVUL5H07812.2 0.529497463234306
HVUL0H00147.2 HVUL5H07857.2 0.209168278581135
HVUL0H00147.2 HVUL5H08255.2 0.188539103628858
HVUL0H00147.2 HVUL5H08284.2 0.399317667168281
HVUL0H00147.2 HVUL5H08479.2 0.229389712919865
HVUL0H00147.2 HVUL5H09025.2 0.377012848623082
HVUL0H00147.2 HVUL5H09032.2 0.161322607660256
HVUL0H00147.2 HVUL5H09043.2 0.185689745473238
HVUL0H00147.2 HVUL5H09087.2 0.215816952753389
HVUL0H00147.2 HVUL5H09196.2 0.156292997897979
HVUL0H00147.2 HVUL5H09900.2 0.206597437062592
HVUL0H00147.2 HVUL5H10002.2 0.110268112005334
HVUL0H00147.2 HVUL5H10075.2 0.103506467697571
HVUL0H00147.2 HVUL5H10080.2 0.261202012865967
HVUL0H00147.2 HVUL5H10282.2 0.155694914315018
HVUL0H00147.2 HVUL5H10379.2 0.540885904574412
HVUL0H00147.2 HVUL5H10383.2 0.0349953909965086
HVUL0H00147.2 HVUL5H10773.2 0.581748224276344
HVUL0H00147.2 HVUL5H10857.2 0.24409365145224
HVUL0H00147.2 HVUL5H10968.2 0.545426123140986
HVUL0H00147.2 HVUL5H11097.2 0.565062079846486
HVUL0H00147.2 HVUL5H11112.2 0.0698007036201542
HVUL0H00147.2 HVUL5H11169.2 0.106338282086428
HVUL0H00147.2 HVUL5H11213.2 0.443683979098077
HVUL0H00147.2 HVUL5H11228.2 0.215211214076667
HVUL0H00147.2 HVUL5H11311.2 0.577030733110956
HVUL0H00147.2 HVUL5H11521.2 0.398485534106073
HVUL0H00147.2 HVUL5H11578.2 0.384341324197692
HVUL0H00147.2 HVUL5H12053.2 0.453152608012841
HVUL0H00147.2 HVUL5H12078.2 0.270744245677108
HVUL0H00147.2 HVUL5H12140.2 0.181681823146051
HVUL0H00147.2 HVUL5H12501.2 0.0408635442403718
HVUL0H00147.2 HVUL5H12519.2 0.0523799518619032
HVUL0H00147.2 HVUL5H12521.2 0.0816446726446183
HVUL0H00147.2 HVUL5H12654.2 0.337430789300775
HVUL0H00147.2 HVUL5H13368.2 0.198918400153687
HVUL0H00147.2 HVUL5H13948.2 0.112183345429349
HVUL0H00147.2 HVUL5H13954.2 0.111071283892957
HVUL0H00147.2 HVUL5H14018.2 0.570052668425264
HVUL0H00147.2 HVUL5H14130.2 0.0869424893085371
HVUL0H00147.2 HVUL5H14142.2 0.274144841621609
HVUL0H00147.2 HVUL5H14534.2 0.158190293524656
HVUL0H00147.2 HVUL5H14879.2 0.306041455098513
HVUL0H00147.2 HVUL5H14921.2 0.495905461073683
HVUL0H00147.2 HVUL5H14927.2 0.244317915212115
HVUL0H00147.2 HVUL5H14953.2 0.432029142166667
HVUL0H00147.2 HVUL5H15107.2 0.489300176598361
HVUL0H00147.2 HVUL5H15308.2 0.0861473505589913
HVUL0H00147.2 HVUL5H15390.2 0.114103269235768
HVUL0H00147.2 HVUL5H15739.2 0.357699353737158
HVUL0H00147.2 HVUL5H15752.2 0.419673409411327
HVUL0H00147.2 HVUL5H15987.2 0.545658438674839
HVUL0H00147.2 HVUL5H15990.2 0.0549825190550676
HVUL0H00147.2 HVUL5H16040.2 0.120100903518401
HVUL0H00147.2 HVUL5H16059.2 0.185077712408267
HVUL0H00147.2 HVUL5H16100.2 0.455235366906287
HVUL0H00147.2 HVUL5H16101.2 0.04865997365037
HVUL0H00147.2 HVUL5H16273.2 0.422485020977464
HVUL0H00147.2 HVUL5H16339.2 0.177195642695604
HVUL0H00147.2 HVUL5H16351.2 0.477257744465376
HVUL0H00147.2 HVUL5H16487.2 0.336169818291526
HVUL0H00147.2 HVUL5H16814.2 0.324600493052428
HVUL0H00147.2 HVUL5H16924.2 0.199928656728008
HVUL0H00147.2 HVUL5H17478.2 0.235211306106203
HVUL0H00147.2 HVUL5H17652.2 0.154473462682457
HVUL0H00147.2 HVUL5H18001.2 0.333709411072528
HVUL0H00147.2 HVUL5H18054.2 0.279944226445943
HVUL0H00147.2 HVUL5H18096.2 0.199494816340491
HVUL0H00147.2 HVUL5H18813.2 0.570332702199406
HVUL0H00147.2 HVUL5H18851.2 0.239010386401477
HVUL0H00147.2 HVUL5H18900.2 0.0695167083403802
HVUL0H00147.2 HVUL5H18948.2 0.159191770476985
HVUL0H00147.2 HVUL5H19349.2 0.584032479589663
HVUL0H00147.2 HVUL5H19351.2 0.563792089578559
HVUL0H00147.2 HVUL5H19386.2 0.0704599361856643
HVUL0H00147.2 HVUL5H19611.2 0.20207575621167
HVUL0H00147.2 HVUL5H19995.2 0.0992571700175384
HVUL0H00147.2 HVUL5H19996.2 0.528346323271945
HVUL0H00147.2 HVUL5H20076.2 0.508073892517423
HVUL0H00147.2 HVUL5H20527.2 0.322475376790494
HVUL0H00147.2 HVUL5H20528.2 0.301030175683766
HVUL0H00147.2 HVUL5H20573.2 0.160558940783632
HVUL0H00147.2 HVUL5H20646.2 0.185439037333096
HVUL0H00147.2 HVUL5H20921.2 0.0523553522662737
HVUL0H00147.2 HVUL5H21535.2 0.45061092989535
HVUL0H00147.2 HVUL5H21735.2 0.423300726140375
HVUL0H00147.2 HVUL5H21801.2 0.561351405353384
HVUL0H00147.2 HVUL5H22013.2 0.538912195846457
HVUL0H00147.2 HVUL5H22077.2 0.0613762794454112
HVUL0H00147.2 HVUL5H22433.2 0.198444493849329
HVUL0H00147.2 HVUL5H22460.2 0.503463364701054
HVUL0H00147.2 HVUL5H22542.2 0.491831291303127
HVUL0H00147.2 HVUL5H22682.2 0.0858890541110462
HVUL0H00147.2 HVUL5H22683.2 0.0858890541110462
HVUL0H00147.2 HVUL5H22829.2 0.116387806380496
HVUL0H00147.2 HVUL5H22873.2 0.260177007465895
HVUL0H00147.2 HVUL5H22971.2 0.0312797709278578
HVUL0H00147.2 HVUL5H23437.2 0.567471029291981
HVUL0H00147.2 HVUL5H23597.2 0.183693415431492
HVUL0H00147.2 HVUL5H23787.2 0.0837095969569722
HVUL0H00147.2 HVUL5H24432.2 0.216208556394945
HVUL0H00147.2 HVUL5H24599.2 0.219736781498387
HVUL0H00147.2 HVUL5H24601.2 0.134054502744863
HVUL0H00147.2 HVUL5H24637.2 0.511129348054294
HVUL0H00147.2 HVUL5H24699.2 0.309681610330796
HVUL0H00147.2 HVUL5H25147.2 0.092908011260449
HVUL0H00147.2 HVUL5H25150.2 0.339654077932755
HVUL0H00147.2 HVUL5H25875.2 0.430755978105967
HVUL0H00147.2 HVUL5H26092.2 0.505708004894902
HVUL0H00147.2 HVUL5H26313.2 0.501228135501742
HVUL0H00147.2 HVUL5H26460.2 0.0414097483089913
HVUL0H00147.2 HVUL5H26612.2 0.361568651349078
HVUL0H00147.2 HVUL5H27643.2 0.164045267958835
HVUL0H00147.2 HVUL5H27808.2 0.440262145311186
HVUL0H00147.2 HVUL5H28093.2 0.493528761737933
HVUL0H00147.2 HVUL5H28139.2 0.410550671076761
HVUL0H00147.2 HVUL5H28212.2 0.178679618117369
HVUL0H00147.2 HVUL5H28248.2 0.491420250637271
HVUL0H00147.2 HVUL5H28272.2 0.132710015818743
HVUL0H00147.2 HVUL5H28365.2 0.064153522381642
HVUL0H00147.2 HVUL5H28681.2 0.38502590032216
HVUL0H00147.2 HVUL5H28684.2 0.265259989439391
HVUL0H00147.2 HVUL5H29009.2 0.068420445134886
HVUL0H00147.2 HVUL5H29012.2 0.233763798387778
HVUL0H00147.2 HVUL5H30061.2 0.560810236742153
HVUL0H00147.2 HVUL5H30247.2 0.351898887279866
HVUL0H00147.2 HVUL5H30312.2 0.256898290498327
HVUL0H00147.2 HVUL5H30313.2 0.258366438671326
HVUL0H00147.2 HVUL5H30490.2 0.424997128424976
HVUL0H00147.2 HVUL5H31404.2 0.3582567573391
HVUL0H00147.2 HVUL5H31405.2 0.557570142064293
HVUL0H00147.2 HVUL5H31410.2 0.496724532583905
HVUL0H00147.2 HVUL5H31431.2 0.160750352521827
HVUL0H00147.2 HVUL5H31477.2 0.10084033913183
HVUL0H00147.2 HVUL5H31478.2 0.152919057749061
HVUL0H00147.2 HVUL5H31520.2 0.175589264854625
HVUL0H00147.2 HVUL5H32301.2 0.107085087449548
HVUL0H00147.2 HVUL5H32467.2 0.535375111065926
HVUL0H00147.2 HVUL5H32609.2 0.309663425908512
HVUL0H00147.2 HVUL5H32610.2 0.0846320401722808
HVUL0H00147.2 HVUL5H32902.2 0.0807236605308499
HVUL0H00147.2 HVUL5H33092.2 0.329454359708259
HVUL0H00147.2 HVUL5H33197.2 0.201221837275878
HVUL0H00147.2 HVUL5H33285.2 0.358131325329324
HVUL0H00147.2 HVUL5H33513.2 0.575128099206495
HVUL0H00147.2 HVUL5H33515.2 0.237834200659119
HVUL0H00147.2 HVUL5H33672.2 0.170124103548178
HVUL0H00147.2 HVUL5H33816.2 0.364022176115404
HVUL0H00147.2 HVUL5H34045.2 0.0808209052417578
HVUL0H00147.2 HVUL5H34542.2 0.159892464029361
HVUL0H00147.2 HVUL5H35093.2 0.110096333579105
HVUL0H00147.2 HVUL5H35094.2 0.536448439927214
HVUL0H00147.2 HVUL5H35465.2 0.488721457263994
HVUL0H00147.2 HVUL5H35745.2 0.126131788043373
HVUL0H00147.2 HVUL5H35815.2 0.0656250355823153
HVUL0H00147.2 HVUL5H36118.2 0.210850393624894
HVUL0H00147.2 HVUL5H37034.2 0.458011648561166
HVUL0H00147.2 HVUL5H37224.2 0.226576880571896
HVUL0H00147.2 HVUL5H37359.2 0.20562349328184
HVUL0H00147.2 HVUL5H37593.2 0.324450691521157
HVUL0H00147.2 HVUL5H37857.2 0.410252807940513
HVUL0H00147.2 HVUL5H38367.2 0.510495122522024
HVUL0H00147.2 HVUL5H38431.2 0.532236467623942
HVUL0H00147.2 HVUL5H38722.2 0.0291247837243424
HVUL0H00147.2 HVUL5H38791.2 0.526669069586884
HVUL0H00147.2 HVUL5H38803.2 0.07242569761141
HVUL0H00147.2 HVUL5H39408.2 0.171226866990725
HVUL0H00147.2 HVUL5H39409.2 0.0866401542743754
HVUL0H00147.2 HVUL5H39414.2 0.255340442994583
HVUL0H00147.2 HVUL5H39742.2 0.302627563457306
HVUL0H00147.2 HVUL5H39818.2 0.483251897077698
HVUL0H00147.2 HVUL5H40027.2 0.438475531960882
HVUL0H00147.2 HVUL5H40072.2 0.0905620120978063
HVUL0H00147.2 HVUL5H40103.2 0.0919299010401195
HVUL0H00147.2 HVUL5H40294.2 0.267255599400115
HVUL0H00147.2 HVUL5H40445.2 0.548939326316884
HVUL0H00147.2 HVUL5H40450.2 0.519714875237598
HVUL0H00147.2 HVUL5H40755.2 0.15072550923113
HVUL0H00147.2 HVUL5H40805.2 0.459177838033536
HVUL0H00147.2 HVUL5H40892.2 0.0822929180584103
HVUL0H00147.2 HVUL5H41360.2 0.540180931603378
HVUL0H00147.2 HVUL5H41531.2 0.54626053759803
HVUL0H00147.2 HVUL5H41533.2 0.481191105796635
HVUL0H00147.2 HVUL5H41747.2 0.395611369862398
HVUL0H00147.2 HVUL5H41748.2 0.264509836524823
HVUL0H00147.2 HVUL5H42853.2 0.54237229987207
HVUL0H00147.2 HVUL5H43428.2 0.361599097153905
HVUL0H00147.2 HVUL5H43695.2 0.483265000584533
HVUL0H00147.2 HVUL5H44016.2 0.148488292958198
HVUL0H00147.2 HVUL5H44306.2 0.159220138215485
HVUL0H00147.2 HVUL5H44385.2 0.13765160210085
HVUL0H00147.2 HVUL5H44461.2 0.100399567166598
HVUL0H00147.2 HVUL5H44811.2 0.0499019971958056
HVUL0H00147.2 HVUL5H45206.2 0.267276221307878
HVUL0H00147.2 HVUL5H45926.2 0.06068026764719
HVUL0H00147.2 HVUL5H45972.2 0.411440752818777
HVUL0H00147.2 HVUL5H46138.2 0.31422668051242
HVUL0H00147.2 HVUL5H46830.2 0.279949086830259
HVUL0H00147.2 HVUL5H46979.2 0.549815796261712
HVUL0H00147.2 HVUL5H47221.2 0.404688257556463
HVUL0H00147.2 HVUL5H47284.2 0.578577560272495
HVUL0H00147.2 HVUL5H48841.2 0.0801372163997337
HVUL0H00147.2 HVUL5H48977.2 0.407867297114747
HVUL0H00147.2 HVUL5H49106.2 0.519555722576569
HVUL0H00147.2 HVUL5H49110.2 0.244571993157516
HVUL0H00147.2 HVUL5H49678.2 0.559291620400786
HVUL0H00147.2 HVUL5H49679.2 0.223493824365911
HVUL0H00147.2 HVUL5H49800.2 0.15793211665445
HVUL0H00147.2 HVUL5H49817.2 0.199024822904063
HVUL0H00147.2 HVUL5H49948.2 0.234722056960761
HVUL0H00147.2 HVUL5H49957.2 0.0508512373112096
HVUL0H00147.2 HVUL5H50182.2 0.0840306313137878
HVUL0H00147.2 HVUL5H50430.2 0.554331450586384
HVUL0H00147.2 HVUL5H51354.2 0.19672585493064
HVUL0H00147.2 HVUL5H51537.2 0.163400481139161
HVUL0H00147.2 HVUL5H51957.2 0.160613427405587
HVUL0H00147.2 HVUL5H53048.2 0.0394283072475701
HVUL0H00147.2 HVUL5H53174.2 0.0810524441732148
HVUL0H00147.2 HVUL5H53325.2 0.114367886859705
HVUL0H00147.2 HVUL5H53345.2 0.281212848713753
HVUL0H00147.2 HVUL5H53593.2 0.208682476746819
HVUL0H00147.2 HVUL5H53688.2 0.321334744935956
HVUL0H00147.2 HVUL5H54533.2 0.120895637331974
HVUL0H00147.2 HVUL5H54601.2 0.249726969759155
HVUL0H00147.2 HVUL5H55333.2 0.499081277095593
HVUL0H00147.2 HVUL5H55334.2 0.208861153596554
HVUL0H00147.2 HVUL5H56091.2 0.264384655808542
HVUL0H00147.2 HVUL5H56708.2 0.533257904824498
HVUL0H00147.2 HVUL5H57164.2 0.0728883028316268
HVUL0H00147.2 HVUL5H58065.2 0.131411171668736
HVUL0H00147.2 HVUL5H58200.2 0.319414766937774
HVUL0H00147.2 HVUL5H58809.2 0.490467138999486
HVUL0H00147.2 HVUL5H59722.2 0.304389248984126
HVUL0H00147.2 HVUL6H00582.2 0.491078916110935
HVUL0H00147.2 HVUL6H00727.2 0.476044627034114
HVUL0H00147.2 HVUL6H01302.2 0.0833927131145779
HVUL0H00147.2 HVUL6H01330.2 0.323009435083608
HVUL0H00147.2 HVUL6H01484.2 0.142476868453321
HVUL0H00147.2 HVUL6H01742.2 0.184914975448981
HVUL0H00147.2 HVUL6H01808.2 0.0679859906640008
HVUL0H00147.2 HVUL6H02314.2 0.229336299050663
HVUL0H00147.2 HVUL6H02377.2 0.0639221109088694
HVUL0H00147.2 HVUL6H02518.2 0.511774414367957
HVUL0H00147.2 HVUL6H02531.2 0.288293050226301
HVUL0H00147.2 HVUL6H02537.2 0.165848390353821
HVUL0H00147.2 HVUL6H03084.2 0.373549792563615
HVUL0H00147.2 HVUL6H03124.2 0.0630865288345333
HVUL0H00147.2 HVUL6H03125.2 0.287715437721597
HVUL0H00147.2 HVUL6H03677.2 0.206970155737531
HVUL0H00147.2 HVUL6H03921.2 0.229751740267029
HVUL0H00147.2 HVUL6H04452.2 0.333317382921474
HVUL0H00147.2 HVUL6H04529.2 0.0448633904729086
HVUL0H00147.2 HVUL6H04860.2 0.0689912207663063
HVUL0H00147.2 HVUL6H05290.2 0.470381017332459
HVUL0H00147.2 HVUL6H05819.2 0.474344011612609
HVUL0H00147.2 HVUL6H06089.2 0.265875256410732
HVUL0H00147.2 HVUL6H06120.2 0.218064396298089
HVUL0H00147.2 HVUL6H06121.2 0.0748624046202026
HVUL0H00147.2 HVUL6H06873.2 0.566639112046673
HVUL0H00147.2 HVUL6H07280.2 0.550848495086878
HVUL0H00147.2 HVUL6H07287.2 0.556284154086843
HVUL0H00147.2 HVUL6H07325.2 0.143722566479845
HVUL0H00147.2 HVUL6H07326.2 0.489300721019056
HVUL0H00147.2 HVUL6H07328.2 0.165725935661783
HVUL0H00147.2 HVUL6H07463.2 0.558435235661315
HVUL0H00147.2 HVUL6H07608.2 0.126644638455456
HVUL0H00147.2 HVUL6H07836.2 0.365033013149818
HVUL0H00147.2 HVUL6H07950.2 0.433749698301814
HVUL0H00147.2 HVUL6H08078.2 0.58061096379654
HVUL0H00147.2 HVUL6H08236.2 0.309714763607195
HVUL0H00147.2 HVUL6H08664.2 0.47924220843207
HVUL0H00147.2 HVUL6H08666.2 0.391511305251225
HVUL0H00147.2 HVUL6H08816.2 0.178257069747146
HVUL0H00147.2 HVUL6H08827.2 0.108628236924176
HVUL0H00147.2 HVUL6H08840.2 0.095904620625168
HVUL0H00147.2 HVUL6H09021.2 0.559967196060548
HVUL0H00147.2 HVUL6H09048.2 0.281617387947327
HVUL0H00147.2 HVUL6H09347.2 0.462016192233226
HVUL0H00147.2 HVUL6H10150.2 0.110360387388022
HVUL0H00147.2 HVUL6H10264.2 0.0491494592225985
HVUL0H00147.2 HVUL6H10512.2 0.582223131541649
HVUL0H00147.2 HVUL6H10818.2 0.31903650229582
HVUL0H00147.2 HVUL6H10840.2 0.237846411887193
HVUL0H00147.2 HVUL6H10841.2 0.476044627034114
HVUL0H00147.2 HVUL6H10842.2 0.476044627034114
HVUL0H00147.2 HVUL6H11049.2 0.0230588630289396
HVUL0H00147.2 HVUL6H11164.2 0.0736119559281426
HVUL0H00147.2 HVUL6H11239.2 0.282738179280905
HVUL0H00147.2 HVUL6H11365.2 0.0881777454001431
HVUL0H00147.2 HVUL6H11443.2 0.289186412650456
HVUL0H00147.2 HVUL6H11925.2 0.130698766688303
HVUL0H00147.2 HVUL6H12107.2 0.0541086204827459
HVUL0H00147.2 HVUL6H12285.2 0.320727229161368
HVUL0H00147.2 HVUL6H12705.2 0.147755187358214
HVUL0H00147.2 HVUL6H12785.2 0.427913910191249
HVUL0H00147.2 HVUL6H13045.2 0.544589261674799
HVUL0H00147.2 HVUL6H13327.2 0.230738222685173
HVUL0H00147.2 HVUL6H13640.2 0.408446638438163
HVUL0H00147.2 HVUL6H14527.2 0.241660249385843
HVUL0H00147.2 HVUL6H14634.2 0.330386098248621
HVUL0H00147.2 HVUL6H14643.2 0.154608303374454
HVUL0H00147.2 HVUL6H15063.2 0.577001755464617
HVUL0H00147.2 HVUL6H15423.2 0.301914888347269
HVUL0H00147.2 HVUL6H15760.2 0.567973021865529
HVUL0H00147.2 HVUL6H15875.2 0.216968712180406
HVUL0H00147.2 HVUL6H16196.2 0.0891347226365038
HVUL0H00147.2 HVUL6H16239.2 0.0628258356674753
HVUL0H00147.2 HVUL6H16319.2 0.506409443414337
HVUL0H00147.2 HVUL6H16513.2 0.264277274193209
HVUL0H00147.2 HVUL6H16635.2 0.240478630136179
HVUL0H00147.2 HVUL6H16713.2 0.330182064592226
HVUL0H00147.2 HVUL6H16958.2 0.364182008781953
HVUL0H00147.2 HVUL6H17275.2 0.280810482810977
HVUL0H00147.2 HVUL6H17318.2 0.104768531883951
HVUL0H00147.2 HVUL6H17634.2 0.0889768961673054
HVUL0H00147.2 HVUL6H17910.2 0.0443589231485704
HVUL0H00147.2 HVUL6H17915.2 0.202027574479825
HVUL0H00147.2 HVUL6H19056.2 0.468079794891363
HVUL0H00147.2 HVUL6H19334.2 0.0596841118993176
HVUL0H00147.2 HVUL6H19462.2 0.443210149849918
HVUL0H00147.2 HVUL6H19465.2 0.323627384407108
HVUL0H00147.2 HVUL6H19665.2 0.36242764172278
HVUL0H00147.2 HVUL6H19844.2 0.1876131981887
HVUL0H00147.2 HVUL6H19887.2 0.401442382397725
HVUL0H00147.2 HVUL6H19899.2 0.0430053493886912
HVUL0H00147.2 HVUL6H19947.2 0.0746613087254957
HVUL0H00147.2 HVUL6H20239.2 0.0358901400563682
HVUL0H00147.2 HVUL6H20310.2 0.210801718079601
HVUL0H00147.2 HVUL6H20780.2 0.367670303511649
HVUL0H00147.2 HVUL6H20803.2 0.0951559388233422
HVUL0H00147.2 HVUL6H20827.2 0.574702595754551
HVUL0H00147.2 HVUL6H20868.2 0.0468372334092587
HVUL0H00147.2 HVUL6H21250.2 0.140041812153156
HVUL0H00147.2 HVUL6H21345.2 0.11772940380271
HVUL0H00147.2 HVUL6H21367.2 0.185332601304541
HVUL0H00147.2 HVUL6H21548.2 0.0733504964378819
HVUL0H00147.2 HVUL6H21808.2 0.564673766522205
HVUL0H00147.2 HVUL6H22209.2 0.246296155564826
HVUL0H00147.2 HVUL6H22386.2 0.115362206687999
HVUL0H00147.2 HVUL6H22452.2 0.0806221030862534
HVUL0H00147.2 HVUL6H22660.2 0.565429218722194
HVUL0H00147.2 HVUL6H23114.2 0.546626726171376
HVUL0H00147.2 HVUL6H23566.2 0.131419181452189
HVUL0H00147.2 HVUL6H23909.2 0.316942738143695
HVUL0H00147.2 HVUL6H23976.2 0.478139285129683
HVUL0H00147.2 HVUL6H24166.2 0.538289438722144
HVUL0H00147.2 HVUL6H24215.2 0.266314939398152
HVUL0H00147.2 HVUL6H24296.2 0.145476421425632
HVUL0H00147.2 HVUL6H24342.2 0.321666171414038
HVUL0H00147.2 HVUL6H24560.2 0.570626224644239
HVUL0H00147.2 HVUL6H24561.2 0.080962011920634
HVUL0H00147.2 HVUL6H24812.2 0.0763869401411705
HVUL0H00147.2 HVUL6H24823.2 0.269838737431122
HVUL0H00147.2 HVUL6H24991.2 0.30315758614913
HVUL0H00147.2 HVUL6H25072.2 0.336795587345166
HVUL0H00147.2 HVUL6H25679.2 0.260621398860166
HVUL0H00147.2 HVUL6H25717.2 0.16841364856343
HVUL0H00147.2 HVUL6H26628.2 0.451277795212323
HVUL0H00147.2 HVUL6H27457.2 0.281185437337501
HVUL0H00147.2 HVUL6H27689.2 0.294102073834457
HVUL0H00147.2 HVUL6H27871.2 0.394651200202511
HVUL0H00147.2 HVUL6H28080.2 0.174687606844891
HVUL0H00147.2 HVUL6H29079.2 0.116916415847686
HVUL0H00147.2 HVUL6H29150.2 0.128527725804362
HVUL0H00147.2 HVUL6H29444.2 0.23109083385961
HVUL0H00147.2 HVUL6H29567.2 0.0806126819791678
HVUL0H00147.2 HVUL6H29630.2 0.224488944147806
HVUL0H00147.2 HVUL6H29965.2 0.508811726184666
HVUL0H00147.2 HVUL6H30144.2 0.518645067111668
HVUL0H00147.2 HVUL6H30645.2 0.553097249893147
HVUL0H00147.2 HVUL6H30813.2 0.114437122907523
HVUL0H00147.2 HVUL6H31566.2 0.436089627607178
HVUL0H00147.2 HVUL6H31987.2 0.212107905309125
HVUL0H00147.2 HVUL6H32072.2 0.483787079412983
HVUL0H00147.2 HVUL6H32199.2 0.582698065988397
HVUL0H00147.2 HVUL6H32653.2 0.371422586291695
HVUL0H00147.2 HVUL6H32654.2 0.577902198167935
HVUL0H00147.2 HVUL6H32876.2 0.150876006999089
HVUL0H00147.2 HVUL6H33222.2 0.528626320867498
HVUL0H00147.2 HVUL6H33239.2 0.511252639433093
HVUL0H00147.2 HVUL6H33634.2 0.298962674796016
HVUL0H00147.2 HVUL6H33895.2 0.118640982973769
HVUL0H00147.2 HVUL6H34934.2 0.23200344056499
HVUL0H00147.2 HVUL6H35020.2 0.134464326275257
HVUL0H00147.2 HVUL6H35025.2 0.340718377542792
HVUL0H00147.2 HVUL6H36089.2 0.0736400877428504
HVUL0H00147.2 HVUL6H36511.2 0.362584048851896
HVUL0H00147.2 HVUL6H37869.2 0.572342683086252
HVUL0H00147.2 HVUL6H38046.2 0.571286598270895
HVUL0H00147.2 HVUL6H38341.2 0.290406295876285
HVUL0H00147.2 HVUL6H39299.2 0.318741945127986
HVUL0H00147.2 HVUL6H39599.2 0.250818381525824
HVUL0H00147.2 HVUL6H40129.2 0.550145331676589
HVUL0H00147.2 HVUL6H40288.2 0.0712168200836172
HVUL0H00147.2 HVUL6H40489.2 0.372263037980035
HVUL0H00147.2 HVUL6H40538.2 0.396359652220728
HVUL0H00147.2 HVUL6H41091.2 0.0896141964776201
HVUL0H00147.2 HVUL6H41212.2 0.553493213644013
HVUL0H00147.2 HVUL6H41798.2 0.400121934250632
HVUL0H00147.2 HVUL6H41892.2 0.530047978364759
HVUL0H00147.2 HVUL6H41915.2 0.0471423785451988
HVUL0H00147.2 HVUL6H42122.2 0.429868625316859
HVUL0H00147.2 HVUL6H42664.2 0.492056279177951
HVUL0H00147.2 HVUL6H42968.2 0.200280634387312
HVUL0H00147.2 HVUL6H42969.2 0.4097097195858
HVUL0H00147.2 HVUL6H42977.2 0.37337027601245
HVUL0H00147.2 HVUL6H43886.2 0.065838815262729
HVUL0H00147.2 HVUL6H44700.2 0.0561040826295088
HVUL0H00147.2 HVUL6H45513.2 0.172700407624635
HVUL0H00147.2 HVUL6H46093.2 0.188305094664165
HVUL0H00147.2 HVUL6H46114.2 0.0948375040346056
HVUL0H00147.2 HVUL6H47119.2 0.0868099553161324
HVUL0H00147.2 HVUL6H47276.2 0.564715007757014
HVUL0H00147.2 HVUL6H47322.2 0.0756471540720835
HVUL0H00147.2 HVUL6H47467.2 0.108754141562842
HVUL0H00147.2 HVUL6H47659.2 0.541691726607974
HVUL0H00147.2 HVUL6H47776.2 0.0465986967994928
HVUL0H00147.2 HVUL6H47852.2 0.344667566691703
HVUL0H00147.2 HVUL6H47954.2 0.403411284476474
HVUL0H00147.2 HVUL6H48094.2 0.536076429508247
HVUL0H00147.2 HVUL6H48429.2 0.288827663604096
HVUL0H00147.2 HVUL6H48674.2 0.341477631210748
HVUL0H00147.2 HVUL6H49267.2 0.124307648218331
HVUL0H00147.2 HVUL6H50077.2 0.516633310609107
HVUL0H00147.2 HVUL6H50710.2 0.311320528786077
HVUL0H00147.2 HVUL6H50999.2 0.505445330361342
HVUL0H00147.2 HVUL6H51101.2 0.153734025104416
HVUL0H00147.2 HVUL6H52112.2 0.0286551474105806
HVUL0H00147.2 HVUL6H53307.2 0.55186554940042
HVUL0H00147.2 HVUL6H53360.2 0.472694917193716
HVUL0H00147.2 HVUL6H53530.2 0.372116967284076
HVUL0H00147.2 HVUL6H53775.2 0.357923668631432
HVUL0H00147.2 HVUL6H54152.2 0.0296510682613725
HVUL0H00147.2 HVUL6H54238.2 0.16991919097131
HVUL0H00147.2 HVUL6H54279.2 0.126670066866416
HVUL0H00147.2 HVUL6H54280.2 0.524354585468002
HVUL0H00147.2 HVUL6H54502.2 0.256528035056631
HVUL0H00147.2 HVUL6H54507.2 0.490633344536601
HVUL0H00147.2 HVUL6H54510.2 0.334380681669866
HVUL0H00147.2 HVUL6H55310.2 0.14169292157267
HVUL0H00147.2 HVUL6H55832.2 0.0926101861494901
HVUL0H00147.2 HVUL6H56412.2 0.204440346291701
HVUL0H00147.2 HVUL6H56422.2 0.465450135170134
HVUL0H00147.2 HVUL6H56742.2 0.322371808472665
HVUL0H00147.2 HVUL6H57535.2 0.20204132127054
HVUL0H00147.2 HVUL6H58099.2 0.252942732950202
HVUL0H00147.2 HVUL6H58860.2 0.375919986789939
HVUL0H00147.2 HVUL6H59196.2 0.268063337614631
HVUL0H00147.2 HVUL6H59200.2 0.55828153898399
HVUL0H00147.2 HVUL7H00441.2 0.224914008158657
HVUL0H00147.2 HVUL7H00647.2 0.331209060704678
HVUL0H00147.2 HVUL7H00882.2 0.266291395572603
HVUL0H00147.2 HVUL7H00901.2 0.0767455140314196
HVUL0H00147.2 HVUL7H01628.2 0.171252946186737
HVUL0H00147.2 HVUL7H01758.2 0.0801235641865783
HVUL0H00147.2 HVUL7H02332.2 0.295301105697545
HVUL0H00147.2 HVUL7H02339.2 0.165944244906477
HVUL0H00147.2 HVUL7H02624.2 0.252555446584933
HVUL0H00147.2 HVUL7H03085.2 0.318118716148567
HVUL0H00147.2 HVUL7H03135.2 0.568276971338562
HVUL0H00147.2 HVUL7H03378.2 0.36135003763737
HVUL0H00147.2 HVUL7H03556.2 0.557625285277948
HVUL0H00147.2 HVUL7H04354.2 0.0368856268914741
HVUL0H00147.2 HVUL7H04423.2 0.251060584424531
HVUL0H00147.2 HVUL7H05955.2 0.426265149830759
HVUL0H00147.2 HVUL7H05956.2 0.0813476626687763
HVUL0H00147.2 HVUL7H06140.2 0.272518991991922
HVUL0H00147.2 HVUL7H06190.2 0.2644999621705
HVUL0H00147.2 HVUL7H06283.2 0.0672510715078602
HVUL0H00147.2 HVUL7H06284.2 0.0672510715078602
HVUL0H00147.2 HVUL7H06377.2 0.117385881729639
HVUL0H00147.2 HVUL7H06434.2 0.057642192120196
HVUL0H00147.2 HVUL7H06863.2 0.3337852228905
HVUL0H00147.2 HVUL7H07085.2 0.305475660776919
HVUL0H00147.2 HVUL7H07147.2 0.576696018768787
HVUL0H00147.2 HVUL7H07332.2 0.182255728178971
HVUL0H00147.2 HVUL7H08414.2 0.511407754824445
HVUL0H00147.2 HVUL7H08462.2 0.0736128127325184
HVUL0H00147.2 HVUL7H08485.2 0.259822424498882
HVUL0H00147.2 HVUL7H08555.2 0.14476025718967
HVUL0H00147.2 HVUL7H08884.2 0.0826417374769041
HVUL0H00147.2 HVUL7H09036.2 0.126698057656363
HVUL0H00147.2 HVUL7H09267.2 0.533506302478367
HVUL0H00147.2 HVUL7H09829.2 0.042077416704946
HVUL0H00147.2 HVUL7H09879.2 0.571650949133835
HVUL0H00147.2 HVUL7H09916.2 0.470593818378433
HVUL0H00147.2 HVUL7H10028.2 0.0474239161964806
HVUL0H00147.2 HVUL7H10594.2 0.113846393088561
HVUL0H00147.2 HVUL7H10689.2 0.0599680857918056
HVUL0H00147.2 HVUL7H11002.2 0.529494176334626
HVUL0H00147.2 HVUL7H11453.2 0.021211874437835
HVUL0H00147.2 HVUL7H11565.2 0.528063722481116
HVUL0H00147.2 HVUL7H11665.2 0.0328713215927953
HVUL0H00147.2 HVUL7H11708.2 0.207700077897114
HVUL0H00147.2 HVUL7H12002.2 0.484958965578072
HVUL0H00147.2 HVUL7H12028.2 0.249162538424825
HVUL0H00147.2 HVUL7H12708.2 0.333171917146136
HVUL0H00147.2 HVUL7H12768.2 0.362853472315279
HVUL0H00147.2 HVUL7H12792.2 0.172063365365779
HVUL0H00147.2 HVUL7H12813.2 0.419485761191806
HVUL0H00147.2 HVUL7H12980.2 0.146865645522382
HVUL0H00147.2 HVUL7H13097.2 0.36308037099436
HVUL0H00147.2 HVUL7H13374.2 0.478379239868594
HVUL0H00147.2 HVUL7H13379.2 0.499506368630934
HVUL0H00147.2 HVUL7H13444.2 0.281715962153691
HVUL0H00147.2 HVUL7H13581.2 0.10097511452557
HVUL0H00147.2 HVUL7H13614.2 0.199234562921763
HVUL0H00147.2 HVUL7H13635.2 0.139007181603804
HVUL0H00147.2 HVUL7H13859.2 0.381891289003347
HVUL0H00147.2 HVUL7H13881.2 0.102236232308357
HVUL0H00147.2 HVUL7H14274.2 0.357628891866351
HVUL0H00147.2 HVUL7H14402.2 0.288325935320541
HVUL0H00147.2 HVUL7H14842.2 0.120245323730882
HVUL0H00147.2 HVUL7H15079.2 0.21755391374343
HVUL0H00147.2 HVUL7H15274.2 0.56976509495645
HVUL0H00147.2 HVUL7H15343.2 0.145939124641924
HVUL0H00147.2 HVUL7H15387.2 0.509806609470736
HVUL0H00147.2 HVUL7H15625.2 0.0885936626222991
HVUL0H00147.2 HVUL7H15935.2 0.17157108530631
HVUL0H00147.2 HVUL7H16153.2 0.448741698672845
HVUL0H00147.2 HVUL7H16276.2 0.37035720388116
HVUL0H00147.2 HVUL7H16433.2 0.195998920481569
HVUL0H00147.2 HVUL7H16800.2 0.216077346785771
HVUL0H00147.2 HVUL7H16946.2 0.227857914895201
HVUL0H00147.2 HVUL7H17098.2 0.121474177382666
HVUL0H00147.2 HVUL7H17131.2 0.105189019909198
HVUL0H00147.2 HVUL7H17132.2 0.103990086518484
HVUL0H00147.2 HVUL7H17481.2 0.262276549019863
HVUL0H00147.2 HVUL7H17886.2 0.314814620674034
HVUL0H00147.2 HVUL7H18172.2 0.0605941660890503
HVUL0H00147.2 HVUL7H18173.2 0.0829832840530281
HVUL0H00147.2 HVUL7H18302.2 0.316267506064988
HVUL0H00147.2 HVUL7H18333.2 0.262370505708491
HVUL0H00147.2 HVUL7H18387.2 0.318210519720063
HVUL0H00147.2 HVUL7H18467.2 0.310927938625745
HVUL0H00147.2 HVUL7H18645.2 0.115153693777785
HVUL0H00147.2 HVUL7H18784.2 0.0672510715078602
HVUL0H00147.2 HVUL7H19443.2 0.121738874508055
HVUL0H00147.2 HVUL7H20192.2 0.187653079216881
HVUL0H00147.2 HVUL7H20554.2 0.269727722377626
HVUL0H00147.2 HVUL7H20857.2 0.238520981766627
HVUL0H00147.2 HVUL7H20958.2 0.150248705571015
HVUL0H00147.2 HVUL7H21605.2 0.463285232838858
HVUL0H00147.2 HVUL7H21692.2 0.551730358687052
HVUL0H00147.2 HVUL7H21693.2 0.570054082527966
HVUL0H00147.2 HVUL7H21760.2 0.242699477461102
HVUL0H00147.2 HVUL7H22078.2 0.161390251012528
HVUL0H00147.2 HVUL7H22337.2 0.455595798637899
HVUL0H00147.2 HVUL7H23223.2 0.140606758442467
HVUL0H00147.2 HVUL7H23459.2 0.0903665385751383
HVUL0H00147.2 HVUL7H23805.2 0.41419288275118
HVUL0H00147.2 HVUL7H23831.2 0.0607934026881219
HVUL0H00147.2 HVUL7H25054.2 0.0354043925698275
HVUL0H00147.2 HVUL7H25193.2 0.429431465086945
HVUL0H00147.2 HVUL7H25379.2 0.209196387062152
HVUL0H00147.2 HVUL7H25769.2 0.0899749702745286
HVUL0H00147.2 HVUL7H25770.2 0.0500662537307045
HVUL0H00147.2 HVUL7H26199.2 0.194104483309172
HVUL0H00147.2 HVUL7H26410.2 0.379846620339709
HVUL0H00147.2 HVUL7H26676.2 0.336123405803471
HVUL0H00147.2 HVUL7H27010.2 0.172151162757949
HVUL0H00147.2 HVUL7H27077.2 0.0989024712673145
HVUL0H00147.2 HVUL7H27587.2 0.570550494218429
HVUL0H00147.2 HVUL7H27882.2 0.255526694320233
HVUL0H00147.2 HVUL7H28374.2 0.411575412344563
HVUL0H00147.2 HVUL7H28388.2 0.144023099843656
HVUL0H00147.2 HVUL7H28607.2 0.0978904586456275
HVUL0H00147.2 HVUL7H28817.2 0.102713534702922
HVUL0H00147.2 HVUL7H28818.2 0.21945688435005
HVUL0H00147.2 HVUL7H28868.2 0.146033330244375
HVUL0H00147.2 HVUL7H29207.2 0.148858712695168
HVUL0H00147.2 HVUL7H29215.2 0.376702962324693
HVUL0H00147.2 HVUL7H29229.2 0.176827468157722
HVUL0H00147.2 HVUL7H29234.2 0.560791405415526
HVUL0H00147.2 HVUL7H29257.2 0.326547479914267
HVUL0H00147.2 HVUL7H29681.2 0.197286256277373
HVUL0H00147.2 HVUL7H29682.2 0.0517400960432031
HVUL0H00147.2 HVUL7H30200.2 0.13082298858801
HVUL0H00147.2 HVUL7H30203.2 0.172163003802793
HVUL0H00147.2 HVUL7H30693.2 0.138728255378188
HVUL0H00147.2 HVUL7H31316.2 0.11616420434078
HVUL0H00147.2 HVUL7H31515.2 0.110376006635001
HVUL0H00147.2 HVUL7H31580.2 0.404349605061351
HVUL0H00147.2 HVUL7H31740.2 0.413380103692426
HVUL0H00147.2 HVUL7H32312.2 0.0491123224930371
HVUL0H00147.2 HVUL7H32393.2 0.183575779562269
HVUL0H00147.2 HVUL7H32408.2 0.366138775841073
HVUL0H00147.2 HVUL7H32485.2 0.1494910040124
HVUL0H00147.2 HVUL7H32542.2 0.0630832312763247
HVUL0H00147.2 HVUL7H32668.2 0.3356257749412
HVUL0H00147.2 HVUL7H33004.2 0.553005548873066
HVUL0H00147.2 HVUL7H33454.2 0.381585873685644
HVUL0H00147.2 HVUL7H33470.2 0.525926798474042
HVUL0H00147.2 HVUL7H33566.2 0.343809150799406
HVUL0H00147.2 HVUL7H34133.2 0.545971635611548
HVUL0H00147.2 HVUL7H34347.2 0.482256601978205
HVUL0H00147.2 HVUL7H34348.2 0.524970374627193
HVUL0H00147.2 HVUL7H34401.2 0.0907031245434486
HVUL0H00147.2 HVUL7H34569.2 0.421012289894235
HVUL0H00147.2 HVUL7H34639.2 0.495550516425607
HVUL0H00147.2 HVUL7H35913.2 0.51016663666014
HVUL0H00147.2 HVUL7H35958.2 0.0368080872849013
HVUL0H00147.2 HVUL7H36037.2 0.0881481723802595
HVUL0H00147.2 HVUL7H36094.2 0.192599550355874
HVUL0H00147.2 HVUL7H36175.2 0.139901546601613
HVUL0H00147.2 HVUL7H36310.2 0.335930925714329
HVUL0H00147.2 HVUL7H36594.2 0.123408899381838
HVUL0H00147.2 HVUL7H36595.2 0.356312615510975
HVUL0H00147.2 HVUL7H37262.2 0.23287485539536
HVUL0H00147.2 HVUL7H37292.2 0.439099822495265
HVUL0H00147.2 HVUL7H37354.2 0.114266099009866
HVUL0H00147.2 HVUL7H37433.2 0.115978007401691
HVUL0H00147.2 HVUL7H38230.2 0.297462327107247
HVUL0H00147.2 HVUL7H39199.2 0.577742339246052
HVUL0H00147.2 HVUL7H39265.2 0.170308967797534
HVUL0H00147.2 HVUL7H39843.2 0.067150194571263
HVUL0H00147.2 HVUL7H39844.2 0.212451310843818
HVUL0H00147.2 HVUL7H39961.2 0.451021065320185
HVUL0H00147.2 HVUL7H40080.2 0.16838315910738
HVUL0H00147.2 HVUL7H40521.2 0.221360138801002
HVUL0H00147.2 HVUL7H40696.2 0.280465761488781
HVUL0H00147.2 HVUL7H41331.2 0.287736832168117
HVUL0H00147.2 HVUL7H41364.2 0.303033962619404
HVUL0H00147.2 HVUL7H41636.2 0.051700562996485
HVUL0H00147.2 HVUL7H41729.2 0.293419500990933
HVUL0H00147.2 HVUL7H41972.2 0.380894021760838
HVUL0H00147.2 HVUL7H42239.2 0.358021825391783
HVUL0H00147.2 HVUL7H42424.2 0.548893130619649
HVUL0H00147.2 HVUL7H42434.2 0.49675430268983
HVUL0H00147.2 HVUL7H42513.2 0.0791734731597088
HVUL0H00147.2 HVUL7H42895.2 0.513902351779819
HVUL0H00147.2 HVUL7H43488.2 0.384637194998024
HVUL0H00147.2 HVUL7H43600.2 0.119527982816038
HVUL0H00147.2 HVUL7H43973.2 0.301017853131402
HVUL0H00147.2 HVUL7H44050.2 0.0611523267826874
HVUL0H00147.2 HVUL7H44055.2 0.178262835759006
HVUL0H00147.2 HVUL7H44059.2 0.558527136228165
HVUL0H00147.2 HVUL7H44959.2 0.0776690105106217
HVUL0H00147.2 HVUL7H45265.2 0.420503728325222
HVUL0H00147.2 HVUL7H46029.2 0.0406143406958633
HVUL0H00147.2 HVUL7H46272.2 0.0830520062932168
HVUL0H00147.2 HVUL7H46309.2 0.189688159525944
HVUL0H00147.2 HVUL7H47327.2 0.197978300483568
HVUL0H00147.2 HVUL7H47550.2 0.156399293416329
HVUL0H00147.2 HVUL7H47604.2 0.0486671953948837
HVUL0H00147.2 HVUL7H47838.2 0.195093621960373
HVUL0H00147.2 HVUL7H47871.2 0.220433675282906
HVUL0H00147.2 HVUL7H47943.2 0.326353770610378
HVUL0H00147.2 HVUL7H48329.2 0.394756625488111
HVUL0H00147.2 HVUL7H49353.2 0.412382959453885
HVUL0H00147.2 HVUL7H49458.2 0.509556081402891
HVUL0H00147.2 HVUL7H49516.2 0.155929844906168
HVUL0H00147.2 HVUL7H50015.2 0.296932335475662
HVUL0H00147.2 HVUL7H50277.2 0.188209930908
HVUL0H00147.2 HVUL7H50406.2 0.129934212546912
HVUL0H00147.2 HVUL7H51462.2 0.172889544891142
HVUL0H00147.2 HVUL7H51526.2 0.430138887103207
HVUL0H00147.2 HVUL7H51533.2 0.503842976822656
HVUL0H00147.2 HVUL7H51592.2 0.256503574400532
HVUL0H00147.2 HVUL7H51744.2 0.335388847997752
HVUL0H00147.2 HVUL7H52770.2 0.429551246746885
HVUL0H00147.2 HVUL7H52948.2 0.0623409595457857
HVUL0H00147.2 HVUL7H52955.2 0.174837449340394
HVUL0H00147.2 HVUL7H53056.2 0.283241030701688
HVUL0H00147.2 HVUL7H53679.2 0.209176942192763
HVUL0H00147.2 HVUL7H54261.2 0.160005147742873
HVUL0H00147.2 HVUL7H54276.2 0.222054433848145
HVUL0H00147.2 HVUL7H54375.2 0.446092088565521
HVUL0H00147.2 HVUL7H55082.2 0.473622110116215
HVUL0H00147.2 HVUL7H55184.2 0.295806419153211
HVUL0H00147.2 HVUL7H55969.2 0.553150149923481
HVUL0H00147.2 HVUL7H56962.2 0.0808842720434172
HVUL0H00147.2 HVUL7H57177.2 0.096908067425417
HVUL0H00147.2 HVUL7H57748.2 0.134242514666935
HVUL0H00147.2 HVUL7H58004.2 0.563182134158801
HVUL0H00147.2 HVUL7H58993.2 0.0978647663719194
HVUL0H00147.2 HVUL7H59296.2 0.117524363790201
HVUL0H00147.2 HVUL7H59748.2 0.157875886186601
HVUL0H00185.2 HVUL0H00285.2 0.445049788460381
HVUL0H00185.2 HVUL0H00307.2 0.534884268123964
HVUL0H00185.2 HVUL0H00794.2 0.136608780476952
HVUL0H00185.2 HVUL0H00894.2 0.43441628663553
HVUL0H00185.2 HVUL0H01008.2 0.0110153098720971
HVUL0H00185.2 HVUL0H01049.2 0.28356447752104
HVUL0H00185.2 HVUL0H01113.2 0.0929323432138777
HVUL0H00185.2 HVUL0H01169.2 0.0765961269342049
HVUL0H00185.2 HVUL0H01182.2 0.331511877969254
HVUL0H00185.2 HVUL0H01229.2 0.0457771987228599
HVUL0H00185.2 HVUL0H01274.2 0.0373289740707883
HVUL0H00185.2 HVUL0H01376.2 0.243804315135936
HVUL0H00185.2 HVUL0H01558.2 0.0541986783048818
HVUL0H00185.2 HVUL0H01744.2 0.228570994641785
HVUL0H00185.2 HVUL0H01780.2 0.219580234989962
HVUL0H00185.2 HVUL0H01785.2 0.537565493576558
HVUL0H00185.2 HVUL0H02078.2 0.0481195326932468
HVUL0H00185.2 HVUL0H02355.2 0.579135555787138
HVUL0H00185.2 HVUL0H02425.2 0.350264946900517
HVUL0H00185.2 HVUL0H02697.2 0.178404997343846
HVUL0H00185.2 HVUL0H02850.2 0.226397440209968
HVUL0H00185.2 HVUL0H03132.2 0.0845574205594186
HVUL0H00185.2 HVUL0H03523.2 0.178217212619493
HVUL0H00185.2 HVUL0H03918.2 0.591272416191059
HVUL0H00185.2 HVUL0H03948.2 0.428481779953135
HVUL0H00185.2 HVUL0H04061.2 0.214621277924045
HVUL0H00185.2 HVUL0H04249.2 0.0750749473375593
HVUL0H00185.2 HVUL0H04393.2 0.493731950975215
HVUL0H00185.2 HVUL0H04640.2 0.327469191014301
HVUL0H00185.2 HVUL0H05449.2 0.408645168724343
HVUL0H00185.2 HVUL0H05584.2 0.148521796209595
HVUL0H00185.2 HVUL0H05620.2 0.193222735842149
HVUL0H00185.2 HVUL0H06206.2 0.112365057852499
HVUL0H00185.2 HVUL0H06920.2 0.178816694231663
HVUL0H00185.2 HVUL0H07108.2 0.492495345049548
HVUL0H00185.2 HVUL0H07860.2 0.235533653929
HVUL0H00185.2 HVUL0H08023.2 0.559945736386934
HVUL0H00185.2 HVUL0H08690.2 0.102573503278447
HVUL0H00185.2 HVUL0H08811.2 0.089535577446473
HVUL0H00185.2 HVUL0H09210.2 0.170895495277738
HVUL0H00185.2 HVUL0H09401.2 0.103683353958028
HVUL0H00185.2 HVUL0H10077.2 0.0438890156338249
HVUL0H00185.2 HVUL0H10078.2 0.0680762725282584
HVUL0H00185.2 HVUL0H11038.2 0.263114670066042
HVUL0H00185.2 HVUL0H11176.2 0.114499341123315
HVUL0H00185.2 HVUL0H11990.2 0.0579993104710282
HVUL0H00185.2 HVUL0H12633.2 0.130345283310012
HVUL0H00185.2 HVUL0H12690.2 0.0859441923650555
HVUL0H00185.2 HVUL0H12691.2 0.069762329639779
HVUL0H00185.2 HVUL0H13385.2 0.235225377674686
HVUL0H00185.2 HVUL0H14608.2 0.316178375789956
HVUL0H00185.2 HVUL0H15674.2 0.525125512967785
HVUL0H00185.2 HVUL0H15878.2 0.0866158755996855
HVUL0H00185.2 HVUL0H16244.2 0.0366648629874209
HVUL0H00185.2 HVUL0H16828.2 0.160699852823348
HVUL0H00185.2 HVUL0H17596.2 0.500573195679764
HVUL0H00185.2 HVUL0H19376.2 0.11359100836078
HVUL0H00185.2 HVUL0H21091.2 0.117682645211063
HVUL0H00185.2 HVUL0H21588.2 0.0904762497068483
HVUL0H00185.2 HVUL0H22947.2 0.516415338042636
HVUL0H00185.2 HVUL0H22948.2 0.0368146583782026
HVUL0H00185.2 HVUL0H23156.2 0.51536483534335
HVUL0H00185.2 HVUL0H23341.2 0.0878863695665111
HVUL0H00185.2 HVUL0H24358.2 0.0506843781982764
HVUL0H00185.2 HVUL0H24665.2 0.0804904752240861
HVUL0H00185.2 HVUL0H27664.2 0.58859044803963
HVUL0H00185.2 HVUL0H27962.2 0.220372618010362
HVUL0H00185.2 HVUL0H29764.2 0.0658122240789349
HVUL0H00185.2 HVUL0H30534.2 0.157943885952214
HVUL0H00185.2 HVUL0H32121.2 0.571444636980201
HVUL0H00185.2 HVUL0H34718.2 0.359015324375157
HVUL0H00185.2 HVUL0H37447.2 0.0973606883898408
HVUL0H00185.2 HVUL0H39712.2 0.101078285698843
HVUL0H00185.2 HVUL0H39806.2 0.0857341796753164
HVUL0H00185.2 HVUL0H43661.2 0.122223020074004
HVUL0H00185.2 HVUL0H44117.2 0.17432359182247
HVUL0H00185.2 HVUL0H44776.2 0.0998818247974469
HVUL0H00185.2 HVUL0H46713.2 0.0927758653482325
HVUL0H00185.2 HVUL0H46775.2 0.29778571768425
HVUL0H00185.2 HVUL0H54436.2 0.0698741412115274
HVUL0H00185.2 HVUL1H00515.2 0.464246318632203
HVUL0H00185.2 HVUL1H01653.2 0.543853517074365
HVUL0H00185.2 HVUL1H02513.2 0.425102270342098
HVUL0H00185.2 HVUL1H02904.2 0.280846036008482
HVUL0H00185.2 HVUL1H02945.2 0.11359100836078
HVUL0H00185.2 HVUL1H02995.2 0.352881677297455
HVUL0H00185.2 HVUL1H03051.2 0.232134305249319
HVUL0H00185.2 HVUL1H03164.2 0.563486170836348
HVUL0H00185.2 HVUL1H03309.2 0.134521848509213
HVUL0H00185.2 HVUL1H03425.2 0.113020237780748
HVUL0H00185.2 HVUL1H03596.2 0.539019933130644
HVUL0H00185.2 HVUL1H03721.2 0.527205266439131
HVUL0H00185.2 HVUL1H03788.2 0.407854459108225
HVUL0H00185.2 HVUL1H03923.2 0.226592269593142
HVUL0H00185.2 HVUL1H03981.2 0.305029765145079
HVUL0H00185.2 HVUL1H03995.2 0.133967152714395
HVUL0H00185.2 HVUL1H04376.2 0.19508409313631
HVUL0H00185.2 HVUL1H04661.2 0.108856088363629
HVUL0H00185.2 HVUL1H04874.2 0.209112524126278
HVUL0H00185.2 HVUL1H05092.2 0.0772405276118155
HVUL0H00185.2 HVUL1H05319.2 0.236432315536957
HVUL0H00185.2 HVUL1H06598.2 0.181586711033518
HVUL0H00185.2 HVUL1H06767.2 0.50755934953904
HVUL0H00185.2 HVUL1H06895.2 0.284936759985754
HVUL0H00185.2 HVUL1H06904.2 0.259562623904601
HVUL0H00185.2 HVUL1H06905.2 0.179149417079662
HVUL0H00185.2 HVUL1H07264.2 0.533218563888248
HVUL0H00185.2 HVUL1H07398.2 0.498089788921107
HVUL0H00185.2 HVUL1H07686.2 0.299814772005675
HVUL0H00185.2 HVUL1H07716.2 0.152986153891113
HVUL0H00185.2 HVUL1H07843.2 0.148189667158178
HVUL0H00185.2 HVUL1H07889.2 0.157707893085571
HVUL0H00185.2 HVUL1H08223.2 0.288683573030023
HVUL0H00185.2 HVUL1H08393.2 0.114614351511939
HVUL0H00185.2 HVUL1H08747.2 0.372843147223032
HVUL0H00185.2 HVUL1H08749.2 0.059797329134404
HVUL0H00185.2 HVUL1H08844.2 0.125219415203448
HVUL0H00185.2 HVUL1H09798.2 0.194207404454404
HVUL0H00185.2 HVUL1H09799.2 0.23024976386316
HVUL0H00185.2 HVUL1H09842.2 0.370952691402152
HVUL0H00185.2 HVUL1H10072.2 0.424549536303358
HVUL0H00185.2 HVUL1H10131.2 0.0848588287875914
HVUL0H00185.2 HVUL1H10516.2 0.450268437001343
HVUL0H00185.2 HVUL1H10552.2 0.584629051888297
HVUL0H00185.2 HVUL1H10674.2 0.117413434098831
HVUL0H00185.2 HVUL1H10694.2 0.383633191223965
HVUL0H00185.2 HVUL1H10736.2 0.603600074303713
HVUL0H00185.2 HVUL1H10852.2 0.577866050682489
HVUL0H00185.2 HVUL1H10854.2 0.082577498560634
HVUL0H00185.2 HVUL1H10931.2 0.140285421035773
HVUL0H00185.2 HVUL1H11025.2 0.310780949736025
HVUL0H00185.2 HVUL1H11026.2 0.300796584982525
HVUL0H00185.2 HVUL1H11052.2 0.204524156237637
HVUL0H00185.2 HVUL1H11684.2 0.608784658816714
HVUL0H00185.2 HVUL1H11942.2 0.200953696965789
HVUL0H00185.2 HVUL1H12017.2 0.16309866943169
HVUL0H00185.2 HVUL1H12048.2 0.604616164774926
HVUL0H00185.2 HVUL1H12155.2 0.551959208734206
HVUL0H00185.2 HVUL1H12319.2 0.164830609207568
HVUL0H00185.2 HVUL1H12549.2 0.218519546708782
HVUL0H00185.2 HVUL1H12631.2 0.125575272851327
HVUL0H00185.2 HVUL1H12808.2 0.259627328984911
HVUL0H00185.2 HVUL1H13099.2 0.225041072644803
HVUL0H00185.2 HVUL1H13204.2 0.392107033016684
HVUL0H00185.2 HVUL1H14037.2 0.156077208607758
HVUL0H00185.2 HVUL1H14144.2 0.518181012304772
HVUL0H00185.2 HVUL1H14185.2 0.11824758097205
HVUL0H00185.2 HVUL1H14244.2 0.404564933893896
HVUL0H00185.2 HVUL1H14423.2 0.0561489531711234
HVUL0H00185.2 HVUL1H14475.2 0.179907553880148
HVUL0H00185.2 HVUL1H14519.2 0.0869547160389579
HVUL0H00185.2 HVUL1H14708.2 0.541851644660582
HVUL0H00185.2 HVUL1H14979.2 0.128009905703113
HVUL0H00185.2 HVUL1H15020.2 0.56342896580843
HVUL0H00185.2 HVUL1H15038.2 0.146951307089321
HVUL0H00185.2 HVUL1H15361.2 0.484791014685017
HVUL0H00185.2 HVUL1H15622.2 0.498906162091822
HVUL0H00185.2 HVUL1H15859.2 0.222729282428898
HVUL0H00185.2 HVUL1H15995.2 0.0506774722567982
HVUL0H00185.2 HVUL1H15996.2 0.0768249774264113
HVUL0H00185.2 HVUL1H16029.2 0.567516089907766
HVUL0H00185.2 HVUL1H16599.2 0.569510624767589
HVUL0H00185.2 HVUL1H16648.2 0.124724659990539
HVUL0H00185.2 HVUL1H16837.2 0.0776553053160481
HVUL0H00185.2 HVUL1H17123.2 0.0850349765438448
HVUL0H00185.2 HVUL1H17124.2 0.148488507521286
HVUL0H00185.2 HVUL1H17140.2 0.338679822779027
HVUL0H00185.2 HVUL1H17391.2 0.141036270576442
HVUL0H00185.2 HVUL1H17392.2 0.373642122951512
HVUL0H00185.2 HVUL1H17858.2 0.109432582313459
HVUL0H00185.2 HVUL1H17882.2 0.0937095269765256
HVUL0H00185.2 HVUL1H18104.2 0.0810691637335485
HVUL0H00185.2 HVUL1H19398.2 0.0676251576726765
HVUL0H00185.2 HVUL1H19452.2 0.569132821283207
HVUL0H00185.2 HVUL1H19455.2 0.475686953048276
HVUL0H00185.2 HVUL1H19652.2 0.356169893771474
HVUL0H00185.2 HVUL1H19913.2 0.210516868415978
HVUL0H00185.2 HVUL1H21530.2 0.445003274395885
HVUL0H00185.2 HVUL1H21576.2 0.311599821297213
HVUL0H00185.2 HVUL1H21611.2 0.576240426935077
HVUL0H00185.2 HVUL1H21899.2 0.469576421607037
HVUL0H00185.2 HVUL1H21903.2 0.030030951201259
HVUL0H00185.2 HVUL1H21924.2 0.101510687993188
HVUL0H00185.2 HVUL1H22029.2 0.0465705787518716
HVUL0H00185.2 HVUL1H22161.2 0.449890350488441
HVUL0H00185.2 HVUL1H22163.2 0.0490240145376794
HVUL0H00185.2 HVUL1H22447.2 0.213670099314698
HVUL0H00185.2 HVUL1H22508.2 0.100129921947561
HVUL0H00185.2 HVUL1H22906.2 0.123534995073365
HVUL0H00185.2 HVUL1H23035.2 0.124228392494837
HVUL0H00185.2 HVUL1H23859.2 0.0451227225733114
HVUL0H00185.2 HVUL1H24019.2 0.128096946441817
HVUL0H00185.2 HVUL1H24020.2 0.136454447783434
HVUL0H00185.2 HVUL1H24055.2 0.324919780468651
HVUL0H00185.2 HVUL1H24106.2 0.0707779082987644
HVUL0H00185.2 HVUL1H24143.2 0.14765202036134
HVUL0H00185.2 HVUL1H24325.2 0.463183227635707
HVUL0H00185.2 HVUL1H24550.2 0.601847606591769
HVUL0H00185.2 HVUL1H24632.2 0.417165823780875
HVUL0H00185.2 HVUL1H25153.2 0.148308079676575
HVUL0H00185.2 HVUL1H25489.2 0.0860402633732071
HVUL0H00185.2 HVUL1H25508.2 0.190615903154935
HVUL0H00185.2 HVUL1H25647.2 0.510554438774893
HVUL0H00185.2 HVUL1H25652.2 0.437921817319634
HVUL0H00185.2 HVUL1H25959.2 0.176351257781566
HVUL0H00185.2 HVUL1H26128.2 0.580717277205144
HVUL0H00185.2 HVUL1H26242.2 0.227979672667415
HVUL0H00185.2 HVUL1H26289.2 0.191817557009914
HVUL0H00185.2 HVUL1H26836.2 0.402981015997749
HVUL0H00185.2 HVUL1H27174.2 0.241714847391401
HVUL0H00185.2 HVUL1H27184.2 0.194451391793586
HVUL0H00185.2 HVUL1H27765.2 0.587735063934734
HVUL0H00185.2 HVUL1H27930.2 0.548904222313088
HVUL0H00185.2 HVUL1H28148.2 0.287225923403536
HVUL0H00185.2 HVUL1H28149.2 0.174220677410827
HVUL0H00185.2 HVUL1H28170.2 0.492823315697203
HVUL0H00185.2 HVUL1H28421.2 0.382940482633915
HVUL0H00185.2 HVUL1H28711.2 0.229155858142386
HVUL0H00185.2 HVUL1H28745.2 0.108965412302092
HVUL0H00185.2 HVUL1H29089.2 0.110620410538017
HVUL0H00185.2 HVUL1H29478.2 0.334910861307198
HVUL0H00185.2 HVUL1H29691.2 0.0829958907155665
HVUL0H00185.2 HVUL1H29984.2 0.315543015110082
HVUL0H00185.2 HVUL1H30627.2 0.0740186600847388
HVUL0H00185.2 HVUL1H30697.2 0.4255621696949
HVUL0H00185.2 HVUL1H30851.2 0.0836061625256155
HVUL0H00185.2 HVUL1H31084.2 0.0821628273922999
HVUL0H00185.2 HVUL1H31805.2 0.121630030118964
HVUL0H00185.2 HVUL1H31978.2 0.332357085185942
HVUL0H00185.2 HVUL1H32077.2 0.156997401453257
HVUL0H00185.2 HVUL1H32265.2 0.0515421444965397
HVUL0H00185.2 HVUL1H32439.2 0.102359298954073
HVUL0H00185.2 HVUL1H32525.2 0.359814281505639
HVUL0H00185.2 HVUL1H32736.2 0.283518604923146
HVUL0H00185.2 HVUL1H32788.2 0.00793108538666836
HVUL0H00185.2 HVUL1H32871.2 0.0464157034295879
HVUL0H00185.2 HVUL1H33851.2 0.530436474286985
HVUL0H00185.2 HVUL1H33854.2 0.163167780284123
HVUL0H00185.2 HVUL1H33925.2 0.273421067646129
HVUL0H00185.2 HVUL1H33926.2 0.125638468470096
HVUL0H00185.2 HVUL1H33988.2 0.0881149405550643
HVUL0H00185.2 HVUL1H34651.2 0.456295286896688
HVUL0H00185.2 HVUL1H34792.2 0.0734522741881954
HVUL0H00185.2 HVUL1H35034.2 0.203231083397247
HVUL0H00185.2 HVUL1H35222.2 0.599109519913899
HVUL0H00185.2 HVUL1H35553.2 0.216684524125503
HVUL0H00185.2 HVUL1H35677.2 0.234028745616034
HVUL0H00185.2 HVUL1H35678.2 0.578513701691963
HVUL0H00185.2 HVUL1H36116.2 0.0649693094846391
HVUL0H00185.2 HVUL1H36689.2 0.196640772279687
HVUL0H00185.2 HVUL1H36755.2 0.0808698151127762
HVUL0H00185.2 HVUL1H37071.2 0.569846606229956
HVUL0H00185.2 HVUL1H37075.2 0.266814468851765
HVUL0H00185.2 HVUL1H37096.2 0.277602408097249
HVUL0H00185.2 HVUL1H37135.2 0.0660540745583066
HVUL0H00185.2 HVUL1H37284.2 0.103860505734191
HVUL0H00185.2 HVUL1H37286.2 0.122811936418793
HVUL0H00185.2 HVUL1H37385.2 0.248033612879235
HVUL0H00185.2 HVUL1H37478.2 0.527665136467799
HVUL0H00185.2 HVUL1H37494.2 0.0155940168172907
HVUL0H00185.2 HVUL1H37808.2 0.1211283409882
HVUL0H00185.2 HVUL1H38023.2 0.170391654512544
HVUL0H00185.2 HVUL1H38024.2 0.292943670333107
HVUL0H00185.2 HVUL1H38534.2 0.165180063078243
HVUL0H00185.2 HVUL1H38669.2 0.305098461082631
HVUL0H00185.2 HVUL1H38670.2 0.241869275958255
HVUL0H00185.2 HVUL1H38671.2 0.461272638719818
HVUL0H00185.2 HVUL1H40131.2 0.432592961333083
HVUL0H00185.2 HVUL1H40305.2 0.255289700883136
HVUL0H00185.2 HVUL1H40671.2 0.383072116521772
HVUL0H00185.2 HVUL1H40745.2 0.081200428296644
HVUL0H00185.2 HVUL1H41297.2 0.580707300208275
HVUL0H00185.2 HVUL1H41381.2 0.434482903357688
HVUL0H00185.2 HVUL1H41394.2 0.082034965520657
HVUL0H00185.2 HVUL1H41483.2 0.155893149344347
HVUL0H00185.2 HVUL1H41888.2 0.32713956033986
HVUL0H00185.2 HVUL1H42009.2 0.469877965098831
HVUL0H00185.2 HVUL1H42017.2 0.121362746846407
HVUL0H00185.2 HVUL1H42103.2 0.166051540663031
HVUL0H00185.2 HVUL1H42113.2 0.0627779024565789
HVUL0H00185.2 HVUL1H43388.2 0.255615517273673
HVUL0H00185.2 HVUL1H43480.2 0.607061952893031
HVUL0H00185.2 HVUL1H43857.2 0.223660406687828
HVUL0H00185.2 HVUL1H43888.2 0.31011971031668
HVUL0H00185.2 HVUL1H44419.2 0.0524522597013434
HVUL0H00185.2 HVUL1H44718.2 0.0908913428436513
HVUL0H00185.2 HVUL1H44906.2 0.296244595869276
HVUL0H00185.2 HVUL1H45277.2 0.147102412349427
HVUL0H00185.2 HVUL1H45373.2 0.0775640653261219
HVUL0H00185.2 HVUL1H45563.2 0.307843506902765
HVUL0H00185.2 HVUL1H45867.2 0.0800862667723644
HVUL0H00185.2 HVUL1H46573.2 0.0303129845330706
HVUL0H00185.2 HVUL1H46645.2 0.410140819393863
HVUL0H00185.2 HVUL1H46646.2 0.153506775165202
HVUL0H00185.2 HVUL1H46797.2 0.129248727531515
HVUL0H00185.2 HVUL1H47149.2 0.0923157275720484
HVUL0H00185.2 HVUL1H47224.2 0.0826476351489251
HVUL0H00185.2 HVUL1H47225.2 0.584140217604359
HVUL0H00185.2 HVUL1H47226.2 0.598678240332146
HVUL0H00185.2 HVUL1H47291.2 0.109705449699066
HVUL0H00185.2 HVUL1H47482.2 0.208713054216669
HVUL0H00185.2 HVUL1H47802.2 0.56666638858479
HVUL0H00185.2 HVUL1H48159.2 0.587707622004272
HVUL0H00185.2 HVUL1H48252.2 0.110470318530854
HVUL0H00185.2 HVUL1H49095.2 0.59975453737701
HVUL0H00185.2 HVUL1H49142.2 0.0805555223772993
HVUL0H00185.2 HVUL1H49334.2 0.0505514342464659
HVUL0H00185.2 HVUL1H49842.2 0.0964624484417176
HVUL0H00185.2 HVUL1H50300.2 0.156584082695078
HVUL0H00185.2 HVUL1H52100.2 0.171711913017946
HVUL0H00185.2 HVUL1H52101.2 0.601116411713752
HVUL0H00185.2 HVUL1H52138.2 0.361161111677387
HVUL0H00185.2 HVUL1H52139.2 0.497134739371734
HVUL0H00185.2 HVUL1H52140.2 0.152503582485893
HVUL0H00185.2 HVUL1H52143.2 0.472641030238875
HVUL0H00185.2 HVUL1H52547.2 0.419324792010169
HVUL0H00185.2 HVUL1H52548.2 0.0814535887433429
HVUL0H00185.2 HVUL1H54366.2 0.428636115237401
HVUL0H00185.2 HVUL1H55154.2 0.103091332502494
HVUL0H00185.2 HVUL1H55207.2 0.265356314018102
HVUL0H00185.2 HVUL1H55813.2 0.109206655795859
HVUL0H00185.2 HVUL1H56262.2 0.0922609099441394
HVUL0H00185.2 HVUL1H56265.2 0.392672471387606
HVUL0H00185.2 HVUL1H57637.2 0.302465437869262
HVUL0H00185.2 HVUL1H57948.2 0.308108517907591
HVUL0H00185.2 HVUL2H00357.2 0.569295398425563
HVUL0H00185.2 HVUL2H00403.2 0.590871370283024
HVUL0H00185.2 HVUL2H00744.2 0.278073222271583
HVUL0H00185.2 HVUL2H00850.2 0.332760097094088
HVUL0H00185.2 HVUL2H01132.2 0.561045060136134
HVUL0H00185.2 HVUL2H01457.2 0.384092981497122
HVUL0H00185.2 HVUL2H01485.2 0.0386485451345632
HVUL0H00185.2 HVUL2H01559.2 0.425108601337676
HVUL0H00185.2 HVUL2H01674.2 0.288978598623999
HVUL0H00185.2 HVUL2H01707.2 0.488524125386725
HVUL0H00185.2 HVUL2H01800.2 0.10100417773959
HVUL0H00185.2 HVUL2H01895.2 0.597635866072538
HVUL0H00185.2 HVUL2H02301.2 0.191219142774202
HVUL0H00185.2 HVUL2H02317.2 0.0308830667633274
HVUL0H00185.2 HVUL2H02329.2 0.274340052219742
HVUL0H00185.2 HVUL2H02357.2 0.41563929408691
HVUL0H00185.2 HVUL2H02396.2 0.190483200697254
HVUL0H00185.2 HVUL2H02947.2 0.0391803087353401
HVUL0H00185.2 HVUL2H03130.2 0.509946875381575
HVUL0H00185.2 HVUL2H03403.2 0.180969142991547
HVUL0H00185.2 HVUL2H03435.2 0.434943337694396
HVUL0H00185.2 HVUL2H03591.2 0.421901496223045
HVUL0H00185.2 HVUL2H03894.2 0.420303313510877
HVUL0H00185.2 HVUL2H04108.2 0.512973976498534
HVUL0H00185.2 HVUL2H04161.2 0.0589711275808691
HVUL0H00185.2 HVUL2H04170.2 0.207591029226948
HVUL0H00185.2 HVUL2H04499.2 0.577672720947538
HVUL0H00185.2 HVUL2H04832.2 0.113324919085037
HVUL0H00185.2 HVUL2H05175.2 0.115099602642342
HVUL0H00185.2 HVUL2H05347.2 0.131199269770734
HVUL0H00185.2 HVUL2H05428.2 0.164598750765039
HVUL0H00185.2 HVUL2H05710.2 0.605229688403779
HVUL0H00185.2 HVUL2H05721.2 0.341621270136359
HVUL0H00185.2 HVUL2H05754.2 0.376825756460294
HVUL0H00185.2 HVUL2H05844.2 0.226397440209968
HVUL0H00185.2 HVUL2H06217.2 0.572795109550007
HVUL0H00185.2 HVUL2H06277.2 0.142180876349137
HVUL0H00185.2 HVUL2H06390.2 0.565083051489453
HVUL0H00185.2 HVUL2H06647.2 0.438430729402587
HVUL0H00185.2 HVUL2H06655.2 0.157322080321551
HVUL0H00185.2 HVUL2H06962.2 0.581589904738039
HVUL0H00185.2 HVUL2H07173.2 0.449520502093017
HVUL0H00185.2 HVUL2H07185.2 0.293032554185148
HVUL0H00185.2 HVUL2H07443.2 0.0575812158328981
HVUL0H00185.2 HVUL2H07482.2 0.212774249386822
HVUL0H00185.2 HVUL2H07547.2 0.456191993295569
HVUL0H00185.2 HVUL2H07758.2 0.0748497019254615
HVUL0H00185.2 HVUL2H07998.2 0.161371533583325
HVUL0H00185.2 HVUL2H08211.2 0.213193607788179
HVUL0H00185.2 HVUL2H08514.2 0.442781028616096
HVUL0H00185.2 HVUL2H08796.2 0.135053006995381
HVUL0H00185.2 HVUL2H08826.2 0.169691443137133
HVUL0H00185.2 HVUL2H08993.2 0.402962785330915
HVUL0H00185.2 HVUL2H09167.2 0.207547889044257
HVUL0H00185.2 HVUL2H09173.2 0.283337224668461
HVUL0H00185.2 HVUL2H09198.2 0.160663670972312
HVUL0H00185.2 HVUL2H09578.2 0.213695072903593
HVUL0H00185.2 HVUL2H10045.2 0.0887473247575114
HVUL0H00185.2 HVUL2H10165.2 0.354622189967926
HVUL0H00185.2 HVUL2H10627.2 0.0262601086746684
HVUL0H00185.2 HVUL2H10719.2 0.258173064606956
HVUL0H00185.2 HVUL2H10791.2 0.0278713685851994
HVUL0H00185.2 HVUL2H10976.2 0.605012620318035
HVUL0H00185.2 HVUL2H11060.2 0.128528668432705
HVUL0H00185.2 HVUL2H11061.2 0.549207059586407
HVUL0H00185.2 HVUL2H11157.2 0.302459955599596
HVUL0H00185.2 HVUL2H11487.2 0.435355248234972
HVUL0H00185.2 HVUL2H11841.2 0.06295940055397
HVUL0H00185.2 HVUL2H11908.2 0.122259598222947
HVUL0H00185.2 HVUL2H11978.2 0.184449376568041
HVUL0H00185.2 HVUL2H11983.2 0.136767619368555
HVUL0H00185.2 HVUL2H12128.2 0.362571316150315
HVUL0H00185.2 HVUL2H12617.2 0.353028982615698
HVUL0H00185.2 HVUL2H12682.2 0.0327977788301368
HVUL0H00185.2 HVUL2H12840.2 0.17763734656323
HVUL0H00185.2 HVUL2H13056.2 0.561067292764465
HVUL0H00185.2 HVUL2H13246.2 0.427667579472331
HVUL0H00185.2 HVUL2H13695.2 0.255637277832877
HVUL0H00185.2 HVUL2H13731.2 0.573494848635639
HVUL0H00185.2 HVUL2H13804.2 0.115729496002913
HVUL0H00185.2 HVUL2H13806.2 0.200507269961217
HVUL0H00185.2 HVUL2H13902.2 0.168785023649146
HVUL0H00185.2 HVUL2H13908.2 0.317697775704438
HVUL0H00185.2 HVUL2H13976.2 0.0899876471569235
HVUL0H00185.2 HVUL2H14161.2 0.585214202583362
HVUL0H00185.2 HVUL2H14623.2 0.601107091451792
HVUL0H00185.2 HVUL2H14661.2 0.100925727009337
HVUL0H00185.2 HVUL2H15246.2 0.293207189383188
HVUL0H00185.2 HVUL2H15470.2 0.132037808000139
HVUL0H00185.2 HVUL2H15548.2 0.60761752074443
HVUL0H00185.2 HVUL2H15788.2 0.217782540642284
HVUL0H00185.2 HVUL2H15805.2 0.217387043380194
HVUL0H00185.2 HVUL2H15808.2 0.262521333265351
HVUL0H00185.2 HVUL2H15912.2 0.058424686316111
HVUL0H00185.2 HVUL2H16053.2 0.0209320649705723
HVUL0H00185.2 HVUL2H16120.2 0.603641032638624
HVUL0H00185.2 HVUL2H16130.2 0.302424945564189
HVUL0H00185.2 HVUL2H16368.2 0.262306088141902
HVUL0H00185.2 HVUL2H16393.2 0.475131828389239
HVUL0H00185.2 HVUL2H16695.2 0.1583520974466
HVUL0H00185.2 HVUL2H16929.2 0.274783732230093
HVUL0H00185.2 HVUL2H16977.2 0.105375082954464
HVUL0H00185.2 HVUL2H17078.2 0.0700168006421093
HVUL0H00185.2 HVUL2H17220.2 0.510818052728338
HVUL0H00185.2 HVUL2H17355.2 0.407957875318753
HVUL0H00185.2 HVUL2H17569.2 0.404176267250024
HVUL0H00185.2 HVUL2H17570.2 0.200033887345754
HVUL0H00185.2 HVUL2H17727.2 0.0301916255790134
HVUL0H00185.2 HVUL2H17843.2 0.38656411210774
HVUL0H00185.2 HVUL2H17845.2 0.443805959853229
HVUL0H00185.2 HVUL2H17846.2 0.499004170765489
HVUL0H00185.2 HVUL2H17971.2 0.413423913795733
HVUL0H00185.2 HVUL2H18220.2 0.030358736747889
HVUL0H00185.2 HVUL2H18516.2 0.213104816700816
HVUL0H00185.2 HVUL2H19277.2 0.168260424414733
HVUL0H00185.2 HVUL2H19285.2 0.187632326519412
HVUL0H00185.2 HVUL2H19410.2 0.0311515599101989
HVUL0H00185.2 HVUL2H19485.2 0.0632807240573317
HVUL0H00185.2 HVUL2H19792.2 0.603181254816409
HVUL0H00185.2 HVUL2H20321.2 0.122530740350041
HVUL0H00185.2 HVUL2H20373.2 0.336307386171754
HVUL0H00185.2 HVUL2H20517.2 0.57870020865592
HVUL0H00185.2 HVUL2H20626.2 0.0892944576617588
HVUL0H00185.2 HVUL2H21055.2 0.194328030762396
HVUL0H00185.2 HVUL2H21558.2 0.192581619659941
HVUL0H00185.2 HVUL2H21989.2 0.132149752939188
HVUL0H00185.2 HVUL2H22125.2 0.537273275909642
HVUL0H00185.2 HVUL2H22128.2 0.0987562943767689
HVUL0H00185.2 HVUL2H22195.2 0.469276857520273
HVUL0H00185.2 HVUL2H22220.2 0.280672733118121
HVUL0H00185.2 HVUL2H22730.2 0.348494712632236
HVUL0H00185.2 HVUL2H22763.2 0.343415043680753
HVUL0H00185.2 HVUL2H22973.2 0.425461360990123
HVUL0H00185.2 HVUL2H23129.2 0.0732207622033353
HVUL0H00185.2 HVUL2H23135.2 0.578746274519909
HVUL0H00185.2 HVUL2H23334.2 0.0785825932997548
HVUL0H00185.2 HVUL2H23534.2 0.242963054912033
HVUL0H00185.2 HVUL2H23588.2 0.453392243428445
HVUL0H00185.2 HVUL2H24437.2 0.598719406393578
HVUL0H00185.2 HVUL2H24717.2 0.0619789872079029
HVUL0H00185.2 HVUL2H24951.2 0.542251585062517
HVUL0H00185.2 HVUL2H25113.2 0.119877318157211
HVUL0H00185.2 HVUL2H25164.2 0.307109531060199
HVUL0H00185.2 HVUL2H25452.2 0.549246095922852
HVUL0H00185.2 HVUL2H25767.2 0.0616988676768611
HVUL0H00185.2 HVUL2H26044.2 0.593942647842391
HVUL0H00185.2 HVUL2H26101.2 0.431887932991513
HVUL0H00185.2 HVUL2H26185.2 0.315466925411187
HVUL0H00185.2 HVUL2H26186.2 0.331215837449107
HVUL0H00185.2 HVUL2H26514.2 0.222531979906554
HVUL0H00185.2 HVUL2H26584.2 0.511708085063283
HVUL0H00185.2 HVUL2H26652.2 0.284437380956607
HVUL0H00185.2 HVUL2H26684.2 0.129003003049972
HVUL0H00185.2 HVUL2H26840.2 0.457670437694156
HVUL0H00185.2 HVUL2H27134.2 0.404175746609088
HVUL0H00185.2 HVUL2H27240.2 0.140551882768972
HVUL0H00185.2 HVUL2H27245.2 0.330606080438954
HVUL0H00185.2 HVUL2H27611.2 0.587603381575424
HVUL0H00185.2 HVUL2H27706.2 0.0813255733403467
HVUL0H00185.2 HVUL2H28224.2 0.11867938980968
HVUL0H00185.2 HVUL2H28623.2 0.0305506990633307
HVUL0H00185.2 HVUL2H28699.2 0.588530347177698
HVUL0H00185.2 HVUL2H28789.2 0.195365935230945
HVUL0H00185.2 HVUL2H28897.2 0.601965495114507
HVUL0H00185.2 HVUL2H29023.2 0.324498148094917
HVUL0H00185.2 HVUL2H29044.2 0.185379140871452
HVUL0H00185.2 HVUL2H29227.2 0.309944570351091
HVUL0H00185.2 HVUL2H29511.2 0.0753450497760887
HVUL0H00185.2 HVUL2H29515.2 0.519600064968576
HVUL0H00185.2 HVUL2H29775.2 0.195763582264377
HVUL0H00185.2 HVUL2H30421.2 0.249302865290877
HVUL0H00185.2 HVUL2H30422.2 0.255443924830299
HVUL0H00185.2 HVUL2H30600.2 0.0754579564590702
HVUL0H00185.2 HVUL2H31026.2 0.121004181833827
HVUL0H00185.2 HVUL2H31041.2 0.567927323456288
HVUL0H00185.2 HVUL2H31072.2 0.441045250550228
HVUL0H00185.2 HVUL2H31180.2 0.125830658807984
HVUL0H00185.2 HVUL2H31745.2 0.0412891584215533
HVUL0H00185.2 HVUL2H31781.2 0.182730873387458
HVUL0H00185.2 HVUL2H31817.2 0.46569789630943
HVUL0H00185.2 HVUL2H31871.2 0.042595572460607
HVUL0H00185.2 HVUL2H31877.2 0.441088099177021
HVUL0H00185.2 HVUL2H32028.2 0.023807836386979
HVUL0H00185.2 HVUL2H32162.2 0.390976360520614
HVUL0H00185.2 HVUL2H32216.2 0.60898999833031
HVUL0H00185.2 HVUL2H32276.2 0.139545114017166
HVUL0H00185.2 HVUL2H32320.2 0.108735694362866
HVUL0H00185.2 HVUL2H32475.2 0.0670872296026767
HVUL0H00185.2 HVUL2H32559.2 0.280503637843075
HVUL0H00185.2 HVUL2H32565.2 0.272119345416525
HVUL0H00185.2 HVUL2H32768.2 0.0515741479646174
HVUL0H00185.2 HVUL2H33155.2 0.538687763888613
HVUL0H00185.2 HVUL2H33373.2 0.116448001752305
HVUL0H00185.2 HVUL2H34193.2 0.0821522097654156
HVUL0H00185.2 HVUL2H34194.2 0.598962678093616
HVUL0H00185.2 HVUL2H34353.2 0.179586722158858
HVUL0H00185.2 HVUL2H34467.2 0.601355348829242
HVUL0H00185.2 HVUL2H34976.2 0.0472189659893046
HVUL0H00185.2 HVUL2H35185.2 0.0755880093331314
HVUL0H00185.2 HVUL2H35564.2 0.477043513467563
HVUL0H00185.2 HVUL2H35690.2 0.162209613136686
HVUL0H00185.2 HVUL2H35825.2 0.607288385914275
HVUL0H00185.2 HVUL2H35866.2 0.171812684927501
HVUL0H00185.2 HVUL2H36888.2 0.343642039775105
HVUL0H00185.2 HVUL2H36917.2 0.0711393975105031
HVUL0H00185.2 HVUL2H36978.2 0.0968185326737458
HVUL0H00185.2 HVUL2H36984.2 0.548771412796542
HVUL0H00185.2 HVUL2H36996.2 0.319430560673512
HVUL0H00185.2 HVUL2H37145.2 0.218964909989358
HVUL0H00185.2 HVUL2H37485.2 0.22498454468307
HVUL0H00185.2 HVUL2H37591.2 0.0614533850701456
HVUL0H00185.2 HVUL2H38308.2 0.0351978116712064
HVUL0H00185.2 HVUL2H38460.2 0.0948949231941559
HVUL0H00185.2 HVUL2H38577.2 0.0412516116550605
HVUL0H00185.2 HVUL2H38578.2 0.374930599811641
HVUL0H00185.2 HVUL2H38899.2 0.066810800920655
HVUL0H00185.2 HVUL2H39297.2 0.551303482513415
HVUL0H00185.2 HVUL2H39521.2 0.604181413328196
HVUL0H00185.2 HVUL2H39551.2 0.167285669767837
HVUL0H00185.2 HVUL2H39751.2 0.389226058124431
HVUL0H00185.2 HVUL2H39755.2 0.145620139999154
HVUL0H00185.2 HVUL2H39768.2 0.0429150327891451
HVUL0H00185.2 HVUL2H39769.2 0.209079827878003
HVUL0H00185.2 HVUL2H39798.2 0.207301457324284
HVUL0H00185.2 HVUL2H39978.2 0.60469262063055
HVUL0H00185.2 HVUL2H40320.2 0.045615006218653
HVUL0H00185.2 HVUL2H40321.2 0.0999786974119241
HVUL0H00185.2 HVUL2H40420.2 0.130060989294956
HVUL0H00185.2 HVUL2H40772.2 0.432462822303123
HVUL0H00185.2 HVUL2H40943.2 0.561370889515205
HVUL0H00185.2 HVUL2H41304.2 0.207357343208049
HVUL0H00185.2 HVUL2H41719.2 0.138886367258713
HVUL0H00185.2 HVUL2H42346.2 0.128019879869809
HVUL0H00185.2 HVUL2H42411.2 0.549438084242724
HVUL0H00185.2 HVUL2H42689.2 0.185498022884545
HVUL0H00185.2 HVUL2H42722.2 0.551170315305209
HVUL0H00185.2 HVUL2H42804.2 0.503836303112585
HVUL0H00185.2 HVUL2H43054.2 0.0677166819949945
HVUL0H00185.2 HVUL2H43064.2 0.240473577273855
HVUL0H00185.2 HVUL2H43080.2 0.580015184375649
HVUL0H00185.2 HVUL2H43458.2 0.603780080059364
HVUL0H00185.2 HVUL2H44319.2 0.24275018413791
HVUL0H00185.2 HVUL2H44538.2 0.0329496350494509
HVUL0H00185.2 HVUL2H44541.2 0.0339202788402612
HVUL0H00185.2 HVUL2H44679.2 0.0490006245548558
HVUL0H00185.2 HVUL2H45020.2 0.109234708614838
HVUL0H00185.2 HVUL2H45057.2 0.160955636207508
HVUL0H00185.2 HVUL2H45313.2 0.0761549681365057
HVUL0H00185.2 HVUL2H46008.2 0.0420747402015894
HVUL0H00185.2 HVUL2H46609.2 0.199666108312685
HVUL0H00185.2 HVUL2H46613.2 0.0691751828373334
HVUL0H00185.2 HVUL2H46937.2 0.171234632577214
HVUL0H00185.2 HVUL2H47020.2 0.160433227945426
HVUL0H00185.2 HVUL2H48105.2 0.466265068923478
HVUL0H00185.2 HVUL2H48130.2 0.337212832420304
HVUL0H00185.2 HVUL2H48132.2 0.167724313954079
HVUL0H00185.2 HVUL2H48299.2 0.125989497353527
HVUL0H00185.2 HVUL2H48722.2 0.383800608858647
HVUL0H00185.2 HVUL2H48829.2 0.342289024951478
HVUL0H00185.2 HVUL2H49348.2 0.165341918236024
HVUL0H00185.2 HVUL2H49708.2 0.114123451989341
HVUL0H00185.2 HVUL2H49836.2 0.588940959822569
HVUL0H00185.2 HVUL2H49975.2 0.587079775648688
HVUL0H00185.2 HVUL2H50007.2 0.158322234178872
HVUL0H00185.2 HVUL2H50047.2 0.515887187535394
HVUL0H00185.2 HVUL2H50149.2 0.209287945073859
HVUL0H00185.2 HVUL2H50337.2 0.194582884799554
HVUL0H00185.2 HVUL2H50893.2 0.606593622967998
HVUL0H00185.2 HVUL2H51230.2 0.207940900094487
HVUL0H00185.2 HVUL2H51838.2 0.603742150113153
HVUL0H00185.2 HVUL2H51858.2 0.490163405520932
HVUL0H00185.2 HVUL2H52258.2 0.385839392875864
HVUL0H00185.2 HVUL2H52278.2 0.458972539146851
HVUL0H00185.2 HVUL2H52294.2 0.0772251496749468
HVUL0H00185.2 HVUL2H52299.2 0.0369187580101397
HVUL0H00185.2 HVUL2H52323.2 0.440107731875354
HVUL0H00185.2 HVUL2H53122.2 0.14996029408396
HVUL0H00185.2 HVUL2H53131.2 0.11445687105156
HVUL0H00185.2 HVUL2H53789.2 0.0448120592229524
HVUL0H00185.2 HVUL2H54254.2 0.0966556396797251
HVUL0H00185.2 HVUL2H54983.2 0.156262888351468
HVUL0H00185.2 HVUL2H54984.2 0.332487278152722
HVUL0H00185.2 HVUL2H55266.2 0.110546811985991
HVUL0H00185.2 HVUL2H55276.2 0.583772365990706
HVUL0H00185.2 HVUL2H55366.2 0.338070903718632
HVUL0H00185.2 HVUL2H57269.2 0.0456101287290959
HVUL0H00185.2 HVUL2H58401.2 0.348532104791672
HVUL0H00185.2 HVUL2H58709.2 0.371826875728222
HVUL0H00185.2 HVUL2H59083.2 0.18001683957497
HVUL0H00185.2 HVUL2H59273.2 0.258506676218263
HVUL0H00185.2 HVUL3H00692.2 0.084392745513277
HVUL0H00185.2 HVUL3H00778.2 0.296890015533696
HVUL0H00185.2 HVUL3H00780.2 0.0417395971774061
HVUL0H00185.2 HVUL3H01033.2 0.515431825481799
HVUL0H00185.2 HVUL3H01271.2 0.0470283949126952
HVUL0H00185.2 HVUL3H01333.2 0.233455502473379
HVUL0H00185.2 HVUL3H01475.2 0.336279949255511
HVUL0H00185.2 HVUL3H01640.2 0.0698487247350262
HVUL0H00185.2 HVUL3H01701.2 0.107209956506001
HVUL0H00185.2 HVUL3H01878.2 0.189126372435485
HVUL0H00185.2 HVUL3H01917.2 0.431634140334917
HVUL0H00185.2 HVUL3H01927.2 0.192810334819376
HVUL0H00185.2 HVUL3H01928.2 0.0549065511394816
HVUL0H00185.2 HVUL3H02641.2 0.543065441210812
HVUL0H00185.2 HVUL3H02980.2 0.469131860432174
HVUL0H00185.2 HVUL3H03242.2 0.0687843450147309
HVUL0H00185.2 HVUL3H03649.2 0.061764380642576
HVUL0H00185.2 HVUL3H03686.2 0.258820435143505
HVUL0H00185.2 HVUL3H03687.2 0.2398404107238
HVUL0H00185.2 HVUL3H03848.2 0.562458651527812
HVUL0H00185.2 HVUL3H03998.2 0.133005467807308
HVUL0H00185.2 HVUL3H04057.2 0.46343179145058
HVUL0H00185.2 HVUL3H04164.2 0.183355213811028
HVUL0H00185.2 HVUL3H04290.2 0.354391189091237
HVUL0H00185.2 HVUL3H04885.2 0.564309808089758
HVUL0H00185.2 HVUL3H04907.2 0.185581505783954
HVUL0H00185.2 HVUL3H04908.2 0.515881196011382
HVUL0H00185.2 HVUL3H05213.2 0.571187299252502
HVUL0H00185.2 HVUL3H05214.2 0.312691943477182
HVUL0H00185.2 HVUL3H05294.2 0.304448686862103
HVUL0H00185.2 HVUL3H05776.2 0.0329781106821818
HVUL0H00185.2 HVUL3H06042.2 0.170784134270513
HVUL0H00185.2 HVUL3H06126.2 0.123866785180156
HVUL0H00185.2 HVUL3H06463.2 0.155360723661512
HVUL0H00185.2 HVUL3H06540.2 0.228690011384375
HVUL0H00185.2 HVUL3H06541.2 0.302387030832615
HVUL0H00185.2 HVUL3H07019.2 0.192165737785353
HVUL0H00185.2 HVUL3H07351.2 0.189671311756226
HVUL0H00185.2 HVUL3H07785.2 0.425506908015116
HVUL0H00185.2 HVUL3H07975.2 0.437146119435074
HVUL0H00185.2 HVUL3H08012.2 0.320072689669149
HVUL0H00185.2 HVUL3H08119.2 0.595832183667706
HVUL0H00185.2 HVUL3H08123.2 0.579993345552394
HVUL0H00185.2 HVUL3H08166.2 0.0923784427317756
HVUL0H00185.2 HVUL3H08173.2 0.368262476535392
HVUL0H00185.2 HVUL3H08174.2 0.053062670472321
HVUL0H00185.2 HVUL3H08454.2 0.0383737172193204
HVUL0H00185.2 HVUL3H08612.2 0.337101727720587
HVUL0H00185.2 HVUL3H08614.2 0.495577660936495
HVUL0H00185.2 HVUL3H08984.2 0.0263064937743868
HVUL0H00185.2 HVUL3H09477.2 0.371006081862116
HVUL0H00185.2 HVUL3H09617.2 0.158789821650493
HVUL0H00185.2 HVUL3H09651.2 0.0854143921781424
HVUL0H00185.2 HVUL3H09767.2 0.0406916646770066
HVUL0H00185.2 HVUL3H10299.2 0.108520103601383
HVUL0H00185.2 HVUL3H10629.2 0.0262299786537778
HVUL0H00185.2 HVUL3H10738.2 0.318354537415084
HVUL0H00185.2 HVUL3H11276.2 0.366882347715844
HVUL0H00185.2 HVUL3H11287.2 0.541106032201524
HVUL0H00185.2 HVUL3H11288.2 0.377854034457466
HVUL0H00185.2 HVUL3H11440.2 0.596458849528253
HVUL0H00185.2 HVUL3H11562.2 0.140437655451582
HVUL0H00185.2 HVUL3H11638.2 0.13713873661994
HVUL0H00185.2 HVUL3H11700.2 0.0777532008832486
HVUL0H00185.2 HVUL3H11788.2 0.0649108811123726
HVUL0H00185.2 HVUL3H12088.2 0.124653604559874
HVUL0H00185.2 HVUL3H12099.2 0.127464654069002
HVUL0H00185.2 HVUL3H12166.2 0.115517387131376
HVUL0H00185.2 HVUL3H12450.2 0.596429694857068
HVUL0H00185.2 HVUL3H12984.2 0.479146871914353
HVUL0H00185.2 HVUL3H13159.2 0.587432083209547
HVUL0H00185.2 HVUL3H13434.2 0.220041758896698
HVUL0H00185.2 HVUL3H13621.2 0.110957709347438
HVUL0H00185.2 HVUL3H13708.2 0.468329545388153
HVUL0H00185.2 HVUL3H14068.2 0.310857722601862
HVUL0H00185.2 HVUL3H14091.2 0.0998386940235996
HVUL0H00185.2 HVUL3H14322.2 0.317658547918123
HVUL0H00185.2 HVUL3H14469.2 0.348429605420353
HVUL0H00185.2 HVUL3H14470.2 0.378808277891284
HVUL0H00185.2 HVUL3H14542.2 0.586817187194183
HVUL0H00185.2 HVUL3H14803.2 0.604104077504728
HVUL0H00185.2 HVUL3H14890.2 0.079618296206054
HVUL0H00185.2 HVUL3H14996.2 0.350116391120193
HVUL0H00185.2 HVUL3H15468.2 0.254597315401736
HVUL0H00185.2 HVUL3H15480.2 0.145713737301224
HVUL0H00185.2 HVUL3H15647.2 0.101114059820658
HVUL0H00185.2 HVUL3H15706.2 0.0369933189412704
HVUL0H00185.2 HVUL3H15880.2 0.461982029747251
HVUL0H00185.2 HVUL3H15881.2 0.5949296370973
HVUL0H00185.2 HVUL3H15882.2 0.601794410405282
HVUL0H00185.2 HVUL3H16251.2 0.540256281003296
HVUL0H00185.2 HVUL3H16253.2 0.0802144998277292
HVUL0H00185.2 HVUL3H16621.2 0.603881950524283
HVUL0H00185.2 HVUL3H17692.2 0.206280759711581
HVUL0H00185.2 HVUL3H17754.2 0.283411932476876
HVUL0H00185.2 HVUL3H17775.2 0.210671737540307
HVUL0H00185.2 HVUL3H18322.2 0.573800429710996
HVUL0H00185.2 HVUL3H18346.2 0.406420905803297
HVUL0H00185.2 HVUL3H18359.2 0.0936924455860043
HVUL0H00185.2 HVUL3H18765.2 0.0603677837417296
HVUL0H00185.2 HVUL3H18870.2 0.0415934694796436
HVUL0H00185.2 HVUL3H19211.2 0.327466751807862
HVUL0H00185.2 HVUL3H19216.2 0.221468639031816
HVUL0H00185.2 HVUL3H19264.2 0.157694760662358
HVUL0H00185.2 HVUL3H19889.2 0.504776728936169
HVUL0H00185.2 HVUL3H20388.2 0.202366738524762
HVUL0H00185.2 HVUL3H20482.2 0.171856180262398
HVUL0H00185.2 HVUL3H20605.2 0.302363474228925
HVUL0H00185.2 HVUL3H20696.2 0.60773561943638
HVUL0H00185.2 HVUL3H20712.2 0.113923938926272
HVUL0H00185.2 HVUL3H20878.2 0.14741228741548
HVUL0H00185.2 HVUL3H20881.2 0.0437900607612437
HVUL0H00185.2 HVUL3H20970.2 0.463718038836071
HVUL0H00185.2 HVUL3H21207.2 0.515367767716846
HVUL0H00185.2 HVUL3H21209.2 0.584650707584307
HVUL0H00185.2 HVUL3H21706.2 0.388636186093232
HVUL0H00185.2 HVUL3H21712.2 0.325668408489767
HVUL0H00185.2 HVUL3H21938.2 0.0763393875216575
HVUL0H00185.2 HVUL3H22147.2 0.0324250488153048
HVUL0H00185.2 HVUL3H22457.2 0.0794226048341222
HVUL0H00185.2 HVUL3H22749.2 0.0314239920292851
HVUL0H00185.2 HVUL3H23066.2 0.595785687710069
HVUL0H00185.2 HVUL3H23168.2 0.249986722268282
HVUL0H00185.2 HVUL3H23237.2 0.0423203316971736
HVUL0H00185.2 HVUL3H23380.2 0.556493642446036
HVUL0H00185.2 HVUL3H23400.2 0.131276119954467
HVUL0H00185.2 HVUL3H23631.2 0.172444920454345
HVUL0H00185.2 HVUL3H23875.2 0.205938081705081
HVUL0H00185.2 HVUL3H24185.2 0.540969254193664
HVUL0H00185.2 HVUL3H24242.2 0.546777014648901
HVUL0H00185.2 HVUL3H24580.2 0.227925125190798
HVUL0H00185.2 HVUL3H24777.2 0.0499900116904952
HVUL0H00185.2 HVUL3H24778.2 0.0371738240801377
HVUL0H00185.2 HVUL3H24808.2 0.50982735691461
HVUL0H00185.2 HVUL3H25020.2 0.120789331340542
HVUL0H00185.2 HVUL3H25041.2 0.602383463976916
HVUL0H00185.2 HVUL3H25243.2 0.0253551810685111
HVUL0H00185.2 HVUL3H25334.2 0.0302458371055368
HVUL0H00185.2 HVUL3H25854.2 0.199145435943634
HVUL0H00185.2 HVUL3H26590.2 0.0386771686825634
HVUL0H00185.2 HVUL3H26785.2 0.594864624866339
HVUL0H00185.2 HVUL3H26923.2 0.113789457649439
HVUL0H00185.2 HVUL3H26930.2 0.196077963582226
HVUL0H00185.2 HVUL3H26941.2 0.341745388325497
HVUL0H00185.2 HVUL3H27162.2 0.13369425986115
HVUL0H00185.2 HVUL3H27166.2 0.0441256067135227
HVUL0H00185.2 HVUL3H27553.2 0.212459312722458
HVUL0H00185.2 HVUL3H27715.2 0.574864223868466
HVUL0H00185.2 HVUL3H27955.2 0.591837686613079
HVUL0H00185.2 HVUL3H28485.2 0.0368973770306711
HVUL0H00185.2 HVUL3H29223.2 0.19573198259035
HVUL0H00185.2 HVUL3H29838.2 0.0740204205431062
HVUL0H00185.2 HVUL3H29869.2 0.531131908964055
HVUL0H00185.2 HVUL3H30104.2 0.528822969201679
HVUL0H00185.2 HVUL3H30197.2 0.141976349791979
HVUL0H00185.2 HVUL3H31098.2 0.56418530973235
HVUL0H00185.2 HVUL3H31193.2 0.153200940808125
HVUL0H00185.2 HVUL3H31539.2 0.330003578376254
HVUL0H00185.2 HVUL3H31687.2 0.0715588362444469
HVUL0H00185.2 HVUL3H31835.2 0.072512598751698
HVUL0H00185.2 HVUL3H31972.2 0.433376674721595
HVUL0H00185.2 HVUL3H32180.2 0.150175077082618
HVUL0H00185.2 HVUL3H32380.2 0.432393250970649
HVUL0H00185.2 HVUL3H32509.2 0.247810230140789
HVUL0H00185.2 HVUL3H33070.2 0.153550988648089
HVUL0H00185.2 HVUL3H33096.2 0.14217092935309
HVUL0H00185.2 HVUL3H33800.2 0.0937548959816778
HVUL0H00185.2 HVUL3H34478.2 0.155543262915063
HVUL0H00185.2 HVUL3H34747.2 0.361930369278472
HVUL0H00185.2 HVUL3H34999.2 0.0352004025707763
HVUL0H00185.2 HVUL3H35284.2 0.395725068649023
HVUL0H00185.2 HVUL3H35287.2 0.131279276726161
HVUL0H00185.2 HVUL3H35291.2 0.450722537755136
HVUL0H00185.2 HVUL3H35337.2 0.472750776956462
HVUL0H00185.2 HVUL3H35470.2 0.0814306975089795
HVUL0H00185.2 HVUL3H35485.2 0.225158529753442
HVUL0H00185.2 HVUL3H35941.2 0.0617009650966505
HVUL0H00185.2 HVUL3H36018.2 0.037568279785127
HVUL0H00185.2 HVUL3H36062.2 0.10715824742392
HVUL0H00185.2 HVUL3H36908.2 0.0554190785559302
HVUL0H00185.2 HVUL3H37128.2 0.353191008662267
HVUL0H00185.2 HVUL3H37157.2 0.438873978070898
HVUL0H00185.2 HVUL3H37956.2 0.544629563563946
HVUL0H00185.2 HVUL3H37959.2 0.603504098026265
HVUL0H00185.2 HVUL3H37991.2 0.0545351887656415
HVUL0H00185.2 HVUL3H38027.2 0.512032997734141
HVUL0H00185.2 HVUL3H38195.2 0.0942429102060179
HVUL0H00185.2 HVUL3H38263.2 0.119755179931291
HVUL0H00185.2 HVUL3H38390.2 0.198659495916008
HVUL0H00185.2 HVUL3H38391.2 0.248756071151885
HVUL0H00185.2 HVUL3H38392.2 0.244204947358221
HVUL0H00185.2 HVUL3H38879.2 0.604907667467235
HVUL0H00185.2 HVUL3H38884.2 0.438304905322041
HVUL0H00185.2 HVUL3H38886.2 0.0649392639770596
HVUL0H00185.2 HVUL3H39623.2 0.198245609425094
HVUL0H00185.2 HVUL3H39981.2 0.0609091195387787
HVUL0H00185.2 HVUL3H39985.2 0.110686879150663
HVUL0H00185.2 HVUL3H40039.2 0.578985432322927
HVUL0H00185.2 HVUL3H40386.2 0.324033753483899
HVUL0H00185.2 HVUL3H41045.2 0.225177589168858
HVUL0H00185.2 HVUL3H41103.2 0.127565365396814
HVUL0H00185.2 HVUL3H41222.2 0.494191747159825
HVUL0H00185.2 HVUL3H41261.2 0.259068217320629
HVUL0H00185.2 HVUL3H41342.2 0.469248850381771
HVUL0H00185.2 HVUL3H41412.2 0.224790817292061
HVUL0H00185.2 HVUL3H41632.2 0.140223804717292
HVUL0H00185.2 HVUL3H41927.2 0.360905195888186
HVUL0H00185.2 HVUL3H42052.2 0.500317691594672
HVUL0H00185.2 HVUL3H42108.2 0.0817265977610193
HVUL0H00185.2 HVUL3H42110.2 0.0634844286471722
HVUL0H00185.2 HVUL3H42221.2 0.214716347669535
HVUL0H00185.2 HVUL3H42228.2 0.0980900843111515
HVUL0H00185.2 HVUL3H42471.2 0.393525679160752
HVUL0H00185.2 HVUL3H42486.2 0.0739860790361223
HVUL0H00185.2 HVUL3H42487.2 0.269112029533992
HVUL0H00185.2 HVUL3H42488.2 0.412970334439007
HVUL0H00185.2 HVUL3H42587.2 0.262647494989501
HVUL0H00185.2 HVUL3H42654.2 0.273835273729815
HVUL0H00185.2 HVUL3H42701.2 0.0574687465184738
HVUL0H00185.2 HVUL3H42930.2 0.371582141532654
HVUL0H00185.2 HVUL3H42962.2 0.530670494382329
HVUL0H00185.2 HVUL3H43022.2 0.204023481888452
HVUL0H00185.2 HVUL3H43024.2 0.58771198566983
HVUL0H00185.2 HVUL3H43045.2 0.481763858965296
HVUL0H00185.2 HVUL3H43120.2 0.067703954000902
HVUL0H00185.2 HVUL3H43126.2 0.152933593981793
HVUL0H00185.2 HVUL3H43127.2 0.067703954000902
HVUL0H00185.2 HVUL3H43360.2 0.370556589769902
HVUL0H00185.2 HVUL3H43420.2 0.242486511704992
HVUL0H00185.2 HVUL3H43587.2 0.165475924329021
HVUL0H00185.2 HVUL3H43776.2 0.528758187320119
HVUL0H00185.2 HVUL3H43778.2 0.0564114538168412
HVUL0H00185.2 HVUL3H43788.2 0.60801636422232
HVUL0H00185.2 HVUL3H43789.2 0.488062754770506
HVUL0H00185.2 HVUL3H43798.2 0.56471838720341
HVUL0H00185.2 HVUL3H43836.2 0.394754940534259
HVUL0H00185.2 HVUL3H44021.2 0.156365169425788
HVUL0H00185.2 HVUL3H44344.2 0.104508613211232
HVUL0H00185.2 HVUL3H44356.2 0.227064236697016
HVUL0H00185.2 HVUL3H44749.2 0.260736260720923
HVUL0H00185.2 HVUL3H44767.2 0.0179156953680416
HVUL0H00185.2 HVUL3H45014.2 0.19877836868126
HVUL0H00185.2 HVUL3H46241.2 0.41498545376568
HVUL0H00185.2 HVUL3H46289.2 0.0739848580985006
HVUL0H00185.2 HVUL3H46547.2 0.281356998493736
HVUL0H00185.2 HVUL3H47364.2 0.1697284600328
HVUL0H00185.2 HVUL3H47474.2 0.32092940730881
HVUL0H00185.2 HVUL3H47477.2 0.310236890562561
HVUL0H00185.2 HVUL3H47620.2 0.0296774073680497
HVUL0H00185.2 HVUL3H47856.2 0.475809325686898
HVUL0H00185.2 HVUL3H48369.2 0.219421765451609
HVUL0H00185.2 HVUL3H48379.2 0.103619770664066
HVUL0H00185.2 HVUL3H48469.2 0.312196070754182
HVUL0H00185.2 HVUL3H49057.2 0.264678955097204
HVUL0H00185.2 HVUL3H49259.2 0.356972968976248
HVUL0H00185.2 HVUL3H49285.2 0.1787350835861
HVUL0H00185.2 HVUL3H49622.2 0.570756526494727
HVUL0H00185.2 HVUL3H49827.2 0.485148299595474
HVUL0H00185.2 HVUL3H50035.2 0.0320009729885998
HVUL0H00185.2 HVUL3H50231.2 0.331401959679285
HVUL0H00185.2 HVUL3H50461.2 0.533088649776467
HVUL0H00185.2 HVUL3H50737.2 0.491569929381198
HVUL0H00185.2 HVUL3H50791.2 0.585556401347501
HVUL0H00185.2 HVUL3H51106.2 0.566523891899112
HVUL0H00185.2 HVUL3H51290.2 0.119683575656789
HVUL0H00185.2 HVUL3H51405.2 0.141534092022071
HVUL0H00185.2 HVUL3H51468.2 0.315464858659941
HVUL0H00185.2 HVUL3H51616.2 0.462238753747509
HVUL0H00185.2 HVUL3H52055.2 0.486191920538852
HVUL0H00185.2 HVUL3H52056.2 0.508518560733461
HVUL0H00185.2 HVUL3H52061.2 0.387267556766058
HVUL0H00185.2 HVUL3H52223.2 0.274350675772516
HVUL0H00185.2 HVUL3H52229.2 0.366113910904657
HVUL0H00185.2 HVUL3H52379.2 0.0939374413777438
HVUL0H00185.2 HVUL3H52389.2 0.0550907044935861
HVUL0H00185.2 HVUL3H52828.2 0.450396510790827
HVUL0H00185.2 HVUL3H52849.2 0.271417244462466
HVUL0H00185.2 HVUL3H52852.2 0.370676610775403
HVUL0H00185.2 HVUL3H52909.2 0.552486395041983
HVUL0H00185.2 HVUL3H53235.2 0.282460798390715
HVUL0H00185.2 HVUL3H53245.2 0.0227028318086922
HVUL0H00185.2 HVUL3H54606.2 0.236127912615662
HVUL0H00185.2 HVUL3H54670.2 0.251848948586947
HVUL0H00185.2 HVUL3H54675.2 0.0296376491161842
HVUL0H00185.2 HVUL3H55467.2 0.310483383054966
HVUL0H00185.2 HVUL3H55486.2 0.338047647070472
HVUL0H00185.2 HVUL3H55638.2 0.280831570680287
HVUL0H00185.2 HVUL3H55710.2 0.110863851491031
HVUL0H00185.2 HVUL3H55905.2 0.0686554994024546
HVUL0H00185.2 HVUL3H56365.2 0.193980162738111
HVUL0H00185.2 HVUL3H56648.2 0.0962683082282671
HVUL0H00185.2 HVUL3H56725.2 0.289663648249175
HVUL0H00185.2 HVUL3H56754.2 0.18612081738094
HVUL0H00185.2 HVUL3H56763.2 0.0702940093054847
HVUL0H00185.2 HVUL3H57081.2 0.247900433068339
HVUL0H00185.2 HVUL3H57093.2 0.140910786310115
HVUL0H00185.2 HVUL3H57287.2 0.182311905951353
HVUL0H00185.2 HVUL3H57469.2 0.372196260369259
HVUL0H00185.2 HVUL3H58359.2 0.359853781820435
HVUL0H00185.2 HVUL3H59764.2 0.173968191119351
HVUL0H00185.2 HVUL4H00372.2 0.101269915042638
HVUL0H00185.2 HVUL4H01635.2 0.477207882732706
HVUL0H00185.2 HVUL4H01840.2 0.211120431925432
HVUL0H00185.2 HVUL4H02185.2 0.0575458596485671
HVUL0H00185.2 HVUL4H02257.2 0.0661608194554828
HVUL0H00185.2 HVUL4H02289.2 0.0904259818200668
HVUL0H00185.2 HVUL4H02379.2 0.0698340783115828
HVUL0H00185.2 HVUL4H02775.2 0.604984342239682
HVUL0H00185.2 HVUL4H03357.2 0.532276524171839
HVUL0H00185.2 HVUL4H03474.2 0.350249217760215
HVUL0H00185.2 HVUL4H03593.2 0.596108200460383
HVUL0H00185.2 HVUL4H03594.2 0.477003977065962
HVUL0H00185.2 HVUL4H03610.2 0.0837516173110192
HVUL0H00185.2 HVUL4H04215.2 0.324440762570816
HVUL0H00185.2 HVUL4H04816.2 0.222139874569509
HVUL0H00185.2 HVUL4H04886.2 0.0415593952784897
HVUL0H00185.2 HVUL4H04954.2 0.42461977492621
HVUL0H00185.2 HVUL4H05052.2 0.0695784332178148
HVUL0H00185.2 HVUL4H05479.2 0.235517995740337
HVUL0H00185.2 HVUL4H05481.2 0.0747302970346049
HVUL0H00185.2 HVUL4H05738.2 0.375810735405923
HVUL0H00185.2 HVUL4H05887.2 0.0320771126288747
HVUL0H00185.2 HVUL4H06073.2 0.0425021703713776
HVUL0H00185.2 HVUL4H06100.2 0.0573829195847731
HVUL0H00185.2 HVUL4H06404.2 0.258287399132422
HVUL0H00185.2 HVUL4H06419.2 0.440987428079351
HVUL0H00185.2 HVUL4H07553.2 0.139099142784949
HVUL0H00185.2 HVUL4H07944.2 0.0473382765345437
HVUL0H00185.2 HVUL4H08145.2 0.239251689852794
HVUL0H00185.2 HVUL4H08199.2 0.0741021967353025
HVUL0H00185.2 HVUL4H08226.2 0.318236864733196
HVUL0H00185.2 HVUL4H08346.2 0.269414812721719
HVUL0H00185.2 HVUL4H08370.2 0.246414547808582
HVUL0H00185.2 HVUL4H08887.2 0.146046684422128
HVUL0H00185.2 HVUL4H09603.2 0.524678693373017
HVUL0H00185.2 HVUL4H09802.2 0.309758145214974
HVUL0H00185.2 HVUL4H10055.2 0.210807342580646
HVUL0H00185.2 HVUL4H10710.2 0.518309843271298
HVUL0H00185.2 HVUL4H10827.2 0.0592313987501442
HVUL0H00185.2 HVUL4H10828.2 0.0517054623274338
HVUL0H00185.2 HVUL4H11008.2 0.0830687464771702
HVUL0H00185.2 HVUL4H11222.2 0.16516092007355
HVUL0H00185.2 HVUL4H11885.2 0.0834891887105021
HVUL0H00185.2 HVUL4H12148.2 0.547253485689481
HVUL0H00185.2 HVUL4H12174.2 0.148914873082775
HVUL0H00185.2 HVUL4H12445.2 0.251781083358105
HVUL0H00185.2 HVUL4H12446.2 0.40388700634536
HVUL0H00185.2 HVUL4H13015.2 0.513583253760512
HVUL0H00185.2 HVUL4H13104.2 0.40684412862851
HVUL0H00185.2 HVUL4H13256.2 0.320018540424218
HVUL0H00185.2 HVUL4H13286.2 0.238206402359537
HVUL0H00185.2 HVUL4H14202.2 0.147028721919408
HVUL0H00185.2 HVUL4H14346.2 0.0332740352232216
HVUL0H00185.2 HVUL4H14415.2 0.108744531718189
HVUL0H00185.2 HVUL4H15005.2 0.136653009234801
HVUL0H00185.2 HVUL4H15112.2 0.583207764641017
HVUL0H00185.2 HVUL4H15487.2 0.133849932570549
HVUL0H00185.2 HVUL4H15819.2 0.108805766876507
HVUL0H00185.2 HVUL4H15982.2 0.121513208995109
HVUL0H00185.2 HVUL4H16668.2 0.424849751328328
HVUL0H00185.2 HVUL4H16955.2 0.533074231192645
HVUL0H00185.2 HVUL4H17059.2 0.0836095344172127
HVUL0H00185.2 HVUL4H17443.2 0.60813936832912
HVUL0H00185.2 HVUL4H18193.2 0.091748676166174
HVUL0H00185.2 HVUL4H18528.2 0.363955820149812
HVUL0H00185.2 HVUL4H18776.2 0.139552331214873
HVUL0H00185.2 HVUL4H18802.2 0.161698433193359
HVUL0H00185.2 HVUL4H19678.2 0.0630966041933859
HVUL0H00185.2 HVUL4H20054.2 0.310363368290173
HVUL0H00185.2 HVUL4H20379.2 0.121277487580087
HVUL0H00185.2 HVUL4H20566.2 0.487565740406698
HVUL0H00185.2 HVUL4H20812.2 0.516620314165736
HVUL0H00185.2 HVUL4H20816.2 0.538695829613594
HVUL0H00185.2 HVUL4H20954.2 0.521313984764921
HVUL0H00185.2 HVUL4H20995.2 0.0455592341409779
HVUL0H00185.2 HVUL4H21385.2 0.128422793930734
HVUL0H00185.2 HVUL4H21428.2 0.535201650866703
HVUL0H00185.2 HVUL4H21518.2 0.475750414969359
HVUL0H00185.2 HVUL4H22246.2 0.0318815035638989
HVUL0H00185.2 HVUL4H22658.2 0.358295054737702
HVUL0H00185.2 HVUL4H23025.2 0.155642286507241
HVUL0H00185.2 HVUL4H23028.2 0.179430477078242
HVUL0H00185.2 HVUL4H23475.2 0.314303896767821
HVUL0H00185.2 HVUL4H23525.2 0.328024325084088
HVUL0H00185.2 HVUL4H23703.2 0.0117599023807262
HVUL0H00185.2 HVUL4H23737.2 0.460575985267375
HVUL0H00185.2 HVUL4H24078.2 0.176833867465279
HVUL0H00185.2 HVUL4H24104.2 0.101465004520603
HVUL0H00185.2 HVUL4H24370.2 0.170034627488811
HVUL0H00185.2 HVUL4H24374.2 0.312750787296319
HVUL0H00185.2 HVUL4H24759.2 0.518381475430942
HVUL0H00185.2 HVUL4H24906.2 0.44434471648987
HVUL0H00185.2 HVUL4H24962.2 0.421619577309654
HVUL0H00185.2 HVUL4H25808.2 0.307812020339956
HVUL0H00185.2 HVUL4H26116.2 0.551737552647524
HVUL0H00185.2 HVUL4H26154.2 0.112583025588373
HVUL0H00185.2 HVUL4H26559.2 0.422445894656991
HVUL0H00185.2 HVUL4H26767.2 0.222449333324694
HVUL0H00185.2 HVUL4H26853.2 0.0772949154788874
HVUL0H00185.2 HVUL4H27885.2 0.112162374424367
HVUL0H00185.2 HVUL4H27890.2 0.509979862201795
HVUL0H00185.2 HVUL4H28073.2 0.0994222490354918
HVUL0H00185.2 HVUL4H28321.2 0.0751007155411278
HVUL0H00185.2 HVUL4H28769.2 0.542574678647552
HVUL0H00185.2 HVUL4H29450.2 0.0957812344863803
HVUL0H00185.2 HVUL4H29451.2 0.308524076349551
HVUL0H00185.2 HVUL4H29634.2 0.35622659540592
HVUL0H00185.2 HVUL4H30147.2 0.316983621074784
HVUL0H00185.2 HVUL4H30149.2 0.405870295148555
HVUL0H00185.2 HVUL4H30685.2 0.099058913425363
HVUL0H00185.2 HVUL4H30686.2 0.194543546593228
HVUL0H00185.2 HVUL4H30899.2 0.0848239683593845
HVUL0H00185.2 HVUL4H31119.2 0.24410091563489
HVUL0H00185.2 HVUL4H31143.2 0.578316614356583
HVUL0H00185.2 HVUL4H31527.2 0.553035386357066
HVUL0H00185.2 HVUL4H31552.2 0.222428540387765
HVUL0H00185.2 HVUL4H31911.2 0.431487920858802
HVUL0H00185.2 HVUL4H31966.2 0.388797687485452
HVUL0H00185.2 HVUL4H32643.2 0.11293871130018
HVUL0H00185.2 HVUL4H32727.2 0.57460251762176
HVUL0H00185.2 HVUL4H32954.2 0.0760557011391176
HVUL0H00185.2 HVUL4H33527.2 0.336094021656048
HVUL0H00185.2 HVUL4H33573.2 0.598971147757448
HVUL0H00185.2 HVUL4H34061.2 0.280240123611437
HVUL0H00185.2 HVUL4H34302.2 0.531433768263363
HVUL0H00185.2 HVUL4H34306.2 0.125362773178412
HVUL0H00185.2 HVUL4H34483.2 0.38754196971699
HVUL0H00185.2 HVUL4H34726.2 0.350232688097526
HVUL0H00185.2 HVUL4H34859.2 0.0674650812769719
HVUL0H00185.2 HVUL4H35646.2 0.236094730220286
HVUL0H00185.2 HVUL4H35800.2 0.175123254533153
HVUL0H00185.2 HVUL4H35985.2 0.276050910974412
HVUL0H00185.2 HVUL4H36146.2 0.603453213558209
HVUL0H00185.2 HVUL4H36167.2 0.279353964824444
HVUL0H00185.2 HVUL4H37050.2 0.1484681524297
HVUL0H00185.2 HVUL4H38554.2 0.0959772712994359
HVUL0H00185.2 HVUL4H38559.2 0.585419114061182
HVUL0H00185.2 HVUL4H38868.2 0.294626868325306
HVUL0H00185.2 HVUL4H39317.2 0.259675143752446
HVUL0H00185.2 HVUL4H39325.2 0.591085500562921
HVUL0H00185.2 HVUL4H39326.2 0.437951183073419
HVUL0H00185.2 HVUL4H40001.2 0.131361824390454
HVUL0H00185.2 HVUL4H40053.2 0.39907621921669
HVUL0H00185.2 HVUL4H40277.2 0.514937144823516
HVUL0H00185.2 HVUL4H40278.2 0.139361550334209
HVUL0H00185.2 HVUL4H40279.2 0.208361251786003
HVUL0H00185.2 HVUL4H40281.2 0.0816314061306279
HVUL0H00185.2 HVUL4H40436.2 0.159797409709493
HVUL0H00185.2 HVUL4H40698.2 0.18810639725396
HVUL0H00185.2 HVUL4H40967.2 0.443190633247579
HVUL0H00185.2 HVUL4H40988.2 0.0479069441118809
HVUL0H00185.2 HVUL4H40992.2 0.0693359018477149
HVUL0H00185.2 HVUL4H41056.2 0.519789501320115
HVUL0H00185.2 HVUL4H41280.2 0.420087020522608
HVUL0H00185.2 HVUL4H41312.2 0.0238224866197798
HVUL0H00185.2 HVUL4H41501.2 0.580148380706532
HVUL0H00185.2 HVUL4H41502.2 0.357237085685066
HVUL0H00185.2 HVUL4H41760.2 0.183330858595519
HVUL0H00185.2 HVUL4H42202.2 0.43678245826628
HVUL0H00185.2 HVUL4H43148.2 0.549688763719913
HVUL0H00185.2 HVUL4H43311.2 0.100404587214707
HVUL0H00185.2 HVUL4H43766.2 0.484316640953931
HVUL0H00185.2 HVUL4H43875.2 0.0585520128768911
HVUL0H00185.2 HVUL4H43943.2 0.107926601477408
HVUL0H00185.2 HVUL4H44340.2 0.280981384216827
HVUL0H00185.2 HVUL4H44403.2 0.0847484625563108
HVUL0H00185.2 HVUL4H44978.2 0.487028694784039
HVUL0H00185.2 HVUL4H45624.2 0.451164229029412
HVUL0H00185.2 HVUL4H46062.2 0.31174573706844
HVUL0H00185.2 HVUL4H46345.2 0.18972022703927
HVUL0H00185.2 HVUL4H46355.2 0.455261673525763
HVUL0H00185.2 HVUL4H47296.2 0.469375998364632
HVUL0H00185.2 HVUL4H47531.2 0.445282584753046
HVUL0H00185.2 HVUL4H48237.2 0.0861279141045063
HVUL0H00185.2 HVUL4H48420.2 0.60359926014554
HVUL0H00185.2 HVUL4H48766.2 0.0407077350998843
HVUL0H00185.2 HVUL4H49362.2 0.378217253777323
HVUL0H00185.2 HVUL4H49750.2 0.324449436424543
HVUL0H00185.2 HVUL4H50861.2 0.54130821922826
HVUL0H00185.2 HVUL4H51041.2 0.0272366126899588
HVUL0H00185.2 HVUL4H51390.2 0.498529109412627
HVUL0H00185.2 HVUL4H52040.2 0.21545581656288
HVUL0H00185.2 HVUL4H52314.2 0.0781026343410984
HVUL0H00185.2 HVUL4H52449.2 0.484159319906489
HVUL0H00185.2 HVUL4H53205.2 0.244655444463055
HVUL0H00185.2 HVUL4H53952.2 0.250022933358833
HVUL0H00185.2 HVUL4H54384.2 0.4023152154041
HVUL0H00185.2 HVUL4H54385.2 0.451408132570557
HVUL0H00185.2 HVUL4H54452.2 0.240844351706281
HVUL0H00185.2 HVUL4H54624.2 0.232115501946084
HVUL0H00185.2 HVUL4H55279.2 0.0441064704297104
HVUL0H00185.2 HVUL4H55844.2 0.0669417096220036
HVUL0H00185.2 HVUL4H55848.2 0.567263779592558
HVUL0H00185.2 HVUL4H55849.2 0.570851316178807
HVUL0H00185.2 HVUL4H56052.2 0.38915056839937
HVUL0H00185.2 HVUL4H56605.2 0.136433302751619
HVUL0H00185.2 HVUL4H56673.2 0.119783388403319
HVUL0H00185.2 HVUL4H56936.2 0.222793131454171
HVUL0H00185.2 HVUL4H57050.2 0.156322658820439
HVUL0H00185.2 HVUL4H57070.2 0.227905794302272
HVUL0H00185.2 HVUL4H57437.2 0.164268709605335
HVUL0H00185.2 HVUL4H58151.2 0.115762664309561
HVUL0H00185.2 HVUL4H58644.2 0.0788527152556424
HVUL0H00185.2 HVUL4H58649.2 0.555537114629912
HVUL0H00185.2 HVUL4H59401.2 0.482066478260846
HVUL0H00185.2 HVUL4H59408.2 0.26587455265064
HVUL0H00185.2 HVUL5H00619.2 0.486944101598691
HVUL0H00185.2 HVUL5H00668.2 0.0933477900490466
HVUL0H00185.2 HVUL5H00770.2 0.193156645780402
HVUL0H00185.2 HVUL5H01153.2 0.607497432811125
HVUL0H00185.2 HVUL5H01156.2 0.373597754001236
HVUL0H00185.2 HVUL5H01452.2 0.0949719838095686
HVUL0H00185.2 HVUL5H01477.2 0.0384638048447951
HVUL0H00185.2 HVUL5H01648.2 0.517791027427576
HVUL0H00185.2 HVUL5H01972.2 0.437758781347166
HVUL0H00185.2 HVUL5H02368.2 0.528649878257481
HVUL0H00185.2 HVUL5H02438.2 0.0954770331109727
HVUL0H00185.2 HVUL5H02446.2 0.502293519091816
HVUL0H00185.2 HVUL5H02847.2 0.288017437319616
HVUL0H00185.2 HVUL5H03134.2 0.487828906621044
HVUL0H00185.2 HVUL5H03203.2 0.149546292811943
HVUL0H00185.2 HVUL5H03299.2 0.0987329273436853
HVUL0H00185.2 HVUL5H03300.2 0.0245154426480864
HVUL0H00185.2 HVUL5H03450.2 0.464080034248983
HVUL0H00185.2 HVUL5H03623.2 0.0309958121835498
HVUL0H00185.2 HVUL5H03781.2 0.37772276739437
HVUL0H00185.2 HVUL5H03834.2 0.0666720624545995
HVUL0H00185.2 HVUL5H03896.2 0.0592623215287324
HVUL0H00185.2 HVUL5H04574.2 0.366042406079744
HVUL0H00185.2 HVUL5H04621.2 0.378647519024757
HVUL0H00185.2 HVUL5H04628.2 0.207242995212348
HVUL0H00185.2 HVUL5H04700.2 0.0633936033948566
HVUL0H00185.2 HVUL5H04786.2 0.0287548793202542
HVUL0H00185.2 HVUL5H04965.2 0.065425127030008
HVUL0H00185.2 HVUL5H05352.2 0.432638630135439
HVUL0H00185.2 HVUL5H05394.2 0.171024394803195
HVUL0H00185.2 HVUL5H05477.2 0.412766593337517
HVUL0H00185.2 HVUL5H05513.2 0.525276034729965
HVUL0H00185.2 HVUL5H05935.2 0.320038116912826
HVUL0H00185.2 HVUL5H06004.2 0.311163097126075
HVUL0H00185.2 HVUL5H06005.2 0.197308206510355
HVUL0H00185.2 HVUL5H06068.2 0.335111437532012
HVUL0H00185.2 HVUL5H06115.2 0.0753642638569536
HVUL0H00185.2 HVUL5H06116.2 0.586053861082236
HVUL0H00185.2 HVUL5H06119.2 0.0647817029339086
HVUL0H00185.2 HVUL5H06473.2 0.473195486255532
HVUL0H00185.2 HVUL5H06589.2 0.0780498098369468
HVUL0H00185.2 HVUL5H07011.2 0.107205834465951
HVUL0H00185.2 HVUL5H07056.2 0.0649791365971848
HVUL0H00185.2 HVUL5H07137.2 0.458163327495875
HVUL0H00185.2 HVUL5H07432.2 0.60104178037425
HVUL0H00185.2 HVUL5H07455.2 0.0606694479037927
HVUL0H00185.2 HVUL5H07537.2 0.106918400194032
HVUL0H00185.2 HVUL5H07812.2 0.540921041604364
HVUL0H00185.2 HVUL5H07857.2 0.177301389229693
HVUL0H00185.2 HVUL5H08255.2 0.147047032135519
HVUL0H00185.2 HVUL5H08284.2 0.355519411295333
HVUL0H00185.2 HVUL5H08479.2 0.190261649777465
HVUL0H00185.2 HVUL5H09025.2 0.334102585765224
HVUL0H00185.2 HVUL5H09032.2 0.124533865954552
HVUL0H00185.2 HVUL5H09043.2 0.145360069863919
HVUL0H00185.2 HVUL5H09087.2 0.176954347922679
HVUL0H00185.2 HVUL5H09196.2 0.165986042914739
HVUL0H00185.2 HVUL5H09900.2 0.18461320497599
HVUL0H00185.2 HVUL5H10002.2 0.0889580176080444
HVUL0H00185.2 HVUL5H10075.2 0.0734881461888283
HVUL0H00185.2 HVUL5H10080.2 0.214158364544754
HVUL0H00185.2 HVUL5H10282.2 0.118700726760343
HVUL0H00185.2 HVUL5H10379.2 0.527926432999025
HVUL0H00185.2 HVUL5H10383.2 0.0220836893820885
HVUL0H00185.2 HVUL5H10773.2 0.603930620028319
HVUL0H00185.2 HVUL5H10857.2 0.203315437337869
HVUL0H00185.2 HVUL5H10968.2 0.56665202581965
HVUL0H00185.2 HVUL5H11097.2 0.601370953739308
HVUL0H00185.2 HVUL5H11112.2 0.0488537844264617
HVUL0H00185.2 HVUL5H11169.2 0.0740708882017434
HVUL0H00185.2 HVUL5H11213.2 0.400176565567865
HVUL0H00185.2 HVUL5H11228.2 0.170895495277738
HVUL0H00185.2 HVUL5H11311.2 0.602306946664353
HVUL0H00185.2 HVUL5H11521.2 0.358654887517965
HVUL0H00185.2 HVUL5H11578.2 0.36329673732939
HVUL0H00185.2 HVUL5H12053.2 0.476742146716513
HVUL0H00185.2 HVUL5H12078.2 0.233774122394627
HVUL0H00185.2 HVUL5H12140.2 0.142818474142074
HVUL0H00185.2 HVUL5H12501.2 0.0274364819712711
HVUL0H00185.2 HVUL5H12519.2 0.0346152876169441
HVUL0H00185.2 HVUL5H12521.2 0.0567641497264561
HVUL0H00185.2 HVUL5H12654.2 0.292658130321366
HVUL0H00185.2 HVUL5H13368.2 0.155144173604533
HVUL0H00185.2 HVUL5H13948.2 0.103401032357184
HVUL0H00185.2 HVUL5H13954.2 0.0923360294432429
HVUL0H00185.2 HVUL5H14018.2 0.597337620969774
HVUL0H00185.2 HVUL5H14130.2 0.060734644670012
HVUL0H00185.2 HVUL5H14142.2 0.224624631800728
HVUL0H00185.2 HVUL5H14534.2 0.127330014658381
HVUL0H00185.2 HVUL5H14879.2 0.259070444297537
HVUL0H00185.2 HVUL5H14921.2 0.470219609181146
HVUL0H00185.2 HVUL5H14927.2 0.19979285309671
HVUL0H00185.2 HVUL5H14953.2 0.390723589823405
HVUL0H00185.2 HVUL5H15107.2 0.46836138601527
HVUL0H00185.2 HVUL5H15308.2 0.0616494239955727
HVUL0H00185.2 HVUL5H15390.2 0.0849764354632783
HVUL0H00185.2 HVUL5H15739.2 0.305809741485068
HVUL0H00185.2 HVUL5H15752.2 0.374828345979368
HVUL0H00185.2 HVUL5H15987.2 0.572079076843279
HVUL0H00185.2 HVUL5H15990.2 0.0370067100895591
HVUL0H00185.2 HVUL5H16040.2 0.111826153987546
HVUL0H00185.2 HVUL5H16059.2 0.149403140473034
HVUL0H00185.2 HVUL5H16100.2 0.415873983092447
HVUL0H00185.2 HVUL5H16101.2 0.0320787578101606
HVUL0H00185.2 HVUL5H16273.2 0.378016254911759
HVUL0H00185.2 HVUL5H16339.2 0.134991752830225
HVUL0H00185.2 HVUL5H16351.2 0.474617071977458
HVUL0H00185.2 HVUL5H16487.2 0.287816583789808
HVUL0H00185.2 HVUL5H16814.2 0.298025353308733
HVUL0H00185.2 HVUL5H16924.2 0.198028088666044
HVUL0H00185.2 HVUL5H17478.2 0.207084636121964
HVUL0H00185.2 HVUL5H17652.2 0.118685899437279
HVUL0H00185.2 HVUL5H18001.2 0.287981445749132
HVUL0H00185.2 HVUL5H18054.2 0.244172138143175
HVUL0H00185.2 HVUL5H18096.2 0.157510761552424
HVUL0H00185.2 HVUL5H18813.2 0.605754775733696
HVUL0H00185.2 HVUL5H18851.2 0.195075674262222
HVUL0H00185.2 HVUL5H18900.2 0.0598085969044111
HVUL0H00185.2 HVUL5H18948.2 0.135540337436408
HVUL0H00185.2 HVUL5H19349.2 0.604570327842613
HVUL0H00185.2 HVUL5H19351.2 0.59143692309768
HVUL0H00185.2 HVUL5H19386.2 0.0545563918547872
HVUL0H00185.2 HVUL5H19611.2 0.179197479294317
HVUL0H00185.2 HVUL5H19995.2 0.0855755576487724
HVUL0H00185.2 HVUL5H19996.2 0.506658409380908
HVUL0H00185.2 HVUL5H20076.2 0.486844721459473
HVUL0H00185.2 HVUL5H20527.2 0.278088419856388
HVUL0H00185.2 HVUL5H20528.2 0.255842911843593
HVUL0H00185.2 HVUL5H20573.2 0.133480563102989
HVUL0H00185.2 HVUL5H20646.2 0.143339229986507
HVUL0H00185.2 HVUL5H20921.2 0.0347818662950493
HVUL0H00185.2 HVUL5H21535.2 0.428076872295756
HVUL0H00185.2 HVUL5H21735.2 0.391907306077856
HVUL0H00185.2 HVUL5H21801.2 0.576990420029736
HVUL0H00185.2 HVUL5H22013.2 0.588102083453701
HVUL0H00185.2 HVUL5H22077.2 0.0568743169750714
HVUL0H00185.2 HVUL5H22433.2 0.158324519058549
HVUL0H00185.2 HVUL5H22460.2 0.483471362630631
HVUL0H00185.2 HVUL5H22542.2 0.470175653129876
HVUL0H00185.2 HVUL5H22682.2 0.0630868253108306
HVUL0H00185.2 HVUL5H22683.2 0.0630868253108306
HVUL0H00185.2 HVUL5H22829.2 0.0881590362632885
HVUL0H00185.2 HVUL5H22873.2 0.212944617012197
HVUL0H00185.2 HVUL5H22971.2 0.0217340171911962
HVUL0H00185.2 HVUL5H23437.2 0.602644640047909
HVUL0H00185.2 HVUL5H23597.2 0.141772876517836
HVUL0H00185.2 HVUL5H23787.2 0.0756562767383215
HVUL0H00185.2 HVUL5H24432.2 0.175678939556616
HVUL0H00185.2 HVUL5H24599.2 0.194186256136757
HVUL0H00185.2 HVUL5H24601.2 0.099839929553669
HVUL0H00185.2 HVUL5H24637.2 0.500026997584524
HVUL0H00185.2 HVUL5H24699.2 0.281597040873399
HVUL0H00185.2 HVUL5H25147.2 0.0666766677316492
HVUL0H00185.2 HVUL5H25150.2 0.306036442922738
HVUL0H00185.2 HVUL5H25875.2 0.409921884149173
HVUL0H00185.2 HVUL5H26092.2 0.546018857844999
HVUL0H00185.2 HVUL5H26313.2 0.5077212482746
HVUL0H00185.2 HVUL5H26460.2 0.0270395606603959
HVUL0H00185.2 HVUL5H26612.2 0.318653388289989
HVUL0H00185.2 HVUL5H27643.2 0.124536703785907
HVUL0H00185.2 HVUL5H27808.2 0.501011368441086
HVUL0H00185.2 HVUL5H28093.2 0.478606044215497
HVUL0H00185.2 HVUL5H28139.2 0.38574730936253
HVUL0H00185.2 HVUL5H28212.2 0.137472310229448
HVUL0H00185.2 HVUL5H28248.2 0.479783610130787
HVUL0H00185.2 HVUL5H28272.2 0.106986289354116
HVUL0H00185.2 HVUL5H28365.2 0.0448496160314475
HVUL0H00185.2 HVUL5H28681.2 0.338212661445974
HVUL0H00185.2 HVUL5H28684.2 0.217137753942552
HVUL0H00185.2 HVUL5H29009.2 0.0482966436041094
HVUL0H00185.2 HVUL5H29012.2 0.192034916053379
HVUL0H00185.2 HVUL5H30061.2 0.575268837248217
HVUL0H00185.2 HVUL5H30247.2 0.301934218931295
HVUL0H00185.2 HVUL5H30312.2 0.209734111925781
HVUL0H00185.2 HVUL5H30313.2 0.231199574192323
HVUL0H00185.2 HVUL5H30490.2 0.383518059160083
HVUL0H00185.2 HVUL5H31404.2 0.330771228912857
HVUL0H00185.2 HVUL5H31405.2 0.556745131923183
HVUL0H00185.2 HVUL5H31410.2 0.476664411739434
HVUL0H00185.2 HVUL5H31431.2 0.12259497029597
HVUL0H00185.2 HVUL5H31477.2 0.076045901786959
HVUL0H00185.2 HVUL5H31478.2 0.115355216193968
HVUL0H00185.2 HVUL5H31520.2 0.149200093205469
HVUL0H00185.2 HVUL5H32301.2 0.0795724250883788
HVUL0H00185.2 HVUL5H32467.2 0.532108975296198
HVUL0H00185.2 HVUL5H32609.2 0.262304866046488
HVUL0H00185.2 HVUL5H32610.2 0.0745889837752494
HVUL0H00185.2 HVUL5H32902.2 0.057061352551314
HVUL0H00185.2 HVUL5H33092.2 0.280818273170155
HVUL0H00185.2 HVUL5H33197.2 0.162056265346299
HVUL0H00185.2 HVUL5H33285.2 0.311445939992067
HVUL0H00185.2 HVUL5H33513.2 0.580524984591599
HVUL0H00185.2 HVUL5H33515.2 0.191656473962939
HVUL0H00185.2 HVUL5H33672.2 0.131221566248862
HVUL0H00185.2 HVUL5H33816.2 0.322997175634831
HVUL0H00185.2 HVUL5H34045.2 0.0568615119935995
HVUL0H00185.2 HVUL5H34542.2 0.120492563184256
HVUL0H00185.2 HVUL5H35093.2 0.0785779010945565
HVUL0H00185.2 HVUL5H35094.2 0.533172100570562
HVUL0H00185.2 HVUL5H35465.2 0.455406640713644
HVUL0H00185.2 HVUL5H35745.2 0.136685817405013
HVUL0H00185.2 HVUL5H35815.2 0.0462566280697042
HVUL0H00185.2 HVUL5H36118.2 0.164280793916421
HVUL0H00185.2 HVUL5H37034.2 0.429111421430227
HVUL0H00185.2 HVUL5H37224.2 0.182631440416236
HVUL0H00185.2 HVUL5H37359.2 0.16998319838063
HVUL0H00185.2 HVUL5H37593.2 0.288849218811803
HVUL0H00185.2 HVUL5H37857.2 0.369827407303201
HVUL0H00185.2 HVUL5H38367.2 0.491691105449135
HVUL0H00185.2 HVUL5H38431.2 0.580011834240788
HVUL0H00185.2 HVUL5H38722.2 0.0323112602026144
HVUL0H00185.2 HVUL5H38791.2 0.577520224550939
HVUL0H00185.2 HVUL5H38803.2 0.048210552520488
HVUL0H00185.2 HVUL5H39408.2 0.145568443854098
HVUL0H00185.2 HVUL5H39409.2 0.0642881059420243
HVUL0H00185.2 HVUL5H39414.2 0.232770630948663
HVUL0H00185.2 HVUL5H39742.2 0.254526396711942
HVUL0H00185.2 HVUL5H39818.2 0.449993337896902
HVUL0H00185.2 HVUL5H40027.2 0.442720686896927
HVUL0H00185.2 HVUL5H40072.2 0.0651564805839669
HVUL0H00185.2 HVUL5H40103.2 0.06688218133456
HVUL0H00185.2 HVUL5H40294.2 0.238840848233357
HVUL0H00185.2 HVUL5H40445.2 0.535457859839238
HVUL0H00185.2 HVUL5H40450.2 0.572233418224192
HVUL0H00185.2 HVUL5H40755.2 0.114784263570592
HVUL0H00185.2 HVUL5H40805.2 0.417955209564353
HVUL0H00185.2 HVUL5H40892.2 0.0583399444387417
HVUL0H00185.2 HVUL5H41360.2 0.587592033229255
HVUL0H00185.2 HVUL5H41531.2 0.53520406932873
HVUL0H00185.2 HVUL5H41533.2 0.449291972977008
HVUL0H00185.2 HVUL5H41747.2 0.380543669576789
HVUL0H00185.2 HVUL5H41748.2 0.231412277684905
HVUL0H00185.2 HVUL5H42853.2 0.527728148649436
HVUL0H00185.2 HVUL5H43428.2 0.326640048170376
HVUL0H00185.2 HVUL5H43695.2 0.454312631141946
HVUL0H00185.2 HVUL5H44016.2 0.120212723644136
HVUL0H00185.2 HVUL5H44306.2 0.128125540329876
HVUL0H00185.2 HVUL5H44385.2 0.101354688027781
HVUL0H00185.2 HVUL5H44461.2 0.0817950318823257
HVUL0H00185.2 HVUL5H44811.2 0.033936497221663
HVUL0H00185.2 HVUL5H45206.2 0.227041400705072
HVUL0H00185.2 HVUL5H45926.2 0.0409956164850015
HVUL0H00185.2 HVUL5H45972.2 0.364239603889683
HVUL0H00185.2 HVUL5H46138.2 0.269763523806459
HVUL0H00185.2 HVUL5H46830.2 0.237830754572751
HVUL0H00185.2 HVUL5H46979.2 0.592389181157874
HVUL0H00185.2 HVUL5H47221.2 0.364780713508852
HVUL0H00185.2 HVUL5H47284.2 0.584741396778066
HVUL0H00185.2 HVUL5H48841.2 0.0544822064234233
HVUL0H00185.2 HVUL5H48977.2 0.361797735911049
HVUL0H00185.2 HVUL5H49106.2 0.494283469302676
HVUL0H00185.2 HVUL5H49110.2 0.209015732336323
HVUL0H00185.2 HVUL5H49678.2 0.597223577983286
HVUL0H00185.2 HVUL5H49679.2 0.18568099112315
HVUL0H00185.2 HVUL5H49800.2 0.123490998891787
HVUL0H00185.2 HVUL5H49817.2 0.160668463715895
HVUL0H00185.2 HVUL5H49948.2 0.186787262362138
HVUL0H00185.2 HVUL5H49957.2 0.0516617407829595
HVUL0H00185.2 HVUL5H50182.2 0.075890019559772
HVUL0H00185.2 HVUL5H50430.2 0.553789121774622
HVUL0H00185.2 HVUL5H51354.2 0.151055431318825
HVUL0H00185.2 HVUL5H51537.2 0.128373636788599
HVUL0H00185.2 HVUL5H51957.2 0.12096418473118
HVUL0H00185.2 HVUL5H53048.2 0.0250596525744549
HVUL0H00185.2 HVUL5H53174.2 0.0914714816582826
HVUL0H00185.2 HVUL5H53325.2 0.133587381096628
HVUL0H00185.2 HVUL5H53345.2 0.232681820164905
HVUL0H00185.2 HVUL5H53593.2 0.163418757568655
HVUL0H00185.2 HVUL5H53688.2 0.275589590463821
HVUL0H00185.2 HVUL5H54533.2 0.088184276648611
HVUL0H00185.2 HVUL5H54601.2 0.212204463335912
HVUL0H00185.2 HVUL5H55333.2 0.487506315412311
HVUL0H00185.2 HVUL5H55334.2 0.170285433348747
HVUL0H00185.2 HVUL5H56091.2 0.215588250141341
HVUL0H00185.2 HVUL5H56708.2 0.519400946585364
HVUL0H00185.2 HVUL5H57164.2 0.0536076937497142
HVUL0H00185.2 HVUL5H58065.2 0.0984359810830662
HVUL0H00185.2 HVUL5H58200.2 0.27140528050929
HVUL0H00185.2 HVUL5H58809.2 0.487835083509953
HVUL0H00185.2 HVUL5H59722.2 0.277118583405602
HVUL0H00185.2 HVUL6H00582.2 0.491050347501779
HVUL0H00185.2 HVUL6H00727.2 0.534884268123964
HVUL0H00185.2 HVUL6H01302.2 0.0608093238798505
HVUL0H00185.2 HVUL6H01330.2 0.282279062148592
HVUL0H00185.2 HVUL6H01484.2 0.104882373441
HVUL0H00185.2 HVUL6H01742.2 0.144263767103543
HVUL0H00185.2 HVUL6H01808.2 0.0460865703193076
HVUL0H00185.2 HVUL6H02314.2 0.192061992433258
HVUL0H00185.2 HVUL6H02377.2 0.0444134106044807
HVUL0H00185.2 HVUL6H02518.2 0.48357488559474
HVUL0H00185.2 HVUL6H02531.2 0.254825978066815
HVUL0H00185.2 HVUL6H02537.2 0.127554552624283
HVUL0H00185.2 HVUL6H03084.2 0.328737714355785
HVUL0H00185.2 HVUL6H03124.2 0.0442592507118706
HVUL0H00185.2 HVUL6H03125.2 0.240909078905619
HVUL0H00185.2 HVUL6H03677.2 0.172112015423332
HVUL0H00185.2 HVUL6H03921.2 0.189383207108757
HVUL0H00185.2 HVUL6H04452.2 0.284484546203549
HVUL0H00185.2 HVUL6H04529.2 0.0309530690259675
HVUL0H00185.2 HVUL6H04860.2 0.0516741135808617
HVUL0H00185.2 HVUL6H05290.2 0.444734836077994
HVUL0H00185.2 HVUL6H05819.2 0.453864657060147
HVUL0H00185.2 HVUL6H06089.2 0.224168046384175
HVUL0H00185.2 HVUL6H06120.2 0.186269983681024
HVUL0H00185.2 HVUL6H06121.2 0.0540006436395175
HVUL0H00185.2 HVUL6H06873.2 0.605625389739637
HVUL0H00185.2 HVUL6H07280.2 0.540923635995904
HVUL0H00185.2 HVUL6H07287.2 0.569645117849554
HVUL0H00185.2 HVUL6H07325.2 0.107205913718646
HVUL0H00185.2 HVUL6H07326.2 0.454972733558664
HVUL0H00185.2 HVUL6H07328.2 0.127661708185
HVUL0H00185.2 HVUL6H07463.2 0.595378777283376
HVUL0H00185.2 HVUL6H07608.2 0.125754925029926
HVUL0H00185.2 HVUL6H07836.2 0.316747596330602
HVUL0H00185.2 HVUL6H07950.2 0.455860542370089
HVUL0H00185.2 HVUL6H08078.2 0.599587736694504
HVUL0H00185.2 HVUL6H08236.2 0.291335559237924
HVUL0H00185.2 HVUL6H08664.2 0.477354024523737
HVUL0H00185.2 HVUL6H08666.2 0.361067818801115
HVUL0H00185.2 HVUL6H08816.2 0.148454381848352
HVUL0H00185.2 HVUL6H08827.2 0.0792921949193289
HVUL0H00185.2 HVUL6H08840.2 0.0696674444984614
HVUL0H00185.2 HVUL6H09021.2 0.563881695816906
HVUL0H00185.2 HVUL6H09048.2 0.274794713109568
HVUL0H00185.2 HVUL6H09347.2 0.425890273252096
HVUL0H00185.2 HVUL6H10150.2 0.0830424155596919
HVUL0H00185.2 HVUL6H10264.2 0.033282914283587
HVUL0H00185.2 HVUL6H10512.2 0.60018570040464
HVUL0H00185.2 HVUL6H10818.2 0.269266923563085
HVUL0H00185.2 HVUL6H10840.2 0.194330779630124
HVUL0H00185.2 HVUL6H10841.2 0.534884268123964
HVUL0H00185.2 HVUL6H10842.2 0.534884268123964
HVUL0H00185.2 HVUL6H11049.2 0.0171884513985594
HVUL0H00185.2 HVUL6H11164.2 0.0673565433842703
HVUL0H00185.2 HVUL6H11239.2 0.2361940883101
HVUL0H00185.2 HVUL6H11365.2 0.0684276691228261
HVUL0H00185.2 HVUL6H11443.2 0.248286509325052
HVUL0H00185.2 HVUL6H11925.2 0.103622416346955
HVUL0H00185.2 HVUL6H12107.2 0.0366922596066667
HVUL0H00185.2 HVUL6H12285.2 0.286613700308431
HVUL0H00185.2 HVUL6H12705.2 0.140482027003717
HVUL0H00185.2 HVUL6H12785.2 0.427264199893691
HVUL0H00185.2 HVUL6H13045.2 0.542202740321746
HVUL0H00185.2 HVUL6H13327.2 0.219597782878409
HVUL0H00185.2 HVUL6H13640.2 0.360020039854445
HVUL0H00185.2 HVUL6H14527.2 0.19631693618942
HVUL0H00185.2 HVUL6H14634.2 0.281790966540178
HVUL0H00185.2 HVUL6H14643.2 0.125708396326666
HVUL0H00185.2 HVUL6H15063.2 0.589248047376168
HVUL0H00185.2 HVUL6H15423.2 0.25787825830444
HVUL0H00185.2 HVUL6H15760.2 0.606172037344429
HVUL0H00185.2 HVUL6H15875.2 0.17001804875627
HVUL0H00185.2 HVUL6H16196.2 0.0627461245518258
HVUL0H00185.2 HVUL6H16239.2 0.0502283565158955
HVUL0H00185.2 HVUL6H16319.2 0.474812273790308
HVUL0H00185.2 HVUL6H16513.2 0.220044671346198
HVUL0H00185.2 HVUL6H16635.2 0.202672907759188
HVUL0H00185.2 HVUL6H16713.2 0.281226450272033
HVUL0H00185.2 HVUL6H16958.2 0.339371743003839
HVUL0H00185.2 HVUL6H17275.2 0.237888611050485
HVUL0H00185.2 HVUL6H17318.2 0.0771544656901855
HVUL0H00185.2 HVUL6H17634.2 0.0640740619430145
HVUL0H00185.2 HVUL6H17910.2 0.0299088596326611
HVUL0H00185.2 HVUL6H17915.2 0.171009893301625
HVUL0H00185.2 HVUL6H19056.2 0.438776914311429
HVUL0H00185.2 HVUL6H19334.2 0.0431048858498992
HVUL0H00185.2 HVUL6H19462.2 0.503889088472441
HVUL0H00185.2 HVUL6H19465.2 0.287389451891091
HVUL0H00185.2 HVUL6H19665.2 0.3542823579017
HVUL0H00185.2 HVUL6H19844.2 0.150327258209575
HVUL0H00185.2 HVUL6H19887.2 0.368283827142308
HVUL0H00185.2 HVUL6H19899.2 0.0315688843505048
HVUL0H00185.2 HVUL6H19947.2 0.0566396982391433
HVUL0H00185.2 HVUL6H20239.2 0.023277458629243
HVUL0H00185.2 HVUL6H20310.2 0.174362558306175
HVUL0H00185.2 HVUL6H20780.2 0.316754862202467
HVUL0H00185.2 HVUL6H20803.2 0.068903995517786
HVUL0H00185.2 HVUL6H20827.2 0.581201545833934
HVUL0H00185.2 HVUL6H20868.2 0.0314405340283018
HVUL0H00185.2 HVUL6H21250.2 0.111695739841333
HVUL0H00185.2 HVUL6H21345.2 0.0912507866890188
HVUL0H00185.2 HVUL6H21367.2 0.144197515824982
HVUL0H00185.2 HVUL6H21548.2 0.0502304836215933
HVUL0H00185.2 HVUL6H21808.2 0.601222967146522
HVUL0H00185.2 HVUL6H22209.2 0.199768738401457
HVUL0H00185.2 HVUL6H22386.2 0.0848830804382885
HVUL0H00185.2 HVUL6H22452.2 0.054408807137165
HVUL0H00185.2 HVUL6H22660.2 0.563508546329139
HVUL0H00185.2 HVUL6H23114.2 0.545608834310829
HVUL0H00185.2 HVUL6H23566.2 0.103417883973346
HVUL0H00185.2 HVUL6H23909.2 0.268836334663165
HVUL0H00185.2 HVUL6H23976.2 0.501504333377516
HVUL0H00185.2 HVUL6H24166.2 0.58809799671719
HVUL0H00185.2 HVUL6H24215.2 0.217163653842485
HVUL0H00185.2 HVUL6H24296.2 0.10790348186036
HVUL0H00185.2 HVUL6H24342.2 0.278921777220313
HVUL0H00185.2 HVUL6H24560.2 0.582404107903657
HVUL0H00185.2 HVUL6H24561.2 0.062372686753988
HVUL0H00185.2 HVUL6H24812.2 0.0585698909499738
HVUL0H00185.2 HVUL6H24823.2 0.236253655212471
HVUL0H00185.2 HVUL6H24991.2 0.25193733644939
HVUL0H00185.2 HVUL6H25072.2 0.289000637171375
HVUL0H00185.2 HVUL6H25679.2 0.218745151735808
HVUL0H00185.2 HVUL6H25717.2 0.175022663786915
HVUL0H00185.2 HVUL6H26628.2 0.511598065770695
HVUL0H00185.2 HVUL6H27457.2 0.233411814832052
HVUL0H00185.2 HVUL6H27689.2 0.283320626664678
HVUL0H00185.2 HVUL6H27871.2 0.361440693260692
HVUL0H00185.2 HVUL6H28080.2 0.135079344026171
HVUL0H00185.2 HVUL6H29079.2 0.0843470616700521
HVUL0H00185.2 HVUL6H29150.2 0.0931895162658221
HVUL0H00185.2 HVUL6H29444.2 0.190054495415589
HVUL0H00185.2 HVUL6H29567.2 0.0598819243528173
HVUL0H00185.2 HVUL6H29630.2 0.212109429506167
HVUL0H00185.2 HVUL6H29965.2 0.480513988853525
HVUL0H00185.2 HVUL6H30144.2 0.494879574638805
HVUL0H00185.2 HVUL6H30645.2 0.545473456162066
HVUL0H00185.2 HVUL6H30813.2 0.117332341751505
HVUL0H00185.2 HVUL6H31566.2 0.395944707707119
HVUL0H00185.2 HVUL6H31987.2 0.19566956331669
HVUL0H00185.2 HVUL6H32072.2 0.496441917674714
HVUL0H00185.2 HVUL6H32199.2 0.605281360611898
HVUL0H00185.2 HVUL6H32653.2 0.332714935333043
HVUL0H00185.2 HVUL6H32654.2 0.583757238916523
HVUL0H00185.2 HVUL6H32876.2 0.124380037130917
HVUL0H00185.2 HVUL6H33222.2 0.579364209954334
HVUL0H00185.2 HVUL6H33239.2 0.485051904194544
HVUL0H00185.2 HVUL6H33634.2 0.24701272543164
HVUL0H00185.2 HVUL6H33895.2 0.0841805427671525
HVUL0H00185.2 HVUL6H34934.2 0.190442264879024
HVUL0H00185.2 HVUL6H35020.2 0.100046616665943
HVUL0H00185.2 HVUL6H35025.2 0.307005014360823
HVUL0H00185.2 HVUL6H36089.2 0.0520227865770194
HVUL0H00185.2 HVUL6H36511.2 0.336698838803413
HVUL0H00185.2 HVUL6H37869.2 0.576474875566223
HVUL0H00185.2 HVUL6H38046.2 0.599102424328375
HVUL0H00185.2 HVUL6H38341.2 0.241518494969199
HVUL0H00185.2 HVUL6H39299.2 0.272031529573477
HVUL0H00185.2 HVUL6H39599.2 0.209578865475032
HVUL0H00185.2 HVUL6H40129.2 0.534849289769212
HVUL0H00185.2 HVUL6H40288.2 0.0515676674684912
HVUL0H00185.2 HVUL6H40489.2 0.327301137505519
HVUL0H00185.2 HVUL6H40538.2 0.35933752410406
HVUL0H00185.2 HVUL6H41091.2 0.0642410703510283
HVUL0H00185.2 HVUL6H41212.2 0.558586366551524
HVUL0H00185.2 HVUL6H41798.2 0.371024755031295
HVUL0H00185.2 HVUL6H41892.2 0.506971942449763
HVUL0H00185.2 HVUL6H41915.2 0.0364682129736802
HVUL0H00185.2 HVUL6H42122.2 0.44379713532169
HVUL0H00185.2 HVUL6H42664.2 0.482188641326797
HVUL0H00185.2 HVUL6H42968.2 0.159175984896095
HVUL0H00185.2 HVUL6H42969.2 0.366235420763062
HVUL0H00185.2 HVUL6H42977.2 0.355506752617071
HVUL0H00185.2 HVUL6H43886.2 0.0566403547101698
HVUL0H00185.2 HVUL6H44700.2 0.0386658282577667
HVUL0H00185.2 HVUL6H45513.2 0.139242104124127
HVUL0H00185.2 HVUL6H46093.2 0.144936040445112
HVUL0H00185.2 HVUL6H46114.2 0.0702690274333137
HVUL0H00185.2 HVUL6H47119.2 0.0611286412869858
HVUL0H00185.2 HVUL6H47276.2 0.587142342767031
HVUL0H00185.2 HVUL6H47322.2 0.0541496397072327
HVUL0H00185.2 HVUL6H47467.2 0.0788994513887245
HVUL0H00185.2 HVUL6H47659.2 0.588087549099375
HVUL0H00185.2 HVUL6H47776.2 0.0332391120155732
HVUL0H00185.2 HVUL6H47852.2 0.296525340727806
HVUL0H00185.2 HVUL6H47954.2 0.3579500984684
HVUL0H00185.2 HVUL6H48094.2 0.517970494460963
HVUL0H00185.2 HVUL6H48429.2 0.255783420486194
HVUL0H00185.2 HVUL6H48674.2 0.291785856305282
HVUL0H00185.2 HVUL6H49267.2 0.0892400553168131
HVUL0H00185.2 HVUL6H50077.2 0.499379402786185
HVUL0H00185.2 HVUL6H50710.2 0.27195053300945
HVUL0H00185.2 HVUL6H50999.2 0.48154810310458
HVUL0H00185.2 HVUL6H51101.2 0.114673590397163
HVUL0H00185.2 HVUL6H52112.2 0.025445432871648
HVUL0H00185.2 HVUL6H53307.2 0.548744045792535
HVUL0H00185.2 HVUL6H53360.2 0.472338653157887
HVUL0H00185.2 HVUL6H53530.2 0.336494557813433
HVUL0H00185.2 HVUL6H53775.2 0.344581292152796
HVUL0H00185.2 HVUL6H54152.2 0.0256469091316461
HVUL0H00185.2 HVUL6H54238.2 0.127346242720322
HVUL0H00185.2 HVUL6H54279.2 0.0937380294821486
HVUL0H00185.2 HVUL6H54280.2 0.561182335692953
HVUL0H00185.2 HVUL6H54502.2 0.212997243199208
HVUL0H00185.2 HVUL6H54507.2 0.513290578207028
HVUL0H00185.2 HVUL6H54510.2 0.287214821143503
HVUL0H00185.2 HVUL6H55310.2 0.106757231475399
HVUL0H00185.2 HVUL6H55832.2 0.0652859699035793
HVUL0H00185.2 HVUL6H56412.2 0.158330779420521
HVUL0H00185.2 HVUL6H56422.2 0.467320717283019
HVUL0H00185.2 HVUL6H56742.2 0.287104949903605
HVUL0H00185.2 HVUL6H57535.2 0.162823625348277
HVUL0H00185.2 HVUL6H58099.2 0.215536648005763
HVUL0H00185.2 HVUL6H58860.2 0.330356784388014
HVUL0H00185.2 HVUL6H59196.2 0.223405556050232
HVUL0H00185.2 HVUL6H59200.2 0.596345035411726
HVUL0H00185.2 HVUL7H00441.2 0.212424577998655
HVUL0H00185.2 HVUL7H00647.2 0.315264749837066
HVUL0H00185.2 HVUL7H00882.2 0.217326418053888
HVUL0H00185.2 HVUL7H00901.2 0.0558642494705648
HVUL0H00185.2 HVUL7H01628.2 0.141004484543806
HVUL0H00185.2 HVUL7H01758.2 0.0544366787959085
HVUL0H00185.2 HVUL7H02332.2 0.247173419063476
HVUL0H00185.2 HVUL7H02339.2 0.183943118318835
HVUL0H00185.2 HVUL7H02624.2 0.206797193021215
HVUL0H00185.2 HVUL7H03085.2 0.284254169076066
HVUL0H00185.2 HVUL7H03135.2 0.605946224202177
HVUL0H00185.2 HVUL7H03378.2 0.327257255793653
HVUL0H00185.2 HVUL7H03556.2 0.562108501488153
HVUL0H00185.2 HVUL7H04354.2 0.0266579402646514
HVUL0H00185.2 HVUL7H04423.2 0.210675668659009
HVUL0H00185.2 HVUL7H05955.2 0.390066998383635
HVUL0H00185.2 HVUL7H05956.2 0.0586099740260658
HVUL0H00185.2 HVUL7H06140.2 0.234821923310079
HVUL0H00185.2 HVUL7H06190.2 0.224365579779306
HVUL0H00185.2 HVUL7H06283.2 0.0470194947169564
HVUL0H00185.2 HVUL7H06284.2 0.0470194947169564
HVUL0H00185.2 HVUL7H06377.2 0.0880489047951834
HVUL0H00185.2 HVUL7H06434.2 0.0398811102300816
HVUL0H00185.2 HVUL7H06863.2 0.344089816373517
HVUL0H00185.2 HVUL7H07085.2 0.342786674431325
HVUL0H00185.2 HVUL7H07147.2 0.580188850062055
HVUL0H00185.2 HVUL7H07332.2 0.1472413636553
HVUL0H00185.2 HVUL7H08414.2 0.48361824520965
HVUL0H00185.2 HVUL7H08462.2 0.050801172082886
HVUL0H00185.2 HVUL7H08485.2 0.215545813836417
HVUL0H00185.2 HVUL7H08555.2 0.112400597496479
HVUL0H00185.2 HVUL7H08884.2 0.0604322488533147
HVUL0H00185.2 HVUL7H09036.2 0.0954988589447074
HVUL0H00185.2 HVUL7H09267.2 0.5173180206057
HVUL0H00185.2 HVUL7H09829.2 0.0286737465714286
HVUL0H00185.2 HVUL7H09879.2 0.603631712402117
HVUL0H00185.2 HVUL7H09916.2 0.440612988085663
HVUL0H00185.2 HVUL7H10028.2 0.0354448831967422
HVUL0H00185.2 HVUL7H10594.2 0.0846200802603072
HVUL0H00185.2 HVUL7H10689.2 0.049081243358734
HVUL0H00185.2 HVUL7H11002.2 0.522037355934483
HVUL0H00185.2 HVUL7H11453.2 0.0134702864640456
HVUL0H00185.2 HVUL7H11565.2 0.51270658843455
HVUL0H00185.2 HVUL7H11665.2 0.021545207677571
HVUL0H00185.2 HVUL7H11708.2 0.18698669219741
HVUL0H00185.2 HVUL7H12002.2 0.455982877572691
HVUL0H00185.2 HVUL7H12028.2 0.202636170059571
HVUL0H00185.2 HVUL7H12708.2 0.291697742491587
HVUL0H00185.2 HVUL7H12768.2 0.375203262715693
HVUL0H00185.2 HVUL7H12792.2 0.131649009719516
HVUL0H00185.2 HVUL7H12813.2 0.406937725385163
HVUL0H00185.2 HVUL7H12980.2 0.159227509277779
HVUL0H00185.2 HVUL7H13097.2 0.317675462345815
HVUL0H00185.2 HVUL7H13374.2 0.482082507644202
HVUL0H00185.2 HVUL7H13379.2 0.548917188221816
HVUL0H00185.2 HVUL7H13444.2 0.320340372341376
HVUL0H00185.2 HVUL7H13581.2 0.0730142710947437
HVUL0H00185.2 HVUL7H13614.2 0.154880727331065
HVUL0H00185.2 HVUL7H13635.2 0.105516425236648
HVUL0H00185.2 HVUL7H13859.2 0.373354485614027
HVUL0H00185.2 HVUL7H13881.2 0.0802550925599528
HVUL0H00185.2 HVUL7H14274.2 0.312776862432131
HVUL0H00185.2 HVUL7H14402.2 0.324862764301007
HVUL0H00185.2 HVUL7H14842.2 0.0925168540351228
HVUL0H00185.2 HVUL7H15079.2 0.172316700829813
HVUL0H00185.2 HVUL7H15274.2 0.605599933431526
HVUL0H00185.2 HVUL7H15343.2 0.108735183775608
HVUL0H00185.2 HVUL7H15387.2 0.488399972227602
HVUL0H00185.2 HVUL7H15625.2 0.0622133068928314
HVUL0H00185.2 HVUL7H15935.2 0.138814119329663
HVUL0H00185.2 HVUL7H16153.2 0.439376179698902
HVUL0H00185.2 HVUL7H16276.2 0.325468004525861
HVUL0H00185.2 HVUL7H16433.2 0.178804162309465
HVUL0H00185.2 HVUL7H16800.2 0.184575245118682
HVUL0H00185.2 HVUL7H16946.2 0.207512850924478
HVUL0H00185.2 HVUL7H17098.2 0.114936154538193
HVUL0H00185.2 HVUL7H17131.2 0.0779617055223187
HVUL0H00185.2 HVUL7H17132.2 0.0771425765491907
HVUL0H00185.2 HVUL7H17481.2 0.213705107697035
HVUL0H00185.2 HVUL7H17886.2 0.267078025267289
HVUL0H00185.2 HVUL7H18172.2 0.0418365212981534
HVUL0H00185.2 HVUL7H18173.2 0.0596787872677392
HVUL0H00185.2 HVUL7H18302.2 0.271025004973281
HVUL0H00185.2 HVUL7H18333.2 0.217771967215357
HVUL0H00185.2 HVUL7H18387.2 0.283915584021459
HVUL0H00185.2 HVUL7H18467.2 0.266165270155054
HVUL0H00185.2 HVUL7H18645.2 0.0839395306339065
HVUL0H00185.2 HVUL7H18784.2 0.0470194947169564
HVUL0H00185.2 HVUL7H19443.2 0.0865826305523017
HVUL0H00185.2 HVUL7H20192.2 0.164696432045018
HVUL0H00185.2 HVUL7H20554.2 0.228358655424021
HVUL0H00185.2 HVUL7H20857.2 0.193829222977377
HVUL0H00185.2 HVUL7H20958.2 0.111617235799698
HVUL0H00185.2 HVUL7H21605.2 0.431302414842641
HVUL0H00185.2 HVUL7H21692.2 0.548364527782927
HVUL0H00185.2 HVUL7H21693.2 0.571278170770756
HVUL0H00185.2 HVUL7H21760.2 0.198435362038347
HVUL0H00185.2 HVUL7H22078.2 0.128207376166086
HVUL0H00185.2 HVUL7H22337.2 0.433999572062328
HVUL0H00185.2 HVUL7H23223.2 0.102773451504721
HVUL0H00185.2 HVUL7H23459.2 0.0643856466513844
HVUL0H00185.2 HVUL7H23805.2 0.388687303747612
HVUL0H00185.2 HVUL7H23831.2 0.0432156354364336
HVUL0H00185.2 HVUL7H25054.2 0.023104406399951
HVUL0H00185.2 HVUL7H25193.2 0.401968933674116
HVUL0H00185.2 HVUL7H25379.2 0.162885975155886
HVUL0H00185.2 HVUL7H25769.2 0.0628103418635866
HVUL0H00185.2 HVUL7H25770.2 0.0336798183079327
HVUL0H00185.2 HVUL7H26199.2 0.151607748685515
HVUL0H00185.2 HVUL7H26410.2 0.411538330365699
HVUL0H00185.2 HVUL7H26676.2 0.291042496428019
HVUL0H00185.2 HVUL7H27010.2 0.135664006696819
HVUL0H00185.2 HVUL7H27077.2 0.0690394056139957
HVUL0H00185.2 HVUL7H27587.2 0.58597627529196
HVUL0H00185.2 HVUL7H27882.2 0.208411945778215
HVUL0H00185.2 HVUL7H28374.2 0.372914362802461
HVUL0H00185.2 HVUL7H28388.2 0.106027862190031
HVUL0H00185.2 HVUL7H28607.2 0.0684442949136296
HVUL0H00185.2 HVUL7H28817.2 0.086553412030253
HVUL0H00185.2 HVUL7H28818.2 0.193497245276188
HVUL0H00185.2 HVUL7H28868.2 0.108393803847739
HVUL0H00185.2 HVUL7H29207.2 0.118903925087804
HVUL0H00185.2 HVUL7H29215.2 0.353891838488875
HVUL0H00185.2 HVUL7H29229.2 0.133862710648601
HVUL0H00185.2 HVUL7H29234.2 0.587484926418254
HVUL0H00185.2 HVUL7H29257.2 0.279193425914716
HVUL0H00185.2 HVUL7H29681.2 0.155697397276089
HVUL0H00185.2 HVUL7H29682.2 0.0342569029408749
HVUL0H00185.2 HVUL7H30200.2 0.0966122520158826
HVUL0H00185.2 HVUL7H30203.2 0.132740840634749
HVUL0H00185.2 HVUL7H30693.2 0.125885101664703
HVUL0H00185.2 HVUL7H31316.2 0.0878010858858937
HVUL0H00185.2 HVUL7H31515.2 0.080180971602403
HVUL0H00185.2 HVUL7H31580.2 0.355957742701938
HVUL0H00185.2 HVUL7H31740.2 0.375882637718795
HVUL0H00185.2 HVUL7H32312.2 0.0343514445438829
HVUL0H00185.2 HVUL7H32393.2 0.149820728952491
HVUL0H00185.2 HVUL7H32408.2 0.32199143832593
HVUL0H00185.2 HVUL7H32485.2 0.118653786123376
HVUL0H00185.2 HVUL7H32542.2 0.0417706026249194
HVUL0H00185.2 HVUL7H32668.2 0.294943512916615
HVUL0H00185.2 HVUL7H33004.2 0.551451426021124
HVUL0H00185.2 HVUL7H33454.2 0.335012227143552
HVUL0H00185.2 HVUL7H33470.2 0.573976151359313
HVUL0H00185.2 HVUL7H33566.2 0.298100830671795
HVUL0H00185.2 HVUL7H34133.2 0.533678430792089
HVUL0H00185.2 HVUL7H34347.2 0.469847611962996
HVUL0H00185.2 HVUL7H34348.2 0.569728196594806
HVUL0H00185.2 HVUL7H34401.2 0.0650470237814911
HVUL0H00185.2 HVUL7H34569.2 0.381207378956447
HVUL0H00185.2 HVUL7H34639.2 0.485751271993493
HVUL0H00185.2 HVUL7H35913.2 0.52657488337637
HVUL0H00185.2 HVUL7H35958.2 0.0242855971632458
HVUL0H00185.2 HVUL7H36037.2 0.062231832807169
HVUL0H00185.2 HVUL7H36094.2 0.15479630716142
HVUL0H00185.2 HVUL7H36175.2 0.110503241273012
HVUL0H00185.2 HVUL7H36310.2 0.290489153560408
HVUL0H00185.2 HVUL7H36594.2 0.151307173932778
HVUL0H00185.2 HVUL7H36595.2 0.416275652260375
HVUL0H00185.2 HVUL7H37262.2 0.191798509621531
HVUL0H00185.2 HVUL7H37292.2 0.404117445100376
HVUL0H00185.2 HVUL7H37354.2 0.0853472279597867
HVUL0H00185.2 HVUL7H37433.2 0.0863391368147389
HVUL0H00185.2 HVUL7H38230.2 0.257358239548172
HVUL0H00185.2 HVUL7H39199.2 0.607997127590699
HVUL0H00185.2 HVUL7H39265.2 0.138601652610361
HVUL0H00185.2 HVUL7H39843.2 0.0529528899680819
HVUL0H00185.2 HVUL7H39844.2 0.19162387424957
HVUL0H00185.2 HVUL7H39961.2 0.510893643254873
HVUL0H00185.2 HVUL7H40080.2 0.148004117653837
HVUL0H00185.2 HVUL7H40521.2 0.174339576668382
HVUL0H00185.2 HVUL7H40696.2 0.230282114038044
HVUL0H00185.2 HVUL7H41331.2 0.244075568544004
HVUL0H00185.2 HVUL7H41364.2 0.251492785084809
HVUL0H00185.2 HVUL7H41636.2 0.0353594211189592
HVUL0H00185.2 HVUL7H41729.2 0.245543029480919
HVUL0H00185.2 HVUL7H41972.2 0.365667206895704
HVUL0H00185.2 HVUL7H42239.2 0.312393118083016
HVUL0H00185.2 HVUL7H42424.2 0.535564888833491
HVUL0H00185.2 HVUL7H42434.2 0.46817255676862
HVUL0H00185.2 HVUL7H42513.2 0.0535060589793861
HVUL0H00185.2 HVUL7H42895.2 0.493633408191872
HVUL0H00185.2 HVUL7H43488.2 0.337949644380557
HVUL0H00185.2 HVUL7H43600.2 0.0878017154056436
HVUL0H00185.2 HVUL7H43973.2 0.259974746218173
HVUL0H00185.2 HVUL7H44050.2 0.0414488249534227
HVUL0H00185.2 HVUL7H44055.2 0.138525876813535
HVUL0H00185.2 HVUL7H44059.2 0.552070458746717
HVUL0H00185.2 HVUL7H44959.2 0.0547322925638926
HVUL0H00185.2 HVUL7H45265.2 0.391504062378594
HVUL0H00185.2 HVUL7H46029.2 0.0268437975543101
HVUL0H00185.2 HVUL7H46272.2 0.0595240038445061
HVUL0H00185.2 HVUL7H46309.2 0.153077589659038
HVUL0H00185.2 HVUL7H47327.2 0.16857449694985
HVUL0H00185.2 HVUL7H47550.2 0.119529788649211
HVUL0H00185.2 HVUL7H47604.2 0.0450654107815078
HVUL0H00185.2 HVUL7H47838.2 0.183222406132871
HVUL0H00185.2 HVUL7H47871.2 0.181500801880584
HVUL0H00185.2 HVUL7H47943.2 0.299662260365087
HVUL0H00185.2 HVUL7H48329.2 0.367690994927139
HVUL0H00185.2 HVUL7H49353.2 0.375518908943408
HVUL0H00185.2 HVUL7H49458.2 0.541627926613862
HVUL0H00185.2 HVUL7H49516.2 0.118304076534721
HVUL0H00185.2 HVUL7H50015.2 0.25203037591864
HVUL0H00185.2 HVUL7H50277.2 0.149979719464132
HVUL0H00185.2 HVUL7H50406.2 0.0971097588812932
HVUL0H00185.2 HVUL7H51462.2 0.130470968420097
HVUL0H00185.2 HVUL7H51526.2 0.426745184541856
HVUL0H00185.2 HVUL7H51533.2 0.559123639216013
HVUL0H00185.2 HVUL7H51592.2 0.211002600321964
HVUL0H00185.2 HVUL7H51744.2 0.283464205849491
HVUL0H00185.2 HVUL7H52770.2 0.387957401500483
HVUL0H00185.2 HVUL7H52948.2 0.0414023528928543
HVUL0H00185.2 HVUL7H52955.2 0.132770949846882
HVUL0H00185.2 HVUL7H53056.2 0.241557136561657
HVUL0H00185.2 HVUL7H53679.2 0.166519747460158
HVUL0H00185.2 HVUL7H54261.2 0.171226803417936
HVUL0H00185.2 HVUL7H54276.2 0.17530446705085
HVUL0H00185.2 HVUL7H54375.2 0.412081283167731
HVUL0H00185.2 HVUL7H55082.2 0.437292040485243
HVUL0H00185.2 HVUL7H55184.2 0.250410015882124
HVUL0H00185.2 HVUL7H55969.2 0.59729390181151
HVUL0H00185.2 HVUL7H56962.2 0.0557965895193933
HVUL0H00185.2 HVUL7H57177.2 0.100222195400081
HVUL0H00185.2 HVUL7H57748.2 0.141754946119253
HVUL0H00185.2 HVUL7H58004.2 0.561361326143561
HVUL0H00185.2 HVUL7H58993.2 0.0734882045118494
HVUL0H00185.2 HVUL7H59296.2 0.126296620583942
HVUL0H00185.2 HVUL7H59748.2 0.150497314350246
HVUL0H00285.2 HVUL0H00307.2 0.381271498628428
HVUL0H00285.2 HVUL0H00794.2 0.151119972361229
HVUL0H00285.2 HVUL0H00894.2 0.363275425712836
HVUL0H00285.2 HVUL0H01008.2 0.0166438775493481
HVUL0H00285.2 HVUL0H01049.2 0.243620729282114
HVUL0H00285.2 HVUL0H01113.2 0.102019000683256
HVUL0H00285.2 HVUL0H01169.2 0.0745271819042668
HVUL0H00285.2 HVUL0H01182.2 0.298580968821702
HVUL0H00285.2 HVUL0H01229.2 0.0473991314556019
HVUL0H00285.2 HVUL0H01274.2 0.0487826604141516
HVUL0H00285.2 HVUL0H01376.2 0.208201297495237
HVUL0H00285.2 HVUL0H01558.2 0.0560845974308647
HVUL0H00285.2 HVUL0H01744.2 0.2118059948841
HVUL0H00285.2 HVUL0H01780.2 0.192980369156106
HVUL0H00285.2 HVUL0H01785.2 0.402121049932775
HVUL0H00285.2 HVUL0H02078.2 0.0636394089158318
HVUL0H00285.2 HVUL0H02355.2 0.417345229073115
HVUL0H00285.2 HVUL0H02425.2 0.290780256780412
HVUL0H00285.2 HVUL0H02697.2 0.184272896520502
HVUL0H00285.2 HVUL0H02850.2 0.207512628390004
HVUL0H00285.2 HVUL0H03132.2 0.0901931298874463
HVUL0H00285.2 HVUL0H03523.2 0.150776998559078
HVUL0H00285.2 HVUL0H03918.2 0.43977391942144
HVUL0H00285.2 HVUL0H03948.2 0.362012243487723
HVUL0H00285.2 HVUL0H04061.2 0.19987316971939
HVUL0H00285.2 HVUL0H04249.2 0.0769713724788234
HVUL0H00285.2 HVUL0H04393.2 0.395280081707084
HVUL0H00285.2 HVUL0H04640.2 0.270228916099625
HVUL0H00285.2 HVUL0H05449.2 0.327667539057169
HVUL0H00285.2 HVUL0H05584.2 0.146185051722099
HVUL0H00285.2 HVUL0H05620.2 0.199073556343457
HVUL0H00285.2 HVUL0H06206.2 0.112783469885008
HVUL0H00285.2 HVUL0H06920.2 0.173125488320287
HVUL0H00285.2 HVUL0H07108.2 0.377501569033314
HVUL0H00285.2 HVUL0H07860.2 0.203717892914655
HVUL0H00285.2 HVUL0H08023.2 0.399851362508272
HVUL0H00285.2 HVUL0H08690.2 0.119452417916255
HVUL0H00285.2 HVUL0H08811.2 0.0943526739128467
HVUL0H00285.2 HVUL0H09210.2 0.171376609040342
HVUL0H00285.2 HVUL0H09401.2 0.108378166837377
HVUL0H00285.2 HVUL0H10077.2 0.0536270874272143
HVUL0H00285.2 HVUL0H10078.2 0.0767688330902912
HVUL0H00285.2 HVUL0H11038.2 0.250172723544375
HVUL0H00285.2 HVUL0H11176.2 0.117985823011529
HVUL0H00285.2 HVUL0H11990.2 0.0662124588894634
HVUL0H00285.2 HVUL0H12633.2 0.131564433291286
HVUL0H00285.2 HVUL0H12690.2 0.0870253942785154
HVUL0H00285.2 HVUL0H12691.2 0.0743589825394311
HVUL0H00285.2 HVUL0H13385.2 0.201104831915768
HVUL0H00285.2 HVUL0H14608.2 0.285972225688029
HVUL0H00285.2 HVUL0H15674.2 0.405965323201645
HVUL0H00285.2 HVUL0H15878.2 0.0928161822908805
HVUL0H00285.2 HVUL0H16244.2 0.0444135944760232
HVUL0H00285.2 HVUL0H16828.2 0.153833821251846
HVUL0H00285.2 HVUL0H17596.2 0.405925947607657
HVUL0H00285.2 HVUL0H19376.2 0.110004579321012
HVUL0H00285.2 HVUL0H21091.2 0.11958412044451
HVUL0H00285.2 HVUL0H21588.2 0.0927343644575988
HVUL0H00285.2 HVUL0H22947.2 0.39401994942424
HVUL0H00285.2 HVUL0H22948.2 0.0403147560526303
HVUL0H00285.2 HVUL0H23156.2 0.416302710867365
HVUL0H00285.2 HVUL0H23341.2 0.0913217865802055
HVUL0H00285.2 HVUL0H24358.2 0.0564656966635097
HVUL0H00285.2 HVUL0H24665.2 0.0860006052959912
HVUL0H00285.2 HVUL0H27664.2 0.426559132887639
HVUL0H00285.2 HVUL0H27962.2 0.201137173750067
HVUL0H00285.2 HVUL0H29764.2 0.0642241949298423
HVUL0H00285.2 HVUL0H30534.2 0.149629749693751
HVUL0H00285.2 HVUL0H32121.2 0.441091094494077
HVUL0H00285.2 HVUL0H34718.2 0.308140064684566
HVUL0H00285.2 HVUL0H37447.2 0.110901831394501
HVUL0H00285.2 HVUL0H39712.2 0.109256590251367
HVUL0H00285.2 HVUL0H39806.2 0.0924878422731047
HVUL0H00285.2 HVUL0H43661.2 0.130153485370117
HVUL0H00285.2 HVUL0H44117.2 0.169336495773101
HVUL0H00285.2 HVUL0H44776.2 0.0907226817401991
HVUL0H00285.2 HVUL0H46713.2 0.0900107892659404
HVUL0H00285.2 HVUL0H46775.2 0.237809044523844
HVUL0H00285.2 HVUL0H54436.2 0.0788524515654991
HVUL0H00285.2 HVUL1H00515.2 0.38287618801721
HVUL0H00285.2 HVUL1H01653.2 0.420422606850588
HVUL0H00285.2 HVUL1H02513.2 0.35660508791157
HVUL0H00285.2 HVUL1H02904.2 0.25589602613749
HVUL0H00285.2 HVUL1H02945.2 0.110004579321012
HVUL0H00285.2 HVUL1H02995.2 0.31448824079405
HVUL0H00285.2 HVUL1H03051.2 0.219967739715441
HVUL0H00285.2 HVUL1H03164.2 0.42762039128267
HVUL0H00285.2 HVUL1H03309.2 0.129740541034909
HVUL0H00285.2 HVUL1H03425.2 0.116701172945796
HVUL0H00285.2 HVUL1H03596.2 0.38369079773073
HVUL0H00285.2 HVUL1H03721.2 0.413726233240749
HVUL0H00285.2 HVUL1H03788.2 0.346963885100075
HVUL0H00285.2 HVUL1H03923.2 0.209122446225942
HVUL0H00285.2 HVUL1H03981.2 0.267017106164167
HVUL0H00285.2 HVUL1H03995.2 0.142839469046038
HVUL0H00285.2 HVUL1H04376.2 0.171623523807845
HVUL0H00285.2 HVUL1H04661.2 0.10993682366821
HVUL0H00285.2 HVUL1H04874.2 0.196270001262833
HVUL0H00285.2 HVUL1H05092.2 0.0838775410514161
HVUL0H00285.2 HVUL1H05319.2 0.210258626372865
HVUL0H00285.2 HVUL1H06598.2 0.174270845332143
HVUL0H00285.2 HVUL1H06767.2 0.409307141891
HVUL0H00285.2 HVUL1H06895.2 0.251787127817412
HVUL0H00285.2 HVUL1H06904.2 0.237524006099805
HVUL0H00285.2 HVUL1H06905.2 0.178118678409009
HVUL0H00285.2 HVUL1H07264.2 0.379061711924767
HVUL0H00285.2 HVUL1H07398.2 0.404966221321582
HVUL0H00285.2 HVUL1H07686.2 0.277304207369184
HVUL0H00285.2 HVUL1H07716.2 0.147473696065178
HVUL0H00285.2 HVUL1H07843.2 0.148695983486715
HVUL0H00285.2 HVUL1H07889.2 0.155303398047119
HVUL0H00285.2 HVUL1H08223.2 0.267551956978235
HVUL0H00285.2 HVUL1H08393.2 0.121534935450543
HVUL0H00285.2 HVUL1H08747.2 0.311517062320954
HVUL0H00285.2 HVUL1H08749.2 0.0667638899992166
HVUL0H00285.2 HVUL1H08844.2 0.120936856784553
HVUL0H00285.2 HVUL1H09798.2 0.189971928554024
HVUL0H00285.2 HVUL1H09799.2 0.213247746643637
HVUL0H00285.2 HVUL1H09842.2 0.308798592052226
HVUL0H00285.2 HVUL1H10072.2 0.351732012750063
HVUL0H00285.2 HVUL1H10131.2 0.0751088172333778
HVUL0H00285.2 HVUL1H10516.2 0.3778974649939
HVUL0H00285.2 HVUL1H10552.2 0.447850751273719
HVUL0H00285.2 HVUL1H10674.2 0.110977449866643
HVUL0H00285.2 HVUL1H10694.2 0.330476477596626
HVUL0H00285.2 HVUL1H10736.2 0.450999607529778
HVUL0H00285.2 HVUL1H10852.2 0.437874938708258
HVUL0H00285.2 HVUL1H10854.2 0.0926200562802686
HVUL0H00285.2 HVUL1H10931.2 0.14059709282276
HVUL0H00285.2 HVUL1H11025.2 0.273204067206148
HVUL0H00285.2 HVUL1H11026.2 0.270901106600986
HVUL0H00285.2 HVUL1H11052.2 0.197826248348862
HVUL0H00285.2 HVUL1H11684.2 0.447984569637439
HVUL0H00285.2 HVUL1H11942.2 0.193261071052377
HVUL0H00285.2 HVUL1H12017.2 0.153316455768193
HVUL0H00285.2 HVUL1H12048.2 0.451746339100191
HVUL0H00285.2 HVUL1H12155.2 0.393824864046944
HVUL0H00285.2 HVUL1H12319.2 0.163378584875538
HVUL0H00285.2 HVUL1H12549.2 0.217737322547766
HVUL0H00285.2 HVUL1H12631.2 0.129004673624051
HVUL0H00285.2 HVUL1H12808.2 0.230031429078628
HVUL0H00285.2 HVUL1H13099.2 0.213846415218576
HVUL0H00285.2 HVUL1H13204.2 0.322406952557973
HVUL0H00285.2 HVUL1H14037.2 0.159385247143725
HVUL0H00285.2 HVUL1H14144.2 0.412332074372378
HVUL0H00285.2 HVUL1H14185.2 0.107953304862008
HVUL0H00285.2 HVUL1H14244.2 0.340188608200065
HVUL0H00285.2 HVUL1H14423.2 0.062639339765538
HVUL0H00285.2 HVUL1H14475.2 0.169074486919369
HVUL0H00285.2 HVUL1H14519.2 0.0861332978620799
HVUL0H00285.2 HVUL1H14708.2 0.418942065809644
HVUL0H00285.2 HVUL1H14979.2 0.137368034568189
HVUL0H00285.2 HVUL1H15020.2 0.436021968937577
HVUL0H00285.2 HVUL1H15038.2 0.145616780816623
HVUL0H00285.2 HVUL1H15361.2 0.390552111365851
HVUL0H00285.2 HVUL1H15622.2 0.40115616786004
HVUL0H00285.2 HVUL1H15859.2 0.210761519671172
HVUL0H00285.2 HVUL1H15995.2 0.0567534227905487
HVUL0H00285.2 HVUL1H15996.2 0.0848740662378987
HVUL0H00285.2 HVUL1H16029.2 0.434166758970436
HVUL0H00285.2 HVUL1H16599.2 0.436414054098267
HVUL0H00285.2 HVUL1H16648.2 0.10860642811108
HVUL0H00285.2 HVUL1H16837.2 0.0903887140985801
HVUL0H00285.2 HVUL1H17123.2 0.0882663496932162
HVUL0H00285.2 HVUL1H17124.2 0.145847409657088
HVUL0H00285.2 HVUL1H17140.2 0.285698480303793
HVUL0H00285.2 HVUL1H17391.2 0.145274049373884
HVUL0H00285.2 HVUL1H17392.2 0.322383579932377
HVUL0H00285.2 HVUL1H17858.2 0.0968526769449033
HVUL0H00285.2 HVUL1H17882.2 0.0977139989189303
HVUL0H00285.2 HVUL1H18104.2 0.0712036162071681
HVUL0H00285.2 HVUL1H19398.2 0.0707312350067256
HVUL0H00285.2 HVUL1H19452.2 0.434956817321444
HVUL0H00285.2 HVUL1H19455.2 0.377252687457448
HVUL0H00285.2 HVUL1H19652.2 0.303936346021719
HVUL0H00285.2 HVUL1H19913.2 0.203422833552217
HVUL0H00285.2 HVUL1H21530.2 0.370720443605454
HVUL0H00285.2 HVUL1H21576.2 0.281887721009027
HVUL0H00285.2 HVUL1H21611.2 0.418483203092579
HVUL0H00285.2 HVUL1H21899.2 0.371619728209785
HVUL0H00285.2 HVUL1H21903.2 0.0349840439594295
HVUL0H00285.2 HVUL1H21924.2 0.116833411139263
HVUL0H00285.2 HVUL1H22029.2 0.0519447147881857
HVUL0H00285.2 HVUL1H22161.2 0.368452842279121
HVUL0H00285.2 HVUL1H22163.2 0.0565149584854897
HVUL0H00285.2 HVUL1H22447.2 0.201718893610732
HVUL0H00285.2 HVUL1H22508.2 0.113043250335843
HVUL0H00285.2 HVUL1H22906.2 0.127265827998205
HVUL0H00285.2 HVUL1H23035.2 0.128430028390287
HVUL0H00285.2 HVUL1H23859.2 0.0531383398197014
HVUL0H00285.2 HVUL1H24019.2 0.1204368249573
HVUL0H00285.2 HVUL1H24020.2 0.127720568330316
HVUL0H00285.2 HVUL1H24055.2 0.283551880766128
HVUL0H00285.2 HVUL1H24106.2 0.0614847667285124
HVUL0H00285.2 HVUL1H24143.2 0.144394587225846
HVUL0H00285.2 HVUL1H24325.2 0.383220264601766
HVUL0H00285.2 HVUL1H24550.2 0.438316627485428
HVUL0H00285.2 HVUL1H24632.2 0.3529758411621
HVUL0H00285.2 HVUL1H25153.2 0.140935978635924
HVUL0H00285.2 HVUL1H25489.2 0.0950325323626317
HVUL0H00285.2 HVUL1H25508.2 0.174772368241016
HVUL0H00285.2 HVUL1H25647.2 0.401257629093195
HVUL0H00285.2 HVUL1H25652.2 0.341812846412659
HVUL0H00285.2 HVUL1H25959.2 0.161619324920701
HVUL0H00285.2 HVUL1H26128.2 0.4460265321296
HVUL0H00285.2 HVUL1H26242.2 0.198783513648994
HVUL0H00285.2 HVUL1H26289.2 0.174089365901932
HVUL0H00285.2 HVUL1H26836.2 0.348628457426562
HVUL0H00285.2 HVUL1H27174.2 0.214413603628391
HVUL0H00285.2 HVUL1H27184.2 0.183915016354353
HVUL0H00285.2 HVUL1H27765.2 0.447296979745815
HVUL0H00285.2 HVUL1H27930.2 0.421845826053386
HVUL0H00285.2 HVUL1H28148.2 0.265063028238187
HVUL0H00285.2 HVUL1H28149.2 0.172881937289061
HVUL0H00285.2 HVUL1H28170.2 0.399416330166924
HVUL0H00285.2 HVUL1H28421.2 0.321900586709742
HVUL0H00285.2 HVUL1H28711.2 0.194553855599685
HVUL0H00285.2 HVUL1H28745.2 0.102321111368648
HVUL0H00285.2 HVUL1H29089.2 0.112066676801815
HVUL0H00285.2 HVUL1H29478.2 0.295497915581619
HVUL0H00285.2 HVUL1H29691.2 0.089200760144157
HVUL0H00285.2 HVUL1H29984.2 0.284965256901126
HVUL0H00285.2 HVUL1H30627.2 0.0774281205156064
HVUL0H00285.2 HVUL1H30697.2 0.364205121619583
HVUL0H00285.2 HVUL1H30851.2 0.0916177169568981
HVUL0H00285.2 HVUL1H31084.2 0.0878583567069906
HVUL0H00285.2 HVUL1H31805.2 0.126834763342936
HVUL0H00285.2 HVUL1H31978.2 0.295278385475051
HVUL0H00285.2 HVUL1H32077.2 0.1479891749341
HVUL0H00285.2 HVUL1H32265.2 0.0633142363494782
HVUL0H00285.2 HVUL1H32439.2 0.112640827854392
HVUL0H00285.2 HVUL1H32525.2 0.314689763319786
HVUL0H00285.2 HVUL1H32736.2 0.264396730460085
HVUL0H00285.2 HVUL1H32788.2 0.00670689617741737
HVUL0H00285.2 HVUL1H32871.2 0.0528195428340586
HVUL0H00285.2 HVUL1H33851.2 0.410926541518991
HVUL0H00285.2 HVUL1H33854.2 0.158068034467241
HVUL0H00285.2 HVUL1H33925.2 0.245939359953149
HVUL0H00285.2 HVUL1H33926.2 0.130625053918939
HVUL0H00285.2 HVUL1H33988.2 0.0938001705577521
HVUL0H00285.2 HVUL1H34651.2 0.379504001577743
HVUL0H00285.2 HVUL1H34792.2 0.0747386513819814
HVUL0H00285.2 HVUL1H35034.2 0.190325244439122
HVUL0H00285.2 HVUL1H35222.2 0.43519673221337
HVUL0H00285.2 HVUL1H35553.2 0.198622093278924
HVUL0H00285.2 HVUL1H35677.2 0.21871185990608
HVUL0H00285.2 HVUL1H35678.2 0.432025790877519
HVUL0H00285.2 HVUL1H36116.2 0.0691009146437069
HVUL0H00285.2 HVUL1H36689.2 0.190103482994899
HVUL0H00285.2 HVUL1H36755.2 0.0811160291995477
HVUL0H00285.2 HVUL1H37071.2 0.441459948842841
HVUL0H00285.2 HVUL1H37075.2 0.246957065622807
HVUL0H00285.2 HVUL1H37096.2 0.24709326094597
HVUL0H00285.2 HVUL1H37135.2 0.0676045195907878
HVUL0H00285.2 HVUL1H37284.2 0.107549867079908
HVUL0H00285.2 HVUL1H37286.2 0.127512199505095
HVUL0H00285.2 HVUL1H37385.2 0.236299781860586
HVUL0H00285.2 HVUL1H37478.2 0.381402152020517
HVUL0H00285.2 HVUL1H37494.2 0.0182084246141938
HVUL0H00285.2 HVUL1H37808.2 0.117705616454123
HVUL0H00285.2 HVUL1H38023.2 0.172923796946542
HVUL0H00285.2 HVUL1H38024.2 0.258596939903402
HVUL0H00285.2 HVUL1H38534.2 0.156926423477268
HVUL0H00285.2 HVUL1H38669.2 0.259686255204957
HVUL0H00285.2 HVUL1H38670.2 0.228767364776975
HVUL0H00285.2 HVUL1H38671.2 0.376561729382116
HVUL0H00285.2 HVUL1H40131.2 0.356021672194586
HVUL0H00285.2 HVUL1H40305.2 0.240937655104306
HVUL0H00285.2 HVUL1H40671.2 0.332307456296951
HVUL0H00285.2 HVUL1H40745.2 0.0827036994467591
HVUL0H00285.2 HVUL1H41297.2 0.433306260213094
HVUL0H00285.2 HVUL1H41381.2 0.366032916342314
HVUL0H00285.2 HVUL1H41394.2 0.0904475561526992
HVUL0H00285.2 HVUL1H41483.2 0.152384001129275
HVUL0H00285.2 HVUL1H41888.2 0.289711601267532
HVUL0H00285.2 HVUL1H42009.2 0.385145670767144
HVUL0H00285.2 HVUL1H42017.2 0.124225324264745
HVUL0H00285.2 HVUL1H42103.2 0.158068347221162
HVUL0H00285.2 HVUL1H42113.2 0.0635737980773854
HVUL0H00285.2 HVUL1H43388.2 0.238799457799585
HVUL0H00285.2 HVUL1H43480.2 0.449560095647549
HVUL0H00285.2 HVUL1H43857.2 0.210222462926623
HVUL0H00285.2 HVUL1H43888.2 0.276226544100092
HVUL0H00285.2 HVUL1H44419.2 0.0427935088946738
HVUL0H00285.2 HVUL1H44718.2 0.0824136445331589
HVUL0H00285.2 HVUL1H44906.2 0.258433388164081
HVUL0H00285.2 HVUL1H45277.2 0.146631936716794
HVUL0H00285.2 HVUL1H45373.2 0.0830146683603092
HVUL0H00285.2 HVUL1H45563.2 0.27016428712748
HVUL0H00285.2 HVUL1H45867.2 0.0815394561629284
HVUL0H00285.2 HVUL1H46573.2 0.0370736600411833
HVUL0H00285.2 HVUL1H46645.2 0.350399008585458
HVUL0H00285.2 HVUL1H46646.2 0.16436756096869
HVUL0H00285.2 HVUL1H46797.2 0.134682254941466
HVUL0H00285.2 HVUL1H47149.2 0.0975444582835255
HVUL0H00285.2 HVUL1H47224.2 0.0882874972110227
HVUL0H00285.2 HVUL1H47225.2 0.422710061220863
HVUL0H00285.2 HVUL1H47226.2 0.439835514310319
HVUL0H00285.2 HVUL1H47291.2 0.099499941035454
HVUL0H00285.2 HVUL1H47482.2 0.196086251610125
HVUL0H00285.2 HVUL1H47802.2 0.42939368325364
HVUL0H00285.2 HVUL1H48159.2 0.442764860814148
HVUL0H00285.2 HVUL1H48252.2 0.11846794392998
HVUL0H00285.2 HVUL1H49095.2 0.443837565527267
HVUL0H00285.2 HVUL1H49142.2 0.0880219778260745
HVUL0H00285.2 HVUL1H49334.2 0.0623523905988438
HVUL0H00285.2 HVUL1H49842.2 0.0920156411747519
HVUL0H00285.2 HVUL1H50300.2 0.160473751182175
HVUL0H00285.2 HVUL1H52100.2 0.174624675282525
HVUL0H00285.2 HVUL1H52101.2 0.449157649280378
HVUL0H00285.2 HVUL1H52138.2 0.316391484247295
HVUL0H00285.2 HVUL1H52139.2 0.402894501722465
HVUL0H00285.2 HVUL1H52140.2 0.148886792881139
HVUL0H00285.2 HVUL1H52143.2 0.391277992629676
HVUL0H00285.2 HVUL1H52547.2 0.342556775100413
HVUL0H00285.2 HVUL1H52548.2 0.086004318954181
HVUL0H00285.2 HVUL1H54366.2 0.357435799060857
HVUL0H00285.2 HVUL1H55154.2 0.110996154116823
HVUL0H00285.2 HVUL1H55207.2 0.25024879492928
HVUL0H00285.2 HVUL1H55813.2 0.116052263378694
HVUL0H00285.2 HVUL1H56262.2 0.0971965124468148
HVUL0H00285.2 HVUL1H56265.2 0.335218230293198
HVUL0H00285.2 HVUL1H57637.2 0.269063633261845
HVUL0H00285.2 HVUL1H57948.2 0.276469780241911
HVUL0H00285.2 HVUL2H00357.2 0.407940137857622
HVUL0H00285.2 HVUL2H00403.2 0.449739525747503
HVUL0H00285.2 HVUL2H00744.2 0.242667868236112
HVUL0H00285.2 HVUL2H00850.2 0.291962847167602
HVUL0H00285.2 HVUL2H01132.2 0.427842486951634
HVUL0H00285.2 HVUL2H01457.2 0.309824122459304
HVUL0H00285.2 HVUL2H01485.2 0.0434011580991281
HVUL0H00285.2 HVUL2H01559.2 0.338055809288916
HVUL0H00285.2 HVUL2H01674.2 0.256152740221634
HVUL0H00285.2 HVUL2H01707.2 0.393522204242902
HVUL0H00285.2 HVUL2H01800.2 0.110503965145896
HVUL0H00285.2 HVUL2H01895.2 0.449864585652822
HVUL0H00285.2 HVUL2H02301.2 0.177136929007222
HVUL0H00285.2 HVUL2H02317.2 0.0394110123044516
HVUL0H00285.2 HVUL2H02329.2 0.232731605614533
HVUL0H00285.2 HVUL2H02357.2 0.357428252550304
HVUL0H00285.2 HVUL2H02396.2 0.179733550861635
HVUL0H00285.2 HVUL2H02947.2 0.045811354418636
HVUL0H00285.2 HVUL2H03130.2 0.397315420246291
HVUL0H00285.2 HVUL2H03403.2 0.147366659310587
HVUL0H00285.2 HVUL2H03435.2 0.357769661609521
HVUL0H00285.2 HVUL2H03591.2 0.339467683262792
HVUL0H00285.2 HVUL2H03894.2 0.343080845313787
HVUL0H00285.2 HVUL2H04108.2 0.414532997892268
HVUL0H00285.2 HVUL2H04161.2 0.0696795221370542
HVUL0H00285.2 HVUL2H04170.2 0.204285671760136
HVUL0H00285.2 HVUL2H04499.2 0.442007405361117
HVUL0H00285.2 HVUL2H04832.2 0.108973439173639
HVUL0H00285.2 HVUL2H05175.2 0.119416056031653
HVUL0H00285.2 HVUL2H05347.2 0.12953366835174
HVUL0H00285.2 HVUL2H05428.2 0.168735533678664
HVUL0H00285.2 HVUL2H05710.2 0.444451559798101
HVUL0H00285.2 HVUL2H05721.2 0.285935634975853
HVUL0H00285.2 HVUL2H05754.2 0.32120654881413
HVUL0H00285.2 HVUL2H05844.2 0.207512628390004
HVUL0H00285.2 HVUL2H06217.2 0.441336745256079
HVUL0H00285.2 HVUL2H06277.2 0.146294903943153
HVUL0H00285.2 HVUL2H06390.2 0.404379017177926
HVUL0H00285.2 HVUL2H06647.2 0.372281699343089
HVUL0H00285.2 HVUL2H06655.2 0.16157063457037
HVUL0H00285.2 HVUL2H06962.2 0.441088173428274
HVUL0H00285.2 HVUL2H07173.2 0.375005450357974
HVUL0H00285.2 HVUL2H07185.2 0.269177591348661
HVUL0H00285.2 HVUL2H07443.2 0.0644535255849809
HVUL0H00285.2 HVUL2H07482.2 0.196871307849362
HVUL0H00285.2 HVUL2H07547.2 0.375583440273263
HVUL0H00285.2 HVUL2H07758.2 0.0834742447866525
HVUL0H00285.2 HVUL2H07998.2 0.148256103854755
HVUL0H00285.2 HVUL2H08211.2 0.209383055664623
HVUL0H00285.2 HVUL2H08514.2 0.342086217368246
HVUL0H00285.2 HVUL2H08796.2 0.129575240763321
HVUL0H00285.2 HVUL2H08826.2 0.172882750565287
HVUL0H00285.2 HVUL2H08993.2 0.331841344795379
HVUL0H00285.2 HVUL2H09167.2 0.201273212267703
HVUL0H00285.2 HVUL2H09173.2 0.244197960152582
HVUL0H00285.2 HVUL2H09198.2 0.146333622793993
HVUL0H00285.2 HVUL2H09578.2 0.199332282769244
HVUL0H00285.2 HVUL2H10045.2 0.0935756139125021
HVUL0H00285.2 HVUL2H10165.2 0.272695631521942
HVUL0H00285.2 HVUL2H10627.2 0.0316624030682568
HVUL0H00285.2 HVUL2H10719.2 0.237436215985219
HVUL0H00285.2 HVUL2H10791.2 0.0313890903041851
HVUL0H00285.2 HVUL2H10976.2 0.445484277574609
HVUL0H00285.2 HVUL2H11060.2 0.101365826157438
HVUL0H00285.2 HVUL2H11061.2 0.409386465467075
HVUL0H00285.2 HVUL2H11157.2 0.258274425748313
HVUL0H00285.2 HVUL2H11487.2 0.369725201289329
HVUL0H00285.2 HVUL2H11841.2 0.0631509489930671
HVUL0H00285.2 HVUL2H11908.2 0.126094248251568
HVUL0H00285.2 HVUL2H11978.2 0.172524014710212
HVUL0H00285.2 HVUL2H11983.2 0.129710981249417
HVUL0H00285.2 HVUL2H12128.2 0.3180905653618
HVUL0H00285.2 HVUL2H12617.2 0.29671670346144
HVUL0H00285.2 HVUL2H12682.2 0.0412575209910619
HVUL0H00285.2 HVUL2H12840.2 0.169303528478786
HVUL0H00285.2 HVUL2H13056.2 0.436665506276344
HVUL0H00285.2 HVUL2H13246.2 0.360840605861126
HVUL0H00285.2 HVUL2H13695.2 0.236760062998487
HVUL0H00285.2 HVUL2H13731.2 0.411031000160468
HVUL0H00285.2 HVUL2H13804.2 0.113248057542742
HVUL0H00285.2 HVUL2H13806.2 0.200848626811236
HVUL0H00285.2 HVUL2H13902.2 0.162916455150496
HVUL0H00285.2 HVUL2H13908.2 0.287117372832395
HVUL0H00285.2 HVUL2H13976.2 0.0816055273664987
HVUL0H00285.2 HVUL2H14161.2 0.431022203823405
HVUL0H00285.2 HVUL2H14623.2 0.444320639435539
HVUL0H00285.2 HVUL2H14661.2 0.107828757415255
HVUL0H00285.2 HVUL2H15246.2 0.275046378798352
HVUL0H00285.2 HVUL2H15470.2 0.136782563688989
HVUL0H00285.2 HVUL2H15548.2 0.446305136221602
HVUL0H00285.2 HVUL2H15788.2 0.201134072566562
HVUL0H00285.2 HVUL2H15805.2 0.193230481179732
HVUL0H00285.2 HVUL2H15808.2 0.239216473697033
HVUL0H00285.2 HVUL2H15912.2 0.0624427695784348
HVUL0H00285.2 HVUL2H16053.2 0.0242974060114989
HVUL0H00285.2 HVUL2H16120.2 0.439321509474407
HVUL0H00285.2 HVUL2H16130.2 0.279834338595592
HVUL0H00285.2 HVUL2H16368.2 0.226273225114813
HVUL0H00285.2 HVUL2H16393.2 0.389380662399483
HVUL0H00285.2 HVUL2H16695.2 0.16689775390017
HVUL0H00285.2 HVUL2H16929.2 0.245695917994108
HVUL0H00285.2 HVUL2H16977.2 0.110141068583492
HVUL0H00285.2 HVUL2H17078.2 0.0746171082057728
HVUL0H00285.2 HVUL2H17220.2 0.39766374975744
HVUL0H00285.2 HVUL2H17355.2 0.334628221507074
HVUL0H00285.2 HVUL2H17569.2 0.340420135548566
HVUL0H00285.2 HVUL2H17570.2 0.190361348194891
HVUL0H00285.2 HVUL2H17727.2 0.0354176159781673
HVUL0H00285.2 HVUL2H17843.2 0.335908006931335
HVUL0H00285.2 HVUL2H17845.2 0.323748594772035
HVUL0H00285.2 HVUL2H17846.2 0.409125781675395
HVUL0H00285.2 HVUL2H17971.2 0.34153565378913
HVUL0H00285.2 HVUL2H18220.2 0.0317484398380865
HVUL0H00285.2 HVUL2H18516.2 0.202960445498907
HVUL0H00285.2 HVUL2H19277.2 0.175517382447299
HVUL0H00285.2 HVUL2H19285.2 0.186512143178574
HVUL0H00285.2 HVUL2H19410.2 0.0383293533249148
HVUL0H00285.2 HVUL2H19485.2 0.0677595906310274
HVUL0H00285.2 HVUL2H19792.2 0.452693958309827
HVUL0H00285.2 HVUL2H20321.2 0.132056409769709
HVUL0H00285.2 HVUL2H20373.2 0.296856857789558
HVUL0H00285.2 HVUL2H20517.2 0.428783691765009
HVUL0H00285.2 HVUL2H20626.2 0.0923263772447126
HVUL0H00285.2 HVUL2H21055.2 0.187322813396319
HVUL0H00285.2 HVUL2H21558.2 0.163825200875254
HVUL0H00285.2 HVUL2H21989.2 0.119285422546383
HVUL0H00285.2 HVUL2H22125.2 0.3914264878891
HVUL0H00285.2 HVUL2H22128.2 0.0992693882846437
HVUL0H00285.2 HVUL2H22195.2 0.388028665959779
HVUL0H00285.2 HVUL2H22220.2 0.259882159219649
HVUL0H00285.2 HVUL2H22730.2 0.306396138352722
HVUL0H00285.2 HVUL2H22763.2 0.306991459251477
HVUL0H00285.2 HVUL2H22973.2 0.339871899950937
HVUL0H00285.2 HVUL2H23129.2 0.0743417417956284
HVUL0H00285.2 HVUL2H23135.2 0.440334177620372
HVUL0H00285.2 HVUL2H23334.2 0.0866756348355761
HVUL0H00285.2 HVUL2H23534.2 0.218201258224724
HVUL0H00285.2 HVUL2H23588.2 0.376486910302049
HVUL0H00285.2 HVUL2H24437.2 0.45089021192499
HVUL0H00285.2 HVUL2H24717.2 0.074066512581278
HVUL0H00285.2 HVUL2H24951.2 0.422040739900415
HVUL0H00285.2 HVUL2H25113.2 0.128033604264514
HVUL0H00285.2 HVUL2H25164.2 0.250998194629979
HVUL0H00285.2 HVUL2H25452.2 0.425310685164368
HVUL0H00285.2 HVUL2H25767.2 0.0679885445373467
HVUL0H00285.2 HVUL2H26044.2 0.447887348116027
HVUL0H00285.2 HVUL2H26101.2 0.362989036454502
HVUL0H00285.2 HVUL2H26185.2 0.281783898052672
HVUL0H00285.2 HVUL2H26186.2 0.291662334422896
HVUL0H00285.2 HVUL2H26514.2 0.204653673401817
HVUL0H00285.2 HVUL2H26584.2 0.41394565759526
HVUL0H00285.2 HVUL2H26652.2 0.258421111133222
HVUL0H00285.2 HVUL2H26684.2 0.126425388144497
HVUL0H00285.2 HVUL2H26840.2 0.380588159670903
HVUL0H00285.2 HVUL2H27134.2 0.34701811328221
HVUL0H00285.2 HVUL2H27240.2 0.134709922561163
HVUL0H00285.2 HVUL2H27245.2 0.288207044480317
HVUL0H00285.2 HVUL2H27611.2 0.447276270080511
HVUL0H00285.2 HVUL2H27706.2 0.0962745677990108
HVUL0H00285.2 HVUL2H28224.2 0.12891370803103
HVUL0H00285.2 HVUL2H28623.2 0.0332209208785085
HVUL0H00285.2 HVUL2H28699.2 0.444032467352246
HVUL0H00285.2 HVUL2H28789.2 0.17274912103826
HVUL0H00285.2 HVUL2H28897.2 0.438466639223441
HVUL0H00285.2 HVUL2H29023.2 0.291772429287616
HVUL0H00285.2 HVUL2H29044.2 0.166252645921862
HVUL0H00285.2 HVUL2H29227.2 0.28476094236098
HVUL0H00285.2 HVUL2H29511.2 0.0709373081065961
HVUL0H00285.2 HVUL2H29515.2 0.408694786356217
HVUL0H00285.2 HVUL2H29775.2 0.193818849215247
HVUL0H00285.2 HVUL2H30421.2 0.231827421937777
HVUL0H00285.2 HVUL2H30422.2 0.22442486195251
HVUL0H00285.2 HVUL2H30600.2 0.0703309260154411
HVUL0H00285.2 HVUL2H31026.2 0.120682670051353
HVUL0H00285.2 HVUL2H31041.2 0.435485748653667
HVUL0H00285.2 HVUL2H31072.2 0.357016122903544
HVUL0H00285.2 HVUL2H31180.2 0.125235671271859
HVUL0H00285.2 HVUL2H31745.2 0.0404220964930672
HVUL0H00285.2 HVUL2H31781.2 0.176466432423796
HVUL0H00285.2 HVUL2H31817.2 0.388764702976625
HVUL0H00285.2 HVUL2H31871.2 0.0501968507089423
HVUL0H00285.2 HVUL2H31877.2 0.364635618666339
HVUL0H00285.2 HVUL2H32028.2 0.0295163847039121
HVUL0H00285.2 HVUL2H32162.2 0.324532582028968
HVUL0H00285.2 HVUL2H32216.2 0.44655490137959
HVUL0H00285.2 HVUL2H32276.2 0.136657663578396
HVUL0H00285.2 HVUL2H32320.2 0.109905088497687
HVUL0H00285.2 HVUL2H32475.2 0.07433989204658
HVUL0H00285.2 HVUL2H32559.2 0.248198772196614
HVUL0H00285.2 HVUL2H32565.2 0.257159472216604
HVUL0H00285.2 HVUL2H32768.2 0.0557360950980688
HVUL0H00285.2 HVUL2H33155.2 0.420408951812111
HVUL0H00285.2 HVUL2H33373.2 0.110803699110005
HVUL0H00285.2 HVUL2H34193.2 0.0817165950326829
HVUL0H00285.2 HVUL2H34194.2 0.433511037581267
HVUL0H00285.2 HVUL2H34353.2 0.175529641762775
HVUL0H00285.2 HVUL2H34467.2 0.436944861415785
HVUL0H00285.2 HVUL2H34976.2 0.056977116480971
HVUL0H00285.2 HVUL2H35185.2 0.0877276426973045
HVUL0H00285.2 HVUL2H35564.2 0.373957415701182
HVUL0H00285.2 HVUL2H35690.2 0.164650195495759
HVUL0H00285.2 HVUL2H35825.2 0.449929825923636
HVUL0H00285.2 HVUL2H35866.2 0.157261177591401
HVUL0H00285.2 HVUL2H36888.2 0.291551947743372
HVUL0H00285.2 HVUL2H36917.2 0.0633597326432602
HVUL0H00285.2 HVUL2H36978.2 0.101885641725505
HVUL0H00285.2 HVUL2H36984.2 0.391260701383979
HVUL0H00285.2 HVUL2H36996.2 0.283457190755549
HVUL0H00285.2 HVUL2H37145.2 0.208594975691353
HVUL0H00285.2 HVUL2H37485.2 0.203771865928785
HVUL0H00285.2 HVUL2H37591.2 0.0681040863985072
HVUL0H00285.2 HVUL2H38308.2 0.0443561833309955
HVUL0H00285.2 HVUL2H38460.2 0.0972170147910591
HVUL0H00285.2 HVUL2H38577.2 0.0522212830035541
HVUL0H00285.2 HVUL2H38578.2 0.329581253932799
HVUL0H00285.2 HVUL2H38899.2 0.0835495935220406
HVUL0H00285.2 HVUL2H39297.2 0.429619854916678
HVUL0H00285.2 HVUL2H39521.2 0.440193971783327
HVUL0H00285.2 HVUL2H39551.2 0.160034099121415
HVUL0H00285.2 HVUL2H39751.2 0.30679657803372
HVUL0H00285.2 HVUL2H39755.2 0.127783888576621
HVUL0H00285.2 HVUL2H39768.2 0.0495370505492979
HVUL0H00285.2 HVUL2H39769.2 0.1892918322097
HVUL0H00285.2 HVUL2H39798.2 0.204425530488555
HVUL0H00285.2 HVUL2H39978.2 0.447732773932872
HVUL0H00285.2 HVUL2H40320.2 0.0549610493051075
HVUL0H00285.2 HVUL2H40321.2 0.110682831857609
HVUL0H00285.2 HVUL2H40420.2 0.135051102478824
HVUL0H00285.2 HVUL2H40772.2 0.371142851834241
HVUL0H00285.2 HVUL2H40943.2 0.401279874985229
HVUL0H00285.2 HVUL2H41304.2 0.186511263302012
HVUL0H00285.2 HVUL2H41719.2 0.13931170924206
HVUL0H00285.2 HVUL2H42346.2 0.117928655939777
HVUL0H00285.2 HVUL2H42411.2 0.424393013578998
HVUL0H00285.2 HVUL2H42689.2 0.186979091141303
HVUL0H00285.2 HVUL2H42722.2 0.398195918728582
HVUL0H00285.2 HVUL2H42804.2 0.3916468225493
HVUL0H00285.2 HVUL2H43054.2 0.0743750436768642
HVUL0H00285.2 HVUL2H43064.2 0.218658699677553
HVUL0H00285.2 HVUL2H43080.2 0.443286462044469
HVUL0H00285.2 HVUL2H43458.2 0.450868688942183
HVUL0H00285.2 HVUL2H44319.2 0.2349528085695
HVUL0H00285.2 HVUL2H44538.2 0.0349666649408364
HVUL0H00285.2 HVUL2H44541.2 0.0367814504231455
HVUL0H00285.2 HVUL2H44679.2 0.0564429317137478
HVUL0H00285.2 HVUL2H45020.2 0.118213051243368
HVUL0H00285.2 HVUL2H45057.2 0.161447293580469
HVUL0H00285.2 HVUL2H45313.2 0.084172362502112
HVUL0H00285.2 HVUL2H46008.2 0.0485379982843013
HVUL0H00285.2 HVUL2H46609.2 0.193455623682181
HVUL0H00285.2 HVUL2H46613.2 0.0799482577974245
HVUL0H00285.2 HVUL2H46937.2 0.166221685293087
HVUL0H00285.2 HVUL2H47020.2 0.16737991163915
HVUL0H00285.2 HVUL2H48105.2 0.382292066709351
HVUL0H00285.2 HVUL2H48130.2 0.274536081921707
HVUL0H00285.2 HVUL2H48132.2 0.157378759212378
HVUL0H00285.2 HVUL2H48299.2 0.1307746632834
HVUL0H00285.2 HVUL2H48722.2 0.338822168448486
HVUL0H00285.2 HVUL2H48829.2 0.296976672720598
HVUL0H00285.2 HVUL2H49348.2 0.149261143854283
HVUL0H00285.2 HVUL2H49708.2 0.120446525090078
HVUL0H00285.2 HVUL2H49836.2 0.424039776812188
HVUL0H00285.2 HVUL2H49975.2 0.423935421530424
HVUL0H00285.2 HVUL2H50007.2 0.161754910535239
HVUL0H00285.2 HVUL2H50047.2 0.409460891993595
HVUL0H00285.2 HVUL2H50149.2 0.19227313534782
HVUL0H00285.2 HVUL2H50337.2 0.168772861034718
HVUL0H00285.2 HVUL2H50893.2 0.447911798076064
HVUL0H00285.2 HVUL2H51230.2 0.19903057008347
HVUL0H00285.2 HVUL2H51838.2 0.439285855137053
HVUL0H00285.2 HVUL2H51858.2 0.397443405786617
HVUL0H00285.2 HVUL2H52258.2 0.323774227852377
HVUL0H00285.2 HVUL2H52278.2 0.383695602784226
HVUL0H00285.2 HVUL2H52294.2 0.0789357765689247
HVUL0H00285.2 HVUL2H52299.2 0.0406731117230394
HVUL0H00285.2 HVUL2H52323.2 0.369803450766415
HVUL0H00285.2 HVUL2H53122.2 0.155513216065526
HVUL0H00285.2 HVUL2H53131.2 0.123065890722948
HVUL0H00285.2 HVUL2H53789.2 0.0519136287855799
HVUL0H00285.2 HVUL2H54254.2 0.111186656926097
HVUL0H00285.2 HVUL2H54983.2 0.154358471935464
HVUL0H00285.2 HVUL2H54984.2 0.290023763768807
HVUL0H00285.2 HVUL2H55266.2 0.102321696618052
HVUL0H00285.2 HVUL2H55276.2 0.426829275574114
HVUL0H00285.2 HVUL2H55366.2 0.308544483103415
HVUL0H00285.2 HVUL2H57269.2 0.0523316312999293
HVUL0H00285.2 HVUL2H58401.2 0.311475313254845
HVUL0H00285.2 HVUL2H58709.2 0.321188790807033
HVUL0H00285.2 HVUL2H59083.2 0.175443230760819
HVUL0H00285.2 HVUL2H59273.2 0.243430205523807
HVUL0H00285.2 HVUL3H00692.2 0.0881395237979004
HVUL0H00285.2 HVUL3H00778.2 0.273016949829461
HVUL0H00285.2 HVUL3H00780.2 0.0512598578935356
HVUL0H00285.2 HVUL3H01033.2 0.411663958204816
HVUL0H00285.2 HVUL3H01271.2 0.0537882549268832
HVUL0H00285.2 HVUL3H01333.2 0.21003407427161
HVUL0H00285.2 HVUL3H01475.2 0.305942726353504
HVUL0H00285.2 HVUL3H01640.2 0.0717285262380523
HVUL0H00285.2 HVUL3H01701.2 0.108282311951865
HVUL0H00285.2 HVUL3H01878.2 0.185465233834621
HVUL0H00285.2 HVUL3H01917.2 0.352523182754239
HVUL0H00285.2 HVUL3H01927.2 0.200743252298894
HVUL0H00285.2 HVUL3H01928.2 0.0601767367300289
HVUL0H00285.2 HVUL3H02641.2 0.418013802875903
HVUL0H00285.2 HVUL3H02980.2 0.376501432320414
HVUL0H00285.2 HVUL3H03242.2 0.0736419156091195
HVUL0H00285.2 HVUL3H03649.2 0.0657346691613591
HVUL0H00285.2 HVUL3H03686.2 0.207983580780967
HVUL0H00285.2 HVUL3H03687.2 0.201741332760487
HVUL0H00285.2 HVUL3H03848.2 0.431303990357107
HVUL0H00285.2 HVUL3H03998.2 0.136263550951576
HVUL0H00285.2 HVUL3H04057.2 0.376911045712695
HVUL0H00285.2 HVUL3H04164.2 0.175764909768694
HVUL0H00285.2 HVUL3H04290.2 0.301516458760161
HVUL0H00285.2 HVUL3H04885.2 0.434862671683014
HVUL0H00285.2 HVUL3H04907.2 0.172050723934642
HVUL0H00285.2 HVUL3H04908.2 0.413540908375957
HVUL0H00285.2 HVUL3H05213.2 0.409543063735432
HVUL0H00285.2 HVUL3H05214.2 0.280340151743219
HVUL0H00285.2 HVUL3H05294.2 0.27458333202197
HVUL0H00285.2 HVUL3H05776.2 0.0413528968817762
HVUL0H00285.2 HVUL3H06042.2 0.155206329338927
HVUL0H00285.2 HVUL3H06126.2 0.129032956658403
HVUL0H00285.2 HVUL3H06463.2 0.142431046291252
HVUL0H00285.2 HVUL3H06540.2 0.196891001531642
HVUL0H00285.2 HVUL3H06541.2 0.255026001468583
HVUL0H00285.2 HVUL3H07019.2 0.199176612445581
HVUL0H00285.2 HVUL3H07351.2 0.188393587455993
HVUL0H00285.2 HVUL3H07785.2 0.334369320211169
HVUL0H00285.2 HVUL3H07975.2 0.365248003336791
HVUL0H00285.2 HVUL3H08012.2 0.279396516031352
HVUL0H00285.2 HVUL3H08119.2 0.441793940865255
HVUL0H00285.2 HVUL3H08123.2 0.424859189438779
HVUL0H00285.2 HVUL3H08166.2 0.0964057168913951
HVUL0H00285.2 HVUL3H08173.2 0.307661005320531
HVUL0H00285.2 HVUL3H08174.2 0.0586022378920162
HVUL0H00285.2 HVUL3H08454.2 0.0435717987566493
HVUL0H00285.2 HVUL3H08612.2 0.289647992109002
HVUL0H00285.2 HVUL3H08614.2 0.400864377013414
HVUL0H00285.2 HVUL3H08984.2 0.0330152651433965
HVUL0H00285.2 HVUL3H09477.2 0.305462281877564
HVUL0H00285.2 HVUL3H09617.2 0.149860428772389
HVUL0H00285.2 HVUL3H09651.2 0.0895052557618331
HVUL0H00285.2 HVUL3H09767.2 0.0497712498502465
HVUL0H00285.2 HVUL3H10299.2 0.114937014434323
HVUL0H00285.2 HVUL3H10629.2 0.0308108796731467
HVUL0H00285.2 HVUL3H10738.2 0.284428532493214
HVUL0H00285.2 HVUL3H11276.2 0.311984646394166
HVUL0H00285.2 HVUL3H11287.2 0.407016801014137
HVUL0H00285.2 HVUL3H11288.2 0.324498150504315
HVUL0H00285.2 HVUL3H11440.2 0.451122807840693
HVUL0H00285.2 HVUL3H11562.2 0.120292880104605
HVUL0H00285.2 HVUL3H11638.2 0.127618573796647
HVUL0H00285.2 HVUL3H11700.2 0.0853091861210783
HVUL0H00285.2 HVUL3H11788.2 0.0652735692406187
HVUL0H00285.2 HVUL3H12088.2 0.133338212029494
HVUL0H00285.2 HVUL3H12099.2 0.131429063887098
HVUL0H00285.2 HVUL3H12166.2 0.102857195278493
HVUL0H00285.2 HVUL3H12450.2 0.431745778378835
HVUL0H00285.2 HVUL3H12984.2 0.396445906177977
HVUL0H00285.2 HVUL3H13159.2 0.429616104464653
HVUL0H00285.2 HVUL3H13434.2 0.201066402818901
HVUL0H00285.2 HVUL3H13621.2 0.0926840869707053
HVUL0H00285.2 HVUL3H13708.2 0.370954981712917
HVUL0H00285.2 HVUL3H14068.2 0.268804052697545
HVUL0H00285.2 HVUL3H14091.2 0.0988614073471448
HVUL0H00285.2 HVUL3H14322.2 0.249809778471126
HVUL0H00285.2 HVUL3H14469.2 0.300682093064403
HVUL0H00285.2 HVUL3H14470.2 0.321670661767341
HVUL0H00285.2 HVUL3H14542.2 0.44750065888503
HVUL0H00285.2 HVUL3H14803.2 0.44308423601748
HVUL0H00285.2 HVUL3H14890.2 0.0932585682049761
HVUL0H00285.2 HVUL3H14996.2 0.315196167556389
HVUL0H00285.2 HVUL3H15468.2 0.228158352620555
HVUL0H00285.2 HVUL3H15480.2 0.136017151088831
HVUL0H00285.2 HVUL3H15647.2 0.103757598404349
HVUL0H00285.2 HVUL3H15706.2 0.044503211545979
HVUL0H00285.2 HVUL3H15880.2 0.379174477862239
HVUL0H00285.2 HVUL3H15881.2 0.451137741217711
HVUL0H00285.2 HVUL3H15882.2 0.452187357328363
HVUL0H00285.2 HVUL3H16251.2 0.419436434090234
HVUL0H00285.2 HVUL3H16253.2 0.0888798766871087
HVUL0H00285.2 HVUL3H16621.2 0.440512369453415
HVUL0H00285.2 HVUL3H17692.2 0.192674329612497
HVUL0H00285.2 HVUL3H17754.2 0.258171021061064
HVUL0H00285.2 HVUL3H17775.2 0.205031534223437
HVUL0H00285.2 HVUL3H18322.2 0.443140158407235
HVUL0H00285.2 HVUL3H18346.2 0.338829972412297
HVUL0H00285.2 HVUL3H18359.2 0.0973675026004965
HVUL0H00285.2 HVUL3H18765.2 0.0667039248366804
HVUL0H00285.2 HVUL3H18870.2 0.0550655225580461
HVUL0H00285.2 HVUL3H19211.2 0.284345880308068
HVUL0H00285.2 HVUL3H19216.2 0.210382056291214
HVUL0H00285.2 HVUL3H19264.2 0.16729164074608
HVUL0H00285.2 HVUL3H19889.2 0.377602343148993
HVUL0H00285.2 HVUL3H20388.2 0.190141276738071
HVUL0H00285.2 HVUL3H20482.2 0.151760685469493
HVUL0H00285.2 HVUL3H20605.2 0.273674137267568
HVUL0H00285.2 HVUL3H20696.2 0.446507403589912
HVUL0H00285.2 HVUL3H20712.2 0.111617890462105
HVUL0H00285.2 HVUL3H20878.2 0.147006204344342
HVUL0H00285.2 HVUL3H20881.2 0.0410014282031193
HVUL0H00285.2 HVUL3H20970.2 0.331736337065131
HVUL0H00285.2 HVUL3H21207.2 0.414927865070528
HVUL0H00285.2 HVUL3H21209.2 0.42302127816087
HVUL0H00285.2 HVUL3H21706.2 0.326246765324138
HVUL0H00285.2 HVUL3H21712.2 0.253722218852564
HVUL0H00285.2 HVUL3H21938.2 0.0931772823146806
HVUL0H00285.2 HVUL3H22147.2 0.0411451651698771
HVUL0H00285.2 HVUL3H22457.2 0.0779398087546247
HVUL0H00285.2 HVUL3H22749.2 0.0365865320302049
HVUL0H00285.2 HVUL3H23066.2 0.447461279405622
HVUL0H00285.2 HVUL3H23168.2 0.241218042185235
HVUL0H00285.2 HVUL3H23237.2 0.0506398529649291
HVUL0H00285.2 HVUL3H23380.2 0.433466881203426
HVUL0H00285.2 HVUL3H23400.2 0.12979234493634
HVUL0H00285.2 HVUL3H23631.2 0.17663927350121
HVUL0H00285.2 HVUL3H23875.2 0.185499106836616
HVUL0H00285.2 HVUL3H24185.2 0.427747326337603
HVUL0H00285.2 HVUL3H24242.2 0.426622804677942
HVUL0H00285.2 HVUL3H24580.2 0.22282387513458
HVUL0H00285.2 HVUL3H24777.2 0.0601778682152261
HVUL0H00285.2 HVUL3H24778.2 0.0466462370057936
HVUL0H00285.2 HVUL3H24808.2 0.390120704274136
HVUL0H00285.2 HVUL3H25020.2 0.122937421920838
HVUL0H00285.2 HVUL3H25041.2 0.452685931722236
HVUL0H00285.2 HVUL3H25243.2 0.0351377153013829
HVUL0H00285.2 HVUL3H25334.2 0.033348893972763
HVUL0H00285.2 HVUL3H25854.2 0.159830826666673
HVUL0H00285.2 HVUL3H26590.2 0.0445276925074221
HVUL0H00285.2 HVUL3H26785.2 0.447979025939416
HVUL0H00285.2 HVUL3H26923.2 0.125943446681905
HVUL0H00285.2 HVUL3H26930.2 0.175395821465722
HVUL0H00285.2 HVUL3H26941.2 0.300817787340975
HVUL0H00285.2 HVUL3H27162.2 0.137239657688932
HVUL0H00285.2 HVUL3H27166.2 0.0507344755694947
HVUL0H00285.2 HVUL3H27553.2 0.199649381253191
HVUL0H00285.2 HVUL3H27715.2 0.41216219151404
HVUL0H00285.2 HVUL3H27955.2 0.428683836052142
HVUL0H00285.2 HVUL3H28485.2 0.0441089316448243
HVUL0H00285.2 HVUL3H29223.2 0.187092522067903
HVUL0H00285.2 HVUL3H29838.2 0.0739105895081355
HVUL0H00285.2 HVUL3H29869.2 0.412753863116542
HVUL0H00285.2 HVUL3H30104.2 0.424106292609653
HVUL0H00285.2 HVUL3H30197.2 0.139200916737286
HVUL0H00285.2 HVUL3H31098.2 0.433381112546512
HVUL0H00285.2 HVUL3H31193.2 0.137677235351489
HVUL0H00285.2 HVUL3H31539.2 0.296440890245744
HVUL0H00285.2 HVUL3H31687.2 0.0788453222187575
HVUL0H00285.2 HVUL3H31835.2 0.0754590003224743
HVUL0H00285.2 HVUL3H31972.2 0.364019724823048
HVUL0H00285.2 HVUL3H32180.2 0.156569307343415
HVUL0H00285.2 HVUL3H32380.2 0.359562229940679
HVUL0H00285.2 HVUL3H32509.2 0.22883502497448
HVUL0H00285.2 HVUL3H33070.2 0.159459471028541
HVUL0H00285.2 HVUL3H33096.2 0.133739110347706
HVUL0H00285.2 HVUL3H33800.2 0.0997530032641195
HVUL0H00285.2 HVUL3H34478.2 0.159631938638894
HVUL0H00285.2 HVUL3H34747.2 0.308773906296412
HVUL0H00285.2 HVUL3H34999.2 0.0373598673238841
HVUL0H00285.2 HVUL3H35284.2 0.327266358585331
HVUL0H00285.2 HVUL3H35287.2 0.131524679397565
HVUL0H00285.2 HVUL3H35291.2 0.375172515953216
HVUL0H00285.2 HVUL3H35337.2 0.377309940129013
HVUL0H00285.2 HVUL3H35470.2 0.0832227835861013
HVUL0H00285.2 HVUL3H35485.2 0.214926019733456
HVUL0H00285.2 HVUL3H35941.2 0.0583764915593751
HVUL0H00285.2 HVUL3H36018.2 0.0403529232240421
HVUL0H00285.2 HVUL3H36062.2 0.119348364395984
HVUL0H00285.2 HVUL3H36908.2 0.0619491758004274
HVUL0H00285.2 HVUL3H37128.2 0.312172111167535
HVUL0H00285.2 HVUL3H37157.2 0.370967721193658
HVUL0H00285.2 HVUL3H37956.2 0.429677517862476
HVUL0H00285.2 HVUL3H37959.2 0.44441833791206
HVUL0H00285.2 HVUL3H37991.2 0.0602999203142045
HVUL0H00285.2 HVUL3H38027.2 0.363024527589618
HVUL0H00285.2 HVUL3H38195.2 0.104542956497211
HVUL0H00285.2 HVUL3H38263.2 0.131724003658346
HVUL0H00285.2 HVUL3H38390.2 0.199157905692563
HVUL0H00285.2 HVUL3H38391.2 0.238482813038091
HVUL0H00285.2 HVUL3H38392.2 0.235678192564817
HVUL0H00285.2 HVUL3H38879.2 0.452076764733256
HVUL0H00285.2 HVUL3H38884.2 0.366553835275796
HVUL0H00285.2 HVUL3H38886.2 0.062678481504681
HVUL0H00285.2 HVUL3H39623.2 0.19675475532698
HVUL0H00285.2 HVUL3H39981.2 0.0616403281167319
HVUL0H00285.2 HVUL3H39985.2 0.112785041928854
HVUL0H00285.2 HVUL3H40039.2 0.43915474649891
HVUL0H00285.2 HVUL3H40386.2 0.289229512527774
HVUL0H00285.2 HVUL3H41045.2 0.203624990546956
HVUL0H00285.2 HVUL3H41103.2 0.138880946845606
HVUL0H00285.2 HVUL3H41222.2 0.390404586531386
HVUL0H00285.2 HVUL3H41261.2 0.230979739912375
HVUL0H00285.2 HVUL3H41342.2 0.377219747692508
HVUL0H00285.2 HVUL3H41412.2 0.202049080150797
HVUL0H00285.2 HVUL3H41632.2 0.146753561096434
HVUL0H00285.2 HVUL3H41927.2 0.318022342454214
HVUL0H00285.2 HVUL3H42052.2 0.385665493819025
HVUL0H00285.2 HVUL3H42108.2 0.0884633120660835
HVUL0H00285.2 HVUL3H42110.2 0.0646584723101332
HVUL0H00285.2 HVUL3H42221.2 0.211619961318998
HVUL0H00285.2 HVUL3H42228.2 0.10660169301075
HVUL0H00285.2 HVUL3H42471.2 0.335334571719228
HVUL0H00285.2 HVUL3H42486.2 0.0839598018880113
HVUL0H00285.2 HVUL3H42487.2 0.253556431639292
HVUL0H00285.2 HVUL3H42488.2 0.357475134746162
HVUL0H00285.2 HVUL3H42587.2 0.24291170644706
HVUL0H00285.2 HVUL3H42654.2 0.247967062491014
HVUL0H00285.2 HVUL3H42701.2 0.0639072277701378
HVUL0H00285.2 HVUL3H42930.2 0.319565118865975
HVUL0H00285.2 HVUL3H42962.2 0.406928792058958
HVUL0H00285.2 HVUL3H43022.2 0.199042886310638
HVUL0H00285.2 HVUL3H43024.2 0.437116289077825
HVUL0H00285.2 HVUL3H43045.2 0.366261848041589
HVUL0H00285.2 HVUL3H43120.2 0.0731631013344108
HVUL0H00285.2 HVUL3H43126.2 0.145363627847645
HVUL0H00285.2 HVUL3H43127.2 0.0731631013344108
HVUL0H00285.2 HVUL3H43360.2 0.319454901577397
HVUL0H00285.2 HVUL3H43420.2 0.230020424355551
HVUL0H00285.2 HVUL3H43587.2 0.16381725185244
HVUL0H00285.2 HVUL3H43776.2 0.422934643217962
HVUL0H00285.2 HVUL3H43778.2 0.0590959932564672
HVUL0H00285.2 HVUL3H43788.2 0.452032686587278
HVUL0H00285.2 HVUL3H43789.2 0.399780093488099
HVUL0H00285.2 HVUL3H43798.2 0.434214551762034
HVUL0H00285.2 HVUL3H43836.2 0.333856582944359
HVUL0H00285.2 HVUL3H44021.2 0.149767611767034
HVUL0H00285.2 HVUL3H44344.2 0.111307300293249
HVUL0H00285.2 HVUL3H44356.2 0.213944896816693
HVUL0H00285.2 HVUL3H44749.2 0.24055969290166
HVUL0H00285.2 HVUL3H44767.2 0.0224671823103703
HVUL0H00285.2 HVUL3H45014.2 0.189427146546685
HVUL0H00285.2 HVUL3H46241.2 0.351285486504276
HVUL0H00285.2 HVUL3H46289.2 0.0814996732161322
HVUL0H00285.2 HVUL3H46547.2 0.251442617910979
HVUL0H00285.2 HVUL3H47364.2 0.157588747116215
HVUL0H00285.2 HVUL3H47474.2 0.277058019013554
HVUL0H00285.2 HVUL3H47477.2 0.266707861539097
HVUL0H00285.2 HVUL3H47620.2 0.031673987119744
HVUL0H00285.2 HVUL3H47856.2 0.389486632962822
HVUL0H00285.2 HVUL3H48369.2 0.202551111502249
HVUL0H00285.2 HVUL3H48379.2 0.108600940782818
HVUL0H00285.2 HVUL3H48469.2 0.285249024779661
HVUL0H00285.2 HVUL3H49057.2 0.233264873838941
HVUL0H00285.2 HVUL3H49259.2 0.315274157942319
HVUL0H00285.2 HVUL3H49285.2 0.174729909988169
HVUL0H00285.2 HVUL3H49622.2 0.441580129709179
HVUL0H00285.2 HVUL3H49827.2 0.385688290104205
HVUL0H00285.2 HVUL3H50035.2 0.0372463984615158
HVUL0H00285.2 HVUL3H50231.2 0.296179459975146
HVUL0H00285.2 HVUL3H50461.2 0.419499325252835
HVUL0H00285.2 HVUL3H50737.2 0.368074709657917
HVUL0H00285.2 HVUL3H50791.2 0.421705622764977
HVUL0H00285.2 HVUL3H51106.2 0.436524925638869
HVUL0H00285.2 HVUL3H51290.2 0.12509495036573
HVUL0H00285.2 HVUL3H51405.2 0.133871347464753
HVUL0H00285.2 HVUL3H51468.2 0.281759664986009
HVUL0H00285.2 HVUL3H51616.2 0.359689835260079
HVUL0H00285.2 HVUL3H52055.2 0.396670982869714
HVUL0H00285.2 HVUL3H52056.2 0.414430778838103
HVUL0H00285.2 HVUL3H52061.2 0.342477912194636
HVUL0H00285.2 HVUL3H52223.2 0.255573942736581
HVUL0H00285.2 HVUL3H52229.2 0.284576451221388
HVUL0H00285.2 HVUL3H52379.2 0.0913720961667716
HVUL0H00285.2 HVUL3H52389.2 0.0618304687742443
HVUL0H00285.2 HVUL3H52828.2 0.372367340486953
HVUL0H00285.2 HVUL3H52849.2 0.219197005292639
HVUL0H00285.2 HVUL3H52852.2 0.315419015458308
HVUL0H00285.2 HVUL3H52909.2 0.434907318024722
HVUL0H00285.2 HVUL3H53235.2 0.267658501896112
HVUL0H00285.2 HVUL3H53245.2 0.0316758760692969
HVUL0H00285.2 HVUL3H54606.2 0.220579807527877
HVUL0H00285.2 HVUL3H54670.2 0.241379834776801
HVUL0H00285.2 HVUL3H54675.2 0.0337858301972892
HVUL0H00285.2 HVUL3H55467.2 0.265060117342905
HVUL0H00285.2 HVUL3H55486.2 0.299681765115264
HVUL0H00285.2 HVUL3H55638.2 0.25811276526397
HVUL0H00285.2 HVUL3H55710.2 0.111098668196732
HVUL0H00285.2 HVUL3H55905.2 0.0767607894235003
HVUL0H00285.2 HVUL3H56365.2 0.1867959418965
HVUL0H00285.2 HVUL3H56648.2 0.102850529490615
HVUL0H00285.2 HVUL3H56725.2 0.251839983532993
HVUL0H00285.2 HVUL3H56754.2 0.17963072156926
HVUL0H00285.2 HVUL3H56763.2 0.070594107433756
HVUL0H00285.2 HVUL3H57081.2 0.216472101659537
HVUL0H00285.2 HVUL3H57093.2 0.138401963486129
HVUL0H00285.2 HVUL3H57287.2 0.178100519008636
HVUL0H00285.2 HVUL3H57469.2 0.328274148748685
HVUL0H00285.2 HVUL3H58359.2 0.313782179943949
HVUL0H00285.2 HVUL3H59764.2 0.171934001641843
HVUL0H00285.2 HVUL4H00372.2 0.10865887795042
HVUL0H00285.2 HVUL4H01635.2 0.384200028425345
HVUL0H00285.2 HVUL4H01840.2 0.201884415047055
HVUL0H00285.2 HVUL4H02185.2 0.0713311259361692
HVUL0H00285.2 HVUL4H02257.2 0.0645921811254289
HVUL0H00285.2 HVUL4H02289.2 0.098404170362092
HVUL0H00285.2 HVUL4H02379.2 0.0778187567801968
HVUL0H00285.2 HVUL4H02775.2 0.445049788460381
HVUL0H00285.2 HVUL4H03357.2 0.41629974389141
HVUL0H00285.2 HVUL4H03474.2 0.291456617705897
HVUL0H00285.2 HVUL4H03593.2 0.431888017977228
HVUL0H00285.2 HVUL4H03594.2 0.385235239928142
HVUL0H00285.2 HVUL4H03610.2 0.0906292384177902
HVUL0H00285.2 HVUL4H04215.2 0.260163555369936
HVUL0H00285.2 HVUL4H04816.2 0.204454315331409
HVUL0H00285.2 HVUL4H04886.2 0.048358323767294
HVUL0H00285.2 HVUL4H04954.2 0.361636885825051
HVUL0H00285.2 HVUL4H05052.2 0.0763952659303857
HVUL0H00285.2 HVUL4H05479.2 0.22401651054133
HVUL0H00285.2 HVUL4H05481.2 0.0830060093778216
HVUL0H00285.2 HVUL4H05738.2 0.316661318897172
HVUL0H00285.2 HVUL4H05887.2 0.0387486549449599
HVUL0H00285.2 HVUL4H06073.2 0.0490840231656611
HVUL0H00285.2 HVUL4H06100.2 0.0675427863758546
HVUL0H00285.2 HVUL4H06404.2 0.239559360322998
HVUL0H00285.2 HVUL4H06419.2 0.371839547627572
HVUL0H00285.2 HVUL4H07553.2 0.134573060280645
HVUL0H00285.2 HVUL4H07944.2 0.0555008291956196
HVUL0H00285.2 HVUL4H08145.2 0.210745825272213
HVUL0H00285.2 HVUL4H08199.2 0.0776824252562357
HVUL0H00285.2 HVUL4H08226.2 0.281670703256726
HVUL0H00285.2 HVUL4H08346.2 0.23939288674351
HVUL0H00285.2 HVUL4H08370.2 0.233639356567995
HVUL0H00285.2 HVUL4H08887.2 0.150792081238824
HVUL0H00285.2 HVUL4H09603.2 0.396144016144178
HVUL0H00285.2 HVUL4H09802.2 0.274428996503801
HVUL0H00285.2 HVUL4H10055.2 0.197815699761927
HVUL0H00285.2 HVUL4H10710.2 0.384056766807295
HVUL0H00285.2 HVUL4H10827.2 0.0685032676947807
HVUL0H00285.2 HVUL4H10828.2 0.0462220566813771
HVUL0H00285.2 HVUL4H11008.2 0.0937829668613384
HVUL0H00285.2 HVUL4H11222.2 0.159369483196177
HVUL0H00285.2 HVUL4H11885.2 0.0903464221606096
HVUL0H00285.2 HVUL4H12148.2 0.415558893775597
HVUL0H00285.2 HVUL4H12174.2 0.146157897456728
HVUL0H00285.2 HVUL4H12445.2 0.239513552722994
HVUL0H00285.2 HVUL4H12446.2 0.345000088643112
HVUL0H00285.2 HVUL4H13015.2 0.399324702518173
HVUL0H00285.2 HVUL4H13104.2 0.337219216423517
HVUL0H00285.2 HVUL4H13256.2 0.282943389340621
HVUL0H00285.2 HVUL4H13286.2 0.226679944028515
HVUL0H00285.2 HVUL4H14202.2 0.152361709933311
HVUL0H00285.2 HVUL4H14346.2 0.040577336529154
HVUL0H00285.2 HVUL4H14415.2 0.118045235909569
HVUL0H00285.2 HVUL4H15005.2 0.133046749445289
HVUL0H00285.2 HVUL4H15112.2 0.419547172250555
HVUL0H00285.2 HVUL4H15487.2 0.115844422055692
HVUL0H00285.2 HVUL4H15819.2 0.10456203005142
HVUL0H00285.2 HVUL4H15982.2 0.118386166885152
HVUL0H00285.2 HVUL4H16668.2 0.353034544106475
HVUL0H00285.2 HVUL4H16955.2 0.417265770727821
HVUL0H00285.2 HVUL4H17059.2 0.090968709434674
HVUL0H00285.2 HVUL4H17443.2 0.445491399228052
HVUL0H00285.2 HVUL4H18193.2 0.0826975020789553
HVUL0H00285.2 HVUL4H18528.2 0.315858129302349
HVUL0H00285.2 HVUL4H18776.2 0.145180309972094
HVUL0H00285.2 HVUL4H18802.2 0.148825557591836
HVUL0H00285.2 HVUL4H19678.2 0.0714775857296031
HVUL0H00285.2 HVUL4H20054.2 0.284461706065433
HVUL0H00285.2 HVUL4H20379.2 0.126910261593992
HVUL0H00285.2 HVUL4H20566.2 0.391993178915967
HVUL0H00285.2 HVUL4H20812.2 0.369948601020447
HVUL0H00285.2 HVUL4H20816.2 0.382575752684543
HVUL0H00285.2 HVUL4H20954.2 0.416351534296097
HVUL0H00285.2 HVUL4H20995.2 0.0501538353405776
HVUL0H00285.2 HVUL4H21385.2 0.105735984312666
HVUL0H00285.2 HVUL4H21428.2 0.407942856569872
HVUL0H00285.2 HVUL4H21518.2 0.38673217966549
HVUL0H00285.2 HVUL4H22246.2 0.0327290282040981
HVUL0H00285.2 HVUL4H22658.2 0.314801859334086
HVUL0H00285.2 HVUL4H23025.2 0.161954603441995
HVUL0H00285.2 HVUL4H23028.2 0.17307491088063
HVUL0H00285.2 HVUL4H23475.2 0.280562639814134
HVUL0H00285.2 HVUL4H23525.2 0.280036753032255
HVUL0H00285.2 HVUL4H23703.2 0.0160673407025516
HVUL0H00285.2 HVUL4H23737.2 0.375131324622006
HVUL0H00285.2 HVUL4H24078.2 0.151717130571554
HVUL0H00285.2 HVUL4H24104.2 0.102637645526701
HVUL0H00285.2 HVUL4H24370.2 0.169421027134583
HVUL0H00285.2 HVUL4H24374.2 0.27195118365488
HVUL0H00285.2 HVUL4H24759.2 0.412394991913638
HVUL0H00285.2 HVUL4H24906.2 0.371402113382978
HVUL0H00285.2 HVUL4H24962.2 0.352814762612401
HVUL0H00285.2 HVUL4H25808.2 0.277828129770673
HVUL0H00285.2 HVUL4H26116.2 0.425481900987043
HVUL0H00285.2 HVUL4H26154.2 0.11854157391765
HVUL0H00285.2 HVUL4H26559.2 0.354587186608571
HVUL0H00285.2 HVUL4H26767.2 0.221975540308142
HVUL0H00285.2 HVUL4H26853.2 0.0855036320150452
HVUL0H00285.2 HVUL4H27885.2 0.122069520726727
HVUL0H00285.2 HVUL4H27890.2 0.384288234360119
HVUL0H00285.2 HVUL4H28073.2 0.0987680046995012
HVUL0H00285.2 HVUL4H28321.2 0.0843634720403223
HVUL0H00285.2 HVUL4H28769.2 0.429172328729932
HVUL0H00285.2 HVUL4H29450.2 0.0861886750454959
HVUL0H00285.2 HVUL4H29451.2 0.263063774962374
HVUL0H00285.2 HVUL4H29634.2 0.322066522301092
HVUL0H00285.2 HVUL4H30147.2 0.271992990975033
HVUL0H00285.2 HVUL4H30149.2 0.343613993633454
HVUL0H00285.2 HVUL4H30685.2 0.102601633984865
HVUL0H00285.2 HVUL4H30686.2 0.171281953625453
HVUL0H00285.2 HVUL4H30899.2 0.0890404271734637
HVUL0H00285.2 HVUL4H31119.2 0.233496496141252
HVUL0H00285.2 HVUL4H31143.2 0.443728635177779
HVUL0H00285.2 HVUL4H31527.2 0.433321864337453
HVUL0H00285.2 HVUL4H31552.2 0.203705281767352
HVUL0H00285.2 HVUL4H31911.2 0.363268585261877
HVUL0H00285.2 HVUL4H31966.2 0.329462273531797
HVUL0H00285.2 HVUL4H32643.2 0.113078737691551
HVUL0H00285.2 HVUL4H32727.2 0.439144330859389
HVUL0H00285.2 HVUL4H32954.2 0.0842619748035631
HVUL0H00285.2 HVUL4H33527.2 0.303703823880027
HVUL0H00285.2 HVUL4H33573.2 0.439848706827904
HVUL0H00285.2 HVUL4H34061.2 0.254700469017216
HVUL0H00285.2 HVUL4H34302.2 0.417683123990049
HVUL0H00285.2 HVUL4H34306.2 0.119078426279564
HVUL0H00285.2 HVUL4H34483.2 0.328077876275523
HVUL0H00285.2 HVUL4H34726.2 0.308482722942531
HVUL0H00285.2 HVUL4H34859.2 0.0618997081774841
HVUL0H00285.2 HVUL4H35646.2 0.22142736073797
HVUL0H00285.2 HVUL4H35800.2 0.175029337654888
HVUL0H00285.2 HVUL4H35985.2 0.230770374490201
HVUL0H00285.2 HVUL4H36146.2 0.449159064441624
HVUL0H00285.2 HVUL4H36167.2 0.25648218870637
HVUL0H00285.2 HVUL4H37050.2 0.150081823499888
HVUL0H00285.2 HVUL4H38554.2 0.103560918629644
HVUL0H00285.2 HVUL4H38559.2 0.444018046014992
HVUL0H00285.2 HVUL4H38868.2 0.267198085423302
HVUL0H00285.2 HVUL4H39317.2 0.234122042751668
HVUL0H00285.2 HVUL4H39325.2 0.426080890709103
HVUL0H00285.2 HVUL4H39326.2 0.339475526791422
HVUL0H00285.2 HVUL4H40001.2 0.128730070948652
HVUL0H00285.2 HVUL4H40053.2 0.341172088024061
HVUL0H00285.2 HVUL4H40277.2 0.388636565529392
HVUL0H00285.2 HVUL4H40278.2 0.149764195747369
HVUL0H00285.2 HVUL4H40279.2 0.203498248392557
HVUL0H00285.2 HVUL4H40281.2 0.0963829503682864
HVUL0H00285.2 HVUL4H40436.2 0.155386223798664
HVUL0H00285.2 HVUL4H40698.2 0.193725287122175
HVUL0H00285.2 HVUL4H40967.2 0.362081778341684
HVUL0H00285.2 HVUL4H40988.2 0.051692829331763
HVUL0H00285.2 HVUL4H40992.2 0.0778704218523006
HVUL0H00285.2 HVUL4H41056.2 0.404916959490914
HVUL0H00285.2 HVUL4H41280.2 0.341050323557903
HVUL0H00285.2 HVUL4H41312.2 0.0298517994764718
HVUL0H00285.2 HVUL4H41501.2 0.416585325306756
HVUL0H00285.2 HVUL4H41502.2 0.299449377839377
HVUL0H00285.2 HVUL4H41760.2 0.185108244804257
HVUL0H00285.2 HVUL4H42202.2 0.364270533274352
HVUL0H00285.2 HVUL4H43148.2 0.408624010933512
HVUL0H00285.2 HVUL4H43311.2 0.103128173667607
HVUL0H00285.2 HVUL4H43766.2 0.380420496976102
HVUL0H00285.2 HVUL4H43875.2 0.0715257868353061
HVUL0H00285.2 HVUL4H43943.2 0.101019589541936
HVUL0H00285.2 HVUL4H44340.2 0.251004453523905
HVUL0H00285.2 HVUL4H44403.2 0.0884205731804917
HVUL0H00285.2 HVUL4H44978.2 0.399244656328544
HVUL0H00285.2 HVUL4H45624.2 0.353069993123396
HVUL0H00285.2 HVUL4H46062.2 0.285898802719472
HVUL0H00285.2 HVUL4H46345.2 0.180156231655171
HVUL0H00285.2 HVUL4H46355.2 0.372535631064092
HVUL0H00285.2 HVUL4H47296.2 0.368829709851689
HVUL0H00285.2 HVUL4H47531.2 0.3625871239023
HVUL0H00285.2 HVUL4H48237.2 0.0946317054987511
HVUL0H00285.2 HVUL4H48420.2 0.450652237090136
HVUL0H00285.2 HVUL4H48766.2 0.0511019568325533
HVUL0H00285.2 HVUL4H49362.2 0.30789761021988
HVUL0H00285.2 HVUL4H49750.2 0.285481218018619
HVUL0H00285.2 HVUL4H50861.2 0.389052793115542
HVUL0H00285.2 HVUL4H51041.2 0.0369318426849876
HVUL0H00285.2 HVUL4H51390.2 0.388333620454386
HVUL0H00285.2 HVUL4H52040.2 0.19606213018019
HVUL0H00285.2 HVUL4H52314.2 0.0810647731697903
HVUL0H00285.2 HVUL4H52449.2 0.395624279667957
HVUL0H00285.2 HVUL4H53205.2 0.213526741967263
HVUL0H00285.2 HVUL4H53952.2 0.226238301531583
HVUL0H00285.2 HVUL4H54384.2 0.347556966566701
HVUL0H00285.2 HVUL4H54385.2 0.373885742122748
HVUL0H00285.2 HVUL4H54452.2 0.223390059011056
HVUL0H00285.2 HVUL4H54624.2 0.218518835080803
HVUL0H00285.2 HVUL4H55279.2 0.0516751653342225
HVUL0H00285.2 HVUL4H55844.2 0.0781998975523351
HVUL0H00285.2 HVUL4H55848.2 0.436168860989923
HVUL0H00285.2 HVUL4H55849.2 0.435177517091082
HVUL0H00285.2 HVUL4H56052.2 0.331428063161026
HVUL0H00285.2 HVUL4H56605.2 0.127798403864156
HVUL0H00285.2 HVUL4H56673.2 0.12011940558458
HVUL0H00285.2 HVUL4H56936.2 0.200143799936413
HVUL0H00285.2 HVUL4H57050.2 0.149915303008027
HVUL0H00285.2 HVUL4H57070.2 0.220501656638298
HVUL0H00285.2 HVUL4H57437.2 0.17272719501237
HVUL0H00285.2 HVUL4H58151.2 0.109865015004343
HVUL0H00285.2 HVUL4H58644.2 0.0643226621596673
HVUL0H00285.2 HVUL4H58649.2 0.431678735220033
HVUL0H00285.2 HVUL4H59401.2 0.394319634136324
HVUL0H00285.2 HVUL4H59408.2 0.245243705728143
HVUL0H00285.2 HVUL5H00619.2 0.387457731754921
HVUL0H00285.2 HVUL5H00668.2 0.10011938333464
HVUL0H00285.2 HVUL5H00770.2 0.201765438254199
HVUL0H00285.2 HVUL5H01153.2 0.449643047033274
HVUL0H00285.2 HVUL5H01156.2 0.323055709042017
HVUL0H00285.2 HVUL5H01452.2 0.103869254027116
HVUL0H00285.2 HVUL5H01477.2 0.0469603644603225
HVUL0H00285.2 HVUL5H01648.2 0.397958584602763
HVUL0H00285.2 HVUL5H01972.2 0.353936615008328
HVUL0H00285.2 HVUL5H02368.2 0.382777324183307
HVUL0H00285.2 HVUL5H02438.2 0.0906118886875307
HVUL0H00285.2 HVUL5H02446.2 0.404207376548789
HVUL0H00285.2 HVUL5H02847.2 0.270346561857231
HVUL0H00285.2 HVUL5H03134.2 0.400991283056122
HVUL0H00285.2 HVUL5H03203.2 0.148970980087273
HVUL0H00285.2 HVUL5H03299.2 0.0950204514065118
HVUL0H00285.2 HVUL5H03300.2 0.0277270798787796
HVUL0H00285.2 HVUL5H03450.2 0.380689922255538
HVUL0H00285.2 HVUL5H03623.2 0.0409989985304524
HVUL0H00285.2 HVUL5H03781.2 0.332845270255512
HVUL0H00285.2 HVUL5H03834.2 0.0795895786792029
HVUL0H00285.2 HVUL5H03896.2 0.0631601913104153
HVUL0H00285.2 HVUL5H04574.2 0.317147193165322
HVUL0H00285.2 HVUL5H04621.2 0.323477554992984
HVUL0H00285.2 HVUL5H04628.2 0.207937062596359
HVUL0H00285.2 HVUL5H04700.2 0.0772462843877877
HVUL0H00285.2 HVUL5H04786.2 0.0371528212176711
HVUL0H00285.2 HVUL5H04965.2 0.0694397498107825
HVUL0H00285.2 HVUL5H05352.2 0.334795185926597
HVUL0H00285.2 HVUL5H05394.2 0.16397698221188
HVUL0H00285.2 HVUL5H05477.2 0.349834780595592
HVUL0H00285.2 HVUL5H05513.2 0.414836200393394
HVUL0H00285.2 HVUL5H05935.2 0.284970075062814
HVUL0H00285.2 HVUL5H06004.2 0.272465406343727
HVUL0H00285.2 HVUL5H06005.2 0.166879623623281
HVUL0H00285.2 HVUL5H06068.2 0.30187436534331
HVUL0H00285.2 HVUL5H06115.2 0.0832127491929817
HVUL0H00285.2 HVUL5H06116.2 0.447463841456813
HVUL0H00285.2 HVUL5H06119.2 0.069627272537472
HVUL0H00285.2 HVUL5H06473.2 0.367635327695584
HVUL0H00285.2 HVUL5H06589.2 0.0827400317605751
HVUL0H00285.2 HVUL5H07011.2 0.110026446749789
HVUL0H00285.2 HVUL5H07056.2 0.0712557933704592
HVUL0H00285.2 HVUL5H07137.2 0.352488182653018
HVUL0H00285.2 HVUL5H07432.2 0.452344195053381
HVUL0H00285.2 HVUL5H07455.2 0.0673759938351163
HVUL0H00285.2 HVUL5H07537.2 0.11207195160343
HVUL0H00285.2 HVUL5H07812.2 0.412083593313054
HVUL0H00285.2 HVUL5H07857.2 0.165607323168798
HVUL0H00285.2 HVUL5H08255.2 0.14005448044202
HVUL0H00285.2 HVUL5H08284.2 0.308577473264618
HVUL0H00285.2 HVUL5H08479.2 0.178295517880519
HVUL0H00285.2 HVUL5H09025.2 0.295916967753635
HVUL0H00285.2 HVUL5H09032.2 0.123643537214688
HVUL0H00285.2 HVUL5H09043.2 0.14571631980077
HVUL0H00285.2 HVUL5H09087.2 0.17951326739612
HVUL0H00285.2 HVUL5H09196.2 0.145171911330255
HVUL0H00285.2 HVUL5H09900.2 0.193007220630756
HVUL0H00285.2 HVUL5H10002.2 0.0882122479661626
HVUL0H00285.2 HVUL5H10075.2 0.0775510527352641
HVUL0H00285.2 HVUL5H10080.2 0.20365279213858
HVUL0H00285.2 HVUL5H10282.2 0.123227552224409
HVUL0H00285.2 HVUL5H10379.2 0.418618649338233
HVUL0H00285.2 HVUL5H10383.2 0.0286856419287979
HVUL0H00285.2 HVUL5H10773.2 0.452073777775213
HVUL0H00285.2 HVUL5H10857.2 0.202854330313297
HVUL0H00285.2 HVUL5H10968.2 0.426660090429408
HVUL0H00285.2 HVUL5H11097.2 0.441391756925594
HVUL0H00285.2 HVUL5H11112.2 0.0578216740264319
HVUL0H00285.2 HVUL5H11169.2 0.0794858006031269
HVUL0H00285.2 HVUL5H11213.2 0.339568615546416
HVUL0H00285.2 HVUL5H11228.2 0.171376609040342
HVUL0H00285.2 HVUL5H11311.2 0.445615428010598
HVUL0H00285.2 HVUL5H11521.2 0.312626451062581
HVUL0H00285.2 HVUL5H11578.2 0.294824269004588
HVUL0H00285.2 HVUL5H12053.2 0.362218445268083
HVUL0H00285.2 HVUL5H12078.2 0.208131675936623
HVUL0H00285.2 HVUL5H12140.2 0.140764495050156
HVUL0H00285.2 HVUL5H12501.2 0.0351940851753847
HVUL0H00285.2 HVUL5H12519.2 0.0398259493167442
HVUL0H00285.2 HVUL5H12521.2 0.065905921080618
HVUL0H00285.2 HVUL5H12654.2 0.268229043369052
HVUL0H00285.2 HVUL5H13368.2 0.159238646363471
HVUL0H00285.2 HVUL5H13948.2 0.0978238380134552
HVUL0H00285.2 HVUL5H13954.2 0.0881313900377515
HVUL0H00285.2 HVUL5H14018.2 0.441269720044385
HVUL0H00285.2 HVUL5H14130.2 0.062755540077575
HVUL0H00285.2 HVUL5H14142.2 0.211451862076137
HVUL0H00285.2 HVUL5H14534.2 0.139188105600899
HVUL0H00285.2 HVUL5H14879.2 0.238065373612494
HVUL0H00285.2 HVUL5H14921.2 0.387149367800125
HVUL0H00285.2 HVUL5H14927.2 0.186464710551708
HVUL0H00285.2 HVUL5H14953.2 0.337305171271011
HVUL0H00285.2 HVUL5H15107.2 0.379324596696863
HVUL0H00285.2 HVUL5H15308.2 0.0736825644034626
HVUL0H00285.2 HVUL5H15390.2 0.0925146425314617
HVUL0H00285.2 HVUL5H15739.2 0.274748258688388
HVUL0H00285.2 HVUL5H15752.2 0.325619920415573
HVUL0H00285.2 HVUL5H15987.2 0.424146660915501
HVUL0H00285.2 HVUL5H15990.2 0.043077079081326
HVUL0H00285.2 HVUL5H16040.2 0.108145534782108
HVUL0H00285.2 HVUL5H16059.2 0.143398702788106
HVUL0H00285.2 HVUL5H16100.2 0.344119763067174
HVUL0H00285.2 HVUL5H16101.2 0.039423326491169
HVUL0H00285.2 HVUL5H16273.2 0.328111908824855
HVUL0H00285.2 HVUL5H16339.2 0.139825474153693
HVUL0H00285.2 HVUL5H16351.2 0.377686162960139
HVUL0H00285.2 HVUL5H16487.2 0.257568618421621
HVUL0H00285.2 HVUL5H16814.2 0.250850603173124
HVUL0H00285.2 HVUL5H16924.2 0.175794840453989
HVUL0H00285.2 HVUL5H17478.2 0.188482627040908
HVUL0H00285.2 HVUL5H17652.2 0.12581328427775
HVUL0H00285.2 HVUL5H18001.2 0.259677551345242
HVUL0H00285.2 HVUL5H18054.2 0.208468370177307
HVUL0H00285.2 HVUL5H18096.2 0.150128109047792
HVUL0H00285.2 HVUL5H18813.2 0.447367632873561
HVUL0H00285.2 HVUL5H18851.2 0.194688219224988
HVUL0H00285.2 HVUL5H18900.2 0.0647810005560176
HVUL0H00285.2 HVUL5H18948.2 0.143460586803671
HVUL0H00285.2 HVUL5H19349.2 0.45323263191533
HVUL0H00285.2 HVUL5H19351.2 0.444384744494614
HVUL0H00285.2 HVUL5H19386.2 0.0602841130209948
HVUL0H00285.2 HVUL5H19611.2 0.163983679720909
HVUL0H00285.2 HVUL5H19995.2 0.0835830426988316
HVUL0H00285.2 HVUL5H19996.2 0.399690951615434
HVUL0H00285.2 HVUL5H20076.2 0.385910820925211
HVUL0H00285.2 HVUL5H20527.2 0.246264973582346
HVUL0H00285.2 HVUL5H20528.2 0.245047933116701
HVUL0H00285.2 HVUL5H20573.2 0.135533451559507
HVUL0H00285.2 HVUL5H20646.2 0.145780455707602
HVUL0H00285.2 HVUL5H20921.2 0.0424396827794763
HVUL0H00285.2 HVUL5H21535.2 0.363669099468396
HVUL0H00285.2 HVUL5H21735.2 0.329736717084906
HVUL0H00285.2 HVUL5H21801.2 0.441803889001312
HVUL0H00285.2 HVUL5H22013.2 0.42411916345505
HVUL0H00285.2 HVUL5H22077.2 0.055813385179495
HVUL0H00285.2 HVUL5H22433.2 0.162382617547399
HVUL0H00285.2 HVUL5H22460.2 0.379937988249605
HVUL0H00285.2 HVUL5H22542.2 0.384765450951421
HVUL0H00285.2 HVUL5H22682.2 0.0750652088352547
HVUL0H00285.2 HVUL5H22683.2 0.0750652088352547
HVUL0H00285.2 HVUL5H22829.2 0.0945961131786401
HVUL0H00285.2 HVUL5H22873.2 0.19975024948031
HVUL0H00285.2 HVUL5H22971.2 0.0269211412062654
HVUL0H00285.2 HVUL5H23437.2 0.445650986275473
HVUL0H00285.2 HVUL5H23597.2 0.145732157362787
HVUL0H00285.2 HVUL5H23787.2 0.0802753003653265
HVUL0H00285.2 HVUL5H24432.2 0.179087968953552
HVUL0H00285.2 HVUL5H24599.2 0.166169633059054
HVUL0H00285.2 HVUL5H24601.2 0.101607663544215
HVUL0H00285.2 HVUL5H24637.2 0.398013703296392
HVUL0H00285.2 HVUL5H24699.2 0.252548480653088
HVUL0H00285.2 HVUL5H25147.2 0.0792342011960851
HVUL0H00285.2 HVUL5H25150.2 0.285881672394018
HVUL0H00285.2 HVUL5H25875.2 0.328271359103313
HVUL0H00285.2 HVUL5H26092.2 0.401996093594056
HVUL0H00285.2 HVUL5H26313.2 0.39004492369272
HVUL0H00285.2 HVUL5H26460.2 0.0324735359636611
HVUL0H00285.2 HVUL5H26612.2 0.270830929816187
HVUL0H00285.2 HVUL5H27643.2 0.120476111568284
HVUL0H00285.2 HVUL5H27808.2 0.354726656250849
HVUL0H00285.2 HVUL5H28093.2 0.394769672516798
HVUL0H00285.2 HVUL5H28139.2 0.322875601413183
HVUL0H00285.2 HVUL5H28212.2 0.139003580577477
HVUL0H00285.2 HVUL5H28248.2 0.381496199012734
HVUL0H00285.2 HVUL5H28272.2 0.112167744530544
HVUL0H00285.2 HVUL5H28365.2 0.0503548842566353
HVUL0H00285.2 HVUL5H28681.2 0.294424856025282
HVUL0H00285.2 HVUL5H28684.2 0.20571881878275
HVUL0H00285.2 HVUL5H29009.2 0.0594406873810851
HVUL0H00285.2 HVUL5H29012.2 0.177265049280633
HVUL0H00285.2 HVUL5H30061.2 0.431912013224325
HVUL0H00285.2 HVUL5H30247.2 0.271986383471052
HVUL0H00285.2 HVUL5H30312.2 0.201697007539113
HVUL0H00285.2 HVUL5H30313.2 0.221344450962367
HVUL0H00285.2 HVUL5H30490.2 0.324701267318301
HVUL0H00285.2 HVUL5H31404.2 0.288827565245862
HVUL0H00285.2 HVUL5H31405.2 0.427876671647887
HVUL0H00285.2 HVUL5H31410.2 0.393053154493155
HVUL0H00285.2 HVUL5H31431.2 0.132323529161538
HVUL0H00285.2 HVUL5H31477.2 0.0757626553136654
HVUL0H00285.2 HVUL5H31478.2 0.118996492721012
HVUL0H00285.2 HVUL5H31520.2 0.153784151079949
HVUL0H00285.2 HVUL5H32301.2 0.0905333548857025
HVUL0H00285.2 HVUL5H32467.2 0.408889546056748
HVUL0H00285.2 HVUL5H32609.2 0.245321310520789
HVUL0H00285.2 HVUL5H32610.2 0.0789387075845533
HVUL0H00285.2 HVUL5H32902.2 0.0655933726173525
HVUL0H00285.2 HVUL5H33092.2 0.246251553164087
HVUL0H00285.2 HVUL5H33197.2 0.165251770172021
HVUL0H00285.2 HVUL5H33285.2 0.281812374128701
HVUL0H00285.2 HVUL5H33513.2 0.439647310715356
HVUL0H00285.2 HVUL5H33515.2 0.189874333117703
HVUL0H00285.2 HVUL5H33672.2 0.132094482426397
HVUL0H00285.2 HVUL5H33816.2 0.28709140552111
HVUL0H00285.2 HVUL5H34045.2 0.0600573446129678
HVUL0H00285.2 HVUL5H34542.2 0.125755650466312
HVUL0H00285.2 HVUL5H35093.2 0.0822592992766803
HVUL0H00285.2 HVUL5H35094.2 0.410307657553976
HVUL0H00285.2 HVUL5H35465.2 0.377539139897551
HVUL0H00285.2 HVUL5H35745.2 0.117227005231862
HVUL0H00285.2 HVUL5H35815.2 0.0528458703434194
HVUL0H00285.2 HVUL5H36118.2 0.164713133490549
HVUL0H00285.2 HVUL5H37034.2 0.349649008140958
HVUL0H00285.2 HVUL5H37224.2 0.183114905009856
HVUL0H00285.2 HVUL5H37359.2 0.16158065554477
HVUL0H00285.2 HVUL5H37593.2 0.257479472181996
HVUL0H00285.2 HVUL5H37857.2 0.311191009838178
HVUL0H00285.2 HVUL5H38367.2 0.398677474266728
HVUL0H00285.2 HVUL5H38431.2 0.419166317709906
HVUL0H00285.2 HVUL5H38722.2 0.0268289071832224
HVUL0H00285.2 HVUL5H38791.2 0.413790096218569
HVUL0H00285.2 HVUL5H38803.2 0.0546066555500532
HVUL0H00285.2 HVUL5H39408.2 0.136987865437274
HVUL0H00285.2 HVUL5H39409.2 0.0682689939486356
HVUL0H00285.2 HVUL5H39414.2 0.206069800711209
HVUL0H00285.2 HVUL5H39742.2 0.233931864554813
HVUL0H00285.2 HVUL5H39818.2 0.374762715225435
HVUL0H00285.2 HVUL5H40027.2 0.365047204403523
HVUL0H00285.2 HVUL5H40072.2 0.069056750447434
HVUL0H00285.2 HVUL5H40103.2 0.0693457343972259
HVUL0H00285.2 HVUL5H40294.2 0.227987286626135
HVUL0H00285.2 HVUL5H40445.2 0.423929352784093
HVUL0H00285.2 HVUL5H40450.2 0.40972997344407
HVUL0H00285.2 HVUL5H40755.2 0.110018062352705
HVUL0H00285.2 HVUL5H40805.2 0.350135175657124
HVUL0H00285.2 HVUL5H40892.2 0.0658251505654294
HVUL0H00285.2 HVUL5H41360.2 0.424413335582886
HVUL0H00285.2 HVUL5H41531.2 0.418218388399759
HVUL0H00285.2 HVUL5H41533.2 0.365066914780532
HVUL0H00285.2 HVUL5H41747.2 0.304909041335006
HVUL0H00285.2 HVUL5H41748.2 0.223017284212515
HVUL0H00285.2 HVUL5H42853.2 0.419499951426126
HVUL0H00285.2 HVUL5H43428.2 0.289099944541212
HVUL0H00285.2 HVUL5H43695.2 0.38121726871826
HVUL0H00285.2 HVUL5H44016.2 0.124936967332338
HVUL0H00285.2 HVUL5H44306.2 0.131317941375316
HVUL0H00285.2 HVUL5H44385.2 0.107864072955157
HVUL0H00285.2 HVUL5H44461.2 0.0923619480757825
HVUL0H00285.2 HVUL5H44811.2 0.0414814383714195
HVUL0H00285.2 HVUL5H45206.2 0.211586533996829
HVUL0H00285.2 HVUL5H45926.2 0.0448731239228067
HVUL0H00285.2 HVUL5H45972.2 0.316965392767261
HVUL0H00285.2 HVUL5H46138.2 0.239923669760777
HVUL0H00285.2 HVUL5H46830.2 0.214212096834023
HVUL0H00285.2 HVUL5H46979.2 0.427655359343401
HVUL0H00285.2 HVUL5H47221.2 0.30738645696957
HVUL0H00285.2 HVUL5H47284.2 0.442219642772611
HVUL0H00285.2 HVUL5H48841.2 0.0629805106402708
HVUL0H00285.2 HVUL5H48977.2 0.313078268634752
HVUL0H00285.2 HVUL5H49106.2 0.398767980016438
HVUL0H00285.2 HVUL5H49110.2 0.183993527820072
HVUL0H00285.2 HVUL5H49678.2 0.434407701176889
HVUL0H00285.2 HVUL5H49679.2 0.184503709458299
HVUL0H00285.2 HVUL5H49800.2 0.123416806816533
HVUL0H00285.2 HVUL5H49817.2 0.166920207552303
HVUL0H00285.2 HVUL5H49948.2 0.184372015800565
HVUL0H00285.2 HVUL5H49957.2 0.0481858996132549
HVUL0H00285.2 HVUL5H50182.2 0.0722533516707501
HVUL0H00285.2 HVUL5H50430.2 0.432759282775247
HVUL0H00285.2 HVUL5H51354.2 0.149788307917042
HVUL0H00285.2 HVUL5H51537.2 0.135261594369779
HVUL0H00285.2 HVUL5H51957.2 0.124570093271904
HVUL0H00285.2 HVUL5H53048.2 0.0295943395743393
HVUL0H00285.2 HVUL5H53174.2 0.0820400028241777
HVUL0H00285.2 HVUL5H53325.2 0.10995052894669
HVUL0H00285.2 HVUL5H53345.2 0.226092836297301
HVUL0H00285.2 HVUL5H53593.2 0.160108042622698
HVUL0H00285.2 HVUL5H53688.2 0.256610343001724
HVUL0H00285.2 HVUL5H54533.2 0.0975305503926127
HVUL0H00285.2 HVUL5H54601.2 0.202957163997603
HVUL0H00285.2 HVUL5H55333.2 0.393419572188674
HVUL0H00285.2 HVUL5H55334.2 0.164825615824474
HVUL0H00285.2 HVUL5H56091.2 0.208291306550084
HVUL0H00285.2 HVUL5H56708.2 0.404920509989628
HVUL0H00285.2 HVUL5H57164.2 0.0545790556124633
HVUL0H00285.2 HVUL5H58065.2 0.1062468736333
HVUL0H00285.2 HVUL5H58200.2 0.250121250609125
HVUL0H00285.2 HVUL5H58809.2 0.37887625935732
HVUL0H00285.2 HVUL5H59722.2 0.253619423767094
HVUL0H00285.2 HVUL6H00582.2 0.392346791289769
HVUL0H00285.2 HVUL6H00727.2 0.381271498628428
HVUL0H00285.2 HVUL6H01302.2 0.0659472805251685
HVUL0H00285.2 HVUL6H01330.2 0.243867754754942
HVUL0H00285.2 HVUL6H01484.2 0.109600183200064
HVUL0H00285.2 HVUL6H01742.2 0.14161982491072
HVUL0H00285.2 HVUL6H01808.2 0.0520037631119638
HVUL0H00285.2 HVUL6H02314.2 0.195781217792079
HVUL0H00285.2 HVUL6H02377.2 0.0532402620304551
HVUL0H00285.2 HVUL6H02518.2 0.391662457120574
HVUL0H00285.2 HVUL6H02531.2 0.240983460790053
HVUL0H00285.2 HVUL6H02537.2 0.125031779652853
HVUL0H00285.2 HVUL6H03084.2 0.296822166459182
HVUL0H00285.2 HVUL6H03124.2 0.0520046265668428
HVUL0H00285.2 HVUL6H03125.2 0.215770082015823
HVUL0H00285.2 HVUL6H03677.2 0.152798601869398
HVUL0H00285.2 HVUL6H03921.2 0.179445341830131
HVUL0H00285.2 HVUL6H04452.2 0.263636326102959
HVUL0H00285.2 HVUL6H04529.2 0.0373311539653263
HVUL0H00285.2 HVUL6H04860.2 0.0581996759922654
HVUL0H00285.2 HVUL6H05290.2 0.365058329792162
HVUL0H00285.2 HVUL6H05819.2 0.373561010335648
HVUL0H00285.2 HVUL6H06089.2 0.20924699818313
HVUL0H00285.2 HVUL6H06120.2 0.177375558528526
HVUL0H00285.2 HVUL6H06121.2 0.0637007734233512
HVUL0H00285.2 HVUL6H06873.2 0.442793730737646
HVUL0H00285.2 HVUL6H07280.2 0.417035856992786
HVUL0H00285.2 HVUL6H07287.2 0.428775781844444
HVUL0H00285.2 HVUL6H07325.2 0.111891513310113
HVUL0H00285.2 HVUL6H07326.2 0.369425598823614
HVUL0H00285.2 HVUL6H07328.2 0.132956759925466
HVUL0H00285.2 HVUL6H07463.2 0.431531666544025
HVUL0H00285.2 HVUL6H07608.2 0.108462136833001
HVUL0H00285.2 HVUL6H07836.2 0.282356310168881
HVUL0H00285.2 HVUL6H07950.2 0.36432902130606
HVUL0H00285.2 HVUL6H08078.2 0.452814292019497
HVUL0H00285.2 HVUL6H08236.2 0.24343162763975
HVUL0H00285.2 HVUL6H08664.2 0.378794265010897
HVUL0H00285.2 HVUL6H08666.2 0.32148257112037
HVUL0H00285.2 HVUL6H08816.2 0.154450501632839
HVUL0H00285.2 HVUL6H08827.2 0.0861893635634065
HVUL0H00285.2 HVUL6H08840.2 0.0753383621115596
HVUL0H00285.2 HVUL6H09021.2 0.43920196498207
HVUL0H00285.2 HVUL6H09048.2 0.231469359608037
HVUL0H00285.2 HVUL6H09347.2 0.361206375015496
HVUL0H00285.2 HVUL6H10150.2 0.0876375758759728
HVUL0H00285.2 HVUL6H10264.2 0.0405811308467147
HVUL0H00285.2 HVUL6H10512.2 0.451356410806882
HVUL0H00285.2 HVUL6H10818.2 0.24584385024759
HVUL0H00285.2 HVUL6H10840.2 0.187214918117102
HVUL0H00285.2 HVUL6H10841.2 0.381271498628428
HVUL0H00285.2 HVUL6H10842.2 0.381271498628428
HVUL0H00285.2 HVUL6H11049.2 0.0249793442714065
HVUL0H00285.2 HVUL6H11164.2 0.0713411648747153
HVUL0H00285.2 HVUL6H11239.2 0.220914000724029
HVUL0H00285.2 HVUL6H11365.2 0.0644746947570699
HVUL0H00285.2 HVUL6H11443.2 0.237369961523489
HVUL0H00285.2 HVUL6H11925.2 0.104287318539987
HVUL0H00285.2 HVUL6H12107.2 0.0437845633207678
HVUL0H00285.2 HVUL6H12285.2 0.248389109358343
HVUL0H00285.2 HVUL6H12705.2 0.128254508397731
HVUL0H00285.2 HVUL6H12785.2 0.360031003576677
HVUL0H00285.2 HVUL6H13045.2 0.409507126379839
HVUL0H00285.2 HVUL6H13327.2 0.208560003751239
HVUL0H00285.2 HVUL6H13640.2 0.31266961430447
HVUL0H00285.2 HVUL6H14527.2 0.187889323564609
HVUL0H00285.2 HVUL6H14634.2 0.263043075531257
HVUL0H00285.2 HVUL6H14643.2 0.133765285170146
HVUL0H00285.2 HVUL6H15063.2 0.44630558163046
HVUL0H00285.2 HVUL6H15423.2 0.237027918140592
HVUL0H00285.2 HVUL6H15760.2 0.443720377469226
HVUL0H00285.2 HVUL6H15875.2 0.169153585201993
HVUL0H00285.2 HVUL6H16196.2 0.0688989590385384
HVUL0H00285.2 HVUL6H16239.2 0.0609919696905142
HVUL0H00285.2 HVUL6H16319.2 0.383460619139439
HVUL0H00285.2 HVUL6H16513.2 0.199412933924727
HVUL0H00285.2 HVUL6H16635.2 0.185310797890234
HVUL0H00285.2 HVUL6H16713.2 0.254861920249265
HVUL0H00285.2 HVUL6H16958.2 0.275131200376843
HVUL0H00285.2 HVUL6H17275.2 0.225775726585988
HVUL0H00285.2 HVUL6H17318.2 0.0840242949981971
HVUL0H00285.2 HVUL6H17634.2 0.0715675021014651
HVUL0H00285.2 HVUL6H17910.2 0.0376130365017943
HVUL0H00285.2 HVUL6H17915.2 0.149581977418449
HVUL0H00285.2 HVUL6H19056.2 0.366875736747865
HVUL0H00285.2 HVUL6H19334.2 0.0537702152278018
HVUL0H00285.2 HVUL6H19462.2 0.357010831605638
HVUL0H00285.2 HVUL6H19465.2 0.260651416346552
HVUL0H00285.2 HVUL6H19665.2 0.305788253908183
HVUL0H00285.2 HVUL6H19844.2 0.151573221137394
HVUL0H00285.2 HVUL6H19887.2 0.29653701694149
HVUL0H00285.2 HVUL6H19899.2 0.0348681664537181
HVUL0H00285.2 HVUL6H19947.2 0.0647916165374687
HVUL0H00285.2 HVUL6H20239.2 0.0263096348613036
HVUL0H00285.2 HVUL6H20310.2 0.164749561962703
HVUL0H00285.2 HVUL6H20780.2 0.272209416101522
HVUL0H00285.2 HVUL6H20803.2 0.0768501538374059
HVUL0H00285.2 HVUL6H20827.2 0.439375341187345
HVUL0H00285.2 HVUL6H20868.2 0.0401376615909544
HVUL0H00285.2 HVUL6H21250.2 0.120400777951459
HVUL0H00285.2 HVUL6H21345.2 0.106498040074107
HVUL0H00285.2 HVUL6H21367.2 0.146672895740035
HVUL0H00285.2 HVUL6H21548.2 0.054158123570052
HVUL0H00285.2 HVUL6H21808.2 0.436992447726992
HVUL0H00285.2 HVUL6H22209.2 0.196657450596495
HVUL0H00285.2 HVUL6H22386.2 0.093991885349507
HVUL0H00285.2 HVUL6H22452.2 0.0598284236451646
HVUL0H00285.2 HVUL6H22660.2 0.432219387359096
HVUL0H00285.2 HVUL6H23114.2 0.413403842298029
HVUL0H00285.2 HVUL6H23566.2 0.11375172013871
HVUL0H00285.2 HVUL6H23909.2 0.245849347985756
HVUL0H00285.2 HVUL6H23976.2 0.383833881533627
HVUL0H00285.2 HVUL6H24166.2 0.423680444322743
HVUL0H00285.2 HVUL6H24215.2 0.211716266707637
HVUL0H00285.2 HVUL6H24296.2 0.10778860848404
HVUL0H00285.2 HVUL6H24342.2 0.258351800932924
HVUL0H00285.2 HVUL6H24560.2 0.447119280781377
HVUL0H00285.2 HVUL6H24561.2 0.0738273463895478
HVUL0H00285.2 HVUL6H24812.2 0.0640202892892063
HVUL0H00285.2 HVUL6H24823.2 0.202322211333563
HVUL0H00285.2 HVUL6H24991.2 0.233223288203709
HVUL0H00285.2 HVUL6H25072.2 0.264389761702289
HVUL0H00285.2 HVUL6H25679.2 0.218573576625035
HVUL0H00285.2 HVUL6H25717.2 0.161181794866505
HVUL0H00285.2 HVUL6H26628.2 0.362816655482405
HVUL0H00285.2 HVUL6H27457.2 0.216273098188334
HVUL0H00285.2 HVUL6H27689.2 0.245601234041294
HVUL0H00285.2 HVUL6H27871.2 0.324069874190352
HVUL0H00285.2 HVUL6H28080.2 0.139727502993868
HVUL0H00285.2 HVUL6H29079.2 0.0837205201992943
HVUL0H00285.2 HVUL6H29150.2 0.100629984612621
HVUL0H00285.2 HVUL6H29444.2 0.169367037237967
HVUL0H00285.2 HVUL6H29567.2 0.0646564483484621
HVUL0H00285.2 HVUL6H29630.2 0.204272353129602
HVUL0H00285.2 HVUL6H29965.2 0.390344163816326
HVUL0H00285.2 HVUL6H30144.2 0.39966413989811
HVUL0H00285.2 HVUL6H30645.2 0.428585102378473
HVUL0H00285.2 HVUL6H30813.2 0.110410842087995
HVUL0H00285.2 HVUL6H31566.2 0.339390473319153
HVUL0H00285.2 HVUL6H31987.2 0.174212735568014
HVUL0H00285.2 HVUL6H32072.2 0.390174655126656
HVUL0H00285.2 HVUL6H32199.2 0.451399560097003
HVUL0H00285.2 HVUL6H32653.2 0.301428639544617
HVUL0H00285.2 HVUL6H32654.2 0.443547553886678
HVUL0H00285.2 HVUL6H32876.2 0.124968408920566
HVUL0H00285.2 HVUL6H33222.2 0.417612840600252
HVUL0H00285.2 HVUL6H33239.2 0.395824476686898
HVUL0H00285.2 HVUL6H33634.2 0.23227412252176
HVUL0H00285.2 HVUL6H33895.2 0.0919117607984286
HVUL0H00285.2 HVUL6H34934.2 0.191618271727388
HVUL0H00285.2 HVUL6H35020.2 0.103126681025394
HVUL0H00285.2 HVUL6H35025.2 0.268771793223607
HVUL0H00285.2 HVUL6H36089.2 0.0588184464083885
HVUL0H00285.2 HVUL6H36511.2 0.277240254650385
HVUL0H00285.2 HVUL6H37869.2 0.440899359154417
HVUL0H00285.2 HVUL6H38046.2 0.441697396211871
HVUL0H00285.2 HVUL6H38341.2 0.218374739217264
HVUL0H00285.2 HVUL6H39299.2 0.252904853254554
HVUL0H00285.2 HVUL6H39599.2 0.193697134197347
HVUL0H00285.2 HVUL6H40129.2 0.418467560241553
HVUL0H00285.2 HVUL6H40288.2 0.0566246521784856
HVUL0H00285.2 HVUL6H40489.2 0.293354379209829
HVUL0H00285.2 HVUL6H40538.2 0.314501359815927
HVUL0H00285.2 HVUL6H41091.2 0.0736784611239
HVUL0H00285.2 HVUL6H41212.2 0.435208153240504
HVUL0H00285.2 HVUL6H41798.2 0.314852757120205
HVUL0H00285.2 HVUL6H41892.2 0.405967418888572
HVUL0H00285.2 HVUL6H41915.2 0.0351827092590357
HVUL0H00285.2 HVUL6H42122.2 0.338390575940654
HVUL0H00285.2 HVUL6H42664.2 0.376566532408927
HVUL0H00285.2 HVUL6H42968.2 0.159559556619823
HVUL0H00285.2 HVUL6H42969.2 0.31285100967734
HVUL0H00285.2 HVUL6H42977.2 0.306811199153693
HVUL0H00285.2 HVUL6H43886.2 0.060152660254854
HVUL0H00285.2 HVUL6H44700.2 0.0442725912831355
HVUL0H00285.2 HVUL6H45513.2 0.152023081212096
HVUL0H00285.2 HVUL6H46093.2 0.145460039404526
HVUL0H00285.2 HVUL6H46114.2 0.0722033233784599
HVUL0H00285.2 HVUL6H47119.2 0.0631185233994402
HVUL0H00285.2 HVUL6H47276.2 0.432083108039661
HVUL0H00285.2 HVUL6H47322.2 0.0602755515283693
HVUL0H00285.2 HVUL6H47467.2 0.087363655673327
HVUL0H00285.2 HVUL6H47659.2 0.426903061069161
HVUL0H00285.2 HVUL6H47776.2 0.0425103181652168
HVUL0H00285.2 HVUL6H47852.2 0.2677881601188
HVUL0H00285.2 HVUL6H47954.2 0.312947611091021
HVUL0H00285.2 HVUL6H48094.2 0.41129349169095
HVUL0H00285.2 HVUL6H48429.2 0.225663753114283
HVUL0H00285.2 HVUL6H48674.2 0.266062244517469
HVUL0H00285.2 HVUL6H49267.2 0.0916665096081819
HVUL0H00285.2 HVUL6H50077.2 0.406211870925513
HVUL0H00285.2 HVUL6H50710.2 0.25904084080851
HVUL0H00285.2 HVUL6H50999.2 0.389084701777523
HVUL0H00285.2 HVUL6H51101.2 0.121714763902715
HVUL0H00285.2 HVUL6H52112.2 0.0300729050913431
HVUL0H00285.2 HVUL6H53307.2 0.429271535507563
HVUL0H00285.2 HVUL6H53360.2 0.363604350958778
HVUL0H00285.2 HVUL6H53530.2 0.288720110775269
HVUL0H00285.2 HVUL6H53775.2 0.275740387797497
HVUL0H00285.2 HVUL6H54152.2 0.0312795707540437
HVUL0H00285.2 HVUL6H54238.2 0.12883222894453
HVUL0H00285.2 HVUL6H54279.2 0.0961051990663605
HVUL0H00285.2 HVUL6H54280.2 0.405260185453027
HVUL0H00285.2 HVUL6H54502.2 0.193250084265641
HVUL0H00285.2 HVUL6H54507.2 0.389887107214814
HVUL0H00285.2 HVUL6H54510.2 0.249596085698028
HVUL0H00285.2 HVUL6H55310.2 0.114061878944162
HVUL0H00285.2 HVUL6H55832.2 0.0711120612569531
HVUL0H00285.2 HVUL6H56412.2 0.157796569414989
HVUL0H00285.2 HVUL6H56422.2 0.372110953974801
HVUL0H00285.2 HVUL6H56742.2 0.270734905552188
HVUL0H00285.2 HVUL6H57535.2 0.16701635901746
HVUL0H00285.2 HVUL6H58099.2 0.187418373542276
HVUL0H00285.2 HVUL6H58860.2 0.295470360959948
HVUL0H00285.2 HVUL6H59196.2 0.221153577332352
HVUL0H00285.2 HVUL6H59200.2 0.442129679941319
HVUL0H00285.2 HVUL7H00441.2 0.194301744645845
HVUL0H00285.2 HVUL7H00647.2 0.276183386596798
HVUL0H00285.2 HVUL7H00882.2 0.20334682697397
HVUL0H00285.2 HVUL7H00901.2 0.0598418933029903
HVUL0H00285.2 HVUL7H01628.2 0.13010165391409
HVUL0H00285.2 HVUL7H01758.2 0.0624773804794843
HVUL0H00285.2 HVUL7H02332.2 0.235264351132959
HVUL0H00285.2 HVUL7H02339.2 0.150508976472389
HVUL0H00285.2 HVUL7H02624.2 0.186337731693651
HVUL0H00285.2 HVUL7H03085.2 0.244327282815158
HVUL0H00285.2 HVUL7H03135.2 0.444743348056304
HVUL0H00285.2 HVUL7H03378.2 0.283667125582475
HVUL0H00285.2 HVUL7H03556.2 0.430143083401219
HVUL0H00285.2 HVUL7H04354.2 0.0262502343796614
HVUL0H00285.2 HVUL7H04423.2 0.198447560258783
HVUL0H00285.2 HVUL7H05955.2 0.334883160913935
HVUL0H00285.2 HVUL7H05956.2 0.0635221220911184
HVUL0H00285.2 HVUL7H06140.2 0.231336740429106
HVUL0H00285.2 HVUL7H06190.2 0.211799184026549
HVUL0H00285.2 HVUL7H06283.2 0.0562285707187561
HVUL0H00285.2 HVUL7H06284.2 0.0562285707187561
HVUL0H00285.2 HVUL7H06377.2 0.094667709918646
HVUL0H00285.2 HVUL7H06434.2 0.0485393883042709
HVUL0H00285.2 HVUL7H06863.2 0.287248832479578
HVUL0H00285.2 HVUL7H07085.2 0.270528886252926
HVUL0H00285.2 HVUL7H07147.2 0.443318999054491
HVUL0H00285.2 HVUL7H07332.2 0.145796345136275
HVUL0H00285.2 HVUL7H08414.2 0.395583290099658
HVUL0H00285.2 HVUL7H08462.2 0.0584538645227594
HVUL0H00285.2 HVUL7H08485.2 0.207329968124822
HVUL0H00285.2 HVUL7H08555.2 0.118639058586126
HVUL0H00285.2 HVUL7H08884.2 0.0732191417094346
HVUL0H00285.2 HVUL7H09036.2 0.101661188034675
HVUL0H00285.2 HVUL7H09267.2 0.412051190258566
HVUL0H00285.2 HVUL7H09829.2 0.0363059478974881
HVUL0H00285.2 HVUL7H09879.2 0.442041005954847
HVUL0H00285.2 HVUL7H09916.2 0.361490294084681
HVUL0H00285.2 HVUL7H10028.2 0.0373204434928569
HVUL0H00285.2 HVUL7H10594.2 0.0844630111646854
HVUL0H00285.2 HVUL7H10689.2 0.0525477353012477
HVUL0H00285.2 HVUL7H11002.2 0.408481527488475
HVUL0H00285.2 HVUL7H11453.2 0.0190462896591516
HVUL0H00285.2 HVUL7H11565.2 0.40007964391718
HVUL0H00285.2 HVUL7H11665.2 0.0282800627983266
HVUL0H00285.2 HVUL7H11708.2 0.158501330049442
HVUL0H00285.2 HVUL7H12002.2 0.378340890413412
HVUL0H00285.2 HVUL7H12028.2 0.19974507353055
HVUL0H00285.2 HVUL7H12708.2 0.270550045205034
HVUL0H00285.2 HVUL7H12768.2 0.31149891846929
HVUL0H00285.2 HVUL7H12792.2 0.130490372191446
HVUL0H00285.2 HVUL7H12813.2 0.33850512915628
HVUL0H00285.2 HVUL7H12980.2 0.129563032679842
HVUL0H00285.2 HVUL7H13097.2 0.277668362100361
HVUL0H00285.2 HVUL7H13374.2 0.362168810355854
HVUL0H00285.2 HVUL7H13379.2 0.391178416123791
HVUL0H00285.2 HVUL7H13444.2 0.243580165819327
HVUL0H00285.2 HVUL7H13581.2 0.0794372689925841
HVUL0H00285.2 HVUL7H13614.2 0.152545401484539
HVUL0H00285.2 HVUL7H13635.2 0.107918100854234
HVUL0H00285.2 HVUL7H13859.2 0.320085934336832
HVUL0H00285.2 HVUL7H13881.2 0.0806103978557319
HVUL0H00285.2 HVUL7H14274.2 0.267792343437501
HVUL0H00285.2 HVUL7H14402.2 0.257178328634314
HVUL0H00285.2 HVUL7H14842.2 0.0978970957371496
HVUL0H00285.2 HVUL7H15079.2 0.17271894797552
HVUL0H00285.2 HVUL7H15274.2 0.443953167257916
HVUL0H00285.2 HVUL7H15343.2 0.114377804614227
HVUL0H00285.2 HVUL7H15387.2 0.396754339313666
HVUL0H00285.2 HVUL7H15625.2 0.0662971398885014
HVUL0H00285.2 HVUL7H15935.2 0.140726374734861
HVUL0H00285.2 HVUL7H16153.2 0.341262170786797
HVUL0H00285.2 HVUL7H16276.2 0.29450839163619
HVUL0H00285.2 HVUL7H16433.2 0.173822416178902
HVUL0H00285.2 HVUL7H16800.2 0.191697649462146
HVUL0H00285.2 HVUL7H16946.2 0.198944867193021
HVUL0H00285.2 HVUL7H17098.2 0.110317584025927
HVUL0H00285.2 HVUL7H17131.2 0.0884578357740127
HVUL0H00285.2 HVUL7H17132.2 0.0885193877084435
HVUL0H00285.2 HVUL7H17481.2 0.206920804947323
HVUL0H00285.2 HVUL7H17886.2 0.246321019336835
HVUL0H00285.2 HVUL7H18172.2 0.0467624720561344
HVUL0H00285.2 HVUL7H18173.2 0.0649295576352692
HVUL0H00285.2 HVUL7H18302.2 0.248630917617751
HVUL0H00285.2 HVUL7H18333.2 0.195019676159372
HVUL0H00285.2 HVUL7H18387.2 0.267278998656116
HVUL0H00285.2 HVUL7H18467.2 0.247958537332124
HVUL0H00285.2 HVUL7H18645.2 0.0947961824842522
HVUL0H00285.2 HVUL7H18784.2 0.0562285707187561
HVUL0H00285.2 HVUL7H19443.2 0.0915547720879285
HVUL0H00285.2 HVUL7H20192.2 0.1423999007237
HVUL0H00285.2 HVUL7H20554.2 0.218346128565726
HVUL0H00285.2 HVUL7H20857.2 0.188390240368082
HVUL0H00285.2 HVUL7H20958.2 0.115625644241844
HVUL0H00285.2 HVUL7H21605.2 0.365168834337097
HVUL0H00285.2 HVUL7H21692.2 0.4271043712774
HVUL0H00285.2 HVUL7H21693.2 0.440295481356081
HVUL0H00285.2 HVUL7H21760.2 0.188231202798926
HVUL0H00285.2 HVUL7H22078.2 0.133192564725618
HVUL0H00285.2 HVUL7H22337.2 0.369199437157094
HVUL0H00285.2 HVUL7H23223.2 0.108041539641937
HVUL0H00285.2 HVUL7H23459.2 0.0733316388822524
HVUL0H00285.2 HVUL7H23805.2 0.339344185084083
HVUL0H00285.2 HVUL7H23831.2 0.0463128221468458
HVUL0H00285.2 HVUL7H25054.2 0.0286079846474008
HVUL0H00285.2 HVUL7H25193.2 0.334041868408229
HVUL0H00285.2 HVUL7H25379.2 0.159637791875216
HVUL0H00285.2 HVUL7H25769.2 0.0721004010590417
HVUL0H00285.2 HVUL7H25770.2 0.0394179986826348
HVUL0H00285.2 HVUL7H26199.2 0.151040047925063
HVUL0H00285.2 HVUL7H26410.2 0.317605868940399
HVUL0H00285.2 HVUL7H26676.2 0.263900662713882
HVUL0H00285.2 HVUL7H27010.2 0.141355684012606
HVUL0H00285.2 HVUL7H27077.2 0.0761014737811022
HVUL0H00285.2 HVUL7H27587.2 0.437691987329627
HVUL0H00285.2 HVUL7H27882.2 0.196756084462719
HVUL0H00285.2 HVUL7H28374.2 0.323584848138546
HVUL0H00285.2 HVUL7H28388.2 0.107736034185839
HVUL0H00285.2 HVUL7H28607.2 0.0770982240578235
HVUL0H00285.2 HVUL7H28817.2 0.0827154426917623
HVUL0H00285.2 HVUL7H28818.2 0.174671704829681
HVUL0H00285.2 HVUL7H28868.2 0.111470779910571
HVUL0H00285.2 HVUL7H29207.2 0.128132699354129
HVUL0H00285.2 HVUL7H29215.2 0.29682935580035
HVUL0H00285.2 HVUL7H29229.2 0.134075735055228
HVUL0H00285.2 HVUL7H29234.2 0.434553204657969
HVUL0H00285.2 HVUL7H29257.2 0.258576380040501
HVUL0H00285.2 HVUL7H29681.2 0.152540459548206
HVUL0H00285.2 HVUL7H29682.2 0.0392892455802053
HVUL0H00285.2 HVUL7H30200.2 0.103346942737873
HVUL0H00285.2 HVUL7H30203.2 0.134722622306081
HVUL0H00285.2 HVUL7H30693.2 0.127775232146549
HVUL0H00285.2 HVUL7H31316.2 0.0962414174113891
HVUL0H00285.2 HVUL7H31515.2 0.0819808682524711
HVUL0H00285.2 HVUL7H31580.2 0.303360724658368
HVUL0H00285.2 HVUL7H31740.2 0.322975118587322
HVUL0H00285.2 HVUL7H32312.2 0.0436151586146719
HVUL0H00285.2 HVUL7H32393.2 0.157216409417031
HVUL0H00285.2 HVUL7H32408.2 0.27563096862429
HVUL0H00285.2 HVUL7H32485.2 0.129209054028392
HVUL0H00285.2 HVUL7H32542.2 0.0501146077937169
HVUL0H00285.2 HVUL7H32668.2 0.254199435660738
HVUL0H00285.2 HVUL7H33004.2 0.428241530721614
HVUL0H00285.2 HVUL7H33454.2 0.293671810340507
HVUL0H00285.2 HVUL7H33470.2 0.418890796409158
HVUL0H00285.2 HVUL7H33566.2 0.270100847245617
HVUL0H00285.2 HVUL7H34133.2 0.424871818044908
HVUL0H00285.2 HVUL7H34347.2 0.365427103411135
HVUL0H00285.2 HVUL7H34348.2 0.413256640134335
HVUL0H00285.2 HVUL7H34401.2 0.0720435331030409
HVUL0H00285.2 HVUL7H34569.2 0.331948368220455
HVUL0H00285.2 HVUL7H34639.2 0.39994545970116
HVUL0H00285.2 HVUL7H35913.2 0.410645652130593
HVUL0H00285.2 HVUL7H35958.2 0.0295478037316515
HVUL0H00285.2 HVUL7H36037.2 0.0726737986633666
HVUL0H00285.2 HVUL7H36094.2 0.146952092493232
HVUL0H00285.2 HVUL7H36175.2 0.117244480976714
HVUL0H00285.2 HVUL7H36310.2 0.268727532463468
HVUL0H00285.2 HVUL7H36594.2 0.109565004237022
HVUL0H00285.2 HVUL7H36595.2 0.295037655594694
HVUL0H00285.2 HVUL7H37262.2 0.176488489502717
HVUL0H00285.2 HVUL7H37292.2 0.340225865126444
HVUL0H00285.2 HVUL7H37354.2 0.0929939025539049
HVUL0H00285.2 HVUL7H37433.2 0.0949066363458326
HVUL0H00285.2 HVUL7H38230.2 0.233999006358295
HVUL0H00285.2 HVUL7H39199.2 0.449894897784812
HVUL0H00285.2 HVUL7H39265.2 0.151818767997284
HVUL0H00285.2 HVUL7H39843.2 0.0501860678610891
HVUL0H00285.2 HVUL7H39844.2 0.167804364011935
HVUL0H00285.2 HVUL7H39961.2 0.362352162181626
HVUL0H00285.2 HVUL7H40080.2 0.145379968763649
HVUL0H00285.2 HVUL7H40521.2 0.171751177961853
HVUL0H00285.2 HVUL7H40696.2 0.211683092938639
HVUL0H00285.2 HVUL7H41331.2 0.232274360565666
HVUL0H00285.2 HVUL7H41364.2 0.22699844592126
HVUL0H00285.2 HVUL7H41636.2 0.0399223714205955
HVUL0H00285.2 HVUL7H41729.2 0.219935981728629
HVUL0H00285.2 HVUL7H41972.2 0.320108789315363
HVUL0H00285.2 HVUL7H42239.2 0.264645762957661
HVUL0H00285.2 HVUL7H42424.2 0.419367418517888
HVUL0H00285.2 HVUL7H42434.2 0.38262785808013
HVUL0H00285.2 HVUL7H42513.2 0.0600492012987738
HVUL0H00285.2 HVUL7H42895.2 0.388378668217234
HVUL0H00285.2 HVUL7H43488.2 0.292374184591971
HVUL0H00285.2 HVUL7H43600.2 0.0929912295240673
HVUL0H00285.2 HVUL7H43973.2 0.240525432284673
HVUL0H00285.2 HVUL7H44050.2 0.0466885833943264
HVUL0H00285.2 HVUL7H44055.2 0.140427734821828
HVUL0H00285.2 HVUL7H44059.2 0.429683162947178
HVUL0H00285.2 HVUL7H44959.2 0.0623567596247999
HVUL0H00285.2 HVUL7H45265.2 0.340185407051501
HVUL0H00285.2 HVUL7H46029.2 0.03263544909102
HVUL0H00285.2 HVUL7H46272.2 0.0682020174018894
HVUL0H00285.2 HVUL7H46309.2 0.15686159861585
HVUL0H00285.2 HVUL7H47327.2 0.168252015455109
HVUL0H00285.2 HVUL7H47550.2 0.1266466639939
HVUL0H00285.2 HVUL7H47604.2 0.0436539349389527
HVUL0H00285.2 HVUL7H47838.2 0.17740884040127
HVUL0H00285.2 HVUL7H47871.2 0.181416299200839
HVUL0H00285.2 HVUL7H47943.2 0.264467384107039
HVUL0H00285.2 HVUL7H48329.2 0.310299622059905
HVUL0H00285.2 HVUL7H49353.2 0.324303154974696
HVUL0H00285.2 HVUL7H49458.2 0.404860862595273
HVUL0H00285.2 HVUL7H49516.2 0.120136296537667
HVUL0H00285.2 HVUL7H50015.2 0.23791442088841
HVUL0H00285.2 HVUL7H50277.2 0.155804118162238
HVUL0H00285.2 HVUL7H50406.2 0.103653771848821
HVUL0H00285.2 HVUL7H51462.2 0.133373548822968
HVUL0H00285.2 HVUL7H51526.2 0.328637316392599
HVUL0H00285.2 HVUL7H51533.2 0.398765051057409
HVUL0H00285.2 HVUL7H51592.2 0.207807369262958
HVUL0H00285.2 HVUL7H51744.2 0.256768736727519
HVUL0H00285.2 HVUL7H52770.2 0.324329541584906
HVUL0H00285.2 HVUL7H52948.2 0.0461865984863904
HVUL0H00285.2 HVUL7H52955.2 0.136143855894932
HVUL0H00285.2 HVUL7H53056.2 0.23647552837887
HVUL0H00285.2 HVUL7H53679.2 0.164294802729466
HVUL0H00285.2 HVUL7H54261.2 0.147025363570531
HVUL0H00285.2 HVUL7H54276.2 0.170367498128253
HVUL0H00285.2 HVUL7H54375.2 0.354657250380538
HVUL0H00285.2 HVUL7H55082.2 0.362358042216363
HVUL0H00285.2 HVUL7H55184.2 0.235602688099256
HVUL0H00285.2 HVUL7H55969.2 0.436014169520108
HVUL0H00285.2 HVUL7H56962.2 0.0657745336646222
HVUL0H00285.2 HVUL7H57177.2 0.0951162504347179
HVUL0H00285.2 HVUL7H57748.2 0.135206691383047
HVUL0H00285.2 HVUL7H58004.2 0.436200676963414
HVUL0H00285.2 HVUL7H58993.2 0.0778951968868251
HVUL0H00285.2 HVUL7H59296.2 0.105319546832192
HVUL0H00285.2 HVUL7H59748.2 0.139273505751543
HVUL0H00307.2 HVUL0H00794.2 0.077093569811233
HVUL0H00307.2 HVUL0H00894.2 0.296018341778348
HVUL0H00307.2 HVUL0H01008.2 0.00466796851078488
HVUL0H00307.2 HVUL0H01049.2 0.187264635950001
HVUL0H00307.2 HVUL0H01113.2 0.0485460433579652
HVUL0H00307.2 HVUL0H01169.2 0.0525424366055396
HVUL0H00307.2 HVUL0H01182.2 0.206442223906571
HVUL0H00307.2 HVUL0H01229.2 0.0247706904309335
HVUL0H00307.2 HVUL0H01274.2 0.0167658870663993
HVUL0H00307.2 HVUL0H01376.2 0.165861513966836
HVUL0H00307.2 HVUL0H01558.2 0.0354665242297604
HVUL0H00307.2 HVUL0H01744.2 0.135423512673894
HVUL0H00307.2 HVUL0H01780.2 0.148154760001243
HVUL0H00307.2 HVUL0H01785.2 0.457375470692893
HVUL0H00307.2 HVUL0H02078.2 0.0250903362385472
HVUL0H00307.2 HVUL0H02355.2 0.54793700931955
HVUL0H00307.2 HVUL0H02425.2 0.235587450438237
HVUL0H00307.2 HVUL0H02697.2 0.111232412468848
HVUL0H00307.2 HVUL0H02850.2 0.15308250248502
HVUL0H00307.2 HVUL0H03132.2 0.043626261843945
HVUL0H00307.2 HVUL0H03523.2 0.142157760542968
HVUL0H00307.2 HVUL0H03918.2 0.509844242833387
HVUL0H00307.2 HVUL0H03948.2 0.295640682397458
HVUL0H00307.2 HVUL0H04061.2 0.123484941509019
HVUL0H00307.2 HVUL0H04249.2 0.0431286113155224
HVUL0H00307.2 HVUL0H04393.2 0.366249965611653
HVUL0H00307.2 HVUL0H04640.2 0.232190135782156
HVUL0H00307.2 HVUL0H05449.2 0.317733622867504
HVUL0H00307.2 HVUL0H05584.2 0.0899666356859878
HVUL0H00307.2 HVUL0H05620.2 0.1366851610372
HVUL0H00307.2 HVUL0H06206.2 0.0747550835521508
HVUL0H00307.2 HVUL0H06920.2 0.10269162444282
HVUL0H00307.2 HVUL0H07108.2 0.417497863285269
HVUL0H00307.2 HVUL0H07860.2 0.157836253547992
HVUL0H00307.2 HVUL0H08023.2 0.545544324320035
HVUL0H00307.2 HVUL0H08690.2 0.0590927437377496
HVUL0H00307.2 HVUL0H08811.2 0.0452592077014441
HVUL0H00307.2 HVUL0H09210.2 0.0928787885614765
HVUL0H00307.2 HVUL0H09401.2 0.0525460465401444
HVUL0H00307.2 HVUL0H10077.2 0.019678805371412
HVUL0H00307.2 HVUL0H10078.2 0.0328888798993819
HVUL0H00307.2 HVUL0H11038.2 0.188628430033615
HVUL0H00307.2 HVUL0H11176.2 0.0587962960714117
HVUL0H00307.2 HVUL0H11990.2 0.0265896630676244
HVUL0H00307.2 HVUL0H12633.2 0.0728443460465123
HVUL0H00307.2 HVUL0H12690.2 0.0469015260290201
HVUL0H00307.2 HVUL0H12691.2 0.042929000940415
HVUL0H00307.2 HVUL0H13385.2 0.16472801623724
HVUL0H00307.2 HVUL0H14608.2 0.194495468345759
HVUL0H00307.2 HVUL0H15674.2 0.459037849081798
HVUL0H00307.2 HVUL0H15878.2 0.0422425682506934
HVUL0H00307.2 HVUL0H16244.2 0.0172070491208636
HVUL0H00307.2 HVUL0H16828.2 0.0926287749012702
HVUL0H00307.2 HVUL0H17596.2 0.36187573467706
HVUL0H00307.2 HVUL0H19376.2 0.0643817455370732
HVUL0H00307.2 HVUL0H21091.2 0.0682529816944965
HVUL0H00307.2 HVUL0H21588.2 0.0478043490001311
HVUL0H00307.2 HVUL0H22947.2 0.444488027036565
HVUL0H00307.2 HVUL0H22948.2 0.019975608322162
HVUL0H00307.2 HVUL0H23156.2 0.382926986185436
HVUL0H00307.2 HVUL0H23341.2 0.0638933699598802
HVUL0H00307.2 HVUL0H24358.2 0.0332793833768903
HVUL0H00307.2 HVUL0H24665.2 0.0487491527079579
HVUL0H00307.2 HVUL0H27664.2 0.538135171531351
HVUL0H00307.2 HVUL0H27962.2 0.132460520506727
HVUL0H00307.2 HVUL0H29764.2 0.0422976770421557
HVUL0H00307.2 HVUL0H30534.2 0.11620794283923
HVUL0H00307.2 HVUL0H32121.2 0.444137207683426
HVUL0H00307.2 HVUL0H34718.2 0.267800504122382
HVUL0H00307.2 HVUL0H37447.2 0.050467845070146
HVUL0H00307.2 HVUL0H39712.2 0.0711656546896509
HVUL0H00307.2 HVUL0H39806.2 0.0536624533822502
HVUL0H00307.2 HVUL0H43661.2 0.0628165020760871
HVUL0H00307.2 HVUL0H44117.2 0.127652198568712
HVUL0H00307.2 HVUL0H44776.2 0.0786362185280543
HVUL0H00307.2 HVUL0H46713.2 0.053977676179761
HVUL0H00307.2 HVUL0H46775.2 0.301963523646659
HVUL0H00307.2 HVUL0H54436.2 0.033156836414379
HVUL0H00307.2 HVUL1H00515.2 0.326437905010446
HVUL0H00307.2 HVUL1H01653.2 0.414869148221873
HVUL0H00307.2 HVUL1H02513.2 0.328108138113092
HVUL0H00307.2 HVUL1H02904.2 0.169540258157531
HVUL0H00307.2 HVUL1H02945.2 0.0643817455370732
HVUL0H00307.2 HVUL1H02995.2 0.228198392436418
HVUL0H00307.2 HVUL1H03051.2 0.13853264890219
HVUL0H00307.2 HVUL1H03164.2 0.474896955042426
HVUL0H00307.2 HVUL1H03309.2 0.0794554769209458
HVUL0H00307.2 HVUL1H03425.2 0.059499437434837
HVUL0H00307.2 HVUL1H03596.2 0.539951028544598
HVUL0H00307.2 HVUL1H03721.2 0.428892309811086
HVUL0H00307.2 HVUL1H03788.2 0.269443637278801
HVUL0H00307.2 HVUL1H03923.2 0.135352520232385
HVUL0H00307.2 HVUL1H03981.2 0.205658794851932
HVUL0H00307.2 HVUL1H03995.2 0.0780283900986025
HVUL0H00307.2 HVUL1H04376.2 0.138117305048322
HVUL0H00307.2 HVUL1H04661.2 0.0877046140548485
HVUL0H00307.2 HVUL1H04874.2 0.146160167295881
HVUL0H00307.2 HVUL1H05092.2 0.0414340188756923
HVUL0H00307.2 HVUL1H05319.2 0.17951782665995
HVUL0H00307.2 HVUL1H06598.2 0.109675687331317
HVUL0H00307.2 HVUL1H06767.2 0.367446871779577
HVUL0H00307.2 HVUL1H06895.2 0.175189116773359
HVUL0H00307.2 HVUL1H06904.2 0.154681087166472
HVUL0H00307.2 HVUL1H06905.2 0.0978533265725072
HVUL0H00307.2 HVUL1H07264.2 0.537376907458016
HVUL0H00307.2 HVUL1H07398.2 0.367436422716175
HVUL0H00307.2 HVUL1H07686.2 0.188220175911697
HVUL0H00307.2 HVUL1H07716.2 0.0860922215208144
HVUL0H00307.2 HVUL1H07843.2 0.0774507611653812
HVUL0H00307.2 HVUL1H07889.2 0.0867526514978771
HVUL0H00307.2 HVUL1H08223.2 0.173261504869177
HVUL0H00307.2 HVUL1H08393.2 0.0573935207687817
HVUL0H00307.2 HVUL1H08747.2 0.322419183937451
HVUL0H00307.2 HVUL1H08749.2 0.0492089890152103
HVUL0H00307.2 HVUL1H08844.2 0.0698172562308092
HVUL0H00307.2 HVUL1H09798.2 0.150147190098644
HVUL0H00307.2 HVUL1H09799.2 0.146372362120754
HVUL0H00307.2 HVUL1H09842.2 0.267788000810166
HVUL0H00307.2 HVUL1H10072.2 0.289474037416321
HVUL0H00307.2 HVUL1H10131.2 0.0715112312993502
HVUL0H00307.2 HVUL1H10516.2 0.311003347915709
HVUL0H00307.2 HVUL1H10552.2 0.470727345387219
HVUL0H00307.2 HVUL1H10674.2 0.0741095780984546
HVUL0H00307.2 HVUL1H10694.2 0.248804509058623
HVUL0H00307.2 HVUL1H10736.2 0.505130669867608
HVUL0H00307.2 HVUL1H10852.2 0.474836037043801
HVUL0H00307.2 HVUL1H10854.2 0.040401298398138
HVUL0H00307.2 HVUL1H10931.2 0.0735247488712213
HVUL0H00307.2 HVUL1H11025.2 0.193232927998211
HVUL0H00307.2 HVUL1H11026.2 0.202846382379134
HVUL0H00307.2 HVUL1H11052.2 0.113747777618495
HVUL0H00307.2 HVUL1H11684.2 0.527295508644948
HVUL0H00307.2 HVUL1H11942.2 0.128653643605913
HVUL0H00307.2 HVUL1H12017.2 0.0957184262371047
HVUL0H00307.2 HVUL1H12048.2 0.508860401275514
HVUL0H00307.2 HVUL1H12155.2 0.544883213848442
HVUL0H00307.2 HVUL1H12319.2 0.0907215704884118
HVUL0H00307.2 HVUL1H12549.2 0.132480635694383
HVUL0H00307.2 HVUL1H12631.2 0.0653826985416312
HVUL0H00307.2 HVUL1H12808.2 0.165225682959468
HVUL0H00307.2 HVUL1H13099.2 0.15422113450185
HVUL0H00307.2 HVUL1H13204.2 0.271927138649021
HVUL0H00307.2 HVUL1H14037.2 0.0948200716777566
HVUL0H00307.2 HVUL1H14144.2 0.396254485290285
HVUL0H00307.2 HVUL1H14185.2 0.0937599857874591
HVUL0H00307.2 HVUL1H14244.2 0.270182292032677
HVUL0H00307.2 HVUL1H14423.2 0.0262561910563152
HVUL0H00307.2 HVUL1H14475.2 0.105503012625751
HVUL0H00307.2 HVUL1H14519.2 0.0598560250911063
HVUL0H00307.2 HVUL1H14708.2 0.419233279156015
HVUL0H00307.2 HVUL1H14979.2 0.0745170597069091
HVUL0H00307.2 HVUL1H15020.2 0.437849171296634
HVUL0H00307.2 HVUL1H15038.2 0.0805457282578486
HVUL0H00307.2 HVUL1H15361.2 0.360916757319687
HVUL0H00307.2 HVUL1H15622.2 0.360116892706797
HVUL0H00307.2 HVUL1H15859.2 0.125587617829747
HVUL0H00307.2 HVUL1H15995.2 0.0305210795793597
HVUL0H00307.2 HVUL1H15996.2 0.0372775852600972
HVUL0H00307.2 HVUL1H16029.2 0.460006327168952
HVUL0H00307.2 HVUL1H16599.2 0.445512466157176
HVUL0H00307.2 HVUL1H16648.2 0.0993416871869519
HVUL0H00307.2 HVUL1H16837.2 0.0397229078080596
HVUL0H00307.2 HVUL1H17123.2 0.0450382345439596
HVUL0H00307.2 HVUL1H17124.2 0.0809671050161879
HVUL0H00307.2 HVUL1H17140.2 0.234480184061072
HVUL0H00307.2 HVUL1H17391.2 0.0735282412966069
HVUL0H00307.2 HVUL1H17392.2 0.243812350507357
HVUL0H00307.2 HVUL1H17858.2 0.0927689334382523
HVUL0H00307.2 HVUL1H17882.2 0.0475322513555176
HVUL0H00307.2 HVUL1H18104.2 0.068484955851204
HVUL0H00307.2 HVUL1H19398.2 0.040717221825885
HVUL0H00307.2 HVUL1H19452.2 0.463862489260298
HVUL0H00307.2 HVUL1H19455.2 0.350935453180209
HVUL0H00307.2 HVUL1H19652.2 0.30493216797264
HVUL0H00307.2 HVUL1H19913.2 0.120851695200112
HVUL0H00307.2 HVUL1H21530.2 0.304087778758817
HVUL0H00307.2 HVUL1H21576.2 0.189680471034944
HVUL0H00307.2 HVUL1H21611.2 0.521481083124179
HVUL0H00307.2 HVUL1H21899.2 0.36267858619276
HVUL0H00307.2 HVUL1H21903.2 0.0132964098266072
HVUL0H00307.2 HVUL1H21924.2 0.0679480484003102
HVUL0H00307.2 HVUL1H22029.2 0.0237078646564412
HVUL0H00307.2 HVUL1H22161.2 0.311568012812584
HVUL0H00307.2 HVUL1H22163.2 0.022812978356706
HVUL0H00307.2 HVUL1H22447.2 0.126780822948796
HVUL0H00307.2 HVUL1H22508.2 0.058068369860307
HVUL0H00307.2 HVUL1H22906.2 0.0630100771134715
HVUL0H00307.2 HVUL1H23035.2 0.0638553916869101
HVUL0H00307.2 HVUL1H23859.2 0.0207377341356719
HVUL0H00307.2 HVUL1H24019.2 0.107312327585753
HVUL0H00307.2 HVUL1H24020.2 0.112513321204397
HVUL0H00307.2 HVUL1H24055.2 0.205835435122906
HVUL0H00307.2 HVUL1H24106.2 0.0795518951245096
HVUL0H00307.2 HVUL1H24143.2 0.0832826503497855
HVUL0H00307.2 HVUL1H24325.2 0.339681920921288
HVUL0H00307.2 HVUL1H24550.2 0.533808101245521
HVUL0H00307.2 HVUL1H24632.2 0.278396016861274
HVUL0H00307.2 HVUL1H25153.2 0.0830396670000487
HVUL0H00307.2 HVUL1H25489.2 0.0415406953178973
HVUL0H00307.2 HVUL1H25508.2 0.115253891667237
HVUL0H00307.2 HVUL1H25647.2 0.410075118218953
HVUL0H00307.2 HVUL1H25652.2 0.362227561019249
HVUL0H00307.2 HVUL1H25959.2 0.113263028300104
HVUL0H00307.2 HVUL1H26128.2 0.464605612910795
HVUL0H00307.2 HVUL1H26242.2 0.216981911077422
HVUL0H00307.2 HVUL1H26289.2 0.159951086274756
HVUL0H00307.2 HVUL1H26836.2 0.275250856017463
HVUL0H00307.2 HVUL1H27174.2 0.147398695289594
HVUL0H00307.2 HVUL1H27184.2 0.13809121069432
HVUL0H00307.2 HVUL1H27765.2 0.480710593869485
HVUL0H00307.2 HVUL1H27930.2 0.451251824402722
HVUL0H00307.2 HVUL1H28148.2 0.173611882501427
HVUL0H00307.2 HVUL1H28149.2 0.0963917052891185
HVUL0H00307.2 HVUL1H28170.2 0.352967996190802
HVUL0H00307.2 HVUL1H28421.2 0.25619517922525
HVUL0H00307.2 HVUL1H28711.2 0.201371219620411
HVUL0H00307.2 HVUL1H28745.2 0.0725550094758366
HVUL0H00307.2 HVUL1H29089.2 0.061589462062984
HVUL0H00307.2 HVUL1H29478.2 0.213573125384118
HVUL0H00307.2 HVUL1H29691.2 0.0402224368929826
HVUL0H00307.2 HVUL1H29984.2 0.213619025860631
HVUL0H00307.2 HVUL1H30627.2 0.0479291416575988
HVUL0H00307.2 HVUL1H30697.2 0.290708065429468
HVUL0H00307.2 HVUL1H30851.2 0.0410502396304987
HVUL0H00307.2 HVUL1H31084.2 0.0398750081915516
HVUL0H00307.2 HVUL1H31805.2 0.0615101227498748
HVUL0H00307.2 HVUL1H31978.2 0.209611891457151
HVUL0H00307.2 HVUL1H32077.2 0.096258411937914
HVUL0H00307.2 HVUL1H32265.2 0.0250094041097173
HVUL0H00307.2 HVUL1H32439.2 0.0585705659315072
HVUL0H00307.2 HVUL1H32525.2 0.23303116384611
HVUL0H00307.2 HVUL1H32736.2 0.203271283098488
HVUL0H00307.2 HVUL1H32788.2 0.0102935560867764
HVUL0H00307.2 HVUL1H32871.2 0.0244543341221071
HVUL0H00307.2 HVUL1H33851.2 0.416982177357545
HVUL0H00307.2 HVUL1H33854.2 0.0916429103560973
HVUL0H00307.2 HVUL1H33925.2 0.171769325786109
HVUL0H00307.2 HVUL1H33926.2 0.0647326731596481
HVUL0H00307.2 HVUL1H33988.2 0.048494987186045
HVUL0H00307.2 HVUL1H34651.2 0.315720663930181
HVUL0H00307.2 HVUL1H34792.2 0.0401219174480543
HVUL0H00307.2 HVUL1H35034.2 0.12034887735448
HVUL0H00307.2 HVUL1H35222.2 0.546947748294942
HVUL0H00307.2 HVUL1H35553.2 0.133273500426921
HVUL0H00307.2 HVUL1H35677.2 0.152891138537778
HVUL0H00307.2 HVUL1H35678.2 0.504344200416554
HVUL0H00307.2 HVUL1H36116.2 0.0324979731171498
HVUL0H00307.2 HVUL1H36689.2 0.109951889258733
HVUL0H00307.2 HVUL1H36755.2 0.0509505831942799
HVUL0H00307.2 HVUL1H37071.2 0.444275583958301
HVUL0H00307.2 HVUL1H37075.2 0.173315553077768
HVUL0H00307.2 HVUL1H37096.2 0.175984241887734
HVUL0H00307.2 HVUL1H37135.2 0.0480020982582981
HVUL0H00307.2 HVUL1H37284.2 0.053995058442356
HVUL0H00307.2 HVUL1H37286.2 0.0672034498314929
HVUL0H00307.2 HVUL1H37385.2 0.144421669689011
HVUL0H00307.2 HVUL1H37478.2 0.49190793649281
HVUL0H00307.2 HVUL1H37494.2 0.00813442330497706
HVUL0H00307.2 HVUL1H37808.2 0.0822947395440007
HVUL0H00307.2 HVUL1H38023.2 0.094213910659469
HVUL0H00307.2 HVUL1H38024.2 0.184468453870305
HVUL0H00307.2 HVUL1H38534.2 0.106063922633077
HVUL0H00307.2 HVUL1H38669.2 0.209780313944603
HVUL0H00307.2 HVUL1H38670.2 0.142927939459992
HVUL0H00307.2 HVUL1H38671.2 0.330485039480766
HVUL0H00307.2 HVUL1H40131.2 0.296549202164338
HVUL0H00307.2 HVUL1H40305.2 0.148302642660929
HVUL0H00307.2 HVUL1H40671.2 0.248864291540507
HVUL0H00307.2 HVUL1H40745.2 0.0436663300972664
HVUL0H00307.2 HVUL1H41297.2 0.481614182377899
HVUL0H00307.2 HVUL1H41381.2 0.305169851961104
HVUL0H00307.2 HVUL1H41394.2 0.039781936765808
HVUL0H00307.2 HVUL1H41483.2 0.109959677390983
HVUL0H00307.2 HVUL1H41888.2 0.207949848987445
HVUL0H00307.2 HVUL1H42009.2 0.346772255200563
HVUL0H00307.2 HVUL1H42017.2 0.0753022826014995
HVUL0H00307.2 HVUL1H42103.2 0.117246095422682
HVUL0H00307.2 HVUL1H42113.2 0.0424372207846286
HVUL0H00307.2 HVUL1H43388.2 0.15036642858481
HVUL0H00307.2 HVUL1H43480.2 0.520801480914809
HVUL0H00307.2 HVUL1H43857.2 0.129829088251075
HVUL0H00307.2 HVUL1H43888.2 0.191472486872665
HVUL0H00307.2 HVUL1H44419.2 0.060617378564825
HVUL0H00307.2 HVUL1H44718.2 0.0734906553749987
HVUL0H00307.2 HVUL1H44906.2 0.218399836602783
HVUL0H00307.2 HVUL1H45277.2 0.078851553031575
HVUL0H00307.2 HVUL1H45373.2 0.0377868418135208
HVUL0H00307.2 HVUL1H45563.2 0.194792351981085
HVUL0H00307.2 HVUL1H45867.2 0.0418133791717063
HVUL0H00307.2 HVUL1H46573.2 0.0131493972976866
HVUL0H00307.2 HVUL1H46645.2 0.274943872657763
HVUL0H00307.2 HVUL1H46646.2 0.102514985427939
HVUL0H00307.2 HVUL1H46797.2 0.0674806913835221
HVUL0H00307.2 HVUL1H47149.2 0.0453641318691017
HVUL0H00307.2 HVUL1H47224.2 0.047123144501886
HVUL0H00307.2 HVUL1H47225.2 0.545982798990129
HVUL0H00307.2 HVUL1H47226.2 0.532291868271885
HVUL0H00307.2 HVUL1H47291.2 0.108243511294112
HVUL0H00307.2 HVUL1H47482.2 0.126897637467205
HVUL0H00307.2 HVUL1H47802.2 0.465886622574194
HVUL0H00307.2 HVUL1H48159.2 0.479168553722017
HVUL0H00307.2 HVUL1H48252.2 0.0584843444035879
HVUL0H00307.2 HVUL1H49095.2 0.524629116831805
HVUL0H00307.2 HVUL1H49142.2 0.0409121214884212
HVUL0H00307.2 HVUL1H49334.2 0.0267019722350913
HVUL0H00307.2 HVUL1H49842.2 0.0781340585837227
HVUL0H00307.2 HVUL1H50300.2 0.0823475294607901
HVUL0H00307.2 HVUL1H52100.2 0.0945864325776504
HVUL0H00307.2 HVUL1H52101.2 0.514684609789844
HVUL0H00307.2 HVUL1H52138.2 0.234240421206574
HVUL0H00307.2 HVUL1H52139.2 0.35764323545826
HVUL0H00307.2 HVUL1H52140.2 0.0848005022408962
HVUL0H00307.2 HVUL1H52143.2 0.335919882992587
HVUL0H00307.2 HVUL1H52547.2 0.337905703456248
HVUL0H00307.2 HVUL1H52548.2 0.0603374595366094
HVUL0H00307.2 HVUL1H54366.2 0.302096781792777
HVUL0H00307.2 HVUL1H55154.2 0.0551042034454101
HVUL0H00307.2 HVUL1H55207.2 0.157553447358535
HVUL0H00307.2 HVUL1H55813.2 0.0545624975723377
HVUL0H00307.2 HVUL1H56262.2 0.0560511115549216
HVUL0H00307.2 HVUL1H56265.2 0.263477890154514
HVUL0H00307.2 HVUL1H57637.2 0.192305500489306
HVUL0H00307.2 HVUL1H57948.2 0.188421212948638
HVUL0H00307.2 HVUL2H00357.2 0.549612506899907
HVUL0H00307.2 HVUL2H00403.2 0.485649520866828
HVUL0H00307.2 HVUL2H00744.2 0.183196545821985
HVUL0H00307.2 HVUL2H00850.2 0.210603847031706
HVUL0H00307.2 HVUL2H01132.2 0.466613651304769
HVUL0H00307.2 HVUL2H01457.2 0.283618368124513
HVUL0H00307.2 HVUL2H01485.2 0.0176829172176649
HVUL0H00307.2 HVUL2H01559.2 0.315077661733593
HVUL0H00307.2 HVUL2H01674.2 0.188196067797932
HVUL0H00307.2 HVUL2H01707.2 0.360424090632203
HVUL0H00307.2 HVUL2H01800.2 0.0541815711081119
HVUL0H00307.2 HVUL2H01895.2 0.499121209242645
HVUL0H00307.2 HVUL2H02301.2 0.111254645795015
HVUL0H00307.2 HVUL2H02317.2 0.01319724402093
HVUL0H00307.2 HVUL2H02329.2 0.257223709620309
HVUL0H00307.2 HVUL2H02357.2 0.280407719887608
HVUL0H00307.2 HVUL2H02396.2 0.114488420885538
HVUL0H00307.2 HVUL2H02947.2 0.0172634855629135
HVUL0H00307.2 HVUL2H03130.2 0.397539778321952
HVUL0H00307.2 HVUL2H03403.2 0.184944045890627
HVUL0H00307.2 HVUL2H03435.2 0.312483547664111
HVUL0H00307.2 HVUL2H03591.2 0.301918462348211
HVUL0H00307.2 HVUL2H03894.2 0.311808181751817
HVUL0H00307.2 HVUL2H04108.2 0.378708394721017
HVUL0H00307.2 HVUL2H04161.2 0.0274837262899673
HVUL0H00307.2 HVUL2H04170.2 0.121896969922307
HVUL0H00307.2 HVUL2H04499.2 0.463600681477179
HVUL0H00307.2 HVUL2H04832.2 0.103814453587416
HVUL0H00307.2 HVUL2H05175.2 0.0584863346326726
HVUL0H00307.2 HVUL2H05347.2 0.0868280823524698
HVUL0H00307.2 HVUL2H05428.2 0.0894876788476811
HVUL0H00307.2 HVUL2H05710.2 0.525443576029286
HVUL0H00307.2 HVUL2H05721.2 0.259746214253555
HVUL0H00307.2 HVUL2H05754.2 0.24784716938736
HVUL0H00307.2 HVUL2H05844.2 0.15308250248502
HVUL0H00307.2 HVUL2H06217.2 0.471405284160893
HVUL0H00307.2 HVUL2H06277.2 0.076160004303207
HVUL0H00307.2 HVUL2H06390.2 0.548720039159788
HVUL0H00307.2 HVUL2H06647.2 0.304180231551403
HVUL0H00307.2 HVUL2H06655.2 0.0907716155838693
HVUL0H00307.2 HVUL2H06962.2 0.485135027742881
HVUL0H00307.2 HVUL2H07173.2 0.329806827094781
HVUL0H00307.2 HVUL2H07185.2 0.176294956696396
HVUL0H00307.2 HVUL2H07443.2 0.0310952019490159
HVUL0H00307.2 HVUL2H07482.2 0.173919425785164
HVUL0H00307.2 HVUL2H07547.2 0.318123656640163
HVUL0H00307.2 HVUL2H07758.2 0.0403549191787533
HVUL0H00307.2 HVUL2H07998.2 0.0966882187556477
HVUL0H00307.2 HVUL2H08211.2 0.121361320047462
HVUL0H00307.2 HVUL2H08514.2 0.411680067315733
HVUL0H00307.2 HVUL2H08796.2 0.0743551136462394
HVUL0H00307.2 HVUL2H08826.2 0.092599084162018
HVUL0H00307.2 HVUL2H08993.2 0.278638572874378
HVUL0H00307.2 HVUL2H09167.2 0.117024504955995
HVUL0H00307.2 HVUL2H09173.2 0.192232012190788
HVUL0H00307.2 HVUL2H09198.2 0.142397796887323
HVUL0H00307.2 HVUL2H09578.2 0.122497850648708
HVUL0H00307.2 HVUL2H10045.2 0.0464983308333675
HVUL0H00307.2 HVUL2H10165.2 0.336829836442741
HVUL0H00307.2 HVUL2H10627.2 0.0135409656631303
HVUL0H00307.2 HVUL2H10719.2 0.153478879892742
HVUL0H00307.2 HVUL2H10791.2 0.0143333281844977
HVUL0H00307.2 HVUL2H10976.2 0.521089958331741
HVUL0H00307.2 HVUL2H11060.2 0.137475571744392
HVUL0H00307.2 HVUL2H11061.2 0.463922342920794
HVUL0H00307.2 HVUL2H11157.2 0.202832853038651
HVUL0H00307.2 HVUL2H11487.2 0.298425966638513
HVUL0H00307.2 HVUL2H11841.2 0.055602079776623
HVUL0H00307.2 HVUL2H11908.2 0.065293912041907
HVUL0H00307.2 HVUL2H11978.2 0.105305297134757
HVUL0H00307.2 HVUL2H11983.2 0.0816359400819604
HVUL0H00307.2 HVUL2H12128.2 0.27259833687859
HVUL0H00307.2 HVUL2H12617.2 0.240022752777984
HVUL0H00307.2 HVUL2H12682.2 0.0142266913391001
HVUL0H00307.2 HVUL2H12840.2 0.104374048943058
HVUL0H00307.2 HVUL2H13056.2 0.430570417026423
HVUL0H00307.2 HVUL2H13246.2 0.287093383595942
HVUL0H00307.2 HVUL2H13695.2 0.150911507470445
HVUL0H00307.2 HVUL2H13731.2 0.550393335382229
HVUL0H00307.2 HVUL2H13804.2 0.0637729471742177
HVUL0H00307.2 HVUL2H13806.2 0.112886448718602
HVUL0H00307.2 HVUL2H13902.2 0.0917342137693414
HVUL0H00307.2 HVUL2H13908.2 0.244554942714404
HVUL0H00307.2 HVUL2H13976.2 0.071362905873096
HVUL0H00307.2 HVUL2H14161.2 0.52847002987008
HVUL0H00307.2 HVUL2H14623.2 0.529820477676006
HVUL0H00307.2 HVUL2H14661.2 0.0496759122005501
HVUL0H00307.2 HVUL2H15246.2 0.179492303978738
HVUL0H00307.2 HVUL2H15470.2 0.0753456001401851
HVUL0H00307.2 HVUL2H15548.2 0.534326123553226
HVUL0H00307.2 HVUL2H15788.2 0.141705478341865
HVUL0H00307.2 HVUL2H15805.2 0.173600908357041
HVUL0H00307.2 HVUL2H15808.2 0.169928758400257
HVUL0H00307.2 HVUL2H15912.2 0.0282870011580716
HVUL0H00307.2 HVUL2H16053.2 0.0114804477386686
HVUL0H00307.2 HVUL2H16120.2 0.540555466511828
HVUL0H00307.2 HVUL2H16130.2 0.197666849763197
HVUL0H00307.2 HVUL2H16368.2 0.195987721361161
HVUL0H00307.2 HVUL2H16393.2 0.380180784648264
HVUL0H00307.2 HVUL2H16695.2 0.0851412485070306
HVUL0H00307.2 HVUL2H16929.2 0.189758529610353
HVUL0H00307.2 HVUL2H16977.2 0.0528020118902123
HVUL0H00307.2 HVUL2H17078.2 0.0382613067013537
HVUL0H00307.2 HVUL2H17220.2 0.395019449941377
HVUL0H00307.2 HVUL2H17355.2 0.283804000376644
HVUL0H00307.2 HVUL2H17569.2 0.279256941270395
HVUL0H00307.2 HVUL2H17570.2 0.116390870860668
HVUL0H00307.2 HVUL2H17727.2 0.0137467333338896
HVUL0H00307.2 HVUL2H17843.2 0.25160889163961
HVUL0H00307.2 HVUL2H17845.2 0.436090555012237
HVUL0H00307.2 HVUL2H17846.2 0.369091318099169
HVUL0H00307.2 HVUL2H17971.2 0.282969189906341
HVUL0H00307.2 HVUL2H18220.2 0.0160499940095783
HVUL0H00307.2 HVUL2H18516.2 0.120388941417134
HVUL0H00307.2 HVUL2H19277.2 0.0945564051351231
HVUL0H00307.2 HVUL2H19285.2 0.131024297148321
HVUL0H00307.2 HVUL2H19410.2 0.014807276012601
HVUL0H00307.2 HVUL2H19485.2 0.034462674984803
HVUL0H00307.2 HVUL2H19792.2 0.504103606545474
HVUL0H00307.2 HVUL2H20321.2 0.0651191807264723
HVUL0H00307.2 HVUL2H20373.2 0.232641555416191
HVUL0H00307.2 HVUL2H20517.2 0.515836214378956
HVUL0H00307.2 HVUL2H20626.2 0.0466620752760655
HVUL0H00307.2 HVUL2H21055.2 0.108770342958634
HVUL0H00307.2 HVUL2H21558.2 0.160954234508437
HVUL0H00307.2 HVUL2H21989.2 0.0939443118116729
HVUL0H00307.2 HVUL2H22125.2 0.524815912298857
HVUL0H00307.2 HVUL2H22128.2 0.0549679259778801
HVUL0H00307.2 HVUL2H22195.2 0.32940202881807
HVUL0H00307.2 HVUL2H22220.2 0.168745875294072
HVUL0H00307.2 HVUL2H22730.2 0.222124646118203
HVUL0H00307.2 HVUL2H22763.2 0.250516807616647
HVUL0H00307.2 HVUL2H22973.2 0.311026329863547
HVUL0H00307.2 HVUL2H23129.2 0.0374336004949803
HVUL0H00307.2 HVUL2H23135.2 0.466420705274133
HVUL0H00307.2 HVUL2H23334.2 0.0396062071029232
HVUL0H00307.2 HVUL2H23534.2 0.153767217748965
HVUL0H00307.2 HVUL2H23588.2 0.316125442442053
HVUL0H00307.2 HVUL2H24437.2 0.490043527395997
HVUL0H00307.2 HVUL2H24717.2 0.0291557017107863
HVUL0H00307.2 HVUL2H24951.2 0.440419386208631
HVUL0H00307.2 HVUL2H25113.2 0.0607064403558233
HVUL0H00307.2 HVUL2H25164.2 0.259472652503554
HVUL0H00307.2 HVUL2H25452.2 0.419820891441811
HVUL0H00307.2 HVUL2H25767.2 0.0291912560585499
HVUL0H00307.2 HVUL2H26044.2 0.501474312803977
HVUL0H00307.2 HVUL2H26101.2 0.292862329375238
HVUL0H00307.2 HVUL2H26185.2 0.194417426256421
HVUL0H00307.2 HVUL2H26186.2 0.206474682002698
HVUL0H00307.2 HVUL2H26514.2 0.142846750574051
HVUL0H00307.2 HVUL2H26584.2 0.379017291953908
HVUL0H00307.2 HVUL2H26652.2 0.173235500209701
HVUL0H00307.2 HVUL2H26684.2 0.0923394362784223
HVUL0H00307.2 HVUL2H26840.2 0.325464867937639
HVUL0H00307.2 HVUL2H27134.2 0.269728681444187
HVUL0H00307.2 HVUL2H27240.2 0.0954086794666417
HVUL0H00307.2 HVUL2H27245.2 0.212054071310809
HVUL0H00307.2 HVUL2H27611.2 0.470025415491728
HVUL0H00307.2 HVUL2H27706.2 0.0417788441680418
HVUL0H00307.2 HVUL2H28224.2 0.0732278579827626
HVUL0H00307.2 HVUL2H28623.2 0.027419422651843
HVUL0H00307.2 HVUL2H28699.2 0.480866486147957
HVUL0H00307.2 HVUL2H28789.2 0.154061877249514
HVUL0H00307.2 HVUL2H28897.2 0.54166556539209
HVUL0H00307.2 HVUL2H29023.2 0.2065398797302
HVUL0H00307.2 HVUL2H29044.2 0.1361313148795
HVUL0H00307.2 HVUL2H29227.2 0.196705064970054
HVUL0H00307.2 HVUL2H29511.2 0.0500296974091361
HVUL0H00307.2 HVUL2H29515.2 0.387725437786912
HVUL0H00307.2 HVUL2H29775.2 0.11195980859448
HVUL0H00307.2 HVUL2H30421.2 0.145959037949151
HVUL0H00307.2 HVUL2H30422.2 0.167413743368678
HVUL0H00307.2 HVUL2H30600.2 0.0577262266870492
HVUL0H00307.2 HVUL2H31026.2 0.0672560832838408
HVUL0H00307.2 HVUL2H31041.2 0.476705415164496
HVUL0H00307.2 HVUL2H31072.2 0.321824766935044
HVUL0H00307.2 HVUL2H31180.2 0.0662111136763078
HVUL0H00307.2 HVUL2H31745.2 0.041441779329027
HVUL0H00307.2 HVUL2H31781.2 0.102942812420225
HVUL0H00307.2 HVUL2H31817.2 0.329251625332105
HVUL0H00307.2 HVUL2H31871.2 0.0199848324819973
HVUL0H00307.2 HVUL2H31877.2 0.303989663781344
HVUL0H00307.2 HVUL2H32028.2 0.0105392485193181
HVUL0H00307.2 HVUL2H32162.2 0.264334168808085
HVUL0H00307.2 HVUL2H32216.2 0.533093164464732
HVUL0H00307.2 HVUL2H32276.2 0.085526224378649
HVUL0H00307.2 HVUL2H32320.2 0.0644610020541615
HVUL0H00307.2 HVUL2H32475.2 0.0355802972159569
HVUL0H00307.2 HVUL2H32559.2 0.181756437447823
HVUL0H00307.2 HVUL2H32565.2 0.162826133561085
HVUL0H00307.2 HVUL2H32768.2 0.025046680518227
HVUL0H00307.2 HVUL2H33155.2 0.411308784928741
HVUL0H00307.2 HVUL2H33373.2 0.0732140251623221
HVUL0H00307.2 HVUL2H34193.2 0.0560816346804083
HVUL0H00307.2 HVUL2H34194.2 0.547473815426622
HVUL0H00307.2 HVUL2H34353.2 0.106285298287455
HVUL0H00307.2 HVUL2H34467.2 0.546420333486523
HVUL0H00307.2 HVUL2H34976.2 0.02309063378013
HVUL0H00307.2 HVUL2H35185.2 0.037269754119014
HVUL0H00307.2 HVUL2H35564.2 0.387903129957701
HVUL0H00307.2 HVUL2H35690.2 0.0872037323610715
HVUL0H00307.2 HVUL2H35825.2 0.528054798142374
HVUL0H00307.2 HVUL2H35866.2 0.113512510583554
HVUL0H00307.2 HVUL2H36888.2 0.240938865210795
HVUL0H00307.2 HVUL2H36917.2 0.0801705868674058
HVUL0H00307.2 HVUL2H36978.2 0.0538934494702588
HVUL0H00307.2 HVUL2H36984.2 0.543745351497588
HVUL0H00307.2 HVUL2H36996.2 0.198211398205716
HVUL0H00307.2 HVUL2H37145.2 0.123682273989072
HVUL0H00307.2 HVUL2H37485.2 0.140827036712132
HVUL0H00307.2 HVUL2H37591.2 0.030067023425626
HVUL0H00307.2 HVUL2H38308.2 0.0152547317410519
HVUL0H00307.2 HVUL2H38460.2 0.0669047725672059
HVUL0H00307.2 HVUL2H38577.2 0.0212489734094496
HVUL0H00307.2 HVUL2H38578.2 0.24715777607455
HVUL0H00307.2 HVUL2H38899.2 0.0351499386398324
HVUL0H00307.2 HVUL2H39297.2 0.428263163949565
HVUL0H00307.2 HVUL2H39521.2 0.543886034570687
HVUL0H00307.2 HVUL2H39551.2 0.0923736887643952
HVUL0H00307.2 HVUL2H39751.2 0.346242051807778
HVUL0H00307.2 HVUL2H39755.2 0.153088050311936
HVUL0H00307.2 HVUL2H39768.2 0.0202146490189089
HVUL0H00307.2 HVUL2H39769.2 0.12483120520004
HVUL0H00307.2 HVUL2H39798.2 0.132083917352107
HVUL0H00307.2 HVUL2H39978.2 0.511981175407216
HVUL0H00307.2 HVUL2H40320.2 0.0202854999354783
HVUL0H00307.2 HVUL2H40321.2 0.0499491347898401
HVUL0H00307.2 HVUL2H40420.2 0.0668600904278921
HVUL0H00307.2 HVUL2H40772.2 0.301340730263855
HVUL0H00307.2 HVUL2H40943.2 0.546847738204342
HVUL0H00307.2 HVUL2H41304.2 0.138026743349808
HVUL0H00307.2 HVUL2H41719.2 0.075454719669519
HVUL0H00307.2 HVUL2H42346.2 0.0831585267355845
HVUL0H00307.2 HVUL2H42411.2 0.42533908560353
HVUL0H00307.2 HVUL2H42689.2 0.10851058258396
HVUL0H00307.2 HVUL2H42722.2 0.512308505559894
HVUL0H00307.2 HVUL2H42804.2 0.38321134110411
HVUL0H00307.2 HVUL2H43054.2 0.0323521910909714
HVUL0H00307.2 HVUL2H43064.2 0.151577913710393
HVUL0H00307.2 HVUL2H43080.2 0.46472405244071
HVUL0H00307.2 HVUL2H43458.2 0.503708160860835
HVUL0H00307.2 HVUL2H44319.2 0.142743761105019
HVUL0H00307.2 HVUL2H44538.2 0.0192375785295744
HVUL0H00307.2 HVUL2H44541.2 0.018718339456912
HVUL0H00307.2 HVUL2H44679.2 0.0245933087056653
HVUL0H00307.2 HVUL2H45020.2 0.0574737637866344
HVUL0H00307.2 HVUL2H45057.2 0.0876033390468529
HVUL0H00307.2 HVUL2H45313.2 0.0363025352188193
HVUL0H00307.2 HVUL2H46008.2 0.0187247893993126
HVUL0H00307.2 HVUL2H46609.2 0.111658658066008
HVUL0H00307.2 HVUL2H46613.2 0.0407984330850974
HVUL0H00307.2 HVUL2H46937.2 0.0952887105440686
HVUL0H00307.2 HVUL2H47020.2 0.0896636341245367
HVUL0H00307.2 HVUL2H48105.2 0.330634988462796
HVUL0H00307.2 HVUL2H48130.2 0.27711921883307
HVUL0H00307.2 HVUL2H48132.2 0.0995044440627148
HVUL0H00307.2 HVUL2H48299.2 0.0651382002379731
HVUL0H00307.2 HVUL2H48722.2 0.255870266322165
HVUL0H00307.2 HVUL2H48829.2 0.225578852105482
HVUL0H00307.2 HVUL2H49348.2 0.163859538460181
HVUL0H00307.2 HVUL2H49708.2 0.0609986516513034
HVUL0H00307.2 HVUL2H49836.2 0.550586738089084
HVUL0H00307.2 HVUL2H49975.2 0.537654231361362
HVUL0H00307.2 HVUL2H50007.2 0.0866583249021638
HVUL0H00307.2 HVUL2H50047.2 0.390057821748899
HVUL0H00307.2 HVUL2H50149.2 0.121928865057514
HVUL0H00307.2 HVUL2H50337.2 0.193423005632691
HVUL0H00307.2 HVUL2H50893.2 0.519336793939038
HVUL0H00307.2 HVUL2H51230.2 0.116158305852034
HVUL0H00307.2 HVUL2H51838.2 0.539367911485841
HVUL0H00307.2 HVUL2H51858.2 0.356458130429981
HVUL0H00307.2 HVUL2H52258.2 0.303358068790618
HVUL0H00307.2 HVUL2H52278.2 0.356185072234284
HVUL0H00307.2 HVUL2H52294.2 0.0394964662065107
HVUL0H00307.2 HVUL2H52299.2 0.0215213659276097
HVUL0H00307.2 HVUL2H52323.2 0.305587626952623
HVUL0H00307.2 HVUL2H53122.2 0.0894091285194896
HVUL0H00307.2 HVUL2H53131.2 0.0765010125846723
HVUL0H00307.2 HVUL2H53789.2 0.0209371803336795
HVUL0H00307.2 HVUL2H54254.2 0.0506630123855326
HVUL0H00307.2 HVUL2H54983.2 0.0876940003126529
HVUL0H00307.2 HVUL2H54984.2 0.213996186513262
HVUL0H00307.2 HVUL2H55266.2 0.0770938731533719
HVUL0H00307.2 HVUL2H55276.2 0.510266457315516
HVUL0H00307.2 HVUL2H55366.2 0.221224118601584
HVUL0H00307.2 HVUL2H57269.2 0.0216278650687308
HVUL0H00307.2 HVUL2H58401.2 0.222284969410725
HVUL0H00307.2 HVUL2H58709.2 0.2404795569906
HVUL0H00307.2 HVUL2H59083.2 0.103173955471742
HVUL0H00307.2 HVUL2H59273.2 0.151478104176805
HVUL0H00307.2 HVUL3H00692.2 0.0458151393117931
HVUL0H00307.2 HVUL3H00778.2 0.183564350981323
HVUL0H00307.2 HVUL3H00780.2 0.0191347086162558
HVUL0H00307.2 HVUL3H01033.2 0.380416167750212
HVUL0H00307.2 HVUL3H01271.2 0.0222755909611239
HVUL0H00307.2 HVUL3H01333.2 0.142052577212557
HVUL0H00307.2 HVUL3H01475.2 0.229802871513736
HVUL0H00307.2 HVUL3H01640.2 0.0371109831733363
HVUL0H00307.2 HVUL3H01701.2 0.0728718630164058
HVUL0H00307.2 HVUL3H01878.2 0.103678800780518
HVUL0H00307.2 HVUL3H01917.2 0.30135973407006
HVUL0H00307.2 HVUL3H01927.2 0.124570965406888
HVUL0H00307.2 HVUL3H01928.2 0.0306929608393228
HVUL0H00307.2 HVUL3H02641.2 0.470251229114982
HVUL0H00307.2 HVUL3H02980.2 0.353361414408836
HVUL0H00307.2 HVUL3H03242.2 0.0348943826487497
HVUL0H00307.2 HVUL3H03649.2 0.0350119159775472
HVUL0H00307.2 HVUL3H03686.2 0.233959182857392
HVUL0H00307.2 HVUL3H03687.2 0.176486901725454
HVUL0H00307.2 HVUL3H03848.2 0.444018253775296
HVUL0H00307.2 HVUL3H03998.2 0.0687174103905242
HVUL0H00307.2 HVUL3H04057.2 0.357471924755459
HVUL0H00307.2 HVUL3H04164.2 0.104735841316024
HVUL0H00307.2 HVUL3H04290.2 0.251391325489893
HVUL0H00307.2 HVUL3H04885.2 0.443498656416997
HVUL0H00307.2 HVUL3H04907.2 0.107383053207222
HVUL0H00307.2 HVUL3H04908.2 0.375556520422398
HVUL0H00307.2 HVUL3H05213.2 0.549979047302642
HVUL0H00307.2 HVUL3H05214.2 0.19372817851735
HVUL0H00307.2 HVUL3H05294.2 0.188023293777406
HVUL0H00307.2 HVUL3H05776.2 0.0141241183278718
HVUL0H00307.2 HVUL3H06042.2 0.125728899945516
HVUL0H00307.2 HVUL3H06126.2 0.0631915204181397
HVUL0H00307.2 HVUL3H06463.2 0.0955287020287457
HVUL0H00307.2 HVUL3H06540.2 0.169927070526969
HVUL0H00307.2 HVUL3H06541.2 0.248830750052615
HVUL0H00307.2 HVUL3H07019.2 0.110328713640895
HVUL0H00307.2 HVUL3H07351.2 0.103800436835373
HVUL0H00307.2 HVUL3H07785.2 0.319004783316171
HVUL0H00307.2 HVUL3H07975.2 0.296742107745808
HVUL0H00307.2 HVUL3H08012.2 0.199767966421989
HVUL0H00307.2 HVUL3H08119.2 0.526981161422709
HVUL0H00307.2 HVUL3H08123.2 0.51137101372628
HVUL0H00307.2 HVUL3H08166.2 0.0601897995153232
HVUL0H00307.2 HVUL3H08173.2 0.291725637777578
HVUL0H00307.2 HVUL3H08174.2 0.0297041701289862
HVUL0H00307.2 HVUL3H08454.2 0.0174438383558902
HVUL0H00307.2 HVUL3H08612.2 0.224143949971125
HVUL0H00307.2 HVUL3H08614.2 0.359714625703985
HVUL0H00307.2 HVUL3H08984.2 0.0117005166751917
HVUL0H00307.2 HVUL3H09477.2 0.26407871055556
HVUL0H00307.2 HVUL3H09617.2 0.101768764869013
HVUL0H00307.2 HVUL3H09651.2 0.0433010908422897
HVUL0H00307.2 HVUL3H09767.2 0.0179697584812848
HVUL0H00307.2 HVUL3H10299.2 0.053749906539443
HVUL0H00307.2 HVUL3H10629.2 0.0123683867566986
HVUL0H00307.2 HVUL3H10738.2 0.198971234779512
HVUL0H00307.2 HVUL3H11276.2 0.238578179704496
HVUL0H00307.2 HVUL3H11287.2 0.481770565234355
HVUL0H00307.2 HVUL3H11288.2 0.296486370547809
HVUL0H00307.2 HVUL3H11440.2 0.486898913349407
HVUL0H00307.2 HVUL3H11562.2 0.107151326175675
HVUL0H00307.2 HVUL3H11638.2 0.0867998386218631
HVUL0H00307.2 HVUL3H11700.2 0.0391927781958498
HVUL0H00307.2 HVUL3H11788.2 0.0400464664959957
HVUL0H00307.2 HVUL3H12088.2 0.0652098987112016
HVUL0H00307.2 HVUL3H12099.2 0.065472078933951
HVUL0H00307.2 HVUL3H12166.2 0.0953095220686051
HVUL0H00307.2 HVUL3H12450.2 0.549171422783987
HVUL0H00307.2 HVUL3H12984.2 0.348433390119238
HVUL0H00307.2 HVUL3H13159.2 0.515824567891664
HVUL0H00307.2 HVUL3H13434.2 0.155674694564615
HVUL0H00307.2 HVUL3H13621.2 0.0973425615284775
HVUL0H00307.2 HVUL3H13708.2 0.363650330357466
HVUL0H00307.2 HVUL3H14068.2 0.224173326234935
HVUL0H00307.2 HVUL3H14091.2 0.0537194776566981
HVUL0H00307.2 HVUL3H14322.2 0.305408039670922
HVUL0H00307.2 HVUL3H14469.2 0.223977504909135
HVUL0H00307.2 HVUL3H14470.2 0.272405435618968
HVUL0H00307.2 HVUL3H14542.2 0.469846452363004
HVUL0H00307.2 HVUL3H14803.2 0.529504452835169
HVUL0H00307.2 HVUL3H14890.2 0.0400658391366102
HVUL0H00307.2 HVUL3H14996.2 0.247976774450735
HVUL0H00307.2 HVUL3H15468.2 0.156598511664111
HVUL0H00307.2 HVUL3H15480.2 0.0893478216764446
HVUL0H00307.2 HVUL3H15647.2 0.0583665476856776
HVUL0H00307.2 HVUL3H15706.2 0.0164275721527561
HVUL0H00307.2 HVUL3H15880.2 0.321274669011088
HVUL0H00307.2 HVUL3H15881.2 0.483724845367979
HVUL0H00307.2 HVUL3H15882.2 0.498060598440145
HVUL0H00307.2 HVUL3H16251.2 0.409547391483912
HVUL0H00307.2 HVUL3H16253.2 0.0388170760572802
HVUL0H00307.2 HVUL3H16621.2 0.537429731801752
HVUL0H00307.2 HVUL3H17692.2 0.120863890073047
HVUL0H00307.2 HVUL3H17754.2 0.17002184851982
HVUL0H00307.2 HVUL3H17775.2 0.119868327195033
HVUL0H00307.2 HVUL3H18322.2 0.455613390297796
HVUL0H00307.2 HVUL3H18346.2 0.335736941699364
HVUL0H00307.2 HVUL3H18359.2 0.0677258308672182
HVUL0H00307.2 HVUL3H18765.2 0.0286869891597655
HVUL0H00307.2 HVUL3H18870.2 0.0203030428662534
HVUL0H00307.2 HVUL3H19211.2 0.205864840937168
HVUL0H00307.2 HVUL3H19216.2 0.133903638783115
HVUL0H00307.2 HVUL3H19264.2 0.0858563163115579
HVUL0H00307.2 HVUL3H19889.2 0.48633316796103
HVUL0H00307.2 HVUL3H20388.2 0.118783041501378
HVUL0H00307.2 HVUL3H20482.2 0.179207564682131
HVUL0H00307.2 HVUL3H20605.2 0.192372676023764
HVUL0H00307.2 HVUL3H20696.2 0.53496140432272
HVUL0H00307.2 HVUL3H20712.2 0.0625578313865009
HVUL0H00307.2 HVUL3H20878.2 0.0779311463868766
HVUL0H00307.2 HVUL3H20881.2 0.0344585915424598
HVUL0H00307.2 HVUL3H20970.2 0.472993241936749
HVUL0H00307.2 HVUL3H21207.2 0.37537043036091
HVUL0H00307.2 HVUL3H21209.2 0.548202790438616
HVUL0H00307.2 HVUL3H21706.2 0.259026284254753
HVUL0H00307.2 HVUL3H21712.2 0.33762248402676
HVUL0H00307.2 HVUL3H21938.2 0.0401045405129371
HVUL0H00307.2 HVUL3H22147.2 0.0180656916373574
HVUL0H00307.2 HVUL3H22457.2 0.0506329334601561
HVUL0H00307.2 HVUL3H22749.2 0.0148405083297597
HVUL0H00307.2 HVUL3H23066.2 0.488955196315978
HVUL0H00307.2 HVUL3H23168.2 0.161948827679887
HVUL0H00307.2 HVUL3H23237.2 0.0271840885273277
HVUL0H00307.2 HVUL3H23380.2 0.428614717711838
HVUL0H00307.2 HVUL3H23400.2 0.0993250882350095
HVUL0H00307.2 HVUL3H23631.2 0.102427888333321
HVUL0H00307.2 HVUL3H23875.2 0.124509589551459
HVUL0H00307.2 HVUL3H24185.2 0.40690401276716
HVUL0H00307.2 HVUL3H24242.2 0.449151187258526
HVUL0H00307.2 HVUL3H24580.2 0.142823549082926
HVUL0H00307.2 HVUL3H24777.2 0.0240355080246933
HVUL0H00307.2 HVUL3H24778.2 0.0163997464646877
HVUL0H00307.2 HVUL3H24808.2 0.396269792438787
HVUL0H00307.2 HVUL3H25020.2 0.0640382217242631
HVUL0H00307.2 HVUL3H25041.2 0.499135387866464
HVUL0H00307.2 HVUL3H25243.2 0.0115586563970199
HVUL0H00307.2 HVUL3H25334.2 0.0151271320802213
HVUL0H00307.2 HVUL3H25854.2 0.197037832260123
HVUL0H00307.2 HVUL3H26590.2 0.0249814435882126
HVUL0H00307.2 HVUL3H26785.2 0.483951021523512
HVUL0H00307.2 HVUL3H26923.2 0.0638152694334632
HVUL0H00307.2 HVUL3H26930.2 0.138226470273052
HVUL0H00307.2 HVUL3H26941.2 0.216340963442724
HVUL0H00307.2 HVUL3H27162.2 0.0713761242145491
HVUL0H00307.2 HVUL3H27166.2 0.0208324460457903
HVUL0H00307.2 HVUL3H27553.2 0.126479422572602
HVUL0H00307.2 HVUL3H27715.2 0.550133126526978
HVUL0H00307.2 HVUL3H27955.2 0.548710086533537
HVUL0H00307.2 HVUL3H28485.2 0.0163231055018228
HVUL0H00307.2 HVUL3H29223.2 0.112899691242118
HVUL0H00307.2 HVUL3H29838.2 0.0542456797939273
HVUL0H00307.2 HVUL3H29869.2 0.418412373040982
HVUL0H00307.2 HVUL3H30104.2 0.39451774258937
HVUL0H00307.2 HVUL3H30197.2 0.105524035970022
HVUL0H00307.2 HVUL3H31098.2 0.439272335808021
HVUL0H00307.2 HVUL3H31193.2 0.102529276062587
HVUL0H00307.2 HVUL3H31539.2 0.249078126952173
HVUL0H00307.2 HVUL3H31687.2 0.0428172804427545
HVUL0H00307.2 HVUL3H31835.2 0.0387523494895968
HVUL0H00307.2 HVUL3H31972.2 0.300916609346061
HVUL0H00307.2 HVUL3H32180.2 0.0831784615682204
HVUL0H00307.2 HVUL3H32380.2 0.292606601117061
HVUL0H00307.2 HVUL3H32509.2 0.145660093740668
HVUL0H00307.2 HVUL3H33070.2 0.084106776134721
HVUL0H00307.2 HVUL3H33096.2 0.0883563268575386
HVUL0H00307.2 HVUL3H33800.2 0.0460093837726561
HVUL0H00307.2 HVUL3H34478.2 0.0839514391318801
HVUL0H00307.2 HVUL3H34747.2 0.234235467984023
HVUL0H00307.2 HVUL3H34999.2 0.0186895732187791
HVUL0H00307.2 HVUL3H35284.2 0.272657167044459
HVUL0H00307.2 HVUL3H35287.2 0.0761430909857763
HVUL0H00307.2 HVUL3H35291.2 0.309386635532978
HVUL0H00307.2 HVUL3H35337.2 0.376612517033644
HVUL0H00307.2 HVUL3H35470.2 0.0421487762311076
HVUL0H00307.2 HVUL3H35485.2 0.132239263277471
HVUL0H00307.2 HVUL3H35941.2 0.0452240636235356
HVUL0H00307.2 HVUL3H36018.2 0.0196045690112876
HVUL0H00307.2 HVUL3H36062.2 0.0542477335958942
HVUL0H00307.2 HVUL3H36908.2 0.0289436512600489
HVUL0H00307.2 HVUL3H37128.2 0.234297899842808
HVUL0H00307.2 HVUL3H37157.2 0.300799651371512
HVUL0H00307.2 HVUL3H37956.2 0.411153085530747
HVUL0H00307.2 HVUL3H37959.2 0.516622001269724
HVUL0H00307.2 HVUL3H37991.2 0.0273182938228161
HVUL0H00307.2 HVUL3H38027.2 0.52659824700068
HVUL0H00307.2 HVUL3H38195.2 0.0467501280789651
HVUL0H00307.2 HVUL3H38263.2 0.0691911548553226
HVUL0H00307.2 HVUL3H38390.2 0.1190460554663
HVUL0H00307.2 HVUL3H38391.2 0.147527312358578
HVUL0H00307.2 HVUL3H38392.2 0.142449926052112
HVUL0H00307.2 HVUL3H38879.2 0.504377790191132
HVUL0H00307.2 HVUL3H38884.2 0.308911394884312
HVUL0H00307.2 HVUL3H38886.2 0.0433385670216169
HVUL0H00307.2 HVUL3H39623.2 0.115792994949017
HVUL0H00307.2 HVUL3H39981.2 0.0346730095874253
HVUL0H00307.2 HVUL3H39985.2 0.0591859603534118
HVUL0H00307.2 HVUL3H40039.2 0.470515510706823
HVUL0H00307.2 HVUL3H40386.2 0.213019168477257
HVUL0H00307.2 HVUL3H41045.2 0.135286487820659
HVUL0H00307.2 HVUL3H41103.2 0.067630905926297
HVUL0H00307.2 HVUL3H41222.2 0.371113031062222
HVUL0H00307.2 HVUL3H41261.2 0.160131224403586
HVUL0H00307.2 HVUL3H41342.2 0.337288876895771
HVUL0H00307.2 HVUL3H41412.2 0.1845851016373
HVUL0H00307.2 HVUL3H41632.2 0.0739927974260002
HVUL0H00307.2 HVUL3H41927.2 0.262676933530728
HVUL0H00307.2 HVUL3H42052.2 0.427646726300826
HVUL0H00307.2 HVUL3H42108.2 0.0518285519218178
HVUL0H00307.2 HVUL3H42110.2 0.0428886929582731
HVUL0H00307.2 HVUL3H42221.2 0.139013804605325
HVUL0H00307.2 HVUL3H42228.2 0.0506836989736456
HVUL0H00307.2 HVUL3H42471.2 0.265648288274454
HVUL0H00307.2 HVUL3H42486.2 0.0347392087455283
HVUL0H00307.2 HVUL3H42487.2 0.160713840372135
HVUL0H00307.2 HVUL3H42488.2 0.288924680254317
HVUL0H00307.2 HVUL3H42587.2 0.154929736604079
HVUL0H00307.2 HVUL3H42654.2 0.171966097863001
HVUL0H00307.2 HVUL3H42701.2 0.0329898728645945
HVUL0H00307.2 HVUL3H42930.2 0.247560565561373
HVUL0H00307.2 HVUL3H42962.2 0.438127282446654
HVUL0H00307.2 HVUL3H43022.2 0.120600878744629
HVUL0H00307.2 HVUL3H43024.2 0.505599602099447
HVUL0H00307.2 HVUL3H43045.2 0.401361773311887
HVUL0H00307.2 HVUL3H43120.2 0.040083716507856
HVUL0H00307.2 HVUL3H43126.2 0.1322310381503
HVUL0H00307.2 HVUL3H43127.2 0.040083716507856
HVUL0H00307.2 HVUL3H43360.2 0.247789463332293
HVUL0H00307.2 HVUL3H43420.2 0.140033259657949
HVUL0H00307.2 HVUL3H43587.2 0.111048405503487
HVUL0H00307.2 HVUL3H43776.2 0.391250757953939
HVUL0H00307.2 HVUL3H43778.2 0.03415196094037
HVUL0H00307.2 HVUL3H43788.2 0.515836131078028
HVUL0H00307.2 HVUL3H43789.2 0.348607463941416
HVUL0H00307.2 HVUL3H43798.2 0.447274902094484
HVUL0H00307.2 HVUL3H43836.2 0.261540146743815
HVUL0H00307.2 HVUL3H44021.2 0.0927830803412251
HVUL0H00307.2 HVUL3H44344.2 0.0539262758890744
HVUL0H00307.2 HVUL3H44356.2 0.130828602848675
HVUL0H00307.2 HVUL3H44749.2 0.186373226240831
HVUL0H00307.2 HVUL3H44767.2 0.00794978432321814
HVUL0H00307.2 HVUL3H45014.2 0.113212612032722
HVUL0H00307.2 HVUL3H46241.2 0.27697732940675
HVUL0H00307.2 HVUL3H46289.2 0.0351212591035647
HVUL0H00307.2 HVUL3H46547.2 0.175105369016426
HVUL0H00307.2 HVUL3H47364.2 0.106173513348548
HVUL0H00307.2 HVUL3H47474.2 0.270388041269329
HVUL0H00307.2 HVUL3H47477.2 0.20842508637537
HVUL0H00307.2 HVUL3H47620.2 0.0176032294428952
HVUL0H00307.2 HVUL3H47856.2 0.33624999417256
HVUL0H00307.2 HVUL3H48369.2 0.14309816095105
HVUL0H00307.2 HVUL3H48379.2 0.076940900593193
HVUL0H00307.2 HVUL3H48469.2 0.206063797430783
HVUL0H00307.2 HVUL3H49057.2 0.169224088333244
HVUL0H00307.2 HVUL3H49259.2 0.241241576681895
HVUL0H00307.2 HVUL3H49285.2 0.0980782834428377
HVUL0H00307.2 HVUL3H49622.2 0.448371956509712
HVUL0H00307.2 HVUL3H49827.2 0.358308612080434
HVUL0H00307.2 HVUL3H50035.2 0.0196623475444045
HVUL0H00307.2 HVUL3H50231.2 0.213255321833559
HVUL0H00307.2 HVUL3H50461.2 0.398159497729255
HVUL0H00307.2 HVUL3H50737.2 0.415265212590234
HVUL0H00307.2 HVUL3H50791.2 0.551278920088979
HVUL0H00307.2 HVUL3H51106.2 0.439899689168417
HVUL0H00307.2 HVUL3H51290.2 0.0609312128022233
HVUL0H00307.2 HVUL3H51405.2 0.0921587622918755
HVUL0H00307.2 HVUL3H51468.2 0.202319502929423
HVUL0H00307.2 HVUL3H51616.2 0.410695031806824
HVUL0H00307.2 HVUL3H52055.2 0.35267819973
HVUL0H00307.2 HVUL3H52056.2 0.377344683843492
HVUL0H00307.2 HVUL3H52061.2 0.287696210188359
HVUL0H00307.2 HVUL3H52223.2 0.166071904374176
HVUL0H00307.2 HVUL3H52229.2 0.356157331799351
HVUL0H00307.2 HVUL3H52379.2 0.0544476805102163
HVUL0H00307.2 HVUL3H52389.2 0.0323689453507931
HVUL0H00307.2 HVUL3H52828.2 0.310469095669845
HVUL0H00307.2 HVUL3H52849.2 0.248082200504269
HVUL0H00307.2 HVUL3H52852.2 0.244684247090092
HVUL0H00307.2 HVUL3H52909.2 0.427857277248447
HVUL0H00307.2 HVUL3H53235.2 0.17769886858935
HVUL0H00307.2 HVUL3H53245.2 0.010096696067692
HVUL0H00307.2 HVUL3H54606.2 0.14376580707811
HVUL0H00307.2 HVUL3H54670.2 0.162866896127908
HVUL0H00307.2 HVUL3H54675.2 0.0155122436505736
HVUL0H00307.2 HVUL3H55467.2 0.215760529732128
HVUL0H00307.2 HVUL3H55486.2 0.211876132474931
HVUL0H00307.2 HVUL3H55638.2 0.173978195608397
HVUL0H00307.2 HVUL3H55710.2 0.0653605379525384
HVUL0H00307.2 HVUL3H55905.2 0.0334293777313703
HVUL0H00307.2 HVUL3H56365.2 0.110926224457202
HVUL0H00307.2 HVUL3H56648.2 0.0487560502019196
HVUL0H00307.2 HVUL3H56725.2 0.187439661871699
HVUL0H00307.2 HVUL3H56754.2 0.1072326868661
HVUL0H00307.2 HVUL3H56763.2 0.0457023785993347
HVUL0H00307.2 HVUL3H57081.2 0.16029317745702
HVUL0H00307.2 HVUL3H57093.2 0.0828151369164913
HVUL0H00307.2 HVUL3H57287.2 0.105638270638504
HVUL0H00307.2 HVUL3H57469.2 0.242896879814078
HVUL0H00307.2 HVUL3H58359.2 0.25741683363678
HVUL0H00307.2 HVUL3H59764.2 0.093970465813704
HVUL0H00307.2 HVUL4H00372.2 0.0541396353942649
HVUL0H00307.2 HVUL4H01635.2 0.34450901652523
HVUL0H00307.2 HVUL4H01840.2 0.125864404805811
HVUL0H00307.2 HVUL4H02185.2 0.0273114063641314
HVUL0H00307.2 HVUL4H02257.2 0.0397191400034874
HVUL0H00307.2 HVUL4H02289.2 0.0451410546275689
HVUL0H00307.2 HVUL4H02379.2 0.034403069507217
HVUL0H00307.2 HVUL4H02775.2 0.534884268123964
HVUL0H00307.2 HVUL4H03357.2 0.442494538845108
HVUL0H00307.2 HVUL4H03474.2 0.281554831333671
HVUL0H00307.2 HVUL4H03593.2 0.54930467031787
HVUL0H00307.2 HVUL4H03594.2 0.351004816407568
HVUL0H00307.2 HVUL4H03610.2 0.0407408759413842
HVUL0H00307.2 HVUL4H04215.2 0.274027937143613
HVUL0H00307.2 HVUL4H04816.2 0.165063163789482
HVUL0H00307.2 HVUL4H04886.2 0.0188148333022279
HVUL0H00307.2 HVUL4H04954.2 0.288646951009359
HVUL0H00307.2 HVUL4H05052.2 0.0436136013628084
HVUL0H00307.2 HVUL4H05479.2 0.13587644156499
HVUL0H00307.2 HVUL4H05481.2 0.0357147850644751
HVUL0H00307.2 HVUL4H05738.2 0.259243243501577
HVUL0H00307.2 HVUL4H05887.2 0.014276632858731
HVUL0H00307.2 HVUL4H06073.2 0.0193329028588107
HVUL0H00307.2 HVUL4H06100.2 0.02825936364147
HVUL0H00307.2 HVUL4H06404.2 0.154977161139275
HVUL0H00307.2 HVUL4H06419.2 0.303620785827981
HVUL0H00307.2 HVUL4H07553.2 0.0790607917100537
HVUL0H00307.2 HVUL4H07944.2 0.0213747088923773
HVUL0H00307.2 HVUL4H08145.2 0.16254338525166
HVUL0H00307.2 HVUL4H08199.2 0.0369253785331799
HVUL0H00307.2 HVUL4H08226.2 0.208355628501467
HVUL0H00307.2 HVUL4H08346.2 0.17184077862206
HVUL0H00307.2 HVUL4H08370.2 0.146092030605443
HVUL0H00307.2 HVUL4H08887.2 0.0836697488647727
HVUL0H00307.2 HVUL4H09603.2 0.46017787660488
HVUL0H00307.2 HVUL4H09802.2 0.204929648738941
HVUL0H00307.2 HVUL4H10055.2 0.131020048448346
HVUL0H00307.2 HVUL4H10710.2 0.498717038025779
HVUL0H00307.2 HVUL4H10827.2 0.0276604753490142
HVUL0H00307.2 HVUL4H10828.2 0.0414965023030131
HVUL0H00307.2 HVUL4H11008.2 0.0397451799841175
HVUL0H00307.2 HVUL4H11222.2 0.108138894943111
HVUL0H00307.2 HVUL4H11885.2 0.040634174558253
HVUL0H00307.2 HVUL4H12148.2 0.44327286129758
HVUL0H00307.2 HVUL4H12174.2 0.0827244872772901
HVUL0H00307.2 HVUL4H12445.2 0.146967707858485
HVUL0H00307.2 HVUL4H12446.2 0.270522069588423
HVUL0H00307.2 HVUL4H13015.2 0.437535201869095
HVUL0H00307.2 HVUL4H13104.2 0.287328752669458
HVUL0H00307.2 HVUL4H13256.2 0.215568350343068
HVUL0H00307.2 HVUL4H13286.2 0.142728503195093
HVUL0H00307.2 HVUL4H14202.2 0.0776578880459208
HVUL0H00307.2 HVUL4H14346.2 0.0146363119374103
HVUL0H00307.2 HVUL4H14415.2 0.0559281934468806
HVUL0H00307.2 HVUL4H15005.2 0.0948730984078381
HVUL0H00307.2 HVUL4H15112.2 0.551036859510447
HVUL0H00307.2 HVUL4H15487.2 0.117415248502752
HVUL0H00307.2 HVUL4H15819.2 0.0860064726421033
HVUL0H00307.2 HVUL4H15982.2 0.0664861239182071
HVUL0H00307.2 HVUL4H16668.2 0.29446935628897
HVUL0H00307.2 HVUL4H16955.2 0.400476509594898
HVUL0H00307.2 HVUL4H17059.2 0.0514010788942758
HVUL0H00307.2 HVUL4H17443.2 0.535805654430458
HVUL0H00307.2 HVUL4H18193.2 0.0765928408746379
HVUL0H00307.2 HVUL4H18528.2 0.232523359420313
HVUL0H00307.2 HVUL4H18776.2 0.0759412655402062
HVUL0H00307.2 HVUL4H18802.2 0.103236047058611
HVUL0H00307.2 HVUL4H19678.2 0.0319351425202187
HVUL0H00307.2 HVUL4H20054.2 0.189751622621434
HVUL0H00307.2 HVUL4H20379.2 0.0621522071103876
HVUL0H00307.2 HVUL4H20566.2 0.350423327330479
HVUL0H00307.2 HVUL4H20812.2 0.500904786280391
HVUL0H00307.2 HVUL4H20816.2 0.534284083321544
HVUL0H00307.2 HVUL4H20954.2 0.396486741303457
HVUL0H00307.2 HVUL4H20995.2 0.0219853932909647
HVUL0H00307.2 HVUL4H21385.2 0.147643678245258
HVUL0H00307.2 HVUL4H21428.2 0.420298752290082
HVUL0H00307.2 HVUL4H21518.2 0.339840071321893
HVUL0H00307.2 HVUL4H22246.2 0.0195157233336296
HVUL0H00307.2 HVUL4H22658.2 0.237421712116854
HVUL0H00307.2 HVUL4H23025.2 0.0931998052575583
HVUL0H00307.2 HVUL4H23028.2 0.128548372450281
HVUL0H00307.2 HVUL4H23475.2 0.192454166628138
HVUL0H00307.2 HVUL4H23525.2 0.212904129553429
HVUL0H00307.2 HVUL4H23703.2 0.00503877742428637
HVUL0H00307.2 HVUL4H23737.2 0.324185021966705
HVUL0H00307.2 HVUL4H24078.2 0.169969159620101
HVUL0H00307.2 HVUL4H24104.2 0.0548396873945175
HVUL0H00307.2 HVUL4H24370.2 0.0913352856153025
HVUL0H00307.2 HVUL4H24374.2 0.199781143170143
HVUL0H00307.2 HVUL4H24759.2 0.382942172308111
HVUL0H00307.2 HVUL4H24906.2 0.304615837543973
HVUL0H00307.2 HVUL4H24962.2 0.292976611235544
HVUL0H00307.2 HVUL4H25808.2 0.196874769948335
HVUL0H00307.2 HVUL4H26116.2 0.434863832992754
HVUL0H00307.2 HVUL4H26154.2 0.0565416780663476
HVUL0H00307.2 HVUL4H26559.2 0.283238020004866
HVUL0H00307.2 HVUL4H26767.2 0.129030500547314
HVUL0H00307.2 HVUL4H26853.2 0.0376998926017715
HVUL0H00307.2 HVUL4H27885.2 0.0597014110231094
HVUL0H00307.2 HVUL4H27890.2 0.424349184303491
HVUL0H00307.2 HVUL4H28073.2 0.0546282539910207
HVUL0H00307.2 HVUL4H28321.2 0.0354772844081739
HVUL0H00307.2 HVUL4H28769.2 0.407960576842385
HVUL0H00307.2 HVUL4H29450.2 0.0722876600264336
HVUL0H00307.2 HVUL4H29451.2 0.204640958789899
HVUL0H00307.2 HVUL4H29634.2 0.23502825948514
HVUL0H00307.2 HVUL4H30147.2 0.21349441405344
HVUL0H00307.2 HVUL4H30149.2 0.304106932724751
HVUL0H00307.2 HVUL4H30685.2 0.0493569527253467
HVUL0H00307.2 HVUL4H30686.2 0.125320079476785
HVUL0H00307.2 HVUL4H30899.2 0.0423221284046762
HVUL0H00307.2 HVUL4H31119.2 0.140515751570347
HVUL0H00307.2 HVUL4H31143.2 0.458040151063747
HVUL0H00307.2 HVUL4H31527.2 0.419997175806375
HVUL0H00307.2 HVUL4H31552.2 0.171433874136068
HVUL0H00307.2 HVUL4H31911.2 0.317930732823603
HVUL0H00307.2 HVUL4H31966.2 0.299006888864065
HVUL0H00307.2 HVUL4H32643.2 0.0601717633315482
HVUL0H00307.2 HVUL4H32727.2 0.473622943975094
HVUL0H00307.2 HVUL4H32954.2 0.0361375915838799
HVUL0H00307.2 HVUL4H33527.2 0.212423840610833
HVUL0H00307.2 HVUL4H33573.2 0.514754718209021
HVUL0H00307.2 HVUL4H34061.2 0.171322194488248
HVUL0H00307.2 HVUL4H34302.2 0.404949434282578
HVUL0H00307.2 HVUL4H34306.2 0.0821110666503359
HVUL0H00307.2 HVUL4H34483.2 0.275822678836474
HVUL0H00307.2 HVUL4H34726.2 0.222228300400526
HVUL0H00307.2 HVUL4H34859.2 0.0498006447238951
HVUL0H00307.2 HVUL4H35646.2 0.148117496679984
HVUL0H00307.2 HVUL4H35800.2 0.0973134309055698
HVUL0H00307.2 HVUL4H35985.2 0.25210175809651
HVUL0H00307.2 HVUL4H36146.2 0.520436413442893
HVUL0H00307.2 HVUL4H36167.2 0.171604394065488
HVUL0H00307.2 HVUL4H37050.2 0.078031793502406
HVUL0H00307.2 HVUL4H38554.2 0.0472168088796971
HVUL0H00307.2 HVUL4H38559.2 0.469469601275184
HVUL0H00307.2 HVUL4H38868.2 0.18082199078127
HVUL0H00307.2 HVUL4H39317.2 0.188082140549653
HVUL0H00307.2 HVUL4H39325.2 0.54857558149471
HVUL0H00307.2 HVUL4H39326.2 0.358241046901085
HVUL0H00307.2 HVUL4H40001.2 0.0828178481140321
HVUL0H00307.2 HVUL4H40053.2 0.271140897103922
HVUL0H00307.2 HVUL4H40277.2 0.42207737701246
HVUL0H00307.2 HVUL4H40278.2 0.074012984554376
HVUL0H00307.2 HVUL4H40279.2 0.117078209466095
HVUL0H00307.2 HVUL4H40281.2 0.0408342731389582
HVUL0H00307.2 HVUL4H40436.2 0.090237739813024
HVUL0H00307.2 HVUL4H40698.2 0.107647869611147
HVUL0H00307.2 HVUL4H40967.2 0.326042772723163
HVUL0H00307.2 HVUL4H40988.2 0.0236453664745173
HVUL0H00307.2 HVUL4H40992.2 0.0325418248033938
HVUL0H00307.2 HVUL4H41056.2 0.420261105233791
HVUL0H00307.2 HVUL4H41280.2 0.351484893189421
HVUL0H00307.2 HVUL4H41312.2 0.00998952450937724
HVUL0H00307.2 HVUL4H41501.2 0.550344584749753
HVUL0H00307.2 HVUL4H41502.2 0.237409676837139
HVUL0H00307.2 HVUL4H41760.2 0.104350951870676
HVUL0H00307.2 HVUL4H42202.2 0.297427876434717
HVUL0H00307.2 HVUL4H43148.2 0.460757840429419
HVUL0H00307.2 HVUL4H43311.2 0.0568107553484695
HVUL0H00307.2 HVUL4H43766.2 0.371351371913464
HVUL0H00307.2 HVUL4H43875.2 0.0282513316991409
HVUL0H00307.2 HVUL4H43943.2 0.0715892783454202
HVUL0H00307.2 HVUL4H44340.2 0.180762921384271
HVUL0H00307.2 HVUL4H44403.2 0.0423410127201978
HVUL0H00307.2 HVUL4H44978.2 0.350733163649735
HVUL0H00307.2 HVUL4H45624.2 0.355650628058215
HVUL0H00307.2 HVUL4H46062.2 0.193798163915282
HVUL0H00307.2 HVUL4H46345.2 0.127361615573847
HVUL0H00307.2 HVUL4H46355.2 0.342457800489679
HVUL0H00307.2 HVUL4H47296.2 0.358303898710816
HVUL0H00307.2 HVUL4H47531.2 0.379830407667844
HVUL0H00307.2 HVUL4H48237.2 0.0418882380205578
HVUL0H00307.2 HVUL4H48420.2 0.505260428514869
HVUL0H00307.2 HVUL4H48766.2 0.0184820291669573
HVUL0H00307.2 HVUL4H49362.2 0.271833787284583
HVUL0H00307.2 HVUL4H49750.2 0.205677887920929
HVUL0H00307.2 HVUL4H50861.2 0.535606239369593
HVUL0H00307.2 HVUL4H51041.2 0.012210002684033
HVUL0H00307.2 HVUL4H51390.2 0.378102062633525
HVUL0H00307.2 HVUL4H52040.2 0.141396386723235
HVUL0H00307.2 HVUL4H52314.2 0.0390540304742147
HVUL0H00307.2 HVUL4H52449.2 0.35101614275751
HVUL0H00307.2 HVUL4H53205.2 0.189204285351274
HVUL0H00307.2 HVUL4H53952.2 0.168390613624077
HVUL0H00307.2 HVUL4H54384.2 0.270012674551139
HVUL0H00307.2 HVUL4H54385.2 0.358243860673991
HVUL0H00307.2 HVUL4H54452.2 0.142190043310021
HVUL0H00307.2 HVUL4H54624.2 0.136055167417123
HVUL0H00307.2 HVUL4H55279.2 0.0196865735141285
HVUL0H00307.2 HVUL4H55844.2 0.0425438181563971
HVUL0H00307.2 HVUL4H55848.2 0.444080389058954
HVUL0H00307.2 HVUL4H55849.2 0.451894771995566
HVUL0H00307.2 HVUL4H56052.2 0.258361813580064
HVUL0H00307.2 HVUL4H56605.2 0.0794862379331134
HVUL0H00307.2 HVUL4H56673.2 0.0622181822349685
HVUL0H00307.2 HVUL4H56936.2 0.13620195148117
HVUL0H00307.2 HVUL4H57050.2 0.104356210025713
HVUL0H00307.2 HVUL4H57070.2 0.132835991160304
HVUL0H00307.2 HVUL4H57437.2 0.0950396895154844
HVUL0H00307.2 HVUL4H58151.2 0.0804735865060722
HVUL0H00307.2 HVUL4H58644.2 0.0987463018113058
HVUL0H00307.2 HVUL4H58649.2 0.426853751688401
HVUL0H00307.2 HVUL4H59401.2 0.340806330669112
HVUL0H00307.2 HVUL4H59408.2 0.168210865089907
HVUL0H00307.2 HVUL5H00619.2 0.364285357322686
HVUL0H00307.2 HVUL5H00668.2 0.0480545239925212
HVUL0H00307.2 HVUL5H00770.2 0.113430254280419
HVUL0H00307.2 HVUL5H01153.2 0.526825683525128
HVUL0H00307.2 HVUL5H01156.2 0.279395405446409
HVUL0H00307.2 HVUL5H01452.2 0.0466727362848309
HVUL0H00307.2 HVUL5H01477.2 0.0169212949110353
HVUL0H00307.2 HVUL5H01648.2 0.403342813997403
HVUL0H00307.2 HVUL5H01972.2 0.311915113941353
HVUL0H00307.2 HVUL5H02368.2 0.492206989076794
HVUL0H00307.2 HVUL5H02438.2 0.0569646943337894
HVUL0H00307.2 HVUL5H02446.2 0.366974745596337
HVUL0H00307.2 HVUL5H02847.2 0.177591145707514
HVUL0H00307.2 HVUL5H03134.2 0.35400214098151
HVUL0H00307.2 HVUL5H03203.2 0.0891456104610672
HVUL0H00307.2 HVUL5H03299.2 0.0883870093109368
HVUL0H00307.2 HVUL5H03300.2 0.0150746999734122
HVUL0H00307.2 HVUL5H03450.2 0.344707921971109
HVUL0H00307.2 HVUL5H03623.2 0.0180703705551662
HVUL0H00307.2 HVUL5H03781.2 0.248732071460955
HVUL0H00307.2 HVUL5H03834.2 0.0326365725941345
HVUL0H00307.2 HVUL5H03896.2 0.028767827317062
HVUL0H00307.2 HVUL5H04574.2 0.23444382219948
HVUL0H00307.2 HVUL5H04621.2 0.251844675631031
HVUL0H00307.2 HVUL5H04628.2 0.11680269898668
HVUL0H00307.2 HVUL5H04700.2 0.033282082118702
HVUL0H00307.2 HVUL5H04786.2 0.012637649190576
HVUL0H00307.2 HVUL5H04965.2 0.0346493976609354
HVUL0H00307.2 HVUL5H05352.2 0.342272630438794
HVUL0H00307.2 HVUL5H05394.2 0.0958180854896528
HVUL0H00307.2 HVUL5H05477.2 0.286821474489721
HVUL0H00307.2 HVUL5H05513.2 0.387377187899121
HVUL0H00307.2 HVUL5H05935.2 0.200778258340955
HVUL0H00307.2 HVUL5H06004.2 0.200783730705506
HVUL0H00307.2 HVUL5H06005.2 0.157898504136574
HVUL0H00307.2 HVUL5H06068.2 0.261445919370343
HVUL0H00307.2 HVUL5H06115.2 0.0402520569930119
HVUL0H00307.2 HVUL5H06116.2 0.473551914213054
HVUL0H00307.2 HVUL5H06119.2 0.0374331221007222
HVUL0H00307.2 HVUL5H06473.2 0.365326691358958
HVUL0H00307.2 HVUL5H06589.2 0.0389410939887435
HVUL0H00307.2 HVUL5H07011.2 0.0659215203458834
HVUL0H00307.2 HVUL5H07056.2 0.0349738796326486
HVUL0H00307.2 HVUL5H07137.2 0.373528218324351
HVUL0H00307.2 HVUL5H07432.2 0.495874341338148
HVUL0H00307.2 HVUL5H07455.2 0.0318625624602004
HVUL0H00307.2 HVUL5H07537.2 0.0544728941474737
HVUL0H00307.2 HVUL5H07812.2 0.46073483512651
HVUL0H00307.2 HVUL5H07857.2 0.120898421549148
HVUL0H00307.2 HVUL5H08255.2 0.0863683653573198
HVUL0H00307.2 HVUL5H08284.2 0.231255877871807
HVUL0H00307.2 HVUL5H08479.2 0.112106975884079
HVUL0H00307.2 HVUL5H09025.2 0.222498949890653
HVUL0H00307.2 HVUL5H09032.2 0.0667161366973401
HVUL0H00307.2 HVUL5H09043.2 0.0765190618106014
HVUL0H00307.2 HVUL5H09087.2 0.0972314988938226
HVUL0H00307.2 HVUL5H09196.2 0.139413793259886
HVUL0H00307.2 HVUL5H09900.2 0.115692596394772
HVUL0H00307.2 HVUL5H10002.2 0.0577922146104263
HVUL0H00307.2 HVUL5H10075.2 0.0375547916054399
HVUL0H00307.2 HVUL5H10080.2 0.12968724769807
HVUL0H00307.2 HVUL5H10282.2 0.0601150492195235
HVUL0H00307.2 HVUL5H10379.2 0.391111046536583
HVUL0H00307.2 HVUL5H10383.2 0.00928049283057632
HVUL0H00307.2 HVUL5H10773.2 0.504039063678911
HVUL0H00307.2 HVUL5H10857.2 0.114819809391606
HVUL0H00307.2 HVUL5H10968.2 0.486420346042095
HVUL0H00307.2 HVUL5H11097.2 0.533891634402096
HVUL0H00307.2 HVUL5H11112.2 0.0260579813706824
HVUL0H00307.2 HVUL5H11169.2 0.0365475604805778
HVUL0H00307.2 HVUL5H11213.2 0.267289572818724
HVUL0H00307.2 HVUL5H11228.2 0.0928787885614765
HVUL0H00307.2 HVUL5H11311.2 0.514277947714067
HVUL0H00307.2 HVUL5H11521.2 0.235283644143919
HVUL0H00307.2 HVUL5H11578.2 0.270280566009272
HVUL0H00307.2 HVUL5H12053.2 0.443705638758232
HVUL0H00307.2 HVUL5H12078.2 0.161167798448509
HVUL0H00307.2 HVUL5H12140.2 0.0796459162654959
HVUL0H00307.2 HVUL5H12501.2 0.0117244686159079
HVUL0H00307.2 HVUL5H12519.2 0.0154814166813421
HVUL0H00307.2 HVUL5H12521.2 0.0262457858822299
HVUL0H00307.2 HVUL5H12654.2 0.17854149503024
HVUL0H00307.2 HVUL5H13368.2 0.0813653963668935
HVUL0H00307.2 HVUL5H13948.2 0.0953912379097761
HVUL0H00307.2 HVUL5H13954.2 0.0684490064357348
HVUL0H00307.2 HVUL5H14018.2 0.52013577898464
HVUL0H00307.2 HVUL5H14130.2 0.0324511444621166
HVUL0H00307.2 HVUL5H14142.2 0.127604078648739
HVUL0H00307.2 HVUL5H14534.2 0.0668399544846769
HVUL0H00307.2 HVUL5H14879.2 0.152412182486138
HVUL0H00307.2 HVUL5H14921.2 0.328636467064633
HVUL0H00307.2 HVUL5H14927.2 0.115796868924771
HVUL0H00307.2 HVUL5H14953.2 0.256889355689506
HVUL0H00307.2 HVUL5H15107.2 0.357578080461174
HVUL0H00307.2 HVUL5H15308.2 0.0288809635462203
HVUL0H00307.2 HVUL5H15390.2 0.0417247187778791
HVUL0H00307.2 HVUL5H15739.2 0.190605058285547
HVUL0H00307.2 HVUL5H15752.2 0.242135258098086
HVUL0H00307.2 HVUL5H15987.2 0.490835931888713
HVUL0H00307.2 HVUL5H15990.2 0.0167437419926151
HVUL0H00307.2 HVUL5H16040.2 0.0780696138751918
HVUL0H00307.2 HVUL5H16059.2 0.0844923380282205
HVUL0H00307.2 HVUL5H16100.2 0.282846949250129
HVUL0H00307.2 HVUL5H16101.2 0.0138922381862538
HVUL0H00307.2 HVUL5H16273.2 0.2497128867107
HVUL0H00307.2 HVUL5H16339.2 0.0743351603035503
HVUL0H00307.2 HVUL5H16351.2 0.39429352315527
HVUL0H00307.2 HVUL5H16487.2 0.183935205763575
HVUL0H00307.2 HVUL5H16814.2 0.207989313376489
HVUL0H00307.2 HVUL5H16924.2 0.183386640289386
HVUL0H00307.2 HVUL5H17478.2 0.149980564523648
HVUL0H00307.2 HVUL5H17652.2 0.0619318417439263
HVUL0H00307.2 HVUL5H18001.2 0.1790073301175
HVUL0H00307.2 HVUL5H18054.2 0.17370451191619
HVUL0H00307.2 HVUL5H18096.2 0.0917050946819566
HVUL0H00307.2 HVUL5H18813.2 0.52909301782639
HVUL0H00307.2 HVUL5H18851.2 0.113761107852666
HVUL0H00307.2 HVUL5H18900.2 0.0485779956681424
HVUL0H00307.2 HVUL5H18948.2 0.080345229533046
HVUL0H00307.2 HVUL5H19349.2 0.504375334930469
HVUL0H00307.2 HVUL5H19351.2 0.508661253279738
HVUL0H00307.2 HVUL5H19386.2 0.0356610201000137
HVUL0H00307.2 HVUL5H19611.2 0.123838776964455
HVUL0H00307.2 HVUL5H19995.2 0.0663117584781542
HVUL0H00307.2 HVUL5H19996.2 0.373059494982954
HVUL0H00307.2 HVUL5H20076.2 0.354876324082989
HVUL0H00307.2 HVUL5H20527.2 0.174522783751447
HVUL0H00307.2 HVUL5H20528.2 0.156217846390558
HVUL0H00307.2 HVUL5H20573.2 0.0922265433565373
HVUL0H00307.2 HVUL5H20646.2 0.0799885508940213
HVUL0H00307.2 HVUL5H20921.2 0.0149693395707639
HVUL0H00307.2 HVUL5H21535.2 0.301942905972045
HVUL0H00307.2 HVUL5H21735.2 0.271258569754214
HVUL0H00307.2 HVUL5H21801.2 0.473099419968153
HVUL0H00307.2 HVUL5H22013.2 0.550237160621286
HVUL0H00307.2 HVUL5H22077.2 0.0534879230194752
HVUL0H00307.2 HVUL5H22433.2 0.0846407101514185
HVUL0H00307.2 HVUL5H22460.2 0.356539682283421
HVUL0H00307.2 HVUL5H22542.2 0.347974514015623
HVUL0H00307.2 HVUL5H22682.2 0.0296609876167243
HVUL0H00307.2 HVUL5H22683.2 0.0296609876167243
HVUL0H00307.2 HVUL5H22829.2 0.0460320496277608
HVUL0H00307.2 HVUL5H22873.2 0.123974235654201
HVUL0H00307.2 HVUL5H22971.2 0.0130093560566314
HVUL0H00307.2 HVUL5H23437.2 0.528152418791064
HVUL0H00307.2 HVUL5H23597.2 0.0758480310489854
HVUL0H00307.2 HVUL5H23787.2 0.0475227873073455
HVUL0H00307.2 HVUL5H24432.2 0.0965205213562001
HVUL0H00307.2 HVUL5H24599.2 0.144117357491286
HVUL0H00307.2 HVUL5H24601.2 0.0567457261309246
HVUL0H00307.2 HVUL5H24637.2 0.374348628067549
HVUL0H00307.2 HVUL5H24699.2 0.182172411558941
HVUL0H00307.2 HVUL5H25147.2 0.033607728126028
HVUL0H00307.2 HVUL5H25150.2 0.192446362409064
HVUL0H00307.2 HVUL5H25875.2 0.304582338864036
HVUL0H00307.2 HVUL5H26092.2 0.511126604301387
HVUL0H00307.2 HVUL5H26313.2 0.435327566341696
HVUL0H00307.2 HVUL5H26460.2 0.011681997458765
HVUL0H00307.2 HVUL5H26612.2 0.215808685326576
HVUL0H00307.2 HVUL5H27643.2 0.0693253061610911
HVUL0H00307.2 HVUL5H27808.2 0.520802432498051
HVUL0H00307.2 HVUL5H28093.2 0.36106135466896
HVUL0H00307.2 HVUL5H28139.2 0.267292127206884
HVUL0H00307.2 HVUL5H28212.2 0.0773594919879814
HVUL0H00307.2 HVUL5H28248.2 0.373256398214825
HVUL0H00307.2 HVUL5H28272.2 0.0571465930717198
HVUL0H00307.2 HVUL5H28365.2 0.0223849088930235
HVUL0H00307.2 HVUL5H28681.2 0.213685283413743
HVUL0H00307.2 HVUL5H28684.2 0.129692430169359
HVUL0H00307.2 HVUL5H29009.2 0.0218732393617551
HVUL0H00307.2 HVUL5H29012.2 0.120084040620536
HVUL0H00307.2 HVUL5H30061.2 0.478183020615058
HVUL0H00307.2 HVUL5H30247.2 0.186254365737024
HVUL0H00307.2 HVUL5H30312.2 0.117369089803454
HVUL0H00307.2 HVUL5H30313.2 0.168552188331259
HVUL0H00307.2 HVUL5H30490.2 0.2525657336507
HVUL0H00307.2 HVUL5H31404.2 0.250956556095399
HVUL0H00307.2 HVUL5H31405.2 0.434238863876697
HVUL0H00307.2 HVUL5H31410.2 0.337768490937365
HVUL0H00307.2 HVUL5H31431.2 0.0629360947605446
HVUL0H00307.2 HVUL5H31477.2 0.0433650947798426
HVUL0H00307.2 HVUL5H31478.2 0.0590006170326762
HVUL0H00307.2 HVUL5H31520.2 0.0883896184051666
HVUL0H00307.2 HVUL5H32301.2 0.0391350410204771
HVUL0H00307.2 HVUL5H32467.2 0.424846698873723
HVUL0H00307.2 HVUL5H32609.2 0.16174374350239
HVUL0H00307.2 HVUL5H32610.2 0.061639894828211
HVUL0H00307.2 HVUL5H32902.2 0.0260890606334217
HVUL0H00307.2 HVUL5H33092.2 0.173813138684794
HVUL0H00307.2 HVUL5H33197.2 0.0899958308866574
HVUL0H00307.2 HVUL5H33285.2 0.193941498532182
HVUL0H00307.2 HVUL5H33513.2 0.465675296992537
HVUL0H00307.2 HVUL5H33515.2 0.111684057148253
HVUL0H00307.2 HVUL5H33672.2 0.0682201319057221
HVUL0H00307.2 HVUL5H33816.2 0.201793397643729
HVUL0H00307.2 HVUL5H34045.2 0.0283162284070044
HVUL0H00307.2 HVUL5H34542.2 0.0611816078680509
HVUL0H00307.2 HVUL5H35093.2 0.0393630227489371
HVUL0H00307.2 HVUL5H35094.2 0.420859652378821
HVUL0H00307.2 HVUL5H35465.2 0.313352701950268
HVUL0H00307.2 HVUL5H35745.2 0.120735243229059
HVUL0H00307.2 HVUL5H35815.2 0.0218543582846319
HVUL0H00307.2 HVUL5H36118.2 0.0894745166409575
HVUL0H00307.2 HVUL5H37034.2 0.307037276498869
HVUL0H00307.2 HVUL5H37224.2 0.102651168677862
HVUL0H00307.2 HVUL5H37359.2 0.104612333414998
HVUL0H00307.2 HVUL5H37593.2 0.204565446302131
HVUL0H00307.2 HVUL5H37857.2 0.244813767133446
HVUL0H00307.2 HVUL5H38367.2 0.352360950989724
HVUL0H00307.2 HVUL5H38431.2 0.544951129270692
HVUL0H00307.2 HVUL5H38722.2 0.0399467414868468
HVUL0H00307.2 HVUL5H38791.2 0.549259950087484
HVUL0H00307.2 HVUL5H38803.2 0.0223474189047645
HVUL0H00307.2 HVUL5H39408.2 0.0993114142655075
HVUL0H00307.2 HVUL5H39409.2 0.0366377399414426
HVUL0H00307.2 HVUL5H39414.2 0.175406701055498
HVUL0H00307.2 HVUL5H39742.2 0.153860348918411
HVUL0H00307.2 HVUL5H39818.2 0.30920349735969
HVUL0H00307.2 HVUL5H40027.2 0.34408697149877
HVUL0H00307.2 HVUL5H40072.2 0.0342673929918148
HVUL0H00307.2 HVUL5H40103.2 0.036921485898878
HVUL0H00307.2 HVUL5H40294.2 0.147622117158047
HVUL0H00307.2 HVUL5H40445.2 0.397671522994906
HVUL0H00307.2 HVUL5H40450.2 0.546745015265005
HVUL0H00307.2 HVUL5H40755.2 0.0674682453394876
HVUL0H00307.2 HVUL5H40805.2 0.280205191093442
HVUL0H00307.2 HVUL5H40892.2 0.0271622904557499
HVUL0H00307.2 HVUL5H41360.2 0.549161776867014
HVUL0H00307.2 HVUL5H41531.2 0.406510719506738
HVUL0H00307.2 HVUL5H41533.2 0.314442695480593
HVUL0H00307.2 HVUL5H41747.2 0.291154849644524
HVUL0H00307.2 HVUL5H41748.2 0.155525307450176
HVUL0H00307.2 HVUL5H42853.2 0.389727722386025
HVUL0H00307.2 HVUL5H43428.2 0.208309005441706
HVUL0H00307.2 HVUL5H43695.2 0.322958534650536
HVUL0H00307.2 HVUL5H44016.2 0.0753043818619726
HVUL0H00307.2 HVUL5H44306.2 0.0794648917828949
HVUL0H00307.2 HVUL5H44385.2 0.0496712824697049
HVUL0H00307.2 HVUL5H44461.2 0.0555914871780506
HVUL0H00307.2 HVUL5H44811.2 0.0149381859199765
HVUL0H00307.2 HVUL5H45206.2 0.143026087049868
HVUL0H00307.2 HVUL5H45926.2 0.0205949310484085
HVUL0H00307.2 HVUL5H45972.2 0.23261618987263
HVUL0H00307.2 HVUL5H46138.2 0.170604401698616
HVUL0H00307.2 HVUL5H46830.2 0.148461357671312
HVUL0H00307.2 HVUL5H46979.2 0.543367280037986
HVUL0H00307.2 HVUL5H47221.2 0.251091746900059
HVUL0H00307.2 HVUL5H47284.2 0.472976240102544
HVUL0H00307.2 HVUL5H48841.2 0.0260586393651301
HVUL0H00307.2 HVUL5H48977.2 0.230915970074488
HVUL0H00307.2 HVUL5H49106.2 0.353058120851146
HVUL0H00307.2 HVUL5H49110.2 0.134951674041136
HVUL0H00307.2 HVUL5H49678.2 0.540147754990475
HVUL0H00307.2 HVUL5H49679.2 0.113562088166137
HVUL0H00307.2 HVUL5H49800.2 0.0693589527453048
HVUL0H00307.2 HVUL5H49817.2 0.0878731402183307
HVUL0H00307.2 HVUL5H49948.2 0.101973098647961
HVUL0H00307.2 HVUL5H49957.2 0.0547707533765874
HVUL0H00307.2 HVUL5H50182.2 0.0565128710114341
HVUL0H00307.2 HVUL5H50430.2 0.431269968117917
HVUL0H00307.2 HVUL5H51354.2 0.0817561661655064
HVUL0H00307.2 HVUL5H51537.2 0.0667976549008361
HVUL0H00307.2 HVUL5H51957.2 0.0628051311520139
HVUL0H00307.2 HVUL5H53048.2 0.010848970436885
HVUL0H00307.2 HVUL5H53174.2 0.0838653685650829
HVUL0H00307.2 HVUL5H53325.2 0.155151788623979
HVUL0H00307.2 HVUL5H53345.2 0.135243000634359
HVUL0H00307.2 HVUL5H53593.2 0.0913814410811995
HVUL0H00307.2 HVUL5H53688.2 0.168836508015892
HVUL0H00307.2 HVUL5H54533.2 0.0438460449966316
HVUL0H00307.2 HVUL5H54601.2 0.137822649580638
HVUL0H00307.2 HVUL5H55333.2 0.357739065178542
HVUL0H00307.2 HVUL5H55334.2 0.0995480356392773
HVUL0H00307.2 HVUL5H56091.2 0.121001299915768
HVUL0H00307.2 HVUL5H56708.2 0.394967657987762
HVUL0H00307.2 HVUL5H57164.2 0.030830528337122
HVUL0H00307.2 HVUL5H58065.2 0.0529560863465959
HVUL0H00307.2 HVUL5H58200.2 0.161267407946337
HVUL0H00307.2 HVUL5H58809.2 0.37856906752548
HVUL0H00307.2 HVUL5H59722.2 0.202687238272823
HVUL0H00307.2 HVUL6H00582.2 0.37790088466579
HVUL0H00307.2 HVUL6H00727.2 0.537755262797825
HVUL0H00307.2 HVUL6H01302.2 0.0334921371821258
HVUL0H00307.2 HVUL6H01330.2 0.192829772831623
HVUL0H00307.2 HVUL6H01484.2 0.0532754900636913
HVUL0H00307.2 HVUL6H01742.2 0.0791305962478868
HVUL0H00307.2 HVUL6H01808.2 0.0209151458668423
HVUL0H00307.2 HVUL6H02314.2 0.109864083535514
HVUL0H00307.2 HVUL6H02377.2 0.0198490498174456
HVUL0H00307.2 HVUL6H02518.2 0.342597120528067
HVUL0H00307.2 HVUL6H02531.2 0.157706414028526
HVUL0H00307.2 HVUL6H02537.2 0.071620512621086
HVUL0H00307.2 HVUL6H03084.2 0.204843970825359
HVUL0H00307.2 HVUL6H03124.2 0.0236521752308292
HVUL0H00307.2 HVUL6H03125.2 0.145362701804976
HVUL0H00307.2 HVUL6H03677.2 0.112051483167306
HVUL0H00307.2 HVUL6H03921.2 0.108494775003438
HVUL0H00307.2 HVUL6H04452.2 0.177705104634215
HVUL0H00307.2 HVUL6H04529.2 0.0138359117364255
HVUL0H00307.2 HVUL6H04860.2 0.0260998734459718
HVUL0H00307.2 HVUL6H05290.2 0.310986647558241
HVUL0H00307.2 HVUL6H05819.2 0.331275002815085
HVUL0H00307.2 HVUL6H06089.2 0.136178223172482
HVUL0H00307.2 HVUL6H06120.2 0.133197537546275
HVUL0H00307.2 HVUL6H06121.2 0.0250766879963849
HVUL0H00307.2 HVUL6H06873.2 0.539013201224807
HVUL0H00307.2 HVUL6H07280.2 0.416723656119782
HVUL0H00307.2 HVUL6H07287.2 0.474740602754432
HVUL0H00307.2 HVUL6H07325.2 0.0533448681901064
HVUL0H00307.2 HVUL6H07326.2 0.323276032816103
HVUL0H00307.2 HVUL6H07328.2 0.0666943112034429
HVUL0H00307.2 HVUL6H07463.2 0.535323897690425
HVUL0H00307.2 HVUL6H07608.2 0.108035497935459
HVUL0H00307.2 HVUL6H07836.2 0.194685982156622
HVUL0H00307.2 HVUL6H07950.2 0.376581223587607
HVUL0H00307.2 HVUL6H08078.2 0.497500763745281
HVUL0H00307.2 HVUL6H08236.2 0.214071363808043
HVUL0H00307.2 HVUL6H08664.2 0.38952043230842
HVUL0H00307.2 HVUL6H08666.2 0.249347422330654
HVUL0H00307.2 HVUL6H08816.2 0.0902278963783143
HVUL0H00307.2 HVUL6H08827.2 0.0381609522576058
HVUL0H00307.2 HVUL6H08840.2 0.0384961840882446
HVUL0H00307.2 HVUL6H09021.2 0.443049227492846
HVUL0H00307.2 HVUL6H09048.2 0.245259565595792
HVUL0H00307.2 HVUL6H09347.2 0.291346541420433
HVUL0H00307.2 HVUL6H10150.2 0.0430621413445188
HVUL0H00307.2 HVUL6H10264.2 0.0147162127267343
HVUL0H00307.2 HVUL6H10512.2 0.495880835149051
HVUL0H00307.2 HVUL6H10818.2 0.161206068560973
HVUL0H00307.2 HVUL6H10840.2 0.113628460702556
HVUL0H00307.2 HVUL6H10841.2 0.537755262797825
HVUL0H00307.2 HVUL6H10842.2 0.537755262797825
HVUL0H00307.2 HVUL6H11049.2 0.00806178553793446
HVUL0H00307.2 HVUL6H11164.2 0.0594764787898522
HVUL0H00307.2 HVUL6H11239.2 0.141759744368342
HVUL0H00307.2 HVUL6H11365.2 0.0474336792332957
HVUL0H00307.2 HVUL6H11443.2 0.145087022775046
HVUL0H00307.2 HVUL6H11925.2 0.0686055690238034
HVUL0H00307.2 HVUL6H12107.2 0.0162922298720707
HVUL0H00307.2 HVUL6H12285.2 0.189241559362575
HVUL0H00307.2 HVUL6H12705.2 0.105535794604407
HVUL0H00307.2 HVUL6H12785.2 0.319304683535546
HVUL0H00307.2 HVUL6H13045.2 0.433659306392181
HVUL0H00307.2 HVUL6H13327.2 0.163387991194361
HVUL0H00307.2 HVUL6H13640.2 0.230777256734609
HVUL0H00307.2 HVUL6H14527.2 0.108992830026398
HVUL0H00307.2 HVUL6H14634.2 0.169618982662715
HVUL0H00307.2 HVUL6H14643.2 0.0764272598347349
HVUL0H00307.2 HVUL6H15063.2 0.476753092093226
HVUL0H00307.2 HVUL6H15423.2 0.167823954731803
HVUL0H00307.2 HVUL6H15760.2 0.538650170707968
HVUL0H00307.2 HVUL6H15875.2 0.0915190573969593
HVUL0H00307.2 HVUL6H16196.2 0.0326768971786101
HVUL0H00307.2 HVUL6H16239.2 0.0324477069459541
HVUL0H00307.2 HVUL6H16319.2 0.339732627082259
HVUL0H00307.2 HVUL6H16513.2 0.13248173577103
HVUL0H00307.2 HVUL6H16635.2 0.139337680749747
HVUL0H00307.2 HVUL6H16713.2 0.17636449617266
HVUL0H00307.2 HVUL6H16958.2 0.260636496002838
HVUL0H00307.2 HVUL6H17275.2 0.147485774660827
HVUL0H00307.2 HVUL6H17318.2 0.0391864977885738
HVUL0H00307.2 HVUL6H17634.2 0.0303453025943352
HVUL0H00307.2 HVUL6H17910.2 0.0129352156643181
HVUL0H00307.2 HVUL6H17915.2 0.116849692798559
HVUL0H00307.2 HVUL6H19056.2 0.307309108941847
HVUL0H00307.2 HVUL6H19334.2 0.0225322531388931
HVUL0H00307.2 HVUL6H19462.2 0.522431757446773
HVUL0H00307.2 HVUL6H19465.2 0.177828780182044
HVUL0H00307.2 HVUL6H19665.2 0.291816540734172
HVUL0H00307.2 HVUL6H19844.2 0.0806531105059553
HVUL0H00307.2 HVUL6H19887.2 0.267056875211837
HVUL0H00307.2 HVUL6H19899.2 0.0178816223742954
HVUL0H00307.2 HVUL6H19947.2 0.0281429977504532
HVUL0H00307.2 HVUL6H20239.2 0.011184928670946
HVUL0H00307.2 HVUL6H20310.2 0.100258640746112
HVUL0H00307.2 HVUL6H20780.2 0.202603335380488
HVUL0H00307.2 HVUL6H20803.2 0.0330493731457748
HVUL0H00307.2 HVUL6H20827.2 0.466288568211226
HVUL0H00307.2 HVUL6H20868.2 0.0154908090157493
HVUL0H00307.2 HVUL6H21250.2 0.0581267779497885
HVUL0H00307.2 HVUL6H21345.2 0.0483824827630284
HVUL0H00307.2 HVUL6H21367.2 0.0807316378037608
HVUL0H00307.2 HVUL6H21548.2 0.0264377094130292
HVUL0H00307.2 HVUL6H21808.2 0.537023406918186
HVUL0H00307.2 HVUL6H22209.2 0.111370975962628
HVUL0H00307.2 HVUL6H22386.2 0.0453576165291455
HVUL0H00307.2 HVUL6H22452.2 0.0255730694632712
HVUL0H00307.2 HVUL6H22660.2 0.442818956051301
HVUL0H00307.2 HVUL6H23114.2 0.436280630982825
HVUL0H00307.2 HVUL6H23566.2 0.0582917273594997
HVUL0H00307.2 HVUL6H23909.2 0.161753680341799
HVUL0H00307.2 HVUL6H23976.2 0.453592577749733
HVUL0H00307.2 HVUL6H24166.2 0.550942265067103
HVUL0H00307.2 HVUL6H24215.2 0.12628870142574
HVUL0H00307.2 HVUL6H24296.2 0.0601428816280454
HVUL0H00307.2 HVUL6H24342.2 0.167161129354948
HVUL0H00307.2 HVUL6H24560.2 0.469056515071173
HVUL0H00307.2 HVUL6H24561.2 0.0307440416446946
HVUL0H00307.2 HVUL6H24812.2 0.0308856507323756
HVUL0H00307.2 HVUL6H24823.2 0.163695623627452
HVUL0H00307.2 HVUL6H24991.2 0.154984567563278
HVUL0H00307.2 HVUL6H25072.2 0.174951385813759
HVUL0H00307.2 HVUL6H25679.2 0.125844073137109
HVUL0H00307.2 HVUL6H25717.2 0.167242192145884
HVUL0H00307.2 HVUL6H26628.2 0.526712326116029
HVUL0H00307.2 HVUL6H27457.2 0.136618974034982
HVUL0H00307.2 HVUL6H27689.2 0.241842656582793
HVUL0H00307.2 HVUL6H27871.2 0.239135635855705
HVUL0H00307.2 HVUL6H28080.2 0.0695901170994698
HVUL0H00307.2 HVUL6H29079.2 0.0460333006822586
HVUL0H00307.2 HVUL6H29150.2 0.0459994992701904
HVUL0H00307.2 HVUL6H29444.2 0.119221392792735
HVUL0H00307.2 HVUL6H29567.2 0.0310847489240914
HVUL0H00307.2 HVUL6H29630.2 0.162100833493723
HVUL0H00307.2 HVUL6H29965.2 0.342424048331289
HVUL0H00307.2 HVUL6H30144.2 0.357972612255073
HVUL0H00307.2 HVUL6H30645.2 0.41332313320321
HVUL0H00307.2 HVUL6H30813.2 0.0950933521787349
HVUL0H00307.2 HVUL6H31566.2 0.259117785868831
HVUL0H00307.2 HVUL6H31987.2 0.153279702018714
HVUL0H00307.2 HVUL6H32072.2 0.406955162866215
HVUL0H00307.2 HVUL6H32199.2 0.508139950081536
HVUL0H00307.2 HVUL6H32653.2 0.21707366746714
HVUL0H00307.2 HVUL6H32654.2 0.471058812220494
HVUL0H00307.2 HVUL6H32876.2 0.0827184738126963
HVUL0H00307.2 HVUL6H33222.2 0.548888795174087
HVUL0H00307.2 HVUL6H33239.2 0.34239400416593
HVUL0H00307.2 HVUL6H33634.2 0.143381690004592
HVUL0H00307.2 HVUL6H33895.2 0.0431793218818004
HVUL0H00307.2 HVUL6H34934.2 0.112356574937477
HVUL0H00307.2 HVUL6H35020.2 0.0512185537345031
HVUL0H00307.2 HVUL6H35025.2 0.227024164721233
HVUL0H00307.2 HVUL6H36089.2 0.0252525200316736
HVUL0H00307.2 HVUL6H36511.2 0.246930497834523
HVUL0H00307.2 HVUL6H37869.2 0.455878727327162
HVUL0H00307.2 HVUL6H38046.2 0.519144100489625
HVUL0H00307.2 HVUL6H38341.2 0.142667769783892
HVUL0H00307.2 HVUL6H39299.2 0.162105520672337
HVUL0H00307.2 HVUL6H39599.2 0.133443945113639
HVUL0H00307.2 HVUL6H40129.2 0.400909047793124
HVUL0H00307.2 HVUL6H40288.2 0.02622121842419
HVUL0H00307.2 HVUL6H40489.2 0.20712429646385
HVUL0H00307.2 HVUL6H40538.2 0.230843193370333
HVUL0H00307.2 HVUL6H41091.2 0.0297330336976678
HVUL0H00307.2 HVUL6H41212.2 0.444105464735986
HVUL0H00307.2 HVUL6H41798.2 0.248690555700159
HVUL0H00307.2 HVUL6H41892.2 0.368492825881062
HVUL0H00307.2 HVUL6H41915.2 0.0269276061323394
HVUL0H00307.2 HVUL6H42122.2 0.393811887547971
HVUL0H00307.2 HVUL6H42664.2 0.367453627277976
HVUL0H00307.2 HVUL6H42968.2 0.0849764056181778
HVUL0H00307.2 HVUL6H42969.2 0.237543150068038
HVUL0H00307.2 HVUL6H42977.2 0.248488563503627
HVUL0H00307.2 HVUL6H43886.2 0.0457070443301542
HVUL0H00307.2 HVUL6H44700.2 0.0181094516047351
HVUL0H00307.2 HVUL6H45513.2 0.081539344055243
HVUL0H00307.2 HVUL6H46093.2 0.0850651534277905
HVUL0H00307.2 HVUL6H46114.2 0.0383876089872336
HVUL0H00307.2 HVUL6H47119.2 0.0317227155479884
HVUL0H00307.2 HVUL6H47276.2 0.503199693886149
HVUL0H00307.2 HVUL6H47322.2 0.0267452229223142
HVUL0H00307.2 HVUL6H47467.2 0.0375363181294428
HVUL0H00307.2 HVUL6H47659.2 0.542114750413307
HVUL0H00307.2 HVUL6H47776.2 0.0152576778582022
HVUL0H00307.2 HVUL6H47852.2 0.183313384563282
HVUL0H00307.2 HVUL6H47954.2 0.232442231374571
HVUL0H00307.2 HVUL6H48094.2 0.379248738172944
HVUL0H00307.2 HVUL6H48429.2 0.171241441319688
HVUL0H00307.2 HVUL6H48674.2 0.183379954197256
HVUL0H00307.2 HVUL6H49267.2 0.045078136099011
HVUL0H00307.2 HVUL6H50077.2 0.373647390520172
HVUL0H00307.2 HVUL6H50710.2 0.177250348561939
HVUL0H00307.2 HVUL6H50999.2 0.356538220024806
HVUL0H00307.2 HVUL6H51101.2 0.0627122103458927
HVUL0H00307.2 HVUL6H52112.2 0.0153986120093536
HVUL0H00307.2 HVUL6H53307.2 0.419081164783455
HVUL0H00307.2 HVUL6H53360.2 0.377416693154759
HVUL0H00307.2 HVUL6H53530.2 0.242810934912249
HVUL0H00307.2 HVUL6H53775.2 0.286298366267316
HVUL0H00307.2 HVUL6H54152.2 0.014679622681958
HVUL0H00307.2 HVUL6H54238.2 0.0690712034584141
HVUL0H00307.2 HVUL6H54279.2 0.0500664567721253
HVUL0H00307.2 HVUL6H54280.2 0.514771789253587
HVUL0H00307.2 HVUL6H54502.2 0.127099539311564
HVUL0H00307.2 HVUL6H54507.2 0.463635070317864
HVUL0H00307.2 HVUL6H54510.2 0.181445059725156
HVUL0H00307.2 HVUL6H55310.2 0.054879316525299
HVUL0H00307.2 HVUL6H55832.2 0.0327247944711365
HVUL0H00307.2 HVUL6H56412.2 0.0894904924879459
HVUL0H00307.2 HVUL6H56422.2 0.35980193739327
HVUL0H00307.2 HVUL6H56742.2 0.182184037081388
HVUL0H00307.2 HVUL6H57535.2 0.0878030079995399
HVUL0H00307.2 HVUL6H58099.2 0.146329818575352
HVUL0H00307.2 HVUL6H58860.2 0.205948788346549
HVUL0H00307.2 HVUL6H59196.2 0.133800264142022
HVUL0H00307.2 HVUL6H59200.2 0.528979800206782
HVUL0H00307.2 HVUL7H00441.2 0.149893038844006
HVUL0H00307.2 HVUL7H00647.2 0.225790586830263
HVUL0H00307.2 HVUL7H00882.2 0.127768063828132
HVUL0H00307.2 HVUL7H00901.2 0.0346174877668393
HVUL0H00307.2 HVUL7H01628.2 0.0955551655565563
HVUL0H00307.2 HVUL7H01758.2 0.0265767749306535
HVUL0H00307.2 HVUL7H02332.2 0.143625155280173
HVUL0H00307.2 HVUL7H02339.2 0.207068001453798
HVUL0H00307.2 HVUL7H02624.2 0.123978447477615
HVUL0H00307.2 HVUL7H03085.2 0.207645665050029
HVUL0H00307.2 HVUL7H03135.2 0.534783639915446
HVUL0H00307.2 HVUL7H03378.2 0.233074795668101
HVUL0H00307.2 HVUL7H03556.2 0.45124589982753
HVUL0H00307.2 HVUL7H04354.2 0.0180183099068908
HVUL0H00307.2 HVUL7H04423.2 0.122323367684117
HVUL0H00307.2 HVUL7H05955.2 0.274711733857109
HVUL0H00307.2 HVUL7H05956.2 0.0306090394188135
HVUL0H00307.2 HVUL7H06140.2 0.142416773998529
HVUL0H00307.2 HVUL7H06190.2 0.145732432088177
HVUL0H00307.2 HVUL7H06283.2 0.0210664283341667
HVUL0H00307.2 HVUL7H06284.2 0.0210664283341667
HVUL0H00307.2 HVUL7H06377.2 0.0441788696126894
HVUL0H00307.2 HVUL7H06434.2 0.0176555099409441
HVUL0H00307.2 HVUL7H06863.2 0.315270973831648
HVUL0H00307.2 HVUL7H07085.2 0.33325735101618
HVUL0H00307.2 HVUL7H07147.2 0.463197503092637
HVUL0H00307.2 HVUL7H07332.2 0.0809773735773547
HVUL0H00307.2 HVUL7H08414.2 0.343611741579012
HVUL0H00307.2 HVUL7H08462.2 0.0233015677027104
HVUL0H00307.2 HVUL7H08485.2 0.126820723192133
HVUL0H00307.2 HVUL7H08555.2 0.0661556913930345
HVUL0H00307.2 HVUL7H08884.2 0.0343029758233428
HVUL0H00307.2 HVUL7H09036.2 0.0479211576746833
HVUL0H00307.2 HVUL7H09267.2 0.378440185024696
HVUL0H00307.2 HVUL7H09829.2 0.0125254072252009
HVUL0H00307.2 HVUL7H09879.2 0.526971868294431
HVUL0H00307.2 HVUL7H09916.2 0.326950592345439
HVUL0H00307.2 HVUL7H10028.2 0.0202269927717267
HVUL0H00307.2 HVUL7H10594.2 0.048396065757852
HVUL0H00307.2 HVUL7H10689.2 0.0279751029993905
HVUL0H00307.2 HVUL7H11002.2 0.399272234558805
HVUL0H00307.2 HVUL7H11453.2 0.00556704771844276
HVUL0H00307.2 HVUL7H11565.2 0.384286710414881
HVUL0H00307.2 HVUL7H11665.2 0.00898065318868179
HVUL0H00307.2 HVUL7H11708.2 0.139122782914399
HVUL0H00307.2 HVUL7H12002.2 0.327791334340997
HVUL0H00307.2 HVUL7H12028.2 0.118945408019087
HVUL0H00307.2 HVUL7H12708.2 0.195015410616648
HVUL0H00307.2 HVUL7H12768.2 0.31653303242176
HVUL0H00307.2 HVUL7H12792.2 0.0776677600604
HVUL0H00307.2 HVUL7H12813.2 0.321655681753916
HVUL0H00307.2 HVUL7H12980.2 0.173471287736077
HVUL0H00307.2 HVUL7H13097.2 0.199766175910562
HVUL0H00307.2 HVUL7H13374.2 0.411918182364873
HVUL0H00307.2 HVUL7H13379.2 0.533504114414785
HVUL0H00307.2 HVUL7H13444.2 0.322136044492779
HVUL0H00307.2 HVUL7H13581.2 0.035714969104455
HVUL0H00307.2 HVUL7H13614.2 0.0857798828778236
HVUL0H00307.2 HVUL7H13635.2 0.0556415070125946
HVUL0H00307.2 HVUL7H13859.2 0.2898224347762
HVUL0H00307.2 HVUL7H13881.2 0.0489422290186382
HVUL0H00307.2 HVUL7H14274.2 0.202923692168706
HVUL0H00307.2 HVUL7H14402.2 0.309409532765769
HVUL0H00307.2 HVUL7H14842.2 0.0479926101113469
HVUL0H00307.2 HVUL7H15079.2 0.092606466285299
HVUL0H00307.2 HVUL7H15274.2 0.535448044583655
HVUL0H00307.2 HVUL7H15343.2 0.056246183186878
HVUL0H00307.2 HVUL7H15387.2 0.34785056181213
HVUL0H00307.2 HVUL7H15625.2 0.0322311250246918
HVUL0H00307.2 HVUL7H15935.2 0.0767006561965937
HVUL0H00307.2 HVUL7H16153.2 0.363788608580815
HVUL0H00307.2 HVUL7H16276.2 0.203345141754615
HVUL0H00307.2 HVUL7H16433.2 0.127980923275134
HVUL0H00307.2 HVUL7H16800.2 0.10643607766607
HVUL0H00307.2 HVUL7H16946.2 0.143117293193419
HVUL0H00307.2 HVUL7H17098.2 0.106530784407103
HVUL0H00307.2 HVUL7H17131.2 0.0377109369731988
HVUL0H00307.2 HVUL7H17132.2 0.0369468820455344
HVUL0H00307.2 HVUL7H17481.2 0.120429571575511
HVUL0H00307.2 HVUL7H17886.2 0.157626619591013
HVUL0H00307.2 HVUL7H18172.2 0.0200913068801226
HVUL0H00307.2 HVUL7H18173.2 0.0298566873855733
HVUL0H00307.2 HVUL7H18302.2 0.162092872758459
HVUL0H00307.2 HVUL7H18333.2 0.135881754387444
HVUL0H00307.2 HVUL7H18387.2 0.182688822615294
HVUL0H00307.2 HVUL7H18467.2 0.156562084514359
HVUL0H00307.2 HVUL7H18645.2 0.0455129272921864
HVUL0H00307.2 HVUL7H18784.2 0.0210664283341667
HVUL0H00307.2 HVUL7H19443.2 0.0429589110421732
HVUL0H00307.2 HVUL7H20192.2 0.127292268707636
HVUL0H00307.2 HVUL7H20554.2 0.132082385189073
HVUL0H00307.2 HVUL7H20857.2 0.106746662329097
HVUL0H00307.2 HVUL7H20958.2 0.0589116725666826
HVUL0H00307.2 HVUL7H21605.2 0.296967973004603
HVUL0H00307.2 HVUL7H21692.2 0.422516371785795
HVUL0H00307.2 HVUL7H21693.2 0.445232038744843
HVUL0H00307.2 HVUL7H21760.2 0.115692430846965
HVUL0H00307.2 HVUL7H22078.2 0.0767313366416054
HVUL0H00307.2 HVUL7H22337.2 0.305252084663897
HVUL0H00307.2 HVUL7H23223.2 0.0507714784323285
HVUL0H00307.2 HVUL7H23459.2 0.0358544556151298
HVUL0H00307.2 HVUL7H23805.2 0.265287284700759
HVUL0H00307.2 HVUL7H23831.2 0.0234592307432507
HVUL0H00307.2 HVUL7H25054.2 0.0101141695313856
HVUL0H00307.2 HVUL7H25193.2 0.298736457877696
HVUL0H00307.2 HVUL7H25379.2 0.0888507498713125
HVUL0H00307.2 HVUL7H25769.2 0.0292913603357508
HVUL0H00307.2 HVUL7H25770.2 0.0155214252248191
HVUL0H00307.2 HVUL7H26199.2 0.0834105883535383
HVUL0H00307.2 HVUL7H26410.2 0.406975557884927
HVUL0H00307.2 HVUL7H26676.2 0.180265661939833
HVUL0H00307.2 HVUL7H27010.2 0.071226090958986
HVUL0H00307.2 HVUL7H27077.2 0.0347430103303261
HVUL0H00307.2 HVUL7H27587.2 0.488433242920481
HVUL0H00307.2 HVUL7H27882.2 0.118059388523439
HVUL0H00307.2 HVUL7H28374.2 0.240494736223811
HVUL0H00307.2 HVUL7H28388.2 0.0556395661047234
HVUL0H00307.2 HVUL7H28607.2 0.0333417151635207
HVUL0H00307.2 HVUL7H28817.2 0.0573108740148286
HVUL0H00307.2 HVUL7H28818.2 0.142728274676131
HVUL0H00307.2 HVUL7H28868.2 0.0568946467283043
HVUL0H00307.2 HVUL7H29207.2 0.0741357587442602
HVUL0H00307.2 HVUL7H29215.2 0.274031362484326
HVUL0H00307.2 HVUL7H29229.2 0.0700985666305148
HVUL0H00307.2 HVUL7H29234.2 0.515980024429108
HVUL0H00307.2 HVUL7H29257.2 0.175155719183691
HVUL0H00307.2 HVUL7H29681.2 0.0842234546462969
HVUL0H00307.2 HVUL7H29682.2 0.0156874545319437
HVUL0H00307.2 HVUL7H30200.2 0.0477309460781874
HVUL0H00307.2 HVUL7H30203.2 0.0756062962535611
HVUL0H00307.2 HVUL7H30693.2 0.0805845443095767
HVUL0H00307.2 HVUL7H31316.2 0.0429982650126933
HVUL0H00307.2 HVUL7H31515.2 0.0448379055826606
HVUL0H00307.2 HVUL7H31580.2 0.233232787130338
HVUL0H00307.2 HVUL7H31740.2 0.245786107560314
HVUL0H00307.2 HVUL7H32312.2 0.0201731903815907
HVUL0H00307.2 HVUL7H32393.2 0.0827550319634521
HVUL0H00307.2 HVUL7H32408.2 0.220667149476
HVUL0H00307.2 HVUL7H32485.2 0.0621102280571384
HVUL0H00307.2 HVUL7H32542.2 0.019076752595524
HVUL0H00307.2 HVUL7H32668.2 0.20681943151168
HVUL0H00307.2 HVUL7H33004.2 0.438079324403258
HVUL0H00307.2 HVUL7H33454.2 0.210882412675931
HVUL0H00307.2 HVUL7H33470.2 0.529521424946949
HVUL0H00307.2 HVUL7H33566.2 0.185062587230482
HVUL0H00307.2 HVUL7H34133.2 0.399840239988405
HVUL0H00307.2 HVUL7H34347.2 0.368539923108362
HVUL0H00307.2 HVUL7H34348.2 0.533818683018646
HVUL0H00307.2 HVUL7H34401.2 0.0314964371165347
HVUL0H00307.2 HVUL7H34569.2 0.259333624353781
HVUL0H00307.2 HVUL7H34639.2 0.36106598351485
HVUL0H00307.2 HVUL7H35913.2 0.452883869919375
HVUL0H00307.2 HVUL7H35958.2 0.0110691861446068
HVUL0H00307.2 HVUL7H36037.2 0.0309636893985143
HVUL0H00307.2 HVUL7H36094.2 0.0940444112208546
HVUL0H00307.2 HVUL7H36175.2 0.0585885733133757
HVUL0H00307.2 HVUL7H36310.2 0.174157520496303
HVUL0H00307.2 HVUL7H36594.2 0.189231289123526
HVUL0H00307.2 HVUL7H36595.2 0.45716770163728
HVUL0H00307.2 HVUL7H37262.2 0.116410997127042
HVUL0H00307.2 HVUL7H37292.2 0.284217501648881
HVUL0H00307.2 HVUL7H37354.2 0.0419223678661647
HVUL0H00307.2 HVUL7H37433.2 0.0470967310957148
HVUL0H00307.2 HVUL7H38230.2 0.1708967776864
HVUL0H00307.2 HVUL7H39199.2 0.522304207416894
HVUL0H00307.2 HVUL7H39265.2 0.0803907777086348
HVUL0H00307.2 HVUL7H39843.2 0.0377001214628424
HVUL0H00307.2 HVUL7H39844.2 0.14018755062674
HVUL0H00307.2 HVUL7H39961.2 0.525922287074054
HVUL0H00307.2 HVUL7H40080.2 0.114375567786308
HVUL0H00307.2 HVUL7H40521.2 0.099221591499421
HVUL0H00307.2 HVUL7H40696.2 0.134966322234294
HVUL0H00307.2 HVUL7H41331.2 0.157746197073843
HVUL0H00307.2 HVUL7H41364.2 0.152815927783512
HVUL0H00307.2 HVUL7H41636.2 0.0168657477165323
HVUL0H00307.2 HVUL7H41729.2 0.147370111308743
HVUL0H00307.2 HVUL7H41972.2 0.283718243460111
HVUL0H00307.2 HVUL7H42239.2 0.214921511682033
HVUL0H00307.2 HVUL7H42424.2 0.400494529979395
HVUL0H00307.2 HVUL7H42434.2 0.341746734091326
HVUL0H00307.2 HVUL7H42513.2 0.0256458262426367
HVUL0H00307.2 HVUL7H42895.2 0.370291893486418
HVUL0H00307.2 HVUL7H43488.2 0.226655902350684
HVUL0H00307.2 HVUL7H43600.2 0.0455284147422612
HVUL0H00307.2 HVUL7H43973.2 0.155090683835383
HVUL0H00307.2 HVUL7H44050.2 0.0192647048282606
HVUL0H00307.2 HVUL7H44055.2 0.0766718566363863
HVUL0H00307.2 HVUL7H44059.2 0.419461274202815
HVUL0H00307.2 HVUL7H44959.2 0.0256673370154914
HVUL0H00307.2 HVUL7H45265.2 0.263278639955137
HVUL0H00307.2 HVUL7H46029.2 0.0116600453862043
HVUL0H00307.2 HVUL7H46272.2 0.0313343899379585
HVUL0H00307.2 HVUL7H46309.2 0.0894794695382277
HVUL0H00307.2 HVUL7H47327.2 0.119790074273077
HVUL0H00307.2 HVUL7H47550.2 0.0618781884609699
HVUL0H00307.2 HVUL7H47604.2 0.0316810677430243
HVUL0H00307.2 HVUL7H47838.2 0.120574433694317
HVUL0H00307.2 HVUL7H47871.2 0.0995103147775268
HVUL0H00307.2 HVUL7H47943.2 0.21648563405805
HVUL0H00307.2 HVUL7H48329.2 0.258351146498064
HVUL0H00307.2 HVUL7H49353.2 0.26442970192221
HVUL0H00307.2 HVUL7H49458.2 0.497064278374188
HVUL0H00307.2 HVUL7H49516.2 0.0615267012130592
HVUL0H00307.2 HVUL7H50015.2 0.14624236695937
HVUL0H00307.2 HVUL7H50277.2 0.078752402727021
HVUL0H00307.2 HVUL7H50406.2 0.0478812030391905
HVUL0H00307.2 HVUL7H51462.2 0.0684514764666365
HVUL0H00307.2 HVUL7H51526.2 0.347458880351325
HVUL0H00307.2 HVUL7H51533.2 0.546223827008282
HVUL0H00307.2 HVUL7H51592.2 0.120412293535766
HVUL0H00307.2 HVUL7H51744.2 0.170810446160286
HVUL0H00307.2 HVUL7H52770.2 0.263408387501228
HVUL0H00307.2 HVUL7H52948.2 0.0193616391192133
HVUL0H00307.2 HVUL7H52955.2 0.0693455476121545
HVUL0H00307.2 HVUL7H53056.2 0.143677196850906
HVUL0H00307.2 HVUL7H53679.2 0.0967324853499301
HVUL0H00307.2 HVUL7H54261.2 0.178350398532168
HVUL0H00307.2 HVUL7H54276.2 0.098974534064974
HVUL0H00307.2 HVUL7H54375.2 0.279127580537101
HVUL0H00307.2 HVUL7H55082.2 0.298559050860679
HVUL0H00307.2 HVUL7H55184.2 0.145321987003392
HVUL0H00307.2 HVUL7H55969.2 0.541666000774739
HVUL0H00307.2 HVUL7H56962.2 0.0272626239563925
HVUL0H00307.2 HVUL7H57177.2 0.0773519254807014
HVUL0H00307.2 HVUL7H57748.2 0.114875670347891
HVUL0H00307.2 HVUL7H58004.2 0.43142175459531
HVUL0H00307.2 HVUL7H58993.2 0.0453758061018806
HVUL0H00307.2 HVUL7H59296.2 0.142518659560656
HVUL0H00307.2 HVUL7H59748.2 0.133221350717329
HVUL0H00794.2 HVUL0H00894.2 0.295441631415712
HVUL0H00794.2 HVUL0H01008.2 0.137919366047563
HVUL0H00794.2 HVUL0H01049.2 0.262410514529287
HVUL0H00794.2 HVUL0H01113.2 0.295099143645558
HVUL0H00794.2 HVUL0H01169.2 0.115391870556069
HVUL0H00794.2 HVUL0H01182.2 0.344456440918893
HVUL0H00794.2 HVUL0H01229.2 0.155435687496813
HVUL0H00794.2 HVUL0H01274.2 0.243610985263601
HVUL0H00794.2 HVUL0H01376.2 0.220688138801379
HVUL0H00794.2 HVUL0H01558.2 0.114924607011302
HVUL0H00794.2 HVUL0H01744.2 0.324656392225786
HVUL0H00794.2 HVUL0H01780.2 0.226109396082808
HVUL0H00794.2 HVUL0H01785.2 0.153180627781455
HVUL0H00794.2 HVUL0H02078.2 0.218997427126647
HVUL0H00794.2 HVUL0H02355.2 0.102683892567138
HVUL0H00794.2 HVUL0H02425.2 0.270820533650788
HVUL0H00794.2 HVUL0H02697.2 0.258418145786966
HVUL0H00794.2 HVUL0H02850.2 0.228776971670393
HVUL0H00794.2 HVUL0H03132.2 0.253843377229652
HVUL0H00794.2 HVUL0H03523.2 0.121499194455125
HVUL0H00794.2 HVUL0H03918.2 0.149768385981488
HVUL0H00794.2 HVUL0H03948.2 0.290139777357296
HVUL0H00794.2 HVUL0H04061.2 0.324769007592126
HVUL0H00794.2 HVUL0H04249.2 0.171008654354916
HVUL0H00794.2 HVUL0H04393.2 0.242326968643439
HVUL0H00794.2 HVUL0H04640.2 0.227592487516099
HVUL0H00794.2 HVUL0H05449.2 0.191227100636526
HVUL0H00794.2 HVUL0H05584.2 0.246134802774017
HVUL0H00794.2 HVUL0H05620.2 0.212314839185949
HVUL0H00794.2 HVUL0H06206.2 0.154337480665283
HVUL0H00794.2 HVUL0H06920.2 0.296400865820999
HVUL0H00794.2 HVUL0H07108.2 0.153347545567074
HVUL0H00794.2 HVUL0H07860.2 0.230278960409306
HVUL0H00794.2 HVUL0H08023.2 0.0896466383171501
HVUL0H00794.2 HVUL0H08690.2 0.273252654519363
HVUL0H00794.2 HVUL0H08811.2 0.285313361454265
HVUL0H00794.2 HVUL0H09210.2 0.346132638106639
HVUL0H00794.2 HVUL0H09401.2 0.31219013987986
HVUL0H00794.2 HVUL0H10077.2 0.245419430200719
HVUL0H00794.2 HVUL0H10078.2 0.277125313380804
HVUL0H00794.2 HVUL0H11038.2 0.219425507497801
HVUL0H00794.2 HVUL0H11176.2 0.317164521801576
HVUL0H00794.2 HVUL0H11990.2 0.274355231909864
HVUL0H00794.2 HVUL0H12633.2 0.260252794346357
HVUL0H00794.2 HVUL0H12690.2 0.22407022889877
HVUL0H00794.2 HVUL0H12691.2 0.137363992298431
HVUL0H00794.2 HVUL0H13385.2 0.20308056805896
HVUL0H00794.2 HVUL0H14608.2 0.339326236529134
HVUL0H00794.2 HVUL0H15674.2 0.139740097481417
HVUL0H00794.2 HVUL0H15878.2 0.298158360267452
HVUL0H00794.2 HVUL0H16244.2 0.207485744489804
HVUL0H00794.2 HVUL0H16828.2 0.286421950648947
HVUL0H00794.2 HVUL0H17596.2 0.262881318710434
HVUL0H00794.2 HVUL0H19376.2 0.241016091182083
HVUL0H00794.2 HVUL0H21091.2 0.225637239859829
HVUL0H00794.2 HVUL0H21588.2 0.240224256221547
HVUL0H00794.2 HVUL0H22947.2 0.144093525822777
HVUL0H00794.2 HVUL0H22948.2 0.142297622255332
HVUL0H00794.2 HVUL0H23156.2 0.245758692964976
HVUL0H00794.2 HVUL0H23341.2 0.101715551137898
HVUL0H00794.2 HVUL0H24358.2 0.106572411927841
HVUL0H00794.2 HVUL0H24665.2 0.183894164629044
HVUL0H00794.2 HVUL0H27664.2 0.118559895398344
HVUL0H00794.2 HVUL0H27962.2 0.297068891383236
HVUL0H00794.2 HVUL0H29764.2 0.127383765026196
HVUL0H00794.2 HVUL0H30534.2 0.156646703685416
HVUL0H00794.2 HVUL0H32121.2 0.213609602590192
HVUL0H00794.2 HVUL0H34718.2 0.211831395639168
HVUL0H00794.2 HVUL0H37447.2 0.312575507531877
HVUL0H00794.2 HVUL0H39712.2 0.137116280996773
HVUL0H00794.2 HVUL0H39806.2 0.155555934829146
HVUL0H00794.2 HVUL0H43661.2 0.324084143398592
HVUL0H00794.2 HVUL0H44117.2 0.155875505370464
HVUL0H00794.2 HVUL0H44776.2 0.0913247066180054
HVUL0H00794.2 HVUL0H46713.2 0.190913951687895
HVUL0H00794.2 HVUL0H46775.2 0.0597065597695005
HVUL0H00794.2 HVUL0H54436.2 0.296359064712785
HVUL0H00794.2 HVUL1H00515.2 0.277942196007353
HVUL0H00794.2 HVUL1H01653.2 0.221801772851796
HVUL0H00794.2 HVUL1H02513.2 0.212251388640156
HVUL0H00794.2 HVUL1H02904.2 0.331148653332855
HVUL0H00794.2 HVUL1H02945.2 0.241016091182083
HVUL0H00794.2 HVUL1H02995.2 0.319358146180238
HVUL0H00794.2 HVUL1H03051.2 0.322381351328487
HVUL0H00794.2 HVUL1H03164.2 0.159780747287618
HVUL0H00794.2 HVUL1H03309.2 0.234119371909219
HVUL0H00794.2 HVUL1H03425.2 0.28666951594834
HVUL0H00794.2 HVUL1H03596.2 0.0784429661044491
HVUL0H00794.2 HVUL1H03721.2 0.178789129707795
HVUL0H00794.2 HVUL1H03788.2 0.311460676635536
HVUL0H00794.2 HVUL1H03923.2 0.314415883238882
HVUL0H00794.2 HVUL1H03981.2 0.270820036589613
HVUL0H00794.2 HVUL1H03995.2 0.259399625362922
HVUL0H00794.2 HVUL1H04376.2 0.184129573569414
HVUL0H00794.2 HVUL1H04661.2 0.0902996438579849
HVUL0H00794.2 HVUL1H04874.2 0.200559896584598
HVUL0H00794.2 HVUL1H05092.2 0.211189835309224
HVUL0H00794.2 HVUL1H05319.2 0.16971744729397
HVUL0H00794.2 HVUL1H06598.2 0.268349448546049
HVUL0H00794.2 HVUL1H06767.2 0.261058531747774
HVUL0H00794.2 HVUL1H06895.2 0.314273848835112
HVUL0H00794.2 HVUL1H06904.2 0.336599377823666
HVUL0H00794.2 HVUL1H06905.2 0.356766829370291
HVUL0H00794.2 HVUL1H07264.2 0.0761086661608975
HVUL0H00794.2 HVUL1H07398.2 0.243774755335099
HVUL0H00794.2 HVUL1H07686.2 0.33559638495504
HVUL0H00794.2 HVUL1H07716.2 0.294068794091228
HVUL0H00794.2 HVUL1H07843.2 0.34354291086976
HVUL0H00794.2 HVUL1H07889.2 0.312774775292469
HVUL0H00794.2 HVUL1H08223.2 0.356835298895653
HVUL0H00794.2 HVUL1H08393.2 0.337709012937211
HVUL0H00794.2 HVUL1H08747.2 0.129933418260787
HVUL0H00794.2 HVUL1H08749.2 0.0568074511521573
HVUL0H00794.2 HVUL1H08844.2 0.252880501428952
HVUL0H00794.2 HVUL1H09798.2 0.156600726746652
HVUL0H00794.2 HVUL1H09799.2 0.271622707055304
HVUL0H00794.2 HVUL1H09842.2 0.237825072849921
HVUL0H00794.2 HVUL1H10072.2 0.289527491797001
HVUL0H00794.2 HVUL1H10131.2 0.058597961658522
HVUL0H00794.2 HVUL1H10516.2 0.292350481805068
HVUL0H00794.2 HVUL1H10552.2 0.192789626028778
HVUL0H00794.2 HVUL1H10674.2 0.187079341848099
HVUL0H00794.2 HVUL1H10694.2 0.318699881171174
HVUL0H00794.2 HVUL1H10736.2 0.167406747063321
HVUL0H00794.2 HVUL1H10852.2 0.178097868297937
HVUL0H00794.2 HVUL1H10854.2 0.285099507039039
HVUL0H00794.2 HVUL1H10931.2 0.321528205918945
HVUL0H00794.2 HVUL1H11025.2 0.324757857247045
HVUL0H00794.2 HVUL1H11026.2 0.259608185311072
HVUL0H00794.2 HVUL1H11052.2 0.352800630523497
HVUL0H00794.2 HVUL1H11684.2 0.147478483415487
HVUL0H00794.2 HVUL1H11942.2 0.24002849071504
HVUL0H00794.2 HVUL1H12017.2 0.267334661693651
HVUL0H00794.2 HVUL1H12048.2 0.164773780013842
HVUL0H00794.2 HVUL1H12155.2 0.0842319188491005
HVUL0H00794.2 HVUL1H12319.2 0.327624328632733
HVUL0H00794.2 HVUL1H12549.2 0.325549377353203
HVUL0H00794.2 HVUL1H12631.2 0.308579264210345
HVUL0H00794.2 HVUL1H12808.2 0.280404055159387
HVUL0H00794.2 HVUL1H13099.2 0.216054757690317
HVUL0H00794.2 HVUL1H13204.2 0.263449612560002
HVUL0H00794.2 HVUL1H14037.2 0.248856581378965
HVUL0H00794.2 HVUL1H14144.2 0.219815960635133
HVUL0H00794.2 HVUL1H14185.2 0.0942022399391935
HVUL0H00794.2 HVUL1H14244.2 0.298665156620933
HVUL0H00794.2 HVUL1H14423.2 0.248456650581213
HVUL0H00794.2 HVUL1H14475.2 0.293205246345917
HVUL0H00794.2 HVUL1H14519.2 0.13032764455925
HVUL0H00794.2 HVUL1H14708.2 0.213114703849565
HVUL0H00794.2 HVUL1H14979.2 0.267393770689011
HVUL0H00794.2 HVUL1H15020.2 0.21365300093968
HVUL0H00794.2 HVUL1H15038.2 0.296671650871594
HVUL0H00794.2 HVUL1H15361.2 0.232915130583137
HVUL0H00794.2 HVUL1H15622.2 0.261369326557911
HVUL0H00794.2 HVUL1H15859.2 0.356634312075352
HVUL0H00794.2 HVUL1H15995.2 0.126231489705859
HVUL0H00794.2 HVUL1H15996.2 0.271652331369324
HVUL0H00794.2 HVUL1H16029.2 0.18468328039189
HVUL0H00794.2 HVUL1H16599.2 0.20744969464217
HVUL0H00794.2 HVUL1H16648.2 0.0991601479503534
HVUL0H00794.2 HVUL1H16837.2 0.256164349026287
HVUL0H00794.2 HVUL1H17123.2 0.242678787011029
HVUL0H00794.2 HVUL1H17124.2 0.310193749696587
HVUL0H00794.2 HVUL1H17140.2 0.246786058040429
HVUL0H00794.2 HVUL1H17391.2 0.3465646852654
HVUL0H00794.2 HVUL1H17392.2 0.312351279326443
HVUL0H00794.2 HVUL1H17858.2 0.0751657347265042
HVUL0H00794.2 HVUL1H17882.2 0.287126988586542
HVUL0H00794.2 HVUL1H18104.2 0.0623089238530158
HVUL0H00794.2 HVUL1H19398.2 0.142099306558185
HVUL0H00794.2 HVUL1H19452.2 0.180619853240853
HVUL0H00794.2 HVUL1H19455.2 0.237342865372086
HVUL0H00794.2 HVUL1H19652.2 0.135430764827962
HVUL0H00794.2 HVUL1H19913.2 0.331035980075227
HVUL0H00794.2 HVUL1H21530.2 0.293823932240601
HVUL0H00794.2 HVUL1H21576.2 0.34938207358843
HVUL0H00794.2 HVUL1H21611.2 0.12277631427663
HVUL0H00794.2 HVUL1H21899.2 0.203202631602213
HVUL0H00794.2 HVUL1H21903.2 0.187303440106053
HVUL0H00794.2 HVUL1H21924.2 0.178264628477269
HVUL0H00794.2 HVUL1H22029.2 0.171170395335317
HVUL0H00794.2 HVUL1H22161.2 0.280130990669219
HVUL0H00794.2 HVUL1H22163.2 0.248131716007317
HVUL0H00794.2 HVUL1H22447.2 0.305633750431523
HVUL0H00794.2 HVUL1H22508.2 0.23042515560857
HVUL0H00794.2 HVUL1H22906.2 0.330115304661692
HVUL0H00794.2 HVUL1H23035.2 0.335701240390424
HVUL0H00794.2 HVUL1H23859.2 0.246483652449326
HVUL0H00794.2 HVUL1H24019.2 0.0818470529726641
HVUL0H00794.2 HVUL1H24020.2 0.0898200073817928
HVUL0H00794.2 HVUL1H24055.2 0.316109229982959
HVUL0H00794.2 HVUL1H24106.2 0.0142470053699472
HVUL0H00794.2 HVUL1H24143.2 0.280092441182876
HVUL0H00794.2 HVUL1H24325.2 0.241350150341017
HVUL0H00794.2 HVUL1H24550.2 0.133669022928623
HVUL0H00794.2 HVUL1H24632.2 0.308115671663164
HVUL0H00794.2 HVUL1H25153.2 0.281755098648761
HVUL0H00794.2 HVUL1H25489.2 0.320238299690425
HVUL0H00794.2 HVUL1H25508.2 0.272928426498316
HVUL0H00794.2 HVUL1H25647.2 0.18798154236829
HVUL0H00794.2 HVUL1H25652.2 0.164330885407383
HVUL0H00794.2 HVUL1H25959.2 0.232823842339066
HVUL0H00794.2 HVUL1H26128.2 0.19542418802267
HVUL0H00794.2 HVUL1H26242.2 0.072012403202201
HVUL0H00794.2 HVUL1H26289.2 0.10790436986238
HVUL0H00794.2 HVUL1H26836.2 0.292007658830472
HVUL0H00794.2 HVUL1H27174.2 0.293876112517131
HVUL0H00794.2 HVUL1H27184.2 0.186255349796906
HVUL0H00794.2 HVUL1H27765.2 0.180438990585887
HVUL0H00794.2 HVUL1H27930.2 0.175333020335809
HVUL0H00794.2 HVUL1H28148.2 0.338756064021055
HVUL0H00794.2 HVUL1H28149.2 0.323720037181111
HVUL0H00794.2 HVUL1H28170.2 0.266574678049478
HVUL0H00794.2 HVUL1H28421.2 0.293044092570543
HVUL0H00794.2 HVUL1H28711.2 0.0988176585258895
HVUL0H00794.2 HVUL1H28745.2 0.152869491990869
HVUL0H00794.2 HVUL1H29089.2 0.259014264122592
HVUL0H00794.2 HVUL1H29478.2 0.317563708413999
HVUL0H00794.2 HVUL1H29691.2 0.283599469385842
HVUL0H00794.2 HVUL1H29984.2 0.270124930466108
HVUL0H00794.2 HVUL1H30627.2 0.129790736203987
HVUL0H00794.2 HVUL1H30697.2 0.298391306725862
HVUL0H00794.2 HVUL1H30851.2 0.291481928781238
HVUL0H00794.2 HVUL1H31084.2 0.282116605760294
HVUL0H00794.2 HVUL1H31805.2 0.334367067897529
HVUL0H00794.2 HVUL1H31978.2 0.325128967696733
HVUL0H00794.2 HVUL1H32077.2 0.248144362698584
HVUL0H00794.2 HVUL1H32265.2 0.223824893693858
HVUL0H00794.2 HVUL1H32439.2 0.228585946001102
HVUL0H00794.2 HVUL1H32525.2 0.314848632866476
HVUL0H00794.2 HVUL1H32736.2 0.221344482275854
HVUL0H00794.2 HVUL1H32788.2 0.000986509894578
HVUL0H00794.2 HVUL1H32871.2 0.172470857431807
HVUL0H00794.2 HVUL1H33851.2 0.202777202959668
HVUL0H00794.2 HVUL1H33854.2 0.293353692339597
HVUL0H00794.2 HVUL1H33925.2 0.306534698066869
HVUL0H00794.2 HVUL1H33926.2 0.336040730694834
HVUL0H00794.2 HVUL1H33988.2 0.220080936665717
HVUL0H00794.2 HVUL1H34651.2 0.290051953199101
HVUL0H00794.2 HVUL1H34792.2 0.195907488177626
HVUL0H00794.2 HVUL1H35034.2 0.297770265989829
HVUL0H00794.2 HVUL1H35222.2 0.119724032722629
HVUL0H00794.2 HVUL1H35553.2 0.279383391498385
HVUL0H00794.2 HVUL1H35677.2 0.248466775320517
HVUL0H00794.2 HVUL1H35678.2 0.141638433197033
HVUL0H00794.2 HVUL1H36116.2 0.226637269337972
HVUL0H00794.2 HVUL1H36689.2 0.347810942405888
HVUL0H00794.2 HVUL1H36755.2 0.15878857372643
HVUL0H00794.2 HVUL1H37071.2 0.211233305665416
HVUL0H00794.2 HVUL1H37075.2 0.291178317066053
HVUL0H00794.2 HVUL1H37096.2 0.293374809338687
HVUL0H00794.2 HVUL1H37135.2 0.0871408485734106
HVUL0H00794.2 HVUL1H37284.2 0.284616809345941
HVUL0H00794.2 HVUL1H37286.2 0.270998954034227
HVUL0H00794.2 HVUL1H37385.2 0.354047379659699
HVUL0H00794.2 HVUL1H37478.2 0.106387829737565
HVUL0H00794.2 HVUL1H37494.2 0.0894384722643404
HVUL0H00794.2 HVUL1H37808.2 0.158543881215757
HVUL0H00794.2 HVUL1H38023.2 0.337357548683871
HVUL0H00794.2 HVUL1H38024.2 0.306533843915979
HVUL0H00794.2 HVUL1H38534.2 0.216871464661171
HVUL0H00794.2 HVUL1H38669.2 0.241180377254101
HVUL0H00794.2 HVUL1H38670.2 0.334743716795622
HVUL0H00794.2 HVUL1H38671.2 0.25687535613815
HVUL0H00794.2 HVUL1H40131.2 0.284936096085042
HVUL0H00794.2 HVUL1H40305.2 0.359468491095905
HVUL0H00794.2 HVUL1H40671.2 0.324287153768198
HVUL0H00794.2 HVUL1H40745.2 0.230589693106961
HVUL0H00794.2 HVUL1H41297.2 0.169793534882432
HVUL0H00794.2 HVUL1H41381.2 0.271295107418625
HVUL0H00794.2 HVUL1H41394.2 0.294249859347084
HVUL0H00794.2 HVUL1H41483.2 0.16251298916885
HVUL0H00794.2 HVUL1H41888.2 0.323217976624332
HVUL0H00794.2 HVUL1H42009.2 0.23770801508157
HVUL0H00794.2 HVUL1H42017.2 0.196569145156739
HVUL0H00794.2 HVUL1H42103.2 0.162510037691678
HVUL0H00794.2 HVUL1H42113.2 0.0967280189793382
HVUL0H00794.2 HVUL1H43388.2 0.350905428129958
HVUL0H00794.2 HVUL1H43480.2 0.153083986647975
HVUL0H00794.2 HVUL1H43857.2 0.340043490205156
HVUL0H00794.2 HVUL1H43888.2 0.329962014648018
HVUL0H00794.2 HVUL1H44419.2 0.0111792614307318
HVUL0H00794.2 HVUL1H44718.2 0.0767169784477824
HVUL0H00794.2 HVUL1H44906.2 0.200585376138712
HVUL0H00794.2 HVUL1H45277.2 0.323931593687906
HVUL0H00794.2 HVUL1H45373.2 0.282544243448775
HVUL0H00794.2 HVUL1H45563.2 0.309800921102621
HVUL0H00794.2 HVUL1H45867.2 0.238356425856993
HVUL0H00794.2 HVUL1H46573.2 0.212478016509518
HVUL0H00794.2 HVUL1H46645.2 0.299853545889159
HVUL0H00794.2 HVUL1H46646.2 0.206965958419421
HVUL0H00794.2 HVUL1H46797.2 0.313257831733742
HVUL0H00794.2 HVUL1H47149.2 0.298737607128245
HVUL0H00794.2 HVUL1H47224.2 0.194499393081274
HVUL0H00794.2 HVUL1H47225.2 0.107741984508459
HVUL0H00794.2 HVUL1H47226.2 0.133071205140107
HVUL0H00794.2 HVUL1H47291.2 0.0377930738934421
HVUL0H00794.2 HVUL1H47482.2 0.284169755767584
HVUL0H00794.2 HVUL1H47802.2 0.175481805365233
HVUL0H00794.2 HVUL1H48159.2 0.181468358098455
HVUL0H00794.2 HVUL1H48252.2 0.279809177948846
HVUL0H00794.2 HVUL1H49095.2 0.141897473796835
HVUL0H00794.2 HVUL1H49142.2 0.250432735324704
HVUL0H00794.2 HVUL1H49334.2 0.185565784589103
HVUL0H00794.2 HVUL1H49842.2 0.0827945936904496
HVUL0H00794.2 HVUL1H50300.2 0.353817993802894
HVUL0H00794.2 HVUL1H52100.2 0.333393858893287
HVUL0H00794.2 HVUL1H52101.2 0.154300658704063
HVUL0H00794.2 HVUL1H52138.2 0.312086490725745
HVUL0H00794.2 HVUL1H52139.2 0.264450413288063
HVUL0H00794.2 HVUL1H52140.2 0.309430041721801
HVUL0H00794.2 HVUL1H52143.2 0.274527647557132
HVUL0H00794.2 HVUL1H52547.2 0.172062880271822
HVUL0H00794.2 HVUL1H52548.2 0.0942603836657649
HVUL0H00794.2 HVUL1H54366.2 0.271537139583553
HVUL0H00794.2 HVUL1H55154.2 0.260979458531872
HVUL0H00794.2 HVUL1H55207.2 0.354885620519209
HVUL0H00794.2 HVUL1H55813.2 0.334405958637829
HVUL0H00794.2 HVUL1H56262.2 0.192421814756367
HVUL0H00794.2 HVUL1H56265.2 0.29725119424129
HVUL0H00794.2 HVUL1H57637.2 0.306075816093851
HVUL0H00794.2 HVUL1H57948.2 0.341272871811491
HVUL0H00794.2 HVUL2H00357.2 0.093573976331591
HVUL0H00794.2 HVUL2H00403.2 0.179940370092536
HVUL0H00794.2 HVUL2H00744.2 0.267091858119375
HVUL0H00794.2 HVUL2H00850.2 0.322120647099667
HVUL0H00794.2 HVUL2H01132.2 0.17021478038778
HVUL0H00794.2 HVUL2H01457.2 0.21762946816028
HVUL0H00794.2 HVUL2H01485.2 0.19070728132366
HVUL0H00794.2 HVUL2H01559.2 0.222834660024022
HVUL0H00794.2 HVUL2H01674.2 0.276069101354961
HVUL0H00794.2 HVUL2H01707.2 0.245934685829126
HVUL0H00794.2 HVUL2H01800.2 0.280606668661624
HVUL0H00794.2 HVUL2H01895.2 0.168853036056144
HVUL0H00794.2 HVUL2H02301.2 0.300373034327091
HVUL0H00794.2 HVUL2H02317.2 0.233138594250406
HVUL0H00794.2 HVUL2H02329.2 0.0839337551784957
HVUL0H00794.2 HVUL2H02357.2 0.302664853286501
HVUL0H00794.2 HVUL2H02396.2 0.287005612639854
HVUL0H00794.2 HVUL2H02947.2 0.221499915402595
HVUL0H00794.2 HVUL2H03130.2 0.202692767820043
HVUL0H00794.2 HVUL2H03403.2 0.0481699285200288
HVUL0H00794.2 HVUL2H03435.2 0.25062383086521
HVUL0H00794.2 HVUL2H03591.2 0.24729065679956
HVUL0H00794.2 HVUL2H03894.2 0.230945623836227
HVUL0H00794.2 HVUL2H04108.2 0.25009348769451
HVUL0H00794.2 HVUL2H04161.2 0.290468687549566
HVUL0H00794.2 HVUL2H04170.2 0.319220704750596
HVUL0H00794.2 HVUL2H04499.2 0.19314167646725
HVUL0H00794.2 HVUL2H04832.2 0.059130100769389
HVUL0H00794.2 HVUL2H05175.2 0.322942111653474
HVUL0H00794.2 HVUL2H05347.2 0.178405293323987
HVUL0H00794.2 HVUL2H05428.2 0.347354654385937
HVUL0H00794.2 HVUL2H05710.2 0.14608299346321
HVUL0H00794.2 HVUL2H05721.2 0.199185083544985
HVUL0H00794.2 HVUL2H05754.2 0.305439674718535
HVUL0H00794.2 HVUL2H05844.2 0.228776971670393
HVUL0H00794.2 HVUL2H06217.2 0.178680378217163
HVUL0H00794.2 HVUL2H06277.2 0.325671914489355
HVUL0H00794.2 HVUL2H06390.2 0.0910448715875215
HVUL0H00794.2 HVUL2H06647.2 0.282769457183913
HVUL0H00794.2 HVUL2H06655.2 0.282060475063832
HVUL0H00794.2 HVUL2H06962.2 0.168779572498133
HVUL0H00794.2 HVUL2H07173.2 0.248967435639988
HVUL0H00794.2 HVUL2H07185.2 0.352685716249727
HVUL0H00794.2 HVUL2H07443.2 0.172629909458289
HVUL0H00794.2 HVUL2H07482.2 0.121526094592256
HVUL0H00794.2 HVUL2H07547.2 0.280552149131375
HVUL0H00794.2 HVUL2H07758.2 0.241418908270638
HVUL0H00794.2 HVUL2H07998.2 0.251096571107325
HVUL0H00794.2 HVUL2H08211.2 0.342991668005105
HVUL0H00794.2 HVUL2H08514.2 0.107378014136926
HVUL0H00794.2 HVUL2H08796.2 0.274259931995551
HVUL0H00794.2 HVUL2H08826.2 0.34185380292503
HVUL0H00794.2 HVUL2H08993.2 0.271812319066287
HVUL0H00794.2 HVUL2H09167.2 0.351690914752804
HVUL0H00794.2 HVUL2H09173.2 0.250964053884842
HVUL0H00794.2 HVUL2H09198.2 0.0809333544279508
HVUL0H00794.2 HVUL2H09578.2 0.329165192333094
HVUL0H00794.2 HVUL2H10045.2 0.243400772610548
HVUL0H00794.2 HVUL2H10165.2 0.0926527769184006
HVUL0H00794.2 HVUL2H10627.2 0.142842680425056
HVUL0H00794.2 HVUL2H10719.2 0.342613227520798
HVUL0H00794.2 HVUL2H10791.2 0.137877244125841
HVUL0H00794.2 HVUL2H10976.2 0.150356966723857
HVUL0H00794.2 HVUL2H11060.2 0.0278121232067222
HVUL0H00794.2 HVUL2H11061.2 0.157338408908496
HVUL0H00794.2 HVUL2H11157.2 0.258979325277327
HVUL0H00794.2 HVUL2H11487.2 0.291351620507786
HVUL0H00794.2 HVUL2H11841.2 0.0417197746447961
HVUL0H00794.2 HVUL2H11908.2 0.294055336632777
HVUL0H00794.2 HVUL2H11978.2 0.30830049068998
HVUL0H00794.2 HVUL2H11983.2 0.232118450922553
HVUL0H00794.2 HVUL2H12128.2 0.212385285135601
HVUL0H00794.2 HVUL2H12617.2 0.270275540829943
HVUL0H00794.2 HVUL2H12682.2 0.232862286885849
HVUL0H00794.2 HVUL2H12840.2 0.286737073437176
HVUL0H00794.2 HVUL2H13056.2 0.221980959784177
HVUL0H00794.2 HVUL2H13246.2 0.305394054330661
HVUL0H00794.2 HVUL2H13695.2 0.339497004257273
HVUL0H00794.2 HVUL2H13731.2 0.0960788132039061
HVUL0H00794.2 HVUL2H13804.2 0.245121482167275
HVUL0H00794.2 HVUL2H13806.2 0.350806739407677
HVUL0H00794.2 HVUL2H13902.2 0.330392885875826
HVUL0H00794.2 HVUL2H13908.2 0.186618161075205
HVUL0H00794.2 HVUL2H13976.2 0.0812348309375325
HVUL0H00794.2 HVUL2H14161.2 0.124539551190814
HVUL0H00794.2 HVUL2H14623.2 0.138718852151427
HVUL0H00794.2 HVUL2H14661.2 0.325983031424081
HVUL0H00794.2 HVUL2H15246.2 0.344752658025841
HVUL0H00794.2 HVUL2H15470.2 0.255302595356898
HVUL0H00794.2 HVUL2H15548.2 0.139470615119601
HVUL0H00794.2 HVUL2H15788.2 0.253659794234958
HVUL0H00794.2 HVUL2H15805.2 0.13813189171527
HVUL0H00794.2 HVUL2H15808.2 0.268179703503693
HVUL0H00794.2 HVUL2H15912.2 0.218380073400535
HVUL0H00794.2 HVUL2H16053.2 0.0946722963245425
HVUL0H00794.2 HVUL2H16120.2 0.128882974341426
HVUL0H00794.2 HVUL2H16130.2 0.287134531427673
HVUL0H00794.2 HVUL2H16368.2 0.187482158747098
HVUL0H00794.2 HVUL2H16393.2 0.186841556207326
HVUL0H00794.2 HVUL2H16695.2 0.364132592894739
HVUL0H00794.2 HVUL2H16929.2 0.238144365310597
HVUL0H00794.2 HVUL2H16977.2 0.313104155259282
HVUL0H00794.2 HVUL2H17078.2 0.183188530083684
HVUL0H00794.2 HVUL2H17220.2 0.208328092350315
HVUL0H00794.2 HVUL2H17355.2 0.263040149896158
HVUL0H00794.2 HVUL2H17569.2 0.273357573738561
HVUL0H00794.2 HVUL2H17570.2 0.305551214045787
HVUL0H00794.2 HVUL2H17727.2 0.187039883667835
HVUL0H00794.2 HVUL2H17843.2 0.324366688366483
HVUL0H00794.2 HVUL2H17845.2 0.0826259893392027
HVUL0H00794.2 HVUL2H17846.2 0.246474686699397
HVUL0H00794.2 HVUL2H17971.2 0.27912809082575
HVUL0H00794.2 HVUL2H18220.2 0.118360640110893
HVUL0H00794.2 HVUL2H18516.2 0.344203264977094
HVUL0H00794.2 HVUL2H19277.2 0.347830948896978
HVUL0H00794.2 HVUL2H19285.2 0.203366764066254
HVUL0H00794.2 HVUL2H19410.2 0.190350290337362
HVUL0H00794.2 HVUL2H19485.2 0.202914630385739
HVUL0H00794.2 HVUL2H19792.2 0.169126855410121
HVUL0H00794.2 HVUL2H20321.2 0.304293957659608
HVUL0H00794.2 HVUL2H20373.2 0.255991252400171
HVUL0H00794.2 HVUL2H20517.2 0.129506277549496
HVUL0H00794.2 HVUL2H20626.2 0.240312058188513
HVUL0H00794.2 HVUL2H21055.2 0.336893758709921
HVUL0H00794.2 HVUL2H21558.2 0.104808668471286
HVUL0H00794.2 HVUL2H21989.2 0.146137331020423
HVUL0H00794.2 HVUL2H22125.2 0.0881244708330511
HVUL0H00794.2 HVUL2H22128.2 0.226984859227709
HVUL0H00794.2 HVUL2H22195.2 0.277758451553263
HVUL0H00794.2 HVUL2H22220.2 0.350213504333059
HVUL0H00794.2 HVUL2H22730.2 0.324628418080687
HVUL0H00794.2 HVUL2H22763.2 0.229386524110015
HVUL0H00794.2 HVUL2H22973.2 0.232098287966025
HVUL0H00794.2 HVUL2H23129.2 0.224209274863634
HVUL0H00794.2 HVUL2H23135.2 0.188004510028831
HVUL0H00794.2 HVUL2H23334.2 0.270376306025869
HVUL0H00794.2 HVUL2H23534.2 0.27292016823296
HVUL0H00794.2 HVUL2H23588.2 0.282825736974829
HVUL0H00794.2 HVUL2H24437.2 0.180966628434171
HVUL0H00794.2 HVUL2H24717.2 0.299193404173117
HVUL0H00794.2 HVUL2H24951.2 0.18315759541246
HVUL0H00794.2 HVUL2H25113.2 0.341976881974919
HVUL0H00794.2 HVUL2H25164.2 0.132404538113803
HVUL0H00794.2 HVUL2H25452.2 0.221484083360018
HVUL0H00794.2 HVUL2H25767.2 0.249882813289137
HVUL0H00794.2 HVUL2H26044.2 0.163675325601472
HVUL0H00794.2 HVUL2H26101.2 0.300804449290287
HVUL0H00794.2 HVUL2H26185.2 0.332894262357536
HVUL0H00794.2 HVUL2H26186.2 0.330361238755385
HVUL0H00794.2 HVUL2H26514.2 0.254720836770409
HVUL0H00794.2 HVUL2H26584.2 0.248028579082935
HVUL0H00794.2 HVUL2H26652.2 0.325110972969686
HVUL0H00794.2 HVUL2H26684.2 0.152611380244687
HVUL0H00794.2 HVUL2H26840.2 0.267785255345192
HVUL0H00794.2 HVUL2H27134.2 0.304832167016576
HVUL0H00794.2 HVUL2H27240.2 0.171945980603428
HVUL0H00794.2 HVUL2H27245.2 0.302787574133422
HVUL0H00794.2 HVUL2H27611.2 0.195714650095765
HVUL0H00794.2 HVUL2H27706.2 0.272357656601248
HVUL0H00794.2 HVUL2H28224.2 0.240264713281774
HVUL0H00794.2 HVUL2H28623.2 0.0253708847600613
HVUL0H00794.2 HVUL2H28699.2 0.181000752952738
HVUL0H00794.2 HVUL2H28789.2 0.130894699689145
HVUL0H00794.2 HVUL2H28897.2 0.126884262985088
HVUL0H00794.2 HVUL2H29023.2 0.324494470281791
HVUL0H00794.2 HVUL2H29044.2 0.166422655370359
HVUL0H00794.2 HVUL2H29227.2 0.317379909190909
HVUL0H00794.2 HVUL2H29511.2 0.12232796088458
HVUL0H00794.2 HVUL2H29515.2 0.238012636564564
HVUL0H00794.2 HVUL2H29775.2 0.329571651910519
HVUL0H00794.2 HVUL2H30421.2 0.349395912760216
HVUL0H00794.2 HVUL2H30422.2 0.2545582886988
HVUL0H00794.2 HVUL2H30600.2 0.0862438715220932
HVUL0H00794.2 HVUL2H31026.2 0.268497662216437
HVUL0H00794.2 HVUL2H31041.2 0.164650672219124
HVUL0H00794.2 HVUL2H31072.2 0.244560377286936
HVUL0H00794.2 HVUL2H31180.2 0.294251477343384
HVUL0H00794.2 HVUL2H31745.2 0.0191771581860994
HVUL0H00794.2 HVUL2H31781.2 0.330864870033066
HVUL0H00794.2 HVUL2H31817.2 0.276297574022607
HVUL0H00794.2 HVUL2H31871.2 0.196658793071885
HVUL0H00794.2 HVUL2H31877.2 0.285813951919272
HVUL0H00794.2 HVUL2H32028.2 0.178829307779401
HVUL0H00794.2 HVUL2H32162.2 0.281109933680141
HVUL0H00794.2 HVUL2H32216.2 0.141558183218665
HVUL0H00794.2 HVUL2H32276.2 0.238349178657626
HVUL0H00794.2 HVUL2H32320.2 0.225538718779437
HVUL0H00794.2 HVUL2H32475.2 0.195279523186212
HVUL0H00794.2 HVUL2H32559.2 0.271010962559723
HVUL0H00794.2 HVUL2H32565.2 0.357383482251314
HVUL0H00794.2 HVUL2H32768.2 0.205158852758148
HVUL0H00794.2 HVUL2H33155.2 0.220616887530049
HVUL0H00794.2 HVUL2H33373.2 0.190997476586469
HVUL0H00794.2 HVUL2H34193.2 0.128446836011011
HVUL0H00794.2 HVUL2H34194.2 0.118834385659037
HVUL0H00794.2 HVUL2H34353.2 0.286634670899581
HVUL0H00794.2 HVUL2H34467.2 0.122025978377318
HVUL0H00794.2 HVUL2H34976.2 0.220101840587492
HVUL0H00794.2 HVUL2H35185.2 0.283433640135111
HVUL0H00794.2 HVUL2H35564.2 0.176272376001191
HVUL0H00794.2 HVUL2H35690.2 0.349137936099131
HVUL0H00794.2 HVUL2H35825.2 0.145834135938576
HVUL0H00794.2 HVUL2H35866.2 0.212163962151091
HVUL0H00794.2 HVUL2H36888.2 0.25328708817404
HVUL0H00794.2 HVUL2H36917.2 0.0146970340233143
HVUL0H00794.2 HVUL2H36978.2 0.227307906850525
HVUL0H00794.2 HVUL2H36984.2 0.082615783391792
HVUL0H00794.2 HVUL2H36996.2 0.330290512962596
HVUL0H00794.2 HVUL2H37145.2 0.353768957315223
HVUL0H00794.2 HVUL2H37485.2 0.273597020151933
HVUL0H00794.2 HVUL2H37591.2 0.246628031561127
HVUL0H00794.2 HVUL2H38308.2 0.239250178115973
HVUL0H00794.2 HVUL2H38460.2 0.125517719992021
HVUL0H00794.2 HVUL2H38577.2 0.167755104911662
HVUL0H00794.2 HVUL2H38578.2 0.305018502741554
HVUL0H00794.2 HVUL2H38899.2 0.262700221605928
HVUL0H00794.2 HVUL2H39297.2 0.213801784365988
HVUL0H00794.2 HVUL2H39521.2 0.126499176294071
HVUL0H00794.2 HVUL2H39551.2 0.318794567938251
HVUL0H00794.2 HVUL2H39751.2 0.120001841281066
HVUL0H00794.2 HVUL2H39755.2 0.0351838951151924
HVUL0H00794.2 HVUL2H39768.2 0.217611606096905
HVUL0H00794.2 HVUL2H39769.2 0.29126446895386
HVUL0H00794.2 HVUL2H39798.2 0.25596061406898
HVUL0H00794.2 HVUL2H39978.2 0.159715972123501
HVUL0H00794.2 HVUL2H40320.2 0.266220708041313
HVUL0H00794.2 HVUL2H40321.2 0.334347921103794
HVUL0H00794.2 HVUL2H40420.2 0.336960213328157
HVUL0H00794.2 HVUL2H40772.2 0.282232279110368
HVUL0H00794.2 HVUL2H40943.2 0.0895325622700339
HVUL0H00794.2 HVUL2H41304.2 0.218231854623638
HVUL0H00794.2 HVUL2H41719.2 0.312735306538217
HVUL0H00794.2 HVUL2H42346.2 0.175527962131596
HVUL0H00794.2 HVUL2H42411.2 0.212707881293121
HVUL0H00794.2 HVUL2H42689.2 0.329886390893796
HVUL0H00794.2 HVUL2H42722.2 0.108503455821217
HVUL0H00794.2 HVUL2H42804.2 0.218251608734447
HVUL0H00794.2 HVUL2H43054.2 0.261022370718916
HVUL0H00794.2 HVUL2H43064.2 0.273840681675006
HVUL0H00794.2 HVUL2H43080.2 0.19257691512109
HVUL0H00794.2 HVUL2H43458.2 0.169511735541675
HVUL0H00794.2 HVUL2H44319.2 0.359645249849995
HVUL0H00794.2 HVUL2H44538.2 0.109530525176481
HVUL0H00794.2 HVUL2H44541.2 0.130300871002593
HVUL0H00794.2 HVUL2H44679.2 0.18791370083079
HVUL0H00794.2 HVUL2H45020.2 0.300786442834679
HVUL0H00794.2 HVUL2H45057.2 0.325602038464909
HVUL0H00794.2 HVUL2H45313.2 0.301370297616054
HVUL0H00794.2 HVUL2H46008.2 0.232266223861982
HVUL0H00794.2 HVUL2H46609.2 0.336682242790231
HVUL0H00794.2 HVUL2H46613.2 0.165148979981834
HVUL0H00794.2 HVUL2H46937.2 0.311783448010277
HVUL0H00794.2 HVUL2H47020.2 0.327267248171951
HVUL0H00794.2 HVUL2H48105.2 0.26408635121464
HVUL0H00794.2 HVUL2H48130.2 0.147985357513537
HVUL0H00794.2 HVUL2H48132.2 0.274710971152867
HVUL0H00794.2 HVUL2H48299.2 0.327364012597485
HVUL0H00794.2 HVUL2H48722.2 0.312589056489744
HVUL0H00794.2 HVUL2H48829.2 0.299687592015718
HVUL0H00794.2 HVUL2H49348.2 0.0501607423893573
HVUL0H00794.2 HVUL2H49708.2 0.282897722638732
HVUL0H00794.2 HVUL2H49836.2 0.107972962674753
HVUL0H00794.2 HVUL2H49975.2 0.117251933572616
HVUL0H00794.2 HVUL2H50007.2 0.332804724426864
HVUL0H00794.2 HVUL2H50047.2 0.231947554535055
HVUL0H00794.2 HVUL2H50149.2 0.311050598174036
HVUL0H00794.2 HVUL2H50337.2 0.0531307760216033
HVUL0H00794.2 HVUL2H50893.2 0.1539509709527
HVUL0H00794.2 HVUL2H51230.2 0.354892983924847
HVUL0H00794.2 HVUL2H51838.2 0.130191025152735
HVUL0H00794.2 HVUL2H51858.2 0.251030945628718
HVUL0H00794.2 HVUL2H52258.2 0.181701792698994
HVUL0H00794.2 HVUL2H52278.2 0.206582512433335
HVUL0H00794.2 HVUL2H52294.2 0.240222511373854
HVUL0H00794.2 HVUL2H52299.2 0.12206294213426
HVUL0H00794.2 HVUL2H52323.2 0.2842084641705
HVUL0H00794.2 HVUL2H53122.2 0.261206439105293
HVUL0H00794.2 HVUL2H53131.2 0.168777985801544
HVUL0H00794.2 HVUL2H53789.2 0.218194522488454
HVUL0H00794.2 HVUL2H54254.2 0.301962453918243
HVUL0H00794.2 HVUL2H54983.2 0.313133042584
HVUL0H00794.2 HVUL2H54984.2 0.311252599226893
HVUL0H00794.2 HVUL2H55266.2 0.139052916684067
HVUL0H00794.2 HVUL2H55276.2 0.140047271024575
HVUL0H00794.2 HVUL2H55366.2 0.317802703696998
HVUL0H00794.2 HVUL2H57269.2 0.209220187880282
HVUL0H00794.2 HVUL2H58401.2 0.324457863170652
HVUL0H00794.2 HVUL2H58709.2 0.318588594276293
HVUL0H00794.2 HVUL2H59083.2 0.310778568293022
HVUL0H00794.2 HVUL2H59273.2 0.356962426677323
HVUL0H00794.2 HVUL3H00692.2 0.222310000464852
HVUL0H00794.2 HVUL3H00778.2 0.332020836526366
HVUL0H00794.2 HVUL3H00780.2 0.249953056093255
HVUL0H00794.2 HVUL3H01033.2 0.246144314923054
HVUL0H00794.2 HVUL3H01271.2 0.206526431955756
HVUL0H00794.2 HVUL3H01333.2 0.293291913494186
HVUL0H00794.2 HVUL3H01475.2 0.283230338165519
HVUL0H00794.2 HVUL3H01640.2 0.199607480593309
HVUL0H00794.2 HVUL3H01701.2 0.139425577472453
HVUL0H00794.2 HVUL3H01878.2 0.349613997476379
HVUL0H00794.2 HVUL3H01917.2 0.27005484928452
HVUL0H00794.2 HVUL3H01927.2 0.257942270886518
HVUL0H00794.2 HVUL3H01928.2 0.181405804655651
HVUL0H00794.2 HVUL3H02641.2 0.148424577017063
HVUL0H00794.2 HVUL3H02980.2 0.223458007184737
HVUL0H00794.2 HVUL3H03242.2 0.22327975554354
HVUL0H00794.2 HVUL3H03649.2 0.162654241004336
HVUL0H00794.2 HVUL3H03686.2 0.0920950458367965
HVUL0H00794.2 HVUL3H03687.2 0.181666551460984
HVUL0H00794.2 HVUL3H03848.2 0.200787644762547
HVUL0H00794.2 HVUL3H03998.2 0.333282993239049
HVUL0H00794.2 HVUL3H04057.2 0.206661938367726
HVUL0H00794.2 HVUL3H04164.2 0.303536263871266
HVUL0H00794.2 HVUL3H04290.2 0.235173757490154
HVUL0H00794.2 HVUL3H04885.2 0.204581416590181
HVUL0H00794.2 HVUL3H04907.2 0.292018913542853
HVUL0H00794.2 HVUL3H04908.2 0.256849587042335
HVUL0H00794.2 HVUL3H05213.2 0.0947226852424189
HVUL0H00794.2 HVUL3H05214.2 0.331600935674987
HVUL0H00794.2 HVUL3H05294.2 0.336385412253141
HVUL0H00794.2 HVUL3H05776.2 0.227902781469687
HVUL0H00794.2 HVUL3H06042.2 0.154914951365353
HVUL0H00794.2 HVUL3H06126.2 0.340189979939952
HVUL0H00794.2 HVUL3H06463.2 0.232426613584515
HVUL0H00794.2 HVUL3H06540.2 0.17032264742474
HVUL0H00794.2 HVUL3H06541.2 0.141186520406255
HVUL0H00794.2 HVUL3H07019.2 0.342999755054945
HVUL0H00794.2 HVUL3H07351.2 0.364826421281989
HVUL0H00794.2 HVUL3H07785.2 0.2147373905364
HVUL0H00794.2 HVUL3H07975.2 0.295428605162321
HVUL0H00794.2 HVUL3H08012.2 0.323443973265976
HVUL0H00794.2 HVUL3H08119.2 0.136767027242773
HVUL0H00794.2 HVUL3H08123.2 0.135655640697757
HVUL0H00794.2 HVUL3H08166.2 0.166154094647247
HVUL0H00794.2 HVUL3H08173.2 0.171318929444511
HVUL0H00794.2 HVUL3H08174.2 0.16667053201709
HVUL0H00794.2 HVUL3H08454.2 0.196921835049974
HVUL0H00794.2 HVUL3H08612.2 0.288321381672423
HVUL0H00794.2 HVUL3H08614.2 0.253288796683343
HVUL0H00794.2 HVUL3H08984.2 0.194771605187059
HVUL0H00794.2 HVUL3H09477.2 0.239628587483914
HVUL0H00794.2 HVUL3H09617.2 0.215759721604481
HVUL0H00794.2 HVUL3H09651.2 0.27304499286801
HVUL0H00794.2 HVUL3H09767.2 0.255056314449368
HVUL0H00794.2 HVUL3H10299.2 0.328513613188474
HVUL0H00794.2 HVUL3H10629.2 0.158517459228425
HVUL0H00794.2 HVUL3H10738.2 0.333663509328267
HVUL0H00794.2 HVUL3H11276.2 0.307165551718684
HVUL0H00794.2 HVUL3H11287.2 0.128312215477505
HVUL0H00794.2 HVUL3H11288.2 0.182019942410273
HVUL0H00794.2 HVUL3H11440.2 0.183235025879427
HVUL0H00794.2 HVUL3H11562.2 0.117921592729926
HVUL0H00794.2 HVUL3H11638.2 0.19492395470373
HVUL0H00794.2 HVUL3H11700.2 0.247400540014202
HVUL0H00794.2 HVUL3H11788.2 0.146483226289655
HVUL0H00794.2 HVUL3H12088.2 0.314667461927009
HVUL0H00794.2 HVUL3H12099.2 0.336581979019802
HVUL0H00794.2 HVUL3H12166.2 0.0786765469971601
HVUL0H00794.2 HVUL3H12450.2 0.115352873080861
HVUL0H00794.2 HVUL3H12984.2 0.260053438444756
HVUL0H00794.2 HVUL3H13159.2 0.137624327811125
HVUL0H00794.2 HVUL3H13434.2 0.203990099548664
HVUL0H00794.2 HVUL3H13621.2 0.0666672305434587
HVUL0H00794.2 HVUL3H13708.2 0.199356124810884
HVUL0H00794.2 HVUL3H14068.2 0.225387260450359
HVUL0H00794.2 HVUL3H14091.2 0.235575129932595
HVUL0H00794.2 HVUL3H14322.2 0.080077456117035
HVUL0H00794.2 HVUL3H14469.2 0.31613826348921
HVUL0H00794.2 HVUL3H14470.2 0.240872640083163
HVUL0H00794.2 HVUL3H14542.2 0.19471671025063
HVUL0H00794.2 HVUL3H14803.2 0.140927342153107
HVUL0H00794.2 HVUL3H14890.2 0.290180706348108
HVUL0H00794.2 HVUL3H14996.2 0.25012298123008
HVUL0H00794.2 HVUL3H15468.2 0.295256192683003
HVUL0H00794.2 HVUL3H15480.2 0.216250204049211
HVUL0H00794.2 HVUL3H15647.2 0.210687298296976
HVUL0H00794.2 HVUL3H15706.2 0.225203309743384
HVUL0H00794.2 HVUL3H15880.2 0.283468939123334
HVUL0H00794.2 HVUL3H15881.2 0.185860923379006
HVUL0H00794.2 HVUL3H15882.2 0.17456795924852
HVUL0H00794.2 HVUL3H16251.2 0.226922335281502
HVUL0H00794.2 HVUL3H16253.2 0.300989222997945
HVUL0H00794.2 HVUL3H16621.2 0.132252395260841
HVUL0H00794.2 HVUL3H17692.2 0.315208942004733
HVUL0H00794.2 HVUL3H17754.2 0.347413479983431
HVUL0H00794.2 HVUL3H17775.2 0.344587048319125
HVUL0H00794.2 HVUL3H18322.2 0.199960370454097
HVUL0H00794.2 HVUL3H18346.2 0.161413501330582
HVUL0H00794.2 HVUL3H18359.2 0.10864464788707
HVUL0H00794.2 HVUL3H18765.2 0.241072069553825
HVUL0H00794.2 HVUL3H18870.2 0.237236814866691
HVUL0H00794.2 HVUL3H19211.2 0.321426515369774
HVUL0H00794.2 HVUL3H19216.2 0.312094219652128
HVUL0H00794.2 HVUL3H19264.2 0.343959052146655
HVUL0H00794.2 HVUL3H19889.2 0.0917970984077061
HVUL0H00794.2 HVUL3H20388.2 0.299925482743335
HVUL0H00794.2 HVUL3H20482.2 0.0431827596004125
HVUL0H00794.2 HVUL3H20605.2 0.303727291970554
HVUL0H00794.2 HVUL3H20696.2 0.138856172291943
HVUL0H00794.2 HVUL3H20712.2 0.261857884418126
HVUL0H00794.2 HVUL3H20878.2 0.337713550819119
HVUL0H00794.2 HVUL3H20881.2 0.0514346864326809
HVUL0H00794.2 HVUL3H20970.2 0.0706726618735392
HVUL0H00794.2 HVUL3H21207.2 0.256998436769332
HVUL0H00794.2 HVUL3H21209.2 0.106332876731786
HVUL0H00794.2 HVUL3H21706.2 0.295395846328295
HVUL0H00794.2 HVUL3H21712.2 0.0578096858530815
HVUL0H00794.2 HVUL3H21938.2 0.279130531757072
HVUL0H00794.2 HVUL3H22147.2 0.124574038485561
HVUL0H00794.2 HVUL3H22457.2 0.142003781378861
HVUL0H00794.2 HVUL3H22749.2 0.175520420635223
HVUL0H00794.2 HVUL3H23066.2 0.178803157026111
HVUL0H00794.2 HVUL3H23168.2 0.284613280136477
HVUL0H00794.2 HVUL3H23237.2 0.105230687742486
HVUL0H00794.2 HVUL3H23380.2 0.218370066553483
HVUL0H00794.2 HVUL3H23400.2 0.132281843383628
HVUL0H00794.2 HVUL3H23631.2 0.293075770295466
HVUL0H00794.2 HVUL3H23875.2 0.279156758443038
HVUL0H00794.2 HVUL3H24185.2 0.236759818354951
HVUL0H00794.2 HVUL3H24242.2 0.176070711262356
HVUL0H00794.2 HVUL3H24580.2 0.291761734624672
HVUL0H00794.2 HVUL3H24777.2 0.237752738485908
HVUL0H00794.2 HVUL3H24778.2 0.238585458901164
HVUL0H00794.2 HVUL3H24808.2 0.203757169638757
HVUL0H00794.2 HVUL3H25020.2 0.296337459508684
HVUL0H00794.2 HVUL3H25041.2 0.173773022442972
HVUL0H00794.2 HVUL3H25243.2 0.197538154889131
HVUL0H00794.2 HVUL3H25334.2 0.144707691938488
HVUL0H00794.2 HVUL3H25854.2 0.056003279985622
HVUL0H00794.2 HVUL3H26590.2 0.0854639026490957
HVUL0H00794.2 HVUL3H26785.2 0.184386772702425
HVUL0H00794.2 HVUL3H26923.2 0.287636419560132
HVUL0H00794.2 HVUL3H26930.2 0.177433504015275
HVUL0H00794.2 HVUL3H26941.2 0.323008140700075
HVUL0H00794.2 HVUL3H27162.2 0.311730526395545
HVUL0H00794.2 HVUL3H27166.2 0.21970374461659
HVUL0H00794.2 HVUL3H27553.2 0.316090174011363
HVUL0H00794.2 HVUL3H27715.2 0.0972747841695884
HVUL0H00794.2 HVUL3H27955.2 0.111874936983442
HVUL0H00794.2 HVUL3H28485.2 0.213781139313052
HVUL0H00794.2 HVUL3H29223.2 0.30661620392224
HVUL0H00794.2 HVUL3H29838.2 0.0986587743926927
HVUL0H00794.2 HVUL3H29869.2 0.197455648170215
HVUL0H00794.2 HVUL3H30104.2 0.242073765417592
HVUL0H00794.2 HVUL3H30197.2 0.143736489728857
HVUL0H00794.2 HVUL3H31098.2 0.210499870591774
HVUL0H00794.2 HVUL3H31193.2 0.182119247363303
HVUL0H00794.2 HVUL3H31539.2 0.199372475874306
HVUL0H00794.2 HVUL3H31687.2 0.184833355564531
HVUL0H00794.2 HVUL3H31835.2 0.198678139392303
HVUL0H00794.2 HVUL3H31972.2 0.277803446385974
HVUL0H00794.2 HVUL3H32180.2 0.308711657465592
HVUL0H00794.2 HVUL3H32380.2 0.29690597829833
HVUL0H00794.2 HVUL3H32509.2 0.335644189620872
HVUL0H00794.2 HVUL3H33070.2 0.321810210973786
HVUL0H00794.2 HVUL3H33096.2 0.210516983978243
HVUL0H00794.2 HVUL3H33800.2 0.303472670385783
HVUL0H00794.2 HVUL3H34478.2 0.327510989748061
HVUL0H00794.2 HVUL3H34747.2 0.311915556228259
HVUL0H00794.2 HVUL3H34999.2 0.134755565595338
HVUL0H00794.2 HVUL3H35284.2 0.269378001589156
HVUL0H00794.2 HVUL3H35287.2 0.267931209816491
HVUL0H00794.2 HVUL3H35291.2 0.293176794362383
HVUL0H00794.2 HVUL3H35337.2 0.189798346197728
HVUL0H00794.2 HVUL3H35470.2 0.244704503060065
HVUL0H00794.2 HVUL3H35485.2 0.330817522307257
HVUL0H00794.2 HVUL3H35941.2 0.0831413439469608
HVUL0H00794.2 HVUL3H36018.2 0.148286092794342
HVUL0H00794.2 HVUL3H36062.2 0.331972938793077
HVUL0H00794.2 HVUL3H36908.2 0.17951142634407
HVUL0H00794.2 HVUL3H37128.2 0.290150948454781
HVUL0H00794.2 HVUL3H37157.2 0.292673277259942
HVUL0H00794.2 HVUL3H37956.2 0.23428824327054
HVUL0H00794.2 HVUL3H37959.2 0.153405656643242
HVUL0H00794.2 HVUL3H37991.2 0.224017498857713
HVUL0H00794.2 HVUL3H38027.2 0.0686930813712957
HVUL0H00794.2 HVUL3H38195.2 0.300892261033948
HVUL0H00794.2 HVUL3H38263.2 0.275590703254907
HVUL0H00794.2 HVUL3H38390.2 0.298840656576782
HVUL0H00794.2 HVUL3H38391.2 0.339694181579137
HVUL0H00794.2 HVUL3H38392.2 0.34955124938431
HVUL0H00794.2 HVUL3H38879.2 0.169836029908323
HVUL0H00794.2 HVUL3H38884.2 0.265564789071992
HVUL0H00794.2 HVUL3H38886.2 0.109712974634187
HVUL0H00794.2 HVUL3H39623.2 0.310388549910462
HVUL0H00794.2 HVUL3H39981.2 0.163016651631497
HVUL0H00794.2 HVUL3H39985.2 0.264564655205262
HVUL0H00794.2 HVUL3H40039.2 0.184359174667651
HVUL0H00794.2 HVUL3H40386.2 0.290772458496583
HVUL0H00794.2 HVUL3H41045.2 0.302096468895705
HVUL0H00794.2 HVUL3H41103.2 0.331812753178205
HVUL0H00794.2 HVUL3H41222.2 0.230741847590392
HVUL0H00794.2 HVUL3H41261.2 0.301814816852373
HVUL0H00794.2 HVUL3H41342.2 0.25572126123502
HVUL0H00794.2 HVUL3H41412.2 0.119809385438093
HVUL0H00794.2 HVUL3H41632.2 0.331758258443855
HVUL0H00794.2 HVUL3H41927.2 0.240821985848848
HVUL0H00794.2 HVUL3H42052.2 0.145306930547565
HVUL0H00794.2 HVUL3H42108.2 0.144142361731669
HVUL0H00794.2 HVUL3H42110.2 0.110621704890102
HVUL0H00794.2 HVUL3H42221.2 0.255643600390422
HVUL0H00794.2 HVUL3H42228.2 0.279467088770271
HVUL0H00794.2 HVUL3H42471.2 0.285939980463523
HVUL0H00794.2 HVUL3H42486.2 0.302369617512417
HVUL0H00794.2 HVUL3H42487.2 0.357283900134591
HVUL0H00794.2 HVUL3H42488.2 0.282618551621631
HVUL0H00794.2 HVUL3H42587.2 0.34547233883173
HVUL0H00794.2 HVUL3H42654.2 0.293663256102533
HVUL0H00794.2 HVUL3H42701.2 0.156766265478207
HVUL0H00794.2 HVUL3H42930.2 0.291272650588628
HVUL0H00794.2 HVUL3H42962.2 0.173336111897859
HVUL0H00794.2 HVUL3H43022.2 0.303299692238848
HVUL0H00794.2 HVUL3H43024.2 0.148533365715716
HVUL0H00794.2 HVUL3H43045.2 0.159138136181717
HVUL0H00794.2 HVUL3H43120.2 0.156610231910796
HVUL0H00794.2 HVUL3H43126.2 0.0880497276864242
HVUL0H00794.2 HVUL3H43127.2 0.156610231910796
HVUL0H00794.2 HVUL3H43360.2 0.292228745626299
HVUL0H00794.2 HVUL3H43420.2 0.356272060079841
HVUL0H00794.2 HVUL3H43587.2 0.19991902662914
HVUL0H00794.2 HVUL3H43776.2 0.247220421504198
HVUL0H00794.2 HVUL3H43778.2 0.130157775165355
HVUL0H00794.2 HVUL3H43788.2 0.159148650501387
HVUL0H00794.2 HVUL3H43789.2 0.2710442354159
HVUL0H00794.2 HVUL3H43798.2 0.201116102650381
HVUL0H00794.2 HVUL3H43836.2 0.302851776477679
HVUL0H00794.2 HVUL3H44021.2 0.252352763208539
HVUL0H00794.2 HVUL3H44344.2 0.282135227614379
HVUL0H00794.2 HVUL3H44356.2 0.346397843574679
HVUL0H00794.2 HVUL3H44749.2 0.208114993582501
HVUL0H00794.2 HVUL3H44767.2 0.14665704788049
HVUL0H00794.2 HVUL3H45014.2 0.32174132078482
HVUL0H00794.2 HVUL3H46241.2 0.308165384389403
HVUL0H00794.2 HVUL3H46289.2 0.286029090207259
HVUL0H00794.2 HVUL3H46547.2 0.303471303053237
HVUL0H00794.2 HVUL3H47364.2 0.22864500278931
HVUL0H00794.2 HVUL3H47474.2 0.13359126928774
HVUL0H00794.2 HVUL3H47477.2 0.269590931228771
HVUL0H00794.2 HVUL3H47620.2 0.0974496241376711
HVUL0H00794.2 HVUL3H47856.2 0.271007523255455
HVUL0H00794.2 HVUL3H48369.2 0.236540392527218
HVUL0H00794.2 HVUL3H48379.2 0.115926105693251
HVUL0H00794.2 HVUL3H48469.2 0.293070501719348
HVUL0H00794.2 HVUL3H49057.2 0.280546887729517
HVUL0H00794.2 HVUL3H49259.2 0.279780129688513
HVUL0H00794.2 HVUL3H49285.2 0.335951894580258
HVUL0H00794.2 HVUL3H49622.2 0.208450587533438
HVUL0H00794.2 HVUL3H49827.2 0.238138303176672
HVUL0H00794.2 HVUL3H50035.2 0.10147215494757
HVUL0H00794.2 HVUL3H50231.2 0.305616255810981
HVUL0H00794.2 HVUL3H50461.2 0.239064109983055
HVUL0H00794.2 HVUL3H50737.2 0.152357534836831
HVUL0H00794.2 HVUL3H50791.2 0.104771563701942
HVUL0H00794.2 HVUL3H51106.2 0.213820821428339
HVUL0H00794.2 HVUL3H51290.2 0.332193816930313
HVUL0H00794.2 HVUL3H51405.2 0.196683603226392
HVUL0H00794.2 HVUL3H51468.2 0.312332645374001
HVUL0H00794.2 HVUL3H51616.2 0.123482387478145
HVUL0H00794.2 HVUL3H52055.2 0.258197450316624
HVUL0H00794.2 HVUL3H52056.2 0.245963272311681
HVUL0H00794.2 HVUL3H52061.2 0.230088686230722
HVUL0H00794.2 HVUL3H52223.2 0.347083352119687
HVUL0H00794.2 HVUL3H52229.2 0.0810137976869475
HVUL0H00794.2 HVUL3H52379.2 0.205842733386124
HVUL0H00794.2 HVUL3H52389.2 0.134525851508781
HVUL0H00794.2 HVUL3H52828.2 0.289315994998679
HVUL0H00794.2 HVUL3H52849.2 0.0967900557464982
HVUL0H00794.2 HVUL3H52852.2 0.296485233663791
HVUL0H00794.2 HVUL3H52909.2 0.216970037926951
HVUL0H00794.2 HVUL3H53235.2 0.319914859306944
HVUL0H00794.2 HVUL3H53245.2 0.191660531157981
HVUL0H00794.2 HVUL3H54606.2 0.308800924339007
HVUL0H00794.2 HVUL3H54670.2 0.277754070655653
HVUL0H00794.2 HVUL3H54675.2 0.126160341288432
HVUL0H00794.2 HVUL3H55467.2 0.235632813558995
HVUL0H00794.2 HVUL3H55486.2 0.332191627939412
HVUL0H00794.2 HVUL3H55638.2 0.328040195643624
HVUL0H00794.2 HVUL3H55710.2 0.229680987548517
HVUL0H00794.2 HVUL3H55905.2 0.273086709816774
HVUL0H00794.2 HVUL3H56365.2 0.315361805182135
HVUL0H00794.2 HVUL3H56648.2 0.295941889045153
HVUL0H00794.2 HVUL3H56725.2 0.279234099898698
HVUL0H00794.2 HVUL3H56754.2 0.306355685863608
HVUL0H00794.2 HVUL3H56763.2 0.132105814318428
HVUL0H00794.2 HVUL3H57081.2 0.257001219020027
HVUL0H00794.2 HVUL3H57093.2 0.26217685153269
HVUL0H00794.2 HVUL3H57287.2 0.293587004338623
HVUL0H00794.2 HVUL3H57469.2 0.315770556936506
HVUL0H00794.2 HVUL3H58359.2 0.254012765670875
HVUL0H00794.2 HVUL3H59764.2 0.3483456451642
HVUL0H00794.2 HVUL4H00372.2 0.270654845554599
HVUL0H00794.2 HVUL4H01635.2 0.256125174713407
HVUL0H00794.2 HVUL4H01840.2 0.321218658177511
HVUL0H00794.2 HVUL4H02185.2 0.275150183169595
HVUL0H00794.2 HVUL4H02257.2 0.150466913431356
HVUL0H00794.2 HVUL4H02289.2 0.303063178363061
HVUL0H00794.2 HVUL4H02379.2 0.250980749503177
HVUL0H00794.2 HVUL4H02775.2 0.136608780476952
HVUL0H00794.2 HVUL4H03357.2 0.166686972493736
HVUL0H00794.2 HVUL4H03474.2 0.163497660775878
HVUL0H00794.2 HVUL4H03593.2 0.11507903495609
HVUL0H00794.2 HVUL4H03594.2 0.23812193665413
HVUL0H00794.2 HVUL4H03610.2 0.294615489046724
HVUL0H00794.2 HVUL4H04215.2 0.134432816998962
HVUL0H00794.2 HVUL4H04816.2 0.166751842238389
HVUL0H00794.2 HVUL4H04886.2 0.212534500906997
HVUL0H00794.2 HVUL4H04954.2 0.298562552996764
HVUL0H00794.2 HVUL4H05052.2 0.134970114362035
HVUL0H00794.2 HVUL4H05479.2 0.34510902663761
HVUL0H00794.2 HVUL4H05481.2 0.300154802886286
HVUL0H00794.2 HVUL4H05738.2 0.263697426869118
HVUL0H00794.2 HVUL4H05887.2 0.211285357132716
HVUL0H00794.2 HVUL4H06073.2 0.210922175478925
HVUL0H00794.2 HVUL4H06100.2 0.25677458453848
HVUL0H00794.2 HVUL4H06404.2 0.341764172531886
HVUL0H00794.2 HVUL4H06419.2 0.292029504219855
HVUL0H00794.2 HVUL4H07553.2 0.25774369048813
HVUL0H00794.2 HVUL4H07944.2 0.246716625637712
HVUL0H00794.2 HVUL4H08145.2 0.225862398887273
HVUL0H00794.2 HVUL4H08199.2 0.24873341034084
HVUL0H00794.2 HVUL4H08226.2 0.296237142442967
HVUL0H00794.2 HVUL4H08346.2 0.282398730188356
HVUL0H00794.2 HVUL4H08370.2 0.333582188101553
HVUL0H00794.2 HVUL4H08887.2 0.306196736742876
HVUL0H00794.2 HVUL4H09603.2 0.140611207316071
HVUL0H00794.2 HVUL4H09802.2 0.275939429907212
HVUL0H00794.2 HVUL4H10055.2 0.276489173200176
HVUL0H00794.2 HVUL4H10710.2 0.0928176277442633
HVUL0H00794.2 HVUL4H10827.2 0.281171099451472
HVUL0H00794.2 HVUL4H10828.2 0.0523448436944567
HVUL0H00794.2 HVUL4H11008.2 0.315020330568877
HVUL0H00794.2 HVUL4H11222.2 0.214626738066325
HVUL0H00794.2 HVUL4H11885.2 0.29872637654236
HVUL0H00794.2 HVUL4H12148.2 0.184871980732356
HVUL0H00794.2 HVUL4H12174.2 0.300613040922335
HVUL0H00794.2 HVUL4H12445.2 0.354817303600781
HVUL0H00794.2 HVUL4H12446.2 0.300651347600794
HVUL0H00794.2 HVUL4H13015.2 0.15301692492913
HVUL0H00794.2 HVUL4H13104.2 0.260662170115688
HVUL0H00794.2 HVUL4H13256.2 0.27240083098093
HVUL0H00794.2 HVUL4H13286.2 0.336511215077582
HVUL0H00794.2 HVUL4H14202.2 0.3550511968756
HVUL0H00794.2 HVUL4H14346.2 0.22473665776994
HVUL0H00794.2 HVUL4H14415.2 0.303614227756329
HVUL0H00794.2 HVUL4H15005.2 0.155953721867249
HVUL0H00794.2 HVUL4H15112.2 0.103163914535619
HVUL0H00794.2 HVUL4H15487.2 0.0683254813507623
HVUL0H00794.2 HVUL4H15819.2 0.10308854675469
HVUL0H00794.2 HVUL4H15982.2 0.259673440568609
HVUL0H00794.2 HVUL4H16668.2 0.276632724549635
HVUL0H00794.2 HVUL4H16955.2 0.233877726892281
HVUL0H00794.2 HVUL4H17059.2 0.163740351669266
HVUL0H00794.2 HVUL4H17443.2 0.13818647105242
HVUL0H00794.2 HVUL4H18193.2 0.0710535223424781
HVUL0H00794.2 HVUL4H18528.2 0.328409804742424
HVUL0H00794.2 HVUL4H18776.2 0.326994438366339
HVUL0H00794.2 HVUL4H18802.2 0.224240405861428
HVUL0H00794.2 HVUL4H19678.2 0.222361320225262
HVUL0H00794.2 HVUL4H20054.2 0.349984497500528
HVUL0H00794.2 HVUL4H20379.2 0.330800294884512
HVUL0H00794.2 HVUL4H20566.2 0.262093151755947
HVUL0H00794.2 HVUL4H20812.2 0.0900269316771901
HVUL0H00794.2 HVUL4H20816.2 0.081951662752284
HVUL0H00794.2 HVUL4H20954.2 0.226956883699193
HVUL0H00794.2 HVUL4H20995.2 0.208671144206633
HVUL0H00794.2 HVUL4H21385.2 0.0203754391376121
HVUL0H00794.2 HVUL4H21428.2 0.200776894732424
HVUL0H00794.2 HVUL4H21518.2 0.261345538876549
HVUL0H00794.2 HVUL4H22246.2 0.0906263262340046
HVUL0H00794.2 HVUL4H22658.2 0.305646304351105
HVUL0H00794.2 HVUL4H23025.2 0.290337194562274
HVUL0H00794.2 HVUL4H23028.2 0.172053969660297
HVUL0H00794.2 HVUL4H23475.2 0.338451413884028
HVUL0H00794.2 HVUL4H23525.2 0.290907247244374
HVUL0H00794.2 HVUL4H23703.2 0.130121391474631
HVUL0H00794.2 HVUL4H23737.2 0.268001324109964
HVUL0H00794.2 HVUL4H24078.2 0.0620070105591842
HVUL0H00794.2 HVUL4H24104.2 0.250563512834381
HVUL0H00794.2 HVUL4H24370.2 0.354301368086964
HVUL0H00794.2 HVUL4H24374.2 0.302121074012962
HVUL0H00794.2 HVUL4H24759.2 0.243358513991148
HVUL0H00794.2 HVUL4H24906.2 0.292442481679975
HVUL0H00794.2 HVUL4H24962.2 0.280431054064422
HVUL0H00794.2 HVUL4H25808.2 0.303393100215944
HVUL0H00794.2 HVUL4H26116.2 0.20077224675634
HVUL0H00794.2 HVUL4H26154.2 0.321686660616824
HVUL0H00794.2 HVUL4H26559.2 0.303737323669624
HVUL0H00794.2 HVUL4H26767.2 0.355579594135076
HVUL0H00794.2 HVUL4H26853.2 0.296182920656781
HVUL0H00794.2 HVUL4H27885.2 0.288706291231469
HVUL0H00794.2 HVUL4H27890.2 0.162226235013487
HVUL0H00794.2 HVUL4H28073.2 0.240175016427416
HVUL0H00794.2 HVUL4H28321.2 0.298834775039583
HVUL0H00794.2 HVUL4H28769.2 0.2360603143877
HVUL0H00794.2 HVUL4H29450.2 0.101653142714751
HVUL0H00794.2 HVUL4H29451.2 0.267839242813625
HVUL0H00794.2 HVUL4H29634.2 0.315658119836406
HVUL0H00794.2 HVUL4H30147.2 0.268838809404241
HVUL0H00794.2 HVUL4H30149.2 0.220592645156515
HVUL0H00794.2 HVUL4H30685.2 0.298770607288333
HVUL0H00794.2 HVUL4H30686.2 0.228169727940472
HVUL0H00794.2 HVUL4H30899.2 0.266619743165212
HVUL0H00794.2 HVUL4H31119.2 0.364947995053463
HVUL0H00794.2 HVUL4H31143.2 0.202662263715075
HVUL0H00794.2 HVUL4H31527.2 0.228873627266074
HVUL0H00794.2 HVUL4H31552.2 0.149400114792405
HVUL0H00794.2 HVUL4H31911.2 0.240559963139479
HVUL0H00794.2 HVUL4H31966.2 0.199222202180598
HVUL0H00794.2 HVUL4H32643.2 0.273289012188937
HVUL0H00794.2 HVUL4H32727.2 0.176034080305761
HVUL0H00794.2 HVUL4H32954.2 0.301216732867063
HVUL0H00794.2 HVUL4H33527.2 0.332864471576782
HVUL0H00794.2 HVUL4H33573.2 0.150547532254145
HVUL0H00794.2 HVUL4H34061.2 0.318725911719903
HVUL0H00794.2 HVUL4H34302.2 0.222743066488317
HVUL0H00794.2 HVUL4H34306.2 0.171692039775234
HVUL0H00794.2 HVUL4H34483.2 0.246787621865237
HVUL0H00794.2 HVUL4H34726.2 0.328988359723484
HVUL0H00794.2 HVUL4H34859.2 0.0840582177165307
HVUL0H00794.2 HVUL4H35646.2 0.278788998909861
HVUL0H00794.2 HVUL4H35800.2 0.327183129958554
HVUL0H00794.2 HVUL4H35985.2 0.089635111817201
HVUL0H00794.2 HVUL4H36146.2 0.150870293148513
HVUL0H00794.2 HVUL4H36167.2 0.32128115719804
HVUL0H00794.2 HVUL4H37050.2 0.340741113912724
HVUL0H00794.2 HVUL4H38554.2 0.303014751958019
HVUL0H00794.2 HVUL4H38559.2 0.19290759388728
HVUL0H00794.2 HVUL4H38868.2 0.328988855860816
HVUL0H00794.2 HVUL4H39317.2 0.193503006312696
HVUL0H00794.2 HVUL4H39325.2 0.111474688031189
HVUL0H00794.2 HVUL4H39326.2 0.166252608488592
HVUL0H00794.2 HVUL4H40001.2 0.19804720003128
HVUL0H00794.2 HVUL4H40053.2 0.289051265218784
HVUL0H00794.2 HVUL4H40277.2 0.171928081572621
HVUL0H00794.2 HVUL4H40278.2 0.356089323885664
HVUL0H00794.2 HVUL4H40279.2 0.362866752622544
HVUL0H00794.2 HVUL4H40281.2 0.316504549504929
HVUL0H00794.2 HVUL4H40436.2 0.283344157496462
HVUL0H00794.2 HVUL4H40698.2 0.348978159160588
HVUL0H00794.2 HVUL4H40967.2 0.230808677400982
HVUL0H00794.2 HVUL4H40988.2 0.192762073427381
HVUL0H00794.2 HVUL4H40992.2 0.287417278557118
HVUL0H00794.2 HVUL4H41056.2 0.187666267279224
HVUL0H00794.2 HVUL4H41280.2 0.15980736500457
HVUL0H00794.2 HVUL4H41312.2 0.193795387857745
HVUL0H00794.2 HVUL4H41501.2 0.101129064057955
HVUL0H00794.2 HVUL4H41502.2 0.284461620313513
HVUL0H00794.2 HVUL4H41760.2 0.323801191473431
HVUL0H00794.2 HVUL4H42202.2 0.293828272062713
HVUL0H00794.2 HVUL4H43148.2 0.161516349458495
HVUL0H00794.2 HVUL4H43311.2 0.222427928963609
HVUL0H00794.2 HVUL4H43766.2 0.211920227050145
HVUL0H00794.2 HVUL4H43875.2 0.268627263284726
HVUL0H00794.2 HVUL4H43943.2 0.159614910471395
HVUL0H00794.2 HVUL4H44340.2 0.274621538070016
HVUL0H00794.2 HVUL4H44403.2 0.265338397988676
HVUL0H00794.2 HVUL4H44978.2 0.266060150245032
HVUL0H00794.2 HVUL4H45624.2 0.18592173988728
HVUL0H00794.2 HVUL4H46062.2 0.330451404071537
HVUL0H00794.2 HVUL4H46345.2 0.225425485363655
HVUL0H00794.2 HVUL4H46355.2 0.229598685755196
HVUL0H00794.2 HVUL4H47296.2 0.214866199568324
HVUL0H00794.2 HVUL4H47531.2 0.145624419445312
HVUL0H00794.2 HVUL4H48237.2 0.301697366752678
HVUL0H00794.2 HVUL4H48420.2 0.166952130731884
HVUL0H00794.2 HVUL4H48766.2 0.237655130050586
HVUL0H00794.2 HVUL4H49362.2 0.231578472328641
HVUL0H00794.2 HVUL4H49750.2 0.311606365102372
HVUL0H00794.2 HVUL4H50861.2 0.0829730766088006
HVUL0H00794.2 HVUL4H51041.2 0.215991766491314
HVUL0H00794.2 HVUL4H51390.2 0.219859656949912
HVUL0H00794.2 HVUL4H52040.2 0.235314658568554
HVUL0H00794.2 HVUL4H52314.2 0.251404938587876
HVUL0H00794.2 HVUL4H52449.2 0.253322976788609
HVUL0H00794.2 HVUL4H53205.2 0.161110999295802
HVUL0H00794.2 HVUL4H53952.2 0.238191309165803
HVUL0H00794.2 HVUL4H54384.2 0.305548468121085
HVUL0H00794.2 HVUL4H54385.2 0.198200786745351
HVUL0H00794.2 HVUL4H54452.2 0.322497356198254
HVUL0H00794.2 HVUL4H54624.2 0.332729887367957
HVUL0H00794.2 HVUL4H55279.2 0.233254138085221
HVUL0H00794.2 HVUL4H55844.2 0.138586016150677
HVUL0H00794.2 HVUL4H55848.2 0.208790405579927
HVUL0H00794.2 HVUL4H55849.2 0.201105550939349
HVUL0H00794.2 HVUL4H56052.2 0.300089121244022
HVUL0H00794.2 HVUL4H56605.2 0.240132178352249
HVUL0H00794.2 HVUL4H56673.2 0.307458111025281
HVUL0H00794.2 HVUL4H56936.2 0.279651786882872
HVUL0H00794.2 HVUL4H57050.2 0.190460602570741
HVUL0H00794.2 HVUL4H57070.2 0.334046290207051
HVUL0H00794.2 HVUL4H57437.2 0.301709946112067
HVUL0H00794.2 HVUL4H58151.2 0.139919238063048
HVUL0H00794.2 HVUL4H58644.2 0.00893891537200687
HVUL0H00794.2 HVUL4H58649.2 0.219434450752885
HVUL0H00794.2 HVUL4H59401.2 0.275318587098048
HVUL0H00794.2 HVUL4H59408.2 0.288572425722975
HVUL0H00794.2 HVUL5H00619.2 0.229711967104854
HVUL0H00794.2 HVUL5H00668.2 0.267688733319829
HVUL0H00794.2 HVUL5H00770.2 0.333599158144572
HVUL0H00794.2 HVUL5H01153.2 0.147376685174971
HVUL0H00794.2 HVUL5H01156.2 0.213749293444891
HVUL0H00794.2 HVUL5H01452.2 0.314101490663829
HVUL0H00794.2 HVUL5H01477.2 0.228340840995326
HVUL0H00794.2 HVUL5H01648.2 0.204321306023877
HVUL0H00794.2 HVUL5H01972.2 0.256651776100908
HVUL0H00794.2 HVUL5H02368.2 0.107089990370466
HVUL0H00794.2 HVUL5H02438.2 0.188797257626736
HVUL0H00794.2 HVUL5H02446.2 0.249332492607195
HVUL0H00794.2 HVUL5H02847.2 0.336719591561709
HVUL0H00794.2 HVUL5H03134.2 0.258236673255503
HVUL0H00794.2 HVUL5H03203.2 0.244093745129971
HVUL0H00794.2 HVUL5H03299.2 0.054481134616411
HVUL0H00794.2 HVUL5H03300.2 0.0816971152189095
HVUL0H00794.2 HVUL5H03450.2 0.233401846859892
HVUL0H00794.2 HVUL5H03623.2 0.104925407216057
HVUL0H00794.2 HVUL5H03781.2 0.310360984130862
HVUL0H00794.2 HVUL5H03834.2 0.26607984212185
HVUL0H00794.2 HVUL5H03896.2 0.229731343639705
HVUL0H00794.2 HVUL5H04574.2 0.321826824360482
HVUL0H00794.2 HVUL5H04621.2 0.298353387928224
HVUL0H00794.2 HVUL5H04628.2 0.360951704801398
HVUL0H00794.2 HVUL5H04700.2 0.229914910842739
HVUL0H00794.2 HVUL5H04786.2 0.218068836287978
HVUL0H00794.2 HVUL5H04965.2 0.215093114670622
HVUL0H00794.2 HVUL5H05352.2 0.182316144004294
HVUL0H00794.2 HVUL5H05394.2 0.312220763524905
HVUL0H00794.2 HVUL5H05477.2 0.278837989607268
HVUL0H00794.2 HVUL5H05513.2 0.245889309770761
HVUL0H00794.2 HVUL5H05935.2 0.331026129734993
HVUL0H00794.2 HVUL5H06004.2 0.30068023439467
HVUL0H00794.2 HVUL5H06005.2 0.127512630114865
HVUL0H00794.2 HVUL5H06068.2 0.18678757817958
HVUL0H00794.2 HVUL5H06115.2 0.214461625388146
HVUL0H00794.2 HVUL5H06116.2 0.187884455438811
HVUL0H00794.2 HVUL5H06119.2 0.167620954015615
HVUL0H00794.2 HVUL5H06473.2 0.205435147453994
HVUL0H00794.2 HVUL5H06589.2 0.247321471833548
HVUL0H00794.2 HVUL5H07011.2 0.18568865823635
HVUL0H00794.2 HVUL5H07056.2 0.213010378315028
HVUL0H00794.2 HVUL5H07137.2 0.170200070314833
HVUL0H00794.2 HVUL5H07432.2 0.176513037510461
HVUL0H00794.2 HVUL5H07455.2 0.188091514655342
HVUL0H00794.2 HVUL5H07537.2 0.298299607867509
HVUL0H00794.2 HVUL5H07812.2 0.151174709141235
HVUL0H00794.2 HVUL5H07857.2 0.188487463158611
HVUL0H00794.2 HVUL5H08255.2 0.250544982924964
HVUL0H00794.2 HVUL5H08284.2 0.306312046988356
HVUL0H00794.2 HVUL5H08479.2 0.295936312613451
HVUL0H00794.2 HVUL5H09025.2 0.279819637049466
HVUL0H00794.2 HVUL5H09032.2 0.294103689416496
HVUL0H00794.2 HVUL5H09043.2 0.338799796188852
HVUL0H00794.2 HVUL5H09087.2 0.356756153949183
HVUL0H00794.2 HVUL5H09196.2 0.0973889888406834
HVUL0H00794.2 HVUL5H09900.2 0.287436839111483
HVUL0H00794.2 HVUL5H10002.2 0.15007565225756
HVUL0H00794.2 HVUL5H10075.2 0.226460066316708
HVUL0H00794.2 HVUL5H10080.2 0.289317746475036
HVUL0H00794.2 HVUL5H10282.2 0.333541632325151
HVUL0H00794.2 HVUL5H10379.2 0.245188924587765
HVUL0H00794.2 HVUL5H10383.2 0.182474014884581
HVUL0H00794.2 HVUL5H10773.2 0.169535336952491
HVUL0H00794.2 HVUL5H10857.2 0.359650090245072
HVUL0H00794.2 HVUL5H10968.2 0.150559998650718
HVUL0H00794.2 HVUL5H11097.2 0.134139569530526
HVUL0H00794.2 HVUL5H11112.2 0.166807258672371
HVUL0H00794.2 HVUL5H11169.2 0.248916157144174
HVUL0H00794.2 HVUL5H11213.2 0.297243514117485
HVUL0H00794.2 HVUL5H11228.2 0.346132638106639
HVUL0H00794.2 HVUL5H11311.2 0.154697311626709
HVUL0H00794.2 HVUL5H11521.2 0.304425319469646
HVUL0H00794.2 HVUL5H11578.2 0.211926796304255
HVUL0H00794.2 HVUL5H12053.2 0.103091694278431
HVUL0H00794.2 HVUL5H12078.2 0.217111677202454
HVUL0H00794.2 HVUL5H12140.2 0.288482568471666
HVUL0H00794.2 HVUL5H12501.2 0.218308114432715
HVUL0H00794.2 HVUL5H12519.2 0.195371104765783
HVUL0H00794.2 HVUL5H12521.2 0.261264760054412
HVUL0H00794.2 HVUL5H12654.2 0.341296799579724
HVUL0H00794.2 HVUL5H13368.2 0.357015805876562
HVUL0H00794.2 HVUL5H13948.2 0.0505122442297296
HVUL0H00794.2 HVUL5H13954.2 0.105461942250656
HVUL0H00794.2 HVUL5H14018.2 0.143446373879988
HVUL0H00794.2 HVUL5H14130.2 0.181681796246399
HVUL0H00794.2 HVUL5H14142.2 0.347877970240508
HVUL0H00794.2 HVUL5H14534.2 0.350854336708776
HVUL0H00794.2 HVUL5H14879.2 0.346713351915981
HVUL0H00794.2 HVUL5H14921.2 0.283302360893584
HVUL0H00794.2 HVUL5H14927.2 0.311127585487674
HVUL0H00794.2 HVUL5H14953.2 0.312690234575427
HVUL0H00794.2 HVUL5H15107.2 0.212165964698886
HVUL0H00794.2 HVUL5H15308.2 0.281034782641767
HVUL0H00794.2 HVUL5H15390.2 0.304454005364441
HVUL0H00794.2 HVUL5H15739.2 0.316498558416372
HVUL0H00794.2 HVUL5H15752.2 0.32084350644075
HVUL0H00794.2 HVUL5H15987.2 0.151463659545169
HVUL0H00794.2 HVUL5H15990.2 0.211631876319886
HVUL0H00794.2 HVUL5H16040.2 0.145704921860646
HVUL0H00794.2 HVUL5H16059.2 0.287658584475546
HVUL0H00794.2 HVUL5H16100.2 0.2849475689915
HVUL0H00794.2 HVUL5H16101.2 0.214446858203409
HVUL0H00794.2 HVUL5H16273.2 0.301360045304695
HVUL0H00794.2 HVUL5H16339.2 0.288525511803793
HVUL0H00794.2 HVUL5H16351.2 0.159591804405752
HVUL0H00794.2 HVUL5H16487.2 0.287815614770468
HVUL0H00794.2 HVUL5H16814.2 0.235305488139069
HVUL0H00794.2 HVUL5H16924.2 0.0750023081682761
HVUL0H00794.2 HVUL5H17478.2 0.174932686875188
HVUL0H00794.2 HVUL5H17652.2 0.312523721183214
HVUL0H00794.2 HVUL5H18001.2 0.315976906610466
HVUL0H00794.2 HVUL5H18054.2 0.197392137811912
HVUL0H00794.2 HVUL5H18096.2 0.262654160434342
HVUL0H00794.2 HVUL5H18813.2 0.143391378687238
HVUL0H00794.2 HVUL5H18851.2 0.316563375803753
HVUL0H00794.2 HVUL5H18900.2 0.0578407489040052
HVUL0H00794.2 HVUL5H18948.2 0.273592605712783
HVUL0H00794.2 HVUL5H19349.2 0.169505656574241
HVUL0H00794.2 HVUL5H19351.2 0.152155717201915
HVUL0H00794.2 HVUL5H19386.2 0.106629944881864
HVUL0H00794.2 HVUL5H19611.2 0.194738340381207
HVUL0H00794.2 HVUL5H19995.2 0.0885931917731248
HVUL0H00794.2 HVUL5H19996.2 0.242345627219827
HVUL0H00794.2 HVUL5H20076.2 0.247774817376283
HVUL0H00794.2 HVUL5H20527.2 0.301018549937279
HVUL0H00794.2 HVUL5H20528.2 0.321866481978647
HVUL0H00794.2 HVUL5H20573.2 0.15972756974259
HVUL0H00794.2 HVUL5H20646.2 0.281022850539162
HVUL0H00794.2 HVUL5H20921.2 0.229027975589397
HVUL0H00794.2 HVUL5H21535.2 0.272510667929088
HVUL0H00794.2 HVUL5H21735.2 0.27154513443014
HVUL0H00794.2 HVUL5H21801.2 0.180360379486496
HVUL0H00794.2 HVUL5H22013.2 0.107650516079761
HVUL0H00794.2 HVUL5H22077.2 0.0306184543677749
HVUL0H00794.2 HVUL5H22433.2 0.352375360210661
HVUL0H00794.2 HVUL5H22460.2 0.237804517261125
HVUL0H00794.2 HVUL5H22542.2 0.236744906717265
HVUL0H00794.2 HVUL5H22682.2 0.295541998077551
HVUL0H00794.2 HVUL5H22683.2 0.295541998077551
HVUL0H00794.2 HVUL5H22829.2 0.260636597100926
HVUL0H00794.2 HVUL5H22873.2 0.320224800860118
HVUL0H00794.2 HVUL5H22971.2 0.0696707446514573
HVUL0H00794.2 HVUL5H23437.2 0.141418951454366
HVUL0H00794.2 HVUL5H23597.2 0.314766760190451
HVUL0H00794.2 HVUL5H23787.2 0.163142052269429
HVUL0H00794.2 HVUL5H24432.2 0.355354956872594
HVUL0H00794.2 HVUL5H24599.2 0.158733870134378
HVUL0H00794.2 HVUL5H24601.2 0.210349403026869
HVUL0H00794.2 HVUL5H24637.2 0.235286459580784
HVUL0H00794.2 HVUL5H24699.2 0.293460305750009
HVUL0H00794.2 HVUL5H25147.2 0.243987654730459
HVUL0H00794.2 HVUL5H25150.2 0.338069874819292
HVUL0H00794.2 HVUL5H25875.2 0.220623463440757
HVUL0H00794.2 HVUL5H26092.2 0.106249947203971
HVUL0H00794.2 HVUL5H26313.2 0.145634312201763
HVUL0H00794.2 HVUL5H26460.2 0.192066396951115
HVUL0H00794.2 HVUL5H26612.2 0.257066202211142
HVUL0H00794.2 HVUL5H27643.2 0.251915571459538
HVUL0H00794.2 HVUL5H27808.2 0.0649061569878588
HVUL0H00794.2 HVUL5H28093.2 0.227103891931745
HVUL0H00794.2 HVUL5H28139.2 0.271392490725522
HVUL0H00794.2 HVUL5H28212.2 0.277024879722986
HVUL0H00794.2 HVUL5H28248.2 0.203487047162267
HVUL0H00794.2 HVUL5H28272.2 0.294449945537375
HVUL0H00794.2 HVUL5H28365.2 0.18750875367677
HVUL0H00794.2 HVUL5H28681.2 0.322126782680019
HVUL0H00794.2 HVUL5H28684.2 0.301312163425707
HVUL0H00794.2 HVUL5H29009.2 0.272593265505667
HVUL0H00794.2 HVUL5H29012.2 0.24764657072633
HVUL0H00794.2 HVUL5H30061.2 0.168943983436571
HVUL0H00794.2 HVUL5H30247.2 0.327042198073079
HVUL0H00794.2 HVUL5H30312.2 0.355922223765022
[truncated: 78,177,516 more chars]
