# Supplementary material for: Gene coexpression network analysis combined with metabonomics reveals the resistance responses to powdery mildew in Tibetan hulless barley
Source: Sci Rep. 2018 Oct 8;8:14928. doi: 10.1038/s41598-018-33113-7 (PMC6175840; doi:10.1038/s41598-018-33113-7)
Supplement: Supplementary file 11 — Dataset 1 [file 41598_2018_33113_MOESM11_ESM.zip › sample_Z13/resultVisANTInput-green_all.txt]

HVUL0H01595.2 HVUL0H06672.2 0.218813583420724
HVUL0H01595.2 HVUL0H07050.2 0.179856996323219
HVUL0H01595.2 HVUL0H17019.2 0.0997390180791405
HVUL0H01595.2 HVUL0H19180.2 0.330134997810687
HVUL0H01595.2 HVUL0H39808.2 0.399132104404411
HVUL0H01595.2 HVUL1H01688.2 0.297524630472938
HVUL0H01595.2 HVUL1H01782.2 0.210841659963644
HVUL0H01595.2 HVUL1H02214.2 0.150207837145581
HVUL0H01595.2 HVUL1H03043.2 0.248849286730496
HVUL0H01595.2 HVUL1H07736.2 0.0602373403941461
HVUL0H01595.2 HVUL1H10645.2 0.113946104440641
HVUL0H01595.2 HVUL1H11089.2 0.135592976853031
HVUL0H01595.2 HVUL1H12951.2 0.410794677711704
HVUL0H01595.2 HVUL1H13470.2 0.214843840787966
HVUL0H01595.2 HVUL1H14432.2 0.340392909129306
HVUL0H01595.2 HVUL1H14482.2 0.229104373681434
HVUL0H01595.2 HVUL1H14729.2 0.216073968497631
HVUL0H01595.2 HVUL1H15353.2 0.0616747034061604
HVUL0H01595.2 HVUL1H15463.2 0.28779845412203
HVUL0H01595.2 HVUL1H15844.2 0.129353288931312
HVUL0H01595.2 HVUL1H16590.2 0.241731577393974
HVUL0H01595.2 HVUL1H20360.2 0.102872409160536
HVUL0H01595.2 HVUL1H21556.2 0.149454421814468
HVUL0H01595.2 HVUL1H22016.2 0.211734677155386
HVUL0H01595.2 HVUL1H22532.2 0.340063101431169
HVUL0H01595.2 HVUL1H23974.2 0.363108519228153
HVUL0H01595.2 HVUL1H24390.2 0.0581639402593502
HVUL0H01595.2 HVUL1H29666.2 0.203724634064206
HVUL0H01595.2 HVUL1H30589.2 0.0553856788268067
HVUL0H01595.2 HVUL1H30857.2 0.321202923091286
HVUL0H01595.2 HVUL1H31339.2 0.20114169880317
HVUL0H01595.2 HVUL1H32442.2 0.405814042142873
HVUL0H01595.2 HVUL1H32789.2 0.0291425802957701
HVUL0H01595.2 HVUL1H33000.2 0.101481360701258
HVUL0H01595.2 HVUL1H34458.2 0.38934590438184
HVUL0H01595.2 HVUL1H37233.2 0.107001458863167
HVUL0H01595.2 HVUL1H37466.2 0.23021606122927
HVUL0H01595.2 HVUL1H40084.2 0.0940571058684054
HVUL0H01595.2 HVUL1H43359.2 0.0574309102224643
HVUL0H01595.2 HVUL1H43656.2 0.300720229054928
HVUL0H01595.2 HVUL1H44195.2 0.24013411732245
HVUL0H01595.2 HVUL1H47175.2 0.38626329045779
HVUL0H01595.2 HVUL1H48073.2 0.246596057889015
HVUL0H01595.2 HVUL1H52124.2 0.319212684560174
HVUL0H01595.2 HVUL2H00488.2 0.191702704820607
HVUL0H01595.2 HVUL2H01065.2 0.0201449435177111
HVUL0H01595.2 HVUL2H03693.2 0.293188529174138
HVUL0H01595.2 HVUL2H04444.2 0.314861409767111
HVUL0H01595.2 HVUL2H04690.2 0.209248513192296
HVUL0H01595.2 HVUL2H05107.2 0.273634829523979
HVUL0H01595.2 HVUL2H05483.2 0.0977970236541417
HVUL0H01595.2 HVUL2H05509.2 0.273624665483443
HVUL0H01595.2 HVUL2H05580.2 0.237279597088337
HVUL0H01595.2 HVUL2H06941.2 0.0311928229328383
HVUL0H01595.2 HVUL2H07117.2 0.423447932026834
HVUL0H01595.2 HVUL2H08148.2 0.314350811696295
HVUL0H01595.2 HVUL2H09901.2 0.12288772462989
HVUL0H01595.2 HVUL2H10344.2 0.127312669660029
HVUL0H01595.2 HVUL2H10450.2 0.051761633922951
HVUL0H01595.2 HVUL2H11398.2 0.0788320709593975
HVUL0H01595.2 HVUL2H12743.2 0.412185659603475
HVUL0H01595.2 HVUL2H15007.2 0.160805125461192
HVUL0H01595.2 HVUL2H15185.2 0.165801457843108
HVUL0H01595.2 HVUL2H16659.2 0.184470439185539
HVUL0H01595.2 HVUL2H17664.2 0.308018723095977
HVUL0H01595.2 HVUL2H19076.2 0.369176997167398
HVUL0H01595.2 HVUL2H19077.2 0.394837555033284
HVUL0H01595.2 HVUL2H19925.2 0.125355242846823
HVUL0H01595.2 HVUL2H21399.2 0.205782675293041
HVUL0H01595.2 HVUL2H21734.2 0.377718677780564
HVUL0H01595.2 HVUL2H22826.2 0.35624604040561
HVUL0H01595.2 HVUL2H24680.2 0.300169595818471
HVUL0H01595.2 HVUL2H25597.2 0.201005872827786
HVUL0H01595.2 HVUL2H26485.2 0.330327078674604
HVUL0H01595.2 HVUL2H26573.2 0.320719032275324
HVUL0H01595.2 HVUL2H28164.2 0.173614810749121
HVUL0H01595.2 HVUL2H29045.2 0.30012565160955
HVUL0H01595.2 HVUL2H31707.2 0.0476867976137488
HVUL0H01595.2 HVUL2H35334.2 0.0549807187034885
HVUL0H01595.2 HVUL2H37652.2 0.0659220559500718
HVUL0H01595.2 HVUL2H38539.2 0.090209816452282
HVUL0H01595.2 HVUL2H38540.2 0.0817204332111441
HVUL0H01595.2 HVUL2H40334.2 0.261588469422079
HVUL0H01595.2 HVUL2H43442.2 0.305986659532961
HVUL0H01595.2 HVUL2H45567.2 0.345221870013433
HVUL0H01595.2 HVUL2H46744.2 0.109670533559859
HVUL0H01595.2 HVUL2H48830.2 0.155077284585377
HVUL0H01595.2 HVUL2H49126.2 0.10376167255852
HVUL0H01595.2 HVUL2H50114.2 0.176871738393818
HVUL0H01595.2 HVUL2H50171.2 0.268634641024363
HVUL0H01595.2 HVUL2H50172.2 0.00799884579541128
HVUL0H01595.2 HVUL2H51674.2 0.240503648656712
HVUL0H01595.2 HVUL2H52073.2 0.140254654534974
HVUL0H01595.2 HVUL2H53124.2 0.188800021432449
HVUL0H01595.2 HVUL2H53320.2 0.074387233735243
HVUL0H01595.2 HVUL3H02529.2 0.396177814553277
HVUL0H01595.2 HVUL3H02717.2 0.361421289499677
HVUL0H01595.2 HVUL3H03695.2 0.263075982208661
HVUL0H01595.2 HVUL3H05976.2 0.123526304374318
HVUL0H01595.2 HVUL3H06040.2 0.292871960846007
HVUL0H01595.2 HVUL3H06208.2 0.260134613244509
HVUL0H01595.2 HVUL3H06433.2 0.109019785881235
HVUL0H01595.2 HVUL3H06718.2 0.111086237413073
HVUL0H01595.2 HVUL3H09013.2 0.116748747173482
HVUL0H01595.2 HVUL3H11956.2 0.0690598421734408
HVUL0H01595.2 HVUL3H11967.2 0.182989499688409
HVUL0H01595.2 HVUL3H12364.2 0.337405522868011
HVUL0H01595.2 HVUL3H12464.2 0.234727797280194
HVUL0H01595.2 HVUL3H12728.2 0.0572660532546803
HVUL0H01595.2 HVUL3H15476.2 0.226985572332005
HVUL0H01595.2 HVUL3H15598.2 0.0305483090630385
HVUL0H01595.2 HVUL3H15897.2 0.0524792293076981
HVUL0H01595.2 HVUL3H16981.2 0.190571235263079
HVUL0H01595.2 HVUL3H17685.2 0.233501925561574
HVUL0H01595.2 HVUL3H20168.2 0.171659941218633
HVUL0H01595.2 HVUL3H21329.2 0.238203228878216
HVUL0H01595.2 HVUL3H21335.2 0.332346195800012
HVUL0H01595.2 HVUL3H24029.2 0.0874161925540288
HVUL0H01595.2 HVUL3H24267.2 0.151798249960581
HVUL0H01595.2 HVUL3H24886.2 0.0467437360000542
HVUL0H01595.2 HVUL3H26926.2 0.25321417711192
HVUL0H01595.2 HVUL3H27212.2 0.252136909724934
HVUL0H01595.2 HVUL3H27722.2 0.211290471387761
HVUL0H01595.2 HVUL3H32007.2 0.168440729590807
HVUL0H01595.2 HVUL3H32587.2 0.411541295800934
HVUL0H01595.2 HVUL3H32589.2 0.408143937937956
HVUL0H01595.2 HVUL3H32594.2 0.255775278486054
HVUL0H01595.2 HVUL3H37124.2 0.310733119975422
HVUL0H01595.2 HVUL3H41909.2 0.355613264017493
HVUL0H01595.2 HVUL3H42226.2 0.0648130363657942
HVUL0H01595.2 HVUL3H42480.2 0.153066888727189
HVUL0H01595.2 HVUL3H42964.2 0.322380039345263
HVUL0H01595.2 HVUL3H45689.2 0.306984638618893
HVUL0H01595.2 HVUL3H48646.2 0.268219717460291
HVUL0H01595.2 HVUL3H50036.2 0.40444151065911
HVUL0H01595.2 HVUL3H50037.2 0.171361612245963
HVUL0H01595.2 HVUL3H51523.2 0.106477466154988
HVUL0H01595.2 HVUL3H52205.2 0.299148779836178
HVUL0H01595.2 HVUL3H55044.2 0.372223182482701
HVUL0H01595.2 HVUL3H55885.2 0.0873586267878645
HVUL0H01595.2 HVUL3H56403.2 0.327073676285985
HVUL0H01595.2 HVUL3H56596.2 0.206139084972135
HVUL0H01595.2 HVUL3H59391.2 0.360828889269648
HVUL0H01595.2 HVUL4H04686.2 0.0678242941051083
HVUL0H01595.2 HVUL4H06353.2 0.354458891410276
HVUL0H01595.2 HVUL4H07060.2 0.0838033768366741
HVUL0H01595.2 HVUL4H07091.2 0.0312566954187672
HVUL0H01595.2 HVUL4H07935.2 0.220798417647213
HVUL0H01595.2 HVUL4H08196.2 0.357928468055054
HVUL0H01595.2 HVUL4H08345.2 0.0852300557489662
HVUL0H01595.2 HVUL4H10933.2 0.0542188037291355
HVUL0H01595.2 HVUL4H14392.2 0.25172243523606
HVUL0H01595.2 HVUL4H18822.2 0.250944423409131
HVUL0H01595.2 HVUL4H20060.2 0.355558501293861
HVUL0H01595.2 HVUL4H20810.2 0.0919039153582021
HVUL0H01595.2 HVUL4H21881.2 0.308814711576069
HVUL0H01595.2 HVUL4H22656.2 0.185782053709583
HVUL0H01595.2 HVUL4H22657.2 0.325070856891041
HVUL0H01595.2 HVUL4H22877.2 0.125467682302253
HVUL0H01595.2 HVUL4H23256.2 0.361667834295307
HVUL0H01595.2 HVUL4H23522.2 0.295209437405974
HVUL0H01595.2 HVUL4H24986.2 0.250966200576038
HVUL0H01595.2 HVUL4H25690.2 0.094846612736872
HVUL0H01595.2 HVUL4H26843.2 0.12997203296592
HVUL0H01595.2 HVUL4H28003.2 0.27977675523932
HVUL0H01595.2 HVUL4H30683.2 0.233705851700825
HVUL0H01595.2 HVUL4H31396.2 0.350531915846148
HVUL0H01595.2 HVUL4H33244.2 0.390237932709723
HVUL0H01595.2 HVUL4H33249.2 0.297738078471045
HVUL0H01595.2 HVUL4H34490.2 0.328122093558384
HVUL0H01595.2 HVUL4H35991.2 0.210611850295261
HVUL0H01595.2 HVUL4H36252.2 0.140704652692625
HVUL0H01595.2 HVUL4H36253.2 0.136125042919405
HVUL0H01595.2 HVUL4H38558.2 0.1854159695411
HVUL0H01595.2 HVUL4H38766.2 0.316420652940775
HVUL0H01595.2 HVUL4H39948.2 0.335353944515394
HVUL0H01595.2 HVUL4H42204.2 0.349191488940088
HVUL0H01595.2 HVUL4H45220.2 0.0734375380740756
HVUL0H01595.2 HVUL4H46594.2 0.0413725004635769
HVUL0H01595.2 HVUL4H46709.2 0.415524351204359
HVUL0H01595.2 HVUL4H51087.2 0.278214802347772
HVUL0H01595.2 HVUL4H51168.2 0.221097209577872
HVUL0H01595.2 HVUL4H52689.2 0.0486779056316124
HVUL0H01595.2 HVUL4H58026.2 0.363894048769166
HVUL0H01595.2 HVUL5H02096.2 0.0849061901507176
HVUL0H01595.2 HVUL5H03287.2 0.309646884395632
HVUL0H01595.2 HVUL5H03709.2 0.215576838983941
HVUL0H01595.2 HVUL5H03750.2 0.234838434428153
HVUL0H01595.2 HVUL5H05065.2 0.110103002996603
HVUL0H01595.2 HVUL5H08243.2 0.280984283240074
HVUL0H01595.2 HVUL5H09122.2 0.295302674293265
HVUL0H01595.2 HVUL5H09615.2 0.337115940393531
HVUL0H01595.2 HVUL5H13618.2 0.263396085523514
HVUL0H01595.2 HVUL5H13950.2 0.310761375523752
HVUL0H01595.2 HVUL5H14311.2 0.217828587707982
HVUL0H01595.2 HVUL5H14765.2 0.0370202318668964
HVUL0H01595.2 HVUL5H14878.2 0.0192126280751937
HVUL0H01595.2 HVUL5H16565.2 0.229498671312686
HVUL0H01595.2 HVUL5H17995.2 0.0665879180103546
HVUL0H01595.2 HVUL5H22122.2 0.289060472238551
HVUL0H01595.2 HVUL5H23996.2 0.0967404630659274
HVUL0H01595.2 HVUL5H24150.2 0.257882872078549
HVUL0H01595.2 HVUL5H24217.2 0.336731241618266
HVUL0H01595.2 HVUL5H24547.2 0.142597674345898
HVUL0H01595.2 HVUL5H24762.2 0.212627703716367
HVUL0H01595.2 HVUL5H25876.2 0.302491006345553
HVUL0H01595.2 HVUL5H27016.2 0.225245125879611
HVUL0H01595.2 HVUL5H27423.2 0.0438541559517127
HVUL0H01595.2 HVUL5H27848.2 0.259185611814576
HVUL0H01595.2 HVUL5H28266.2 0.361342869139093
HVUL0H01595.2 HVUL5H28980.2 0.131866709277851
HVUL0H01595.2 HVUL5H28981.2 0.269527340179207
HVUL0H01595.2 HVUL5H29493.2 0.184443373982473
HVUL0H01595.2 HVUL5H30305.2 0.185680285616949
HVUL0H01595.2 HVUL5H31472.2 0.339380479060778
HVUL0H01595.2 HVUL5H31534.2 0.227233385801481
HVUL0H01595.2 HVUL5H32245.2 0.330678351226172
HVUL0H01595.2 HVUL5H33683.2 0.288136636594589
HVUL0H01595.2 HVUL5H33735.2 0.346393573873174
HVUL0H01595.2 HVUL5H36534.2 0.393920970076535
HVUL0H01595.2 HVUL5H36751.2 0.237040343885438
HVUL0H01595.2 HVUL5H39739.2 0.106873079070629
HVUL0H01595.2 HVUL5H39748.2 0.336828116142751
HVUL0H01595.2 HVUL5H40577.2 0.265023915428259
HVUL0H01595.2 HVUL5H47286.2 0.307933980247457
HVUL0H01595.2 HVUL5H47962.2 0.358793183509704
HVUL0H01595.2 HVUL5H48694.2 0.0335954651039842
HVUL0H01595.2 HVUL5H49109.2 0.304162750724149
HVUL0H01595.2 HVUL5H49815.2 0.369780745514963
HVUL0H01595.2 HVUL5H50421.2 0.224335356264386
HVUL0H01595.2 HVUL5H53175.2 0.160776521968094
HVUL0H01595.2 HVUL6H01880.2 0.304402100332667
HVUL0H01595.2 HVUL6H02023.2 0.206116601275857
HVUL0H01595.2 HVUL6H03366.2 0.185005837808473
HVUL0H01595.2 HVUL6H03725.2 0.0872035677487647
HVUL0H01595.2 HVUL6H04553.2 0.0634871185215803
HVUL0H01595.2 HVUL6H05446.2 0.32980324526821
HVUL0H01595.2 HVUL6H07471.2 0.314903296623924
HVUL0H01595.2 HVUL6H08769.2 0.204610695450819
HVUL0H01595.2 HVUL6H09792.2 0.137899440202616
HVUL0H01595.2 HVUL6H11196.2 0.160868992987964
HVUL0H01595.2 HVUL6H15294.2 0.184079524834973
HVUL0H01595.2 HVUL6H15402.2 0.252949326866165
HVUL0H01595.2 HVUL6H17004.2 0.164601628128931
HVUL0H01595.2 HVUL6H17854.2 0.130267686313002
HVUL0H01595.2 HVUL6H18328.2 0.121226224582404
HVUL0H01595.2 HVUL6H19305.2 0.0825072481118389
HVUL0H01595.2 HVUL6H19934.2 0.266558383048725
HVUL0H01595.2 HVUL6H24521.2 0.170472309471166
HVUL0H01595.2 HVUL6H25340.2 0.109577878693288
HVUL0H01595.2 HVUL6H29909.2 0.120579700509251
HVUL0H01595.2 HVUL6H31900.2 0.345517180880423
HVUL0H01595.2 HVUL6H32383.2 0.345296782436956
HVUL0H01595.2 HVUL6H36406.2 0.0886658703446267
HVUL0H01595.2 HVUL6H37029.2 0.0572844281357939
HVUL0H01595.2 HVUL6H38442.2 0.168373509985077
HVUL0H01595.2 HVUL6H38788.2 0.162863843106556
HVUL0H01595.2 HVUL6H38874.2 0.232193150640691
HVUL0H01595.2 HVUL6H40505.2 0.153436812316166
HVUL0H01595.2 HVUL6H41149.2 0.185740209424347
HVUL0H01595.2 HVUL6H45898.2 0.213429429369626
HVUL0H01595.2 HVUL6H46097.2 0.41113665191307
HVUL0H01595.2 HVUL6H46099.2 0.0879477970924381
HVUL0H01595.2 HVUL6H46104.2 0.148234857328311
HVUL0H01595.2 HVUL6H48954.2 0.249725767868837
HVUL0H01595.2 HVUL6H51096.2 0.412473902264823
HVUL0H01595.2 HVUL7H01642.2 0.388612717802561
HVUL0H01595.2 HVUL7H01987.2 0.221902740206913
HVUL0H01595.2 HVUL7H02902.2 0.254507522880365
HVUL0H01595.2 HVUL7H05382.2 0.249773898726267
HVUL0H01595.2 HVUL7H05514.2 0.105549234550172
HVUL0H01595.2 HVUL7H06762.2 0.299522168890448
HVUL0H01595.2 HVUL7H08413.2 0.106380352854431
HVUL0H01595.2 HVUL7H09127.2 0.158407808792394
HVUL0H01595.2 HVUL7H09572.2 0.3386410596528
HVUL0H01595.2 HVUL7H09713.2 0.337968421429816
HVUL0H01595.2 HVUL7H10613.2 0.30427589117686
HVUL0H01595.2 HVUL7H12169.2 0.114886846247389
HVUL0H01595.2 HVUL7H14873.2 0.392913830203118
HVUL0H01595.2 HVUL7H15430.2 0.113310229983111
HVUL0H01595.2 HVUL7H17449.2 0.217042437073252
HVUL0H01595.2 HVUL7H18584.2 0.211564832297894
HVUL0H01595.2 HVUL7H18798.2 0.181233751960376
HVUL0H01595.2 HVUL7H19404.2 0.203603318401231
HVUL0H01595.2 HVUL7H19446.2 0.11332629967395
HVUL0H01595.2 HVUL7H20841.2 0.112233406283296
HVUL0H01595.2 HVUL7H23622.2 0.23733495949641
HVUL0H01595.2 HVUL7H24220.2 0.220587112651348
HVUL0H01595.2 HVUL7H26985.2 0.204432889488199
HVUL0H01595.2 HVUL7H28814.2 0.0565048725898406
HVUL0H01595.2 HVUL7H30153.2 0.405053862023607
HVUL0H01595.2 HVUL7H31946.2 0.111750012225873
HVUL0H01595.2 HVUL7H32226.2 0.178981638637207
HVUL0H01595.2 HVUL7H32680.2 0.214527277278435
HVUL0H01595.2 HVUL7H33531.2 0.138426668327555
HVUL0H01595.2 HVUL7H33535.2 0.21535203139489
HVUL0H01595.2 HVUL7H34129.2 0.298420061603806
HVUL0H01595.2 HVUL7H34629.2 0.23963172267101
HVUL0H01595.2 HVUL7H35574.2 0.16897058416745
HVUL0H01595.2 HVUL7H35655.2 0.404251106813
HVUL0H01595.2 HVUL7H36582.2 0.396743464535644
HVUL0H01595.2 HVUL7H37394.2 0.249288447763963
HVUL0H01595.2 HVUL7H38141.2 0.336401321581225
HVUL0H01595.2 HVUL7H38746.2 0.120723321067682
HVUL0H01595.2 HVUL7H40086.2 0.0697877174770519
HVUL0H01595.2 HVUL7H41147.2 0.181736214528476
HVUL0H01595.2 HVUL7H41614.2 0.107720139792511
HVUL0H01595.2 HVUL7H41635.2 0.330811265656057
HVUL0H01595.2 HVUL7H42129.2 0.197780634028903
HVUL0H01595.2 HVUL7H43367.2 0.245690276749865
HVUL0H01595.2 HVUL7H44188.2 0.0708383727005085
HVUL0H01595.2 HVUL7H51974.2 0.0508942798248499
HVUL0H01595.2 HVUL7H53407.2 0.103781336288576
HVUL0H06672.2 HVUL0H07050.2 0.179289383026028
HVUL0H06672.2 HVUL0H17019.2 0.0397743538903065
HVUL0H06672.2 HVUL0H19180.2 0.237988978249618
HVUL0H06672.2 HVUL0H39808.2 0.266700102001409
HVUL0H06672.2 HVUL1H01688.2 0.260971830007772
HVUL0H06672.2 HVUL1H01782.2 0.158410280509842
HVUL0H06672.2 HVUL1H02214.2 0.173155391465969
HVUL0H06672.2 HVUL1H03043.2 0.0990999628604397
HVUL0H06672.2 HVUL1H07736.2 0.0350546472189988
HVUL0H06672.2 HVUL1H10645.2 0.145152345426587
HVUL0H06672.2 HVUL1H11089.2 0.104648978846668
HVUL0H06672.2 HVUL1H12951.2 0.2048247311283
HVUL0H06672.2 HVUL1H13470.2 0.143930715056735
HVUL0H06672.2 HVUL1H14432.2 0.181608647386258
HVUL0H06672.2 HVUL1H14482.2 0.125516823386234
HVUL0H06672.2 HVUL1H14729.2 0.167958830527122
HVUL0H06672.2 HVUL1H15353.2 0.034217181471915
HVUL0H06672.2 HVUL1H15463.2 0.198230360264672
HVUL0H06672.2 HVUL1H15844.2 0.116522853654277
HVUL0H06672.2 HVUL1H16590.2 0.190545859255508
HVUL0H06672.2 HVUL1H20360.2 0.0493407796810584
HVUL0H06672.2 HVUL1H21556.2 0.105844641277928
HVUL0H06672.2 HVUL1H22016.2 0.121763892105876
HVUL0H06672.2 HVUL1H22532.2 0.177115149634934
HVUL0H06672.2 HVUL1H23974.2 0.169512725819135
HVUL0H06672.2 HVUL1H24390.2 0.0678184947144906
HVUL0H06672.2 HVUL1H29666.2 0.193411914362725
HVUL0H06672.2 HVUL1H30589.2 0.03247712577374
HVUL0H06672.2 HVUL1H30857.2 0.228487795412816
HVUL0H06672.2 HVUL1H31339.2 0.133571127796936
HVUL0H06672.2 HVUL1H32442.2 0.194283065126211
HVUL0H06672.2 HVUL1H32789.2 0.021034987503801
HVUL0H06672.2 HVUL1H33000.2 0.0596506212230974
HVUL0H06672.2 HVUL1H34458.2 0.200648765355525
HVUL0H06672.2 HVUL1H37233.2 0.123622237446633
HVUL0H06672.2 HVUL1H37466.2 0.13362736115261
HVUL0H06672.2 HVUL1H40084.2 0.0730109209158617
HVUL0H06672.2 HVUL1H43359.2 0.0479885476345629
HVUL0H06672.2 HVUL1H43656.2 0.196762136571757
HVUL0H06672.2 HVUL1H44195.2 0.200066732378145
HVUL0H06672.2 HVUL1H47175.2 0.236906928078662
HVUL0H06672.2 HVUL1H48073.2 0.148112827257599
HVUL0H06672.2 HVUL1H52124.2 0.162550738077048
HVUL0H06672.2 HVUL2H00488.2 0.172295900006671
HVUL0H06672.2 HVUL2H01065.2 0.0077101088478044
HVUL0H06672.2 HVUL2H03693.2 0.218520468100614
HVUL0H06672.2 HVUL2H04444.2 0.254848640070964
HVUL0H06672.2 HVUL2H04690.2 0.149982763216034
HVUL0H06672.2 HVUL2H05107.2 0.199926807497304
HVUL0H06672.2 HVUL2H05483.2 0.117822979767965
HVUL0H06672.2 HVUL2H05509.2 0.188560306377098
HVUL0H06672.2 HVUL2H05580.2 0.267929211079207
HVUL0H06672.2 HVUL2H06941.2 0.0306592287409387
HVUL0H06672.2 HVUL2H07117.2 0.208681610624077
HVUL0H06672.2 HVUL2H08148.2 0.179517843818924
HVUL0H06672.2 HVUL2H09901.2 0.0814091954639711
HVUL0H06672.2 HVUL2H10344.2 0.106110831337709
HVUL0H06672.2 HVUL2H10450.2 0.0580651950526552
HVUL0H06672.2 HVUL2H11398.2 0.0385899254253725
HVUL0H06672.2 HVUL2H12743.2 0.24679119110648
HVUL0H06672.2 HVUL2H15007.2 0.075777713904413
HVUL0H06672.2 HVUL2H15185.2 0.158264137886082
HVUL0H06672.2 HVUL2H16659.2 0.161731872177762
HVUL0H06672.2 HVUL2H17664.2 0.137706673593961
HVUL0H06672.2 HVUL2H19076.2 0.218200525771562
HVUL0H06672.2 HVUL2H19077.2 0.225105179969303
HVUL0H06672.2 HVUL2H19925.2 0.0927254014111424
HVUL0H06672.2 HVUL2H21399.2 0.161406101636426
HVUL0H06672.2 HVUL2H21734.2 0.220526415497216
HVUL0H06672.2 HVUL2H22826.2 0.209742122244863
HVUL0H06672.2 HVUL2H24680.2 0.247848124811776
HVUL0H06672.2 HVUL2H25597.2 0.138270663428928
HVUL0H06672.2 HVUL2H26485.2 0.192119196435856
HVUL0H06672.2 HVUL2H26573.2 0.138788767782424
HVUL0H06672.2 HVUL2H28164.2 0.159461734762348
HVUL0H06672.2 HVUL2H29045.2 0.227731294890292
HVUL0H06672.2 HVUL2H31707.2 0.025191151528667
HVUL0H06672.2 HVUL2H35334.2 0.0347700120123233
HVUL0H06672.2 HVUL2H37652.2 0.0438326286052986
HVUL0H06672.2 HVUL2H38539.2 0.0416412314158512
HVUL0H06672.2 HVUL2H38540.2 0.0367844119987322
HVUL0H06672.2 HVUL2H40334.2 0.103241430659561
HVUL0H06672.2 HVUL2H43442.2 0.227280363163536
HVUL0H06672.2 HVUL2H45567.2 0.190050383063003
HVUL0H06672.2 HVUL2H46744.2 0.118482726422336
HVUL0H06672.2 HVUL2H48830.2 0.0790323216235161
HVUL0H06672.2 HVUL2H49126.2 0.0955035426527811
HVUL0H06672.2 HVUL2H50114.2 0.160951563045938
HVUL0H06672.2 HVUL2H50171.2 0.117710037396265
HVUL0H06672.2 HVUL2H50172.2 0.00491596893979934
HVUL0H06672.2 HVUL2H51674.2 0.128540760447749
HVUL0H06672.2 HVUL2H52073.2 0.145255381340011
HVUL0H06672.2 HVUL2H53124.2 0.104428232964556
HVUL0H06672.2 HVUL2H53320.2 0.128874767300897
HVUL0H06672.2 HVUL3H02529.2 0.225957872115546
HVUL0H06672.2 HVUL3H02717.2 0.210824441964139
HVUL0H06672.2 HVUL3H03695.2 0.215136424535882
HVUL0H06672.2 HVUL3H05976.2 0.0894083152093029
HVUL0H06672.2 HVUL3H06040.2 0.123898158234687
HVUL0H06672.2 HVUL3H06208.2 0.226497880814197
HVUL0H06672.2 HVUL3H06433.2 0.0887082141190916
HVUL0H06672.2 HVUL3H06718.2 0.172354508576051
HVUL0H06672.2 HVUL3H09013.2 0.101212372572281
HVUL0H06672.2 HVUL3H11956.2 0.0748484306592952
HVUL0H06672.2 HVUL3H11967.2 0.176073324689713
HVUL0H06672.2 HVUL3H12364.2 0.168018840882516
HVUL0H06672.2 HVUL3H12464.2 0.155329854857043
HVUL0H06672.2 HVUL3H12728.2 0.0527835936631017
HVUL0H06672.2 HVUL3H15476.2 0.182952255395779
HVUL0H06672.2 HVUL3H15598.2 0.0335253638893708
HVUL0H06672.2 HVUL3H15897.2 0.0160418599324663
HVUL0H06672.2 HVUL3H16981.2 0.147688698918763
HVUL0H06672.2 HVUL3H17685.2 0.123303359149766
HVUL0H06672.2 HVUL3H20168.2 0.104884689371092
HVUL0H06672.2 HVUL3H21329.2 0.24381537131482
HVUL0H06672.2 HVUL3H21335.2 0.216050186672013
HVUL0H06672.2 HVUL3H24029.2 0.0500856710438006
HVUL0H06672.2 HVUL3H24267.2 0.175012690300975
HVUL0H06672.2 HVUL3H24886.2 0.0360582958864881
HVUL0H06672.2 HVUL3H26926.2 0.118233936180764
HVUL0H06672.2 HVUL3H27212.2 0.134457023579481
HVUL0H06672.2 HVUL3H27722.2 0.169434461947082
HVUL0H06672.2 HVUL3H32007.2 0.212602581132733
HVUL0H06672.2 HVUL3H32587.2 0.224417364534267
HVUL0H06672.2 HVUL3H32589.2 0.229696026782054
HVUL0H06672.2 HVUL3H32594.2 0.237746449579228
HVUL0H06672.2 HVUL3H37124.2 0.16676413368007
HVUL0H06672.2 HVUL3H41909.2 0.176366642921008
HVUL0H06672.2 HVUL3H42226.2 0.0295388553643178
HVUL0H06672.2 HVUL3H42480.2 0.209340087575745
HVUL0H06672.2 HVUL3H42964.2 0.249966700925931
HVUL0H06672.2 HVUL3H45689.2 0.236190268555025
HVUL0H06672.2 HVUL3H48646.2 0.213418827864191
HVUL0H06672.2 HVUL3H50036.2 0.181025929463058
HVUL0H06672.2 HVUL3H50037.2 0.150392500804827
HVUL0H06672.2 HVUL3H51523.2 0.0638934493980814
HVUL0H06672.2 HVUL3H52205.2 0.225006475447895
HVUL0H06672.2 HVUL3H55044.2 0.163904437570121
HVUL0H06672.2 HVUL3H55885.2 0.101762896498001
HVUL0H06672.2 HVUL3H56403.2 0.149330819155259
HVUL0H06672.2 HVUL3H56596.2 0.193433703368942
HVUL0H06672.2 HVUL3H59391.2 0.196094527548156
HVUL0H06672.2 HVUL4H04686.2 0.042933447404756
HVUL0H06672.2 HVUL4H06353.2 0.276974933172112
HVUL0H06672.2 HVUL4H07060.2 0.035773546574003
HVUL0H06672.2 HVUL4H07091.2 0.0250243503251412
HVUL0H06672.2 HVUL4H07935.2 0.190246019358429
HVUL0H06672.2 HVUL4H08196.2 0.194794097627188
HVUL0H06672.2 HVUL4H08345.2 0.0396468753368521
HVUL0H06672.2 HVUL4H10933.2 0.0367302855146858
HVUL0H06672.2 HVUL4H14392.2 0.149623321254249
HVUL0H06672.2 HVUL4H18822.2 0.136198592630736
HVUL0H06672.2 HVUL4H20060.2 0.182358486470373
HVUL0H06672.2 HVUL4H20810.2 0.0336942549759837
HVUL0H06672.2 HVUL4H21881.2 0.278654889400469
HVUL0H06672.2 HVUL4H22656.2 0.133338608139389
HVUL0H06672.2 HVUL4H22657.2 0.272625788108124
HVUL0H06672.2 HVUL4H22877.2 0.0829845011904563
HVUL0H06672.2 HVUL4H23256.2 0.222323313562041
HVUL0H06672.2 HVUL4H23522.2 0.179758356739834
HVUL0H06672.2 HVUL4H24986.2 0.130126322813286
HVUL0H06672.2 HVUL4H25690.2 0.119266331457973
HVUL0H06672.2 HVUL4H26843.2 0.0778659454211344
HVUL0H06672.2 HVUL4H28003.2 0.130725385240568
HVUL0H06672.2 HVUL4H30683.2 0.137530452774771
HVUL0H06672.2 HVUL4H31396.2 0.160906340211149
HVUL0H06672.2 HVUL4H33244.2 0.231247342563465
HVUL0H06672.2 HVUL4H33249.2 0.188613699034813
HVUL0H06672.2 HVUL4H34490.2 0.151243616100154
HVUL0H06672.2 HVUL4H35991.2 0.152320305059957
HVUL0H06672.2 HVUL4H36252.2 0.0826170215709897
HVUL0H06672.2 HVUL4H36253.2 0.111793301827351
HVUL0H06672.2 HVUL4H38558.2 0.25196251988033
HVUL0H06672.2 HVUL4H38766.2 0.177287287815551
HVUL0H06672.2 HVUL4H39948.2 0.2669644966402
HVUL0H06672.2 HVUL4H42204.2 0.180038891449421
HVUL0H06672.2 HVUL4H45220.2 0.0342803214973085
HVUL0H06672.2 HVUL4H46594.2 0.0386352652938757
HVUL0H06672.2 HVUL4H46709.2 0.228918368196535
HVUL0H06672.2 HVUL4H51087.2 0.213299333004168
HVUL0H06672.2 HVUL4H51168.2 0.238538320043732
HVUL0H06672.2 HVUL4H52689.2 0.0299399201715362
HVUL0H06672.2 HVUL4H58026.2 0.167737806939165
HVUL0H06672.2 HVUL5H02096.2 0.0627401275308195
HVUL0H06672.2 HVUL5H03287.2 0.220136939102169
HVUL0H06672.2 HVUL5H03709.2 0.135269566464991
HVUL0H06672.2 HVUL5H03750.2 0.242163149362279
HVUL0H06672.2 HVUL5H05065.2 0.137260091181192
HVUL0H06672.2 HVUL5H08243.2 0.233662462844109
HVUL0H06672.2 HVUL5H09122.2 0.15859556503226
HVUL0H06672.2 HVUL5H09615.2 0.190406059057445
HVUL0H06672.2 HVUL5H13618.2 0.264759758648816
HVUL0H06672.2 HVUL5H13950.2 0.235965725441236
HVUL0H06672.2 HVUL5H14311.2 0.208157438757541
HVUL0H06672.2 HVUL5H14765.2 0.0145710292987143
HVUL0H06672.2 HVUL5H14878.2 0.016484534528256
HVUL0H06672.2 HVUL5H16565.2 0.168624544976131
HVUL0H06672.2 HVUL5H17995.2 0.0489281094490216
HVUL0H06672.2 HVUL5H22122.2 0.158712618623415
HVUL0H06672.2 HVUL5H23996.2 0.158804324238633
HVUL0H06672.2 HVUL5H24150.2 0.162348608915054
HVUL0H06672.2 HVUL5H24217.2 0.258098661554917
HVUL0H06672.2 HVUL5H24547.2 0.127985547667252
HVUL0H06672.2 HVUL5H24762.2 0.106851147909788
HVUL0H06672.2 HVUL5H25876.2 0.136772973897911
HVUL0H06672.2 HVUL5H27016.2 0.142174774275068
HVUL0H06672.2 HVUL5H27423.2 0.018690905167129
HVUL0H06672.2 HVUL5H27848.2 0.0979424998879688
HVUL0H06672.2 HVUL5H28266.2 0.230242607698338
HVUL0H06672.2 HVUL5H28980.2 0.125190927584378
HVUL0H06672.2 HVUL5H28981.2 0.142126398906416
HVUL0H06672.2 HVUL5H29493.2 0.168751103383603
HVUL0H06672.2 HVUL5H30305.2 0.118812008418999
HVUL0H06672.2 HVUL5H31472.2 0.165943557790605
HVUL0H06672.2 HVUL5H31534.2 0.262289433901956
HVUL0H06672.2 HVUL5H32245.2 0.201021357223118
HVUL0H06672.2 HVUL5H33683.2 0.138813803627351
HVUL0H06672.2 HVUL5H33735.2 0.213265681805203
HVUL0H06672.2 HVUL5H36534.2 0.184723994800506
HVUL0H06672.2 HVUL5H36751.2 0.171601207260478
HVUL0H06672.2 HVUL5H39739.2 0.0486131971929715
HVUL0H06672.2 HVUL5H39748.2 0.171748447888009
HVUL0H06672.2 HVUL5H40577.2 0.117969336850743
HVUL0H06672.2 HVUL5H47286.2 0.132607891933135
HVUL0H06672.2 HVUL5H47962.2 0.15748481524659
HVUL0H06672.2 HVUL5H48694.2 0.0240641648352018
HVUL0H06672.2 HVUL5H49109.2 0.207912595428105
HVUL0H06672.2 HVUL5H49815.2 0.197274748424747
HVUL0H06672.2 HVUL5H50421.2 0.174820881737121
HVUL0H06672.2 HVUL5H53175.2 0.149923500343933
HVUL0H06672.2 HVUL6H01880.2 0.2651466302094
HVUL0H06672.2 HVUL6H02023.2 0.155989165509105
HVUL0H06672.2 HVUL6H03366.2 0.119914863184866
HVUL0H06672.2 HVUL6H03725.2 0.1114184933877
HVUL0H06672.2 HVUL6H04553.2 0.0222462969908755
HVUL0H06672.2 HVUL6H05446.2 0.157198517306411
HVUL0H06672.2 HVUL6H07471.2 0.152712052820569
HVUL0H06672.2 HVUL6H08769.2 0.115161719990708
HVUL0H06672.2 HVUL6H09792.2 0.165744540651491
HVUL0H06672.2 HVUL6H11196.2 0.142614333584534
HVUL0H06672.2 HVUL6H15294.2 0.184998192500171
HVUL0H06672.2 HVUL6H15402.2 0.161251969994128
HVUL0H06672.2 HVUL6H17004.2 0.101366603894024
HVUL0H06672.2 HVUL6H17854.2 0.196572509193829
HVUL0H06672.2 HVUL6H18328.2 0.108342816921664
HVUL0H06672.2 HVUL6H19305.2 0.0461976693816393
HVUL0H06672.2 HVUL6H19934.2 0.236162333722828
HVUL0H06672.2 HVUL6H24521.2 0.145358993108513
HVUL0H06672.2 HVUL6H25340.2 0.0959849515047259
HVUL0H06672.2 HVUL6H29909.2 0.0836891690373171
HVUL0H06672.2 HVUL6H31900.2 0.147150562180261
HVUL0H06672.2 HVUL6H32383.2 0.227962145699632
HVUL0H06672.2 HVUL6H36406.2 0.0446508128367913
HVUL0H06672.2 HVUL6H37029.2 0.0331284316433502
HVUL0H06672.2 HVUL6H38442.2 0.10309287411394
HVUL0H06672.2 HVUL6H38788.2 0.138674716684558
HVUL0H06672.2 HVUL6H38874.2 0.214349538350742
HVUL0H06672.2 HVUL6H40505.2 0.0873374356398004
HVUL0H06672.2 HVUL6H41149.2 0.0817958820390083
HVUL0H06672.2 HVUL6H45898.2 0.145013050520292
HVUL0H06672.2 HVUL6H46097.2 0.206095275989252
HVUL0H06672.2 HVUL6H46099.2 0.0445622164361662
HVUL0H06672.2 HVUL6H46104.2 0.15042496066098
HVUL0H06672.2 HVUL6H48954.2 0.213316444945848
HVUL0H06672.2 HVUL6H51096.2 0.193336935265744
HVUL0H06672.2 HVUL7H01642.2 0.199731676142178
HVUL0H06672.2 HVUL7H01987.2 0.187412457492951
HVUL0H06672.2 HVUL7H02902.2 0.160144332211267
HVUL0H06672.2 HVUL7H05382.2 0.127783147793334
HVUL0H06672.2 HVUL7H05514.2 0.159145405952993
HVUL0H06672.2 HVUL7H06762.2 0.286447765195911
HVUL0H06672.2 HVUL7H08413.2 0.152887406911241
HVUL0H06672.2 HVUL7H09127.2 0.222716713540165
HVUL0H06672.2 HVUL7H09572.2 0.16154528461516
HVUL0H06672.2 HVUL7H09713.2 0.17798309569684
HVUL0H06672.2 HVUL7H10613.2 0.265284357534872
HVUL0H06672.2 HVUL7H12169.2 0.181275608615824
HVUL0H06672.2 HVUL7H14873.2 0.218506858163185
HVUL0H06672.2 HVUL7H15430.2 0.0676164626525047
HVUL0H06672.2 HVUL7H17449.2 0.215125277601727
HVUL0H06672.2 HVUL7H18584.2 0.095709255897339
HVUL0H06672.2 HVUL7H18798.2 0.0843335045483745
HVUL0H06672.2 HVUL7H19404.2 0.113981786425186
HVUL0H06672.2 HVUL7H19446.2 0.0823839745976755
HVUL0H06672.2 HVUL7H20841.2 0.136472094633741
HVUL0H06672.2 HVUL7H23622.2 0.117293885138925
HVUL0H06672.2 HVUL7H24220.2 0.166413470397727
HVUL0H06672.2 HVUL7H26985.2 0.221768827254093
HVUL0H06672.2 HVUL7H28814.2 0.0477612271865823
HVUL0H06672.2 HVUL7H30153.2 0.200882498131384
HVUL0H06672.2 HVUL7H31946.2 0.127197527350578
HVUL0H06672.2 HVUL7H32226.2 0.127595385350646
HVUL0H06672.2 HVUL7H32680.2 0.173123511619791
HVUL0H06672.2 HVUL7H33531.2 0.215424214753649
HVUL0H06672.2 HVUL7H33535.2 0.254047041533934
HVUL0H06672.2 HVUL7H34129.2 0.164913117548359
HVUL0H06672.2 HVUL7H34629.2 0.119596448202024
HVUL0H06672.2 HVUL7H35574.2 0.223414293297087
HVUL0H06672.2 HVUL7H35655.2 0.193877240521829
HVUL0H06672.2 HVUL7H36582.2 0.180001372003178
HVUL0H06672.2 HVUL7H37394.2 0.157148867060356
HVUL0H06672.2 HVUL7H38141.2 0.149463771844875
HVUL0H06672.2 HVUL7H38746.2 0.115750090737665
HVUL0H06672.2 HVUL7H40086.2 0.0979971427650621
HVUL0H06672.2 HVUL7H41147.2 0.117634303953923
HVUL0H06672.2 HVUL7H41614.2 0.153278969997085
HVUL0H06672.2 HVUL7H41635.2 0.279631198275768
HVUL0H06672.2 HVUL7H42129.2 0.156453167488842
HVUL0H06672.2 HVUL7H43367.2 0.116325145975602
HVUL0H06672.2 HVUL7H44188.2 0.0382937106308423
HVUL0H06672.2 HVUL7H51974.2 0.0593685950733668
HVUL0H06672.2 HVUL7H53407.2 0.128146467567767
HVUL0H07050.2 HVUL0H17019.2 0.0688563325480547
HVUL0H07050.2 HVUL0H19180.2 0.252040560284811
HVUL0H07050.2 HVUL0H39808.2 0.22845260139478
HVUL0H07050.2 HVUL1H01688.2 0.256018801869203
HVUL0H07050.2 HVUL1H01782.2 0.227634000326985
HVUL0H07050.2 HVUL1H02214.2 0.229318974452465
HVUL0H07050.2 HVUL1H03043.2 0.080112122269706
HVUL0H07050.2 HVUL1H07736.2 0.0774366688206973
HVUL0H07050.2 HVUL1H10645.2 0.190292531559466
HVUL0H07050.2 HVUL1H11089.2 0.0595962400499912
HVUL0H07050.2 HVUL1H12951.2 0.188753184778968
HVUL0H07050.2 HVUL1H13470.2 0.0986957720332828
HVUL0H07050.2 HVUL1H14432.2 0.13830498968677
HVUL0H07050.2 HVUL1H14482.2 0.202960399581097
HVUL0H07050.2 HVUL1H14729.2 0.247804296625503
HVUL0H07050.2 HVUL1H15353.2 0.0681678951095136
HVUL0H07050.2 HVUL1H15463.2 0.218613176555353
HVUL0H07050.2 HVUL1H15844.2 0.14087999681618
HVUL0H07050.2 HVUL1H16590.2 0.109460818236339
HVUL0H07050.2 HVUL1H20360.2 0.0786985028563841
HVUL0H07050.2 HVUL1H21556.2 0.188912191872832
HVUL0H07050.2 HVUL1H22016.2 0.176488489698247
HVUL0H07050.2 HVUL1H22532.2 0.208613553456609
HVUL0H07050.2 HVUL1H23974.2 0.187095801764849
HVUL0H07050.2 HVUL1H24390.2 0.13207083264022
HVUL0H07050.2 HVUL1H29666.2 0.252148831163312
HVUL0H07050.2 HVUL1H30589.2 0.0765254830537508
HVUL0H07050.2 HVUL1H30857.2 0.164572253555074
HVUL0H07050.2 HVUL1H31339.2 0.206938265342572
HVUL0H07050.2 HVUL1H32442.2 0.211727031789838
HVUL0H07050.2 HVUL1H32789.2 0.0442306902495066
HVUL0H07050.2 HVUL1H33000.2 0.0689207787805553
HVUL0H07050.2 HVUL1H34458.2 0.229574096993549
HVUL0H07050.2 HVUL1H37233.2 0.178134698450943
HVUL0H07050.2 HVUL1H37466.2 0.18942171148837
HVUL0H07050.2 HVUL1H40084.2 0.0867396783613592
HVUL0H07050.2 HVUL1H43359.2 0.0958532547673872
HVUL0H07050.2 HVUL1H43656.2 0.175523327468182
HVUL0H07050.2 HVUL1H44195.2 0.106327997783975
HVUL0H07050.2 HVUL1H47175.2 0.170970444617229
HVUL0H07050.2 HVUL1H48073.2 0.218002265757611
HVUL0H07050.2 HVUL1H52124.2 0.171926307279939
HVUL0H07050.2 HVUL2H00488.2 0.0860934695927077
HVUL0H07050.2 HVUL2H01065.2 0.0189808428462089
HVUL0H07050.2 HVUL2H03693.2 0.236776732187472
HVUL0H07050.2 HVUL2H04444.2 0.165797328683815
HVUL0H07050.2 HVUL2H04690.2 0.229345618440192
HVUL0H07050.2 HVUL2H05107.2 0.166198634529528
HVUL0H07050.2 HVUL2H05483.2 0.179929179335521
HVUL0H07050.2 HVUL2H05509.2 0.199924224419295
HVUL0H07050.2 HVUL2H05580.2 0.148210331183667
HVUL0H07050.2 HVUL2H06941.2 0.0358082141998324
HVUL0H07050.2 HVUL2H07117.2 0.198886869563509
HVUL0H07050.2 HVUL2H08148.2 0.226085714554799
HVUL0H07050.2 HVUL2H09901.2 0.124588535184344
HVUL0H07050.2 HVUL2H10344.2 0.203817533180998
HVUL0H07050.2 HVUL2H10450.2 0.135448282034945
HVUL0H07050.2 HVUL2H11398.2 0.0787011790729795
HVUL0H07050.2 HVUL2H12743.2 0.222985001826427
HVUL0H07050.2 HVUL2H15007.2 0.119192024128763
HVUL0H07050.2 HVUL2H15185.2 0.095051650066909
HVUL0H07050.2 HVUL2H16659.2 0.173141915858542
HVUL0H07050.2 HVUL2H17664.2 0.114784275029464
HVUL0H07050.2 HVUL2H19076.2 0.202424705090113
HVUL0H07050.2 HVUL2H19077.2 0.206336263180602
HVUL0H07050.2 HVUL2H19925.2 0.162682111692737
HVUL0H07050.2 HVUL2H21399.2 0.127284100166105
HVUL0H07050.2 HVUL2H21734.2 0.208897627665839
HVUL0H07050.2 HVUL2H22826.2 0.162314723273008
HVUL0H07050.2 HVUL2H24680.2 0.210933763253277
HVUL0H07050.2 HVUL2H25597.2 0.0689953555272051
HVUL0H07050.2 HVUL2H26485.2 0.194884386346569
HVUL0H07050.2 HVUL2H26573.2 0.154426983146466
HVUL0H07050.2 HVUL2H28164.2 0.163061650036429
HVUL0H07050.2 HVUL2H29045.2 0.209874254893643
HVUL0H07050.2 HVUL2H31707.2 0.0642187619315806
HVUL0H07050.2 HVUL2H35334.2 0.0795607781748398
HVUL0H07050.2 HVUL2H37652.2 0.096297789292961
HVUL0H07050.2 HVUL2H38539.2 0.0740201463881345
HVUL0H07050.2 HVUL2H38540.2 0.0665094979313858
HVUL0H07050.2 HVUL2H40334.2 0.123083562589902
HVUL0H07050.2 HVUL2H43442.2 0.20075808711907
HVUL0H07050.2 HVUL2H45567.2 0.144726020607163
HVUL0H07050.2 HVUL2H46744.2 0.19372942289323
HVUL0H07050.2 HVUL2H48830.2 0.0604291358257481
HVUL0H07050.2 HVUL2H49126.2 0.177148809903606
HVUL0H07050.2 HVUL2H50114.2 0.144106163877849
HVUL0H07050.2 HVUL2H50171.2 0.140589175658932
HVUL0H07050.2 HVUL2H50172.2 0.0151358969087613
HVUL0H07050.2 HVUL2H51674.2 0.163654599955952
HVUL0H07050.2 HVUL2H52073.2 0.158365810849071
HVUL0H07050.2 HVUL2H53124.2 0.131790842637778
HVUL0H07050.2 HVUL2H53320.2 0.166337813352933
HVUL0H07050.2 HVUL3H02529.2 0.189123232731946
HVUL0H07050.2 HVUL3H02717.2 0.226766169993521
HVUL0H07050.2 HVUL3H03695.2 0.236431397281559
HVUL0H07050.2 HVUL3H05976.2 0.170600230247241
HVUL0H07050.2 HVUL3H06040.2 0.126752449433406
HVUL0H07050.2 HVUL3H06208.2 0.263594167506324
HVUL0H07050.2 HVUL3H06433.2 0.175297963724713
HVUL0H07050.2 HVUL3H06718.2 0.125640625875252
HVUL0H07050.2 HVUL3H09013.2 0.163771278157467
HVUL0H07050.2 HVUL3H11956.2 0.150848360003394
HVUL0H07050.2 HVUL3H11967.2 0.24044556971491
HVUL0H07050.2 HVUL3H12364.2 0.202164198664729
HVUL0H07050.2 HVUL3H12464.2 0.238978630095946
HVUL0H07050.2 HVUL3H12728.2 0.111120398905878
HVUL0H07050.2 HVUL3H15476.2 0.220404930813626
HVUL0H07050.2 HVUL3H15598.2 0.0790720434599729
HVUL0H07050.2 HVUL3H15897.2 0.0249311939868702
HVUL0H07050.2 HVUL3H16981.2 0.189135555864788
HVUL0H07050.2 HVUL3H17685.2 0.18044466571867
HVUL0H07050.2 HVUL3H20168.2 0.175261198713084
HVUL0H07050.2 HVUL3H21329.2 0.213989009467142
HVUL0H07050.2 HVUL3H21335.2 0.216879384718925
HVUL0H07050.2 HVUL3H24029.2 0.100572268762578
HVUL0H07050.2 HVUL3H24267.2 0.211169599529297
HVUL0H07050.2 HVUL3H24886.2 0.0805018224741741
HVUL0H07050.2 HVUL3H26926.2 0.127597448349197
HVUL0H07050.2 HVUL3H27212.2 0.155716203997641
HVUL0H07050.2 HVUL3H27722.2 0.225206592241561
HVUL0H07050.2 HVUL3H32007.2 0.149051874108696
HVUL0H07050.2 HVUL3H32587.2 0.179068066877889
HVUL0H07050.2 HVUL3H32589.2 0.179977140000533
HVUL0H07050.2 HVUL3H32594.2 0.200904036881844
HVUL0H07050.2 HVUL3H37124.2 0.152885170943097
HVUL0H07050.2 HVUL3H41909.2 0.175987863216146
HVUL0H07050.2 HVUL3H42226.2 0.0425670974998059
HVUL0H07050.2 HVUL3H42480.2 0.132826636451964
HVUL0H07050.2 HVUL3H42964.2 0.227139544144085
HVUL0H07050.2 HVUL3H45689.2 0.160007521111329
HVUL0H07050.2 HVUL3H48646.2 0.264652037129722
HVUL0H07050.2 HVUL3H50036.2 0.181646765869577
HVUL0H07050.2 HVUL3H50037.2 0.192325699194741
HVUL0H07050.2 HVUL3H51523.2 0.128993284565328
HVUL0H07050.2 HVUL3H52205.2 0.241732453031525
HVUL0H07050.2 HVUL3H55044.2 0.14411058052613
HVUL0H07050.2 HVUL3H55885.2 0.159275798920128
HVUL0H07050.2 HVUL3H56403.2 0.173397831872951
HVUL0H07050.2 HVUL3H56596.2 0.229205549375154
HVUL0H07050.2 HVUL3H59391.2 0.194181739447096
HVUL0H07050.2 HVUL4H04686.2 0.0710100275059541
HVUL0H07050.2 HVUL4H06353.2 0.217429120471563
HVUL0H07050.2 HVUL4H07060.2 0.0495127014546281
HVUL0H07050.2 HVUL4H07091.2 0.0632364574151853
HVUL0H07050.2 HVUL4H07935.2 0.224766044664086
HVUL0H07050.2 HVUL4H08196.2 0.22116724819045
HVUL0H07050.2 HVUL4H08345.2 0.0772096250099378
HVUL0H07050.2 HVUL4H10933.2 0.070187369119009
HVUL0H07050.2 HVUL4H14392.2 0.182570552285123
HVUL0H07050.2 HVUL4H18822.2 0.204906762537226
HVUL0H07050.2 HVUL4H20060.2 0.180708570891733
HVUL0H07050.2 HVUL4H20810.2 0.050671295727052
HVUL0H07050.2 HVUL4H21881.2 0.210329780126323
HVUL0H07050.2 HVUL4H22656.2 0.212440063434729
HVUL0H07050.2 HVUL4H22657.2 0.24325000120992
HVUL0H07050.2 HVUL4H22877.2 0.154865089528097
HVUL0H07050.2 HVUL4H23256.2 0.232019319757451
HVUL0H07050.2 HVUL4H23522.2 0.205392227101578
HVUL0H07050.2 HVUL4H24986.2 0.190775494580356
HVUL0H07050.2 HVUL4H25690.2 0.19163447764755
HVUL0H07050.2 HVUL4H26843.2 0.108184188577163
HVUL0H07050.2 HVUL4H28003.2 0.146616611704189
HVUL0H07050.2 HVUL4H30683.2 0.105352577865589
HVUL0H07050.2 HVUL4H31396.2 0.187426734271189
HVUL0H07050.2 HVUL4H33244.2 0.223376225828246
HVUL0H07050.2 HVUL4H33249.2 0.247320936803564
HVUL0H07050.2 HVUL4H34490.2 0.207907192947484
HVUL0H07050.2 HVUL4H35991.2 0.130457076221566
HVUL0H07050.2 HVUL4H36252.2 0.155096870630496
HVUL0H07050.2 HVUL4H36253.2 0.203115619366414
HVUL0H07050.2 HVUL4H38558.2 0.169609516197867
HVUL0H07050.2 HVUL4H38766.2 0.202042294227083
HVUL0H07050.2 HVUL4H39948.2 0.182412931288609
HVUL0H07050.2 HVUL4H42204.2 0.210807377019348
HVUL0H07050.2 HVUL4H45220.2 0.0652217692653262
HVUL0H07050.2 HVUL4H46594.2 0.0981117296506872
HVUL0H07050.2 HVUL4H46709.2 0.189599828344569
HVUL0H07050.2 HVUL4H51087.2 0.214796101170315
HVUL0H07050.2 HVUL4H51168.2 0.181608462550652
HVUL0H07050.2 HVUL4H52689.2 0.0762849486165171
HVUL0H07050.2 HVUL4H58026.2 0.184647699917216
HVUL0H07050.2 HVUL5H02096.2 0.0915991162753738
HVUL0H07050.2 HVUL5H03287.2 0.245317368964288
HVUL0H07050.2 HVUL5H03709.2 0.200755851813846
HVUL0H07050.2 HVUL5H03750.2 0.250082270865269
HVUL0H07050.2 HVUL5H05065.2 0.199089180239632
HVUL0H07050.2 HVUL5H08243.2 0.145449503947758
HVUL0H07050.2 HVUL5H09122.2 0.216466920638318
HVUL0H07050.2 HVUL5H09615.2 0.166618940374952
HVUL0H07050.2 HVUL5H13618.2 0.201766005221053
HVUL0H07050.2 HVUL5H13950.2 0.260998478897292
HVUL0H07050.2 HVUL5H14311.2 0.122141310680824
HVUL0H07050.2 HVUL5H14765.2 0.0302625750944731
HVUL0H07050.2 HVUL5H14878.2 0.0416825685759923
HVUL0H07050.2 HVUL5H16565.2 0.109025798939266
HVUL0H07050.2 HVUL5H17995.2 0.0894048254098205
HVUL0H07050.2 HVUL5H22122.2 0.208483215376848
HVUL0H07050.2 HVUL5H23996.2 0.0706924094026981
HVUL0H07050.2 HVUL5H24150.2 0.218187784253297
HVUL0H07050.2 HVUL5H24217.2 0.158448914185943
HVUL0H07050.2 HVUL5H24547.2 0.157980673123651
HVUL0H07050.2 HVUL5H24762.2 0.14458185744703
HVUL0H07050.2 HVUL5H25876.2 0.108469825525305
HVUL0H07050.2 HVUL5H27016.2 0.106639610635138
HVUL0H07050.2 HVUL5H27423.2 0.033947075676693
HVUL0H07050.2 HVUL5H27848.2 0.107384431207297
HVUL0H07050.2 HVUL5H28266.2 0.154757846404061
HVUL0H07050.2 HVUL5H28980.2 0.219997459731296
HVUL0H07050.2 HVUL5H28981.2 0.102710222721042
HVUL0H07050.2 HVUL5H29493.2 0.218430264014999
HVUL0H07050.2 HVUL5H30305.2 0.185256304469436
HVUL0H07050.2 HVUL5H31472.2 0.150648266561226
HVUL0H07050.2 HVUL5H31534.2 0.189477326214307
HVUL0H07050.2 HVUL5H32245.2 0.15918685868559
HVUL0H07050.2 HVUL5H33683.2 0.177972242513457
HVUL0H07050.2 HVUL5H33735.2 0.236744767079348
HVUL0H07050.2 HVUL5H36534.2 0.20996098626728
HVUL0H07050.2 HVUL5H36751.2 0.249391521439553
HVUL0H07050.2 HVUL5H39739.2 0.0770248391637182
HVUL0H07050.2 HVUL5H39748.2 0.22529171306811
HVUL0H07050.2 HVUL5H40577.2 0.167051691191549
HVUL0H07050.2 HVUL5H47286.2 0.122536791255198
HVUL0H07050.2 HVUL5H47962.2 0.192750651389345
HVUL0H07050.2 HVUL5H48694.2 0.0615459591226934
HVUL0H07050.2 HVUL5H49109.2 0.223633697727984
HVUL0H07050.2 HVUL5H49815.2 0.18114311659735
HVUL0H07050.2 HVUL5H50421.2 0.247120708407007
HVUL0H07050.2 HVUL5H53175.2 0.203245140869547
HVUL0H07050.2 HVUL6H01880.2 0.162927125370988
HVUL0H07050.2 HVUL6H02023.2 0.210798312658111
HVUL0H07050.2 HVUL6H03366.2 0.204355266980501
HVUL0H07050.2 HVUL6H03725.2 0.181931669708529
HVUL0H07050.2 HVUL6H04553.2 0.037822628779287
HVUL0H07050.2 HVUL6H05446.2 0.18015899550493
HVUL0H07050.2 HVUL6H07471.2 0.202062878326505
HVUL0H07050.2 HVUL6H08769.2 0.173445597682814
HVUL0H07050.2 HVUL6H09792.2 0.163501732625982
HVUL0H07050.2 HVUL6H11196.2 0.0779285956825316
HVUL0H07050.2 HVUL6H15294.2 0.244536533838497
HVUL0H07050.2 HVUL6H15402.2 0.181873332250237
HVUL0H07050.2 HVUL6H17004.2 0.0626445815903246
HVUL0H07050.2 HVUL6H17854.2 0.144538091901814
HVUL0H07050.2 HVUL6H18328.2 0.179757382600473
HVUL0H07050.2 HVUL6H19305.2 0.0715431110603344
HVUL0H07050.2 HVUL6H19934.2 0.138232436959887
HVUL0H07050.2 HVUL6H24521.2 0.0791262859148618
HVUL0H07050.2 HVUL6H25340.2 0.148210518450146
HVUL0H07050.2 HVUL6H29909.2 0.155530089602212
HVUL0H07050.2 HVUL6H31900.2 0.142281289928956
HVUL0H07050.2 HVUL6H32383.2 0.2455267548118
HVUL0H07050.2 HVUL6H36406.2 0.089587534091703
HVUL0H07050.2 HVUL6H37029.2 0.0820204575834459
HVUL0H07050.2 HVUL6H38442.2 0.117042301398854
HVUL0H07050.2 HVUL6H38788.2 0.209376268207259
HVUL0H07050.2 HVUL6H38874.2 0.124726756027059
HVUL0H07050.2 HVUL6H40505.2 0.161083619130603
HVUL0H07050.2 HVUL6H41149.2 0.0959865223240815
HVUL0H07050.2 HVUL6H45898.2 0.213320405815609
HVUL0H07050.2 HVUL6H46097.2 0.208599601407425
HVUL0H07050.2 HVUL6H46099.2 0.0901404128748026
HVUL0H07050.2 HVUL6H46104.2 0.215982147005798
HVUL0H07050.2 HVUL6H48954.2 0.20892833365507
HVUL0H07050.2 HVUL6H51096.2 0.182889004497965
HVUL0H07050.2 HVUL7H01642.2 0.206504586029565
HVUL0H07050.2 HVUL7H01987.2 0.257745420401477
HVUL0H07050.2 HVUL7H02902.2 0.239333270945889
HVUL0H07050.2 HVUL7H05382.2 0.143410941566231
HVUL0H07050.2 HVUL7H05514.2 0.203763716025048
HVUL0H07050.2 HVUL7H06762.2 0.225849981163316
HVUL0H07050.2 HVUL7H08413.2 0.204949434429314
HVUL0H07050.2 HVUL7H09127.2 0.217980723658454
HVUL0H07050.2 HVUL7H09572.2 0.164915077824326
HVUL0H07050.2 HVUL7H09713.2 0.143141908404366
HVUL0H07050.2 HVUL7H10613.2 0.238731217500868
HVUL0H07050.2 HVUL7H12169.2 0.157423907556884
HVUL0H07050.2 HVUL7H14873.2 0.203522524392363
HVUL0H07050.2 HVUL7H15430.2 0.129280713888147
HVUL0H07050.2 HVUL7H17449.2 0.111310129060704
HVUL0H07050.2 HVUL7H18584.2 0.118444065338974
HVUL0H07050.2 HVUL7H18798.2 0.150566261870697
HVUL0H07050.2 HVUL7H19404.2 0.15854195774387
HVUL0H07050.2 HVUL7H19446.2 0.143734314740676
HVUL0H07050.2 HVUL7H20841.2 0.0678813938999922
HVUL0H07050.2 HVUL7H23622.2 0.0892755585739143
HVUL0H07050.2 HVUL7H24220.2 0.19082831151254
HVUL0H07050.2 HVUL7H26985.2 0.2332222527741
HVUL0H07050.2 HVUL7H28814.2 0.0944235476399524
HVUL0H07050.2 HVUL7H30153.2 0.216151970120002
HVUL0H07050.2 HVUL7H31946.2 0.158370267699512
HVUL0H07050.2 HVUL7H32226.2 0.0721608201141095
HVUL0H07050.2 HVUL7H32680.2 0.193232108561053
HVUL0H07050.2 HVUL7H33531.2 0.145274325703802
HVUL0H07050.2 HVUL7H33535.2 0.14980766862343
HVUL0H07050.2 HVUL7H34129.2 0.229077979365145
HVUL0H07050.2 HVUL7H34629.2 0.148146696714318
HVUL0H07050.2 HVUL7H35574.2 0.179957071137067
HVUL0H07050.2 HVUL7H35655.2 0.208557129258421
HVUL0H07050.2 HVUL7H36582.2 0.179843276043183
HVUL0H07050.2 HVUL7H37394.2 0.105999608102073
HVUL0H07050.2 HVUL7H38141.2 0.155054376859123
HVUL0H07050.2 HVUL7H38746.2 0.204733950191755
HVUL0H07050.2 HVUL7H40086.2 0.145613921189696
HVUL0H07050.2 HVUL7H41147.2 0.146419203395071
HVUL0H07050.2 HVUL7H41614.2 0.157477707314936
HVUL0H07050.2 HVUL7H41635.2 0.244980364460364
HVUL0H07050.2 HVUL7H42129.2 0.196575099499569
HVUL0H07050.2 HVUL7H43367.2 0.176524773880695
HVUL0H07050.2 HVUL7H44188.2 0.0771227940495091
HVUL0H07050.2 HVUL7H51974.2 0.115795069262139
HVUL0H07050.2 HVUL7H53407.2 0.187694653558939
HVUL0H17019.2 HVUL0H19180.2 0.0780321477458483
HVUL0H17019.2 HVUL0H39808.2 0.0776002653393332
HVUL0H17019.2 HVUL1H01688.2 0.0826326322830717
HVUL0H17019.2 HVUL1H01782.2 0.137534384623327
HVUL0H17019.2 HVUL1H02214.2 0.0847254421968219
HVUL0H17019.2 HVUL1H03043.2 0.033296117956498
HVUL0H17019.2 HVUL1H07736.2 0.242085922741094
HVUL0H17019.2 HVUL1H10645.2 0.113171280815822
HVUL0H17019.2 HVUL1H11089.2 0.010530680270416
HVUL0H17019.2 HVUL1H12951.2 0.0929161334253513
HVUL0H17019.2 HVUL1H13470.2 0.0223480564827448
HVUL0H17019.2 HVUL1H14432.2 0.0488889271448831
HVUL0H17019.2 HVUL1H14482.2 0.216676913969308
HVUL0H17019.2 HVUL1H14729.2 0.178007653513726
HVUL0H17019.2 HVUL1H15353.2 0.248553805372981
HVUL0H17019.2 HVUL1H15463.2 0.138541801550425
HVUL0H17019.2 HVUL1H15844.2 0.114521907273226
HVUL0H17019.2 HVUL1H16590.2 0.0213775135837194
HVUL0H17019.2 HVUL1H20360.2 0.296292653618803
HVUL0H17019.2 HVUL1H21556.2 0.204550976676491
HVUL0H17019.2 HVUL1H22016.2 0.170239478827258
HVUL0H17019.2 HVUL1H22532.2 0.111711963840416
HVUL0H17019.2 HVUL1H23974.2 0.132213266791992
HVUL0H17019.2 HVUL1H24390.2 0.106422218114444
HVUL0H17019.2 HVUL1H29666.2 0.0762248701469447
HVUL0H17019.2 HVUL1H30589.2 0.235798649501155
HVUL0H17019.2 HVUL1H30857.2 0.075041793692737
HVUL0H17019.2 HVUL1H31339.2 0.239141627887639
HVUL0H17019.2 HVUL1H32442.2 0.111657301750313
HVUL0H17019.2 HVUL1H32789.2 0.124060160415136
HVUL0H17019.2 HVUL1H33000.2 0.222420092763077
HVUL0H17019.2 HVUL1H34458.2 0.126787266519755
HVUL0H17019.2 HVUL1H37233.2 0.08128642785027
HVUL0H17019.2 HVUL1H37466.2 0.0861979516126178
HVUL0H17019.2 HVUL1H40084.2 0.193245583757891
HVUL0H17019.2 HVUL1H43359.2 0.198223845571656
HVUL0H17019.2 HVUL1H43656.2 0.0878957361959346
HVUL0H17019.2 HVUL1H44195.2 0.0216961650337165
HVUL0H17019.2 HVUL1H47175.2 0.053312731907916
HVUL0H17019.2 HVUL1H48073.2 0.228163243434762
HVUL0H17019.2 HVUL1H52124.2 0.0765036357113062
HVUL0H17019.2 HVUL2H00488.2 0.0149899127872239
HVUL0H17019.2 HVUL2H01065.2 0.15594284253069
HVUL0H17019.2 HVUL2H03693.2 0.091519569019271
HVUL0H17019.2 HVUL2H04444.2 0.0366367991406122
HVUL0H17019.2 HVUL2H04690.2 0.171306233655696
HVUL0H17019.2 HVUL2H05107.2 0.0408448030935082
HVUL0H17019.2 HVUL2H05483.2 0.0984753748467866
HVUL0H17019.2 HVUL2H05509.2 0.0603590906336117
HVUL0H17019.2 HVUL2H05580.2 0.0309498378289386
HVUL0H17019.2 HVUL2H06941.2 0.0854899113542638
HVUL0H17019.2 HVUL2H07117.2 0.0951248240221228
HVUL0H17019.2 HVUL2H08148.2 0.0915115690033877
HVUL0H17019.2 HVUL2H09901.2 0.262757765012451
HVUL0H17019.2 HVUL2H10344.2 0.161858974788639
HVUL0H17019.2 HVUL2H10450.2 0.106295131027746
HVUL0H17019.2 HVUL2H11398.2 0.291839370155655
HVUL0H17019.2 HVUL2H12743.2 0.100663073326739
HVUL0H17019.2 HVUL2H15007.2 0.245966299908903
HVUL0H17019.2 HVUL2H15185.2 0.0282594175863631
HVUL0H17019.2 HVUL2H16659.2 0.124453336249696
HVUL0H17019.2 HVUL2H17664.2 0.051291823275935
HVUL0H17019.2 HVUL2H19076.2 0.121385888055554
HVUL0H17019.2 HVUL2H19077.2 0.0748592368988613
HVUL0H17019.2 HVUL2H19925.2 0.236234081396683
HVUL0H17019.2 HVUL2H21399.2 0.0581133345367152
HVUL0H17019.2 HVUL2H21734.2 0.124960902235424
HVUL0H17019.2 HVUL2H22826.2 0.0672148873048629
HVUL0H17019.2 HVUL2H24680.2 0.0691794507086992
HVUL0H17019.2 HVUL2H25597.2 0.0188745515068118
HVUL0H17019.2 HVUL2H26485.2 0.0873862153241892
HVUL0H17019.2 HVUL2H26573.2 0.13592111433708
HVUL0H17019.2 HVUL2H28164.2 0.0386332927605172
HVUL0H17019.2 HVUL2H29045.2 0.0925470816307906
HVUL0H17019.2 HVUL2H31707.2 0.214500056572478
HVUL0H17019.2 HVUL2H35334.2 0.228728600182117
HVUL0H17019.2 HVUL2H37652.2 0.233717660967884
HVUL0H17019.2 HVUL2H38539.2 0.296864650285026
HVUL0H17019.2 HVUL2H38540.2 0.291658977434203
HVUL0H17019.2 HVUL2H40334.2 0.066538555379074
HVUL0H17019.2 HVUL2H43442.2 0.137846102859208
HVUL0H17019.2 HVUL2H45567.2 0.0409694792913478
HVUL0H17019.2 HVUL2H46744.2 0.128855038366837
HVUL0H17019.2 HVUL2H48830.2 0.0187555454567844
HVUL0H17019.2 HVUL2H49126.2 0.0935961197761398
HVUL0H17019.2 HVUL2H50114.2 0.0263901337528677
HVUL0H17019.2 HVUL2H50171.2 0.0646774904151908
HVUL0H17019.2 HVUL2H50172.2 0.069803198718571
HVUL0H17019.2 HVUL2H51674.2 0.0744680748108889
HVUL0H17019.2 HVUL2H52073.2 0.0910499805127163
HVUL0H17019.2 HVUL2H53124.2 0.259085897088779
HVUL0H17019.2 HVUL2H53320.2 0.0444236426373211
HVUL0H17019.2 HVUL3H02529.2 0.0814247831726678
HVUL0H17019.2 HVUL3H02717.2 0.150107308706514
HVUL0H17019.2 HVUL3H03695.2 0.145643088694058
HVUL0H17019.2 HVUL3H05976.2 0.188090761962963
HVUL0H17019.2 HVUL3H06040.2 0.143714627876674
HVUL0H17019.2 HVUL3H06208.2 0.111213617001757
HVUL0H17019.2 HVUL3H06433.2 0.196532390591992
HVUL0H17019.2 HVUL3H06718.2 0.0175670442571473
HVUL0H17019.2 HVUL3H09013.2 0.160341859459463
HVUL0H17019.2 HVUL3H11956.2 0.097962734684406
HVUL0H17019.2 HVUL3H11967.2 0.100376038184751
HVUL0H17019.2 HVUL3H12364.2 0.133654564944144
HVUL0H17019.2 HVUL3H12464.2 0.137519529796727
HVUL0H17019.2 HVUL3H12728.2 0.171942308967134
HVUL0H17019.2 HVUL3H15476.2 0.109485132873711
HVUL0H17019.2 HVUL3H15598.2 0.105804610679547
HVUL0H17019.2 HVUL3H15897.2 0.175344224005623
HVUL0H17019.2 HVUL3H16981.2 0.0673694401111828
HVUL0H17019.2 HVUL3H17685.2 0.0815761699083016
HVUL0H17019.2 HVUL3H20168.2 0.214193134947667
HVUL0H17019.2 HVUL3H21329.2 0.0454166023126656
HVUL0H17019.2 HVUL3H21335.2 0.0650367983979955
HVUL0H17019.2 HVUL3H24029.2 0.282664662327253
HVUL0H17019.2 HVUL3H24267.2 0.104507659902599
HVUL0H17019.2 HVUL3H24886.2 0.178588592613235
HVUL0H17019.2 HVUL3H26926.2 0.184857239034305
HVUL0H17019.2 HVUL3H27212.2 0.0743294022265501
HVUL0H17019.2 HVUL3H27722.2 0.117790388567002
HVUL0H17019.2 HVUL3H32007.2 0.0540007214275354
HVUL0H17019.2 HVUL3H32587.2 0.0681363060273081
HVUL0H17019.2 HVUL3H32589.2 0.0639753534392986
HVUL0H17019.2 HVUL3H32594.2 0.0425530578926942
HVUL0H17019.2 HVUL3H37124.2 0.0404959061291294
HVUL0H17019.2 HVUL3H41909.2 0.0745611031330489
HVUL0H17019.2 HVUL3H42226.2 0.234770338591023
HVUL0H17019.2 HVUL3H42480.2 0.0152260340606903
HVUL0H17019.2 HVUL3H42964.2 0.054949261645689
HVUL0H17019.2 HVUL3H45689.2 0.0420408300272318
HVUL0H17019.2 HVUL3H48646.2 0.112206787031622
HVUL0H17019.2 HVUL3H50036.2 0.0917420396946847
HVUL0H17019.2 HVUL3H50037.2 0.0926920301436545
HVUL0H17019.2 HVUL3H51523.2 0.241951501825744
HVUL0H17019.2 HVUL3H52205.2 0.121495444500376
HVUL0H17019.2 HVUL3H55044.2 0.0623527236378532
HVUL0H17019.2 HVUL3H55885.2 0.12597001097335
HVUL0H17019.2 HVUL3H56403.2 0.0771683906897087
HVUL0H17019.2 HVUL3H56596.2 0.0706442499195332
HVUL0H17019.2 HVUL3H59391.2 0.0651145679337225
HVUL0H17019.2 HVUL4H04686.2 0.232453027915742
HVUL0H17019.2 HVUL4H06353.2 0.0774141112718082
HVUL0H17019.2 HVUL4H07060.2 0.262341047833642
HVUL0H17019.2 HVUL4H07091.2 0.155946192522785
HVUL0H17019.2 HVUL4H07935.2 0.162770638657087
HVUL0H17019.2 HVUL4H08196.2 0.0969653014013182
HVUL0H17019.2 HVUL4H08345.2 0.300544834733344
HVUL0H17019.2 HVUL4H10933.2 0.187185828721524
HVUL0H17019.2 HVUL4H14392.2 0.214814013787655
HVUL0H17019.2 HVUL4H18822.2 0.123412737217384
HVUL0H17019.2 HVUL4H20060.2 0.065391037696184
HVUL0H17019.2 HVUL4H20810.2 0.268765595182339
HVUL0H17019.2 HVUL4H21881.2 0.0544567115918037
HVUL0H17019.2 HVUL4H22656.2 0.175012624478391
HVUL0H17019.2 HVUL4H22657.2 0.0790698292457241
HVUL0H17019.2 HVUL4H22877.2 0.256296579038264
HVUL0H17019.2 HVUL4H23256.2 0.140932008998967
HVUL0H17019.2 HVUL4H23522.2 0.0680371355653491
HVUL0H17019.2 HVUL4H24986.2 0.18592092595807
HVUL0H17019.2 HVUL4H25690.2 0.0865736512371797
HVUL0H17019.2 HVUL4H26843.2 0.245100639279764
HVUL0H17019.2 HVUL4H28003.2 0.135798508213548
HVUL0H17019.2 HVUL4H30683.2 0.0576503102566825
HVUL0H17019.2 HVUL4H31396.2 0.190258855176341
HVUL0H17019.2 HVUL4H33244.2 0.0785756630567239
HVUL0H17019.2 HVUL4H33249.2 0.100134570080187
HVUL0H17019.2 HVUL4H34490.2 0.134770624648448
HVUL0H17019.2 HVUL4H35991.2 0.0308467119351064
HVUL0H17019.2 HVUL4H36252.2 0.202266516194869
HVUL0H17019.2 HVUL4H36253.2 0.166871303145112
HVUL0H17019.2 HVUL4H38558.2 0.0241376676989333
HVUL0H17019.2 HVUL4H38766.2 0.0746209717957294
HVUL0H17019.2 HVUL4H39948.2 0.04059602272454
HVUL0H17019.2 HVUL4H42204.2 0.0936931854180005
HVUL0H17019.2 HVUL4H45220.2 0.278882220057663
HVUL0H17019.2 HVUL4H46594.2 0.145374959455402
HVUL0H17019.2 HVUL4H46709.2 0.0690570420636149
HVUL0H17019.2 HVUL4H51087.2 0.0726311172867509
HVUL0H17019.2 HVUL4H51168.2 0.0392812645935141
HVUL0H17019.2 HVUL4H52689.2 0.192498312991364
HVUL0H17019.2 HVUL4H58026.2 0.0806444871276826
HVUL0H17019.2 HVUL5H02096.2 0.225277559934876
HVUL0H17019.2 HVUL5H03287.2 0.101069420836116
HVUL0H17019.2 HVUL5H03709.2 0.248210383503799
HVUL0H17019.2 HVUL5H03750.2 0.0784435280061194
HVUL0H17019.2 HVUL5H05065.2 0.117123056130613
HVUL0H17019.2 HVUL5H08243.2 0.0325857419468293
HVUL0H17019.2 HVUL5H09122.2 0.103340072950079
HVUL0H17019.2 HVUL5H09615.2 0.0503275054855972
HVUL0H17019.2 HVUL5H13618.2 0.0672103882534832
HVUL0H17019.2 HVUL5H13950.2 0.140781261928697
HVUL0H17019.2 HVUL5H14311.2 0.0323040841763482
HVUL0H17019.2 HVUL5H14765.2 0.186955532039269
HVUL0H17019.2 HVUL5H14878.2 0.109532752927997
HVUL0H17019.2 HVUL5H16565.2 0.0226162937088556
HVUL0H17019.2 HVUL5H17995.2 0.209437862564707
HVUL0H17019.2 HVUL5H22122.2 0.210914561358348
HVUL0H17019.2 HVUL5H23996.2 0.00820765696205803
HVUL0H17019.2 HVUL5H24150.2 0.0825381283154061
HVUL0H17019.2 HVUL5H24217.2 0.0408360986552171
HVUL0H17019.2 HVUL5H24547.2 0.0639945533050811
HVUL0H17019.2 HVUL5H24762.2 0.054923555307298
HVUL0H17019.2 HVUL5H25876.2 0.0507909298386595
HVUL0H17019.2 HVUL5H27016.2 0.0275583606595772
HVUL0H17019.2 HVUL5H27423.2 0.175915967328361
HVUL0H17019.2 HVUL5H27848.2 0.176894121204505
HVUL0H17019.2 HVUL5H28266.2 0.0413844946727534
HVUL0H17019.2 HVUL5H28980.2 0.139465041977814
HVUL0H17019.2 HVUL5H28981.2 0.0300473805269185
HVUL0H17019.2 HVUL5H29493.2 0.0867953928261779
HVUL0H17019.2 HVUL5H30305.2 0.210436189977003
HVUL0H17019.2 HVUL5H31472.2 0.0817304633543011
HVUL0H17019.2 HVUL5H31534.2 0.0468017932586351
HVUL0H17019.2 HVUL5H32245.2 0.0515031178425316
HVUL0H17019.2 HVUL5H33683.2 0.119221800749962
HVUL0H17019.2 HVUL5H33735.2 0.0827386905237892
HVUL0H17019.2 HVUL5H36534.2 0.124631357974083
HVUL0H17019.2 HVUL5H36751.2 0.1417741767954
HVUL0H17019.2 HVUL5H39739.2 0.263741822210154
HVUL0H17019.2 HVUL5H39748.2 0.118631492900102
HVUL0H17019.2 HVUL5H40577.2 0.234195058221601
HVUL0H17019.2 HVUL5H47286.2 0.0440699720893188
HVUL0H17019.2 HVUL5H47962.2 0.110684049340565
HVUL0H17019.2 HVUL5H48694.2 0.17882324740009
HVUL0H17019.2 HVUL5H49109.2 0.099818029240438
HVUL0H17019.2 HVUL5H49815.2 0.0660995620674151
HVUL0H17019.2 HVUL5H50421.2 0.133108257262395
HVUL0H17019.2 HVUL5H53175.2 0.161613931624205
HVUL0H17019.2 HVUL6H01880.2 0.0444017746188212
HVUL0H17019.2 HVUL6H02023.2 0.205999193063174
HVUL0H17019.2 HVUL6H03366.2 0.192795113933747
HVUL0H17019.2 HVUL6H03725.2 0.0982523607466748
HVUL0H17019.2 HVUL6H04553.2 0.198876888430169
HVUL0H17019.2 HVUL6H05446.2 0.076532450031885
HVUL0H17019.2 HVUL6H07471.2 0.0994999122697453
HVUL0H17019.2 HVUL6H08769.2 0.259543498303983
HVUL0H17019.2 HVUL6H09792.2 0.0325471365600469
HVUL0H17019.2 HVUL6H11196.2 0.0151151163391453
HVUL0H17019.2 HVUL6H15294.2 0.0742546165283472
HVUL0H17019.2 HVUL6H15402.2 0.185699589006361
HVUL0H17019.2 HVUL6H17004.2 0.0288915542136631
HVUL0H17019.2 HVUL6H17854.2 0.0376778760852123
HVUL0H17019.2 HVUL6H18328.2 0.138196071339504
HVUL0H17019.2 HVUL6H19305.2 0.262257776393337
HVUL0H17019.2 HVUL6H19934.2 0.0269497279140213
HVUL0H17019.2 HVUL6H24521.2 0.0225533384971326
HVUL0H17019.2 HVUL6H25340.2 0.197230486140455
HVUL0H17019.2 HVUL6H29909.2 0.242388660930077
HVUL0H17019.2 HVUL6H31900.2 0.120478326871455
HVUL0H17019.2 HVUL6H32383.2 0.0786576421473957
HVUL0H17019.2 HVUL6H36406.2 0.284393592406278
HVUL0H17019.2 HVUL6H37029.2 0.22129062434215
HVUL0H17019.2 HVUL6H38442.2 0.221676101721874
HVUL0H17019.2 HVUL6H38788.2 0.117379065501769
HVUL0H17019.2 HVUL6H38874.2 0.0315030462413279
HVUL0H17019.2 HVUL6H40505.2 0.2289623917025
HVUL0H17019.2 HVUL6H41149.2 0.25041096189944
HVUL0H17019.2 HVUL6H45898.2 0.145011579249317
HVUL0H17019.2 HVUL6H46097.2 0.10523585466431
HVUL0H17019.2 HVUL6H46099.2 0.287144374896993
HVUL0H17019.2 HVUL6H46104.2 0.0920618720813389
HVUL0H17019.2 HVUL6H48954.2 0.0952836493137209
HVUL0H17019.2 HVUL6H51096.2 0.0807344973132428
HVUL0H17019.2 HVUL7H01642.2 0.156143673724148
HVUL0H17019.2 HVUL7H01987.2 0.0946234566317452
HVUL0H17019.2 HVUL7H02902.2 0.140270752880518
HVUL0H17019.2 HVUL7H05382.2 0.0634419288473135
HVUL0H17019.2 HVUL7H05514.2 0.056231975409049
HVUL0H17019.2 HVUL7H06762.2 0.0524747377107983
HVUL0H17019.2 HVUL7H08413.2 0.0680136217169073
HVUL0H17019.2 HVUL7H09127.2 0.0463313763704406
HVUL0H17019.2 HVUL7H09572.2 0.164814427260847
HVUL0H17019.2 HVUL7H09713.2 0.0425870200571708
HVUL0H17019.2 HVUL7H10613.2 0.0706697898801477
HVUL0H17019.2 HVUL7H12169.2 0.0464811154835235
HVUL0H17019.2 HVUL7H14873.2 0.0877899922464186
HVUL0H17019.2 HVUL7H15430.2 0.259140987604277
HVUL0H17019.2 HVUL7H17449.2 0.0184503940387108
HVUL0H17019.2 HVUL7H18584.2 0.238625242160316
HVUL0H17019.2 HVUL7H18798.2 0.22400835987497
HVUL0H17019.2 HVUL7H19404.2 0.245504657740223
HVUL0H17019.2 HVUL7H19446.2 0.241092118173773
HVUL0H17019.2 HVUL7H20841.2 0.011860835541237
HVUL0H17019.2 HVUL7H23622.2 0.0239441346357428
HVUL0H17019.2 HVUL7H24220.2 0.060485454845748
HVUL0H17019.2 HVUL7H26985.2 0.0756656599464662
HVUL0H17019.2 HVUL7H28814.2 0.185629541118134
HVUL0H17019.2 HVUL7H30153.2 0.105722628237721
HVUL0H17019.2 HVUL7H31946.2 0.11369915582869
HVUL0H17019.2 HVUL7H32226.2 0.0133652134152126
HVUL0H17019.2 HVUL7H32680.2 0.185366015176195
HVUL0H17019.2 HVUL7H33531.2 0.0305024064165508
HVUL0H17019.2 HVUL7H33535.2 0.0354844211389586
HVUL0H17019.2 HVUL7H34129.2 0.191393956060035
HVUL0H17019.2 HVUL7H34629.2 0.0550203414994461
HVUL0H17019.2 HVUL7H35574.2 0.0333452584921608
HVUL0H17019.2 HVUL7H35655.2 0.11248645842403
HVUL0H17019.2 HVUL7H36582.2 0.0856002374133882
HVUL0H17019.2 HVUL7H37394.2 0.0244792640206142
HVUL0H17019.2 HVUL7H38141.2 0.0924573046760425
HVUL0H17019.2 HVUL7H38746.2 0.110492731464107
HVUL0H17019.2 HVUL7H40086.2 0.10651528853475
HVUL0H17019.2 HVUL7H41147.2 0.220395152839365
HVUL0H17019.2 HVUL7H41614.2 0.0478177172002011
HVUL0H17019.2 HVUL7H41635.2 0.091014525077655
HVUL0H17019.2 HVUL7H42129.2 0.137089975243878
HVUL0H17019.2 HVUL7H43367.2 0.24664581858273
HVUL0H17019.2 HVUL7H44188.2 0.273060907525723
HVUL0H17019.2 HVUL7H51974.2 0.118159677857644
HVUL0H17019.2 HVUL7H53407.2 0.0855709384280263
HVUL0H19180.2 HVUL0H39808.2 0.387101406047852
HVUL0H19180.2 HVUL1H01688.2 0.371785628753516
HVUL0H19180.2 HVUL1H01782.2 0.281080483840185
HVUL0H19180.2 HVUL1H02214.2 0.230285245523746
HVUL0H19180.2 HVUL1H03043.2 0.182312566142908
HVUL0H19180.2 HVUL1H07736.2 0.0665298518142143
HVUL0H19180.2 HVUL1H10645.2 0.16559528630885
HVUL0H19180.2 HVUL1H11089.2 0.109569128423744
HVUL0H19180.2 HVUL1H12951.2 0.355315569448651
HVUL0H19180.2 HVUL1H13470.2 0.189870806706907
HVUL0H19180.2 HVUL1H14432.2 0.284101154284415
HVUL0H19180.2 HVUL1H14482.2 0.264135820235296
HVUL0H19180.2 HVUL1H14729.2 0.28492047469044
HVUL0H19180.2 HVUL1H15353.2 0.0589192413430023
HVUL0H19180.2 HVUL1H15463.2 0.288501999490657
HVUL0H19180.2 HVUL1H15844.2 0.125750920168621
HVUL0H19180.2 HVUL1H16590.2 0.20289290935679
HVUL0H19180.2 HVUL1H20360.2 0.0814138012002095
HVUL0H19180.2 HVUL1H21556.2 0.193176244217666
HVUL0H19180.2 HVUL1H22016.2 0.235187419695938
HVUL0H19180.2 HVUL1H22532.2 0.355494444839153
HVUL0H19180.2 HVUL1H23974.2 0.33285130184292
HVUL0H19180.2 HVUL1H24390.2 0.116711533944899
HVUL0H19180.2 HVUL1H29666.2 0.296937777758244
HVUL0H19180.2 HVUL1H30589.2 0.0648702510051709
HVUL0H19180.2 HVUL1H30857.2 0.26750851502828
HVUL0H19180.2 HVUL1H31339.2 0.238315870113156
HVUL0H19180.2 HVUL1H32442.2 0.385370577821945
HVUL0H19180.2 HVUL1H32789.2 0.0385744649576001
HVUL0H19180.2 HVUL1H33000.2 0.0728763783921711
HVUL0H19180.2 HVUL1H34458.2 0.393489674813617
HVUL0H19180.2 HVUL1H37233.2 0.140407095225939
HVUL0H19180.2 HVUL1H37466.2 0.286488791471541
HVUL0H19180.2 HVUL1H40084.2 0.0862878017717665
HVUL0H19180.2 HVUL1H43359.2 0.0758036881737328
HVUL0H19180.2 HVUL1H43656.2 0.250489167967108
HVUL0H19180.2 HVUL1H44195.2 0.199434042979518
HVUL0H19180.2 HVUL1H47175.2 0.324656463921887
HVUL0H19180.2 HVUL1H48073.2 0.273691349688351
HVUL0H19180.2 HVUL1H52124.2 0.328684848887074
HVUL0H19180.2 HVUL2H00488.2 0.156400059816948
HVUL0H19180.2 HVUL2H01065.2 0.0169382635712293
HVUL0H19180.2 HVUL2H03693.2 0.33201315043335
HVUL0H19180.2 HVUL2H04444.2 0.288752143793831
HVUL0H19180.2 HVUL2H04690.2 0.259788114389611
HVUL0H19180.2 HVUL2H05107.2 0.295288913703503
HVUL0H19180.2 HVUL2H05483.2 0.17950642700634
HVUL0H19180.2 HVUL2H05509.2 0.34279399752807
HVUL0H19180.2 HVUL2H05580.2 0.217254634200142
HVUL0H19180.2 HVUL2H06941.2 0.0331311674575892
HVUL0H19180.2 HVUL2H07117.2 0.377604702678679
HVUL0H19180.2 HVUL2H08148.2 0.375880088550221
HVUL0H19180.2 HVUL2H09901.2 0.122757539771702
HVUL0H19180.2 HVUL2H10344.2 0.199019675905082
HVUL0H19180.2 HVUL2H10450.2 0.0954772032901203
HVUL0H19180.2 HVUL2H11398.2 0.0758306424598131
HVUL0H19180.2 HVUL2H12743.2 0.394441283781472
HVUL0H19180.2 HVUL2H15007.2 0.142901942311851
HVUL0H19180.2 HVUL2H15185.2 0.148123031674053
HVUL0H19180.2 HVUL2H16659.2 0.186027676466357
HVUL0H19180.2 HVUL2H17664.2 0.244500127119419
HVUL0H19180.2 HVUL2H19076.2 0.340131860826637
HVUL0H19180.2 HVUL2H19077.2 0.378089942167328
HVUL0H19180.2 HVUL2H19925.2 0.151745630570979
HVUL0H19180.2 HVUL2H21399.2 0.191848096797809
HVUL0H19180.2 HVUL2H21734.2 0.329587643886334
HVUL0H19180.2 HVUL2H22826.2 0.311828016596119
HVUL0H19180.2 HVUL2H24680.2 0.294501735257622
HVUL0H19180.2 HVUL2H25597.2 0.136950329793311
HVUL0H19180.2 HVUL2H26485.2 0.345304059451996
HVUL0H19180.2 HVUL2H26573.2 0.281700994295804
HVUL0H19180.2 HVUL2H28164.2 0.20462432510103
HVUL0H19180.2 HVUL2H29045.2 0.310678550167633
HVUL0H19180.2 HVUL2H31707.2 0.0552258872928601
HVUL0H19180.2 HVUL2H35334.2 0.0648863881493115
HVUL0H19180.2 HVUL2H37652.2 0.0841020523722319
HVUL0H19180.2 HVUL2H38539.2 0.0741865794838243
HVUL0H19180.2 HVUL2H38540.2 0.0662793914262903
HVUL0H19180.2 HVUL2H40334.2 0.248214349051662
HVUL0H19180.2 HVUL2H43442.2 0.293890769399065
HVUL0H19180.2 HVUL2H45567.2 0.289182975527134
HVUL0H19180.2 HVUL2H46744.2 0.177003626335578
HVUL0H19180.2 HVUL2H48830.2 0.114285709382468
HVUL0H19180.2 HVUL2H49126.2 0.153494852135159
HVUL0H19180.2 HVUL2H50114.2 0.20483903812946
HVUL0H19180.2 HVUL2H50171.2 0.263926719452587
HVUL0H19180.2 HVUL2H50172.2 0.0109219257533649
HVUL0H19180.2 HVUL2H51674.2 0.281615430038585
HVUL0H19180.2 HVUL2H52073.2 0.150950426704752
HVUL0H19180.2 HVUL2H53124.2 0.156625382374198
HVUL0H19180.2 HVUL2H53320.2 0.121891675188431
HVUL0H19180.2 HVUL3H02529.2 0.332003723929473
HVUL0H19180.2 HVUL3H02717.2 0.358621178470028
HVUL0H19180.2 HVUL3H03695.2 0.313669508603867
HVUL0H19180.2 HVUL3H05976.2 0.182087870403111
HVUL0H19180.2 HVUL3H06040.2 0.226048060731675
HVUL0H19180.2 HVUL3H06208.2 0.353052462616791
HVUL0H19180.2 HVUL3H06433.2 0.158942873877331
HVUL0H19180.2 HVUL3H06718.2 0.171336227918362
HVUL0H19180.2 HVUL3H09013.2 0.137188990682277
HVUL0H19180.2 HVUL3H11956.2 0.134356958470298
HVUL0H19180.2 HVUL3H11967.2 0.287247245246852
HVUL0H19180.2 HVUL3H12364.2 0.33524338810693
HVUL0H19180.2 HVUL3H12464.2 0.324685112364346
HVUL0H19180.2 HVUL3H12728.2 0.0908282475656641
HVUL0H19180.2 HVUL3H15476.2 0.298522600899618
HVUL0H19180.2 HVUL3H15598.2 0.0595548557797904
HVUL0H19180.2 HVUL3H15897.2 0.0314575237474906
HVUL0H19180.2 HVUL3H16981.2 0.2807860176656
HVUL0H19180.2 HVUL3H17685.2 0.282597968837764
HVUL0H19180.2 HVUL3H20168.2 0.209534399339941
HVUL0H19180.2 HVUL3H21329.2 0.299905238994253
HVUL0H19180.2 HVUL3H21335.2 0.379014756333752
HVUL0H19180.2 HVUL3H24029.2 0.0967491283715691
HVUL0H19180.2 HVUL3H24267.2 0.20246699673835
HVUL0H19180.2 HVUL3H24886.2 0.0704866916003519
HVUL0H19180.2 HVUL3H26926.2 0.184127032220055
HVUL0H19180.2 HVUL3H27212.2 0.278859997839755
HVUL0H19180.2 HVUL3H27722.2 0.282127909853193
HVUL0H19180.2 HVUL3H32007.2 0.180665105927037
HVUL0H19180.2 HVUL3H32587.2 0.344443515823398
HVUL0H19180.2 HVUL3H32589.2 0.345826428272588
HVUL0H19180.2 HVUL3H32594.2 0.308940146335754
HVUL0H19180.2 HVUL3H37124.2 0.290683602796264
HVUL0H19180.2 HVUL3H41909.2 0.344689636562648
HVUL0H19180.2 HVUL3H42226.2 0.0438725283369354
HVUL0H19180.2 HVUL3H42480.2 0.187429127961935
HVUL0H19180.2 HVUL3H42964.2 0.373975011439316
HVUL0H19180.2 HVUL3H45689.2 0.289180809893309
HVUL0H19180.2 HVUL3H48646.2 0.347078309430879
HVUL0H19180.2 HVUL3H50036.2 0.358069820700443
HVUL0H19180.2 HVUL3H50037.2 0.257858458599216
HVUL0H19180.2 HVUL3H51523.2 0.135737321470584
HVUL0H19180.2 HVUL3H52205.2 0.356356976192805
HVUL0H19180.2 HVUL3H55044.2 0.297508195822171
HVUL0H19180.2 HVUL3H55885.2 0.14439229606681
HVUL0H19180.2 HVUL3H56403.2 0.338276634070622
HVUL0H19180.2 HVUL3H56596.2 0.316695838714673
HVUL0H19180.2 HVUL3H59391.2 0.366360186362726
HVUL0H19180.2 HVUL4H04686.2 0.0623524893514408
HVUL0H19180.2 HVUL4H06353.2 0.348069439831744
HVUL0H19180.2 HVUL4H07060.2 0.0554815442091526
HVUL0H19180.2 HVUL4H07091.2 0.0474779061068231
HVUL0H19180.2 HVUL4H07935.2 0.267707967351362
HVUL0H19180.2 HVUL4H08196.2 0.386250040641901
HVUL0H19180.2 HVUL4H08345.2 0.0778475141818145
HVUL0H19180.2 HVUL4H10933.2 0.0635635333704371
HVUL0H19180.2 HVUL4H14392.2 0.245557585263145
HVUL0H19180.2 HVUL4H18822.2 0.308769401021411
HVUL0H19180.2 HVUL4H20060.2 0.333858821732282
HVUL0H19180.2 HVUL4H20810.2 0.0611052675810553
HVUL0H19180.2 HVUL4H21881.2 0.30448218739157
HVUL0H19180.2 HVUL4H22656.2 0.256131098565765
HVUL0H19180.2 HVUL4H22657.2 0.346844774833863
HVUL0H19180.2 HVUL4H22877.2 0.147069798080615
HVUL0H19180.2 HVUL4H23256.2 0.361918864024418
HVUL0H19180.2 HVUL4H23522.2 0.348562390429359
HVUL0H19180.2 HVUL4H24986.2 0.258684174595111
HVUL0H19180.2 HVUL4H25690.2 0.177307254281337
HVUL0H19180.2 HVUL4H26843.2 0.123065541724389
HVUL0H19180.2 HVUL4H28003.2 0.231699939867601
HVUL0H19180.2 HVUL4H30683.2 0.180083126536103
HVUL0H19180.2 HVUL4H31396.2 0.30819599224758
HVUL0H19180.2 HVUL4H33244.2 0.406044457082626
HVUL0H19180.2 HVUL4H33249.2 0.368083663880431
HVUL0H19180.2 HVUL4H34490.2 0.347912537937048
HVUL0H19180.2 HVUL4H35991.2 0.200947066458214
HVUL0H19180.2 HVUL4H36252.2 0.167025669137331
HVUL0H19180.2 HVUL4H36253.2 0.205150400039451
HVUL0H19180.2 HVUL4H38558.2 0.23834412245801
HVUL0H19180.2 HVUL4H38766.2 0.350684414991008
HVUL0H19180.2 HVUL4H39948.2 0.320942927270409
HVUL0H19180.2 HVUL4H42204.2 0.378410929096058
HVUL0H19180.2 HVUL4H45220.2 0.0665763034777756
HVUL0H19180.2 HVUL4H46594.2 0.0735134963874582
HVUL0H19180.2 HVUL4H46709.2 0.363236322128079
HVUL0H19180.2 HVUL4H51087.2 0.348347022034902
HVUL0H19180.2 HVUL4H51168.2 0.278744018457565
HVUL0H19180.2 HVUL4H52689.2 0.0649513311376596
HVUL0H19180.2 HVUL4H58026.2 0.356249995381213
HVUL0H19180.2 HVUL5H02096.2 0.0876139479665442
HVUL0H19180.2 HVUL5H03287.2 0.376096589411517
HVUL0H19180.2 HVUL5H03709.2 0.24288956694317
HVUL0H19180.2 HVUL5H03750.2 0.319203638841224
HVUL0H19180.2 HVUL5H05065.2 0.17762377830532
HVUL0H19180.2 HVUL5H08243.2 0.264216603000917
HVUL0H19180.2 HVUL5H09122.2 0.356188608333107
HVUL0H19180.2 HVUL5H09615.2 0.328633158539653
HVUL0H19180.2 HVUL5H13618.2 0.268973812570613
HVUL0H19180.2 HVUL5H13950.2 0.352864047253819
HVUL0H19180.2 HVUL5H14311.2 0.193637177723739
HVUL0H19180.2 HVUL5H14765.2 0.0284425319830032
HVUL0H19180.2 HVUL5H14878.2 0.0280134195597649
HVUL0H19180.2 HVUL5H16565.2 0.2016641023385
HVUL0H19180.2 HVUL5H17995.2 0.083652729359797
HVUL0H19180.2 HVUL5H22122.2 0.290874489473802
HVUL0H19180.2 HVUL5H23996.2 0.0996247538981377
HVUL0H19180.2 HVUL5H24150.2 0.317593784101949
HVUL0H19180.2 HVUL5H24217.2 0.279370125179283
HVUL0H19180.2 HVUL5H24547.2 0.150133785449641
HVUL0H19180.2 HVUL5H24762.2 0.251737860336934
HVUL0H19180.2 HVUL5H25876.2 0.219451007684596
HVUL0H19180.2 HVUL5H27016.2 0.177969786968519
HVUL0H19180.2 HVUL5H27423.2 0.0316278256111157
HVUL0H19180.2 HVUL5H27848.2 0.180239996546125
HVUL0H19180.2 HVUL5H28266.2 0.300146498451543
HVUL0H19180.2 HVUL5H28980.2 0.219658256175013
HVUL0H19180.2 HVUL5H28981.2 0.216145834019421
HVUL0H19180.2 HVUL5H29493.2 0.285465888097523
HVUL0H19180.2 HVUL5H30305.2 0.20329118838379
HVUL0H19180.2 HVUL5H31472.2 0.277041299866493
HVUL0H19180.2 HVUL5H31534.2 0.260806869216128
HVUL0H19180.2 HVUL5H32245.2 0.293771056075663
HVUL0H19180.2 HVUL5H33683.2 0.307252315061245
HVUL0H19180.2 HVUL5H33735.2 0.40112247050567
HVUL0H19180.2 HVUL5H36534.2 0.376078715285896
HVUL0H19180.2 HVUL5H36751.2 0.325876513554816
HVUL0H19180.2 HVUL5H39739.2 0.0812867693166264
HVUL0H19180.2 HVUL5H39748.2 0.379742165263052
HVUL0H19180.2 HVUL5H40577.2 0.241391474529156
HVUL0H19180.2 HVUL5H47286.2 0.257355774467455
HVUL0H19180.2 HVUL5H47962.2 0.35238767858408
HVUL0H19180.2 HVUL5H48694.2 0.0452550701545616
HVUL0H19180.2 HVUL5H49109.2 0.364095819151161
HVUL0H19180.2 HVUL5H49815.2 0.355095834943295
HVUL0H19180.2 HVUL5H50421.2 0.297754249249005
HVUL0H19180.2 HVUL5H53175.2 0.195117684841622
HVUL0H19180.2 HVUL6H01880.2 0.272073283288959
HVUL0H19180.2 HVUL6H02023.2 0.24728197509992
HVUL0H19180.2 HVUL6H03366.2 0.247851878252908
HVUL0H19180.2 HVUL6H03725.2 0.165215177255912
HVUL0H19180.2 HVUL6H04553.2 0.0458292875030291
HVUL0H19180.2 HVUL6H05446.2 0.344369482549032
HVUL0H19180.2 HVUL6H07471.2 0.35741370605826
HVUL0H19180.2 HVUL6H08769.2 0.206486363825331
HVUL0H19180.2 HVUL6H09792.2 0.201440637887379
HVUL0H19180.2 HVUL6H11196.2 0.120207961354697
HVUL0H19180.2 HVUL6H15294.2 0.283496935015741
HVUL0H19180.2 HVUL6H15402.2 0.245400274381904
HVUL0H19180.2 HVUL6H17004.2 0.119203229316999
HVUL0H19180.2 HVUL6H17854.2 0.156750734292993
HVUL0H19180.2 HVUL6H18328.2 0.148543109175569
HVUL0H19180.2 HVUL6H19305.2 0.071473764719564
HVUL0H19180.2 HVUL6H19934.2 0.237702516008262
HVUL0H19180.2 HVUL6H24521.2 0.127811842314095
HVUL0H19180.2 HVUL6H25340.2 0.1297956647565
HVUL0H19180.2 HVUL6H29909.2 0.152129299134976
HVUL0H19180.2 HVUL6H31900.2 0.271062904597421
HVUL0H19180.2 HVUL6H32383.2 0.40100467478994
HVUL0H19180.2 HVUL6H36406.2 0.0920466392517259
HVUL0H19180.2 HVUL6H37029.2 0.0720158424273301
HVUL0H19180.2 HVUL6H38442.2 0.137892684137079
HVUL0H19180.2 HVUL6H38788.2 0.230347896635054
HVUL0H19180.2 HVUL6H38874.2 0.18589011233435
HVUL0H19180.2 HVUL6H40505.2 0.178100919258976
HVUL0H19180.2 HVUL6H41149.2 0.130223131828995
HVUL0H19180.2 HVUL6H45898.2 0.280965436078279
HVUL0H19180.2 HVUL6H46097.2 0.387900179826397
HVUL0H19180.2 HVUL6H46099.2 0.0893537628414712
HVUL0H19180.2 HVUL6H46104.2 0.200090893660287
HVUL0H19180.2 HVUL6H48954.2 0.284380197859695
HVUL0H19180.2 HVUL6H51096.2 0.364179010429892
HVUL0H19180.2 HVUL7H01642.2 0.3452060154223
HVUL0H19180.2 HVUL7H01987.2 0.331708975334273
HVUL0H19180.2 HVUL7H02902.2 0.32961271917111
HVUL0H19180.2 HVUL7H05382.2 0.264729902936702
HVUL0H19180.2 HVUL7H05514.2 0.184059568454369
HVUL0H19180.2 HVUL7H06762.2 0.338362633347115
HVUL0H19180.2 HVUL7H08413.2 0.180164336965577
HVUL0H19180.2 HVUL7H09127.2 0.24422024469005
HVUL0H19180.2 HVUL7H09572.2 0.271710660917989
HVUL0H19180.2 HVUL7H09713.2 0.294126967303025
HVUL0H19180.2 HVUL7H10613.2 0.368267821317909
HVUL0H19180.2 HVUL7H12169.2 0.161250208210879
HVUL0H19180.2 HVUL7H14873.2 0.383573149073689
HVUL0H19180.2 HVUL7H15430.2 0.129780741770348
HVUL0H19180.2 HVUL7H17449.2 0.182278087891033
HVUL0H19180.2 HVUL7H18584.2 0.16410671565628
HVUL0H19180.2 HVUL7H18798.2 0.18980819689472
HVUL0H19180.2 HVUL7H19404.2 0.18482620730053
HVUL0H19180.2 HVUL7H19446.2 0.131670187602532
HVUL0H19180.2 HVUL7H20841.2 0.110618496720486
HVUL0H19180.2 HVUL7H23622.2 0.192857842897578
HVUL0H19180.2 HVUL7H24220.2 0.29334816640981
HVUL0H19180.2 HVUL7H26985.2 0.286851864319329
HVUL0H19180.2 HVUL7H28814.2 0.0731641250874654
HVUL0H19180.2 HVUL7H30153.2 0.394346309061231
HVUL0H19180.2 HVUL7H31946.2 0.166232662802018
HVUL0H19180.2 HVUL7H32226.2 0.136640989922707
HVUL0H19180.2 HVUL7H32680.2 0.224009586674949
HVUL0H19180.2 HVUL7H33531.2 0.162861174861164
HVUL0H19180.2 HVUL7H33535.2 0.198339138375745
HVUL0H19180.2 HVUL7H34129.2 0.330270976664921
HVUL0H19180.2 HVUL7H34629.2 0.266805449146677
HVUL0H19180.2 HVUL7H35574.2 0.222882495753818
HVUL0H19180.2 HVUL7H35655.2 0.380105382203381
HVUL0H19180.2 HVUL7H36582.2 0.357354858667094
HVUL0H19180.2 HVUL7H37394.2 0.215182947239873
HVUL0H19180.2 HVUL7H38141.2 0.303200852299788
HVUL0H19180.2 HVUL7H38746.2 0.180661176757403
HVUL0H19180.2 HVUL7H40086.2 0.122535839583837
HVUL0H19180.2 HVUL7H41147.2 0.183413058781599
HVUL0H19180.2 HVUL7H41614.2 0.139212587722528
HVUL0H19180.2 HVUL7H41635.2 0.35793747486343
HVUL0H19180.2 HVUL7H42129.2 0.256835925957792
HVUL0H19180.2 HVUL7H43367.2 0.237839665021387
HVUL0H19180.2 HVUL7H44188.2 0.0700363827909063
HVUL0H19180.2 HVUL7H51974.2 0.098157073641969
HVUL0H19180.2 HVUL7H53407.2 0.188246625689161
HVUL0H39808.2 HVUL1H01688.2 0.358237517515757
HVUL0H39808.2 HVUL1H01782.2 0.243111378154743
HVUL0H39808.2 HVUL1H02214.2 0.195487670549038
HVUL0H39808.2 HVUL1H03043.2 0.22740331137182
HVUL0H39808.2 HVUL1H07736.2 0.055806003042504
HVUL0H39808.2 HVUL1H10645.2 0.144368258088298
HVUL0H39808.2 HVUL1H11089.2 0.142844571257839
HVUL0H39808.2 HVUL1H12951.2 0.412390591240732
HVUL0H39808.2 HVUL1H13470.2 0.228516625435447
HVUL0H39808.2 HVUL1H14432.2 0.34334661966011
HVUL0H39808.2 HVUL1H14482.2 0.23763679322559
HVUL0H39808.2 HVUL1H14729.2 0.250881392704234
HVUL0H39808.2 HVUL1H15353.2 0.0546088640079419
HVUL0H39808.2 HVUL1H15463.2 0.305945977805304
HVUL0H39808.2 HVUL1H15844.2 0.136860299075624
HVUL0H39808.2 HVUL1H16590.2 0.262239966764155
HVUL0H39808.2 HVUL1H20360.2 0.0841755270742422
HVUL0H39808.2 HVUL1H21556.2 0.164481390482444
HVUL0H39808.2 HVUL1H22016.2 0.215990384868651
HVUL0H39808.2 HVUL1H22532.2 0.356409551166165
HVUL0H39808.2 HVUL1H23974.2 0.357440796395771
HVUL0H39808.2 HVUL1H24390.2 0.0758649389916759
HVUL0H39808.2 HVUL1H29666.2 0.260407771185513
HVUL0H39808.2 HVUL1H30589.2 0.0527878044825771
HVUL0H39808.2 HVUL1H30857.2 0.328180297160387
HVUL0H39808.2 HVUL1H31339.2 0.214447791117237
HVUL0H39808.2 HVUL1H32442.2 0.416271907762278
HVUL0H39808.2 HVUL1H32789.2 0.0277173605063538
HVUL0H39808.2 HVUL1H33000.2 0.082343976993241
HVUL0H39808.2 HVUL1H34458.2 0.408589687175983
HVUL0H39808.2 HVUL1H37233.2 0.133147525642358
HVUL0H39808.2 HVUL1H37466.2 0.256481201038495
HVUL0H39808.2 HVUL1H40084.2 0.0860479225289857
HVUL0H39808.2 HVUL1H43359.2 0.0614239460086856
HVUL0H39808.2 HVUL1H43656.2 0.307040544761673
HVUL0H39808.2 HVUL1H44195.2 0.258723915226956
HVUL0H39808.2 HVUL1H47175.2 0.405275439567775
HVUL0H39808.2 HVUL1H48073.2 0.258063156580122
HVUL0H39808.2 HVUL1H52124.2 0.331496205787483
HVUL0H39808.2 HVUL2H00488.2 0.208147686339712
HVUL0H39808.2 HVUL2H01065.2 0.0143067488168491
HVUL0H39808.2 HVUL2H03693.2 0.336465515122083
HVUL0H39808.2 HVUL2H04444.2 0.35169514253126
HVUL0H39808.2 HVUL2H04690.2 0.235834068111797
HVUL0H39808.2 HVUL2H05107.2 0.311078376958004
HVUL0H39808.2 HVUL2H05483.2 0.128947035165015
HVUL0H39808.2 HVUL2H05509.2 0.316609238761535
HVUL0H39808.2 HVUL2H05580.2 0.272674566163194
HVUL0H39808.2 HVUL2H06941.2 0.0287172307277726
HVUL0H39808.2 HVUL2H07117.2 0.430897715055804
HVUL0H39808.2 HVUL2H08148.2 0.351516761632789
HVUL0H39808.2 HVUL2H09901.2 0.117995738069389
HVUL0H39808.2 HVUL2H10344.2 0.154184718005462
HVUL0H39808.2 HVUL2H10450.2 0.0684263172849741
HVUL0H39808.2 HVUL2H11398.2 0.0684370571933672
HVUL0H39808.2 HVUL2H12743.2 0.438614073288097
HVUL0H39808.2 HVUL2H15007.2 0.142883702967787
HVUL0H39808.2 HVUL2H15185.2 0.174342242319082
HVUL0H39808.2 HVUL2H16659.2 0.198158289672002
HVUL0H39808.2 HVUL2H17664.2 0.292983187061925
HVUL0H39808.2 HVUL2H19076.2 0.378546636435587
HVUL0H39808.2 HVUL2H19077.2 0.421716824818303
HVUL0H39808.2 HVUL2H19925.2 0.133871325687587
HVUL0H39808.2 HVUL2H21399.2 0.21342727066835
HVUL0H39808.2 HVUL2H21734.2 0.385262043871932
HVUL0H39808.2 HVUL2H22826.2 0.364060262009969
HVUL0H39808.2 HVUL2H24680.2 0.338085682500596
HVUL0H39808.2 HVUL2H25597.2 0.194971944472274
HVUL0H39808.2 HVUL2H26485.2 0.352915275337595
HVUL0H39808.2 HVUL2H26573.2 0.301266491569868
HVUL0H39808.2 HVUL2H28164.2 0.207857000586297
HVUL0H39808.2 HVUL2H29045.2 0.330257453402844
HVUL0H39808.2 HVUL2H31707.2 0.0437871455513771
HVUL0H39808.2 HVUL2H35334.2 0.0532281144718487
HVUL0H39808.2 HVUL2H37652.2 0.0665641401065837
HVUL0H39808.2 HVUL2H38539.2 0.0737995773826474
HVUL0H39808.2 HVUL2H38540.2 0.0657077858962171
HVUL0H39808.2 HVUL2H40334.2 0.253300706010907
HVUL0H39808.2 HVUL2H43442.2 0.319438647713467
HVUL0H39808.2 HVUL2H45567.2 0.356302727476252
HVUL0H39808.2 HVUL2H46744.2 0.13895816308195
HVUL0H39808.2 HVUL2H48830.2 0.147249504071745
HVUL0H39808.2 HVUL2H49126.2 0.126853158399768
HVUL0H39808.2 HVUL2H50114.2 0.210081870768036
HVUL0H39808.2 HVUL2H50171.2 0.26780858909065
HVUL0H39808.2 HVUL2H50172.2 0.00692528122170596
HVUL0H39808.2 HVUL2H51674.2 0.259079935161893
HVUL0H39808.2 HVUL2H52073.2 0.156682252556252
HVUL0H39808.2 HVUL2H53124.2 0.169213763248725
HVUL0H39808.2 HVUL2H53320.2 0.106649132816182
HVUL0H39808.2 HVUL3H02529.2 0.405578283813412
HVUL0H39808.2 HVUL3H02717.2 0.376348953390296
HVUL0H39808.2 HVUL3H03695.2 0.297524547740897
HVUL0H39808.2 HVUL3H05976.2 0.139057231983336
HVUL0H39808.2 HVUL3H06040.2 0.257726613844341
HVUL0H39808.2 HVUL3H06208.2 0.315942642010551
HVUL0H39808.2 HVUL3H06433.2 0.126289071931202
HVUL0H39808.2 HVUL3H06718.2 0.150291401862409
HVUL0H39808.2 HVUL3H09013.2 0.130072202654808
HVUL0H39808.2 HVUL3H11956.2 0.0905146369707746
HVUL0H39808.2 HVUL3H11967.2 0.232309557136364
HVUL0H39808.2 HVUL3H12364.2 0.342739523395245
HVUL0H39808.2 HVUL3H12464.2 0.272345450632493
HVUL0H39808.2 HVUL3H12728.2 0.0659861145523472
HVUL0H39808.2 HVUL3H15476.2 0.263256876786062
HVUL0H39808.2 HVUL3H15598.2 0.0372872787322709
HVUL0H39808.2 HVUL3H15897.2 0.0340927809335748
HVUL0H39808.2 HVUL3H16981.2 0.228966662099642
HVUL0H39808.2 HVUL3H17685.2 0.255267110283026
HVUL0H39808.2 HVUL3H20168.2 0.178663421006889
HVUL0H39808.2 HVUL3H21329.2 0.296505323003686
HVUL0H39808.2 HVUL3H21335.2 0.37928048359791
HVUL0H39808.2 HVUL3H24029.2 0.0821974281472723
HVUL0H39808.2 HVUL3H24267.2 0.187497045799461
HVUL0H39808.2 HVUL3H24886.2 0.0489814941995909
HVUL0H39808.2 HVUL3H26926.2 0.220782742765732
HVUL0H39808.2 HVUL3H27212.2 0.264334089556558
HVUL0H39808.2 HVUL3H27722.2 0.247807642587433
HVUL0H39808.2 HVUL3H32007.2 0.194584168883139
HVUL0H39808.2 HVUL3H32587.2 0.421674755775516
HVUL0H39808.2 HVUL3H32589.2 0.422034020159548
HVUL0H39808.2 HVUL3H32594.2 0.310275339087459
HVUL0H39808.2 HVUL3H37124.2 0.329268571758168
HVUL0H39808.2 HVUL3H41909.2 0.365774476821788
HVUL0H39808.2 HVUL3H42226.2 0.0480967742748425
HVUL0H39808.2 HVUL3H42480.2 0.198364830125323
HVUL0H39808.2 HVUL3H42964.2 0.381907393569511
HVUL0H39808.2 HVUL3H45689.2 0.336101949412579
HVUL0H39808.2 HVUL3H48646.2 0.31908026811509
HVUL0H39808.2 HVUL3H50036.2 0.402677850104893
HVUL0H39808.2 HVUL3H50037.2 0.205345077656583
HVUL0H39808.2 HVUL3H51523.2 0.107655401537406
HVUL0H39808.2 HVUL3H52205.2 0.339034559956228
HVUL0H39808.2 HVUL3H55044.2 0.36098134100342
HVUL0H39808.2 HVUL3H55885.2 0.109514195937317
HVUL0H39808.2 HVUL3H56403.2 0.33907012304299
HVUL0H39808.2 HVUL3H56596.2 0.261906939483034
HVUL0H39808.2 HVUL3H59391.2 0.389023602330151
HVUL0H39808.2 HVUL4H04686.2 0.0608171050673305
HVUL0H39808.2 HVUL4H06353.2 0.392472531042756
HVUL0H39808.2 HVUL4H07060.2 0.0612646865546128
HVUL0H39808.2 HVUL4H07091.2 0.0336727530062313
HVUL0H39808.2 HVUL4H07935.2 0.249873307257128
HVUL0H39808.2 HVUL4H08196.2 0.388049579737213
HVUL0H39808.2 HVUL4H08345.2 0.07195973723357
HVUL0H39808.2 HVUL4H10933.2 0.0515874946069245
HVUL0H39808.2 HVUL4H14392.2 0.247619388553693
HVUL0H39808.2 HVUL4H18822.2 0.272894619760021
HVUL0H39808.2 HVUL4H20060.2 0.370516980687488
HVUL0H39808.2 HVUL4H20810.2 0.0657867157001713
HVUL0H39808.2 HVUL4H21881.2 0.355900342993125
HVUL0H39808.2 HVUL4H22656.2 0.210715172566775
HVUL0H39808.2 HVUL4H22657.2 0.375999728715026
HVUL0H39808.2 HVUL4H22877.2 0.129714562566931
HVUL0H39808.2 HVUL4H23256.2 0.382741563675705
HVUL0H39808.2 HVUL4H23522.2 0.3339743577607
HVUL0H39808.2 HVUL4H24986.2 0.252200248707614
HVUL0H39808.2 HVUL4H25690.2 0.129369774713809
HVUL0H39808.2 HVUL4H26843.2 0.117720913443107
HVUL0H39808.2 HVUL4H28003.2 0.25998915610417
HVUL0H39808.2 HVUL4H30683.2 0.219833196020161
HVUL0H39808.2 HVUL4H31396.2 0.333879504102759
HVUL0H39808.2 HVUL4H33244.2 0.427541412405272
HVUL0H39808.2 HVUL4H33249.2 0.343161856730821
HVUL0H39808.2 HVUL4H34490.2 0.338640209106753
HVUL0H39808.2 HVUL4H35991.2 0.227581728877413
HVUL0H39808.2 HVUL4H36252.2 0.144211259684257
HVUL0H39808.2 HVUL4H36253.2 0.16184470845644
HVUL0H39808.2 HVUL4H38558.2 0.240787857528089
HVUL0H39808.2 HVUL4H38766.2 0.346744475788518
HVUL0H39808.2 HVUL4H39948.2 0.378594245292008
HVUL0H39808.2 HVUL4H42204.2 0.375053215664851
HVUL0H39808.2 HVUL4H45220.2 0.0603512601628885
HVUL0H39808.2 HVUL4H46594.2 0.0494531924000744
HVUL0H39808.2 HVUL4H46709.2 0.431720517773314
HVUL0H39808.2 HVUL4H51087.2 0.323033782696467
HVUL0H39808.2 HVUL4H51168.2 0.271652805218636
HVUL0H39808.2 HVUL4H52689.2 0.048241374843518
HVUL0H39808.2 HVUL4H58026.2 0.374813023460466
HVUL0H39808.2 HVUL5H02096.2 0.080560639404145
HVUL0H39808.2 HVUL5H03287.2 0.356885216878304
HVUL0H39808.2 HVUL5H03709.2 0.223515396589263
HVUL0H39808.2 HVUL5H03750.2 0.295933361788009
HVUL0H39808.2 HVUL5H05065.2 0.143453290944566
HVUL0H39808.2 HVUL5H08243.2 0.312172157918163
HVUL0H39808.2 HVUL5H09122.2 0.325875392079001
HVUL0H39808.2 HVUL5H09615.2 0.360565763153647
HVUL0H39808.2 HVUL5H13618.2 0.304906665452084
HVUL0H39808.2 HVUL5H13950.2 0.352540385298716
HVUL0H39808.2 HVUL5H14311.2 0.237815039809442
HVUL0H39808.2 HVUL5H14765.2 0.0272155490497497
HVUL0H39808.2 HVUL5H14878.2 0.0196940583508989
HVUL0H39808.2 HVUL5H16565.2 0.247237267270428
HVUL0H39808.2 HVUL5H17995.2 0.0661823110634906
HVUL0H39808.2 HVUL5H22122.2 0.290896789673477
HVUL0H39808.2 HVUL5H23996.2 0.118999051178628
HVUL0H39808.2 HVUL5H24150.2 0.295006992361572
HVUL0H39808.2 HVUL5H24217.2 0.362654331959476
HVUL0H39808.2 HVUL5H24547.2 0.161501029353141
HVUL0H39808.2 HVUL5H24762.2 0.22863216042465
HVUL0H39808.2 HVUL5H25876.2 0.281724194733105
HVUL0H39808.2 HVUL5H27016.2 0.229397864116799
HVUL0H39808.2 HVUL5H27423.2 0.0324857339203673
HVUL0H39808.2 HVUL5H27848.2 0.214075382586485
HVUL0H39808.2 HVUL5H28266.2 0.380050462240572
HVUL0H39808.2 HVUL5H28980.2 0.167587020342831
HVUL0H39808.2 HVUL5H28981.2 0.266376641268421
HVUL0H39808.2 HVUL5H29493.2 0.230280358654777
HVUL0H39808.2 HVUL5H30305.2 0.191903805291435
HVUL0H39808.2 HVUL5H31472.2 0.327343175617818
HVUL0H39808.2 HVUL5H31534.2 0.273423441024247
HVUL0H39808.2 HVUL5H32245.2 0.346267911474256
HVUL0H39808.2 HVUL5H33683.2 0.292329002165695
HVUL0H39808.2 HVUL5H33735.2 0.392745886909855
HVUL0H39808.2 HVUL5H36534.2 0.39979632960622
HVUL0H39808.2 HVUL5H36751.2 0.278523361390885
HVUL0H39808.2 HVUL5H39739.2 0.086337339508422
HVUL0H39808.2 HVUL5H39748.2 0.362614455996818
HVUL0H39808.2 HVUL5H40577.2 0.246303195300709
HVUL0H39808.2 HVUL5H47286.2 0.301016335916213
HVUL0H39808.2 HVUL5H47962.2 0.362713494433455
HVUL0H39808.2 HVUL5H48694.2 0.0345311168941612
HVUL0H39808.2 HVUL5H49109.2 0.341081150254358
HVUL0H39808.2 HVUL5H49815.2 0.388036203222709
HVUL0H39808.2 HVUL5H50421.2 0.265495171074369
HVUL0H39808.2 HVUL5H53175.2 0.184354402955286
HVUL0H39808.2 HVUL6H01880.2 0.336527883243337
HVUL0H39808.2 HVUL6H02023.2 0.225298720473516
HVUL0H39808.2 HVUL6H03366.2 0.204377059816281
HVUL0H39808.2 HVUL6H03725.2 0.118184105880629
HVUL0H39808.2 HVUL6H04553.2 0.045077873897112
HVUL0H39808.2 HVUL6H05446.2 0.345828834576208
HVUL0H39808.2 HVUL6H07471.2 0.336530373106261
HVUL0H39808.2 HVUL6H08769.2 0.19952438245956
HVUL0H39808.2 HVUL6H09792.2 0.179987328360451
HVUL0H39808.2 HVUL6H11196.2 0.170583275484956
HVUL0H39808.2 HVUL6H15294.2 0.239132764179447
HVUL0H39808.2 HVUL6H15402.2 0.253267674344495
HVUL0H39808.2 HVUL6H17004.2 0.151210403210669
HVUL0H39808.2 HVUL6H17854.2 0.163089246111206
HVUL0H39808.2 HVUL6H18328.2 0.139684371552813
HVUL0H39808.2 HVUL6H19305.2 0.0693061543883796
HVUL0H39808.2 HVUL6H19934.2 0.299208524034775
HVUL0H39808.2 HVUL6H24521.2 0.175060327713855
HVUL0H39808.2 HVUL6H25340.2 0.11840976115068
HVUL0H39808.2 HVUL6H29909.2 0.127347790044417
HVUL0H39808.2 HVUL6H31900.2 0.315808474369208
HVUL0H39808.2 HVUL6H32383.2 0.39829980661476
HVUL0H39808.2 HVUL6H36406.2 0.0793079605923601
HVUL0H39808.2 HVUL6H37029.2 0.055563435108714
HVUL0H39808.2 HVUL6H38442.2 0.150822812474545
HVUL0H39808.2 HVUL6H38788.2 0.193741363906541
HVUL0H39808.2 HVUL6H38874.2 0.251785026094687
HVUL0H39808.2 HVUL6H40505.2 0.155200078684131
HVUL0H39808.2 HVUL6H41149.2 0.14982570284625
HVUL0H39808.2 HVUL6H45898.2 0.240624837903528
HVUL0H39808.2 HVUL6H46097.2 0.42353265714795
HVUL0H39808.2 HVUL6H46099.2 0.0784263504294922
HVUL0H39808.2 HVUL6H46104.2 0.183857544536676
HVUL0H39808.2 HVUL6H48954.2 0.281870906488064
HVUL0H39808.2 HVUL6H51096.2 0.416920345917093
HVUL0H39808.2 HVUL7H01642.2 0.385469736821545
HVUL0H39808.2 HVUL7H01987.2 0.278215507127563
HVUL0H39808.2 HVUL7H02902.2 0.288746979350249
HVUL0H39808.2 HVUL7H05382.2 0.258138026800683
HVUL0H39808.2 HVUL7H05514.2 0.148890525299575
HVUL0H39808.2 HVUL7H06762.2 0.361613368584215
HVUL0H39808.2 HVUL7H08413.2 0.147218645233399
HVUL0H39808.2 HVUL7H09127.2 0.216945658011619
HVUL0H39808.2 HVUL7H09572.2 0.314878111091804
HVUL0H39808.2 HVUL7H09713.2 0.346211551565353
HVUL0H39808.2 HVUL7H10613.2 0.3638106026794
HVUL0H39808.2 HVUL7H12169.2 0.149077457234534
HVUL0H39808.2 HVUL7H14873.2 0.413669207600844
HVUL0H39808.2 HVUL7H15430.2 0.111777283777223
HVUL0H39808.2 HVUL7H17449.2 0.243691286918908
HVUL0H39808.2 HVUL7H18584.2 0.179891448904472
HVUL0H39808.2 HVUL7H18798.2 0.173238825709921
HVUL0H39808.2 HVUL7H19404.2 0.19244281622436
HVUL0H39808.2 HVUL7H19446.2 0.117720652795111
HVUL0H39808.2 HVUL7H20841.2 0.126680662035024
HVUL0H39808.2 HVUL7H23622.2 0.235568209057584
HVUL0H39808.2 HVUL7H24220.2 0.257106573328979
HVUL0H39808.2 HVUL7H26985.2 0.258461499621348
HVUL0H39808.2 HVUL7H28814.2 0.0603370921779612
HVUL0H39808.2 HVUL7H30153.2 0.421343789538973
HVUL0H39808.2 HVUL7H31946.2 0.133153491861899
HVUL0H39808.2 HVUL7H32226.2 0.185838719988204
HVUL0H39808.2 HVUL7H32680.2 0.22657944626368
HVUL0H39808.2 HVUL7H33531.2 0.173470851580478
HVUL0H39808.2 HVUL7H33535.2 0.24887514947202
HVUL0H39808.2 HVUL7H34129.2 0.313707843222359
HVUL0H39808.2 HVUL7H34629.2 0.25483801697887
HVUL0H39808.2 HVUL7H35574.2 0.218226256795249
HVUL0H39808.2 HVUL7H35655.2 0.412980909388549
HVUL0H39808.2 HVUL7H36582.2 0.398163355543351
HVUL0H39808.2 HVUL7H37394.2 0.260471114035861
HVUL0H39808.2 HVUL7H38141.2 0.32567589430453
HVUL0H39808.2 HVUL7H38746.2 0.151024671169221
HVUL0H39808.2 HVUL7H40086.2 0.091664286590893
HVUL0H39808.2 HVUL7H41147.2 0.174894221548281
HVUL0H39808.2 HVUL7H41614.2 0.13605172166827
HVUL0H39808.2 HVUL7H41635.2 0.381850628279362
HVUL0H39808.2 HVUL7H42129.2 0.221365807059872
HVUL0H39808.2 HVUL7H43367.2 0.234330593100341
HVUL0H39808.2 HVUL7H44188.2 0.0631297714212709
HVUL0H39808.2 HVUL7H51974.2 0.064319956356548
HVUL0H39808.2 HVUL7H53407.2 0.138223514472001
HVUL1H01688.2 HVUL1H01782.2 0.284173895012676
HVUL1H01688.2 HVUL1H02214.2 0.257637374831165
HVUL1H01688.2 HVUL1H03043.2 0.137335197899111
HVUL1H01688.2 HVUL1H07736.2 0.0767912523593419
HVUL1H01688.2 HVUL1H10645.2 0.202538711762489
HVUL1H01688.2 HVUL1H11089.2 0.0920691890074251
HVUL1H01688.2 HVUL1H12951.2 0.308717815551705
HVUL1H01688.2 HVUL1H13470.2 0.160120714943481
HVUL1H01688.2 HVUL1H14432.2 0.233582642579609
HVUL1H01688.2 HVUL1H14482.2 0.252223062586526
HVUL1H01688.2 HVUL1H14729.2 0.300347124888975
HVUL1H01688.2 HVUL1H15353.2 0.0696155009975763
HVUL1H01688.2 HVUL1H15463.2 0.29295034584381
HVUL1H01688.2 HVUL1H15844.2 0.145286017243112
HVUL1H01688.2 HVUL1H16590.2 0.181507758103707
HVUL1H01688.2 HVUL1H20360.2 0.0919216250535876
HVUL1H01688.2 HVUL1H21556.2 0.205022399465547
HVUL1H01688.2 HVUL1H22016.2 0.223115227875041
HVUL1H01688.2 HVUL1H22532.2 0.309233414584173
HVUL1H01688.2 HVUL1H23974.2 0.286768592076944
HVUL1H01688.2 HVUL1H24390.2 0.137694906629543
HVUL1H01688.2 HVUL1H29666.2 0.302318951284059
HVUL1H01688.2 HVUL1H30589.2 0.0736722820069955
HVUL1H01688.2 HVUL1H30857.2 0.258568724659739
HVUL1H01688.2 HVUL1H31339.2 0.251163825635741
HVUL1H01688.2 HVUL1H32442.2 0.329297858162377
HVUL1H01688.2 HVUL1H32789.2 0.0455100094626839
HVUL1H01688.2 HVUL1H33000.2 0.0845528092466699
HVUL1H01688.2 HVUL1H34458.2 0.349350109458861
HVUL1H01688.2 HVUL1H37233.2 0.157615819589663
HVUL1H01688.2 HVUL1H37466.2 0.242576071908348
HVUL1H01688.2 HVUL1H40084.2 0.103825745242904
HVUL1H01688.2 HVUL1H43359.2 0.0946953738660303
HVUL1H01688.2 HVUL1H43656.2 0.241481157655111
HVUL1H01688.2 HVUL1H44195.2 0.180736175530172
HVUL1H01688.2 HVUL1H47175.2 0.285506688057384
HVUL1H01688.2 HVUL1H48073.2 0.276272920190817
HVUL1H01688.2 HVUL1H52124.2 0.273919229816966
HVUL1H01688.2 HVUL2H00488.2 0.145737792220287
HVUL1H01688.2 HVUL2H01065.2 0.0189002405120493
HVUL1H01688.2 HVUL2H03693.2 0.315703350834509
HVUL1H01688.2 HVUL2H04444.2 0.27014335890415
HVUL1H01688.2 HVUL2H04690.2 0.260650193110495
HVUL1H01688.2 HVUL2H05107.2 0.261278423272596
HVUL1H01688.2 HVUL2H05483.2 0.207102428651489
HVUL1H01688.2 HVUL2H05509.2 0.310372591610507
HVUL1H01688.2 HVUL2H05580.2 0.225712136316172
HVUL1H01688.2 HVUL2H06941.2 0.0434991026659399
HVUL1H01688.2 HVUL2H07117.2 0.323504479383605
HVUL1H01688.2 HVUL2H08148.2 0.32971238925357
HVUL1H01688.2 HVUL2H09901.2 0.142851651436223
HVUL1H01688.2 HVUL2H10344.2 0.210122400669531
HVUL1H01688.2 HVUL2H10450.2 0.110387611423195
HVUL1H01688.2 HVUL2H11398.2 0.0853441871298952
HVUL1H01688.2 HVUL2H12743.2 0.360106682942251
HVUL1H01688.2 HVUL2H15007.2 0.138265230806146
HVUL1H01688.2 HVUL2H15185.2 0.15053770377061
HVUL1H01688.2 HVUL2H16659.2 0.206427158854629
HVUL1H01688.2 HVUL2H17664.2 0.191374619745063
HVUL1H01688.2 HVUL2H19076.2 0.31362961618209
HVUL1H01688.2 HVUL2H19077.2 0.330452972374259
HVUL1H01688.2 HVUL2H19925.2 0.172154445617741
HVUL1H01688.2 HVUL2H21399.2 0.186783496432225
HVUL1H01688.2 HVUL2H21734.2 0.309123313089346
HVUL1H01688.2 HVUL2H22826.2 0.270856413302843
HVUL1H01688.2 HVUL2H24680.2 0.284710371574634
HVUL1H01688.2 HVUL2H25597.2 0.11818929606346
HVUL1H01688.2 HVUL2H26485.2 0.306638611377115
HVUL1H01688.2 HVUL2H26573.2 0.238445987365922
HVUL1H01688.2 HVUL2H28164.2 0.195152790896686
HVUL1H01688.2 HVUL2H29045.2 0.302328300524229
HVUL1H01688.2 HVUL2H31707.2 0.0601832133138617
HVUL1H01688.2 HVUL2H35334.2 0.0760447214972782
HVUL1H01688.2 HVUL2H37652.2 0.0962414478680632
HVUL1H01688.2 HVUL2H38539.2 0.0831906580522382
HVUL1H01688.2 HVUL2H38540.2 0.0750551661773539
HVUL1H01688.2 HVUL2H40334.2 0.187339504457905
HVUL1H01688.2 HVUL2H43442.2 0.30319154325534
HVUL1H01688.2 HVUL2H45567.2 0.23964421243467
HVUL1H01688.2 HVUL2H46744.2 0.203697503719636
HVUL1H01688.2 HVUL2H48830.2 0.0937531710930975
HVUL1H01688.2 HVUL2H49126.2 0.16181265549062
HVUL1H01688.2 HVUL2H50114.2 0.197465695531665
HVUL1H01688.2 HVUL2H50171.2 0.210650101220441
HVUL1H01688.2 HVUL2H50172.2 0.0124535692537881
HVUL1H01688.2 HVUL2H51674.2 0.230319990005487
HVUL1H01688.2 HVUL2H52073.2 0.17355615790573
HVUL1H01688.2 HVUL2H53124.2 0.168563194917383
HVUL1H01688.2 HVUL2H53320.2 0.148765748108054
HVUL1H01688.2 HVUL3H02529.2 0.297871574257469
HVUL1H01688.2 HVUL3H02717.2 0.338182727260478
HVUL1H01688.2 HVUL3H03695.2 0.331192185689921
HVUL1H01688.2 HVUL3H05976.2 0.189834100122899
HVUL1H01688.2 HVUL3H06040.2 0.196743523278779
HVUL1H01688.2 HVUL3H06208.2 0.367074368015663
HVUL1H01688.2 HVUL3H06433.2 0.178058909824199
HVUL1H01688.2 HVUL3H06718.2 0.187653947449348
HVUL1H01688.2 HVUL3H09013.2 0.157186856334109
HVUL1H01688.2 HVUL3H11956.2 0.150334958223065
HVUL1H01688.2 HVUL3H11967.2 0.297996959347671
HVUL1H01688.2 HVUL3H12364.2 0.296853747065562
HVUL1H01688.2 HVUL3H12464.2 0.306910566686794
HVUL1H01688.2 HVUL3H12728.2 0.111323088385971
HVUL1H01688.2 HVUL3H15476.2 0.307172155414956
HVUL1H01688.2 HVUL3H15598.2 0.0724095912119787
HVUL1H01688.2 HVUL3H15897.2 0.0306589086581622
HVUL1H01688.2 HVUL3H16981.2 0.259668075760576
HVUL1H01688.2 HVUL3H17685.2 0.23192046242653
HVUL1H01688.2 HVUL3H20168.2 0.208164279263822
HVUL1H01688.2 HVUL3H21329.2 0.299630192233406
HVUL1H01688.2 HVUL3H21335.2 0.334239349764664
HVUL1H01688.2 HVUL3H24029.2 0.109200420599647
HVUL1H01688.2 HVUL3H24267.2 0.23356371765457
HVUL1H01688.2 HVUL3H24886.2 0.0833745397040508
HVUL1H01688.2 HVUL3H26926.2 0.173906657903831
HVUL1H01688.2 HVUL3H27212.2 0.235500824846859
HVUL1H01688.2 HVUL3H27722.2 0.281006180580391
HVUL1H01688.2 HVUL3H32007.2 0.204571894541342
HVUL1H01688.2 HVUL3H32587.2 0.297628090537265
HVUL1H01688.2 HVUL3H32589.2 0.301154322425724
HVUL1H01688.2 HVUL3H32594.2 0.305299657420786
HVUL1H01688.2 HVUL3H37124.2 0.235922004981946
HVUL1H01688.2 HVUL3H41909.2 0.285755747734388
HVUL1H01688.2 HVUL3H42226.2 0.0529632919134378
HVUL1H01688.2 HVUL3H42480.2 0.19727942832206
HVUL1H01688.2 HVUL3H42964.2 0.348870252079241
HVUL1H01688.2 HVUL3H45689.2 0.266288775462029
HVUL1H01688.2 HVUL3H48646.2 0.352177913572245
HVUL1H01688.2 HVUL3H50036.2 0.295012377698678
HVUL1H01688.2 HVUL3H50037.2 0.262025748978834
HVUL1H01688.2 HVUL3H51523.2 0.1437665455758
HVUL1H01688.2 HVUL3H52205.2 0.36003658147574
HVUL1H01688.2 HVUL3H55044.2 0.240332533462221
HVUL1H01688.2 HVUL3H55885.2 0.176666287614355
HVUL1H01688.2 HVUL3H56403.2 0.270041502051353
HVUL1H01688.2 HVUL3H56596.2 0.314861053589642
HVUL1H01688.2 HVUL3H59391.2 0.309671666310161
HVUL1H01688.2 HVUL4H04686.2 0.0765425186195715
HVUL1H01688.2 HVUL4H06353.2 0.342014094715335
HVUL1H01688.2 HVUL4H07060.2 0.062900610974246
HVUL1H01688.2 HVUL4H07091.2 0.0580339247236341
HVUL1H01688.2 HVUL4H07935.2 0.294998598418804
HVUL1H01688.2 HVUL4H08196.2 0.336680009857564
HVUL1H01688.2 HVUL4H08345.2 0.0858177132905556
HVUL1H01688.2 HVUL4H10933.2 0.0769800879750799
HVUL1H01688.2 HVUL4H14392.2 0.252984183803561
HVUL1H01688.2 HVUL4H18822.2 0.269764903071446
HVUL1H01688.2 HVUL4H20060.2 0.281711376948575
HVUL1H01688.2 HVUL4H20810.2 0.0641847872434663
HVUL1H01688.2 HVUL4H21881.2 0.304852288044519
HVUL1H01688.2 HVUL4H22656.2 0.264073985121014
HVUL1H01688.2 HVUL4H22657.2 0.345562547155251
HVUL1H01688.2 HVUL4H22877.2 0.162034170540197
HVUL1H01688.2 HVUL4H23256.2 0.346445056453228
HVUL1H01688.2 HVUL4H23522.2 0.299048780910702
HVUL1H01688.2 HVUL4H24986.2 0.239124533011481
HVUL1H01688.2 HVUL4H25690.2 0.202168465593714
HVUL1H01688.2 HVUL4H26843.2 0.136869767561838
HVUL1H01688.2 HVUL4H28003.2 0.208678673113087
HVUL1H01688.2 HVUL4H30683.2 0.164432095758039
HVUL1H01688.2 HVUL4H31396.2 0.279724469889902
HVUL1H01688.2 HVUL4H33244.2 0.360367023557842
HVUL1H01688.2 HVUL4H33249.2 0.329421363866928
HVUL1H01688.2 HVUL4H34490.2 0.296524343183536
HVUL1H01688.2 HVUL4H35991.2 0.178302919951302
HVUL1H01688.2 HVUL4H36252.2 0.16939345326588
HVUL1H01688.2 HVUL4H36253.2 0.214918628256124
HVUL1H01688.2 HVUL4H38558.2 0.2573666640425
HVUL1H01688.2 HVUL4H38766.2 0.296295384025589
HVUL1H01688.2 HVUL4H39948.2 0.301744821911049
HVUL1H01688.2 HVUL4H42204.2 0.318581207204589
HVUL1H01688.2 HVUL4H45220.2 0.0742994409525362
HVUL1H01688.2 HVUL4H46594.2 0.0863796836125796
HVUL1H01688.2 HVUL4H46709.2 0.313925770972424
HVUL1H01688.2 HVUL4H51087.2 0.335396610884435
HVUL1H01688.2 HVUL4H51168.2 0.28224310764184
HVUL1H01688.2 HVUL4H52689.2 0.0702340849710121
HVUL1H01688.2 HVUL4H58026.2 0.292833193626392
HVUL1H01688.2 HVUL5H02096.2 0.107328979851062
HVUL1H01688.2 HVUL5H03287.2 0.362018302137078
HVUL1H01688.2 HVUL5H03709.2 0.25326961390044
HVUL1H01688.2 HVUL5H03750.2 0.336924658410114
HVUL1H01688.2 HVUL5H05065.2 0.215553241972222
HVUL1H01688.2 HVUL5H08243.2 0.246129946762686
HVUL1H01688.2 HVUL5H09122.2 0.303637447027972
HVUL1H01688.2 HVUL5H09615.2 0.275445000889754
HVUL1H01688.2 HVUL5H13618.2 0.285048873192722
HVUL1H01688.2 HVUL5H13950.2 0.359191399866033
HVUL1H01688.2 HVUL5H14311.2 0.194654472966419
HVUL1H01688.2 HVUL5H14765.2 0.0311644271165962
HVUL1H01688.2 HVUL5H14878.2 0.0345878113815774
HVUL1H01688.2 HVUL5H16565.2 0.177823291752649
HVUL1H01688.2 HVUL5H17995.2 0.0998109743965045
HVUL1H01688.2 HVUL5H22122.2 0.284873752281146
HVUL1H01688.2 HVUL5H23996.2 0.109231499886112
HVUL1H01688.2 HVUL5H24150.2 0.274829089398338
HVUL1H01688.2 HVUL5H24217.2 0.260395242772613
HVUL1H01688.2 HVUL5H24547.2 0.15600442138417
HVUL1H01688.2 HVUL5H24762.2 0.198335019988184
HVUL1H01688.2 HVUL5H25876.2 0.174451392500895
HVUL1H01688.2 HVUL5H27016.2 0.149356795301802
HVUL1H01688.2 HVUL5H27423.2 0.0350808067155933
HVUL1H01688.2 HVUL5H27848.2 0.159016104313953
HVUL1H01688.2 HVUL5H28266.2 0.262649898912562
HVUL1H01688.2 HVUL5H28980.2 0.238709114056702
HVUL1H01688.2 HVUL5H28981.2 0.175276362482835
HVUL1H01688.2 HVUL5H29493.2 0.289962519792916
HVUL1H01688.2 HVUL5H30305.2 0.210531739572582
HVUL1H01688.2 HVUL5H31472.2 0.235667611622449
HVUL1H01688.2 HVUL5H31534.2 0.278179597302753
HVUL1H01688.2 HVUL5H32245.2 0.248183685416822
HVUL1H01688.2 HVUL5H33683.2 0.267460998539571
HVUL1H01688.2 HVUL5H33735.2 0.353527564923647
HVUL1H01688.2 HVUL5H36534.2 0.324051203646761
HVUL1H01688.2 HVUL5H36751.2 0.31901574573855
HVUL1H01688.2 HVUL5H39739.2 0.0858596728901119
HVUL1H01688.2 HVUL5H39748.2 0.326179482998584
HVUL1H01688.2 HVUL5H40577.2 0.223700718242482
HVUL1H01688.2 HVUL5H47286.2 0.200769254522984
HVUL1H01688.2 HVUL5H47962.2 0.290289734640715
HVUL1H01688.2 HVUL5H48694.2 0.0560022051581528
HVUL1H01688.2 HVUL5H49109.2 0.347096219593784
HVUL1H01688.2 HVUL5H49815.2 0.300631919465476
HVUL1H01688.2 HVUL5H50421.2 0.294976679797493
HVUL1H01688.2 HVUL5H53175.2 0.221337950395471
HVUL1H01688.2 HVUL6H01880.2 0.266050828687391
HVUL1H01688.2 HVUL6H02023.2 0.265023116066861
HVUL1H01688.2 HVUL6H03366.2 0.246413677301156
HVUL1H01688.2 HVUL6H03725.2 0.198484889297073
HVUL1H01688.2 HVUL6H04553.2 0.044414316694955
HVUL1H01688.2 HVUL6H05446.2 0.277126064288982
HVUL1H01688.2 HVUL6H07471.2 0.297348977080136
HVUL1H01688.2 HVUL6H08769.2 0.210601794870609
HVUL1H01688.2 HVUL6H09792.2 0.209521616901947
HVUL1H01688.2 HVUL6H11196.2 0.115386886119886
HVUL1H01688.2 HVUL6H15294.2 0.294071039335838
HVUL1H01688.2 HVUL6H15402.2 0.248049439977563
HVUL1H01688.2 HVUL6H17004.2 0.105761685468496
HVUL1H01688.2 HVUL6H17854.2 0.186471170463695
HVUL1H01688.2 HVUL6H18328.2 0.164274328086403
HVUL1H01688.2 HVUL6H19305.2 0.0849599605260312
HVUL1H01688.2 HVUL6H19934.2 0.221667685475088
HVUL1H01688.2 HVUL6H24521.2 0.120104746042757
HVUL1H01688.2 HVUL6H25340.2 0.15546622100928
HVUL1H01688.2 HVUL6H29909.2 0.16674279911812
HVUL1H01688.2 HVUL6H31900.2 0.229523389231483
HVUL1H01688.2 HVUL6H32383.2 0.360148793792404
HVUL1H01688.2 HVUL6H36406.2 0.100374280568266
HVUL1H01688.2 HVUL6H37029.2 0.0783206266844708
HVUL1H01688.2 HVUL6H38442.2 0.153787390613638
HVUL1H01688.2 HVUL6H38788.2 0.238501085539433
HVUL1H01688.2 HVUL6H38874.2 0.182937047531861
HVUL1H01688.2 HVUL6H40505.2 0.178778301378824
HVUL1H01688.2 HVUL6H41149.2 0.130672798174469
HVUL1H01688.2 HVUL6H45898.2 0.268886597239493
HVUL1H01688.2 HVUL6H46097.2 0.332632204407809
HVUL1H01688.2 HVUL6H46099.2 0.0971130269107104
HVUL1H01688.2 HVUL6H46104.2 0.215850187822033
HVUL1H01688.2 HVUL6H48954.2 0.287514821705341
HVUL1H01688.2 HVUL6H51096.2 0.301448722348007
HVUL1H01688.2 HVUL7H01642.2 0.31635211902503
HVUL1H01688.2 HVUL7H01987.2 0.330078689883058
HVUL1H01688.2 HVUL7H02902.2 0.305738266811892
HVUL1H01688.2 HVUL7H05382.2 0.215273504282933
HVUL1H01688.2 HVUL7H05514.2 0.217346897632609
HVUL1H01688.2 HVUL7H06762.2 0.337833348767888
HVUL1H01688.2 HVUL7H08413.2 0.211895680210101
HVUL1H01688.2 HVUL7H09127.2 0.273764411833446
HVUL1H01688.2 HVUL7H09572.2 0.251223697140074
HVUL1H01688.2 HVUL7H09713.2 0.239355600281676
HVUL1H01688.2 HVUL7H10613.2 0.368258977358871
HVUL1H01688.2 HVUL7H12169.2 0.193159215636063
HVUL1H01688.2 HVUL7H14873.2 0.334695756435133
HVUL1H01688.2 HVUL7H15430.2 0.137358532093586
HVUL1H01688.2 HVUL7H17449.2 0.175062258539867
HVUL1H01688.2 HVUL7H18584.2 0.160732914707262
HVUL1H01688.2 HVUL7H18798.2 0.177556866188454
HVUL1H01688.2 HVUL7H19404.2 0.193302198400999
HVUL1H01688.2 HVUL7H19446.2 0.152975270378697
HVUL1H01688.2 HVUL7H20841.2 0.114126958729909
HVUL1H01688.2 HVUL7H23622.2 0.149806280602191
HVUL1H01688.2 HVUL7H24220.2 0.278131673582555
HVUL1H01688.2 HVUL7H26985.2 0.307461885171764
HVUL1H01688.2 HVUL7H28814.2 0.0883367946986664
HVUL1H01688.2 HVUL7H30153.2 0.339962339723578
HVUL1H01688.2 HVUL7H31946.2 0.198293188653628
HVUL1H01688.2 HVUL7H32226.2 0.117172472351176
HVUL1H01688.2 HVUL7H32680.2 0.250534241522371
HVUL1H01688.2 HVUL7H33531.2 0.193455544598142
HVUL1H01688.2 HVUL7H33535.2 0.210798858716361
HVUL1H01688.2 HVUL7H34129.2 0.312839031238003
HVUL1H01688.2 HVUL7H34629.2 0.207435975630411
HVUL1H01688.2 HVUL7H35574.2 0.244410948745339
HVUL1H01688.2 HVUL7H35655.2 0.323615811604718
HVUL1H01688.2 HVUL7H36582.2 0.292106794064367
HVUL1H01688.2 HVUL7H37394.2 0.177098260016971
HVUL1H01688.2 HVUL7H38141.2 0.249902128906509
HVUL1H01688.2 HVUL7H38746.2 0.191840300787679
HVUL1H01688.2 HVUL7H40086.2 0.158472291090891
HVUL1H01688.2 HVUL7H41147.2 0.196094342621695
HVUL1H01688.2 HVUL7H41614.2 0.165367980293678
HVUL1H01688.2 HVUL7H41635.2 0.363734653161192
HVUL1H01688.2 HVUL7H42129.2 0.26819790603803
HVUL1H01688.2 HVUL7H43367.2 0.225368408986975
HVUL1H01688.2 HVUL7H44188.2 0.0811523529647031
HVUL1H01688.2 HVUL7H51974.2 0.120883097068152
HVUL1H01688.2 HVUL7H53407.2 0.220911845325067
HVUL1H01782.2 HVUL1H02214.2 0.262419793043579
HVUL1H01782.2 HVUL1H03043.2 0.0897245532431267
HVUL1H01782.2 HVUL1H07736.2 0.13803893390073
HVUL1H01782.2 HVUL1H10645.2 0.222703089215175
HVUL1H01782.2 HVUL1H11089.2 0.0441996982060948
HVUL1H01782.2 HVUL1H12951.2 0.229025833983375
HVUL1H01782.2 HVUL1H13470.2 0.0874290508724549
HVUL1H01782.2 HVUL1H14432.2 0.14718645991126
HVUL1H01782.2 HVUL1H14482.2 0.314665077080056
HVUL1H01782.2 HVUL1H14729.2 0.33133706713917
HVUL1H01782.2 HVUL1H15353.2 0.129051255827052
HVUL1H01782.2 HVUL1H15463.2 0.269734097257036
HVUL1H01782.2 HVUL1H15844.2 0.155889041495585
HVUL1H01782.2 HVUL1H16590.2 0.0879715972977097
HVUL1H01782.2 HVUL1H20360.2 0.144656470623983
HVUL1H01782.2 HVUL1H21556.2 0.289888327818846
HVUL1H01782.2 HVUL1H22016.2 0.275036785678727
HVUL1H01782.2 HVUL1H22532.2 0.273328237074549
HVUL1H01782.2 HVUL1H23974.2 0.245080630535726
HVUL1H01782.2 HVUL1H24390.2 0.191103798812688
HVUL1H01782.2 HVUL1H29666.2 0.257089213261428
HVUL1H01782.2 HVUL1H30589.2 0.148485336453372
HVUL1H01782.2 HVUL1H30857.2 0.183761392666953
HVUL1H01782.2 HVUL1H31339.2 0.309901156525264
HVUL1H01782.2 HVUL1H32442.2 0.266890347388132
HVUL1H01782.2 HVUL1H32789.2 0.095497030636877
HVUL1H01782.2 HVUL1H33000.2 0.106001181109604
HVUL1H01782.2 HVUL1H34458.2 0.29442728396377
HVUL1H01782.2 HVUL1H37233.2 0.179249196369772
HVUL1H01782.2 HVUL1H37466.2 0.21834427149964
HVUL1H01782.2 HVUL1H40084.2 0.124236126679222
HVUL1H01782.2 HVUL1H43359.2 0.156921630696148
HVUL1H01782.2 HVUL1H43656.2 0.183655612785329
HVUL1H01782.2 HVUL1H44195.2 0.0917614102314444
HVUL1H01782.2 HVUL1H47175.2 0.168664595029303
HVUL1H01782.2 HVUL1H48073.2 0.323480741774866
HVUL1H01782.2 HVUL1H52124.2 0.225872803404303
HVUL1H01782.2 HVUL2H00488.2 0.0678312504725984
HVUL1H01782.2 HVUL2H01065.2 0.0457751827976808
HVUL1H01782.2 HVUL2H03693.2 0.251057115712437
HVUL1H01782.2 HVUL2H04444.2 0.150877300162979
HVUL1H01782.2 HVUL2H04690.2 0.286065996550335
HVUL1H01782.2 HVUL2H05107.2 0.162992550345806
HVUL1H01782.2 HVUL2H05483.2 0.221667953978574
HVUL1H01782.2 HVUL2H05509.2 0.231731902174044
HVUL1H01782.2 HVUL2H05580.2 0.122113162350635
HVUL1H01782.2 HVUL2H06941.2 0.0691253083572539
HVUL1H01782.2 HVUL2H07117.2 0.237604807175247
HVUL1H01782.2 HVUL2H08148.2 0.276995988354426
HVUL1H01782.2 HVUL2H09901.2 0.205767019857132
HVUL1H01782.2 HVUL2H10344.2 0.287487227785413
HVUL1H01782.2 HVUL2H10450.2 0.169999893748747
HVUL1H01782.2 HVUL2H11398.2 0.156525328222113
HVUL1H01782.2 HVUL2H12743.2 0.259711043018745
HVUL1H01782.2 HVUL2H15007.2 0.1916160785215
HVUL1H01782.2 HVUL2H15185.2 0.100423659203094
HVUL1H01782.2 HVUL2H16659.2 0.182157336926635
HVUL1H01782.2 HVUL2H17664.2 0.133081959440538
HVUL1H01782.2 HVUL2H19076.2 0.247538980152859
HVUL1H01782.2 HVUL2H19077.2 0.231725814554307
HVUL1H01782.2 HVUL2H19925.2 0.245287054873195
HVUL1H01782.2 HVUL2H21399.2 0.123284659336887
HVUL1H01782.2 HVUL2H21734.2 0.245429646802674
HVUL1H01782.2 HVUL2H22826.2 0.183148179942904
HVUL1H01782.2 HVUL2H24680.2 0.200085353577944
HVUL1H01782.2 HVUL2H25597.2 0.0602558082121782
HVUL1H01782.2 HVUL2H26485.2 0.229887351867289
HVUL1H01782.2 HVUL2H26573.2 0.215058034079427
HVUL1H01782.2 HVUL2H28164.2 0.129742087836947
HVUL1H01782.2 HVUL2H29045.2 0.237433276962275
HVUL1H01782.2 HVUL2H31707.2 0.129116480273536
HVUL1H01782.2 HVUL2H35334.2 0.142113849791975
HVUL1H01782.2 HVUL2H37652.2 0.179351676597621
HVUL1H01782.2 HVUL2H38539.2 0.141509355862306
HVUL1H01782.2 HVUL2H38540.2 0.131288102841333
HVUL1H01782.2 HVUL2H40334.2 0.159776441607151
HVUL1H01782.2 HVUL2H43442.2 0.248495356583183
HVUL1H01782.2 HVUL2H45567.2 0.14003645478971
HVUL1H01782.2 HVUL2H46744.2 0.23094897770381
HVUL1H01782.2 HVUL2H48830.2 0.0568675467947708
HVUL1H01782.2 HVUL2H49126.2 0.208023622238353
HVUL1H01782.2 HVUL2H50114.2 0.115449965971927
HVUL1H01782.2 HVUL2H50171.2 0.179273698972133
HVUL1H01782.2 HVUL2H50172.2 0.0316812651751438
HVUL1H01782.2 HVUL2H51674.2 0.199996344607559
HVUL1H01782.2 HVUL2H52073.2 0.175979345514677
HVUL1H01782.2 HVUL2H53124.2 0.19792136752794
HVUL1H01782.2 HVUL2H53320.2 0.138706805395478
HVUL1H01782.2 HVUL3H02529.2 0.205613279893597
HVUL1H01782.2 HVUL3H02717.2 0.304685377523762
HVUL1H01782.2 HVUL3H03695.2 0.307488352614819
HVUL1H01782.2 HVUL3H05976.2 0.259456777773445
HVUL1H01782.2 HVUL3H06040.2 0.185188323854523
HVUL1H01782.2 HVUL3H06208.2 0.31551218377614
HVUL1H01782.2 HVUL3H06433.2 0.260564203482076
HVUL1H01782.2 HVUL3H06718.2 0.108518487828627
HVUL1H01782.2 HVUL3H09013.2 0.207859547949311
HVUL1H01782.2 HVUL3H11956.2 0.193583623498068
HVUL1H01782.2 HVUL3H11967.2 0.292468074956296
HVUL1H01782.2 HVUL3H12364.2 0.282816169995686
HVUL1H01782.2 HVUL3H12464.2 0.322710036034293
HVUL1H01782.2 HVUL3H12728.2 0.181505134347899
HVUL1H01782.2 HVUL3H15476.2 0.281358103606912
HVUL1H01782.2 HVUL3H15598.2 0.12443121796407
HVUL1H01782.2 HVUL3H15897.2 0.0529123339739718
HVUL1H01782.2 HVUL3H16981.2 0.233432361814862
HVUL1H01782.2 HVUL3H17685.2 0.210397925527547
HVUL1H01782.2 HVUL3H20168.2 0.280499913203343
HVUL1H01782.2 HVUL3H21329.2 0.201043061522081
HVUL1H01782.2 HVUL3H21335.2 0.235180345152672
HVUL1H01782.2 HVUL3H24029.2 0.187671418342064
HVUL1H01782.2 HVUL3H24267.2 0.237656955511191
HVUL1H01782.2 HVUL3H24886.2 0.153899434942739
HVUL1H01782.2 HVUL3H26926.2 0.175616045345184
HVUL1H01782.2 HVUL3H27212.2 0.19909234491811
HVUL1H01782.2 HVUL3H27722.2 0.288398173814828
HVUL1H01782.2 HVUL3H32007.2 0.140093473359311
HVUL1H01782.2 HVUL3H32587.2 0.192308191367508
HVUL1H01782.2 HVUL3H32589.2 0.191513966827564
HVUL1H01782.2 HVUL3H32594.2 0.191203893260719
HVUL1H01782.2 HVUL3H37124.2 0.150974908983466
HVUL1H01782.2 HVUL3H41909.2 0.223865933499563
HVUL1H01782.2 HVUL3H42226.2 0.0852704791290439
HVUL1H01782.2 HVUL3H42480.2 0.094753211981957
HVUL1H01782.2 HVUL3H42964.2 0.223957739312801
HVUL1H01782.2 HVUL3H45689.2 0.158665380613162
HVUL1H01782.2 HVUL3H48646.2 0.315491269850302
HVUL1H01782.2 HVUL3H50036.2 0.226722318488059
HVUL1H01782.2 HVUL3H50037.2 0.25570550124806
HVUL1H01782.2 HVUL3H51523.2 0.226633656755659
HVUL1H01782.2 HVUL3H52205.2 0.310920753458051
HVUL1H01782.2 HVUL3H55044.2 0.164969307245506
HVUL1H01782.2 HVUL3H55885.2 0.23404948827432
HVUL1H01782.2 HVUL3H56403.2 0.219905417195203
HVUL1H01782.2 HVUL3H56596.2 0.258719956030489
HVUL1H01782.2 HVUL3H59391.2 0.215557332870642
HVUL1H01782.2 HVUL4H04686.2 0.127035839016975
HVUL1H01782.2 HVUL4H06353.2 0.235617719114555
HVUL1H01782.2 HVUL4H07060.2 0.0948877285834826
HVUL1H01782.2 HVUL4H07091.2 0.122605737120224
HVUL1H01782.2 HVUL4H07935.2 0.282237880740135
HVUL1H01782.2 HVUL4H08196.2 0.269818849702664
HVUL1H01782.2 HVUL4H08345.2 0.155147343151816
HVUL1H01782.2 HVUL4H10933.2 0.137215017003398
HVUL1H01782.2 HVUL4H14392.2 0.275962799336791
HVUL1H01782.2 HVUL4H18822.2 0.281522124342339
HVUL1H01782.2 HVUL4H20060.2 0.195836878326552
HVUL1H01782.2 HVUL4H20810.2 0.102305542399843
HVUL1H01782.2 HVUL4H21881.2 0.193182419422823
HVUL1H01782.2 HVUL4H22656.2 0.310607761110517
HVUL1H01782.2 HVUL4H22657.2 0.253957106584394
HVUL1H01782.2 HVUL4H22877.2 0.242849318731894
HVUL1H01782.2 HVUL4H23256.2 0.297248450308402
HVUL1H01782.2 HVUL4H23522.2 0.225779281536825
HVUL1H01782.2 HVUL4H24986.2 0.276913129575394
HVUL1H01782.2 HVUL4H25690.2 0.246360688685752
HVUL1H01782.2 HVUL4H26843.2 0.191332435228316
HVUL1H01782.2 HVUL4H28003.2 0.198010060514243
HVUL1H01782.2 HVUL4H30683.2 0.125936820233545
HVUL1H01782.2 HVUL4H31396.2 0.269555847514547
HVUL1H01782.2 HVUL4H33244.2 0.259616348936118
HVUL1H01782.2 HVUL4H33249.2 0.288800269202746
HVUL1H01782.2 HVUL4H34490.2 0.285580278028227
HVUL1H01782.2 HVUL4H35991.2 0.114890387111285
HVUL1H01782.2 HVUL4H36252.2 0.235817583159601
HVUL1H01782.2 HVUL4H36253.2 0.274299037117112
HVUL1H01782.2 HVUL4H38558.2 0.139376718817653
HVUL1H01782.2 HVUL4H38766.2 0.237455060226278
HVUL1H01782.2 HVUL4H39948.2 0.169456952127925
HVUL1H01782.2 HVUL4H42204.2 0.258982011113484
HVUL1H01782.2 HVUL4H45220.2 0.129731227763963
HVUL1H01782.2 HVUL4H46594.2 0.158895945059881
HVUL1H01782.2 HVUL4H46709.2 0.208834038417234
HVUL1H01782.2 HVUL4H51087.2 0.260747637316259
HVUL1H01782.2 HVUL4H51168.2 0.182860599721773
HVUL1H01782.2 HVUL4H52689.2 0.145127094157943
HVUL1H01782.2 HVUL4H58026.2 0.224975612060515
HVUL1H01782.2 HVUL5H02096.2 0.161339403925058
HVUL1H01782.2 HVUL5H03287.2 0.287180504513355
HVUL1H01782.2 HVUL5H03709.2 0.305476939843766
HVUL1H01782.2 HVUL5H03750.2 0.25471604488588
HVUL1H01782.2 HVUL5H05065.2 0.249808037667228
HVUL1H01782.2 HVUL5H08243.2 0.138463467081307
HVUL1H01782.2 HVUL5H09122.2 0.275208394028625
HVUL1H01782.2 HVUL5H09615.2 0.18048733894939
HVUL1H01782.2 HVUL5H13618.2 0.182575428727101
HVUL1H01782.2 HVUL5H13950.2 0.316959703827768
HVUL1H01782.2 HVUL5H14311.2 0.114868851210956
HVUL1H01782.2 HVUL5H14765.2 0.0682749595669481
HVUL1H01782.2 HVUL5H14878.2 0.0641024456973195
HVUL1H01782.2 HVUL5H16565.2 0.0955425282497189
HVUL1H01782.2 HVUL5H17995.2 0.167235167098096
HVUL1H01782.2 HVUL5H22122.2 0.309650985909231
HVUL1H01782.2 HVUL5H23996.2 0.0519705692381248
HVUL1H01782.2 HVUL5H24150.2 0.24791169162911
HVUL1H01782.2 HVUL5H24217.2 0.141473172577535
HVUL1H01782.2 HVUL5H24547.2 0.1380401763166
HVUL1H01782.2 HVUL5H24762.2 0.170002948931187
HVUL1H01782.2 HVUL5H25876.2 0.117811462670136
HVUL1H01782.2 HVUL5H27016.2 0.0929217378532534
HVUL1H01782.2 HVUL5H27423.2 0.067546698064562
HVUL1H01782.2 HVUL5H27848.2 0.158284434929522
HVUL1H01782.2 HVUL5H28266.2 0.149369929386633
HVUL1H01782.2 HVUL5H28980.2 0.285389396794247
HVUL1H01782.2 HVUL5H28981.2 0.107375891584869
HVUL1H01782.2 HVUL5H29493.2 0.25549654667727
HVUL1H01782.2 HVUL5H30305.2 0.273817484174321
HVUL1H01782.2 HVUL5H31472.2 0.187156984231332
HVUL1H01782.2 HVUL5H31534.2 0.184555166186975
HVUL1H01782.2 HVUL5H32245.2 0.16171663658499
HVUL1H01782.2 HVUL5H33683.2 0.253385264023564
HVUL1H01782.2 HVUL5H33735.2 0.277639584838189
HVUL1H01782.2 HVUL5H36534.2 0.276176842694187
HVUL1H01782.2 HVUL5H36751.2 0.321814331721449
HVUL1H01782.2 HVUL5H39739.2 0.13221737966438
HVUL1H01782.2 HVUL5H39748.2 0.297311903397102
HVUL1H01782.2 HVUL5H40577.2 0.264418794523258
HVUL1H01782.2 HVUL5H47286.2 0.134919815307408
HVUL1H01782.2 HVUL5H47962.2 0.25847158878665
HVUL1H01782.2 HVUL5H48694.2 0.115352136363297
HVUL1H01782.2 HVUL5H49109.2 0.28697707542354
HVUL1H01782.2 HVUL5H49815.2 0.207950819145042
HVUL1H01782.2 HVUL5H50421.2 0.289303389934378
HVUL1H01782.2 HVUL5H53175.2 0.244726110830533
HVUL1H01782.2 HVUL6H01880.2 0.147585587273728
HVUL1H01782.2 HVUL6H02023.2 0.300122950252877
HVUL1H01782.2 HVUL6H03366.2 0.316668612616181
HVUL1H01782.2 HVUL6H03725.2 0.237952877190418
HVUL1H01782.2 HVUL6H04553.2 0.0768526483660489
HVUL1H01782.2 HVUL6H05446.2 0.221994430985083
HVUL1H01782.2 HVUL6H07471.2 0.265711525148234
HVUL1H01782.2 HVUL6H08769.2 0.270725454095049
HVUL1H01782.2 HVUL6H09792.2 0.134028138887043
HVUL1H01782.2 HVUL6H11196.2 0.0548173834632409
HVUL1H01782.2 HVUL6H15294.2 0.248213562319883
HVUL1H01782.2 HVUL6H15402.2 0.235430389512164
HVUL1H01782.2 HVUL6H17004.2 0.0720881691687014
HVUL1H01782.2 HVUL6H17854.2 0.113632693039205
HVUL1H01782.2 HVUL6H18328.2 0.20708170503231
HVUL1H01782.2 HVUL6H19305.2 0.129960252278258
HVUL1H01782.2 HVUL6H19934.2 0.112923104539354
HVUL1H01782.2 HVUL6H24521.2 0.0624303732359069
HVUL1H01782.2 HVUL6H25340.2 0.205333173183966
HVUL1H01782.2 HVUL6H29909.2 0.254375741361389
HVUL1H01782.2 HVUL6H31900.2 0.186129808337728
HVUL1H01782.2 HVUL6H32383.2 0.26951959475122
HVUL1H01782.2 HVUL6H36406.2 0.177733446301676
HVUL1H01782.2 HVUL6H37029.2 0.154334778593216
HVUL1H01782.2 HVUL6H38442.2 0.171028102849311
HVUL1H01782.2 HVUL6H38788.2 0.249563030671702
HVUL1H01782.2 HVUL6H38874.2 0.0957690373436394
HVUL1H01782.2 HVUL6H40505.2 0.267604709832751
HVUL1H01782.2 HVUL6H41149.2 0.150803409660138
HVUL1H01782.2 HVUL6H45898.2 0.277996492460515
HVUL1H01782.2 HVUL6H46097.2 0.259670919766461
HVUL1H01782.2 HVUL6H46099.2 0.170913950041978
HVUL1H01782.2 HVUL6H46104.2 0.214048783969176
HVUL1H01782.2 HVUL6H48954.2 0.257922378875806
HVUL1H01782.2 HVUL6H51096.2 0.216397210744941
HVUL1H01782.2 HVUL7H01642.2 0.273316338180835
HVUL1H01782.2 HVUL7H01987.2 0.292077465663411
HVUL1H01782.2 HVUL7H02902.2 0.324119843098914
HVUL1H01782.2 HVUL7H05382.2 0.188612813728203
HVUL1H01782.2 HVUL7H05514.2 0.21140868801042
HVUL1H01782.2 HVUL7H06762.2 0.208308618456684
HVUL1H01782.2 HVUL7H08413.2 0.224702060407102
HVUL1H01782.2 HVUL7H09127.2 0.19074689846764
HVUL1H01782.2 HVUL7H09572.2 0.223567715224456
HVUL1H01782.2 HVUL7H09713.2 0.152109069861166
HVUL1H01782.2 HVUL7H10613.2 0.252559571691325
HVUL1H01782.2 HVUL7H12169.2 0.152917377496853
HVUL1H01782.2 HVUL7H14873.2 0.249856527485482
HVUL1H01782.2 HVUL7H15430.2 0.218866089916512
HVUL1H01782.2 HVUL7H17449.2 0.0790483144549215
HVUL1H01782.2 HVUL7H18584.2 0.180805678785326
HVUL1H01782.2 HVUL7H18798.2 0.253717501298579
HVUL1H01782.2 HVUL7H19404.2 0.238190480719892
HVUL1H01782.2 HVUL7H19446.2 0.222590159058664
HVUL1H01782.2 HVUL7H20841.2 0.0623572574397302
HVUL1H01782.2 HVUL7H23622.2 0.086683484352595
HVUL1H01782.2 HVUL7H24220.2 0.230579941261229
HVUL1H01782.2 HVUL7H26985.2 0.236383628403691
HVUL1H01782.2 HVUL7H28814.2 0.149102009254786
HVUL1H01782.2 HVUL7H30153.2 0.270806494518693
HVUL1H01782.2 HVUL7H31946.2 0.230404265540574
HVUL1H01782.2 HVUL7H32226.2 0.0546621400241548
HVUL1H01782.2 HVUL7H32680.2 0.245604551137509
HVUL1H01782.2 HVUL7H33531.2 0.129541544943467
HVUL1H01782.2 HVUL7H33535.2 0.118689718222689
HVUL1H01782.2 HVUL7H34129.2 0.330165808414293
HVUL1H01782.2 HVUL7H34629.2 0.176433630089482
HVUL1H01782.2 HVUL7H35574.2 0.15455590345059
HVUL1H01782.2 HVUL7H35655.2 0.262224330004289
HVUL1H01782.2 HVUL7H36582.2 0.222083130760396
HVUL1H01782.2 HVUL7H37394.2 0.0993537693981691
HVUL1H01782.2 HVUL7H38141.2 0.210313486049431
HVUL1H01782.2 HVUL7H38746.2 0.222232344027492
HVUL1H01782.2 HVUL7H40086.2 0.201316009369799
HVUL1H01782.2 HVUL7H41147.2 0.231508277981509
HVUL1H01782.2 HVUL7H41614.2 0.155264232088558
HVUL1H01782.2 HVUL7H41635.2 0.256787162581566
HVUL1H01782.2 HVUL7H42129.2 0.277443263492357
HVUL1H01782.2 HVUL7H43367.2 0.273939369717042
HVUL1H01782.2 HVUL7H44188.2 0.148952038820502
HVUL1H01782.2 HVUL7H51974.2 0.178474307208997
HVUL1H01782.2 HVUL7H53407.2 0.240819622630222
HVUL1H02214.2 HVUL1H03043.2 0.0510351528187049
HVUL1H02214.2 HVUL1H07736.2 0.103851243979487
HVUL1H02214.2 HVUL1H10645.2 0.24571817014973
HVUL1H02214.2 HVUL1H11089.2 0.036207146670446
HVUL1H02214.2 HVUL1H12951.2 0.156512702160232
HVUL1H02214.2 HVUL1H13470.2 0.0661418618569918
HVUL1H02214.2 HVUL1H14432.2 0.0970603683827579
HVUL1H02214.2 HVUL1H14482.2 0.218524934123799
HVUL1H02214.2 HVUL1H14729.2 0.283251402203348
HVUL1H02214.2 HVUL1H15353.2 0.0956002633755662
HVUL1H02214.2 HVUL1H15463.2 0.228042318128269
HVUL1H02214.2 HVUL1H15844.2 0.163676148729452
HVUL1H02214.2 HVUL1H16590.2 0.073665573153639
HVUL1H02214.2 HVUL1H20360.2 0.100201408856524
HVUL1H02214.2 HVUL1H21556.2 0.235476279734709
HVUL1H02214.2 HVUL1H22016.2 0.190450105100095
HVUL1H02214.2 HVUL1H22532.2 0.181767420521106
HVUL1H02214.2 HVUL1H23974.2 0.156607773585306
HVUL1H02214.2 HVUL1H24390.2 0.187732040325726
HVUL1H02214.2 HVUL1H29666.2 0.247779697430521
HVUL1H02214.2 HVUL1H30589.2 0.108248821227927
HVUL1H02214.2 HVUL1H30857.2 0.150249234679073
HVUL1H02214.2 HVUL1H31339.2 0.242422770089225
HVUL1H02214.2 HVUL1H32442.2 0.176526998569153
HVUL1H02214.2 HVUL1H32789.2 0.0743357301050684
HVUL1H02214.2 HVUL1H33000.2 0.0803226871555777
HVUL1H02214.2 HVUL1H34458.2 0.204131313055946
HVUL1H02214.2 HVUL1H37233.2 0.200642928608583
HVUL1H02214.2 HVUL1H37466.2 0.150740240095019
HVUL1H02214.2 HVUL1H40084.2 0.104956423196555
HVUL1H02214.2 HVUL1H43359.2 0.141086009626302
HVUL1H02214.2 HVUL1H43656.2 0.157351184955104
HVUL1H02214.2 HVUL1H44195.2 0.0762520281385676
HVUL1H02214.2 HVUL1H47175.2 0.12818820027097
HVUL1H02214.2 HVUL1H48073.2 0.243573888608578
HVUL1H02214.2 HVUL1H52124.2 0.143262507461813
HVUL1H02214.2 HVUL2H00488.2 0.0619758255213412
HVUL1H02214.2 HVUL2H01065.2 0.027060719677263
HVUL1H02214.2 HVUL2H03693.2 0.208021467071437
HVUL1H02214.2 HVUL2H04444.2 0.131083208139719
HVUL1H02214.2 HVUL2H04690.2 0.23552985160226
HVUL1H02214.2 HVUL2H05107.2 0.127555376134388
HVUL1H02214.2 HVUL2H05483.2 0.223695846990839
HVUL1H02214.2 HVUL2H05509.2 0.178133481677495
HVUL1H02214.2 HVUL2H05580.2 0.12766471713107
HVUL1H02214.2 HVUL2H06941.2 0.0623768735116639
HVUL1H02214.2 HVUL2H07117.2 0.159992798446643
HVUL1H02214.2 HVUL2H08148.2 0.197281776022102
HVUL1H02214.2 HVUL2H09901.2 0.165753631563504
HVUL1H02214.2 HVUL2H10344.2 0.247598603617959
HVUL1H02214.2 HVUL2H10450.2 0.176744456414067
HVUL1H02214.2 HVUL2H11398.2 0.107507566225683
HVUL1H02214.2 HVUL2H12743.2 0.192311403895563
HVUL1H02214.2 HVUL2H15007.2 0.124744282259872
HVUL1H02214.2 HVUL2H15185.2 0.0920657596947918
HVUL1H02214.2 HVUL2H16659.2 0.178727932031103
HVUL1H02214.2 HVUL2H17664.2 0.0785786452378674
HVUL1H02214.2 HVUL2H19076.2 0.179138112165882
HVUL1H02214.2 HVUL2H19077.2 0.167569672838331
HVUL1H02214.2 HVUL2H19925.2 0.2077921401371
HVUL1H02214.2 HVUL2H21399.2 0.1044073916377
HVUL1H02214.2 HVUL2H21734.2 0.187637519558249
HVUL1H02214.2 HVUL2H22826.2 0.126906288415776
HVUL1H02214.2 HVUL2H24680.2 0.181122499636656
HVUL1H02214.2 HVUL2H25597.2 0.0457850905746058
HVUL1H02214.2 HVUL2H26485.2 0.162044962381457
HVUL1H02214.2 HVUL2H26573.2 0.128368203645445
HVUL1H02214.2 HVUL2H28164.2 0.122879466552865
HVUL1H02214.2 HVUL2H29045.2 0.193254562180465
HVUL1H02214.2 HVUL2H31707.2 0.0890676736435285
HVUL1H02214.2 HVUL2H35334.2 0.110958262394812
HVUL1H02214.2 HVUL2H37652.2 0.137581287955271
HVUL1H02214.2 HVUL2H38539.2 0.0957635415009238
HVUL1H02214.2 HVUL2H38540.2 0.0880896613819867
HVUL1H02214.2 HVUL2H40334.2 0.0870394993988219
HVUL1H02214.2 HVUL2H43442.2 0.204722366751012
HVUL1H02214.2 HVUL2H45567.2 0.0994475301598821
HVUL1H02214.2 HVUL2H46744.2 0.233390919274399
HVUL1H02214.2 HVUL2H48830.2 0.0409333777218352
HVUL1H02214.2 HVUL2H49126.2 0.203989868360291
HVUL1H02214.2 HVUL2H50114.2 0.112694860542666
HVUL1H02214.2 HVUL2H50171.2 0.110552567824377
HVUL1H02214.2 HVUL2H50172.2 0.0226820877048164
HVUL1H02214.2 HVUL2H51674.2 0.128223911462418
HVUL1H02214.2 HVUL2H52073.2 0.187962959020295
HVUL1H02214.2 HVUL2H53124.2 0.148163447240358
HVUL1H02214.2 HVUL2H53320.2 0.187799225036405
HVUL1H02214.2 HVUL3H02529.2 0.154888521305351
HVUL1H02214.2 HVUL3H02717.2 0.221216087405405
HVUL1H02214.2 HVUL3H03695.2 0.264412120707465
HVUL1H02214.2 HVUL3H05976.2 0.203871245928967
HVUL1H02214.2 HVUL3H06040.2 0.11026804091463
HVUL1H02214.2 HVUL3H06208.2 0.282937083815778
HVUL1H02214.2 HVUL3H06433.2 0.228727927525856
HVUL1H02214.2 HVUL3H06718.2 0.122114038095473
HVUL1H02214.2 HVUL3H09013.2 0.202015793683996
HVUL1H02214.2 HVUL3H11956.2 0.189220265135992
HVUL1H02214.2 HVUL3H11967.2 0.262246283710642
HVUL1H02214.2 HVUL3H12364.2 0.189462271137768
HVUL1H02214.2 HVUL3H12464.2 0.24383093717576
HVUL1H02214.2 HVUL3H12728.2 0.167096946026323
HVUL1H02214.2 HVUL3H15476.2 0.24255762513237
HVUL1H02214.2 HVUL3H15598.2 0.119063467922444
HVUL1H02214.2 HVUL3H15897.2 0.0275414413414729
HVUL1H02214.2 HVUL3H16981.2 0.183139677191464
HVUL1H02214.2 HVUL3H17685.2 0.139484127056177
HVUL1H02214.2 HVUL3H20168.2 0.200263406367078
HVUL1H02214.2 HVUL3H21329.2 0.192169900677419
HVUL1H02214.2 HVUL3H21335.2 0.176932665714145
HVUL1H02214.2 HVUL3H24029.2 0.136670576823927
HVUL1H02214.2 HVUL3H24267.2 0.25119582470486
HVUL1H02214.2 HVUL3H24886.2 0.124958110588526
HVUL1H02214.2 HVUL3H26926.2 0.118924441344847
HVUL1H02214.2 HVUL3H27212.2 0.12766360419872
HVUL1H02214.2 HVUL3H27722.2 0.241468826141585
HVUL1H02214.2 HVUL3H32007.2 0.150368871578164
HVUL1H02214.2 HVUL3H32587.2 0.137277608432356
HVUL1H02214.2 HVUL3H32589.2 0.139570363395579
HVUL1H02214.2 HVUL3H32594.2 0.181064501433431
HVUL1H02214.2 HVUL3H37124.2 0.105986241275804
HVUL1H02214.2 HVUL3H41909.2 0.142750712057441
HVUL1H02214.2 HVUL3H42226.2 0.0589890979834337
HVUL1H02214.2 HVUL3H42480.2 0.108686543276896
HVUL1H02214.2 HVUL3H42964.2 0.189709407308492
HVUL1H02214.2 HVUL3H45689.2 0.127258398450922
HVUL1H02214.2 HVUL3H48646.2 0.279577614876688
HVUL1H02214.2 HVUL3H50036.2 0.141930314750607
HVUL1H02214.2 HVUL3H50037.2 0.215714278602609
HVUL1H02214.2 HVUL3H51523.2 0.165113873197045
HVUL1H02214.2 HVUL3H52205.2 0.257099704523958
HVUL1H02214.2 HVUL3H55044.2 0.104074118921915
HVUL1H02214.2 HVUL3H55885.2 0.237656064374599
HVUL1H02214.2 HVUL3H56403.2 0.133037957519236
HVUL1H02214.2 HVUL3H56596.2 0.228461286845706
HVUL1H02214.2 HVUL3H59391.2 0.15052287980891
HVUL1H02214.2 HVUL4H04686.2 0.100975570359867
HVUL1H02214.2 HVUL4H06353.2 0.203209346312897
HVUL1H02214.2 HVUL4H07060.2 0.0615573754860336
HVUL1H02214.2 HVUL4H07091.2 0.103198345074228
HVUL1H02214.2 HVUL4H07935.2 0.2533035281743
HVUL1H02214.2 HVUL4H08196.2 0.187781808199949
HVUL1H02214.2 HVUL4H08345.2 0.1024011267326
HVUL1H02214.2 HVUL4H10933.2 0.11089410381863
HVUL1H02214.2 HVUL4H14392.2 0.207565839067085
HVUL1H02214.2 HVUL4H18822.2 0.189408796349265
HVUL1H02214.2 HVUL4H20060.2 0.137862197005688
HVUL1H02214.2 HVUL4H20810.2 0.0603200970625267
HVUL1H02214.2 HVUL4H21881.2 0.187532491563754
HVUL1H02214.2 HVUL4H22656.2 0.249579402023456
HVUL1H02214.2 HVUL4H22657.2 0.231899753199536
HVUL1H02214.2 HVUL4H22877.2 0.193740868436484
HVUL1H02214.2 HVUL4H23256.2 0.225566736875848
HVUL1H02214.2 HVUL4H23522.2 0.163285109188879
HVUL1H02214.2 HVUL4H24986.2 0.188515098098689
HVUL1H02214.2 HVUL4H25690.2 0.255104436572122
HVUL1H02214.2 HVUL4H26843.2 0.141210487024319
HVUL1H02214.2 HVUL4H28003.2 0.131851166524636
HVUL1H02214.2 HVUL4H30683.2 0.0925764200223632
HVUL1H02214.2 HVUL4H31396.2 0.17515191078454
HVUL1H02214.2 HVUL4H33244.2 0.190614871279858
HVUL1H02214.2 HVUL4H33249.2 0.217347203846716
HVUL1H02214.2 HVUL4H34490.2 0.182646941144959
HVUL1H02214.2 HVUL4H35991.2 0.0967611273590608
HVUL1H02214.2 HVUL4H36252.2 0.178360402975333
HVUL1H02214.2 HVUL4H36253.2 0.231247350553331
HVUL1H02214.2 HVUL4H38558.2 0.156415660527637
HVUL1H02214.2 HVUL4H38766.2 0.16566602007538
HVUL1H02214.2 HVUL4H39948.2 0.148024424130465
HVUL1H02214.2 HVUL4H42204.2 0.171146006041584
HVUL1H02214.2 HVUL4H45220.2 0.0859994071467032
HVUL1H02214.2 HVUL4H46594.2 0.143396132911689
HVUL1H02214.2 HVUL4H46709.2 0.149154726235508
HVUL1H02214.2 HVUL4H51087.2 0.212637621071986
HVUL1H02214.2 HVUL4H51168.2 0.171197121778137
HVUL1H02214.2 HVUL4H52689.2 0.105929169754715
HVUL1H02214.2 HVUL4H58026.2 0.143465441313638
HVUL1H02214.2 HVUL5H02096.2 0.132416966857459
HVUL1H02214.2 HVUL5H03287.2 0.23226764290377
HVUL1H02214.2 HVUL5H03709.2 0.232140666989599
HVUL1H02214.2 HVUL5H03750.2 0.24792472065899
HVUL1H02214.2 HVUL5H05065.2 0.26963562765652
HVUL1H02214.2 HVUL5H08243.2 0.115910883529714
HVUL1H02214.2 HVUL5H09122.2 0.184851663212903
HVUL1H02214.2 HVUL5H09615.2 0.124459034756408
HVUL1H02214.2 HVUL5H13618.2 0.183811110484789
HVUL1H02214.2 HVUL5H13950.2 0.270103173424778
HVUL1H02214.2 HVUL5H14311.2 0.106800774594802
HVUL1H02214.2 HVUL5H14765.2 0.0411515871834901
HVUL1H02214.2 HVUL5H14878.2 0.0576568249979509
HVUL1H02214.2 HVUL5H16565.2 0.0783223326155473
HVUL1H02214.2 HVUL5H17995.2 0.135105293349534
HVUL1H02214.2 HVUL5H22122.2 0.223582349511371
HVUL1H02214.2 HVUL5H23996.2 0.061671147304382
HVUL1H02214.2 HVUL5H24150.2 0.182723723879475
HVUL1H02214.2 HVUL5H24217.2 0.122153293256686
HVUL1H02214.2 HVUL5H24547.2 0.148228535542324
HVUL1H02214.2 HVUL5H24762.2 0.106307185118649
HVUL1H02214.2 HVUL5H25876.2 0.0730677691111498
HVUL1H02214.2 HVUL5H27016.2 0.0726830797376345
HVUL1H02214.2 HVUL5H27423.2 0.0435356725376194
HVUL1H02214.2 HVUL5H27848.2 0.093440564031672
HVUL1H02214.2 HVUL5H28266.2 0.114682351204775
HVUL1H02214.2 HVUL5H28980.2 0.263720205696304
HVUL1H02214.2 HVUL5H28981.2 0.0716718008868102
HVUL1H02214.2 HVUL5H29493.2 0.224953489368068
HVUL1H02214.2 HVUL5H30305.2 0.213666800195672
HVUL1H02214.2 HVUL5H31472.2 0.122115779026642
HVUL1H02214.2 HVUL5H31534.2 0.190225647649075
HVUL1H02214.2 HVUL5H32245.2 0.115350266880841
HVUL1H02214.2 HVUL5H33683.2 0.162334332179068
HVUL1H02214.2 HVUL5H33735.2 0.204367038572522
HVUL1H02214.2 HVUL5H36534.2 0.180731985736896
HVUL1H02214.2 HVUL5H36751.2 0.254742962867471
HVUL1H02214.2 HVUL5H39739.2 0.0882699186749116
HVUL1H02214.2 HVUL5H39748.2 0.197735503715532
HVUL1H02214.2 HVUL5H40577.2 0.168134304573273
HVUL1H02214.2 HVUL5H47286.2 0.0833058051320513
HVUL1H02214.2 HVUL5H47962.2 0.159469015536521
HVUL1H02214.2 HVUL5H48694.2 0.0965110818328443
HVUL1H02214.2 HVUL5H49109.2 0.219809543075911
HVUL1H02214.2 HVUL5H49815.2 0.141689163466433
HVUL1H02214.2 HVUL5H50421.2 0.243519416560077
HVUL1H02214.2 HVUL5H53175.2 0.236570200163179
HVUL1H02214.2 HVUL6H01880.2 0.132131832498094
HVUL1H02214.2 HVUL6H02023.2 0.245838286967947
HVUL1H02214.2 HVUL6H03366.2 0.236309143057346
HVUL1H02214.2 HVUL6H03725.2 0.253388463539888
HVUL1H02214.2 HVUL6H04553.2 0.0420716808714436
HVUL1H02214.2 HVUL6H05446.2 0.137606185359156
HVUL1H02214.2 HVUL6H07471.2 0.169453666092944
HVUL1H02214.2 HVUL6H08769.2 0.195446427241301
HVUL1H02214.2 HVUL6H09792.2 0.139712870909119
HVUL1H02214.2 HVUL6H11196.2 0.0557411156214617
HVUL1H02214.2 HVUL6H15294.2 0.245289205320677
HVUL1H02214.2 HVUL6H15402.2 0.180730001536435
HVUL1H02214.2 HVUL6H17004.2 0.0501068799893948
HVUL1H02214.2 HVUL6H17854.2 0.140618219903507
HVUL1H02214.2 HVUL6H18328.2 0.204965299849083
HVUL1H02214.2 HVUL6H19305.2 0.0957972072200559
HVUL1H02214.2 HVUL6H19934.2 0.100879457001643
HVUL1H02214.2 HVUL6H24521.2 0.0546770078361843
HVUL1H02214.2 HVUL6H25340.2 0.192777913613832
HVUL1H02214.2 HVUL6H29909.2 0.20035056334666
HVUL1H02214.2 HVUL6H31900.2 0.11303447686176
HVUL1H02214.2 HVUL6H32383.2 0.20854320142292
HVUL1H02214.2 HVUL6H36406.2 0.120700636546758
HVUL1H02214.2 HVUL6H37029.2 0.111718693777977
HVUL1H02214.2 HVUL6H38442.2 0.135340594176344
HVUL1H02214.2 HVUL6H38788.2 0.21879331617031
HVUL1H02214.2 HVUL6H38874.2 0.0939176230533223
HVUL1H02214.2 HVUL6H40505.2 0.191204426884131
HVUL1H02214.2 HVUL6H41149.2 0.0981056944875344
HVUL1H02214.2 HVUL6H45898.2 0.210680397712359
HVUL1H02214.2 HVUL6H46097.2 0.172032715108719
HVUL1H02214.2 HVUL6H46099.2 0.116888899645243
HVUL1H02214.2 HVUL6H46104.2 0.227212792814218
HVUL1H02214.2 HVUL6H48954.2 0.22096687088624
HVUL1H02214.2 HVUL6H51096.2 0.139809302059236
HVUL1H02214.2 HVUL7H01642.2 0.188892076725114
HVUL1H02214.2 HVUL7H01987.2 0.257278362765244
HVUL1H02214.2 HVUL7H02902.2 0.239348052993109
HVUL1H02214.2 HVUL7H05382.2 0.11743764961807
HVUL1H02214.2 HVUL7H05514.2 0.254690032512147
HVUL1H02214.2 HVUL7H06762.2 0.197877227335649
HVUL1H02214.2 HVUL7H08413.2 0.262388464910273
HVUL1H02214.2 HVUL7H09127.2 0.217241828385689
HVUL1H02214.2 HVUL7H09572.2 0.151397346165074
HVUL1H02214.2 HVUL7H09713.2 0.101907397611096
HVUL1H02214.2 HVUL7H10613.2 0.225261422035494
HVUL1H02214.2 HVUL7H12169.2 0.179150771121947
HVUL1H02214.2 HVUL7H14873.2 0.171098480864981
HVUL1H02214.2 HVUL7H15430.2 0.158787494955078
HVUL1H02214.2 HVUL7H17449.2 0.0780792452007765
HVUL1H02214.2 HVUL7H18584.2 0.118898809581332
HVUL1H02214.2 HVUL7H18798.2 0.163705647605195
HVUL1H02214.2 HVUL7H19404.2 0.180349550987707
HVUL1H02214.2 HVUL7H19446.2 0.189575615986592
HVUL1H02214.2 HVUL7H20841.2 0.0610035356342941
HVUL1H02214.2 HVUL7H23622.2 0.055763155271809
HVUL1H02214.2 HVUL7H24220.2 0.188749748673165
HVUL1H02214.2 HVUL7H26985.2 0.233820190334222
HVUL1H02214.2 HVUL7H28814.2 0.130482889062757
HVUL1H02214.2 HVUL7H30153.2 0.182408805535033
HVUL1H02214.2 HVUL7H31946.2 0.224312596245297
HVUL1H02214.2 HVUL7H32226.2 0.0453641042058295
HVUL1H02214.2 HVUL7H32680.2 0.218499189809035
HVUL1H02214.2 HVUL7H33531.2 0.164752028862213
HVUL1H02214.2 HVUL7H33535.2 0.12920919449156
HVUL1H02214.2 HVUL7H34129.2 0.233770522581862
HVUL1H02214.2 HVUL7H34629.2 0.108566941539688
HVUL1H02214.2 HVUL7H35574.2 0.17539048041132
HVUL1H02214.2 HVUL7H35655.2 0.171671850600134
HVUL1H02214.2 HVUL7H36582.2 0.138366115148243
HVUL1H02214.2 HVUL7H37394.2 0.070909278462121
HVUL1H02214.2 HVUL7H38141.2 0.126377583760263
HVUL1H02214.2 HVUL7H38746.2 0.218119411529466
HVUL1H02214.2 HVUL7H40086.2 0.223645992592412
HVUL1H02214.2 HVUL7H41147.2 0.173989111095853
HVUL1H02214.2 HVUL7H41614.2 0.194460851874006
HVUL1H02214.2 HVUL7H41635.2 0.231735350646731
HVUL1H02214.2 HVUL7H42129.2 0.224964543590331
HVUL1H02214.2 HVUL7H43367.2 0.18133662444731
HVUL1H02214.2 HVUL7H44188.2 0.107597965532037
HVUL1H02214.2 HVUL7H51974.2 0.17700963402532
HVUL1H02214.2 HVUL7H53407.2 0.253205255599071
HVUL1H03043.2 HVUL1H07736.2 0.0135446626426711
HVUL1H03043.2 HVUL1H10645.2 0.0277083629895073
HVUL1H03043.2 HVUL1H11089.2 0.144165793233793
HVUL1H03043.2 HVUL1H12951.2 0.272649187077685
HVUL1H03043.2 HVUL1H13470.2 0.20120453170399
HVUL1H03043.2 HVUL1H14432.2 0.293742044906452
HVUL1H03043.2 HVUL1H14482.2 0.102618109079554
HVUL1H03043.2 HVUL1H14729.2 0.0756121895790274
HVUL1H03043.2 HVUL1H15353.2 0.0125478632103665
HVUL1H03043.2 HVUL1H15463.2 0.126484290169359
HVUL1H03043.2 HVUL1H15844.2 0.0411873730166385
HVUL1H03043.2 HVUL1H16590.2 0.202334844601282
HVUL1H03043.2 HVUL1H20360.2 0.0276391940750025
HVUL1H03043.2 HVUL1H21556.2 0.0490936908748634
HVUL1H03043.2 HVUL1H22016.2 0.106423714988413
HVUL1H03043.2 HVUL1H22532.2 0.2163654415518
HVUL1H03043.2 HVUL1H23974.2 0.233093244332781
HVUL1H03043.2 HVUL1H24390.2 0.0154057246406193
HVUL1H03043.2 HVUL1H29666.2 0.0897771953298857
HVUL1H03043.2 HVUL1H30589.2 0.0124646024201718
HVUL1H03043.2 HVUL1H30857.2 0.184396788493171
HVUL1H03043.2 HVUL1H31339.2 0.0673842026424891
HVUL1H03043.2 HVUL1H32442.2 0.260508508391376
HVUL1H03043.2 HVUL1H32789.2 0.00802019218070394
HVUL1H03043.2 HVUL1H33000.2 0.0297580186395798
HVUL1H03043.2 HVUL1H34458.2 0.224649551183595
HVUL1H03043.2 HVUL1H37233.2 0.0346281783578427
HVUL1H03043.2 HVUL1H37466.2 0.15377077386453
HVUL1H03043.2 HVUL1H40084.2 0.0246829229602095
HVUL1H03043.2 HVUL1H43359.2 0.00971469126807189
HVUL1H03043.2 HVUL1H43656.2 0.161513126307333
HVUL1H03043.2 HVUL1H44195.2 0.201043999254627
HVUL1H03043.2 HVUL1H47175.2 0.269013630313428
HVUL1H03043.2 HVUL1H48073.2 0.0950566724582217
HVUL1H03043.2 HVUL1H52124.2 0.243958457585078
HVUL1H03043.2 HVUL2H00488.2 0.157327710466445
HVUL1H03043.2 HVUL2H01065.2 0.00571482122329755
HVUL1H03043.2 HVUL2H03693.2 0.153069159420049
HVUL1H03043.2 HVUL2H04444.2 0.20950226585311
HVUL1H03043.2 HVUL2H04690.2 0.0826368568119277
HVUL1H03043.2 HVUL2H05107.2 0.198855082428734
HVUL1H03043.2 HVUL2H05483.2 0.0294844906968548
HVUL1H03043.2 HVUL2H05509.2 0.176195841701587
HVUL1H03043.2 HVUL2H05580.2 0.128565107607733
HVUL1H03043.2 HVUL2H06941.2 0.00799315437566317
HVUL1H03043.2 HVUL2H07117.2 0.28100281758597
HVUL1H03043.2 HVUL2H08148.2 0.197273419771705
HVUL1H03043.2 HVUL2H09901.2 0.0303725405879598
HVUL1H03043.2 HVUL2H10344.2 0.0421516101976317
HVUL1H03043.2 HVUL2H10450.2 0.0121115780235152
HVUL1H03043.2 HVUL2H11398.2 0.0194474200459737
HVUL1H03043.2 HVUL2H12743.2 0.235524944629882
HVUL1H03043.2 HVUL2H15007.2 0.071508962404131
HVUL1H03043.2 HVUL2H15185.2 0.113075174051678
HVUL1H03043.2 HVUL2H16659.2 0.0661430713285428
HVUL1H03043.2 HVUL2H17664.2 0.303240188988364
HVUL1H03043.2 HVUL2H19076.2 0.204845243502069
HVUL1H03043.2 HVUL2H19077.2 0.258721991990758
HVUL1H03043.2 HVUL2H19925.2 0.0319308622373993
HVUL1H03043.2 HVUL2H21399.2 0.124478383843617
HVUL1H03043.2 HVUL2H21734.2 0.198886602087071
HVUL1H03043.2 HVUL2H22826.2 0.256864135682522
HVUL1H03043.2 HVUL2H24680.2 0.15685089859241
HVUL1H03043.2 HVUL2H25597.2 0.198209747746663
HVUL1H03043.2 HVUL2H26485.2 0.211214196534966
HVUL1H03043.2 HVUL2H26573.2 0.219322148733859
HVUL1H03043.2 HVUL2H28164.2 0.103252410525725
HVUL1H03043.2 HVUL2H29045.2 0.156401402615093
HVUL1H03043.2 HVUL2H31707.2 0.0130769431839825
HVUL1H03043.2 HVUL2H35334.2 0.0110477625762391
HVUL1H03043.2 HVUL2H37652.2 0.0149492615221328
HVUL1H03043.2 HVUL2H38539.2 0.0236082135429736
HVUL1H03043.2 HVUL2H38540.2 0.0207033953950084
HVUL1H03043.2 HVUL2H40334.2 0.255964058914871
HVUL1H03043.2 HVUL2H43442.2 0.135003505188411
HVUL1H03043.2 HVUL2H45567.2 0.287854583490349
HVUL1H03043.2 HVUL2H46744.2 0.030032550618388
HVUL1H03043.2 HVUL2H48830.2 0.163463260113542
HVUL1H03043.2 HVUL2H49126.2 0.0394185420048621
HVUL1H03043.2 HVUL2H50114.2 0.118890249267481
HVUL1H03043.2 HVUL2H50171.2 0.234800923316576
HVUL1H03043.2 HVUL2H50172.2 0.00245378834090629
HVUL1H03043.2 HVUL2H51674.2 0.183524278254671
HVUL1H03043.2 HVUL2H52073.2 0.0484981734589928
HVUL1H03043.2 HVUL2H53124.2 0.0661098345672144
HVUL1H03043.2 HVUL2H53320.2 0.0196044726764293
HVUL1H03043.2 HVUL3H02529.2 0.246500485015107
HVUL1H03043.2 HVUL3H02717.2 0.18298064374004
HVUL1H03043.2 HVUL3H03695.2 0.101996471986974
HVUL1H03043.2 HVUL3H05976.2 0.0434055847601834
HVUL1H03043.2 HVUL3H06040.2 0.202033708591088
HVUL1H03043.2 HVUL3H06208.2 0.105978190839841
HVUL1H03043.2 HVUL3H06433.2 0.0289159112349134
HVUL1H03043.2 HVUL3H06718.2 0.0606777835538569
HVUL1H03043.2 HVUL3H09013.2 0.031605524283887
HVUL1H03043.2 HVUL3H11956.2 0.0218103257994839
HVUL1H03043.2 HVUL3H11967.2 0.0751082099829481
HVUL1H03043.2 HVUL3H12364.2 0.201652175790749
HVUL1H03043.2 HVUL3H12464.2 0.113421662543233
HVUL1H03043.2 HVUL3H12728.2 0.0112503632388947
HVUL1H03043.2 HVUL3H15476.2 0.0999459084348154
HVUL1H03043.2 HVUL3H15598.2 0.00676277773345828
HVUL1H03043.2 HVUL3H15897.2 0.0280161574010017
HVUL1H03043.2 HVUL3H16981.2 0.116100572421937
HVUL1H03043.2 HVUL3H17685.2 0.168910234061095
HVUL1H03043.2 HVUL3H20168.2 0.0700378540448959
HVUL1H03043.2 HVUL3H21329.2 0.128598718969542
HVUL1H03043.2 HVUL3H21335.2 0.215040046923775
HVUL1H03043.2 HVUL3H24029.2 0.0215674684953717
HVUL1H03043.2 HVUL3H24267.2 0.0469113418244176
HVUL1H03043.2 HVUL3H24886.2 0.0108565018626514
HVUL1H03043.2 HVUL3H26926.2 0.132963128886368
HVUL1H03043.2 HVUL3H27212.2 0.190801043318776
HVUL1H03043.2 HVUL3H27722.2 0.0952146988797803
HVUL1H03043.2 HVUL3H32007.2 0.0689827652865811
HVUL1H03043.2 HVUL3H32587.2 0.286466274672066
HVUL1H03043.2 HVUL3H32589.2 0.282098931204247
HVUL1H03043.2 HVUL3H32594.2 0.143037556215038
HVUL1H03043.2 HVUL3H37124.2 0.263950631891137
HVUL1H03043.2 HVUL3H41909.2 0.272778376127449
HVUL1H03043.2 HVUL3H42226.2 0.015374544780652
HVUL1H03043.2 HVUL3H42480.2 0.0904359579108043
HVUL1H03043.2 HVUL3H42964.2 0.191444638077862
HVUL1H03043.2 HVUL3H45689.2 0.21645079101764
HVUL1H03043.2 HVUL3H48646.2 0.116050004517222
HVUL1H03043.2 HVUL3H50036.2 0.297227136837407
HVUL1H03043.2 HVUL3H50037.2 0.0806112087210269
HVUL1H03043.2 HVUL3H51523.2 0.0349908922716892
HVUL1H03043.2 HVUL3H52205.2 0.134960956120008
HVUL1H03043.2 HVUL3H55044.2 0.313709580016339
HVUL1H03043.2 HVUL3H55885.2 0.0205865319426409
HVUL1H03043.2 HVUL3H56403.2 0.262924089409723
HVUL1H03043.2 HVUL3H56596.2 0.101079458428477
HVUL1H03043.2 HVUL3H59391.2 0.257334878108372
HVUL1H03043.2 HVUL4H04686.2 0.013207322137396
HVUL1H03043.2 HVUL4H06353.2 0.184090147511583
HVUL1H03043.2 HVUL4H07060.2 0.0244888692145741
HVUL1H03043.2 HVUL4H07091.2 0.0055837746648216
HVUL1H03043.2 HVUL4H07935.2 0.0744119332375613
HVUL1H03043.2 HVUL4H08196.2 0.22245842391336
HVUL1H03043.2 HVUL4H08345.2 0.023074906173326
HVUL1H03043.2 HVUL4H10933.2 0.012533836181147
HVUL1H03043.2 HVUL4H14392.2 0.10175074552825
HVUL1H03043.2 HVUL4H18822.2 0.150067601212442
HVUL1H03043.2 HVUL4H20060.2 0.261261094344424
HVUL1H03043.2 HVUL4H20810.2 0.0345530570038122
HVUL1H03043.2 HVUL4H21881.2 0.157555804902985
HVUL1H03043.2 HVUL4H22656.2 0.071550641923327
HVUL1H03043.2 HVUL4H22657.2 0.156617625778449
HVUL1H03043.2 HVUL4H22877.2 0.0339183142382474
HVUL1H03043.2 HVUL4H23256.2 0.177290684507417
HVUL1H03043.2 HVUL4H23522.2 0.19937409713024
HVUL1H03043.2 HVUL4H24986.2 0.126668629694914
HVUL1H03043.2 HVUL4H25690.2 0.0292713713578727
HVUL1H03043.2 HVUL4H26843.2 0.0418015933237835
HVUL1H03043.2 HVUL4H28003.2 0.168824607119202
HVUL1H03043.2 HVUL4H30683.2 0.169400994461134
HVUL1H03043.2 HVUL4H31396.2 0.189687883133863
HVUL1H03043.2 HVUL4H33244.2 0.246291315856331
HVUL1H03043.2 HVUL4H33249.2 0.168130046576736
HVUL1H03043.2 HVUL4H34490.2 0.205543384297871
HVUL1H03043.2 HVUL4H35991.2 0.163812668164225
HVUL1H03043.2 HVUL4H36252.2 0.0554636044898224
HVUL1H03043.2 HVUL4H36253.2 0.046260895837036
HVUL1H03043.2 HVUL4H38558.2 0.0951448167131761
HVUL1H03043.2 HVUL4H38766.2 0.218432733777313
HVUL1H03043.2 HVUL4H39948.2 0.213943213747269
HVUL1H03043.2 HVUL4H42204.2 0.236450497815321
HVUL1H03043.2 HVUL4H45220.2 0.0199347889501104
HVUL1H03043.2 HVUL4H46594.2 0.00863931424862145
HVUL1H03043.2 HVUL4H46709.2 0.286224871497155
HVUL1H03043.2 HVUL4H51087.2 0.155920502913088
HVUL1H03043.2 HVUL4H51168.2 0.125335860961436
HVUL1H03043.2 HVUL4H52689.2 0.0140015370655439
HVUL1H03043.2 HVUL4H58026.2 0.272715347241871
HVUL1H03043.2 HVUL5H02096.2 0.0188333118280422
HVUL1H03043.2 HVUL5H03287.2 0.157118653059523
HVUL1H03043.2 HVUL5H03709.2 0.075416106414291
HVUL1H03043.2 HVUL5H03750.2 0.0977042240107385
HVUL1H03043.2 HVUL5H05065.2 0.026392575569345
HVUL1H03043.2 HVUL5H08243.2 0.203209465305247
HVUL1H03043.2 HVUL5H09122.2 0.188712312963843
HVUL1H03043.2 HVUL5H09615.2 0.267379854179033
HVUL1H03043.2 HVUL5H13618.2 0.115779412516098
HVUL1H03043.2 HVUL5H13950.2 0.128087525911655
HVUL1H03043.2 HVUL5H14311.2 0.138708549899425
HVUL1H03043.2 HVUL5H14765.2 0.0115068599314348
HVUL1H03043.2 HVUL5H14878.2 0.00359723254630549
HVUL1H03043.2 HVUL5H16565.2 0.193520483535852
HVUL1H03043.2 HVUL5H17995.2 0.0154894713508252
HVUL1H03043.2 HVUL5H22122.2 0.127457836009007
HVUL1H03043.2 HVUL5H23996.2 0.0639449839746553
HVUL1H03043.2 HVUL5H24150.2 0.164229502218667
HVUL1H03043.2 HVUL5H24217.2 0.218939712205867
HVUL1H03043.2 HVUL5H24547.2 0.0637319714810127
HVUL1H03043.2 HVUL5H24762.2 0.184176147014044
HVUL1H03043.2 HVUL5H25876.2 0.285759715065171
HVUL1H03043.2 HVUL5H27016.2 0.198272092032696
HVUL1H03043.2 HVUL5H27423.2 0.0135266268755417
HVUL1H03043.2 HVUL5H27848.2 0.16654051057211
HVUL1H03043.2 HVUL5H28266.2 0.271307992881434
HVUL1H03043.2 HVUL5H28980.2 0.0418396699442335
HVUL1H03043.2 HVUL5H28981.2 0.274807049921778
HVUL1H03043.2 HVUL5H29493.2 0.0834111199829186
HVUL1H03043.2 HVUL5H30305.2 0.0688352765566144
HVUL1H03043.2 HVUL5H31472.2 0.254241059867167
HVUL1H03043.2 HVUL5H31534.2 0.106673210374859
HVUL1H03043.2 HVUL5H32245.2 0.254485396044091
HVUL1H03043.2 HVUL5H33683.2 0.186881915441557
HVUL1H03043.2 HVUL5H33735.2 0.21352791229594
HVUL1H03043.2 HVUL5H36534.2 0.247217280999654
HVUL1H03043.2 HVUL5H36751.2 0.104940849246497
HVUL1H03043.2 HVUL5H39739.2 0.0360611398448021
HVUL1H03043.2 HVUL5H39748.2 0.207918364472425
HVUL1H03043.2 HVUL5H40577.2 0.132199458037237
HVUL1H03043.2 HVUL5H47286.2 0.300833028781492
HVUL1H03043.2 HVUL5H47962.2 0.251372145087762
HVUL1H03043.2 HVUL5H48694.2 0.00523028966818657
HVUL1H03043.2 HVUL5H49109.2 0.164349771509329
HVUL1H03043.2 HVUL5H49815.2 0.270812589006056
HVUL1H03043.2 HVUL5H50421.2 0.0946971571662524
HVUL1H03043.2 HVUL5H53175.2 0.0461377081224436
HVUL1H03043.2 HVUL6H01880.2 0.182553446102677
HVUL1H03043.2 HVUL6H02023.2 0.0693417311263595
HVUL1H03043.2 HVUL6H03366.2 0.0756585397946567
HVUL1H03043.2 HVUL6H03725.2 0.0225152619855473
HVUL1H03043.2 HVUL6H04553.2 0.0328228281968924
HVUL1H03043.2 HVUL6H05446.2 0.257345489073671
HVUL1H03043.2 HVUL6H07471.2 0.218192682829932
HVUL1H03043.2 HVUL6H08769.2 0.0765348057157486
HVUL1H03043.2 HVUL6H09792.2 0.0727521896335773
HVUL1H03043.2 HVUL6H11196.2 0.11680172669725
HVUL1H03043.2 HVUL6H15294.2 0.0784577923453615
HVUL1H03043.2 HVUL6H15402.2 0.107932699363665
HVUL1H03043.2 HVUL6H17004.2 0.164106476166702
HVUL1H03043.2 HVUL6H17854.2 0.0478164657407661
HVUL1H03043.2 HVUL6H18328.2 0.0366053039144785
HVUL1H03043.2 HVUL6H19305.2 0.0193685661546912
HVUL1H03043.2 HVUL6H19934.2 0.189398402789189
HVUL1H03043.2 HVUL6H24521.2 0.134069921131438
HVUL1H03043.2 HVUL6H25340.2 0.0249258199219848
HVUL1H03043.2 HVUL6H29909.2 0.0337631500327093
HVUL1H03043.2 HVUL6H31900.2 0.247202382139366
HVUL1H03043.2 HVUL6H32383.2 0.203807843778632
HVUL1H03043.2 HVUL6H36406.2 0.0256551577649961
HVUL1H03043.2 HVUL6H37029.2 0.0158336960462202
HVUL1H03043.2 HVUL6H38442.2 0.0573850606493648
HVUL1H03043.2 HVUL6H38788.2 0.0666508533828496
HVUL1H03043.2 HVUL6H38874.2 0.140587038419865
HVUL1H03043.2 HVUL6H40505.2 0.059670414936195
HVUL1H03043.2 HVUL6H41149.2 0.0823756316744332
HVUL1H03043.2 HVUL6H45898.2 0.100627255550541
HVUL1H03043.2 HVUL6H46097.2 0.26660162614189
HVUL1H03043.2 HVUL6H46099.2 0.0246528010354032
HVUL1H03043.2 HVUL6H46104.2 0.052797241955612
HVUL1H03043.2 HVUL6H48954.2 0.119667110939073
HVUL1H03043.2 HVUL6H51096.2 0.302846013616731
HVUL1H03043.2 HVUL7H01642.2 0.21014782356564
HVUL1H03043.2 HVUL7H01987.2 0.100914029144929
HVUL1H03043.2 HVUL7H02902.2 0.128268536287144
HVUL1H03043.2 HVUL7H05382.2 0.211776343006284
HVUL1H03043.2 HVUL7H05514.2 0.0325833741342501
HVUL1H03043.2 HVUL7H06762.2 0.153510390974535
HVUL1H03043.2 HVUL7H08413.2 0.0310526109020288
HVUL1H03043.2 HVUL7H09127.2 0.0606813890241528
HVUL1H03043.2 HVUL7H09572.2 0.186920890053329
HVUL1H03043.2 HVUL7H09713.2 0.30082011371672
HVUL1H03043.2 HVUL7H10613.2 0.150730256801356
HVUL1H03043.2 HVUL7H12169.2 0.0399071313618368
HVUL1H03043.2 HVUL7H14873.2 0.257854663602514
HVUL1H03043.2 HVUL7H15430.2 0.0355133001742146
HVUL1H03043.2 HVUL7H17449.2 0.152666588333323
HVUL1H03043.2 HVUL7H18584.2 0.0995912238002473
HVUL1H03043.2 HVUL7H18798.2 0.0879315738689183
HVUL1H03043.2 HVUL7H19404.2 0.0738606797342789
HVUL1H03043.2 HVUL7H19446.2 0.0268855536922286
HVUL1H03043.2 HVUL7H20841.2 0.0888474302706707
HVUL1H03043.2 HVUL7H23622.2 0.272094234138019
HVUL1H03043.2 HVUL7H24220.2 0.135226662758959
HVUL1H03043.2 HVUL7H26985.2 0.0842872076522164
HVUL1H03043.2 HVUL7H28814.2 0.0108432921183957
HVUL1H03043.2 HVUL7H30153.2 0.257737924765071
HVUL1H03043.2 HVUL7H31946.2 0.0329939357408764
HVUL1H03043.2 HVUL7H32226.2 0.177385830056372
HVUL1H03043.2 HVUL7H32680.2 0.069750756388342
HVUL1H03043.2 HVUL7H33531.2 0.0530338051944441
HVUL1H03043.2 HVUL7H33535.2 0.105425191127684
HVUL1H03043.2 HVUL7H34129.2 0.140541835843803
HVUL1H03043.2 HVUL7H34629.2 0.217030745995211
HVUL1H03043.2 HVUL7H35574.2 0.0760095024710113
HVUL1H03043.2 HVUL7H35655.2 0.261881788917155
HVUL1H03043.2 HVUL7H36582.2 0.299396953755017
HVUL1H03043.2 HVUL7H37394.2 0.243685485054547
HVUL1H03043.2 HVUL7H38141.2 0.263663258085647
HVUL1H03043.2 HVUL7H38746.2 0.0421131633906491
HVUL1H03043.2 HVUL7H40086.2 0.013686904253326
HVUL1H03043.2 HVUL7H41147.2 0.0676578502997617
HVUL1H03043.2 HVUL7H41614.2 0.0361865468283102
HVUL1H03043.2 HVUL7H41635.2 0.149964859459377
HVUL1H03043.2 HVUL7H42129.2 0.0830212593204758
HVUL1H03043.2 HVUL7H43367.2 0.112797372302964
HVUL1H03043.2 HVUL7H44188.2 0.0154000551152857
HVUL1H03043.2 HVUL7H51974.2 0.0113037109188179
HVUL1H03043.2 HVUL7H53407.2 0.0317485605416933
HVUL1H07736.2 HVUL1H10645.2 0.142742383745907
HVUL1H07736.2 HVUL1H11089.2 0.00527874865380317
HVUL1H07736.2 HVUL1H12951.2 0.0570357311292538
HVUL1H07736.2 HVUL1H13470.2 0.0123672702550645
HVUL1H07736.2 HVUL1H14432.2 0.0252487942042192
HVUL1H07736.2 HVUL1H14482.2 0.194095881731007
HVUL1H07736.2 HVUL1H14729.2 0.188887798772633
HVUL1H07736.2 HVUL1H15353.2 0.251679885405674
HVUL1H07736.2 HVUL1H15463.2 0.118160412001513
HVUL1H07736.2 HVUL1H15844.2 0.112840878931587
HVUL1H07736.2 HVUL1H16590.2 0.012073118975575
HVUL1H07736.2 HVUL1H20360.2 0.253306974062141
HVUL1H07736.2 HVUL1H21556.2 0.217880895947283
HVUL1H07736.2 HVUL1H22016.2 0.143204190827561
HVUL1H07736.2 HVUL1H22532.2 0.0812276777341505
HVUL1H07736.2 HVUL1H23974.2 0.0865295158152424
HVUL1H07736.2 HVUL1H24390.2 0.156324911797186
HVUL1H07736.2 HVUL1H29666.2 0.0875811729664135
HVUL1H07736.2 HVUL1H30589.2 0.256026349064974
HVUL1H07736.2 HVUL1H30857.2 0.0485338067664553
HVUL1H07736.2 HVUL1H31339.2 0.236322289826586
HVUL1H07736.2 HVUL1H32442.2 0.0747418498697242
HVUL1H07736.2 HVUL1H32789.2 0.133420446681003
HVUL1H07736.2 HVUL1H33000.2 0.173720957278872
HVUL1H07736.2 HVUL1H34458.2 0.0934071876120625
HVUL1H07736.2 HVUL1H37233.2 0.0975931982159941
HVUL1H07736.2 HVUL1H37466.2 0.0715790192046452
HVUL1H07736.2 HVUL1H40084.2 0.172186322282362
HVUL1H07736.2 HVUL1H43359.2 0.245591595280591
HVUL1H07736.2 HVUL1H43656.2 0.0638484446110351
HVUL1H07736.2 HVUL1H44195.2 0.0117473042136813
HVUL1H07736.2 HVUL1H47175.2 0.030975835631092
HVUL1H07736.2 HVUL1H48073.2 0.210879521665899
HVUL1H07736.2 HVUL1H52124.2 0.048695693240062
HVUL1H07736.2 HVUL2H00488.2 0.00830099572601847
HVUL1H07736.2 HVUL2H01065.2 0.13724916167399
HVUL1H07736.2 HVUL2H03693.2 0.0800597240672203
HVUL1H07736.2 HVUL2H04444.2 0.0238663445227408
HVUL1H07736.2 HVUL2H04690.2 0.172892368793071
HVUL1H07736.2 HVUL2H05107.2 0.0283937761445945
HVUL1H07736.2 HVUL2H05483.2 0.133595063166367
HVUL1H07736.2 HVUL2H05509.2 0.0486524027963963
HVUL1H07736.2 HVUL2H05580.2 0.0222378745180351
HVUL1H07736.2 HVUL2H06941.2 0.0802447355723883
HVUL1H07736.2 HVUL2H07117.2 0.0591635788497112
HVUL1H07736.2 HVUL2H08148.2 0.0738219310017107
HVUL1H07736.2 HVUL2H09901.2 0.255479402033061
HVUL1H07736.2 HVUL2H10344.2 0.194537634863197
HVUL1H07736.2 HVUL2H10450.2 0.161981511187376
HVUL1H07736.2 HVUL2H11398.2 0.281129042945317
HVUL1H07736.2 HVUL2H12743.2 0.0697582900956674
HVUL1H07736.2 HVUL2H15007.2 0.194387756046148
HVUL1H07736.2 HVUL2H15185.2 0.0183641526128579
HVUL1H07736.2 HVUL2H16659.2 0.116126302732833
HVUL1H07736.2 HVUL2H17664.2 0.0240576408486364
HVUL1H07736.2 HVUL2H19076.2 0.0837903310688209
HVUL1H07736.2 HVUL2H19077.2 0.0497102000032563
HVUL1H07736.2 HVUL2H19925.2 0.258080278273907
HVUL1H07736.2 HVUL2H21399.2 0.0405440093945665
HVUL1H07736.2 HVUL2H21734.2 0.0891304720598201
HVUL1H07736.2 HVUL2H22826.2 0.0385975419741728
HVUL1H07736.2 HVUL2H24680.2 0.0554339292211581
HVUL1H07736.2 HVUL2H25597.2 0.00798349222588227
HVUL1H07736.2 HVUL2H26485.2 0.0620122229298832
HVUL1H07736.2 HVUL2H26573.2 0.0839256064675849
HVUL1H07736.2 HVUL2H28164.2 0.0367044658790333
HVUL1H07736.2 HVUL2H29045.2 0.0740264631799736
HVUL1H07736.2 HVUL2H31707.2 0.224064127906621
HVUL1H07736.2 HVUL2H35334.2 0.2581058844062
HVUL1H07736.2 HVUL2H37652.2 0.262563432025072
HVUL1H07736.2 HVUL2H38539.2 0.261561720982518
HVUL1H07736.2 HVUL2H38540.2 0.257110967220799
HVUL1H07736.2 HVUL2H40334.2 0.0361938346218732
HVUL1H07736.2 HVUL2H43442.2 0.106308724280894
HVUL1H07736.2 HVUL2H45567.2 0.0218830740932057
HVUL1H07736.2 HVUL2H46744.2 0.169487185572662
HVUL1H07736.2 HVUL2H48830.2 0.00912718089657878
HVUL1H07736.2 HVUL2H49126.2 0.114055089279652
HVUL1H07736.2 HVUL2H50114.2 0.0229142502209413
HVUL1H07736.2 HVUL2H50171.2 0.0391714351574272
HVUL1H07736.2 HVUL2H50172.2 0.0766378157275148
HVUL1H07736.2 HVUL2H51674.2 0.0535626958751461
HVUL1H07736.2 HVUL2H52073.2 0.0898688174775573
HVUL1H07736.2 HVUL2H53124.2 0.209229486484324
HVUL1H07736.2 HVUL2H53320.2 0.0679968316652609
HVUL1H07736.2 HVUL3H02529.2 0.0516582635962635
HVUL1H07736.2 HVUL3H02717.2 0.114536003550375
HVUL1H07736.2 HVUL3H03695.2 0.135205627606011
HVUL1H07736.2 HVUL3H05976.2 0.211287849284412
HVUL1H07736.2 HVUL3H06040.2 0.0833938752467446
HVUL1H07736.2 HVUL3H06208.2 0.113762124197779
HVUL1H07736.2 HVUL3H06433.2 0.237834624082696
HVUL1H07736.2 HVUL3H06718.2 0.0188217481679285
HVUL1H07736.2 HVUL3H09013.2 0.180027885272261
HVUL1H07736.2 HVUL3H11956.2 0.14064750219047
HVUL1H07736.2 HVUL3H11967.2 0.113819484890169
HVUL1H07736.2 HVUL3H12364.2 0.0971014685291068
HVUL1H07736.2 HVUL3H12464.2 0.135937015029256
HVUL1H07736.2 HVUL3H12728.2 0.228594242512638
HVUL1H07736.2 HVUL3H15476.2 0.10761231822828
HVUL1H07736.2 HVUL3H15598.2 0.156989236697972
HVUL1H07736.2 HVUL3H15897.2 0.109481323949043
HVUL1H07736.2 HVUL3H16981.2 0.0624668418045627
HVUL1H07736.2 HVUL3H17685.2 0.0643285920508181
HVUL1H07736.2 HVUL3H20168.2 0.201175865549746
HVUL1H07736.2 HVUL3H21329.2 0.0418396599449269
HVUL1H07736.2 HVUL3H21335.2 0.048962930243055
HVUL1H07736.2 HVUL3H24029.2 0.288041513830593
HVUL1H07736.2 HVUL3H24267.2 0.119958854661405
HVUL1H07736.2 HVUL3H24886.2 0.214205734867234
HVUL1H07736.2 HVUL3H26926.2 0.122631085757594
HVUL1H07736.2 HVUL3H27212.2 0.0518617033560351
HVUL1H07736.2 HVUL3H27722.2 0.116698562576722
HVUL1H07736.2 HVUL3H32007.2 0.047049871470748
HVUL1H07736.2 HVUL3H32587.2 0.039521402919923
HVUL1H07736.2 HVUL3H32589.2 0.0374012133505277
HVUL1H07736.2 HVUL3H32594.2 0.0372140417896281
HVUL1H07736.2 HVUL3H37124.2 0.0240904231672072
HVUL1H07736.2 HVUL3H41909.2 0.0451580869759912
HVUL1H07736.2 HVUL3H42226.2 0.193406877887427
HVUL1H07736.2 HVUL3H42480.2 0.0142223534632027
HVUL1H07736.2 HVUL3H42964.2 0.0445519785611474
HVUL1H07736.2 HVUL3H45689.2 0.0264262820579884
HVUL1H07736.2 HVUL3H48646.2 0.112400628935395
HVUL1H07736.2 HVUL3H50036.2 0.0539592616982369
HVUL1H07736.2 HVUL3H50037.2 0.0939472268598472
HVUL1H07736.2 HVUL3H51523.2 0.250059981407273
HVUL1H07736.2 HVUL3H52205.2 0.107338408200767
HVUL1H07736.2 HVUL3H55044.2 0.0321173500995461
HVUL1H07736.2 HVUL3H55885.2 0.164930907552078
HVUL1H07736.2 HVUL3H56403.2 0.0482480464762264
HVUL1H07736.2 HVUL3H56596.2 0.0743950150787192
HVUL1H07736.2 HVUL3H59391.2 0.0429906182724193
HVUL1H07736.2 HVUL4H04686.2 0.232498525728717
HVUL1H07736.2 HVUL4H06353.2 0.05727128943778
HVUL1H07736.2 HVUL4H07060.2 0.199045808874414
HVUL1H07736.2 HVUL4H07091.2 0.204533283961348
HVUL1H07736.2 HVUL4H07935.2 0.16215737363126
HVUL1H07736.2 HVUL4H08196.2 0.0722460166279009
HVUL1H07736.2 HVUL4H08345.2 0.274216281227993
HVUL1H07736.2 HVUL4H10933.2 0.201222470894204
HVUL1H07736.2 HVUL4H14392.2 0.177388331412742
HVUL1H07736.2 HVUL4H18822.2 0.104646811978444
HVUL1H07736.2 HVUL4H20060.2 0.041538748819327
HVUL1H07736.2 HVUL4H20810.2 0.190811927336202
HVUL1H07736.2 HVUL4H21881.2 0.0438667159725311
HVUL1H07736.2 HVUL4H22656.2 0.182896813437221
HVUL1H07736.2 HVUL4H22657.2 0.0671117140194405
HVUL1H07736.2 HVUL4H22877.2 0.270895273147683
HVUL1H07736.2 HVUL4H23256.2 0.109918038671231
HVUL1H07736.2 HVUL4H23522.2 0.0523777029117997
HVUL1H07736.2 HVUL4H24986.2 0.153460732936333
HVUL1H07736.2 HVUL4H25690.2 0.119635399133788
HVUL1H07736.2 HVUL4H26843.2 0.210418329684578
HVUL1H07736.2 HVUL4H28003.2 0.0914811225222476
HVUL1H07736.2 HVUL4H30683.2 0.03280455224357
HVUL1H07736.2 HVUL4H31396.2 0.13297735088531
HVUL1H07736.2 HVUL4H33244.2 0.055196886994116
HVUL1H07736.2 HVUL4H33249.2 0.0882919814988389
HVUL1H07736.2 HVUL4H34490.2 0.101075315238883
HVUL1H07736.2 HVUL4H35991.2 0.0207074645874196
HVUL1H07736.2 HVUL4H36252.2 0.200256093647734
HVUL1H07736.2 HVUL4H36253.2 0.19453153596944
HVUL1H07736.2 HVUL4H38558.2 0.0230535021870243
HVUL1H07736.2 HVUL4H38766.2 0.053819512954704
HVUL1H07736.2 HVUL4H39948.2 0.0272608312956892
HVUL1H07736.2 HVUL4H42204.2 0.0663745694806275
HVUL1H07736.2 HVUL4H45220.2 0.251806688840687
HVUL1H07736.2 HVUL4H46594.2 0.204964306806798
HVUL1H07736.2 HVUL4H46709.2 0.0412717649946389
HVUL1H07736.2 HVUL4H51087.2 0.0607837649937314
HVUL1H07736.2 HVUL4H51168.2 0.0335352716942145
HVUL1H07736.2 HVUL4H52689.2 0.211886744014621
HVUL1H07736.2 HVUL4H58026.2 0.0511455613562476
HVUL1H07736.2 HVUL5H02096.2 0.223731128563207
HVUL1H07736.2 HVUL5H03287.2 0.0889977996307806
HVUL1H07736.2 HVUL5H03709.2 0.23400131315775
HVUL1H07736.2 HVUL5H03750.2 0.0829459319640865
HVUL1H07736.2 HVUL5H05065.2 0.155795576430206
HVUL1H07736.2 HVUL5H08243.2 0.0202942186243223
HVUL1H07736.2 HVUL5H09122.2 0.0828136564933246
HVUL1H07736.2 HVUL5H09615.2 0.0305050970703459
HVUL1H07736.2 HVUL5H13618.2 0.0581417766077171
HVUL1H07736.2 HVUL5H13950.2 0.128639623713012
HVUL1H07736.2 HVUL5H14311.2 0.0217805465578308
HVUL1H07736.2 HVUL5H14765.2 0.156058961293308
HVUL1H07736.2 HVUL5H14878.2 0.143532027555845
HVUL1H07736.2 HVUL5H16565.2 0.0130397927924917
HVUL1H07736.2 HVUL5H17995.2 0.226533863230967
HVUL1H07736.2 HVUL5H22122.2 0.175018423430676
HVUL1H07736.2 HVUL5H23996.2 0.0062699084788136
HVUL1H07736.2 HVUL5H24150.2 0.0700011772448052
HVUL1H07736.2 HVUL5H24217.2 0.0245722344305429
HVUL1H07736.2 HVUL5H24547.2 0.0650881536457943
HVUL1H07736.2 HVUL5H24762.2 0.038721502764221
HVUL1H07736.2 HVUL5H25876.2 0.0236365019061275
HVUL1H07736.2 HVUL5H27016.2 0.0153381007370769
HVUL1H07736.2 HVUL5H27423.2 0.144571944234588
HVUL1H07736.2 HVUL5H27848.2 0.103490801685491
HVUL1H07736.2 HVUL5H28266.2 0.0228902704693844
HVUL1H07736.2 HVUL5H28980.2 0.179184477798682
HVUL1H07736.2 HVUL5H28981.2 0.0141856342259524
HVUL1H07736.2 HVUL5H29493.2 0.0948965460679651
HVUL1H07736.2 HVUL5H30305.2 0.198473298859368
HVUL1H07736.2 HVUL5H31472.2 0.0472234464615088
HVUL1H07736.2 HVUL5H31534.2 0.0404059069909433
HVUL1H07736.2 HVUL5H32245.2 0.0299607383120812
HVUL1H07736.2 HVUL5H33683.2 0.0870145097272306
HVUL1H07736.2 HVUL5H33735.2 0.0643001822867531
HVUL1H07736.2 HVUL5H36534.2 0.0850317576250096
HVUL1H07736.2 HVUL5H36751.2 0.14362799767863
HVUL1H07736.2 HVUL5H39739.2 0.212477428488105
HVUL1H07736.2 HVUL5H39748.2 0.0914600052683439
HVUL1H07736.2 HVUL5H40577.2 0.177748220117886
HVUL1H07736.2 HVUL5H47286.2 0.0220755817345063
HVUL1H07736.2 HVUL5H47962.2 0.0733762654264666
HVUL1H07736.2 HVUL5H48694.2 0.229553800669868
HVUL1H07736.2 HVUL5H49109.2 0.0820838952273705
HVUL1H07736.2 HVUL5H49815.2 0.0404892041266711
HVUL1H07736.2 HVUL5H50421.2 0.13835826207438
HVUL1H07736.2 HVUL5H53175.2 0.176519876965359
HVUL1H07736.2 HVUL6H01880.2 0.0295736423796753
HVUL1H07736.2 HVUL6H02023.2 0.202806929067358
HVUL1H07736.2 HVUL6H03366.2 0.193401191043257
HVUL1H07736.2 HVUL6H03725.2 0.142190771707768
HVUL1H07736.2 HVUL6H04553.2 0.133451331595086
HVUL1H07736.2 HVUL6H05446.2 0.0490477018649807
HVUL1H07736.2 HVUL6H07471.2 0.0729356446215802
HVUL1H07736.2 HVUL6H08769.2 0.227165945003994
HVUL1H07736.2 HVUL6H09792.2 0.035875108862671
HVUL1H07736.2 HVUL6H11196.2 0.00921073559331291
HVUL1H07736.2 HVUL6H15294.2 0.0880168474947379
HVUL1H07736.2 HVUL6H15402.2 0.151656918463874
HVUL1H07736.2 HVUL6H17004.2 0.0138004882662917
HVUL1H07736.2 HVUL6H17854.2 0.0399011735668675
HVUL1H07736.2 HVUL6H18328.2 0.157739914285743
HVUL1H07736.2 HVUL6H19305.2 0.23641193282025
HVUL1H07736.2 HVUL6H19934.2 0.0169814063057481
HVUL1H07736.2 HVUL6H24521.2 0.0128452246913678
HVUL1H07736.2 HVUL6H25340.2 0.218587884785397
HVUL1H07736.2 HVUL6H29909.2 0.257958653503156
HVUL1H07736.2 HVUL6H31900.2 0.0671616366760004
HVUL1H07736.2 HVUL6H32383.2 0.0637397088665392
HVUL1H07736.2 HVUL6H36406.2 0.27124700632417
HVUL1H07736.2 HVUL6H37029.2 0.240788197418965
HVUL1H07736.2 HVUL6H38442.2 0.17819301315905
HVUL1H07736.2 HVUL6H38788.2 0.129357019036199
HVUL1H07736.2 HVUL6H38874.2 0.0209797122056391
HVUL1H07736.2 HVUL6H40505.2 0.217337398850743
HVUL1H07736.2 HVUL6H41149.2 0.171020681554816
HVUL1H07736.2 HVUL6H45898.2 0.139572395722841
HVUL1H07736.2 HVUL6H46097.2 0.0684932172557012
HVUL1H07736.2 HVUL6H46099.2 0.274285561105201
HVUL1H07736.2 HVUL6H46104.2 0.110106718421019
HVUL1H07736.2 HVUL6H48954.2 0.0812877585410832
HVUL1H07736.2 HVUL6H51096.2 0.0470528409698261
HVUL1H07736.2 HVUL7H01642.2 0.108571960797195
HVUL1H07736.2 HVUL7H01987.2 0.103892081344745
HVUL1H07736.2 HVUL7H02902.2 0.130667691395309
HVUL1H07736.2 HVUL7H05382.2 0.0400243317193583
HVUL1H07736.2 HVUL7H05514.2 0.0793929928773831
HVUL1H07736.2 HVUL7H06762.2 0.0448396620201144
HVUL1H07736.2 HVUL7H08413.2 0.0935445527150358
HVUL1H07736.2 HVUL7H09127.2 0.0570076311235448
HVUL1H07736.2 HVUL7H09572.2 0.108874244161374
HVUL1H07736.2 HVUL7H09713.2 0.02224951380381
HVUL1H07736.2 HVUL7H10613.2 0.0621908486039256
HVUL1H07736.2 HVUL7H12169.2 0.0535132865390749
HVUL1H07736.2 HVUL7H14873.2 0.0570141388674139
HVUL1H07736.2 HVUL7H15430.2 0.256793291279997
HVUL1H07736.2 HVUL7H17449.2 0.0114652346078939
HVUL1H07736.2 HVUL7H18584.2 0.166975886378127
HVUL1H07736.2 HVUL7H18798.2 0.189574219319381
HVUL1H07736.2 HVUL7H19404.2 0.210341453248444
HVUL1H07736.2 HVUL7H19446.2 0.261295188470943
HVUL1H07736.2 HVUL7H20841.2 0.0078501826777609
HVUL1H07736.2 HVUL7H23622.2 0.0110570345084052
HVUL1H07736.2 HVUL7H24220.2 0.0531997856201103
HVUL1H07736.2 HVUL7H26985.2 0.0809968853203429
HVUL1H07736.2 HVUL7H28814.2 0.223222485144752
HVUL1H07736.2 HVUL7H30153.2 0.0720044586662389
HVUL1H07736.2 HVUL7H31946.2 0.127418497977801
HVUL1H07736.2 HVUL7H32226.2 0.0066424663872681
HVUL1H07736.2 HVUL7H32680.2 0.170956661303369
HVUL1H07736.2 HVUL7H33531.2 0.0307498439175294
HVUL1H07736.2 HVUL7H33535.2 0.027831281062282
HVUL1H07736.2 HVUL7H34129.2 0.163899750934419
HVUL1H07736.2 HVUL7H34629.2 0.0353726470376768
HVUL1H07736.2 HVUL7H35574.2 0.0357349655461832
HVUL1H07736.2 HVUL7H35655.2 0.0743631014258369
HVUL1H07736.2 HVUL7H36582.2 0.0499866402560326
HVUL1H07736.2 HVUL7H37394.2 0.0123041844084772
HVUL1H07736.2 HVUL7H38141.2 0.0534106662645174
HVUL1H07736.2 HVUL7H38746.2 0.13775355904937
HVUL1H07736.2 HVUL7H40086.2 0.151393217784286
HVUL1H07736.2 HVUL7H41147.2 0.184631487623668
HVUL1H07736.2 HVUL7H41614.2 0.0554094355327939
HVUL1H07736.2 HVUL7H41635.2 0.0778857191720002
HVUL1H07736.2 HVUL7H42129.2 0.131684211637294
HVUL1H07736.2 HVUL7H43367.2 0.200405168875179
HVUL1H07736.2 HVUL7H44188.2 0.274481403635786
HVUL1H07736.2 HVUL7H51974.2 0.170590292932616
HVUL1H07736.2 HVUL7H53407.2 0.116005722103469
HVUL1H10645.2 HVUL1H11089.2 0.0213001917150719
HVUL1H10645.2 HVUL1H12951.2 0.11083241049854
HVUL1H10645.2 HVUL1H13470.2 0.0392765977592715
HVUL1H10645.2 HVUL1H14432.2 0.0609118048696088
HVUL1H10645.2 HVUL1H14482.2 0.200444617275042
HVUL1H10645.2 HVUL1H14729.2 0.269984482292455
HVUL1H10645.2 HVUL1H15353.2 0.141784701100023
HVUL1H10645.2 HVUL1H15463.2 0.208044312795112
HVUL1H10645.2 HVUL1H15844.2 0.18214068033916
HVUL1H10645.2 HVUL1H16590.2 0.0488296637318724
HVUL1H10645.2 HVUL1H20360.2 0.141637707413752
HVUL1H10645.2 HVUL1H21556.2 0.240499066579356
HVUL1H10645.2 HVUL1H22016.2 0.167003112392401
HVUL1H10645.2 HVUL1H22532.2 0.133222532076044
HVUL1H10645.2 HVUL1H23974.2 0.119312903687709
HVUL1H10645.2 HVUL1H24390.2 0.185689592699534
HVUL1H10645.2 HVUL1H29666.2 0.20412032407568
HVUL1H10645.2 HVUL1H30589.2 0.14576416356917
HVUL1H10645.2 HVUL1H30857.2 0.119498432827129
HVUL1H10645.2 HVUL1H31339.2 0.249656758200002
HVUL1H10645.2 HVUL1H32442.2 0.125826855771042
HVUL1H10645.2 HVUL1H32789.2 0.0848371763818486
HVUL1H10645.2 HVUL1H33000.2 0.114018022686594
HVUL1H10645.2 HVUL1H34458.2 0.15260002782918
HVUL1H10645.2 HVUL1H37233.2 0.207333596621807
HVUL1H10645.2 HVUL1H37466.2 0.108213497830208
HVUL1H10645.2 HVUL1H40084.2 0.138474806633279
HVUL1H10645.2 HVUL1H43359.2 0.190644941350082
HVUL1H10645.2 HVUL1H43656.2 0.134830222277633
HVUL1H10645.2 HVUL1H44195.2 0.050774673163359
HVUL1H10645.2 HVUL1H47175.2 0.0872937129003376
HVUL1H10645.2 HVUL1H48073.2 0.23691563086557
HVUL1H10645.2 HVUL1H52124.2 0.0910700437491519
HVUL1H10645.2 HVUL2H00488.2 0.0407784212536016
HVUL1H10645.2 HVUL2H01065.2 0.0407551683702272
HVUL1H10645.2 HVUL2H03693.2 0.170783974170791
HVUL1H10645.2 HVUL2H04444.2 0.0917361683566412
HVUL1H10645.2 HVUL2H04690.2 0.226128232855023
HVUL1H10645.2 HVUL2H05107.2 0.0822755426325987
HVUL1H10645.2 HVUL2H05483.2 0.209717768502417
HVUL1H10645.2 HVUL2H05509.2 0.115487314114636
HVUL1H10645.2 HVUL2H05580.2 0.100647081628764
HVUL1H10645.2 HVUL2H06941.2 0.0776131805854475
HVUL1H10645.2 HVUL2H07117.2 0.111885461265893
HVUL1H10645.2 HVUL2H08148.2 0.136297258584084
HVUL1H10645.2 HVUL2H09901.2 0.21069026502825
HVUL1H10645.2 HVUL2H10344.2 0.239335467063433
HVUL1H10645.2 HVUL2H10450.2 0.191025923411048
HVUL1H10645.2 HVUL2H11398.2 0.146548943929915
HVUL1H10645.2 HVUL2H12743.2 0.143757142895824
HVUL1H10645.2 HVUL2H15007.2 0.137548209754827
HVUL1H10645.2 HVUL2H15185.2 0.0701534490014051
HVUL1H10645.2 HVUL2H16659.2 0.187056502215971
HVUL1H10645.2 HVUL2H17664.2 0.0474624815620377
HVUL1H10645.2 HVUL2H19076.2 0.142452511865997
HVUL1H10645.2 HVUL2H19077.2 0.115182826453253
HVUL1H10645.2 HVUL2H19925.2 0.245604606636547
HVUL1H10645.2 HVUL2H21399.2 0.0843223049876796
HVUL1H10645.2 HVUL2H21734.2 0.157558038991418
HVUL1H10645.2 HVUL2H22826.2 0.0869358027651496
HVUL1H10645.2 HVUL2H24680.2 0.147328280728802
HVUL1H10645.2 HVUL2H25597.2 0.0297858029956707
HVUL1H10645.2 HVUL2H26485.2 0.115640036827521
HVUL1H10645.2 HVUL2H26573.2 0.0977201509898113
HVUL1H10645.2 HVUL2H28164.2 0.0975833533861677
HVUL1H10645.2 HVUL2H29045.2 0.160904219785212
HVUL1H10645.2 HVUL2H31707.2 0.114398181116137
HVUL1H10645.2 HVUL2H35334.2 0.152296171296712
HVUL1H10645.2 HVUL2H37652.2 0.173632392462063
HVUL1H10645.2 HVUL2H38539.2 0.136435068713953
HVUL1H10645.2 HVUL2H38540.2 0.127775381207055
HVUL1H10645.2 HVUL2H40334.2 0.0517201670643441
HVUL1H10645.2 HVUL2H43442.2 0.185346796235328
HVUL1H10645.2 HVUL2H45567.2 0.0613391040915671
HVUL1H10645.2 HVUL2H46744.2 0.238258932976251
HVUL1H10645.2 HVUL2H48830.2 0.0243364530831832
HVUL1H10645.2 HVUL2H49126.2 0.188832642977651
HVUL1H10645.2 HVUL2H50114.2 0.0798228017142202
HVUL1H10645.2 HVUL2H50171.2 0.0664641199784153
HVUL1H10645.2 HVUL2H50172.2 0.0297144872962207
HVUL1H10645.2 HVUL2H51674.2 0.0833838827204934
HVUL1H10645.2 HVUL2H52073.2 0.190837195479692
HVUL1H10645.2 HVUL2H53124.2 0.175590124762435
HVUL1H10645.2 HVUL2H53320.2 0.191489919510598
HVUL1H10645.2 HVUL3H02529.2 0.115433090046606
HVUL1H10645.2 HVUL3H02717.2 0.18284513060864
HVUL1H10645.2 HVUL3H03695.2 0.235799916927646
HVUL1H10645.2 HVUL3H05976.2 0.200146813558596
HVUL1H10645.2 HVUL3H06040.2 0.0902126836105096
HVUL1H10645.2 HVUL3H06208.2 0.234384717707478
HVUL1H10645.2 HVUL3H06433.2 0.248319053073094
HVUL1H10645.2 HVUL3H06718.2 0.0893625508411333
HVUL1H10645.2 HVUL3H09013.2 0.232692925494719
HVUL1H10645.2 HVUL3H11956.2 0.179775568029091
HVUL1H10645.2 HVUL3H11967.2 0.220709265076358
HVUL1H10645.2 HVUL3H12364.2 0.143244413078448
HVUL1H10645.2 HVUL3H12464.2 0.195642841598954
HVUL1H10645.2 HVUL3H12728.2 0.199602484925667
HVUL1H10645.2 HVUL3H15476.2 0.197033769782066
HVUL1H10645.2 HVUL3H15598.2 0.134111618526142
HVUL1H10645.2 HVUL3H15897.2 0.037247904458768
HVUL1H10645.2 HVUL3H16981.2 0.125055566450422
HVUL1H10645.2 HVUL3H17685.2 0.0957149785476926
HVUL1H10645.2 HVUL3H20168.2 0.192272003875011
HVUL1H10645.2 HVUL3H21329.2 0.145282336948946
HVUL1H10645.2 HVUL3H21335.2 0.117983922831382
HVUL1H10645.2 HVUL3H24029.2 0.173850793400803
HVUL1H10645.2 HVUL3H24267.2 0.254677084014204
HVUL1H10645.2 HVUL3H24886.2 0.146411386589018
HVUL1H10645.2 HVUL3H26926.2 0.119580612104529
HVUL1H10645.2 HVUL3H27212.2 0.0846054846223797
HVUL1H10645.2 HVUL3H27722.2 0.200850015962602
HVUL1H10645.2 HVUL3H32007.2 0.135064028406171
HVUL1H10645.2 HVUL3H32587.2 0.0942326899618414
HVUL1H10645.2 HVUL3H32589.2 0.0947417332176606
HVUL1H10645.2 HVUL3H32594.2 0.127789581839236
HVUL1H10645.2 HVUL3H37124.2 0.0630589809237873
HVUL1H10645.2 HVUL3H41909.2 0.0902026595104033
HVUL1H10645.2 HVUL3H42226.2 0.0925775662810588
HVUL1H10645.2 HVUL3H42480.2 0.0801625578399391
HVUL1H10645.2 HVUL3H42964.2 0.13234312087541
HVUL1H10645.2 HVUL3H45689.2 0.0888641410484673
HVUL1H10645.2 HVUL3H48646.2 0.23069441860845
HVUL1H10645.2 HVUL3H50036.2 0.0945725803406256
HVUL1H10645.2 HVUL3H50037.2 0.166479567205242
HVUL1H10645.2 HVUL3H51523.2 0.177418403062499
HVUL1H10645.2 HVUL3H52205.2 0.209449769091245
HVUL1H10645.2 HVUL3H55044.2 0.0652620741629757
HVUL1H10645.2 HVUL3H55885.2 0.246009395426563
HVUL1H10645.2 HVUL3H56403.2 0.0819411637450611
HVUL1H10645.2 HVUL3H56596.2 0.170579517497307
HVUL1H10645.2 HVUL3H59391.2 0.095409328046692
HVUL1H10645.2 HVUL4H04686.2 0.150147095867379
HVUL1H10645.2 HVUL4H06353.2 0.157110738195906
HVUL1H10645.2 HVUL4H07060.2 0.0920135979629884
HVUL1H10645.2 HVUL4H07091.2 0.135276588595358
HVUL1H10645.2 HVUL4H07935.2 0.250243957601579
HVUL1H10645.2 HVUL4H08196.2 0.131424867000827
HVUL1H10645.2 HVUL4H08345.2 0.138848635745532
HVUL1H10645.2 HVUL4H10933.2 0.138341109089056
HVUL1H10645.2 HVUL4H14392.2 0.202684888178268
HVUL1H10645.2 HVUL4H18822.2 0.141561011502298
HVUL1H10645.2 HVUL4H20060.2 0.0900126110976775
HVUL1H10645.2 HVUL4H20810.2 0.0827817110654357
HVUL1H10645.2 HVUL4H21881.2 0.148740303136576
HVUL1H10645.2 HVUL4H22656.2 0.225519608619235
HVUL1H10645.2 HVUL4H22657.2 0.186542771803919
HVUL1H10645.2 HVUL4H22877.2 0.229232800069175
HVUL1H10645.2 HVUL4H23256.2 0.186930580041122
HVUL1H10645.2 HVUL4H23522.2 0.107393433228172
HVUL1H10645.2 HVUL4H24986.2 0.170659905222559
HVUL1H10645.2 HVUL4H25690.2 0.230286607010777
HVUL1H10645.2 HVUL4H26843.2 0.16321996638671
HVUL1H10645.2 HVUL4H28003.2 0.111450879832538
HVUL1H10645.2 HVUL4H30683.2 0.0678035005258627
HVUL1H10645.2 HVUL4H31396.2 0.150674533877067
HVUL1H10645.2 HVUL4H33244.2 0.12904116576044
HVUL1H10645.2 HVUL4H33249.2 0.161848981332374
HVUL1H10645.2 HVUL4H34490.2 0.134634388486265
HVUL1H10645.2 HVUL4H35991.2 0.0648522004387756
HVUL1H10645.2 HVUL4H36252.2 0.179335761035518
HVUL1H10645.2 HVUL4H36253.2 0.228220983799097
HVUL1H10645.2 HVUL4H38558.2 0.117400892817069
HVUL1H10645.2 HVUL4H38766.2 0.10769001468426
HVUL1H10645.2 HVUL4H39948.2 0.102351817968814
HVUL1H10645.2 HVUL4H42204.2 0.115763901571932
HVUL1H10645.2 HVUL4H45220.2 0.117239097286051
HVUL1H10645.2 HVUL4H46594.2 0.168012826685056
HVUL1H10645.2 HVUL4H46709.2 0.100659025851398
HVUL1H10645.2 HVUL4H51087.2 0.14925401415654
HVUL1H10645.2 HVUL4H51168.2 0.124018350008149
HVUL1H10645.2 HVUL4H52689.2 0.125810368044499
HVUL1H10645.2 HVUL4H58026.2 0.0919768637741458
HVUL1H10645.2 HVUL5H02096.2 0.176289333889543
HVUL1H10645.2 HVUL5H03287.2 0.178687935960386
HVUL1H10645.2 HVUL5H03709.2 0.23748011713548
HVUL1H10645.2 HVUL5H03750.2 0.210039180069942
HVUL1H10645.2 HVUL5H05065.2 0.277488720520242
HVUL1H10645.2 HVUL5H08243.2 0.0790939793660824
HVUL1H10645.2 HVUL5H09122.2 0.128827031534504
HVUL1H10645.2 HVUL5H09615.2 0.07650977001596
HVUL1H10645.2 HVUL5H13618.2 0.162003127664068
HVUL1H10645.2 HVUL5H13950.2 0.238082264105023
HVUL1H10645.2 HVUL5H14311.2 0.0838563277099238
HVUL1H10645.2 HVUL5H14765.2 0.0615895903076848
HVUL1H10645.2 HVUL5H14878.2 0.0805517298352316
HVUL1H10645.2 HVUL5H16565.2 0.0482841080663892
HVUL1H10645.2 HVUL5H17995.2 0.163469744187439
HVUL1H10645.2 HVUL5H22122.2 0.207202212474427
HVUL1H10645.2 HVUL5H23996.2 0.0475253443244383
HVUL1H10645.2 HVUL5H24150.2 0.131778083566291
HVUL1H10645.2 HVUL5H24217.2 0.087624550885448
HVUL1H10645.2 HVUL5H24547.2 0.141119992974008
HVUL1H10645.2 HVUL5H24762.2 0.0640232460003
HVUL1H10645.2 HVUL5H25876.2 0.0468673613863884
HVUL1H10645.2 HVUL5H27016.2 0.0483739733771344
HVUL1H10645.2 HVUL5H27423.2 0.0647218670891583
HVUL1H10645.2 HVUL5H27848.2 0.0859919018952866
HVUL1H10645.2 HVUL5H28266.2 0.0752219511914797
HVUL1H10645.2 HVUL5H28980.2 0.250190979399055
HVUL1H10645.2 HVUL5H28981.2 0.0408035424796196
HVUL1H10645.2 HVUL5H29493.2 0.177918598335784
HVUL1H10645.2 HVUL5H30305.2 0.221895321639922
HVUL1H10645.2 HVUL5H31472.2 0.0874441740586195
HVUL1H10645.2 HVUL5H31534.2 0.148167136418225
HVUL1H10645.2 HVUL5H32245.2 0.0763703756555313
HVUL1H10645.2 HVUL5H33683.2 0.116255550949541
HVUL1H10645.2 HVUL5H33735.2 0.139368083801994
HVUL1H10645.2 HVUL5H36534.2 0.132008666436624
HVUL1H10645.2 HVUL5H36751.2 0.216348423456101
HVUL1H10645.2 HVUL5H39739.2 0.118446872069207
HVUL1H10645.2 HVUL5H39748.2 0.140823923944917
HVUL1H10645.2 HVUL5H40577.2 0.159578600965787
HVUL1H10645.2 HVUL5H47286.2 0.047417807851152
HVUL1H10645.2 HVUL5H47962.2 0.109003618565705
HVUL1H10645.2 HVUL5H48694.2 0.138041360441328
HVUL1H10645.2 HVUL5H49109.2 0.16257246564573
HVUL1H10645.2 HVUL5H49815.2 0.0896916331671635
HVUL1H10645.2 HVUL5H50421.2 0.216586475763397
HVUL1H10645.2 HVUL5H53175.2 0.256497966158866
HVUL1H10645.2 HVUL6H01880.2 0.10202049382882
HVUL1H10645.2 HVUL6H02023.2 0.2480100726168
HVUL1H10645.2 HVUL6H03366.2 0.214012467352929
HVUL1H10645.2 HVUL6H03725.2 0.244477853378666
HVUL1H10645.2 HVUL6H04553.2 0.0529875421661555
HVUL1H10645.2 HVUL6H05446.2 0.0858700494839852
HVUL1H10645.2 HVUL6H07471.2 0.113070231281508
HVUL1H10645.2 HVUL6H08769.2 0.207894672424512
HVUL1H10645.2 HVUL6H09792.2 0.112101136868088
HVUL1H10645.2 HVUL6H11196.2 0.0411748682306574
HVUL1H10645.2 HVUL6H15294.2 0.201053016320004
HVUL1H10645.2 HVUL6H15402.2 0.177404655601086
HVUL1H10645.2 HVUL6H17004.2 0.0344604077093064
HVUL1H10645.2 HVUL6H17854.2 0.134323712674619
HVUL1H10645.2 HVUL6H18328.2 0.224877818418406
HVUL1H10645.2 HVUL6H19305.2 0.13534117161701
HVUL1H10645.2 HVUL6H19934.2 0.0709442514207771
HVUL1H10645.2 HVUL6H24521.2 0.043547910668191
HVUL1H10645.2 HVUL6H25340.2 0.236317869554088
HVUL1H10645.2 HVUL6H29909.2 0.225792360506155
HVUL1H10645.2 HVUL6H31900.2 0.0853705467435328
HVUL1H10645.2 HVUL6H32383.2 0.147017351899217
HVUL1H10645.2 HVUL6H36406.2 0.149201078943786
HVUL1H10645.2 HVUL6H37029.2 0.135290258358894
HVUL1H10645.2 HVUL6H38442.2 0.160800575704146
HVUL1H10645.2 HVUL6H38788.2 0.201591449514351
HVUL1H10645.2 HVUL6H38874.2 0.0761133799658398
HVUL1H10645.2 HVUL6H40505.2 0.194583895278743
HVUL1H10645.2 HVUL6H41149.2 0.115090271538941
HVUL1H10645.2 HVUL6H45898.2 0.178732004125537
HVUL1H10645.2 HVUL6H46097.2 0.121755367688739
HVUL1H10645.2 HVUL6H46099.2 0.149805368236528
HVUL1H10645.2 HVUL6H46104.2 0.216483627881789
HVUL1H10645.2 HVUL6H48954.2 0.181751951691294
HVUL1H10645.2 HVUL6H51096.2 0.0914892677858708
HVUL1H10645.2 HVUL7H01642.2 0.156786678286758
HVUL1H10645.2 HVUL7H01987.2 0.205248762342383
HVUL1H10645.2 HVUL7H02902.2 0.191455921002484
HVUL1H10645.2 HVUL7H05382.2 0.0719794538490582
HVUL1H10645.2 HVUL7H05514.2 0.228472918902455
HVUL1H10645.2 HVUL7H06762.2 0.151215479988309
HVUL1H10645.2 HVUL7H08413.2 0.240690051650998
HVUL1H10645.2 HVUL7H09127.2 0.187003587883944
HVUL1H10645.2 HVUL7H09572.2 0.132472846317927
HVUL1H10645.2 HVUL7H09713.2 0.0601689478965092
HVUL1H10645.2 HVUL7H10613.2 0.170933352496224
HVUL1H10645.2 HVUL7H12169.2 0.170978853859706
HVUL1H10645.2 HVUL7H14873.2 0.117539772331657
HVUL1H10645.2 HVUL7H15430.2 0.184371749840358
HVUL1H10645.2 HVUL7H17449.2 0.0564655208484259
HVUL1H10645.2 HVUL7H18584.2 0.127789358026339
HVUL1H10645.2 HVUL7H18798.2 0.156170254582715
HVUL1H10645.2 HVUL7H19404.2 0.199243382583693
HVUL1H10645.2 HVUL7H19446.2 0.232963338902232
HVUL1H10645.2 HVUL7H20841.2 0.0435272679568941
HVUL1H10645.2 HVUL7H23622.2 0.0299167980250791
HVUL1H10645.2 HVUL7H24220.2 0.128366495782161
HVUL1H10645.2 HVUL7H26985.2 0.200542475263097
HVUL1H10645.2 HVUL7H28814.2 0.176028996014178
HVUL1H10645.2 HVUL7H30153.2 0.128455306695537
HVUL1H10645.2 HVUL7H31946.2 0.217486075176017
HVUL1H10645.2 HVUL7H32226.2 0.0275707651105368
HVUL1H10645.2 HVUL7H32680.2 0.232315422911117
HVUL1H10645.2 HVUL7H33531.2 0.139975296422031
HVUL1H10645.2 HVUL7H33535.2 0.109516257460749
HVUL1H10645.2 HVUL7H34129.2 0.203524280974798
HVUL1H10645.2 HVUL7H34629.2 0.0644856624554904
HVUL1H10645.2 HVUL7H35574.2 0.140838818141399
HVUL1H10645.2 HVUL7H35655.2 0.123315154884709
HVUL1H10645.2 HVUL7H36582.2 0.0902755280770277
HVUL1H10645.2 HVUL7H37394.2 0.0406643381418129
HVUL1H10645.2 HVUL7H38141.2 0.0841414997026715
HVUL1H10645.2 HVUL7H38746.2 0.214292414226046
HVUL1H10645.2 HVUL7H40086.2 0.243028014288022
HVUL1H10645.2 HVUL7H41147.2 0.180930055004526
HVUL1H10645.2 HVUL7H41614.2 0.1797114292678
HVUL1H10645.2 HVUL7H41635.2 0.192725821695048
HVUL1H10645.2 HVUL7H42129.2 0.197869610927761
HVUL1H10645.2 HVUL7H43367.2 0.178260710015099
HVUL1H10645.2 HVUL7H44188.2 0.151807219862783
HVUL1H10645.2 HVUL7H51974.2 0.186728281087418
HVUL1H10645.2 HVUL7H53407.2 0.226581521776908
HVUL1H11089.2 HVUL1H12951.2 0.13245567001382
HVUL1H11089.2 HVUL1H13470.2 0.191505034247371
HVUL1H11089.2 HVUL1H14432.2 0.176528559516649
HVUL1H11089.2 HVUL1H14482.2 0.0417743804134125
HVUL1H11089.2 HVUL1H14729.2 0.039988398573428
HVUL1H11089.2 HVUL1H15353.2 0.00444164200705146
HVUL1H11089.2 HVUL1H15463.2 0.0672018504210785
HVUL1H11089.2 HVUL1H15844.2 0.0271443158432886
HVUL1H11089.2 HVUL1H16590.2 0.193775280895207
HVUL1H11089.2 HVUL1H20360.2 0.0101012533222223
HVUL1H11089.2 HVUL1H21556.2 0.0211661303440615
HVUL1H11089.2 HVUL1H22016.2 0.0435735535728843
HVUL1H11089.2 HVUL1H22532.2 0.0980741664905346
HVUL1H11089.2 HVUL1H23974.2 0.106365087502435
HVUL1H11089.2 HVUL1H24390.2 0.0102784774990528
HVUL1H11089.2 HVUL1H29666.2 0.0637915121976772
HVUL1H11089.2 HVUL1H30589.2 0.00433598087220834
HVUL1H11089.2 HVUL1H30857.2 0.116556739618184
HVUL1H11089.2 HVUL1H31339.2 0.031686220817229
HVUL1H11089.2 HVUL1H32442.2 0.121171965948801
HVUL1H11089.2 HVUL1H32789.2 0.00306233851951297
HVUL1H11089.2 HVUL1H33000.2 0.0156916136660038
HVUL1H11089.2 HVUL1H34458.2 0.107641930751724
HVUL1H11089.2 HVUL1H37233.2 0.0252987173699387
HVUL1H11089.2 HVUL1H37466.2 0.0899968331520015
HVUL1H11089.2 HVUL1H40084.2 0.0163212573979282
HVUL1H11089.2 HVUL1H43359.2 0.00487639188069983
HVUL1H11089.2 HVUL1H43656.2 0.0984322153992346
HVUL1H11089.2 HVUL1H44195.2 0.182592714986204
HVUL1H11089.2 HVUL1H47175.2 0.180899362382439
HVUL1H11089.2 HVUL1H48073.2 0.0421808506002926
HVUL1H11089.2 HVUL1H52124.2 0.116665814441741
HVUL1H11089.2 HVUL2H00488.2 0.179238123649894
HVUL1H11089.2 HVUL2H01065.2 0.00170657377882801
HVUL1H11089.2 HVUL2H03693.2 0.0984856711813654
HVUL1H11089.2 HVUL2H04444.2 0.172253677374001
HVUL1H11089.2 HVUL2H04690.2 0.0450059856700694
HVUL1H11089.2 HVUL2H05107.2 0.165524019796153
HVUL1H11089.2 HVUL2H05483.2 0.0230990346652942
HVUL1H11089.2 HVUL2H05509.2 0.113750972661143
HVUL1H11089.2 HVUL2H05580.2 0.137622194208211
HVUL1H11089.2 HVUL2H06941.2 0.00402875910394408
HVUL1H11089.2 HVUL2H07117.2 0.140488648450567
HVUL1H11089.2 HVUL2H08148.2 0.101394845664618
HVUL1H11089.2 HVUL2H09901.2 0.0135533862175877
HVUL1H11089.2 HVUL2H10344.2 0.021238296255269
HVUL1H11089.2 HVUL2H10450.2 0.00786331825170843
HVUL1H11089.2 HVUL2H11398.2 0.0064610930672016
HVUL1H11089.2 HVUL2H12743.2 0.136074660150082
HVUL1H11089.2 HVUL2H15007.2 0.0285295120794788
HVUL1H11089.2 HVUL2H15185.2 0.0811372492427485
HVUL1H11089.2 HVUL2H16659.2 0.0498459094758886
HVUL1H11089.2 HVUL2H17664.2 0.149519535652886
HVUL1H11089.2 HVUL2H19076.2 0.117640023910772
HVUL1H11089.2 HVUL2H19077.2 0.145010343216128
HVUL1H11089.2 HVUL2H19925.2 0.0150804417957379
HVUL1H11089.2 HVUL2H21399.2 0.10941813966628
HVUL1H11089.2 HVUL2H21734.2 0.108194532000878
HVUL1H11089.2 HVUL2H22826.2 0.15753396918826
HVUL1H11089.2 HVUL2H24680.2 0.118922424287211
HVUL1H11089.2 HVUL2H25597.2 0.152483135188534
HVUL1H11089.2 HVUL2H26485.2 0.125735918697931
HVUL1H11089.2 HVUL2H26573.2 0.0972935945050883
HVUL1H11089.2 HVUL2H28164.2 0.0981938794286464
HVUL1H11089.2 HVUL2H29045.2 0.0986944828328294
HVUL1H11089.2 HVUL2H31707.2 0.00417300254392328
HVUL1H11089.2 HVUL2H35334.2 0.00440611385469635
HVUL1H11089.2 HVUL2H37652.2 0.00585757590974046
HVUL1H11089.2 HVUL2H38539.2 0.00798269877654575
HVUL1H11089.2 HVUL2H38540.2 0.00674035416923302
HVUL1H11089.2 HVUL2H40334.2 0.109283976099337
HVUL1H11089.2 HVUL2H43442.2 0.0829808528474793
HVUL1H11089.2 HVUL2H45567.2 0.184694406495489
HVUL1H11089.2 HVUL2H46744.2 0.0223292846579176
HVUL1H11089.2 HVUL2H48830.2 0.106646995714181
HVUL1H11089.2 HVUL2H49126.2 0.0213727355150285
HVUL1H11089.2 HVUL2H50114.2 0.109531713282396
HVUL1H11089.2 HVUL2H50171.2 0.101214582703793
HVUL1H11089.2 HVUL2H50172.2 0.000905652977060464
HVUL1H11089.2 HVUL2H51674.2 0.106091061927511
HVUL1H11089.2 HVUL2H52073.2 0.0329639042274043
HVUL1H11089.2 HVUL2H53124.2 0.0301850047654975
HVUL1H11089.2 HVUL2H53320.2 0.0236836717510339
HVUL1H11089.2 HVUL3H02529.2 0.140554227737011
HVUL1H11089.2 HVUL3H02717.2 0.0885453418788561
HVUL1H11089.2 HVUL3H03695.2 0.0612991756684039
HVUL1H11089.2 HVUL3H05976.2 0.0213611366706434
HVUL1H11089.2 HVUL3H06040.2 0.0814667266053363
HVUL1H11089.2 HVUL3H06208.2 0.068504037749558
HVUL1H11089.2 HVUL3H06433.2 0.0139310975567026
HVUL1H11089.2 HVUL3H06718.2 0.0777769673243588
HVUL1H11089.2 HVUL3H09013.2 0.017341606310548
HVUL1H11089.2 HVUL3H11956.2 0.0144570276311347
HVUL1H11089.2 HVUL3H11967.2 0.0474089278483474
HVUL1H11089.2 HVUL3H12364.2 0.0871276738083019
HVUL1H11089.2 HVUL3H12464.2 0.0570078470497833
HVUL1H11089.2 HVUL3H12728.2 0.0058140960582812
HVUL1H11089.2 HVUL3H15476.2 0.0600190820390953
HVUL1H11089.2 HVUL3H15598.2 0.0043028161888298
HVUL1H11089.2 HVUL3H15897.2 0.00801744688977228
HVUL1H11089.2 HVUL3H16981.2 0.0728557146333142
HVUL1H11089.2 HVUL3H17685.2 0.0908052968583104
HVUL1H11089.2 HVUL3H20168.2 0.030246014178206
HVUL1H11089.2 HVUL3H21329.2 0.107997133677997
HVUL1H11089.2 HVUL3H21335.2 0.140731352993286
HVUL1H11089.2 HVUL3H24029.2 0.00835588500535801
HVUL1H11089.2 HVUL3H24267.2 0.033954902261615
HVUL1H11089.2 HVUL3H24886.2 0.00471903251318787
HVUL1H11089.2 HVUL3H26926.2 0.059143423854289
HVUL1H11089.2 HVUL3H27212.2 0.102441771792237
HVUL1H11089.2 HVUL3H27722.2 0.05651139242333
HVUL1H11089.2 HVUL3H32007.2 0.0730141236203358
HVUL1H11089.2 HVUL3H32587.2 0.164649603549275
HVUL1H11089.2 HVUL3H32589.2 0.166017974440804
HVUL1H11089.2 HVUL3H32594.2 0.125509686688686
HVUL1H11089.2 HVUL3H37124.2 0.164934466319156
HVUL1H11089.2 HVUL3H41909.2 0.129390831953757
HVUL1H11089.2 HVUL3H42226.2 0.00536521101130987
HVUL1H11089.2 HVUL3H42480.2 0.124036297719323
HVUL1H11089.2 HVUL3H42964.2 0.140644454731574
HVUL1H11089.2 HVUL3H45689.2 0.155408611032017
HVUL1H11089.2 HVUL3H48646.2 0.0668073112423192
HVUL1H11089.2 HVUL3H50036.2 0.135553144622722
HVUL1H11089.2 HVUL3H50037.2 0.0505627301178413
HVUL1H11089.2 HVUL3H51523.2 0.0143178461487365
HVUL1H11089.2 HVUL3H52205.2 0.0769018496302444
HVUL1H11089.2 HVUL3H55044.2 0.151153709263669
HVUL1H11089.2 HVUL3H55885.2 0.0123366818952932
HVUL1H11089.2 HVUL3H56403.2 0.124742150713866
HVUL1H11089.2 HVUL3H56596.2 0.0738900854429759
HVUL1H11089.2 HVUL3H59391.2 0.154412076831798
HVUL1H11089.2 HVUL4H04686.2 0.00558003200480612
HVUL1H11089.2 HVUL4H06353.2 0.123363823887997
HVUL1H11089.2 HVUL4H07060.2 0.00907413940130981
HVUL1H11089.2 HVUL4H07091.2 0.00227047861389871
HVUL1H11089.2 HVUL4H07935.2 0.0468366985578957
HVUL1H11089.2 HVUL4H08196.2 0.120115018570044
HVUL1H11089.2 HVUL4H08345.2 0.0075326641573984
HVUL1H11089.2 HVUL4H10933.2 0.00474782719611472
HVUL1H11089.2 HVUL4H14392.2 0.0456399772179927
HVUL1H11089.2 HVUL4H18822.2 0.0692283982566921
HVUL1H11089.2 HVUL4H20060.2 0.142619209214626
HVUL1H11089.2 HVUL4H20810.2 0.0107833123149535
HVUL1H11089.2 HVUL4H21881.2 0.127483418431422
HVUL1H11089.2 HVUL4H22656.2 0.0351968133043555
HVUL1H11089.2 HVUL4H22657.2 0.107366746811507
HVUL1H11089.2 HVUL4H22877.2 0.0147512790947023
HVUL1H11089.2 HVUL4H23256.2 0.094404623479119
HVUL1H11089.2 HVUL4H23522.2 0.12784978346265
HVUL1H11089.2 HVUL4H24986.2 0.052939580003369
HVUL1H11089.2 HVUL4H25690.2 0.0192859195650233
HVUL1H11089.2 HVUL4H26843.2 0.0178077528787175
HVUL1H11089.2 HVUL4H28003.2 0.0764558624553651
HVUL1H11089.2 HVUL4H30683.2 0.0952363431738668
HVUL1H11089.2 HVUL4H31396.2 0.0803956878267137
HVUL1H11089.2 HVUL4H33244.2 0.136119572323661
HVUL1H11089.2 HVUL4H33249.2 0.0938200004073246
HVUL1H11089.2 HVUL4H34490.2 0.0872191779132088
HVUL1H11089.2 HVUL4H35991.2 0.114801767414352
HVUL1H11089.2 HVUL4H36252.2 0.023040790667568
HVUL1H11089.2 HVUL4H36253.2 0.0250903096031886
HVUL1H11089.2 HVUL4H38558.2 0.109849068407208
HVUL1H11089.2 HVUL4H38766.2 0.122723232249199
HVUL1H11089.2 HVUL4H39948.2 0.169784562745996
HVUL1H11089.2 HVUL4H42204.2 0.120159798027777
HVUL1H11089.2 HVUL4H45220.2 0.00713400099883755
HVUL1H11089.2 HVUL4H46594.2 0.00444746461898178
HVUL1H11089.2 HVUL4H46709.2 0.159680772366507
HVUL1H11089.2 HVUL4H51087.2 0.0966141962196989
HVUL1H11089.2 HVUL4H51168.2 0.109800859439663
HVUL1H11089.2 HVUL4H52689.2 0.00530538799650615
HVUL1H11089.2 HVUL4H58026.2 0.130520712703549
HVUL1H11089.2 HVUL5H02096.2 0.00875280148734432
HVUL1H11089.2 HVUL5H03287.2 0.0972139744773448
HVUL1H11089.2 HVUL5H03709.2 0.0349043774056179
HVUL1H11089.2 HVUL5H03750.2 0.0797314558560949
HVUL1H11089.2 HVUL5H05065.2 0.0188868605046511
HVUL1H11089.2 HVUL5H08243.2 0.164498500558182
HVUL1H11089.2 HVUL5H09122.2 0.095893881669896
HVUL1H11089.2 HVUL5H09615.2 0.167180605150263
HVUL1H11089.2 HVUL5H13618.2 0.109724321597284
HVUL1H11089.2 HVUL5H13950.2 0.0758380023316978
HVUL1H11089.2 HVUL5H14311.2 0.122404580685565
HVUL1H11089.2 HVUL5H14765.2 0.00284722111062478
HVUL1H11089.2 HVUL5H14878.2 0.00226962058435239
HVUL1H11089.2 HVUL5H16565.2 0.183881047914924
HVUL1H11089.2 HVUL5H17995.2 0.00707982893472476
HVUL1H11089.2 HVUL5H22122.2 0.0539443828953879
HVUL1H11089.2 HVUL5H23996.2 0.0961757010842733
HVUL1H11089.2 HVUL5H24150.2 0.090791056820082
HVUL1H11089.2 HVUL5H24217.2 0.178491868648222
HVUL1H11089.2 HVUL5H24547.2 0.0492411469458674
HVUL1H11089.2 HVUL5H24762.2 0.100375787105307
HVUL1H11089.2 HVUL5H25876.2 0.143566902016104
HVUL1H11089.2 HVUL5H27016.2 0.130647186270458
HVUL1H11089.2 HVUL5H27423.2 0.00414806094728046
HVUL1H11089.2 HVUL5H27848.2 0.0642048468635709
HVUL1H11089.2 HVUL5H28266.2 0.182772393611385
HVUL1H11089.2 HVUL5H28980.2 0.0253455485939347
HVUL1H11089.2 HVUL5H28981.2 0.159153137985713
HVUL1H11089.2 HVUL5H29493.2 0.0603811090343637
HVUL1H11089.2 HVUL5H30305.2 0.0292183524030861
HVUL1H11089.2 HVUL5H31472.2 0.114866490712758
HVUL1H11089.2 HVUL5H31534.2 0.0980510535123812
HVUL1H11089.2 HVUL5H32245.2 0.166541083030136
HVUL1H11089.2 HVUL5H33683.2 0.0813461160353493
HVUL1H11089.2 HVUL5H33735.2 0.120271352390908
HVUL1H11089.2 HVUL5H36534.2 0.109002888014167
HVUL1H11089.2 HVUL5H36751.2 0.0568801612255714
HVUL1H11089.2 HVUL5H39739.2 0.0141356218921617
HVUL1H11089.2 HVUL5H39748.2 0.0968159574642086
HVUL1H11089.2 HVUL5H40577.2 0.0494362791033556
HVUL1H11089.2 HVUL5H47286.2 0.149342762793872
HVUL1H11089.2 HVUL5H47962.2 0.106429192492778
HVUL1H11089.2 HVUL5H48694.2 0.00206498330897743
HVUL1H11089.2 HVUL5H49109.2 0.0908784324711397
HVUL1H11089.2 HVUL5H49815.2 0.155521566604293
HVUL1H11089.2 HVUL5H50421.2 0.0587071027563946
HVUL1H11089.2 HVUL5H53175.2 0.0301827736590656
HVUL1H11089.2 HVUL6H01880.2 0.16069870681403
HVUL1H11089.2 HVUL6H02023.2 0.037988193852683
HVUL1H11089.2 HVUL6H03366.2 0.0333931356351938
HVUL1H11089.2 HVUL6H03725.2 0.0151301254642478
HVUL1H11089.2 HVUL6H04553.2 0.00986547150556436
HVUL1H11089.2 HVUL6H05446.2 0.128730979294303
HVUL1H11089.2 HVUL6H07471.2 0.100652199834434
HVUL1H11089.2 HVUL6H08769.2 0.0320333189892265
HVUL1H11089.2 HVUL6H09792.2 0.0776580523362362
HVUL1H11089.2 HVUL6H11196.2 0.130903808060913
HVUL1H11089.2 HVUL6H15294.2 0.0596308094240229
HVUL1H11089.2 HVUL6H15402.2 0.0624360022447147
HVUL1H11089.2 HVUL6H17004.2 0.0913294161250037
HVUL1H11089.2 HVUL6H17854.2 0.0660487629182801
HVUL1H11089.2 HVUL6H18328.2 0.0215834291872481
HVUL1H11089.2 HVUL6H19305.2 0.0081489979666153
HVUL1H11089.2 HVUL6H19934.2 0.186260659822615
HVUL1H11089.2 HVUL6H24521.2 0.128434389480029
HVUL1H11089.2 HVUL6H25340.2 0.0142531471873992
HVUL1H11089.2 HVUL6H29909.2 0.0147983327291571
HVUL1H11089.2 HVUL6H31900.2 0.111370947523994
HVUL1H11089.2 HVUL6H32383.2 0.123417040067834
HVUL1H11089.2 HVUL6H36406.2 0.0089111851963439
HVUL1H11089.2 HVUL6H37029.2 0.00612171266912893
HVUL1H11089.2 HVUL6H38442.2 0.0291651736621241
HVUL1H11089.2 HVUL6H38788.2 0.0384410206761696
HVUL1H11089.2 HVUL6H38874.2 0.144452159864648
HVUL1H11089.2 HVUL6H40505.2 0.0221113673992961
HVUL1H11089.2 HVUL6H41149.2 0.0344547955624504
HVUL1H11089.2 HVUL6H45898.2 0.0575124305379177
HVUL1H11089.2 HVUL6H46097.2 0.130729089314215
HVUL1H11089.2 HVUL6H46099.2 0.00904479348619423
HVUL1H11089.2 HVUL6H46104.2 0.038931013994037
HVUL1H11089.2 HVUL6H48954.2 0.0730859589966079
HVUL1H11089.2 HVUL6H51096.2 0.150975108707568
HVUL1H11089.2 HVUL7H01642.2 0.0993525947247435
HVUL1H11089.2 HVUL7H01987.2 0.064439674246254
HVUL1H11089.2 HVUL7H02902.2 0.0618790066088956
HVUL1H11089.2 HVUL7H05382.2 0.104453723977987
HVUL1H11089.2 HVUL7H05514.2 0.0286863118450471
HVUL1H11089.2 HVUL7H06762.2 0.133378341586879
HVUL1H11089.2 HVUL7H08413.2 0.0252922395245017
HVUL1H11089.2 HVUL7H09127.2 0.0652660784333415
HVUL1H11089.2 HVUL7H09572.2 0.0859461347467074
HVUL1H11089.2 HVUL7H09713.2 0.166264756192547
HVUL1H11089.2 HVUL7H10613.2 0.112881955475761
HVUL1H11089.2 HVUL7H12169.2 0.0424533011095917
HVUL1H11089.2 HVUL7H14873.2 0.136209637502871
HVUL1H11089.2 HVUL7H15430.2 0.0149023537090123
HVUL1H11089.2 HVUL7H17449.2 0.182853210035881
HVUL1H11089.2 HVUL7H18584.2 0.0410174187759016
HVUL1H11089.2 HVUL7H18798.2 0.030163149812843
HVUL1H11089.2 HVUL7H19404.2 0.0316001751914036
HVUL1H11089.2 HVUL7H19446.2 0.012583658727818
HVUL1H11089.2 HVUL7H20841.2 0.0882355192772224
HVUL1H11089.2 HVUL7H23622.2 0.174732312282073
HVUL1H11089.2 HVUL7H24220.2 0.0759540263269089
HVUL1H11089.2 HVUL7H26985.2 0.0704385425365408
HVUL1H11089.2 HVUL7H28814.2 0.00546253907647309
HVUL1H11089.2 HVUL7H30153.2 0.122409659500013
HVUL1H11089.2 HVUL7H31946.2 0.0201022298066385
HVUL1H11089.2 HVUL7H32226.2 0.176236972694611
HVUL1H11089.2 HVUL7H32680.2 0.0436000820404625
HVUL1H11089.2 HVUL7H33531.2 0.0622667260224772
HVUL1H11089.2 HVUL7H33535.2 0.122278772092381
HVUL1H11089.2 HVUL7H34129.2 0.0616303506520183
HVUL1H11089.2 HVUL7H34629.2 0.109499055248477
HVUL1H11089.2 HVUL7H35574.2 0.0829044725911864
HVUL1H11089.2 HVUL7H35655.2 0.1227207643588
HVUL1H11089.2 HVUL7H36582.2 0.139234264706626
HVUL1H11089.2 HVUL7H37394.2 0.194774673532054
HVUL1H11089.2 HVUL7H38141.2 0.110180680824536
HVUL1H11089.2 HVUL7H38746.2 0.0270503655295764
HVUL1H11089.2 HVUL7H40086.2 0.0101163271202494
HVUL1H11089.2 HVUL7H41147.2 0.032351345853935
HVUL1H11089.2 HVUL7H41614.2 0.0320455931592321
HVUL1H11089.2 HVUL7H41635.2 0.110067910171422
HVUL1H11089.2 HVUL7H42129.2 0.0448019862198507
HVUL1H11089.2 HVUL7H43367.2 0.0434524379661058
HVUL1H11089.2 HVUL7H44188.2 0.00549995711940571
HVUL1H11089.2 HVUL7H51974.2 0.00724027097006296
HVUL1H11089.2 HVUL7H53407.2 0.02154696348448
HVUL1H12951.2 HVUL1H13470.2 0.220858146752183
HVUL1H12951.2 HVUL1H14432.2 0.357682590849305
HVUL1H12951.2 HVUL1H14482.2 0.245994677754558
HVUL1H12951.2 HVUL1H14729.2 0.225289780716992
HVUL1H12951.2 HVUL1H15353.2 0.0568603142450899
HVUL1H12951.2 HVUL1H15463.2 0.293800643792151
HVUL1H12951.2 HVUL1H15844.2 0.122483194623107
HVUL1H12951.2 HVUL1H16590.2 0.239455758972011
HVUL1H12951.2 HVUL1H20360.2 0.0929459451613885
HVUL1H12951.2 HVUL1H21556.2 0.15804654718873
HVUL1H12951.2 HVUL1H22016.2 0.228207737510913
HVUL1H12951.2 HVUL1H22532.2 0.373380348853259
HVUL1H12951.2 HVUL1H23974.2 0.385364055425078
HVUL1H12951.2 HVUL1H24390.2 0.0613631199186083
HVUL1H12951.2 HVUL1H29666.2 0.216891707830951
HVUL1H12951.2 HVUL1H30589.2 0.0546127103717748
HVUL1H12951.2 HVUL1H30857.2 0.318707343812598
HVUL1H12951.2 HVUL1H31339.2 0.205020366081706
HVUL1H12951.2 HVUL1H32442.2 0.439708344321471
HVUL1H12951.2 HVUL1H32789.2 0.0294595802621567
HVUL1H12951.2 HVUL1H33000.2 0.0858655163510757
HVUL1H12951.2 HVUL1H34458.2 0.419783044894302
HVUL1H12951.2 HVUL1H37233.2 0.107722601309526
HVUL1H12951.2 HVUL1H37466.2 0.253297740577429
HVUL1H12951.2 HVUL1H40084.2 0.0804417797842271
HVUL1H12951.2 HVUL1H43359.2 0.0540233025453725
HVUL1H12951.2 HVUL1H43656.2 0.300948207908156
HVUL1H12951.2 HVUL1H44195.2 0.236830151227075
HVUL1H12951.2 HVUL1H47175.2 0.395122834358715
HVUL1H12951.2 HVUL1H48073.2 0.256021111771843
HVUL1H12951.2 HVUL1H52124.2 0.354634118988423
HVUL1H12951.2 HVUL2H00488.2 0.185348286931854
HVUL1H12951.2 HVUL2H01065.2 0.0180993999388597
HVUL1H12951.2 HVUL2H03693.2 0.305739894819519
HVUL1H12951.2 HVUL2H04444.2 0.316120089640208
HVUL1H12951.2 HVUL2H04690.2 0.216886735584463
HVUL1H12951.2 HVUL2H05107.2 0.285531880764346
HVUL1H12951.2 HVUL2H05483.2 0.100324690678279
HVUL1H12951.2 HVUL2H05509.2 0.300049513086099
HVUL1H12951.2 HVUL2H05580.2 0.219628794930438
HVUL1H12951.2 HVUL2H06941.2 0.0283865357669052
HVUL1H12951.2 HVUL2H07117.2 0.451265060363322
HVUL1H12951.2 HVUL2H08148.2 0.351419717761994
HVUL1H12951.2 HVUL2H09901.2 0.11544914769862
HVUL1H12951.2 HVUL2H10344.2 0.137873841462424
HVUL1H12951.2 HVUL2H10450.2 0.0543561210454542
HVUL1H12951.2 HVUL2H11398.2 0.0749435290323081
HVUL1H12951.2 HVUL2H12743.2 0.427000548864815
HVUL1H12951.2 HVUL2H15007.2 0.159852251562454
HVUL1H12951.2 HVUL2H15185.2 0.166215831690622
HVUL1H12951.2 HVUL2H16659.2 0.173027944912784
HVUL1H12951.2 HVUL2H17664.2 0.330480563423481
HVUL1H12951.2 HVUL2H19076.2 0.375083243032578
HVUL1H12951.2 HVUL2H19077.2 0.421067305336193
HVUL1H12951.2 HVUL2H19925.2 0.123954908311663
HVUL1H12951.2 HVUL2H21399.2 0.197893936819217
HVUL1H12951.2 HVUL2H21734.2 0.383896829105132
HVUL1H12951.2 HVUL2H22826.2 0.366322171263938
HVUL1H12951.2 HVUL2H24680.2 0.297274684812506
HVUL1H12951.2 HVUL2H25597.2 0.197599801705029
HVUL1H12951.2 HVUL2H26485.2 0.351094178920836
HVUL1H12951.2 HVUL2H26573.2 0.337823721732147
HVUL1H12951.2 HVUL2H28164.2 0.176019241909402
HVUL1H12951.2 HVUL2H29045.2 0.306106467485097
HVUL1H12951.2 HVUL2H31707.2 0.0484598934144561
HVUL1H12951.2 HVUL2H35334.2 0.0524218516268435
HVUL1H12951.2 HVUL2H37652.2 0.0655954114891404
HVUL1H12951.2 HVUL2H38539.2 0.0825992704865657
HVUL1H12951.2 HVUL2H38540.2 0.0743727965567694
HVUL1H12951.2 HVUL2H40334.2 0.294817667476055
HVUL1H12951.2 HVUL2H43442.2 0.298187335027565
HVUL1H12951.2 HVUL2H45567.2 0.363486877288752
HVUL1H12951.2 HVUL2H46744.2 0.110021122663647
HVUL1H12951.2 HVUL2H48830.2 0.166037190019286
HVUL1H12951.2 HVUL2H49126.2 0.113143114302621
HVUL1H12951.2 HVUL2H50114.2 0.183280450332715
HVUL1H12951.2 HVUL2H50171.2 0.306272266558758
HVUL1H12951.2 HVUL2H50172.2 0.00786278020161185
HVUL1H12951.2 HVUL2H51674.2 0.265661530153571
HVUL1H12951.2 HVUL2H52073.2 0.135995703554617
HVUL1H12951.2 HVUL2H53124.2 0.17716267758212
HVUL1H12951.2 HVUL2H53320.2 0.0715989399176496
HVUL1H12951.2 HVUL3H02529.2 0.408415973904742
HVUL1H12951.2 HVUL3H02717.2 0.377353799404674
HVUL1H12951.2 HVUL3H03695.2 0.265412312523605
HVUL1H12951.2 HVUL3H05976.2 0.131029836293347
HVUL1H12951.2 HVUL3H06040.2 0.30174920126414
HVUL1H12951.2 HVUL3H06208.2 0.270879090707021
HVUL1H12951.2 HVUL3H06433.2 0.113337976779418
HVUL1H12951.2 HVUL3H06718.2 0.110907048822438
HVUL1H12951.2 HVUL3H09013.2 0.115481936860028
HVUL1H12951.2 HVUL3H11956.2 0.0744240500026621
HVUL1H12951.2 HVUL3H11967.2 0.196563737282681
HVUL1H12951.2 HVUL3H12364.2 0.367262812378962
HVUL1H12951.2 HVUL3H12464.2 0.259552581354247
HVUL1H12951.2 HVUL3H12728.2 0.0571915143457384
HVUL1H12951.2 HVUL3H15476.2 0.239224408690301
HVUL1H12951.2 HVUL3H15598.2 0.0311974717969725
HVUL1H12951.2 HVUL3H15897.2 0.0477602671876271
HVUL1H12951.2 HVUL3H16981.2 0.212296871699689
HVUL1H12951.2 HVUL3H17685.2 0.261704568540609
HVUL1H12951.2 HVUL3H20168.2 0.180614064827955
HVUL1H12951.2 HVUL3H21329.2 0.24492568262352
HVUL1H12951.2 HVUL3H21335.2 0.357661457258755
HVUL1H12951.2 HVUL3H24029.2 0.0844033541324301
HVUL1H12951.2 HVUL3H24267.2 0.150801985544918
HVUL1H12951.2 HVUL3H24886.2 0.0470891928921059
HVUL1H12951.2 HVUL3H26926.2 0.247862687297827
HVUL1H12951.2 HVUL3H27212.2 0.279112734973786
HVUL1H12951.2 HVUL3H27722.2 0.225207130316852
HVUL1H12951.2 HVUL3H32007.2 0.152702492046985
HVUL1H12951.2 HVUL3H32587.2 0.429046671438225
HVUL1H12951.2 HVUL3H32589.2 0.425394159559293
HVUL1H12951.2 HVUL3H32594.2 0.262575062104821
HVUL1H12951.2 HVUL3H37124.2 0.338318631929643
HVUL1H12951.2 HVUL3H41909.2 0.392240600950408
HVUL1H12951.2 HVUL3H42226.2 0.0551686672300225
HVUL1H12951.2 HVUL3H42480.2 0.146995692732262
HVUL1H12951.2 HVUL3H42964.2 0.338485545227576
HVUL1H12951.2 HVUL3H45689.2 0.313241575670543
HVUL1H12951.2 HVUL3H48646.2 0.284984542924367
HVUL1H12951.2 HVUL3H50036.2 0.439332013048744
HVUL1H12951.2 HVUL3H50037.2 0.183857444385382
HVUL1H12951.2 HVUL3H51523.2 0.110194436883317
HVUL1H12951.2 HVUL3H52205.2 0.3121226273729
HVUL1H12951.2 HVUL3H55044.2 0.40228856122708
HVUL1H12951.2 HVUL3H55885.2 0.0892745377863155
HVUL1H12951.2 HVUL3H56403.2 0.367317598841794
HVUL1H12951.2 HVUL3H56596.2 0.220818062442445
HVUL1H12951.2 HVUL3H59391.2 0.391330111831139
HVUL1H12951.2 HVUL4H04686.2 0.0604691433232968
HVUL1H12951.2 HVUL4H06353.2 0.356010001182406
HVUL1H12951.2 HVUL4H07060.2 0.0716448817722177
HVUL1H12951.2 HVUL4H07091.2 0.031482489474894
HVUL1H12951.2 HVUL4H07935.2 0.217311368464923
HVUL1H12951.2 HVUL4H08196.2 0.3903403313568
HVUL1H12951.2 HVUL4H08345.2 0.0808130876551989
HVUL1H12951.2 HVUL4H10933.2 0.0528713017337352
HVUL1H12951.2 HVUL4H14392.2 0.253041317833697
HVUL1H12951.2 HVUL4H18822.2 0.281700079573485
HVUL1H12951.2 HVUL4H20060.2 0.385844493924486
HVUL1H12951.2 HVUL4H20810.2 0.0827418516462195
HVUL1H12951.2 HVUL4H21881.2 0.30414578083367
HVUL1H12951.2 HVUL4H22656.2 0.19846183776797
HVUL1H12951.2 HVUL4H22657.2 0.329496459416731
HVUL1H12951.2 HVUL4H22877.2 0.125075330631875
HVUL1H12951.2 HVUL4H23256.2 0.373958602015497
HVUL1H12951.2 HVUL4H23522.2 0.321640771915177
HVUL1H12951.2 HVUL4H24986.2 0.268280489283095
HVUL1H12951.2 HVUL4H25690.2 0.102507938435998
HVUL1H12951.2 HVUL4H26843.2 0.12373560925888
HVUL1H12951.2 HVUL4H28003.2 0.29110739836954
HVUL1H12951.2 HVUL4H30683.2 0.238447770862008
HVUL1H12951.2 HVUL4H31396.2 0.364069367551418
HVUL1H12951.2 HVUL4H33244.2 0.420620809445628
HVUL1H12951.2 HVUL4H33249.2 0.326509106096429
HVUL1H12951.2 HVUL4H34490.2 0.365540146643521
HVUL1H12951.2 HVUL4H35991.2 0.220234684024514
HVUL1H12951.2 HVUL4H36252.2 0.149242598433654
HVUL1H12951.2 HVUL4H36253.2 0.143727303192619
HVUL1H12951.2 HVUL4H38558.2 0.179875160665746
HVUL1H12951.2 HVUL4H38766.2 0.348573098815495
HVUL1H12951.2 HVUL4H39948.2 0.339071945875196
HVUL1H12951.2 HVUL4H42204.2 0.384598653514375
HVUL1H12951.2 HVUL4H45220.2 0.0676494745621677
HVUL1H12951.2 HVUL4H46594.2 0.0427963812144462
HVUL1H12951.2 HVUL4H46709.2 0.437872653156557
HVUL1H12951.2 HVUL4H51087.2 0.299280082144991
HVUL1H12951.2 HVUL4H51168.2 0.225334552594239
HVUL1H12951.2 HVUL4H52689.2 0.0502932218360963
HVUL1H12951.2 HVUL4H58026.2 0.404146322223806
HVUL1H12951.2 HVUL5H02096.2 0.0777750156560843
HVUL1H12951.2 HVUL5H03287.2 0.328006783597647
HVUL1H12951.2 HVUL5H03709.2 0.218121085067001
HVUL1H12951.2 HVUL5H03750.2 0.237536255497408
HVUL1H12951.2 HVUL5H05065.2 0.110410680800248
HVUL1H12951.2 HVUL5H08243.2 0.284442902837086
HVUL1H12951.2 HVUL5H09122.2 0.33005814320541
HVUL1H12951.2 HVUL5H09615.2 0.364221284110268
HVUL1H12951.2 HVUL5H13618.2 0.247923834020519
HVUL1H12951.2 HVUL5H13950.2 0.316899356047741
HVUL1H12951.2 HVUL5H14311.2 0.213171959349406
HVUL1H12951.2 HVUL5H14765.2 0.0347312385382193
HVUL1H12951.2 HVUL5H14878.2 0.0175965221813539
HVUL1H12951.2 HVUL5H16565.2 0.233206199662429
HVUL1H12951.2 HVUL5H17995.2 0.0641077868489095
HVUL1H12951.2 HVUL5H22122.2 0.30095359853598
HVUL1H12951.2 HVUL5H23996.2 0.0888887187276728
HVUL1H12951.2 HVUL5H24150.2 0.286207666203671
HVUL1H12951.2 HVUL5H24217.2 0.330324367509696
HVUL1H12951.2 HVUL5H24547.2 0.141379717694637
HVUL1H12951.2 HVUL5H24762.2 0.242885066919991
HVUL1H12951.2 HVUL5H25876.2 0.318324776044033
HVUL1H12951.2 HVUL5H27016.2 0.233220708791134
HVUL1H12951.2 HVUL5H27423.2 0.0398625839869608
HVUL1H12951.2 HVUL5H27848.2 0.259786944713868
HVUL1H12951.2 HVUL5H28266.2 0.371311238698309
HVUL1H12951.2 HVUL5H28980.2 0.140262004534919
HVUL1H12951.2 HVUL5H28981.2 0.289629170151492
HVUL1H12951.2 HVUL5H29493.2 0.195640459243507
HVUL1H12951.2 HVUL5H30305.2 0.192279466429772
HVUL1H12951.2 HVUL5H31472.2 0.361466642261882
HVUL1H12951.2 HVUL5H31534.2 0.219554163042744
HVUL1H12951.2 HVUL5H32245.2 0.342143240340694
HVUL1H12951.2 HVUL5H33683.2 0.318878567463384
HVUL1H12951.2 HVUL5H33735.2 0.378885450522804
HVUL1H12951.2 HVUL5H36534.2 0.42791809600178
HVUL1H12951.2 HVUL5H36751.2 0.255604523244823
HVUL1H12951.2 HVUL5H39739.2 0.0980116997657578
HVUL1H12951.2 HVUL5H39748.2 0.374610264152588
HVUL1H12951.2 HVUL5H40577.2 0.276322217228618
HVUL1H12951.2 HVUL5H47286.2 0.341407918200212
HVUL1H12951.2 HVUL5H47962.2 0.399056895976422
HVUL1H12951.2 HVUL5H48694.2 0.0323741867149974
HVUL1H12951.2 HVUL5H49109.2 0.32617966973767
HVUL1H12951.2 HVUL5H49815.2 0.3978227086932
HVUL1H12951.2 HVUL5H50421.2 0.23484363705771
HVUL1H12951.2 HVUL5H53175.2 0.155843005114929
HVUL1H12951.2 HVUL6H01880.2 0.29416646445945
HVUL1H12951.2 HVUL6H02023.2 0.206172124756633
HVUL1H12951.2 HVUL6H03366.2 0.200667932543752
HVUL1H12951.2 HVUL6H03725.2 0.0917280850059917
HVUL1H12951.2 HVUL6H04553.2 0.0594807110789189
HVUL1H12951.2 HVUL6H05446.2 0.367129016795827
HVUL1H12951.2 HVUL6H07471.2 0.356217949805096
HVUL1H12951.2 HVUL6H08769.2 0.205708397093656
HVUL1H12951.2 HVUL6H09792.2 0.140296360548811
HVUL1H12951.2 HVUL6H11196.2 0.152587640213447
HVUL1H12951.2 HVUL6H15294.2 0.194563626705885
HVUL1H12951.2 HVUL6H15402.2 0.24636332708401
HVUL1H12951.2 HVUL6H17004.2 0.170042440784082
HVUL1H12951.2 HVUL6H17854.2 0.115817474602426
HVUL1H12951.2 HVUL6H18328.2 0.121850566666079
HVUL1H12951.2 HVUL6H19305.2 0.0725086534827876
HVUL1H12951.2 HVUL6H19934.2 0.25912856939668
HVUL1H12951.2 HVUL6H24521.2 0.161974320580811
HVUL1H12951.2 HVUL6H25340.2 0.103307130341556
HVUL1H12951.2 HVUL6H29909.2 0.122075665345439
HVUL1H12951.2 HVUL6H31900.2 0.358306567765381
HVUL1H12951.2 HVUL6H32383.2 0.372201932050925
HVUL1H12951.2 HVUL6H36406.2 0.0871139995652897
HVUL1H12951.2 HVUL6H37029.2 0.0581057871839722
HVUL1H12951.2 HVUL6H38442.2 0.154758447279269
HVUL1H12951.2 HVUL6H38788.2 0.173290084455788
HVUL1H12951.2 HVUL6H38874.2 0.216585834076641
HVUL1H12951.2 HVUL6H40505.2 0.163418589150197
HVUL1H12951.2 HVUL6H41149.2 0.172615113681103
HVUL1H12951.2 HVUL6H45898.2 0.22602139605889
HVUL1H12951.2 HVUL6H46097.2 0.440364361428087
HVUL1H12951.2 HVUL6H46099.2 0.0847411256514312
HVUL1H12951.2 HVUL6H46104.2 0.150191224272555
HVUL1H12951.2 HVUL6H48954.2 0.256530167485191
HVUL1H12951.2 HVUL6H51096.2 0.444808537227195
HVUL1H12951.2 HVUL7H01642.2 0.401708762217531
HVUL1H12951.2 HVUL7H01987.2 0.240527525682499
HVUL1H12951.2 HVUL7H02902.2 0.281036549641897
HVUL1H12951.2 HVUL7H05382.2 0.280511917436419
HVUL1H12951.2 HVUL7H05514.2 0.108729515554715
HVUL1H12951.2 HVUL7H06762.2 0.297526858391665
HVUL1H12951.2 HVUL7H08413.2 0.109269847302706
HVUL1H12951.2 HVUL7H09127.2 0.156008034154124
HVUL1H12951.2 HVUL7H09572.2 0.343573813717566
HVUL1H12951.2 HVUL7H09713.2 0.364910857758121
HVUL1H12951.2 HVUL7H10613.2 0.311466279685687
HVUL1H12951.2 HVUL7H12169.2 0.109555032744308
HVUL1H12951.2 HVUL7H14873.2 0.419064748848324
HVUL1H12951.2 HVUL7H15430.2 0.113748250283041
HVUL1H12951.2 HVUL7H17449.2 0.202441694964566
HVUL1H12951.2 HVUL7H18584.2 0.204269195609089
HVUL1H12951.2 HVUL7H18798.2 0.196022853217636
HVUL1H12951.2 HVUL7H19404.2 0.200257571068431
HVUL1H12951.2 HVUL7H19446.2 0.109814659606774
HVUL1H12951.2 HVUL7H20841.2 0.111321972348161
HVUL1H12951.2 HVUL7H23622.2 0.257696012399755
HVUL1H12951.2 HVUL7H24220.2 0.246149982385831
HVUL1H12951.2 HVUL7H26985.2 0.20604149364734
HVUL1H12951.2 HVUL7H28814.2 0.0538444769184539
HVUL1H12951.2 HVUL7H30153.2 0.440110877130519
HVUL1H12951.2 HVUL7H31946.2 0.112567618444844
HVUL1H12951.2 HVUL7H32226.2 0.179567453620795
HVUL1H12951.2 HVUL7H32680.2 0.203300512746407
HVUL1H12951.2 HVUL7H33531.2 0.127468682022307
HVUL1H12951.2 HVUL7H33535.2 0.194989447054344
HVUL1H12951.2 HVUL7H34129.2 0.319160091411106
HVUL1H12951.2 HVUL7H34629.2 0.272667050727024
HVUL1H12951.2 HVUL7H35574.2 0.164647177738528
HVUL1H12951.2 HVUL7H35655.2 0.435889299410967
HVUL1H12951.2 HVUL7H36582.2 0.432010834644545
HVUL1H12951.2 HVUL7H37394.2 0.258982674746904
HVUL1H12951.2 HVUL7H38141.2 0.367491928848363
HVUL1H12951.2 HVUL7H38746.2 0.12683770226807
HVUL1H12951.2 HVUL7H40086.2 0.0688009293266736
HVUL1H12951.2 HVUL7H41147.2 0.176224871830394
HVUL1H12951.2 HVUL7H41614.2 0.105046094393699
HVUL1H12951.2 HVUL7H41635.2 0.328516087267935
HVUL1H12951.2 HVUL7H42129.2 0.206995221502672
HVUL1H12951.2 HVUL7H43367.2 0.255392542684223
HVUL1H12951.2 HVUL7H44188.2 0.0661898645255881
HVUL1H12951.2 HVUL7H51974.2 0.0521324062293611
HVUL1H12951.2 HVUL7H53407.2 0.110133336437794
HVUL1H13470.2 HVUL1H14432.2 0.255806033928478
HVUL1H13470.2 HVUL1H14482.2 0.0840006268640963
HVUL1H13470.2 HVUL1H14729.2 0.0797024981711932
HVUL1H13470.2 HVUL1H15353.2 0.0103133313777633
HVUL1H13470.2 HVUL1H15463.2 0.119813489616605
HVUL1H13470.2 HVUL1H15844.2 0.0438340948942434
HVUL1H13470.2 HVUL1H16590.2 0.248509760629879
HVUL1H13470.2 HVUL1H20360.2 0.0209723158731483
HVUL1H13470.2 HVUL1H21556.2 0.0450500626426527
HVUL1H13470.2 HVUL1H22016.2 0.084507868309671
HVUL1H13470.2 HVUL1H22532.2 0.17655915630029
HVUL1H13470.2 HVUL1H23974.2 0.183436014025307
HVUL1H13470.2 HVUL1H24390.2 0.0230046115834334
HVUL1H13470.2 HVUL1H29666.2 0.114938072024319
HVUL1H13470.2 HVUL1H30589.2 0.0106432904995233
HVUL1H13470.2 HVUL1H30857.2 0.175458292581178
HVUL1H13470.2 HVUL1H31339.2 0.0648209157482605
HVUL1H13470.2 HVUL1H32442.2 0.21081075983861
HVUL1H13470.2 HVUL1H32789.2 0.00720115546216649
HVUL1H13470.2 HVUL1H33000.2 0.0262791832716839
HVUL1H13470.2 HVUL1H34458.2 0.193546518985716
HVUL1H13470.2 HVUL1H37233.2 0.0419251031620671
HVUL1H13470.2 HVUL1H37466.2 0.152114326557713
HVUL1H13470.2 HVUL1H40084.2 0.027830505381512
HVUL1H13470.2 HVUL1H43359.2 0.0113156214080572
HVUL1H13470.2 HVUL1H43656.2 0.15074967208971
HVUL1H13470.2 HVUL1H44195.2 0.23517572976243
HVUL1H13470.2 HVUL1H47175.2 0.264689919310574
HVUL1H13470.2 HVUL1H48073.2 0.0844760510968803
HVUL1H13470.2 HVUL1H52124.2 0.198610857474088
HVUL1H13470.2 HVUL2H00488.2 0.217194182286884
HVUL1H13470.2 HVUL2H01065.2 0.00388142047278061
HVUL1H13470.2 HVUL2H03693.2 0.165016291334986
HVUL1H13470.2 HVUL2H04444.2 0.24435055765011
HVUL1H13470.2 HVUL2H04690.2 0.0842394793513128
HVUL1H13470.2 HVUL2H05107.2 0.243497948420192
HVUL1H13470.2 HVUL2H05483.2 0.0460684802329008
HVUL1H13470.2 HVUL2H05509.2 0.195273829679364
HVUL1H13470.2 HVUL2H05580.2 0.17338655726419
HVUL1H13470.2 HVUL2H06941.2 0.00765839858743431
HVUL1H13470.2 HVUL2H07117.2 0.233376002326612
HVUL1H13470.2 HVUL2H08148.2 0.184422187165282
HVUL1H13470.2 HVUL2H09901.2 0.027943233529781
HVUL1H13470.2 HVUL2H10344.2 0.0451163355466453
HVUL1H13470.2 HVUL2H10450.2 0.0168135464733276
HVUL1H13470.2 HVUL2H11398.2 0.0151918996537885
HVUL1H13470.2 HVUL2H12743.2 0.224748703845542
HVUL1H13470.2 HVUL2H15007.2 0.0530662058674133
HVUL1H13470.2 HVUL2H15185.2 0.114911282919894
HVUL1H13470.2 HVUL2H16659.2 0.0791035118712458
HVUL1H13470.2 HVUL2H17664.2 0.217525755211681
HVUL1H13470.2 HVUL2H19076.2 0.190762121164584
HVUL1H13470.2 HVUL2H19077.2 0.237332337616914
HVUL1H13470.2 HVUL2H19925.2 0.0321438168909143
HVUL1H13470.2 HVUL2H21399.2 0.148082772055885
HVUL1H13470.2 HVUL2H21734.2 0.177990355280854
HVUL1H13470.2 HVUL2H22826.2 0.234965706414957
HVUL1H13470.2 HVUL2H24680.2 0.1722947792675
HVUL1H13470.2 HVUL2H25597.2 0.180581605496842
HVUL1H13470.2 HVUL2H26485.2 0.211674141440259
HVUL1H13470.2 HVUL2H26573.2 0.165497851571353
HVUL1H13470.2 HVUL2H28164.2 0.141261416115278
HVUL1H13470.2 HVUL2H29045.2 0.161692702775636
HVUL1H13470.2 HVUL2H31707.2 0.0102190795773822
HVUL1H13470.2 HVUL2H35334.2 0.0105421100757595
HVUL1H13470.2 HVUL2H37652.2 0.0140226094789656
HVUL1H13470.2 HVUL2H38539.2 0.0174095077041798
HVUL1H13470.2 HVUL2H38540.2 0.0149325859636198
HVUL1H13470.2 HVUL2H40334.2 0.175241826025704
HVUL1H13470.2 HVUL2H43442.2 0.13666051394943
HVUL1H13470.2 HVUL2H45567.2 0.263517063941798
HVUL1H13470.2 HVUL2H46744.2 0.0438207265409578
HVUL1H13470.2 HVUL2H48830.2 0.139356764175075
HVUL1H13470.2 HVUL2H49126.2 0.0412408331720548
HVUL1H13470.2 HVUL2H50114.2 0.159623502786016
HVUL1H13470.2 HVUL2H50171.2 0.16946923180929
HVUL1H13470.2 HVUL2H50172.2 0.00210331601142056
HVUL1H13470.2 HVUL2H51674.2 0.173557938949334
HVUL1H13470.2 HVUL2H52073.2 0.0532131554437359
HVUL1H13470.2 HVUL2H53124.2 0.0559203370041062
HVUL1H13470.2 HVUL2H53320.2 0.0366600431731505
HVUL1H13470.2 HVUL3H02529.2 0.220338377780393
HVUL1H13470.2 HVUL3H02717.2 0.158771731589377
HVUL1H13470.2 HVUL3H03695.2 0.110399224977694
HVUL1H13470.2 HVUL3H05976.2 0.0461537136135015
HVUL1H13470.2 HVUL3H06040.2 0.136300456164733
HVUL1H13470.2 HVUL3H06208.2 0.12639933386795
HVUL1H13470.2 HVUL3H06433.2 0.0308067745905252
HVUL1H13470.2 HVUL3H06718.2 0.114478139519268
HVUL1H13470.2 HVUL3H09013.2 0.0332477919306352
HVUL1H13470.2 HVUL3H11956.2 0.0308766875800944
HVUL1H13470.2 HVUL3H11967.2 0.0907972028622942
HVUL1H13470.2 HVUL3H12364.2 0.158612502993426
HVUL1H13470.2 HVUL3H12464.2 0.112420279437331
HVUL1H13470.2 HVUL3H12728.2 0.0139363794461531
HVUL1H13470.2 HVUL3H15476.2 0.112027943498952
HVUL1H13470.2 HVUL3H15598.2 0.0100368178960529
HVUL1H13470.2 HVUL3H15897.2 0.0146601472416238
HVUL1H13470.2 HVUL3H16981.2 0.129473129597601
HVUL1H13470.2 HVUL3H17685.2 0.154080048271228
HVUL1H13470.2 HVUL3H20168.2 0.0608432510579457
HVUL1H13470.2 HVUL3H21329.2 0.168063419556376
HVUL1H13470.2 HVUL3H21335.2 0.230046345565466
HVUL1H13470.2 HVUL3H24029.2 0.0191780119741665
HVUL1H13470.2 HVUL3H24267.2 0.0600965109650314
HVUL1H13470.2 HVUL3H24886.2 0.0115277521087964
HVUL1H13470.2 HVUL3H26926.2 0.0982150535058621
HVUL1H13470.2 HVUL3H27212.2 0.175378436582309
HVUL1H13470.2 HVUL3H27722.2 0.103147623562089
HVUL1H13470.2 HVUL3H32007.2 0.0957089631237663
HVUL1H13470.2 HVUL3H32587.2 0.253666584591789
HVUL1H13470.2 HVUL3H32589.2 0.25520305746084
HVUL1H13470.2 HVUL3H32594.2 0.196205477538146
HVUL1H13470.2 HVUL3H37124.2 0.244147991653519
HVUL1H13470.2 HVUL3H41909.2 0.215920783903823
HVUL1H13470.2 HVUL3H42226.2 0.0112665135430197
HVUL1H13470.2 HVUL3H42480.2 0.165523630434123
HVUL1H13470.2 HVUL3H42964.2 0.225671206669086
HVUL1H13470.2 HVUL3H45689.2 0.226831460949566
HVUL1H13470.2 HVUL3H48646.2 0.124448164204689
HVUL1H13470.2 HVUL3H50036.2 0.226097212011576
HVUL1H13470.2 HVUL3H50037.2 0.0948037958158958
HVUL1H13470.2 HVUL3H51523.2 0.032053267948926
HVUL1H13470.2 HVUL3H52205.2 0.141516484494041
HVUL1H13470.2 HVUL3H55044.2 0.235519084169
HVUL1H13470.2 HVUL3H55885.2 0.0263490543501775
HVUL1H13470.2 HVUL3H56403.2 0.210601144840752
HVUL1H13470.2 HVUL3H56596.2 0.131538479868228
HVUL1H13470.2 HVUL3H59391.2 0.249562449178626
HVUL1H13470.2 HVUL4H04686.2 0.0119928230285239
HVUL1H13470.2 HVUL4H06353.2 0.193089551724699
HVUL1H13470.2 HVUL4H07060.2 0.0176343300914411
HVUL1H13470.2 HVUL4H07091.2 0.00597572047046453
HVUL1H13470.2 HVUL4H07935.2 0.0868421001236213
HVUL1H13470.2 HVUL4H08196.2 0.210900460159627
HVUL1H13470.2 HVUL4H08345.2 0.0172949593343034
HVUL1H13470.2 HVUL4H10933.2 0.0113890102791149
HVUL1H13470.2 HVUL4H14392.2 0.0867729480650876
HVUL1H13470.2 HVUL4H18822.2 0.130829746060048
HVUL1H13470.2 HVUL4H20060.2 0.23068504079944
HVUL1H13470.2 HVUL4H20810.2 0.0212320611496725
HVUL1H13470.2 HVUL4H21881.2 0.186175976198988
HVUL1H13470.2 HVUL4H22656.2 0.0724712569319041
HVUL1H13470.2 HVUL4H22657.2 0.171332773940194
HVUL1H13470.2 HVUL4H22877.2 0.0318468699140819
HVUL1H13470.2 HVUL4H23256.2 0.166448454757265
HVUL1H13470.2 HVUL4H23522.2 0.20864521944909
HVUL1H13470.2 HVUL4H24986.2 0.101445225232191
HVUL1H13470.2 HVUL4H25690.2 0.0389224439393261
HVUL1H13470.2 HVUL4H26843.2 0.0353237857199851
HVUL1H13470.2 HVUL4H28003.2 0.132623777332281
HVUL1H13470.2 HVUL4H30683.2 0.141363506937685
HVUL1H13470.2 HVUL4H31396.2 0.145812277293874
HVUL1H13470.2 HVUL4H33244.2 0.230434353694786
HVUL1H13470.2 HVUL4H33249.2 0.167316777388867
HVUL1H13470.2 HVUL4H34490.2 0.163203645231048
HVUL1H13470.2 HVUL4H35991.2 0.153838256628196
HVUL1H13470.2 HVUL4H36252.2 0.0481728206488487
HVUL1H13470.2 HVUL4H36253.2 0.0514987648585867
HVUL1H13470.2 HVUL4H38558.2 0.15566547459406
HVUL1H13470.2 HVUL4H38766.2 0.203386251722054
HVUL1H13470.2 HVUL4H39948.2 0.248368644942517
HVUL1H13470.2 HVUL4H42204.2 0.207721741579531
HVUL1H13470.2 HVUL4H45220.2 0.0158701064018428
HVUL1H13470.2 HVUL4H46594.2 0.0106466935238036
HVUL1H13470.2 HVUL4H46709.2 0.250937278240425
HVUL1H13470.2 HVUL4H51087.2 0.170200446369523
HVUL1H13470.2 HVUL4H51168.2 0.168306173434016
HVUL1H13470.2 HVUL4H52689.2 0.0120954498109996
HVUL1H13470.2 HVUL4H58026.2 0.223615301977773
HVUL1H13470.2 HVUL5H02096.2 0.0185428827986123
HVUL1H13470.2 HVUL5H03287.2 0.174223360291411
HVUL1H13470.2 HVUL5H03709.2 0.0701520837250112
HVUL1H13470.2 HVUL5H03750.2 0.135118091607353
HVUL1H13470.2 HVUL5H05065.2 0.0371395136656905
HVUL1H13470.2 HVUL5H08243.2 0.234070941326812
HVUL1H13470.2 HVUL5H09122.2 0.172663885445291
HVUL1H13470.2 HVUL5H09615.2 0.259252353626025
HVUL1H13470.2 HVUL5H13618.2 0.157577395448849
HVUL1H13470.2 HVUL5H13950.2 0.134612495382654
HVUL1H13470.2 HVUL5H14311.2 0.171618395549392
HVUL1H13470.2 HVUL5H14765.2 0.0066905109800928
HVUL1H13470.2 HVUL5H14878.2 0.00504651249402169
HVUL1H13470.2 HVUL5H16565.2 0.241344106398308
HVUL1H13470.2 HVUL5H17995.2 0.0158037396237019
HVUL1H13470.2 HVUL5H22122.2 0.1047883001626
HVUL1H13470.2 HVUL5H23996.2 0.113782626767988
HVUL1H13470.2 HVUL5H24150.2 0.154679208525772
HVUL1H13470.2 HVUL5H24217.2 0.243397918229147
HVUL1H13470.2 HVUL5H24547.2 0.0730451594295928
HVUL1H13470.2 HVUL5H24762.2 0.163522211537344
HVUL1H13470.2 HVUL5H25876.2 0.200935683937186
HVUL1H13470.2 HVUL5H27016.2 0.167449730930206
HVUL1H13470.2 HVUL5H27423.2 0.00885702742810062
HVUL1H13470.2 HVUL5H27848.2 0.107561781478343
HVUL1H13470.2 HVUL5H28266.2 0.262506355404013
HVUL1H13470.2 HVUL5H28980.2 0.0528197248503327
HVUL1H13470.2 HVUL5H28981.2 0.225586849524046
HVUL1H13470.2 HVUL5H29493.2 0.111963817307247
HVUL1H13470.2 HVUL5H30305.2 0.0587967884237642
HVUL1H13470.2 HVUL5H31472.2 0.185256026571788
HVUL1H13470.2 HVUL5H31534.2 0.140230384651264
HVUL1H13470.2 HVUL5H32245.2 0.235004475208043
HVUL1H13470.2 HVUL5H33683.2 0.151962695687067
HVUL1H13470.2 HVUL5H33735.2 0.206748021063667
HVUL1H13470.2 HVUL5H36534.2 0.194671158770363
HVUL1H13470.2 HVUL5H36751.2 0.111148633439164
HVUL1H13470.2 HVUL5H39739.2 0.0266833328707848
HVUL1H13470.2 HVUL5H39748.2 0.177371741938251
HVUL1H13470.2 HVUL5H40577.2 0.0958121128495279
HVUL1H13470.2 HVUL5H47286.2 0.226621479124393
HVUL1H13470.2 HVUL5H47962.2 0.188503734982444
HVUL1H13470.2 HVUL5H48694.2 0.00540925109886157
HVUL1H13470.2 HVUL5H49109.2 0.16551668256539
HVUL1H13470.2 HVUL5H49815.2 0.248964011326014
HVUL1H13470.2 HVUL5H50421.2 0.107457799941347
HVUL1H13470.2 HVUL5H53175.2 0.0546034559134618
HVUL1H13470.2 HVUL6H01880.2 0.224691174156595
HVUL1H13470.2 HVUL6H02023.2 0.0732243203081228
HVUL1H13470.2 HVUL6H03366.2 0.0693726385866753
HVUL1H13470.2 HVUL6H03725.2 0.0321815026400269
HVUL1H13470.2 HVUL6H04553.2 0.0181566749259538
HVUL1H13470.2 HVUL6H05446.2 0.213415308802585
HVUL1H13470.2 HVUL6H07471.2 0.182967446593338
HVUL1H13470.2 HVUL6H08769.2 0.0628584564920465
HVUL1H13470.2 HVUL6H09792.2 0.121594935983751
HVUL1H13470.2 HVUL6H11196.2 0.151559051513677
HVUL1H13470.2 HVUL6H15294.2 0.106397096036702
HVUL1H13470.2 HVUL6H15402.2 0.107362945299357
HVUL1H13470.2 HVUL6H17004.2 0.128367036408622
HVUL1H13470.2 HVUL6H17854.2 0.0878037809705618
HVUL1H13470.2 HVUL6H18328.2 0.039811778728648
HVUL1H13470.2 HVUL6H19305.2 0.017019676117291
HVUL1H13470.2 HVUL6H19934.2 0.242515543845497
HVUL1H13470.2 HVUL6H24521.2 0.154825126197592
HVUL1H13470.2 HVUL6H25340.2 0.0278451933544926
HVUL1H13470.2 HVUL6H29909.2 0.0319543910781945
HVUL1H13470.2 HVUL6H31900.2 0.180308571056899
HVUL1H13470.2 HVUL6H32383.2 0.208561427973653
HVUL1H13470.2 HVUL6H36406.2 0.0205450753275533
HVUL1H13470.2 HVUL6H37029.2 0.0141849504244754
HVUL1H13470.2 HVUL6H38442.2 0.0520214289511384
HVUL1H13470.2 HVUL6H38788.2 0.0751526539207693
HVUL1H13470.2 HVUL6H38874.2 0.176771456467004
HVUL1H13470.2 HVUL6H40505.2 0.0466423358937162
HVUL1H13470.2 HVUL6H41149.2 0.0599948084506689
HVUL1H13470.2 HVUL6H45898.2 0.106549552834587
HVUL1H13470.2 HVUL6H46097.2 0.221145462513953
HVUL1H13470.2 HVUL6H46099.2 0.0199883144502358
HVUL1H13470.2 HVUL6H46104.2 0.066470809213939
HVUL1H13470.2 HVUL6H48954.2 0.121815191239451
HVUL1H13470.2 HVUL6H51096.2 0.245524480004129
HVUL1H13470.2 HVUL7H01642.2 0.17314821309029
HVUL1H13470.2 HVUL7H01987.2 0.121740010346216
HVUL1H13470.2 HVUL7H02902.2 0.11853631241792
HVUL1H13470.2 HVUL7H05382.2 0.171587798038087
HVUL1H13470.2 HVUL7H05514.2 0.0509876446059374
HVUL1H13470.2 HVUL7H06762.2 0.199909740957948
HVUL1H13470.2 HVUL7H08413.2 0.0450125178611741
HVUL1H13470.2 HVUL7H09127.2 0.103977709637081
HVUL1H13470.2 HVUL7H09572.2 0.147943881876114
HVUL1H13470.2 HVUL7H09713.2 0.246466446572009
HVUL1H13470.2 HVUL7H10613.2 0.187326331525907
HVUL1H13470.2 HVUL7H12169.2 0.0656373871709228
HVUL1H13470.2 HVUL7H14873.2 0.226679769772408
HVUL1H13470.2 HVUL7H15430.2 0.0315105710655997
HVUL1H13470.2 HVUL7H17449.2 0.215979509631227
HVUL1H13470.2 HVUL7H18584.2 0.0732867261848337
HVUL1H13470.2 HVUL7H18798.2 0.0618384080329249
HVUL1H13470.2 HVUL7H19404.2 0.0606160235439048
HVUL1H13470.2 HVUL7H19446.2 0.0269647317780988
HVUL1H13470.2 HVUL7H20841.2 0.117526813459189
HVUL1H13470.2 HVUL7H23622.2 0.23522767059846
HVUL1H13470.2 HVUL7H24220.2 0.136698661977005
HVUL1H13470.2 HVUL7H26985.2 0.11899970292873
HVUL1H13470.2 HVUL7H28814.2 0.0122709630373687
HVUL1H13470.2 HVUL7H30153.2 0.214364784158711
HVUL1H13470.2 HVUL7H31946.2 0.0392310145754716
HVUL1H13470.2 HVUL7H32226.2 0.211283397795811
HVUL1H13470.2 HVUL7H32680.2 0.0768965436002067
HVUL1H13470.2 HVUL7H33531.2 0.0825420677884131
HVUL1H13470.2 HVUL7H33535.2 0.14962777196863
HVUL1H13470.2 HVUL7H34129.2 0.120957691945002
HVUL1H13470.2 HVUL7H34629.2 0.172888905994779
HVUL1H13470.2 HVUL7H35574.2 0.12276915016204
HVUL1H13470.2 HVUL7H35655.2 0.211000678778323
HVUL1H13470.2 HVUL7H36582.2 0.229604625584714
HVUL1H13470.2 HVUL7H37394.2 0.249844002591725
HVUL1H13470.2 HVUL7H38141.2 0.185359295714039
HVUL1H13470.2 HVUL7H38746.2 0.0507259611576405
HVUL1H13470.2 HVUL7H40086.2 0.0209191867403999
HVUL1H13470.2 HVUL7H41147.2 0.0602675618919013
HVUL1H13470.2 HVUL7H41614.2 0.0480819560954753
HVUL1H13470.2 HVUL7H41635.2 0.177281474930578
HVUL1H13470.2 HVUL7H42129.2 0.0881616129460982
HVUL1H13470.2 HVUL7H43367.2 0.0854573048750932
HVUL1H13470.2 HVUL7H44188.2 0.0128067163358654
HVUL1H13470.2 HVUL7H51974.2 0.0166139801931753
HVUL1H13470.2 HVUL7H53407.2 0.0445097753303511
HVUL1H14432.2 HVUL1H14482.2 0.158584665516522
HVUL1H14432.2 HVUL1H14729.2 0.13665234870577
HVUL1H14432.2 HVUL1H15353.2 0.0238611487417033
HVUL1H14432.2 HVUL1H15463.2 0.196307094418034
HVUL1H14432.2 HVUL1H15844.2 0.0685187106557862
HVUL1H14432.2 HVUL1H16590.2 0.275576360769214
HVUL1H14432.2 HVUL1H20360.2 0.0455787037963606
HVUL1H14432.2 HVUL1H21556.2 0.0853789610507585
HVUL1H14432.2 HVUL1H22016.2 0.155160777713721
HVUL1H14432.2 HVUL1H22532.2 0.300109316501897
HVUL1H14432.2 HVUL1H23974.2 0.315168464767417
HVUL1H14432.2 HVUL1H24390.2 0.0327982960608385
HVUL1H14432.2 HVUL1H29666.2 0.157745249394568
HVUL1H14432.2 HVUL1H30589.2 0.0236822238962075
HVUL1H14432.2 HVUL1H30857.2 0.262417532572826
HVUL1H14432.2 HVUL1H31339.2 0.118732501195558
HVUL1H14432.2 HVUL1H32442.2 0.354403615469258
HVUL1H14432.2 HVUL1H32789.2 0.0132575525842768
HVUL1H14432.2 HVUL1H33000.2 0.0486879626720602
HVUL1H14432.2 HVUL1H34458.2 0.321396160258453
HVUL1H14432.2 HVUL1H37233.2 0.0646124191165963
HVUL1H14432.2 HVUL1H37466.2 0.225020689627258
HVUL1H14432.2 HVUL1H40084.2 0.0457725716582815
HVUL1H14432.2 HVUL1H43359.2 0.0221886780646209
HVUL1H14432.2 HVUL1H43656.2 0.225828419230317
HVUL1H14432.2 HVUL1H44195.2 0.275569012762675
HVUL1H14432.2 HVUL1H47175.2 0.369574928907923
HVUL1H14432.2 HVUL1H48073.2 0.155686104808484
HVUL1H14432.2 HVUL1H52124.2 0.317719557087563
HVUL1H14432.2 HVUL2H00488.2 0.214574673039969
HVUL1H14432.2 HVUL2H01065.2 0.008461277249867
HVUL1H14432.2 HVUL2H03693.2 0.246782527804892
HVUL1H14432.2 HVUL2H04444.2 0.309234552621665
HVUL1H14432.2 HVUL2H04690.2 0.142351545291953
HVUL1H14432.2 HVUL2H05107.2 0.293477069510858
HVUL1H14432.2 HVUL2H05483.2 0.0619426013047373
HVUL1H14432.2 HVUL2H05509.2 0.259987994667822
HVUL1H14432.2 HVUL2H05580.2 0.212710958968887
HVUL1H14432.2 HVUL2H06941.2 0.0135325657744301
HVUL1H14432.2 HVUL2H07117.2 0.377868925339306
HVUL1H14432.2 HVUL2H08148.2 0.283207918540901
HVUL1H14432.2 HVUL2H09901.2 0.0559979658613113
HVUL1H14432.2 HVUL2H10344.2 0.0785156435693275
HVUL1H14432.2 HVUL2H10450.2 0.0265857406849629
HVUL1H14432.2 HVUL2H11398.2 0.0336940321329519
HVUL1H14432.2 HVUL2H12743.2 0.351676861718822
HVUL1H14432.2 HVUL2H15007.2 0.103148447546689
HVUL1H14432.2 HVUL2H15185.2 0.148982521786006
HVUL1H14432.2 HVUL2H16659.2 0.113424544405724
HVUL1H14432.2 HVUL2H17664.2 0.34463976872984
HVUL1H14432.2 HVUL2H19076.2 0.305431968668345
HVUL1H14432.2 HVUL2H19077.2 0.361016797211163
HVUL1H14432.2 HVUL2H19925.2 0.0613948733053698
HVUL1H14432.2 HVUL2H21399.2 0.180597031759948
HVUL1H14432.2 HVUL2H21734.2 0.290463427401688
HVUL1H14432.2 HVUL2H22826.2 0.352749956908273
HVUL1H14432.2 HVUL2H24680.2 0.250571597414589
HVUL1H14432.2 HVUL2H25597.2 0.229216400688232
HVUL1H14432.2 HVUL2H26485.2 0.305002078604658
HVUL1H14432.2 HVUL2H26573.2 0.284973198506193
HVUL1H14432.2 HVUL2H28164.2 0.161889240092057
HVUL1H14432.2 HVUL2H29045.2 0.247107555365388
HVUL1H14432.2 HVUL2H31707.2 0.0219187616065601
HVUL1H14432.2 HVUL2H35334.2 0.0220825647925075
HVUL1H14432.2 HVUL2H37652.2 0.029357422501982
HVUL1H14432.2 HVUL2H38539.2 0.0391122662725749
HVUL1H14432.2 HVUL2H38540.2 0.0342348866923928
HVUL1H14432.2 HVUL2H40334.2 0.293084914978779
HVUL1H14432.2 HVUL2H43442.2 0.218548347715062
HVUL1H14432.2 HVUL2H45567.2 0.360382655121425
HVUL1H14432.2 HVUL2H46744.2 0.0633904059147269
HVUL1H14432.2 HVUL2H48830.2 0.157938437756883
HVUL1H14432.2 HVUL2H49126.2 0.0651251313049829
HVUL1H14432.2 HVUL2H50114.2 0.168669329159611
HVUL1H14432.2 HVUL2H50171.2 0.266263901156015
HVUL1H14432.2 HVUL2H50172.2 0.00368420349322093
HVUL1H14432.2 HVUL2H51674.2 0.253801004699549
HVUL1H14432.2 HVUL2H52073.2 0.0816976950546084
HVUL1H14432.2 HVUL2H53124.2 0.103173770185162
HVUL1H14432.2 HVUL2H53320.2 0.0449292607392248
HVUL1H14432.2 HVUL3H02529.2 0.337530320813534
HVUL1H14432.2 HVUL3H02717.2 0.276180586568454
HVUL1H14432.2 HVUL3H03695.2 0.179134774075187
HVUL1H14432.2 HVUL3H05976.2 0.0771905288964378
HVUL1H14432.2 HVUL3H06040.2 0.245736435171162
HVUL1H14432.2 HVUL3H06208.2 0.189367839967573
HVUL1H14432.2 HVUL3H06433.2 0.0563200266659945
HVUL1H14432.2 HVUL3H06718.2 0.109879632364562
HVUL1H14432.2 HVUL3H09013.2 0.0588046066926307
HVUL1H14432.2 HVUL3H11956.2 0.0427526264295262
HVUL1H14432.2 HVUL3H11967.2 0.1374872333301
HVUL1H14432.2 HVUL3H12364.2 0.275111101053188
HVUL1H14432.2 HVUL3H12464.2 0.183885111436514
HVUL1H14432.2 HVUL3H12728.2 0.0247481745655994
HVUL1H14432.2 HVUL3H15476.2 0.164671969597076
HVUL1H14432.2 HVUL3H15598.2 0.0149435191965697
HVUL1H14432.2 HVUL3H15897.2 0.0311329723826672
HVUL1H14432.2 HVUL3H16981.2 0.178992065931201
HVUL1H14432.2 HVUL3H17685.2 0.233052151084472
HVUL1H14432.2 HVUL3H20168.2 0.113283948595369
HVUL1H14432.2 HVUL3H21329.2 0.217152592815275
HVUL1H14432.2 HVUL3H21335.2 0.322084141322071
HVUL1H14432.2 HVUL3H24029.2 0.0395277001107681
HVUL1H14432.2 HVUL3H24267.2 0.0925553626652324
HVUL1H14432.2 HVUL3H24886.2 0.0211095741801249
HVUL1H14432.2 HVUL3H26926.2 0.17533860054054
HVUL1H14432.2 HVUL3H27212.2 0.253555569888551
HVUL1H14432.2 HVUL3H27722.2 0.160587129164603
HVUL1H14432.2 HVUL3H32007.2 0.123807001636983
HVUL1H14432.2 HVUL3H32587.2 0.382821305696404
HVUL1H14432.2 HVUL3H32589.2 0.37842314019132
HVUL1H14432.2 HVUL3H32594.2 0.23065959300097
HVUL1H14432.2 HVUL3H37124.2 0.327826576118754
HVUL1H14432.2 HVUL3H41909.2 0.350279679909369
HVUL1H14432.2 HVUL3H42226.2 0.0249193738406188
HVUL1H14432.2 HVUL3H42480.2 0.15719179316372
HVUL1H14432.2 HVUL3H42964.2 0.300802420977951
HVUL1H14432.2 HVUL3H45689.2 0.310686549765943
HVUL1H14432.2 HVUL3H48646.2 0.193975619091512
HVUL1H14432.2 HVUL3H50036.2 0.379163279048334
HVUL1H14432.2 HVUL3H50037.2 0.134939473159671
HVUL1H14432.2 HVUL3H51523.2 0.0589074005594633
HVUL1H14432.2 HVUL3H52205.2 0.222064656316473
HVUL1H14432.2 HVUL3H55044.2 0.366114107542265
HVUL1H14432.2 HVUL3H55885.2 0.0438146152630206
HVUL1H14432.2 HVUL3H56403.2 0.337335547908499
HVUL1H14432.2 HVUL3H56596.2 0.177367613417369
HVUL1H14432.2 HVUL3H59391.2 0.35211188899442
HVUL1H14432.2 HVUL4H04686.2 0.0260065830101736
HVUL1H14432.2 HVUL4H06353.2 0.288614547760697
HVUL1H14432.2 HVUL4H07060.2 0.0375215070630376
HVUL1H14432.2 HVUL4H07091.2 0.0123500405081194
HVUL1H14432.2 HVUL4H07935.2 0.137600215837757
HVUL1H14432.2 HVUL4H08196.2 0.320780537418528
HVUL1H14432.2 HVUL4H08345.2 0.0383940160670168
HVUL1H14432.2 HVUL4H10933.2 0.022214139503309
HVUL1H14432.2 HVUL4H14392.2 0.156625191673651
HVUL1H14432.2 HVUL4H18822.2 0.217029226077274
HVUL1H14432.2 HVUL4H20060.2 0.334079369975699
HVUL1H14432.2 HVUL4H20810.2 0.0466402008871712
HVUL1H14432.2 HVUL4H21881.2 0.254837325734455
HVUL1H14432.2 HVUL4H22656.2 0.121573550397963
HVUL1H14432.2 HVUL4H22657.2 0.257318447695578
HVUL1H14432.2 HVUL4H22877.2 0.0626411460433678
HVUL1H14432.2 HVUL4H23256.2 0.274068580915715
HVUL1H14432.2 HVUL4H23522.2 0.291879834214931
HVUL1H14432.2 HVUL4H24986.2 0.184462453491555
HVUL1H14432.2 HVUL4H25690.2 0.05938077210487
HVUL1H14432.2 HVUL4H26843.2 0.0671699398144527
HVUL1H14432.2 HVUL4H28003.2 0.215689380506938
HVUL1H14432.2 HVUL4H30683.2 0.200588487759622
HVUL1H14432.2 HVUL4H31396.2 0.263726705627716
HVUL1H14432.2 HVUL4H33244.2 0.352680295198216
HVUL1H14432.2 HVUL4H33249.2 0.260773033889168
HVUL1H14432.2 HVUL4H34490.2 0.280260683699733
HVUL1H14432.2 HVUL4H35991.2 0.205057975767451
HVUL1H14432.2 HVUL4H36252.2 0.0850098786305981
HVUL1H14432.2 HVUL4H36253.2 0.0867372359112685
HVUL1H14432.2 HVUL4H38558.2 0.171084057166486
HVUL1H14432.2 HVUL4H38766.2 0.304803239553029
HVUL1H14432.2 HVUL4H39948.2 0.318963161034221
HVUL1H14432.2 HVUL4H42204.2 0.332001118336032
HVUL1H14432.2 HVUL4H45220.2 0.0328787575775614
HVUL1H14432.2 HVUL4H46594.2 0.0191826131894451
HVUL1H14432.2 HVUL4H46709.2 0.38579635390243
HVUL1H14432.2 HVUL4H51087.2 0.24046552925275
HVUL1H14432.2 HVUL4H51168.2 0.210691355345358
HVUL1H14432.2 HVUL4H52689.2 0.0243220620776534
HVUL1H14432.2 HVUL4H58026.2 0.348305499058181
HVUL1H14432.2 HVUL5H02096.2 0.0364926213001277
HVUL1H14432.2 HVUL5H03287.2 0.253256744931328
HVUL1H14432.2 HVUL5H03709.2 0.129022463652603
HVUL1H14432.2 HVUL5H03750.2 0.183192100393635
HVUL1H14432.2 HVUL5H05065.2 0.0583745467794238
HVUL1H14432.2 HVUL5H08243.2 0.294183915644718
HVUL1H14432.2 HVUL5H09122.2 0.273691908972434
HVUL1H14432.2 HVUL5H09615.2 0.355116641124097
HVUL1H14432.2 HVUL5H13618.2 0.204555950560886
HVUL1H14432.2 HVUL5H13950.2 0.220109723326819
HVUL1H14432.2 HVUL5H14311.2 0.204337019412964
HVUL1H14432.2 HVUL5H14765.2 0.0161387642719409
HVUL1H14432.2 HVUL5H14878.2 0.00788619808282361
HVUL1H14432.2 HVUL5H16565.2 0.252485170034574
HVUL1H14432.2 HVUL5H17995.2 0.0297302239531195
HVUL1H14432.2 HVUL5H22122.2 0.192802971215356
HVUL1H14432.2 HVUL5H23996.2 0.106922578086243
HVUL1H14432.2 HVUL5H24150.2 0.242203237262594
HVUL1H14432.2 HVUL5H24217.2 0.317794869397108
HVUL1H14432.2 HVUL5H24547.2 0.0976538820833297
HVUL1H14432.2 HVUL5H24762.2 0.233774128670017
HVUL1H14432.2 HVUL5H25876.2 0.318333524599741
HVUL1H14432.2 HVUL5H27016.2 0.233489906630293
HVUL1H14432.2 HVUL5H27423.2 0.0193084751429731
HVUL1H14432.2 HVUL5H27848.2 0.197107190140135
HVUL1H14432.2 HVUL5H28266.2 0.361244756975203
HVUL1H14432.2 HVUL5H28980.2 0.0826740526502445
HVUL1H14432.2 HVUL5H28981.2 0.303027841783295
HVUL1H14432.2 HVUL5H29493.2 0.148337179617121
HVUL1H14432.2 HVUL5H30305.2 0.111256243525003
HVUL1H14432.2 HVUL5H31472.2 0.310786265538416
HVUL1H14432.2 HVUL5H31534.2 0.185112234521607
HVUL1H14432.2 HVUL5H32245.2 0.345223410612318
HVUL1H14432.2 HVUL5H33683.2 0.247321876098058
HVUL1H14432.2 HVUL5H33735.2 0.318211413783673
HVUL1H14432.2 HVUL5H36534.2 0.33455680639139
HVUL1H14432.2 HVUL5H36751.2 0.179361526776802
HVUL1H14432.2 HVUL5H39739.2 0.0545823901298431
HVUL1H14432.2 HVUL5H39748.2 0.297019695792651
HVUL1H14432.2 HVUL5H40577.2 0.184513060240117
HVUL1H14432.2 HVUL5H47286.2 0.328563577312897
HVUL1H14432.2 HVUL5H47962.2 0.326101005636913
HVUL1H14432.2 HVUL5H48694.2 0.0118443862337391
HVUL1H14432.2 HVUL5H49109.2 0.252666440834585
HVUL1H14432.2 HVUL5H49815.2 0.362206607830516
HVUL1H14432.2 HVUL5H50421.2 0.167166273734295
HVUL1H14432.2 HVUL5H53175.2 0.0897575346021495
HVUL1H14432.2 HVUL6H01880.2 0.285302813287592
HVUL1H14432.2 HVUL6H02023.2 0.126675512065277
HVUL1H14432.2 HVUL6H03366.2 0.124743368209119
HVUL1H14432.2 HVUL6H03725.2 0.048107790600023
HVUL1H14432.2 HVUL6H04553.2 0.0390247148652055
HVUL1H14432.2 HVUL6H05446.2 0.338969208578376
HVUL1H14432.2 HVUL6H07471.2 0.296772847257407
HVUL1H14432.2 HVUL6H08769.2 0.122572670446864
HVUL1H14432.2 HVUL6H09792.2 0.127308081866307
HVUL1H14432.2 HVUL6H11196.2 0.152429026755094
HVUL1H14432.2 HVUL6H15294.2 0.141139590207164
HVUL1H14432.2 HVUL6H15402.2 0.173196055948779
HVUL1H14432.2 HVUL6H17004.2 0.17253685264656
HVUL1H14432.2 HVUL6H17854.2 0.0954721937392111
HVUL1H14432.2 HVUL6H18328.2 0.0668909831928399
HVUL1H14432.2 HVUL6H19305.2 0.0344525977933091
HVUL1H14432.2 HVUL6H19934.2 0.284533591494758
HVUL1H14432.2 HVUL6H24521.2 0.179713279295128
HVUL1H14432.2 HVUL6H25340.2 0.0505032327706903
HVUL1H14432.2 HVUL6H29909.2 0.0627004735620462
HVUL1H14432.2 HVUL6H31900.2 0.306276768668678
HVUL1H14432.2 HVUL6H32383.2 0.313024038730274
HVUL1H14432.2 HVUL6H36406.2 0.0423775458694837
HVUL1H14432.2 HVUL6H37029.2 0.0277606403681239
HVUL1H14432.2 HVUL6H38442.2 0.0896674908419645
HVUL1H14432.2 HVUL6H38788.2 0.114084202023092
HVUL1H14432.2 HVUL6H38874.2 0.210913463122592
HVUL1H14432.2 HVUL6H40505.2 0.0929067039168045
HVUL1H14432.2 HVUL6H41149.2 0.112712516669253
HVUL1H14432.2 HVUL6H45898.2 0.166982508190613
HVUL1H14432.2 HVUL6H46097.2 0.369815378521118
HVUL1H14432.2 HVUL6H46099.2 0.0418554780895332
HVUL1H14432.2 HVUL6H46104.2 0.0956100971106707
HVUL1H14432.2 HVUL6H48954.2 0.193880122380486
HVUL1H14432.2 HVUL6H51096.2 0.391594915430624
HVUL1H14432.2 HVUL7H01642.2 0.301270885378751
HVUL1H14432.2 HVUL7H01987.2 0.174755908475083
HVUL1H14432.2 HVUL7H02902.2 0.202137698704034
HVUL1H14432.2 HVUL7H05382.2 0.263767516842478
HVUL1H14432.2 HVUL7H05514.2 0.067698475639216
HVUL1H14432.2 HVUL7H06762.2 0.263457147992071
HVUL1H14432.2 HVUL7H08413.2 0.0650955480648954
HVUL1H14432.2 HVUL7H09127.2 0.12411934614976
HVUL1H14432.2 HVUL7H09572.2 0.251599077211869
HVUL1H14432.2 HVUL7H09713.2 0.364062624818423
HVUL1H14432.2 HVUL7H10613.2 0.255364894590216
HVUL1H14432.2 HVUL7H12169.2 0.0811815551334586
HVUL1H14432.2 HVUL7H14873.2 0.36362988869102
HVUL1H14432.2 HVUL7H15430.2 0.0618081927969195
HVUL1H14432.2 HVUL7H17449.2 0.22995638935931
HVUL1H14432.2 HVUL7H18584.2 0.135728525404659
HVUL1H14432.2 HVUL7H18798.2 0.121825773292009
HVUL1H14432.2 HVUL7H19404.2 0.114608773214292
HVUL1H14432.2 HVUL7H19446.2 0.0520302554062044
HVUL1H14432.2 HVUL7H20841.2 0.121725086427835
HVUL1H14432.2 HVUL7H23622.2 0.29101080058488
HVUL1H14432.2 HVUL7H24220.2 0.192431424536316
HVUL1H14432.2 HVUL7H26985.2 0.158320031308155
HVUL1H14432.2 HVUL7H28814.2 0.0239832640178562
HVUL1H14432.2 HVUL7H30153.2 0.353621806178425
HVUL1H14432.2 HVUL7H31946.2 0.0633575805660534
HVUL1H14432.2 HVUL7H32226.2 0.209706675977757
HVUL1H14432.2 HVUL7H32680.2 0.125235054467092
HVUL1H14432.2 HVUL7H33531.2 0.09894278161198
HVUL1H14432.2 HVUL7H33535.2 0.182266713906102
HVUL1H14432.2 HVUL7H34129.2 0.216406444929534
HVUL1H14432.2 HVUL7H34629.2 0.271562346909683
HVUL1H14432.2 HVUL7H35574.2 0.138240347208183
HVUL1H14432.2 HVUL7H35655.2 0.358016925137302
HVUL1H14432.2 HVUL7H36582.2 0.382954660904957
HVUL1H14432.2 HVUL7H37394.2 0.300546679492027
HVUL1H14432.2 HVUL7H38141.2 0.322272449225747
HVUL1H14432.2 HVUL7H38746.2 0.0776722341744396
HVUL1H14432.2 HVUL7H40086.2 0.0328910935758486
HVUL1H14432.2 HVUL7H41147.2 0.108604497353359
HVUL1H14432.2 HVUL7H41614.2 0.0661293385068704
HVUL1H14432.2 HVUL7H41635.2 0.257481812748022
HVUL1H14432.2 HVUL7H42129.2 0.138616071612998
HVUL1H14432.2 HVUL7H43367.2 0.164726669732367
HVUL1H14432.2 HVUL7H44188.2 0.0287072735432227
HVUL1H14432.2 HVUL7H51974.2 0.0251098158967134
HVUL1H14432.2 HVUL7H53407.2 0.0626153499302844
HVUL1H14482.2 HVUL1H14729.2 0.344278666922138
HVUL1H14482.2 HVUL1H15353.2 0.187412380232853
HVUL1H14482.2 HVUL1H15463.2 0.276064036561311
HVUL1H14482.2 HVUL1H15844.2 0.157208516728623
HVUL1H14482.2 HVUL1H16590.2 0.0812015552101433
HVUL1H14482.2 HVUL1H20360.2 0.217395377634672
HVUL1H14482.2 HVUL1H21556.2 0.32225635712661
HVUL1H14482.2 HVUL1H22016.2 0.314066591246219
HVUL1H14482.2 HVUL1H22532.2 0.299557551423403
HVUL1H14482.2 HVUL1H23974.2 0.2897176905668
HVUL1H14482.2 HVUL1H24390.2 0.179422916049626
HVUL1H14482.2 HVUL1H29666.2 0.229744998981999
HVUL1H14482.2 HVUL1H30589.2 0.205894591164654
HVUL1H14482.2 HVUL1H30857.2 0.180022645500876
HVUL1H14482.2 HVUL1H31339.2 0.358031530816901
HVUL1H14482.2 HVUL1H32442.2 0.29677367495416
HVUL1H14482.2 HVUL1H32789.2 0.112020637232024
HVUL1H14482.2 HVUL1H33000.2 0.154578739101143
HVUL1H14482.2 HVUL1H34458.2 0.320918934352337
HVUL1H14482.2 HVUL1H37233.2 0.163472007299163
HVUL1H14482.2 HVUL1H37466.2 0.244082973901557
HVUL1H14482.2 HVUL1H40084.2 0.159412267666071
HVUL1H14482.2 HVUL1H43359.2 0.189695536966707
HVUL1H14482.2 HVUL1H43656.2 0.186955753134204
HVUL1H14482.2 HVUL1H44195.2 0.0828985538990558
HVUL1H14482.2 HVUL1H47175.2 0.169141088602718
HVUL1H14482.2 HVUL1H48073.2 0.372623588819887
HVUL1H14482.2 HVUL1H52124.2 0.241193888601035
HVUL1H14482.2 HVUL2H00488.2 0.0572440408324625
HVUL1H14482.2 HVUL2H01065.2 0.0801391793524944
HVUL1H14482.2 HVUL2H03693.2 0.252210258761759
HVUL1H14482.2 HVUL2H04444.2 0.134651358262694
HVUL1H14482.2 HVUL2H04690.2 0.317210425689817
HVUL1H14482.2 HVUL2H05107.2 0.155261872626042
HVUL1H14482.2 HVUL2H05483.2 0.200663945154162
HVUL1H14482.2 HVUL2H05509.2 0.216292530412487
HVUL1H14482.2 HVUL2H05580.2 0.100538894622698
HVUL1H14482.2 HVUL2H06941.2 0.0726739751694949
HVUL1H14482.2 HVUL2H07117.2 0.259655005141272
HVUL1H14482.2 HVUL2H08148.2 0.285214535536509
HVUL1H14482.2 HVUL2H09901.2 0.259431707369322
HVUL1H14482.2 HVUL2H10344.2 0.300927472685458
HVUL1H14482.2 HVUL2H10450.2 0.168727728158737
HVUL1H14482.2 HVUL2H11398.2 0.229249814553958
HVUL1H14482.2 HVUL2H12743.2 0.270628876447961
HVUL1H14482.2 HVUL2H15007.2 0.267842151368486
HVUL1H14482.2 HVUL2H15185.2 0.0827342028577672
HVUL1H14482.2 HVUL2H16659.2 0.188098500493865
HVUL1H14482.2 HVUL2H17664.2 0.153423296967322
HVUL1H14482.2 HVUL2H19076.2 0.27147974304911
HVUL1H14482.2 HVUL2H19077.2 0.236268154072571
HVUL1H14482.2 HVUL2H19925.2 0.288984763718602
HVUL1H14482.2 HVUL2H21399.2 0.124976084891344
HVUL1H14482.2 HVUL2H21734.2 0.26603677201256
HVUL1H14482.2 HVUL2H22826.2 0.194531118338258
HVUL1H14482.2 HVUL2H24680.2 0.192871607331851
HVUL1H14482.2 HVUL2H25597.2 0.0594573522165226
HVUL1H14482.2 HVUL2H26485.2 0.24243921847351
HVUL1H14482.2 HVUL2H26573.2 0.266207154264408
HVUL1H14482.2 HVUL2H28164.2 0.12177969445493
HVUL1H14482.2 HVUL2H29045.2 0.236266300660042
HVUL1H14482.2 HVUL2H31707.2 0.182614716698533
HVUL1H14482.2 HVUL2H35334.2 0.193876944799392
HVUL1H14482.2 HVUL2H37652.2 0.231324011382506
HVUL1H14482.2 HVUL2H38539.2 0.216083682974702
HVUL1H14482.2 HVUL2H38540.2 0.203186140000842
HVUL1H14482.2 HVUL2H40334.2 0.194759327084575
HVUL1H14482.2 HVUL2H43442.2 0.25789740188928
HVUL1H14482.2 HVUL2H45567.2 0.143582925343401
HVUL1H14482.2 HVUL2H46744.2 0.224864608346142
HVUL1H14482.2 HVUL2H48830.2 0.0562866358847743
HVUL1H14482.2 HVUL2H49126.2 0.196699121208463
HVUL1H14482.2 HVUL2H50114.2 0.0973585842740765
HVUL1H14482.2 HVUL2H50171.2 0.195954954034019
HVUL1H14482.2 HVUL2H50172.2 0.0450580654124771
HVUL1H14482.2 HVUL2H51674.2 0.224892101446772
HVUL1H14482.2 HVUL2H52073.2 0.160422786787454
HVUL1H14482.2 HVUL2H53124.2 0.25876154010259
HVUL1H14482.2 HVUL2H53320.2 0.107033322506438
HVUL1H14482.2 HVUL3H02529.2 0.213750272385741
HVUL1H14482.2 HVUL3H02717.2 0.330536297695844
HVUL1H14482.2 HVUL3H03695.2 0.3043234213303
HVUL1H14482.2 HVUL3H05976.2 0.292464147405225
HVUL1H14482.2 HVUL3H06040.2 0.233956380084713
HVUL1H14482.2 HVUL3H06208.2 0.292014904086185
HVUL1H14482.2 HVUL3H06433.2 0.285799844496093
HVUL1H14482.2 HVUL3H06718.2 0.0758461540638603
HVUL1H14482.2 HVUL3H09013.2 0.222023615328682
HVUL1H14482.2 HVUL3H11956.2 0.183967918914121
HVUL1H14482.2 HVUL3H11967.2 0.271248567590211
HVUL1H14482.2 HVUL3H12364.2 0.31368217335037
HVUL1H14482.2 HVUL3H12464.2 0.338668594206626
HVUL1H14482.2 HVUL3H12728.2 0.198771616652608
HVUL1H14482.2 HVUL3H15476.2 0.263441369475356
HVUL1H14482.2 HVUL3H15598.2 0.129538127038259
HVUL1H14482.2 HVUL3H15897.2 0.0962660462404425
HVUL1H14482.2 HVUL3H16981.2 0.221145930068165
HVUL1H14482.2 HVUL3H17685.2 0.238257588588465
HVUL1H14482.2 HVUL3H20168.2 0.333371952360484
HVUL1H14482.2 HVUL3H21329.2 0.17021586890955
HVUL1H14482.2 HVUL3H21335.2 0.232315216991838
HVUL1H14482.2 HVUL3H24029.2 0.255676344527838
HVUL1H14482.2 HVUL3H24267.2 0.213863261474242
HVUL1H14482.2 HVUL3H24886.2 0.181763166415732
HVUL1H14482.2 HVUL3H26926.2 0.228914530437471
HVUL1H14482.2 HVUL3H27212.2 0.215033030217982
HVUL1H14482.2 HVUL3H27722.2 0.285220546787424
HVUL1H14482.2 HVUL3H32007.2 0.120340840191119
HVUL1H14482.2 HVUL3H32587.2 0.201295960140788
HVUL1H14482.2 HVUL3H32589.2 0.195733033030706
HVUL1H14482.2 HVUL3H32594.2 0.158730427623679
HVUL1H14482.2 HVUL3H37124.2 0.153696061829284
HVUL1H14482.2 HVUL3H41909.2 0.238943790936349
HVUL1H14482.2 HVUL3H42226.2 0.134418207584998
HVUL1H14482.2 HVUL3H42480.2 0.0689358744559973
HVUL1H14482.2 HVUL3H42964.2 0.205134356837261
HVUL1H14482.2 HVUL3H45689.2 0.147971277169028
HVUL1H14482.2 HVUL3H48646.2 0.29585149069789
HVUL1H14482.2 HVUL3H50036.2 0.255853107952268
HVUL1H14482.2 HVUL3H50037.2 0.237842797931287
HVUL1H14482.2 HVUL3H51523.2 0.28263120839975
HVUL1H14482.2 HVUL3H52205.2 0.299524859571391
HVUL1H14482.2 HVUL3H55044.2 0.182272234292405
HVUL1H14482.2 HVUL3H55885.2 0.212799885465383
HVUL1H14482.2 HVUL3H56403.2 0.24710604506467
HVUL1H14482.2 HVUL3H56596.2 0.232417128268196
HVUL1H14482.2 HVUL3H59391.2 0.221692233527663
HVUL1H14482.2 HVUL4H04686.2 0.175774659051513
HVUL1H14482.2 HVUL4H06353.2 0.219641093284357
HVUL1H14482.2 HVUL4H07060.2 0.155366937391188
HVUL1H14482.2 HVUL4H07091.2 0.148988756868005
HVUL1H14482.2 HVUL4H07935.2 0.286792330143815
HVUL1H14482.2 HVUL4H08196.2 0.284886664039523
HVUL1H14482.2 HVUL4H08345.2 0.232458141512745
HVUL1H14482.2 HVUL4H10933.2 0.16560167401782
HVUL1H14482.2 HVUL4H14392.2 0.315671281275077
HVUL1H14482.2 HVUL4H18822.2 0.312304282788057
HVUL1H14482.2 HVUL4H20060.2 0.204100370491327
HVUL1H14482.2 HVUL4H20810.2 0.169804848839395
HVUL1H14482.2 HVUL4H21881.2 0.169841986492882
HVUL1H14482.2 HVUL4H22656.2 0.327776922109158
HVUL1H14482.2 HVUL4H22657.2 0.232607268555134
HVUL1H14482.2 HVUL4H22877.2 0.300647898777908
HVUL1H14482.2 HVUL4H23256.2 0.314621514113171
HVUL1H14482.2 HVUL4H23522.2 0.232825646011446
HVUL1H14482.2 HVUL4H24986.2 0.330877862159564
HVUL1H14482.2 HVUL4H25690.2 0.209009020422442
HVUL1H14482.2 HVUL4H26843.2 0.241369985630216
HVUL1H14482.2 HVUL4H28003.2 0.234161239229082
HVUL1H14482.2 HVUL4H30683.2 0.128235472862561
HVUL1H14482.2 HVUL4H31396.2 0.328220265009435
HVUL1H14482.2 HVUL4H33244.2 0.258295402706983
HVUL1H14482.2 HVUL4H33249.2 0.299964376294233
HVUL1H14482.2 HVUL4H34490.2 0.328029506557081
HVUL1H14482.2 HVUL4H35991.2 0.107706587449726
HVUL1H14482.2 HVUL4H36252.2 0.280631361124125
HVUL1H14482.2 HVUL4H36253.2 0.296831838129309
HVUL1H14482.2 HVUL4H38558.2 0.101488847797261
HVUL1H14482.2 HVUL4H38766.2 0.247341092847416
HVUL1H14482.2 HVUL4H39948.2 0.149914648871581
HVUL1H14482.2 HVUL4H42204.2 0.284004398146257
HVUL1H14482.2 HVUL4H45220.2 0.197237777004546
HVUL1H14482.2 HVUL4H46594.2 0.17801553063777
HVUL1H14482.2 HVUL4H46709.2 0.215311151707228
HVUL1H14482.2 HVUL4H51087.2 0.2355371390073
HVUL1H14482.2 HVUL4H51168.2 0.149912188252136
HVUL1H14482.2 HVUL4H52689.2 0.191804066580272
HVUL1H14482.2 HVUL4H58026.2 0.245821179998585
HVUL1H14482.2 HVUL5H02096.2 0.200517606103143
HVUL1H14482.2 HVUL5H03287.2 0.280684245220891
HVUL1H14482.2 HVUL5H03709.2 0.359678587878012
HVUL1H14482.2 HVUL5H03750.2 0.2263550222029
HVUL1H14482.2 HVUL5H05065.2 0.22104847674629
HVUL1H14482.2 HVUL5H08243.2 0.123057363102316
HVUL1H14482.2 HVUL5H09122.2 0.301286139849978
HVUL1H14482.2 HVUL5H09615.2 0.18324362176771
HVUL1H14482.2 HVUL5H13618.2 0.165692224506617
HVUL1H14482.2 HVUL5H13950.2 0.318533314095466
HVUL1H14482.2 HVUL5H14311.2 0.0976757034053486
HVUL1H14482.2 HVUL5H14765.2 0.111791742446992
HVUL1H14482.2 HVUL5H14878.2 0.0826463182384309
HVUL1H14482.2 HVUL5H16565.2 0.0860190399912519
HVUL1H14482.2 HVUL5H17995.2 0.202346412766792
HVUL1H14482.2 HVUL5H22122.2 0.356712200629507
HVUL1H14482.2 HVUL5H23996.2 0.0350603889652348
HVUL1H14482.2 HVUL5H24150.2 0.260309022905015
HVUL1H14482.2 HVUL5H24217.2 0.131734449319795
HVUL1H14482.2 HVUL5H24547.2 0.130930620799828
HVUL1H14482.2 HVUL5H24762.2 0.187572234604075
HVUL1H14482.2 HVUL5H25876.2 0.136207934205325
HVUL1H14482.2 HVUL5H27016.2 0.0927184634641009
HVUL1H14482.2 HVUL5H27423.2 0.108018973761859
HVUL1H14482.2 HVUL5H27848.2 0.217663240997339
HVUL1H14482.2 HVUL5H28266.2 0.144636546615121
HVUL1H14482.2 HVUL5H28980.2 0.280879963152613
HVUL1H14482.2 HVUL5H28981.2 0.107901997694008
HVUL1H14482.2 HVUL5H29493.2 0.237416033608462
HVUL1H14482.2 HVUL5H30305.2 0.316387919908106
HVUL1H14482.2 HVUL5H31472.2 0.20687504255533
HVUL1H14482.2 HVUL5H31534.2 0.149331871311776
HVUL1H14482.2 HVUL5H32245.2 0.170277468666994
HVUL1H14482.2 HVUL5H33683.2 0.281585412784195
HVUL1H14482.2 HVUL5H33735.2 0.279430648803948
HVUL1H14482.2 HVUL5H36534.2 0.310575734033259
HVUL1H14482.2 HVUL5H36751.2 0.334746090574714
HVUL1H14482.2 HVUL5H39739.2 0.202457722710947
HVUL1H14482.2 HVUL5H39748.2 0.327877990097216
HVUL1H14482.2 HVUL5H40577.2 0.339633402047343
HVUL1H14482.2 HVUL5H47286.2 0.146718598655955
HVUL1H14482.2 HVUL5H47962.2 0.296169521260739
HVUL1H14482.2 HVUL5H48694.2 0.150540817694345
HVUL1H14482.2 HVUL5H49109.2 0.279497174823315
HVUL1H14482.2 HVUL5H49815.2 0.215758187930025
HVUL1H14482.2 HVUL5H50421.2 0.301594739314976
HVUL1H14482.2 HVUL5H53175.2 0.253500953651483
HVUL1H14482.2 HVUL6H01880.2 0.134653958875117
HVUL1H14482.2 HVUL6H02023.2 0.330399167291339
HVUL1H14482.2 HVUL6H03366.2 0.352725298574536
HVUL1H14482.2 HVUL6H03725.2 0.202716686099936
HVUL1H14482.2 HVUL6H04553.2 0.130075645270867
HVUL1H14482.2 HVUL6H05446.2 0.247883977393348
HVUL1H14482.2 HVUL6H07471.2 0.293955332462632
HVUL1H14482.2 HVUL6H08769.2 0.339291994039411
HVUL1H14482.2 HVUL6H09792.2 0.111903091602598
HVUL1H14482.2 HVUL6H11196.2 0.0468288059845865
HVUL1H14482.2 HVUL6H15294.2 0.219078583070994
HVUL1H14482.2 HVUL6H15402.2 0.275433900385263
HVUL1H14482.2 HVUL6H17004.2 0.0721728450567602
HVUL1H14482.2 HVUL6H17854.2 0.0899752511153742
HVUL1H14482.2 HVUL6H18328.2 0.216481925621068
HVUL1H14482.2 HVUL6H19305.2 0.187009227205969
HVUL1H14482.2 HVUL6H19934.2 0.101387929848397
HVUL1H14482.2 HVUL6H24521.2 0.0604519417149978
HVUL1H14482.2 HVUL6H25340.2 0.231152491333126
HVUL1H14482.2 HVUL6H29909.2 0.306073587664427
HVUL1H14482.2 HVUL6H31900.2 0.229487576091047
HVUL1H14482.2 HVUL6H32383.2 0.267139057461695
HVUL1H14482.2 HVUL6H36406.2 0.248440720847474
HVUL1H14482.2 HVUL6H37029.2 0.208406054596122
HVUL1H14482.2 HVUL6H38442.2 0.213724990712089
HVUL1H14482.2 HVUL6H38788.2 0.249302329325213
HVUL1H14482.2 HVUL6H38874.2 0.0873336284229107
HVUL1H14482.2 HVUL6H40505.2 0.325662320516592
HVUL1H14482.2 HVUL6H41149.2 0.218933636802764
HVUL1H14482.2 HVUL6H45898.2 0.305645449005549
HVUL1H14482.2 HVUL6H46097.2 0.287436958085906
HVUL1H14482.2 HVUL6H46099.2 0.245811923037545
HVUL1H14482.2 HVUL6H46104.2 0.199096026094795
HVUL1H14482.2 HVUL6H48954.2 0.24389585766497
HVUL1H14482.2 HVUL6H51096.2 0.238210041269048
HVUL1H14482.2 HVUL7H01642.2 0.313024796012529
HVUL1H14482.2 HVUL7H01987.2 0.274309694512222
HVUL1H14482.2 HVUL7H02902.2 0.34659591281883
HVUL1H14482.2 HVUL7H05382.2 0.202921628311327
HVUL1H14482.2 HVUL7H05514.2 0.158613629043613
HVUL1H14482.2 HVUL7H06762.2 0.182225622225767
HVUL1H14482.2 HVUL7H08413.2 0.17630370936345
HVUL1H14482.2 HVUL7H09127.2 0.150873007841413
HVUL1H14482.2 HVUL7H09572.2 0.267364867818341
HVUL1H14482.2 HVUL7H09713.2 0.156686884481132
HVUL1H14482.2 HVUL7H10613.2 0.225577727219381
HVUL1H14482.2 HVUL7H12169.2 0.117889254649088
HVUL1H14482.2 HVUL7H14873.2 0.262712460978958
HVUL1H14482.2 HVUL7H15430.2 0.286849815198298
HVUL1H14482.2 HVUL7H17449.2 0.06817048148294
HVUL1H14482.2 HVUL7H18584.2 0.248232097101521
HVUL1H14482.2 HVUL7H18798.2 0.322636199714243
HVUL1H14482.2 HVUL7H19404.2 0.295281189789039
HVUL1H14482.2 HVUL7H19446.2 0.267345931077275
HVUL1H14482.2 HVUL7H20841.2 0.0454018911200112
HVUL1H14482.2 HVUL7H23622.2 0.0905070177853032
HVUL1H14482.2 HVUL7H24220.2 0.204569399357069
HVUL1H14482.2 HVUL7H26985.2 0.209232702610132
HVUL1H14482.2 HVUL7H28814.2 0.183337075500803
HVUL1H14482.2 HVUL7H30153.2 0.293507938823207
HVUL1H14482.2 HVUL7H31946.2 0.206088274337607
HVUL1H14482.2 HVUL7H32226.2 0.0504233261530114
HVUL1H14482.2 HVUL7H32680.2 0.26515998588478
HVUL1H14482.2 HVUL7H33531.2 0.0902747389063436
HVUL1H14482.2 HVUL7H33535.2 0.10042227289802
HVUL1H14482.2 HVUL7H34129.2 0.375591346593259
HVUL1H14482.2 HVUL7H34629.2 0.196602420513768
HVUL1H14482.2 HVUL7H35574.2 0.116429616595984
HVUL1H14482.2 HVUL7H35655.2 0.295444565619589
HVUL1H14482.2 HVUL7H36582.2 0.249947172634932
HVUL1H14482.2 HVUL7H37394.2 0.0978392160099668
HVUL1H14482.2 HVUL7H38141.2 0.240738337504874
HVUL1H14482.2 HVUL7H38746.2 0.220966011490093
HVUL1H14482.2 HVUL7H40086.2 0.174382022449303
HVUL1H14482.2 HVUL7H41147.2 0.274587845555922
HVUL1H14482.2 HVUL7H41614.2 0.116767485920788
HVUL1H14482.2 HVUL7H41635.2 0.241493865017494
HVUL1H14482.2 HVUL7H42129.2 0.276899986426603
HVUL1H14482.2 HVUL7H43367.2 0.350735740356817
HVUL1H14482.2 HVUL7H44188.2 0.214888521112355
HVUL1H14482.2 HVUL7H51974.2 0.170982401344886
HVUL1H14482.2 HVUL7H53407.2 0.197233995479886
HVUL1H14729.2 HVUL1H15353.2 0.18025792091229
HVUL1H14729.2 HVUL1H15463.2 0.298609475240148
HVUL1H14729.2 HVUL1H15844.2 0.190814208913751
HVUL1H14729.2 HVUL1H16590.2 0.0851802774888455
HVUL1H14729.2 HVUL1H20360.2 0.197269111177322
HVUL1H14729.2 HVUL1H21556.2 0.332576924233511
HVUL1H14729.2 HVUL1H22016.2 0.281331874267324
HVUL1H14729.2 HVUL1H22532.2 0.269763121251866
HVUL1H14729.2 HVUL1H23974.2 0.250227795731349
HVUL1H14729.2 HVUL1H24390.2 0.218772996854051
HVUL1H14729.2 HVUL1H29666.2 0.283214598452254
HVUL1H14729.2 HVUL1H30589.2 0.193682814653145
HVUL1H14729.2 HVUL1H30857.2 0.184680062046006
HVUL1H14729.2 HVUL1H31339.2 0.368956753753951
HVUL1H14729.2 HVUL1H32442.2 0.266330964860499
HVUL1H14729.2 HVUL1H32789.2 0.103922925959088
HVUL1H14729.2 HVUL1H33000.2 0.146305569034918
HVUL1H14729.2 HVUL1H34458.2 0.302150815352084
HVUL1H14729.2 HVUL1H37233.2 0.20906855950479
HVUL1H14729.2 HVUL1H37466.2 0.220410097629282
HVUL1H14729.2 HVUL1H40084.2 0.166480420426435
HVUL1H14729.2 HVUL1H43359.2 0.215786134383188
HVUL1H14729.2 HVUL1H43656.2 0.198708082043789
HVUL1H14729.2 HVUL1H44195.2 0.0849851601947287
HVUL1H14729.2 HVUL1H47175.2 0.167300273327877
HVUL1H14729.2 HVUL1H48073.2 0.371867824129704
HVUL1H14729.2 HVUL1H52124.2 0.203920348112185
HVUL1H14729.2 HVUL2H00488.2 0.0634401934771488
HVUL1H14729.2 HVUL2H01065.2 0.0605219754183254
HVUL1H14729.2 HVUL2H03693.2 0.272056440136376
HVUL1H14729.2 HVUL2H04444.2 0.148541062519612
HVUL1H14729.2 HVUL2H04690.2 0.335211981832267
HVUL1H14729.2 HVUL2H05107.2 0.156277676097454
HVUL1H14729.2 HVUL2H05483.2 0.255170708839639
HVUL1H14729.2 HVUL2H05509.2 0.219310505273369
HVUL1H14729.2 HVUL2H05580.2 0.125758677978428
HVUL1H14729.2 HVUL2H06941.2 0.0752566050576661
HVUL1H14729.2 HVUL2H07117.2 0.236254994085291
HVUL1H14729.2 HVUL2H08148.2 0.272967110626337
HVUL1H14729.2 HVUL2H09901.2 0.267264254396606
HVUL1H14729.2 HVUL2H10344.2 0.32669533963889
HVUL1H14729.2 HVUL2H10450.2 0.208845130891678
HVUL1H14729.2 HVUL2H11398.2 0.208185579143247
HVUL1H14729.2 HVUL2H12743.2 0.268976073754478
HVUL1H14729.2 HVUL2H15007.2 0.225013506825606
HVUL1H14729.2 HVUL2H15185.2 0.0907255129149282
HVUL1H14729.2 HVUL2H16659.2 0.22560966119237
HVUL1H14729.2 HVUL2H17664.2 0.118209248432451
HVUL1H14729.2 HVUL2H19076.2 0.259501218572437
HVUL1H14729.2 HVUL2H19077.2 0.22812604544641
HVUL1H14729.2 HVUL2H19925.2 0.312953932733907
HVUL1H14729.2 HVUL2H21399.2 0.131393273862609
HVUL1H14729.2 HVUL2H21734.2 0.265701320035592
HVUL1H14729.2 HVUL2H22826.2 0.175767396277317
HVUL1H14729.2 HVUL2H24680.2 0.215630753179325
HVUL1H14729.2 HVUL2H25597.2 0.054223745621454
HVUL1H14729.2 HVUL2H26485.2 0.230555114334605
HVUL1H14729.2 HVUL2H26573.2 0.214801033840128
HVUL1H14729.2 HVUL2H28164.2 0.143211942184155
HVUL1H14729.2 HVUL2H29045.2 0.250125247111664
HVUL1H14729.2 HVUL2H31707.2 0.160145970288529
HVUL1H14729.2 HVUL2H35334.2 0.19407341596814
HVUL1H14729.2 HVUL2H37652.2 0.22766702981959
HVUL1H14729.2 HVUL2H38539.2 0.19293770805757
HVUL1H14729.2 HVUL2H38540.2 0.180250240311191
HVUL1H14729.2 HVUL2H40334.2 0.140694875876167
HVUL1H14729.2 HVUL2H43442.2 0.27508082049864
HVUL1H14729.2 HVUL2H45567.2 0.132212416285092
HVUL1H14729.2 HVUL2H46744.2 0.283734656981551
HVUL1H14729.2 HVUL2H48830.2 0.0500556366502427
HVUL1H14729.2 HVUL2H49126.2 0.227145778312801
HVUL1H14729.2 HVUL2H50114.2 0.11877875557911
HVUL1H14729.2 HVUL2H50171.2 0.15706282949574
HVUL1H14729.2 HVUL2H50172.2 0.0377973398679732
HVUL1H14729.2 HVUL2H51674.2 0.188262862776132
HVUL1H14729.2 HVUL2H52073.2 0.198641918963927
HVUL1H14729.2 HVUL2H53124.2 0.250360058816175
HVUL1H14729.2 HVUL2H53320.2 0.168515666241481
HVUL1H14729.2 HVUL3H02529.2 0.210040042922841
HVUL1H14729.2 HVUL3H02717.2 0.320797064885524
HVUL1H14729.2 HVUL3H03695.2 0.339504476019717
HVUL1H14729.2 HVUL3H05976.2 0.298301891895049
HVUL1H14729.2 HVUL3H06040.2 0.185229404421391
HVUL1H14729.2 HVUL3H06208.2 0.344616449301424
HVUL1H14729.2 HVUL3H06433.2 0.317446611575906
HVUL1H14729.2 HVUL3H06718.2 0.106427523795417
HVUL1H14729.2 HVUL3H09013.2 0.259280679982214
HVUL1H14729.2 HVUL3H11956.2 0.221836054430207
HVUL1H14729.2 HVUL3H11967.2 0.313490356284343
HVUL1H14729.2 HVUL3H12364.2 0.279659236085178
HVUL1H14729.2 HVUL3H12464.2 0.339328778471864
HVUL1H14729.2 HVUL3H12728.2 0.230618388006806
HVUL1H14729.2 HVUL3H15476.2 0.295158317464571
HVUL1H14729.2 HVUL3H15598.2 0.150414629336296
HVUL1H14729.2 HVUL3H15897.2 0.0642932385193703
HVUL1H14729.2 HVUL3H16981.2 0.220480977714422
HVUL1H14729.2 HVUL3H17685.2 0.206613050407493
HVUL1H14729.2 HVUL3H20168.2 0.309813812285332
HVUL1H14729.2 HVUL3H21329.2 0.205956758073677
HVUL1H14729.2 HVUL3H21335.2 0.231663719550611
HVUL1H14729.2 HVUL3H24029.2 0.24373483366004
HVUL1H14729.2 HVUL3H24267.2 0.275631708024365
HVUL1H14729.2 HVUL3H24886.2 0.185256673862606
HVUL1H14729.2 HVUL3H26926.2 0.199382454091897
HVUL1H14729.2 HVUL3H27212.2 0.184915453537267
HVUL1H14729.2 HVUL3H27722.2 0.301764068844127
HVUL1H14729.2 HVUL3H32007.2 0.153815217004183
HVUL1H14729.2 HVUL3H32587.2 0.189857108463567
HVUL1H14729.2 HVUL3H32589.2 0.187885409202759
HVUL1H14729.2 HVUL3H32594.2 0.192927711526154
HVUL1H14729.2 HVUL3H37124.2 0.139764479925434
HVUL1H14729.2 HVUL3H41909.2 0.203357201584125
HVUL1H14729.2 HVUL3H42226.2 0.121134255718523
HVUL1H14729.2 HVUL3H42480.2 0.0983057023784954
HVUL1H14729.2 HVUL3H42964.2 0.228586623756382
HVUL1H14729.2 HVUL3H45689.2 0.152454694233447
HVUL1H14729.2 HVUL3H48646.2 0.340777835281455
HVUL1H14729.2 HVUL3H50036.2 0.216949528191401
HVUL1H14729.2 HVUL3H50037.2 0.255063563779683
HVUL1H14729.2 HVUL3H51523.2 0.267358821515072
HVUL1H14729.2 HVUL3H52205.2 0.3273113590554
HVUL1H14729.2 HVUL3H55044.2 0.152984789262499
HVUL1H14729.2 HVUL3H55885.2 0.267266986645631
HVUL1H14729.2 HVUL3H56403.2 0.201576578367498
HVUL1H14729.2 HVUL3H56596.2 0.265845768127664
HVUL1H14729.2 HVUL3H59391.2 0.2068770952303
HVUL1H14729.2 HVUL4H04686.2 0.178252615585817
HVUL1H14729.2 HVUL4H06353.2 0.242919479579958
HVUL1H14729.2 HVUL4H07060.2 0.132072328602851
HVUL1H14729.2 HVUL4H07091.2 0.156571656056904
HVUL1H14729.2 HVUL4H07935.2 0.335104785446183
HVUL1H14729.2 HVUL4H08196.2 0.268904678009387
HVUL1H14729.2 HVUL4H08345.2 0.203587602040065
HVUL1H14729.2 HVUL4H10933.2 0.16745426369218
HVUL1H14729.2 HVUL4H14392.2 0.3108849449477
HVUL1H14729.2 HVUL4H18822.2 0.279176696297226
HVUL1H14729.2 HVUL4H20060.2 0.189726720201397
HVUL1H14729.2 HVUL4H20810.2 0.131888462765276
HVUL1H14729.2 HVUL4H21881.2 0.205575286630304
HVUL1H14729.2 HVUL4H22656.2 0.342940430513309
HVUL1H14729.2 HVUL4H22657.2 0.269357448064054
HVUL1H14729.2 HVUL4H22877.2 0.308673158243853
HVUL1H14729.2 HVUL4H23256.2 0.317574261896124
HVUL1H14729.2 HVUL4H23522.2 0.221544180517113
HVUL1H14729.2 HVUL4H24986.2 0.297746054780485
HVUL1H14729.2 HVUL4H25690.2 0.26305626859876
HVUL1H14729.2 HVUL4H26843.2 0.227286322145951
HVUL1H14729.2 HVUL4H28003.2 0.204629034120446
HVUL1H14729.2 HVUL4H30683.2 0.116463819222198
HVUL1H14729.2 HVUL4H31396.2 0.289314350428462
HVUL1H14729.2 HVUL4H33244.2 0.254063477753058
HVUL1H14729.2 HVUL4H33249.2 0.298280484060517
HVUL1H14729.2 HVUL4H34490.2 0.285211075514916
HVUL1H14729.2 HVUL4H35991.2 0.109569439008864
HVUL1H14729.2 HVUL4H36252.2 0.269808344108608
HVUL1H14729.2 HVUL4H36253.2 0.320826385091867
HVUL1H14729.2 HVUL4H38558.2 0.143052432053319
HVUL1H14729.2 HVUL4H38766.2 0.225182335712478
HVUL1H14729.2 HVUL4H39948.2 0.168099354961121
HVUL1H14729.2 HVUL4H42204.2 0.253294916856719
HVUL1H14729.2 HVUL4H45220.2 0.172881139715333
HVUL1H14729.2 HVUL4H46594.2 0.19772142030096
HVUL1H14729.2 HVUL4H46709.2 0.203340016284287
HVUL1H14729.2 HVUL4H51087.2 0.251686681382359
HVUL1H14729.2 HVUL4H51168.2 0.177424159270586
HVUL1H14729.2 HVUL4H52689.2 0.173333946450406
HVUL1H14729.2 HVUL4H58026.2 0.213215356716077
HVUL1H14729.2 HVUL5H02096.2 0.208606589988719
HVUL1H14729.2 HVUL5H03287.2 0.303551969711817
HVUL1H14729.2 HVUL5H03709.2 0.36221634548119
HVUL1H14729.2 HVUL5H03750.2 0.28545536832682
HVUL1H14729.2 HVUL5H05065.2 0.295146283055503
HVUL1H14729.2 HVUL5H08243.2 0.130653645130096
HVUL1H14729.2 HVUL5H09122.2 0.271742698784419
HVUL1H14729.2 HVUL5H09615.2 0.167738611130522
HVUL1H14729.2 HVUL5H13618.2 0.209488453703653
HVUL1H14729.2 HVUL5H13950.2 0.355185685378836
HVUL1H14729.2 HVUL5H14311.2 0.11236494346107
HVUL1H14729.2 HVUL5H14765.2 0.0871617239218743
HVUL1H14729.2 HVUL5H14878.2 0.089591874219234
HVUL1H14729.2 HVUL5H16565.2 0.0877909056534341
HVUL1H14729.2 HVUL5H17995.2 0.205391758878962
HVUL1H14729.2 HVUL5H22122.2 0.342754031819999
HVUL1H14729.2 HVUL5H23996.2 0.0486402132499178
HVUL1H14729.2 HVUL5H24150.2 0.246529530224387
HVUL1H14729.2 HVUL5H24217.2 0.142799269146003
HVUL1H14729.2 HVUL5H24547.2 0.161953955056233
HVUL1H14729.2 HVUL5H24762.2 0.153413065019083
HVUL1H14729.2 HVUL5H25876.2 0.108274390914324
HVUL1H14729.2 HVUL5H27016.2 0.0867202974823505
HVUL1H14729.2 HVUL5H27423.2 0.0878552130622742
HVUL1H14729.2 HVUL5H27848.2 0.170059158805974
HVUL1H14729.2 HVUL5H28266.2 0.142811093299453
HVUL1H14729.2 HVUL5H28980.2 0.331441335396
HVUL1H14729.2 HVUL5H28981.2 0.0918883320844852
HVUL1H14729.2 HVUL5H29493.2 0.271950209793741
HVUL1H14729.2 HVUL5H30305.2 0.315276809010477
HVUL1H14729.2 HVUL5H31472.2 0.176916725431995
HVUL1H14729.2 HVUL5H31534.2 0.187261381225605
HVUL1H14729.2 HVUL5H32245.2 0.15452385385269
HVUL1H14729.2 HVUL5H33683.2 0.244082254791538
HVUL1H14729.2 HVUL5H33735.2 0.272777564979871
HVUL1H14729.2 HVUL5H36534.2 0.276638128908058
HVUL1H14729.2 HVUL5H36751.2 0.352737827714913
HVUL1H14729.2 HVUL5H39739.2 0.173103881944351
HVUL1H14729.2 HVUL5H39748.2 0.295082765901156
HVUL1H14729.2 HVUL5H40577.2 0.291010396967224
HVUL1H14729.2 HVUL5H47286.2 0.119443375127765
HVUL1H14729.2 HVUL5H47962.2 0.247495559440051
HVUL1H14729.2 HVUL5H48694.2 0.160647945273974
HVUL1H14729.2 HVUL5H49109.2 0.286583307961926
HVUL1H14729.2 HVUL5H49815.2 0.196350786167425
HVUL1H14729.2 HVUL5H50421.2 0.329583634339634
HVUL1H14729.2 HVUL5H53175.2 0.303809679629695
HVUL1H14729.2 HVUL6H01880.2 0.153266915098248
HVUL1H14729.2 HVUL6H02023.2 0.352264646482455
HVUL1H14729.2 HVUL6H03366.2 0.343882935851406
HVUL1H14729.2 HVUL6H03725.2 0.269752597629474
HVUL1H14729.2 HVUL6H04553.2 0.0910616371442732
HVUL1H14729.2 HVUL6H05446.2 0.206445566129846
HVUL1H14729.2 HVUL6H07471.2 0.253800412269862
HVUL1H14729.2 HVUL6H08769.2 0.320445195719756
HVUL1H14729.2 HVUL6H09792.2 0.147343570496636
HVUL1H14729.2 HVUL6H11196.2 0.0561144498902549
HVUL1H14729.2 HVUL6H15294.2 0.274951229699241
HVUL1H14729.2 HVUL6H15402.2 0.276571764972635
HVUL1H14729.2 HVUL6H17004.2 0.0618746622218979
HVUL1H14729.2 HVUL6H17854.2 0.135710280235489
HVUL1H14729.2 HVUL6H18328.2 0.254770483365424
HVUL1H14729.2 HVUL6H19305.2 0.178664365770908
HVUL1H14729.2 HVUL6H19934.2 0.112307044602619
HVUL1H14729.2 HVUL6H24521.2 0.0638500450184475
HVUL1H14729.2 HVUL6H25340.2 0.26861275960899
HVUL1H14729.2 HVUL6H29909.2 0.309509623225063
HVUL1H14729.2 HVUL6H31900.2 0.186605370396616
HVUL1H14729.2 HVUL6H32383.2 0.273674133060097
HVUL1H14729.2 HVUL6H36406.2 0.221759295763229
HVUL1H14729.2 HVUL6H37029.2 0.190839980231495
HVUL1H14729.2 HVUL6H38442.2 0.214951830666277
HVUL1H14729.2 HVUL6H38788.2 0.281209152378362
HVUL1H14729.2 HVUL6H38874.2 0.103380027081385
HVUL1H14729.2 HVUL6H40505.2 0.299931216454412
HVUL1H14729.2 HVUL6H41149.2 0.185830374145625
HVUL1H14729.2 HVUL6H45898.2 0.303859441648947
HVUL1H14729.2 HVUL6H46097.2 0.258142453552148
HVUL1H14729.2 HVUL6H46099.2 0.220188862659187
HVUL1H14729.2 HVUL6H46104.2 0.253211464516278
HVUL1H14729.2 HVUL6H48954.2 0.260287489857909
HVUL1H14729.2 HVUL6H51096.2 0.207886003417977
HVUL1H14729.2 HVUL7H01642.2 0.291193424510236
HVUL1H14729.2 HVUL7H01987.2 0.316629829151015
HVUL1H14729.2 HVUL7H02902.2 0.336661158563924
HVUL1H14729.2 HVUL7H05382.2 0.163214962168848
HVUL1H14729.2 HVUL7H05514.2 0.229906327838385
HVUL1H14729.2 HVUL7H06762.2 0.221627388235948
HVUL1H14729.2 HVUL7H08413.2 0.245121804763963
HVUL1H14729.2 HVUL7H09127.2 0.2165152994239
HVUL1H14729.2 HVUL7H09572.2 0.241109277781621
HVUL1H14729.2 HVUL7H09713.2 0.136216977608513
HVUL1H14729.2 HVUL7H10613.2 0.265391330161843
HVUL1H14729.2 HVUL7H12169.2 0.167654561995074
HVUL1H14729.2 HVUL7H14873.2 0.242070657654679
HVUL1H14729.2 HVUL7H15430.2 0.268065388577249
HVUL1H14729.2 HVUL7H17449.2 0.0810332246438915
HVUL1H14729.2 HVUL7H18584.2 0.213801546179103
HVUL1H14729.2 HVUL7H18798.2 0.272996950573546
HVUL1H14729.2 HVUL7H19404.2 0.287705428865154
HVUL1H14729.2 HVUL7H19446.2 0.289901974124063
HVUL1H14729.2 HVUL7H20841.2 0.053930109100519
HVUL1H14729.2 HVUL7H23622.2 0.0747610620896948
HVUL1H14729.2 HVUL7H24220.2 0.215104760873141
HVUL1H14729.2 HVUL7H26985.2 0.264877705506656
HVUL1H14729.2 HVUL7H28814.2 0.200176017919928
HVUL1H14729.2 HVUL7H30153.2 0.268799032985401
HVUL1H14729.2 HVUL7H31946.2 0.247242036730787
HVUL1H14729.2 HVUL7H32226.2 0.0506379685773231
HVUL1H14729.2 HVUL7H32680.2 0.301314976284036
HVUL1H14729.2 HVUL7H33531.2 0.134117215846214
HVUL1H14729.2 HVUL7H33535.2 0.129398622871301
HVUL1H14729.2 HVUL7H34129.2 0.359058999115518
HVUL1H14729.2 HVUL7H34629.2 0.155615522403271
HVUL1H14729.2 HVUL7H35574.2 0.164582027048555
HVUL1H14729.2 HVUL7H35655.2 0.262480150051091
HVUL1H14729.2 HVUL7H36582.2 0.210486491135646
HVUL1H14729.2 HVUL7H37394.2 0.0874449459435219
HVUL1H14729.2 HVUL7H38141.2 0.193468923583633
HVUL1H14729.2 HVUL7H38746.2 0.263871160080176
HVUL1H14729.2 HVUL7H40086.2 0.238687671814513
HVUL1H14729.2 HVUL7H41147.2 0.265531371338646
HVUL1H14729.2 HVUL7H41614.2 0.16537911852245
HVUL1H14729.2 HVUL7H41635.2 0.284190045805868
HVUL1H14729.2 HVUL7H42129.2 0.29368829273475
HVUL1H14729.2 HVUL7H43367.2 0.311444045614568
HVUL1H14729.2 HVUL7H44188.2 0.203107251338943
HVUL1H14729.2 HVUL7H51974.2 0.209689859424556
HVUL1H14729.2 HVUL7H53407.2 0.259921864893539
HVUL1H15353.2 HVUL1H15463.2 0.120715317023694
HVUL1H15353.2 HVUL1H15844.2 0.119675398630513
HVUL1H15353.2 HVUL1H16590.2 0.0107552734989057
HVUL1H15353.2 HVUL1H20360.2 0.273610541826505
HVUL1H15353.2 HVUL1H21556.2 0.214518897909158
HVUL1H15353.2 HVUL1H22016.2 0.140435589180575
HVUL1H15353.2 HVUL1H22532.2 0.0761125206149733
HVUL1H15353.2 HVUL1H23974.2 0.0839221746045614
HVUL1H15353.2 HVUL1H24390.2 0.121250925017969
HVUL1H15353.2 HVUL1H29666.2 0.0732698359816901
HVUL1H15353.2 HVUL1H30589.2 0.26145834262315
HVUL1H15353.2 HVUL1H30857.2 0.0516810635603131
HVUL1H15353.2 HVUL1H31339.2 0.232472235588123
HVUL1H15353.2 HVUL1H32442.2 0.072167275116994
HVUL1H15353.2 HVUL1H32789.2 0.122604475627117
HVUL1H15353.2 HVUL1H33000.2 0.185885359067213
HVUL1H15353.2 HVUL1H34458.2 0.0890242349659676
HVUL1H15353.2 HVUL1H37233.2 0.100368027145305
HVUL1H15353.2 HVUL1H37466.2 0.0581392908852283
HVUL1H15353.2 HVUL1H40084.2 0.17247074463647
HVUL1H15353.2 HVUL1H43359.2 0.248660374266643
HVUL1H15353.2 HVUL1H43656.2 0.0667655922185239
HVUL1H15353.2 HVUL1H44195.2 0.0111928102030513
HVUL1H15353.2 HVUL1H47175.2 0.0303216345376201
HVUL1H15353.2 HVUL1H48073.2 0.210023720696153
HVUL1H15353.2 HVUL1H52124.2 0.0440369097832447
HVUL1H15353.2 HVUL2H00488.2 0.00761417472624085
HVUL1H15353.2 HVUL2H01065.2 0.129769160263115
HVUL1H15353.2 HVUL2H03693.2 0.0743003707317556
HVUL1H15353.2 HVUL2H04444.2 0.0227367366434279
HVUL1H15353.2 HVUL2H04690.2 0.163158924293476
HVUL1H15353.2 HVUL2H05107.2 0.0233534415028743
HVUL1H15353.2 HVUL2H05483.2 0.104033884084209
HVUL1H15353.2 HVUL2H05509.2 0.0386696764893818
HVUL1H15353.2 HVUL2H05580.2 0.0224692856922884
HVUL1H15353.2 HVUL2H06941.2 0.0848560709944896
HVUL1H15353.2 HVUL2H07117.2 0.0578710607251131
HVUL1H15353.2 HVUL2H08148.2 0.0626488102612177
HVUL1H15353.2 HVUL2H09901.2 0.27292893738807
HVUL1H15353.2 HVUL2H10344.2 0.17627525680743
HVUL1H15353.2 HVUL2H10450.2 0.140684869577977
HVUL1H15353.2 HVUL2H11398.2 0.289560106992175
HVUL1H15353.2 HVUL2H12743.2 0.0681119066399569
HVUL1H15353.2 HVUL2H15007.2 0.197314035720534
HVUL1H15353.2 HVUL2H15185.2 0.0186392402290421
HVUL1H15353.2 HVUL2H16659.2 0.113560165006924
HVUL1H15353.2 HVUL2H17664.2 0.0231401791883724
HVUL1H15353.2 HVUL2H19076.2 0.0838274291223721
HVUL1H15353.2 HVUL2H19077.2 0.0469451414658298
HVUL1H15353.2 HVUL2H19925.2 0.261813415216561
HVUL1H15353.2 HVUL2H21399.2 0.035859235207925
HVUL1H15353.2 HVUL2H21734.2 0.0927236976131543
HVUL1H15353.2 HVUL2H22826.2 0.0376302170011562
HVUL1H15353.2 HVUL2H24680.2 0.0551104932404088
HVUL1H15353.2 HVUL2H25597.2 0.00822977640669417
HVUL1H15353.2 HVUL2H26485.2 0.0545093860400422
HVUL1H15353.2 HVUL2H26573.2 0.0812138027825118
HVUL1H15353.2 HVUL2H28164.2 0.0294226881242571
HVUL1H15353.2 HVUL2H29045.2 0.0724393088461495
HVUL1H15353.2 HVUL2H31707.2 0.21620127938884
HVUL1H15353.2 HVUL2H35334.2 0.256789599356571
HVUL1H15353.2 HVUL2H37652.2 0.260953760478859
HVUL1H15353.2 HVUL2H38539.2 0.280260531674803
HVUL1H15353.2 HVUL2H38540.2 0.275986268459651
HVUL1H15353.2 HVUL2H40334.2 0.0315645790160645
HVUL1H15353.2 HVUL2H43442.2 0.108460575217812
HVUL1H15353.2 HVUL2H45567.2 0.0201584080225541
HVUL1H15353.2 HVUL2H46744.2 0.14452417784216
HVUL1H15353.2 HVUL2H48830.2 0.0082190708025671
HVUL1H15353.2 HVUL2H49126.2 0.103633448280954
HVUL1H15353.2 HVUL2H50114.2 0.017290726563037
HVUL1H15353.2 HVUL2H50171.2 0.0338823847711971
HVUL1H15353.2 HVUL2H50172.2 0.0630611307803311
HVUL1H15353.2 HVUL2H51674.2 0.0436674234586869
HVUL1H15353.2 HVUL2H52073.2 0.0951909397864504
HVUL1H15353.2 HVUL2H53124.2 0.218887851882212
HVUL1H15353.2 HVUL2H53320.2 0.0617351410023973
HVUL1H15353.2 HVUL3H02529.2 0.0528364182592739
HVUL1H15353.2 HVUL3H02717.2 0.116186858972588
HVUL1H15353.2 HVUL3H03695.2 0.13114245352318
HVUL1H15353.2 HVUL3H05976.2 0.181753055977116
HVUL1H15353.2 HVUL3H06040.2 0.0854966744255926
HVUL1H15353.2 HVUL3H06208.2 0.101359581512112
HVUL1H15353.2 HVUL3H06433.2 0.224753198554244
HVUL1H15353.2 HVUL3H06718.2 0.0132234925142206
HVUL1H15353.2 HVUL3H09013.2 0.188696076127997
HVUL1H15353.2 HVUL3H11956.2 0.105655973471346
HVUL1H15353.2 HVUL3H11967.2 0.0972436780245016
HVUL1H15353.2 HVUL3H12364.2 0.0944846927453108
HVUL1H15353.2 HVUL3H12464.2 0.117577523554636
HVUL1H15353.2 HVUL3H12728.2 0.209862090181195
HVUL1H15353.2 HVUL3H15476.2 0.0934315830197658
HVUL1H15353.2 HVUL3H15598.2 0.12484970808329
HVUL1H15353.2 HVUL3H15897.2 0.110422519333671
HVUL1H15353.2 HVUL3H16981.2 0.0484514414559608
HVUL1H15353.2 HVUL3H17685.2 0.0521941723234432
HVUL1H15353.2 HVUL3H20168.2 0.190818096744945
HVUL1H15353.2 HVUL3H21329.2 0.0361908625049254
HVUL1H15353.2 HVUL3H21335.2 0.0413745482147723
HVUL1H15353.2 HVUL3H24029.2 0.284834231930851
HVUL1H15353.2 HVUL3H24267.2 0.120460629233422
HVUL1H15353.2 HVUL3H24886.2 0.190199886149815
HVUL1H15353.2 HVUL3H26926.2 0.131009755122023
HVUL1H15353.2 HVUL3H27212.2 0.0429255524398046
HVUL1H15353.2 HVUL3H27722.2 0.106136432244082
HVUL1H15353.2 HVUL3H32007.2 0.0449808879835355
HVUL1H15353.2 HVUL3H32587.2 0.0393610567394173
HVUL1H15353.2 HVUL3H32589.2 0.0369889033660935
HVUL1H15353.2 HVUL3H32594.2 0.0306024005353895
HVUL1H15353.2 HVUL3H37124.2 0.0205990034416955
HVUL1H15353.2 HVUL3H41909.2 0.042159267053014
HVUL1H15353.2 HVUL3H42226.2 0.213174773250029
HVUL1H15353.2 HVUL3H42480.2 0.0108690071229738
HVUL1H15353.2 HVUL3H42964.2 0.0376107688199115
HVUL1H15353.2 HVUL3H45689.2 0.024648129676872
HVUL1H15353.2 HVUL3H48646.2 0.102822038248223
HVUL1H15353.2 HVUL3H50036.2 0.0523548818950913
HVUL1H15353.2 HVUL3H50037.2 0.0763437886553117
HVUL1H15353.2 HVUL3H51523.2 0.225895165786907
HVUL1H15353.2 HVUL3H52205.2 0.100887203464636
HVUL1H15353.2 HVUL3H55044.2 0.03116880981295
HVUL1H15353.2 HVUL3H55885.2 0.155855480977229
HVUL1H15353.2 HVUL3H56403.2 0.0420332815098382
HVUL1H15353.2 HVUL3H56596.2 0.0582217490661852
HVUL1H15353.2 HVUL3H59391.2 0.0373927875302543
HVUL1H15353.2 HVUL4H04686.2 0.259693043107359
HVUL1H15353.2 HVUL4H06353.2 0.0573583946311948
HVUL1H15353.2 HVUL4H07060.2 0.212512582579162
HVUL1H15353.2 HVUL4H07091.2 0.200797688560027
HVUL1H15353.2 HVUL4H07935.2 0.15545853828404
HVUL1H15353.2 HVUL4H08196.2 0.0645807357115272
HVUL1H15353.2 HVUL4H08345.2 0.283661603901687
HVUL1H15353.2 HVUL4H10933.2 0.196653061808891
HVUL1H15353.2 HVUL4H14392.2 0.180307123304198
HVUL1H15353.2 HVUL4H18822.2 0.0915819242512035
HVUL1H15353.2 HVUL4H20060.2 0.0372066599451567
HVUL1H15353.2 HVUL4H20810.2 0.19946110001905
HVUL1H15353.2 HVUL4H21881.2 0.0434815423390078
HVUL1H15353.2 HVUL4H22656.2 0.162915746555848
HVUL1H15353.2 HVUL4H22657.2 0.0667814509458632
HVUL1H15353.2 HVUL4H22877.2 0.273487220269755
HVUL1H15353.2 HVUL4H23256.2 0.109994053158141
HVUL1H15353.2 HVUL4H23522.2 0.042583948483856
HVUL1H15353.2 HVUL4H24986.2 0.1521064044957
HVUL1H15353.2 HVUL4H25690.2 0.103750333384088
HVUL1H15353.2 HVUL4H26843.2 0.214058686995894
HVUL1H15353.2 HVUL4H28003.2 0.0913548678948064
HVUL1H15353.2 HVUL4H30683.2 0.0335969133835128
HVUL1H15353.2 HVUL4H31396.2 0.135088273747209
HVUL1H15353.2 HVUL4H33244.2 0.0506433707666193
HVUL1H15353.2 HVUL4H33249.2 0.0776422560364857
HVUL1H15353.2 HVUL4H34490.2 0.0930235286662536
HVUL1H15353.2 HVUL4H35991.2 0.0181797531765919
HVUL1H15353.2 HVUL4H36252.2 0.182953827322712
HVUL1H15353.2 HVUL4H36253.2 0.173337777780379
HVUL1H15353.2 HVUL4H38558.2 0.0187052295597871
HVUL1H15353.2 HVUL4H38766.2 0.0467760426758814
HVUL1H15353.2 HVUL4H39948.2 0.0253500183197208
HVUL1H15353.2 HVUL4H42204.2 0.0587823149384862
HVUL1H15353.2 HVUL4H45220.2 0.247733641952667
HVUL1H15353.2 HVUL4H46594.2 0.181686889113333
HVUL1H15353.2 HVUL4H46709.2 0.0407507740853997
HVUL1H15353.2 HVUL4H51087.2 0.0520787800049692
HVUL1H15353.2 HVUL4H51168.2 0.0284107323427916
HVUL1H15353.2 HVUL4H52689.2 0.196533988427605
HVUL1H15353.2 HVUL4H58026.2 0.0453985249544723
HVUL1H15353.2 HVUL5H02096.2 0.237404991743148
HVUL1H15353.2 HVUL5H03287.2 0.0778088347661128
HVUL1H15353.2 HVUL5H03709.2 0.230603732337518
HVUL1H15353.2 HVUL5H03750.2 0.0720819013177462
HVUL1H15353.2 HVUL5H05065.2 0.147997105773443
HVUL1H15353.2 HVUL5H08243.2 0.0187849040455037
HVUL1H15353.2 HVUL5H09122.2 0.0705879924535095
HVUL1H15353.2 HVUL5H09615.2 0.0264992588971522
HVUL1H15353.2 HVUL5H13618.2 0.0558460161561863
HVUL1H15353.2 HVUL5H13950.2 0.127195693814744
HVUL1H15353.2 HVUL5H14311.2 0.0216277791338327
HVUL1H15353.2 HVUL5H14765.2 0.168502002626812
HVUL1H15353.2 HVUL5H14878.2 0.121671048415705
HVUL1H15353.2 HVUL5H16565.2 0.0114068704065668
HVUL1H15353.2 HVUL5H17995.2 0.216353739637467
HVUL1H15353.2 HVUL5H22122.2 0.177053383087191
HVUL1H15353.2 HVUL5H23996.2 0.00580597386415656
HVUL1H15353.2 HVUL5H24150.2 0.0611380204976518
HVUL1H15353.2 HVUL5H24217.2 0.0246666600705103
HVUL1H15353.2 HVUL5H24547.2 0.0620617324960863
HVUL1H15353.2 HVUL5H24762.2 0.0296290227673508
HVUL1H15353.2 HVUL5H25876.2 0.0238525219585157
HVUL1H15353.2 HVUL5H27016.2 0.0151710799979855
HVUL1H15353.2 HVUL5H27423.2 0.154379374936419
HVUL1H15353.2 HVUL5H27848.2 0.107188314122616
HVUL1H15353.2 HVUL5H28266.2 0.0224671996863888
HVUL1H15353.2 HVUL5H28980.2 0.153211625917794
HVUL1H15353.2 HVUL5H28981.2 0.0132139182880948
HVUL1H15353.2 HVUL5H29493.2 0.0738384636434636
HVUL1H15353.2 HVUL5H30305.2 0.203434573144325
HVUL1H15353.2 HVUL5H31472.2 0.0485035927593057
HVUL1H15353.2 HVUL5H31534.2 0.0379927364767063
HVUL1H15353.2 HVUL5H32245.2 0.0285401693686142
HVUL1H15353.2 HVUL5H33683.2 0.0769265010262431
HVUL1H15353.2 HVUL5H33735.2 0.0569606266465408
HVUL1H15353.2 HVUL5H36534.2 0.0823210205608801
HVUL1H15353.2 HVUL5H36751.2 0.126732788717461
HVUL1H15353.2 HVUL5H39739.2 0.224762131486745
HVUL1H15353.2 HVUL5H39748.2 0.0825053131122656
HVUL1H15353.2 HVUL5H40577.2 0.180467934174151
HVUL1H15353.2 HVUL5H47286.2 0.0196101323758764
HVUL1H15353.2 HVUL5H47962.2 0.068982423390011
HVUL1H15353.2 HVUL5H48694.2 0.234690137574171
HVUL1H15353.2 HVUL5H49109.2 0.0726718010230113
HVUL1H15353.2 HVUL5H49815.2 0.0365135405331944
HVUL1H15353.2 HVUL5H50421.2 0.124094795878931
HVUL1H15353.2 HVUL5H53175.2 0.17745933244479
HVUL1H15353.2 HVUL6H01880.2 0.028840910158318
HVUL1H15353.2 HVUL6H02023.2 0.199191490558968
HVUL1H15353.2 HVUL6H03366.2 0.177645997713328
HVUL1H15353.2 HVUL6H03725.2 0.120664830693146
HVUL1H15353.2 HVUL6H04553.2 0.131713532550251
HVUL1H15353.2 HVUL6H05446.2 0.0426488994115838
HVUL1H15353.2 HVUL6H07471.2 0.0630190962833955
HVUL1H15353.2 HVUL6H08769.2 0.232332556794711
HVUL1H15353.2 HVUL6H09792.2 0.0258724888452298
HVUL1H15353.2 HVUL6H11196.2 0.00898886415514668
HVUL1H15353.2 HVUL6H15294.2 0.0704828672291848
HVUL1H15353.2 HVUL6H15402.2 0.147705901247504
HVUL1H15353.2 HVUL6H17004.2 0.0138708950835762
HVUL1H15353.2 HVUL6H17854.2 0.0350468452375211
HVUL1H15353.2 HVUL6H18328.2 0.160215495985758
HVUL1H15353.2 HVUL6H19305.2 0.243799041781764
HVUL1H15353.2 HVUL6H19934.2 0.0157980046776606
HVUL1H15353.2 HVUL6H24521.2 0.012538554927052
HVUL1H15353.2 HVUL6H25340.2 0.225050437840199
HVUL1H15353.2 HVUL6H29909.2 0.255373097858943
HVUL1H15353.2 HVUL6H31900.2 0.0670994161056481
HVUL1H15353.2 HVUL6H32383.2 0.0560934035410557
HVUL1H15353.2 HVUL6H36406.2 0.264963862401002
HVUL1H15353.2 HVUL6H37029.2 0.222273411493079
HVUL1H15353.2 HVUL6H38442.2 0.184581541085521
HVUL1H15353.2 HVUL6H38788.2 0.112301085831651
HVUL1H15353.2 HVUL6H38874.2 0.0210005694983574
HVUL1H15353.2 HVUL6H40505.2 0.214237873298246
HVUL1H15353.2 HVUL6H41149.2 0.178807460860737
HVUL1H15353.2 HVUL6H45898.2 0.120480380249451
HVUL1H15353.2 HVUL6H46097.2 0.0665549246612808
HVUL1H15353.2 HVUL6H46099.2 0.271378399714574
HVUL1H15353.2 HVUL6H46104.2 0.100751047515224
HVUL1H15353.2 HVUL6H48954.2 0.0808988749398087
HVUL1H15353.2 HVUL6H51096.2 0.0451366326387789
HVUL1H15353.2 HVUL7H01642.2 0.111663218229447
HVUL1H15353.2 HVUL7H01987.2 0.0846528735722463
HVUL1H15353.2 HVUL7H02902.2 0.118488939411094
HVUL1H15353.2 HVUL7H05382.2 0.035253240556211
HVUL1H15353.2 HVUL7H05514.2 0.0698576833176905
HVUL1H15353.2 HVUL7H06762.2 0.0403384384583771
HVUL1H15353.2 HVUL7H08413.2 0.0867256994416837
HVUL1H15353.2 HVUL7H09127.2 0.0463232666694521
HVUL1H15353.2 HVUL7H09572.2 0.112033032987923
HVUL1H15353.2 HVUL7H09713.2 0.0205233674249354
HVUL1H15353.2 HVUL7H10613.2 0.0544580196016947
HVUL1H15353.2 HVUL7H12169.2 0.0494308363440534
HVUL1H15353.2 HVUL7H14873.2 0.0543925031025317
HVUL1H15353.2 HVUL7H15430.2 0.252073389196972
HVUL1H15353.2 HVUL7H17449.2 0.010654864741608
HVUL1H15353.2 HVUL7H18584.2 0.170261000225522
HVUL1H15353.2 HVUL7H18798.2 0.184342762772934
HVUL1H15353.2 HVUL7H19404.2 0.220323701939539
HVUL1H15353.2 HVUL7H19446.2 0.26752081437531
HVUL1H15353.2 HVUL7H20841.2 0.00699024097760685
HVUL1H15353.2 HVUL7H23622.2 0.00935357907112252
HVUL1H15353.2 HVUL7H24220.2 0.0427621291037534
HVUL1H15353.2 HVUL7H26985.2 0.0691001528500668
HVUL1H15353.2 HVUL7H28814.2 0.228475196608463
HVUL1H15353.2 HVUL7H30153.2 0.0685334347560981
HVUL1H15353.2 HVUL7H31946.2 0.120915700157297
HVUL1H15353.2 HVUL7H32226.2 0.00591109095556566
HVUL1H15353.2 HVUL7H32680.2 0.172506286026203
HVUL1H15353.2 HVUL7H33531.2 0.0302412646458031
HVUL1H15353.2 HVUL7H33535.2 0.0280703320389858
HVUL1H15353.2 HVUL7H34129.2 0.15829660339547
HVUL1H15353.2 HVUL7H34629.2 0.0294267180966416
HVUL1H15353.2 HVUL7H35574.2 0.0298184220338321
HVUL1H15353.2 HVUL7H35655.2 0.0723600836039978
HVUL1H15353.2 HVUL7H36582.2 0.0478836130442194
HVUL1H15353.2 HVUL7H37394.2 0.0107651907096982
HVUL1H15353.2 HVUL7H38141.2 0.0511568358475258
HVUL1H15353.2 HVUL7H38746.2 0.122144212524178
HVUL1H15353.2 HVUL7H40086.2 0.142870479535517
HVUL1H15353.2 HVUL7H41147.2 0.183369091564568
HVUL1H15353.2 HVUL7H41614.2 0.0568739533099392
HVUL1H15353.2 HVUL7H41635.2 0.074853078177526
HVUL1H15353.2 HVUL7H42129.2 0.119411349876576
HVUL1H15353.2 HVUL7H43367.2 0.200644419723652
HVUL1H15353.2 HVUL7H44188.2 0.289291518336366
HVUL1H15353.2 HVUL7H51974.2 0.13949290422879
HVUL1H15353.2 HVUL7H53407.2 0.0957752780922141
HVUL1H15463.2 HVUL1H15844.2 0.192919415780697
HVUL1H15463.2 HVUL1H16590.2 0.136247642150701
HVUL1H15463.2 HVUL1H20360.2 0.155413191423399
HVUL1H15463.2 HVUL1H21556.2 0.242371927576658
HVUL1H15463.2 HVUL1H22016.2 0.2428019122729
HVUL1H15463.2 HVUL1H22532.2 0.280175368661523
HVUL1H15463.2 HVUL1H23974.2 0.278040332001079
HVUL1H15463.2 HVUL1H24390.2 0.119484016975639
HVUL1H15463.2 HVUL1H29666.2 0.241353835992521
HVUL1H15463.2 HVUL1H30589.2 0.116242247380539
HVUL1H15463.2 HVUL1H30857.2 0.251276780731499
HVUL1H15463.2 HVUL1H31339.2 0.282497877568046
HVUL1H15463.2 HVUL1H32442.2 0.306436853345463
HVUL1H15463.2 HVUL1H32789.2 0.0618282632996915
HVUL1H15463.2 HVUL1H33000.2 0.131906523696064
HVUL1H15463.2 HVUL1H34458.2 0.32272177388487
HVUL1H15463.2 HVUL1H37233.2 0.183446697000358
HVUL1H15463.2 HVUL1H37466.2 0.195375188342499
HVUL1H15463.2 HVUL1H40084.2 0.135078561882052
HVUL1H15463.2 HVUL1H43359.2 0.129948625204455
HVUL1H15463.2 HVUL1H43656.2 0.261597383538697
HVUL1H15463.2 HVUL1H44195.2 0.137350074582235
HVUL1H15463.2 HVUL1H47175.2 0.244535383882983
HVUL1H15463.2 HVUL1H48073.2 0.309315965646204
HVUL1H15463.2 HVUL1H52124.2 0.227959589963247
HVUL1H15463.2 HVUL2H00488.2 0.109250608875217
HVUL1H15463.2 HVUL2H01065.2 0.0365914436401372
HVUL1H15463.2 HVUL2H03693.2 0.273208784972143
HVUL1H15463.2 HVUL2H04444.2 0.211037663295319
HVUL1H15463.2 HVUL2H04690.2 0.268379467631641
HVUL1H15463.2 HVUL2H05107.2 0.183532179275817
HVUL1H15463.2 HVUL2H05483.2 0.161873734806617
HVUL1H15463.2 HVUL2H05509.2 0.2198842198018
HVUL1H15463.2 HVUL2H05580.2 0.176929349329051
HVUL1H15463.2 HVUL2H06941.2 0.0577679372141487
HVUL1H15463.2 HVUL2H07117.2 0.297459886717336
HVUL1H15463.2 HVUL2H08148.2 0.265653868040729
HVUL1H15463.2 HVUL2H09901.2 0.203972008108514
HVUL1H15463.2 HVUL2H10344.2 0.216694768444514
HVUL1H15463.2 HVUL2H10450.2 0.121380635058986
HVUL1H15463.2 HVUL2H11398.2 0.140239869481151
HVUL1H15463.2 HVUL2H12743.2 0.314314435858216
HVUL1H15463.2 HVUL2H15007.2 0.191787013811828
HVUL1H15463.2 HVUL2H15185.2 0.131621310391381
HVUL1H15463.2 HVUL2H16659.2 0.225118225476263
HVUL1H15463.2 HVUL2H17664.2 0.172067241503597
HVUL1H15463.2 HVUL2H19076.2 0.293745553499723
HVUL1H15463.2 HVUL2H19077.2 0.282767006365136
HVUL1H15463.2 HVUL2H19925.2 0.222405456617197
HVUL1H15463.2 HVUL2H21399.2 0.15625599087915
HVUL1H15463.2 HVUL2H21734.2 0.318643395016085
HVUL1H15463.2 HVUL2H22826.2 0.22983246206837
HVUL1H15463.2 HVUL2H24680.2 0.254293782865316
HVUL1H15463.2 HVUL2H25597.2 0.103991599790941
HVUL1H15463.2 HVUL2H26485.2 0.250263979126155
HVUL1H15463.2 HVUL2H26573.2 0.238540943015788
HVUL1H15463.2 HVUL2H28164.2 0.151464428520291
HVUL1H15463.2 HVUL2H29045.2 0.269283972630869
HVUL1H15463.2 HVUL2H31707.2 0.0970731354078919
HVUL1H15463.2 HVUL2H35334.2 0.117001551447427
HVUL1H15463.2 HVUL2H37652.2 0.136251139375083
HVUL1H15463.2 HVUL2H38539.2 0.14409463652072
HVUL1H15463.2 HVUL2H38540.2 0.132917013775814
HVUL1H15463.2 HVUL2H40334.2 0.162945465371614
HVUL1H15463.2 HVUL2H43442.2 0.29213902840134
HVUL1H15463.2 HVUL2H45567.2 0.200544037292949
HVUL1H15463.2 HVUL2H46744.2 0.189824269691213
HVUL1H15463.2 HVUL2H48830.2 0.0911114281142399
HVUL1H15463.2 HVUL2H49126.2 0.175998837354843
HVUL1H15463.2 HVUL2H50114.2 0.140595022271924
HVUL1H15463.2 HVUL2H50171.2 0.187717784840751
HVUL1H15463.2 HVUL2H50172.2 0.0187667606397935
HVUL1H15463.2 HVUL2H51674.2 0.179499271300434
HVUL1H15463.2 HVUL2H52073.2 0.201342469427135
HVUL1H15463.2 HVUL2H53124.2 0.232979302098313
HVUL1H15463.2 HVUL2H53320.2 0.137917435662702
HVUL1H15463.2 HVUL3H02529.2 0.287279124872577
HVUL1H15463.2 HVUL3H02717.2 0.331596332578433
HVUL1H15463.2 HVUL3H03695.2 0.300541694590055
HVUL1H15463.2 HVUL3H05976.2 0.19300677270777
HVUL1H15463.2 HVUL3H06040.2 0.22237125364289
HVUL1H15463.2 HVUL3H06208.2 0.293960816541348
HVUL1H15463.2 HVUL3H06433.2 0.206897675411954
HVUL1H15463.2 HVUL3H06718.2 0.10339196484402
HVUL1H15463.2 HVUL3H09013.2 0.209136271150793
HVUL1H15463.2 HVUL3H11956.2 0.130099081123412
HVUL1H15463.2 HVUL3H11967.2 0.236898097304766
HVUL1H15463.2 HVUL3H12364.2 0.293797318493126
HVUL1H15463.2 HVUL3H12464.2 0.2651657984877
HVUL1H15463.2 HVUL3H12728.2 0.130621226083966
HVUL1H15463.2 HVUL3H15476.2 0.255304620858875
HVUL1H15463.2 HVUL3H15598.2 0.0737237427819901
HVUL1H15463.2 HVUL3H15897.2 0.0572931176166375
HVUL1H15463.2 HVUL3H16981.2 0.183333504406245
HVUL1H15463.2 HVUL3H17685.2 0.189874300946251
HVUL1H15463.2 HVUL3H20168.2 0.228976853561568
HVUL1H15463.2 HVUL3H21329.2 0.214208130688778
HVUL1H15463.2 HVUL3H21335.2 0.247898500718395
HVUL1H15463.2 HVUL3H24029.2 0.157423203925901
HVUL1H15463.2 HVUL3H24267.2 0.235339450994883
HVUL1H15463.2 HVUL3H24886.2 0.101012003985231
HVUL1H15463.2 HVUL3H26926.2 0.232452518320336
HVUL1H15463.2 HVUL3H27212.2 0.189602573479062
HVUL1H15463.2 HVUL3H27722.2 0.24852378950237
HVUL1H15463.2 HVUL3H32007.2 0.166942006677079
HVUL1H15463.2 HVUL3H32587.2 0.268534793739283
HVUL1H15463.2 HVUL3H32589.2 0.267099416307501
HVUL1H15463.2 HVUL3H32594.2 0.212270774259524
HVUL1H15463.2 HVUL3H37124.2 0.191655661414679
HVUL1H15463.2 HVUL3H41909.2 0.244066722226067
HVUL1H15463.2 HVUL3H42226.2 0.0992074632362226
HVUL1H15463.2 HVUL3H42480.2 0.118477017579163
HVUL1H15463.2 HVUL3H42964.2 0.250412812946142
HVUL1H15463.2 HVUL3H45689.2 0.204622526991184
HVUL1H15463.2 HVUL3H48646.2 0.304173993572024
HVUL1H15463.2 HVUL3H50036.2 0.273222375635027
HVUL1H15463.2 HVUL3H50037.2 0.198250157449522
HVUL1H15463.2 HVUL3H51523.2 0.173758526529399
HVUL1H15463.2 HVUL3H52205.2 0.307403968263684
HVUL1H15463.2 HVUL3H55044.2 0.226851079124835
HVUL1H15463.2 HVUL3H55885.2 0.175690376247742
HVUL1H15463.2 HVUL3H56403.2 0.222769901341827
HVUL1H15463.2 HVUL3H56596.2 0.215689910984081
HVUL1H15463.2 HVUL3H59391.2 0.246495103750757
HVUL1H15463.2 HVUL4H04686.2 0.127521018960651
HVUL1H15463.2 HVUL4H06353.2 0.291219588479953
HVUL1H15463.2 HVUL4H07060.2 0.111201028951
HVUL1H15463.2 HVUL4H07091.2 0.0812057725451127
HVUL1H15463.2 HVUL4H07935.2 0.28326607307774
HVUL1H15463.2 HVUL4H08196.2 0.283557974176564
HVUL1H15463.2 HVUL4H08345.2 0.141923275875992
HVUL1H15463.2 HVUL4H10933.2 0.109422994203568
HVUL1H15463.2 HVUL4H14392.2 0.289176507437106
HVUL1H15463.2 HVUL4H18822.2 0.24200763148293
HVUL1H15463.2 HVUL4H20060.2 0.243892930675646
HVUL1H15463.2 HVUL4H20810.2 0.113217077191069
HVUL1H15463.2 HVUL4H21881.2 0.257631840895592
HVUL1H15463.2 HVUL4H22656.2 0.252739604113962
HVUL1H15463.2 HVUL4H22657.2 0.298669557720204
HVUL1H15463.2 HVUL4H22877.2 0.217324972605609
HVUL1H15463.2 HVUL4H23256.2 0.332422594411329
HVUL1H15463.2 HVUL4H23522.2 0.223048876124379
HVUL1H15463.2 HVUL4H24986.2 0.27077386532453
HVUL1H15463.2 HVUL4H25690.2 0.174596909586227
HVUL1H15463.2 HVUL4H26843.2 0.18360111303759
HVUL1H15463.2 HVUL4H28003.2 0.241774739880576
HVUL1H15463.2 HVUL4H30683.2 0.171323336037283
HVUL1H15463.2 HVUL4H31396.2 0.307660857451322
HVUL1H15463.2 HVUL4H33244.2 0.291917775095424
HVUL1H15463.2 HVUL4H33249.2 0.274087824907621
HVUL1H15463.2 HVUL4H34490.2 0.281686931440752
HVUL1H15463.2 HVUL4H35991.2 0.148024632917642
HVUL1H15463.2 HVUL4H36252.2 0.205522271111402
HVUL1H15463.2 HVUL4H36253.2 0.215374484905852
HVUL1H15463.2 HVUL4H38558.2 0.159280225038363
HVUL1H15463.2 HVUL4H38766.2 0.239510096092502
HVUL1H15463.2 HVUL4H39948.2 0.229829128376335
HVUL1H15463.2 HVUL4H42204.2 0.26298729909456
HVUL1H15463.2 HVUL4H45220.2 0.118357603997718
HVUL1H15463.2 HVUL4H46594.2 0.101435352851108
HVUL1H15463.2 HVUL4H46709.2 0.277156060877933
HVUL1H15463.2 HVUL4H51087.2 0.248305778746034
HVUL1H15463.2 HVUL4H51168.2 0.186759156672132
HVUL1H15463.2 HVUL4H52689.2 0.0991260301743733
HVUL1H15463.2 HVUL4H58026.2 0.252571696027506
HVUL1H15463.2 HVUL5H02096.2 0.151183085662768
HVUL1H15463.2 HVUL5H03287.2 0.288617348324716
HVUL1H15463.2 HVUL5H03709.2 0.285188754034816
HVUL1H15463.2 HVUL5H03750.2 0.255017239185382
HVUL1H15463.2 HVUL5H05065.2 0.208492565588353
HVUL1H15463.2 HVUL5H08243.2 0.182800183178833
HVUL1H15463.2 HVUL5H09122.2 0.249875964447639
HVUL1H15463.2 HVUL5H09615.2 0.213518368650327
HVUL1H15463.2 HVUL5H13618.2 0.239571470267487
HVUL1H15463.2 HVUL5H13950.2 0.333805435935968
HVUL1H15463.2 HVUL5H14311.2 0.163222438995388
HVUL1H15463.2 HVUL5H14765.2 0.0635345212402565
HVUL1H15463.2 HVUL5H14878.2 0.0459737590250567
HVUL1H15463.2 HVUL5H16565.2 0.135896755568324
HVUL1H15463.2 HVUL5H17995.2 0.127467963099029
HVUL1H15463.2 HVUL5H22122.2 0.318434597809281
HVUL1H15463.2 HVUL5H23996.2 0.071048606372602
HVUL1H15463.2 HVUL5H24150.2 0.230230461174334
HVUL1H15463.2 HVUL5H24217.2 0.217833407266301
HVUL1H15463.2 HVUL5H24547.2 0.174350034244473
HVUL1H15463.2 HVUL5H24762.2 0.152366851082
HVUL1H15463.2 HVUL5H25876.2 0.171964350166475
HVUL1H15463.2 HVUL5H27016.2 0.139926163979102
HVUL1H15463.2 HVUL5H27423.2 0.0703429384516739
HVUL1H15463.2 HVUL5H27848.2 0.206731683591687
HVUL1H15463.2 HVUL5H28266.2 0.220243867602966
HVUL1H15463.2 HVUL5H28980.2 0.217857613618491
HVUL1H15463.2 HVUL5H28981.2 0.14945558172086
HVUL1H15463.2 HVUL5H29493.2 0.209556310296184
HVUL1H15463.2 HVUL5H30305.2 0.262254439813296
HVUL1H15463.2 HVUL5H31472.2 0.238953300751161
HVUL1H15463.2 HVUL5H31534.2 0.207385542615682
HVUL1H15463.2 HVUL5H32245.2 0.206675724534385
HVUL1H15463.2 HVUL5H33683.2 0.244068336985141
HVUL1H15463.2 HVUL5H33735.2 0.278684099227193
HVUL1H15463.2 HVUL5H36534.2 0.309456960765311
HVUL1H15463.2 HVUL5H36751.2 0.276772021870591
HVUL1H15463.2 HVUL5H39739.2 0.144397751566001
HVUL1H15463.2 HVUL5H39748.2 0.284902851982988
HVUL1H15463.2 HVUL5H40577.2 0.274265030891805
HVUL1H15463.2 HVUL5H47286.2 0.177900101915248
HVUL1H15463.2 HVUL5H47962.2 0.271791299351634
HVUL1H15463.2 HVUL5H48694.2 0.0862982214382075
HVUL1H15463.2 HVUL5H49109.2 0.276379564649419
HVUL1H15463.2 HVUL5H49815.2 0.244404557364511
HVUL1H15463.2 HVUL5H50421.2 0.265756694065322
HVUL1H15463.2 HVUL5H53175.2 0.248053090542722
HVUL1H15463.2 HVUL6H01880.2 0.212700344827689
HVUL1H15463.2 HVUL6H02023.2 0.276908613230218
HVUL1H15463.2 HVUL6H03366.2 0.250115118835448
HVUL1H15463.2 HVUL6H03725.2 0.172168109651452
HVUL1H15463.2 HVUL6H04553.2 0.0741062103568446
HVUL1H15463.2 HVUL6H05446.2 0.22565245228036
HVUL1H15463.2 HVUL6H07471.2 0.249998014781022
HVUL1H15463.2 HVUL6H08769.2 0.265174717784984
HVUL1H15463.2 HVUL6H09792.2 0.136855658615987
HVUL1H15463.2 HVUL6H11196.2 0.102983424516797
HVUL1H15463.2 HVUL6H15294.2 0.223433089953852
HVUL1H15463.2 HVUL6H15402.2 0.261482298479779
HVUL1H15463.2 HVUL6H17004.2 0.103176077331978
HVUL1H15463.2 HVUL6H17854.2 0.142161204382424
HVUL1H15463.2 HVUL6H18328.2 0.208816770218245
HVUL1H15463.2 HVUL6H19305.2 0.13254838527785
HVUL1H15463.2 HVUL6H19934.2 0.165458388447349
HVUL1H15463.2 HVUL6H24521.2 0.105831837164961
HVUL1H15463.2 HVUL6H25340.2 0.199376022368602
HVUL1H15463.2 HVUL6H29909.2 0.20894686983745
HVUL1H15463.2 HVUL6H31900.2 0.237485222215391
HVUL1H15463.2 HVUL6H32383.2 0.281235634589325
HVUL1H15463.2 HVUL6H36406.2 0.148886697295206
HVUL1H15463.2 HVUL6H37029.2 0.112248701060993
HVUL1H15463.2 HVUL6H38442.2 0.208040687884147
HVUL1H15463.2 HVUL6H38788.2 0.221145079884635
HVUL1H15463.2 HVUL6H38874.2 0.160801634392585
HVUL1H15463.2 HVUL6H40505.2 0.225140741079713
HVUL1H15463.2 HVUL6H41149.2 0.18953398346658
HVUL1H15463.2 HVUL6H45898.2 0.235852920840248
HVUL1H15463.2 HVUL6H46097.2 0.299676482756813
HVUL1H15463.2 HVUL6H46099.2 0.147380796791711
HVUL1H15463.2 HVUL6H46104.2 0.215888918805185
HVUL1H15463.2 HVUL6H48954.2 0.256910321546198
HVUL1H15463.2 HVUL6H51096.2 0.27066396090832
HVUL1H15463.2 HVUL7H01642.2 0.326916875075302
HVUL1H15463.2 HVUL7H01987.2 0.253896455872704
HVUL1H15463.2 HVUL7H02902.2 0.276562966509435
HVUL1H15463.2 HVUL7H05382.2 0.178505374836001
HVUL1H15463.2 HVUL7H05514.2 0.179436901659831
HVUL1H15463.2 HVUL7H06762.2 0.247268498048589
HVUL1H15463.2 HVUL7H08413.2 0.187751742457713
HVUL1H15463.2 HVUL7H09127.2 0.188650339737139
HVUL1H15463.2 HVUL7H09572.2 0.285969053063907
HVUL1H15463.2 HVUL7H09713.2 0.197585354804644
HVUL1H15463.2 HVUL7H10613.2 0.269778340454818
HVUL1H15463.2 HVUL7H12169.2 0.155379240301377
HVUL1H15463.2 HVUL7H14873.2 0.282514328364802
HVUL1H15463.2 HVUL7H15430.2 0.183306188853013
HVUL1H15463.2 HVUL7H17449.2 0.130106852994872
HVUL1H15463.2 HVUL7H18584.2 0.214518125509642
HVUL1H15463.2 HVUL7H18798.2 0.22409107589276
HVUL1H15463.2 HVUL7H19404.2 0.261725248856164
HVUL1H15463.2 HVUL7H19446.2 0.206003464943116
HVUL1H15463.2 HVUL7H20841.2 0.0804415225089856
HVUL1H15463.2 HVUL7H23622.2 0.121213892888527
HVUL1H15463.2 HVUL7H24220.2 0.206351405072079
HVUL1H15463.2 HVUL7H26985.2 0.230248091028581
HVUL1H15463.2 HVUL7H28814.2 0.124589045582336
HVUL1H15463.2 HVUL7H30153.2 0.307840871114054
HVUL1H15463.2 HVUL7H31946.2 0.183184310901111
HVUL1H15463.2 HVUL7H32226.2 0.0938665143833114
HVUL1H15463.2 HVUL7H32680.2 0.272290832263003
HVUL1H15463.2 HVUL7H33531.2 0.152750206782244
HVUL1H15463.2 HVUL7H33535.2 0.173558491116577
HVUL1H15463.2 HVUL7H34129.2 0.317693851635798
HVUL1H15463.2 HVUL7H34629.2 0.163900752882494
HVUL1H15463.2 HVUL7H35574.2 0.170778838410271
HVUL1H15463.2 HVUL7H35655.2 0.301563663205348
HVUL1H15463.2 HVUL7H36582.2 0.262973292804255
HVUL1H15463.2 HVUL7H37394.2 0.13308046002233
HVUL1H15463.2 HVUL7H38141.2 0.232348796033327
HVUL1H15463.2 HVUL7H38746.2 0.196778690809419
HVUL1H15463.2 HVUL7H40086.2 0.152475398622963
HVUL1H15463.2 HVUL7H41147.2 0.224358113019309
HVUL1H15463.2 HVUL7H41614.2 0.163572194020008
HVUL1H15463.2 HVUL7H41635.2 0.30255173923335
HVUL1H15463.2 HVUL7H42129.2 0.241037287618899
HVUL1H15463.2 HVUL7H43367.2 0.274790281580313
HVUL1H15463.2 HVUL7H44188.2 0.133892228675006
HVUL1H15463.2 HVUL7H51974.2 0.11311481372212
HVUL1H15463.2 HVUL7H53407.2 0.179640078879988
HVUL1H15844.2 HVUL1H16590.2 0.0539500517558662
HVUL1H15844.2 HVUL1H20360.2 0.139814911015751
HVUL1H15844.2 HVUL1H21556.2 0.175808385178382
HVUL1H15844.2 HVUL1H22016.2 0.134482900003228
HVUL1H15844.2 HVUL1H22532.2 0.114623016335781
HVUL1H15844.2 HVUL1H23974.2 0.117872148051101
HVUL1H15844.2 HVUL1H24390.2 0.0930644331189136
HVUL1H15844.2 HVUL1H29666.2 0.138196822505158
HVUL1H15844.2 HVUL1H30589.2 0.10777281519007
HVUL1H15844.2 HVUL1H30857.2 0.130280077154608
HVUL1H15844.2 HVUL1H31339.2 0.189278077988514
HVUL1H15844.2 HVUL1H32442.2 0.124245211927264
HVUL1H15844.2 HVUL1H32789.2 0.059337949454488
HVUL1H15844.2 HVUL1H33000.2 0.124929041137684
HVUL1H15844.2 HVUL1H34458.2 0.139779968007444
HVUL1H15844.2 HVUL1H37233.2 0.173469348815245
HVUL1H15844.2 HVUL1H37466.2 0.0811215040914569
HVUL1H15844.2 HVUL1H40084.2 0.125687210385744
HVUL1H15844.2 HVUL1H43359.2 0.130551133640899
HVUL1H15844.2 HVUL1H43656.2 0.161080353333441
HVUL1H15844.2 HVUL1H44195.2 0.053963638689767
HVUL1H15844.2 HVUL1H47175.2 0.0998870080461857
HVUL1H15844.2 HVUL1H48073.2 0.191777062735658
HVUL1H15844.2 HVUL1H52124.2 0.0804777550693761
HVUL1H15844.2 HVUL2H00488.2 0.0475942593023148
HVUL1H15844.2 HVUL2H01065.2 0.0380670693578413
HVUL1H15844.2 HVUL2H03693.2 0.136680569154224
HVUL1H15844.2 HVUL2H04444.2 0.0910878617476333
HVUL1H15844.2 HVUL2H04690.2 0.173146292039999
HVUL1H15844.2 HVUL2H05107.2 0.0683279602440635
HVUL1H15844.2 HVUL2H05483.2 0.111655722714958
HVUL1H15844.2 HVUL2H05509.2 0.0840039028340014
HVUL1H15844.2 HVUL2H05580.2 0.0978946573428436
HVUL1H15844.2 HVUL2H06941.2 0.0621075378573248
HVUL1H15844.2 HVUL2H07117.2 0.118762549689156
HVUL1H15844.2 HVUL2H08148.2 0.105636071946394
HVUL1H15844.2 HVUL2H09901.2 0.178319732508342
HVUL1H15844.2 HVUL2H10344.2 0.151969479576571
HVUL1H15844.2 HVUL2H10450.2 0.116677692869636
HVUL1H15844.2 HVUL2H11398.2 0.124830430479773
HVUL1H15844.2 HVUL2H12743.2 0.134813267304898
HVUL1H15844.2 HVUL2H15007.2 0.133576102345133
HVUL1H15844.2 HVUL2H15185.2 0.0701360612811693
HVUL1H15844.2 HVUL2H16659.2 0.181046582339612
HVUL1H15844.2 HVUL2H17664.2 0.057804346950131
HVUL1H15844.2 HVUL2H19076.2 0.136516960488597
HVUL1H15844.2 HVUL2H19077.2 0.112677192373823
HVUL1H15844.2 HVUL2H19925.2 0.186572724044667
HVUL1H15844.2 HVUL2H21399.2 0.083469331414814
HVUL1H15844.2 HVUL2H21734.2 0.167120506778487
HVUL1H15844.2 HVUL2H22826.2 0.088321266869629
HVUL1H15844.2 HVUL2H24680.2 0.140320387221444
HVUL1H15844.2 HVUL2H25597.2 0.0428519432003724
HVUL1H15844.2 HVUL2H26485.2 0.0990452637266476
HVUL1H15844.2 HVUL2H26573.2 0.0999681725125709
HVUL1H15844.2 HVUL2H28164.2 0.0818420593269355
HVUL1H15844.2 HVUL2H29045.2 0.13441865379253
HVUL1H15844.2 HVUL2H31707.2 0.0883931164040267
HVUL1H15844.2 HVUL2H35334.2 0.114414690508537
HVUL1H15844.2 HVUL2H37652.2 0.120896652360568
HVUL1H15844.2 HVUL2H38539.2 0.130473304994718
HVUL1H15844.2 HVUL2H38540.2 0.122539278315661
HVUL1H15844.2 HVUL2H40334.2 0.0524104327422973
HVUL1H15844.2 HVUL2H43442.2 0.166121537375124
HVUL1H15844.2 HVUL2H45567.2 0.0742259844397116
HVUL1H15844.2 HVUL2H46744.2 0.148814964791945
HVUL1H15844.2 HVUL2H48830.2 0.0411744882250998
HVUL1H15844.2 HVUL2H49126.2 0.143194299765183
HVUL1H15844.2 HVUL2H50114.2 0.0691591085236218
HVUL1H15844.2 HVUL2H50171.2 0.0693513356667907
HVUL1H15844.2 HVUL2H50172.2 0.0213219503489314
HVUL1H15844.2 HVUL2H51674.2 0.0653370326683934
HVUL1H15844.2 HVUL2H52073.2 0.17940006390958
HVUL1H15844.2 HVUL2H53124.2 0.180440488128009
HVUL1H15844.2 HVUL2H53320.2 0.137555365239617
HVUL1H15844.2 HVUL3H02529.2 0.133377289982879
HVUL1H15844.2 HVUL3H02717.2 0.161980620727248
HVUL1H15844.2 HVUL3H03695.2 0.174276429540606
HVUL1H15844.2 HVUL3H05976.2 0.128758783905085
HVUL1H15844.2 HVUL3H06040.2 0.10423257588698
HVUL1H15844.2 HVUL3H06208.2 0.157096522700674
HVUL1H15844.2 HVUL3H06433.2 0.166697461677071
HVUL1H15844.2 HVUL3H06718.2 0.0501157520187646
HVUL1H15844.2 HVUL3H09013.2 0.195753548316216
HVUL1H15844.2 HVUL3H11956.2 0.0970117606565733
HVUL1H15844.2 HVUL3H11967.2 0.130917871932702
HVUL1H15844.2 HVUL3H12364.2 0.132983511572016
HVUL1H15844.2 HVUL3H12464.2 0.130780407019722
HVUL1H15844.2 HVUL3H12728.2 0.12050126980775
HVUL1H15844.2 HVUL3H15476.2 0.138222800124051
HVUL1H15844.2 HVUL3H15598.2 0.0695091336625203
HVUL1H15844.2 HVUL3H15897.2 0.0475375264919957
HVUL1H15844.2 HVUL3H16981.2 0.0776417973045987
HVUL1H15844.2 HVUL3H17685.2 0.0754242748358843
HVUL1H15844.2 HVUL3H20168.2 0.142251098069836
HVUL1H15844.2 HVUL3H21329.2 0.102483336880766
HVUL1H15844.2 HVUL3H21335.2 0.0937577404142137
HVUL1H15844.2 HVUL3H24029.2 0.134371369231311
HVUL1H15844.2 HVUL3H24267.2 0.185819099475801
HVUL1H15844.2 HVUL3H24886.2 0.0898642036336396
HVUL1H15844.2 HVUL3H26926.2 0.148266807109843
HVUL1H15844.2 HVUL3H27212.2 0.069350670927369
HVUL1H15844.2 HVUL3H27722.2 0.138168992488063
HVUL1H15844.2 HVUL3H32007.2 0.11384877723143
HVUL1H15844.2 HVUL3H32587.2 0.108475653696383
HVUL1H15844.2 HVUL3H32589.2 0.108224349988977
HVUL1H15844.2 HVUL3H32594.2 0.0977127610867212
HVUL1H15844.2 HVUL3H37124.2 0.0694995347620447
HVUL1H15844.2 HVUL3H41909.2 0.0863741066871298
HVUL1H15844.2 HVUL3H42226.2 0.0993069191680117
HVUL1H15844.2 HVUL3H42480.2 0.0578434411817422
HVUL1H15844.2 HVUL3H42964.2 0.102967541416395
HVUL1H15844.2 HVUL3H45689.2 0.0812257685671292
HVUL1H15844.2 HVUL3H48646.2 0.168178118568575
HVUL1H15844.2 HVUL3H50036.2 0.101840970862299
HVUL1H15844.2 HVUL3H50037.2 0.101192141423895
HVUL1H15844.2 HVUL3H51523.2 0.127445727471961
HVUL1H15844.2 HVUL3H52205.2 0.155705542494027
HVUL1H15844.2 HVUL3H55044.2 0.0841645612863554
HVUL1H15844.2 HVUL3H55885.2 0.145730716853666
HVUL1H15844.2 HVUL3H56403.2 0.0742906239173522
HVUL1H15844.2 HVUL3H56596.2 0.10027651891951
HVUL1H15844.2 HVUL3H59391.2 0.0899133184918738
HVUL1H15844.2 HVUL4H04686.2 0.129323038279722
HVUL1H15844.2 HVUL4H06353.2 0.143083408902554
HVUL1H15844.2 HVUL4H07060.2 0.10220430944782
HVUL1H15844.2 HVUL4H07091.2 0.0814879038218331
HVUL1H15844.2 HVUL4H07935.2 0.186529535991017
HVUL1H15844.2 HVUL4H08196.2 0.112559143106674
HVUL1H15844.2 HVUL4H08345.2 0.122267994503782
HVUL1H15844.2 HVUL4H10933.2 0.104287629631318
HVUL1H15844.2 HVUL4H14392.2 0.182848064829132
HVUL1H15844.2 HVUL4H18822.2 0.106806998699786
HVUL1H15844.2 HVUL4H20060.2 0.0963337311607532
HVUL1H15844.2 HVUL4H20810.2 0.0948869878594615
HVUL1H15844.2 HVUL4H21881.2 0.140965629051711
HVUL1H15844.2 HVUL4H22656.2 0.152404606625706
HVUL1H15844.2 HVUL4H22657.2 0.159722149981741
HVUL1H15844.2 HVUL4H22877.2 0.17856231959764
HVUL1H15844.2 HVUL4H23256.2 0.166239603996707
HVUL1H15844.2 HVUL4H23522.2 0.084386149733063
HVUL1H15844.2 HVUL4H24986.2 0.149519415295992
HVUL1H15844.2 HVUL4H25690.2 0.12728313058572
HVUL1H15844.2 HVUL4H26843.2 0.144688152625632
HVUL1H15844.2 HVUL4H28003.2 0.128030050618265
HVUL1H15844.2 HVUL4H30683.2 0.0867347239099051
HVUL1H15844.2 HVUL4H31396.2 0.153282386332106
HVUL1H15844.2 HVUL4H33244.2 0.113949087295089
HVUL1H15844.2 HVUL4H33249.2 0.121416603271552
HVUL1H15844.2 HVUL4H34490.2 0.118774725142141
HVUL1H15844.2 HVUL4H35991.2 0.0703883239531683
HVUL1H15844.2 HVUL4H36252.2 0.146394409010364
HVUL1H15844.2 HVUL4H36253.2 0.14743835329896
HVUL1H15844.2 HVUL4H38558.2 0.0800648541855079
HVUL1H15844.2 HVUL4H38766.2 0.0922407371705532
HVUL1H15844.2 HVUL4H39948.2 0.0979702481072366
HVUL1H15844.2 HVUL4H42204.2 0.0976154640550562
HVUL1H15844.2 HVUL4H45220.2 0.104537170536264
HVUL1H15844.2 HVUL4H46594.2 0.0951057039978427
HVUL1H15844.2 HVUL4H46709.2 0.109894063166189
HVUL1H15844.2 HVUL4H51087.2 0.105972378214507
HVUL1H15844.2 HVUL4H51168.2 0.0824899449054759
HVUL1H15844.2 HVUL4H52689.2 0.0879856208625946
HVUL1H15844.2 HVUL4H58026.2 0.0908436805136837
HVUL1H15844.2 HVUL5H02096.2 0.139453203813636
HVUL1H15844.2 HVUL5H03287.2 0.132728958050506
HVUL1H15844.2 HVUL5H03709.2 0.186602119984152
HVUL1H15844.2 HVUL5H03750.2 0.139774433507419
HVUL1H15844.2 HVUL5H05065.2 0.172918946129969
HVUL1H15844.2 HVUL5H08243.2 0.0725913442813263
HVUL1H15844.2 HVUL5H09122.2 0.0984731375068889
HVUL1H15844.2 HVUL5H09615.2 0.073442722323526
HVUL1H15844.2 HVUL5H13618.2 0.144760051506883
HVUL1H15844.2 HVUL5H13950.2 0.188128705147844
HVUL1H15844.2 HVUL5H14311.2 0.0825461854885762
HVUL1H15844.2 HVUL5H14765.2 0.0619345266179336
HVUL1H15844.2 HVUL5H14878.2 0.0531687371143766
HVUL1H15844.2 HVUL5H16565.2 0.0544994027908727
HVUL1H15844.2 HVUL5H17995.2 0.113209743541724
HVUL1H15844.2 HVUL5H22122.2 0.1837138395033
HVUL1H15844.2 HVUL5H23996.2 0.0374369719978343
HVUL1H15844.2 HVUL5H24150.2 0.100775727151989
HVUL1H15844.2 HVUL5H24217.2 0.0995290846683645
HVUL1H15844.2 HVUL5H24547.2 0.152136527567336
HVUL1H15844.2 HVUL5H24762.2 0.0523159406563539
HVUL1H15844.2 HVUL5H25876.2 0.0662543474309562
HVUL1H15844.2 HVUL5H27016.2 0.0651814932128007
HVUL1H15844.2 HVUL5H27423.2 0.0706328704889575
HVUL1H15844.2 HVUL5H27848.2 0.113638625555534
HVUL1H15844.2 HVUL5H28266.2 0.0871207373828129
HVUL1H15844.2 HVUL5H28980.2 0.14881036993479
HVUL1H15844.2 HVUL5H28981.2 0.0522198770101742
HVUL1H15844.2 HVUL5H29493.2 0.10587845244703
HVUL1H15844.2 HVUL5H30305.2 0.185630488095688
HVUL1H15844.2 HVUL5H31472.2 0.101071335149012
HVUL1H15844.2 HVUL5H31534.2 0.115651006149571
HVUL1H15844.2 HVUL5H32245.2 0.0796257346227388
HVUL1H15844.2 HVUL5H33683.2 0.101536314239502
HVUL1H15844.2 HVUL5H33735.2 0.109963654320496
HVUL1H15844.2 HVUL5H36534.2 0.12889188424004
HVUL1H15844.2 HVUL5H36751.2 0.143705080740258
HVUL1H15844.2 HVUL5H39739.2 0.126150100807728
HVUL1H15844.2 HVUL5H39748.2 0.11503559878658
HVUL1H15844.2 HVUL5H40577.2 0.154390097847133
HVUL1H15844.2 HVUL5H47286.2 0.0608808519485514
HVUL1H15844.2 HVUL5H47962.2 0.105203335902531
HVUL1H15844.2 HVUL5H48694.2 0.0917943014890066
HVUL1H15844.2 HVUL5H49109.2 0.119791858202332
HVUL1H15844.2 HVUL5H49815.2 0.0881055445519091
HVUL1H15844.2 HVUL5H50421.2 0.153273927553275
HVUL1H15844.2 HVUL5H53175.2 0.202836423863986
HVUL1H15844.2 HVUL6H01880.2 0.0993350372369357
HVUL1H15844.2 HVUL6H02023.2 0.182041792240571
HVUL1H15844.2 HVUL6H03366.2 0.147202795324672
HVUL1H15844.2 HVUL6H03725.2 0.13378468888074
HVUL1H15844.2 HVUL6H04553.2 0.0592162691529661
HVUL1H15844.2 HVUL6H05446.2 0.0766855398163686
HVUL1H15844.2 HVUL6H07471.2 0.0926748133106577
HVUL1H15844.2 HVUL6H08769.2 0.180976234000646
HVUL1H15844.2 HVUL6H09792.2 0.0715144240187212
HVUL1H15844.2 HVUL6H11196.2 0.0611131748668039
HVUL1H15844.2 HVUL6H15294.2 0.129152298351435
HVUL1H15844.2 HVUL6H15402.2 0.161058473955046
HVUL1H15844.2 HVUL6H17004.2 0.0446255516157162
HVUL1H15844.2 HVUL6H17854.2 0.106664722827993
HVUL1H15844.2 HVUL6H18328.2 0.191233927699619
HVUL1H15844.2 HVUL6H19305.2 0.123743069671641
HVUL1H15844.2 HVUL6H19934.2 0.0708480671082582
HVUL1H15844.2 HVUL6H24521.2 0.05329508793814
HVUL1H15844.2 HVUL6H25340.2 0.185606598949087
HVUL1H15844.2 HVUL6H29909.2 0.163138754974719
HVUL1H15844.2 HVUL6H31900.2 0.10124430298143
HVUL1H15844.2 HVUL6H32383.2 0.115772052987021
HVUL1H15844.2 HVUL6H36406.2 0.122036452320768
HVUL1H15844.2 HVUL6H37029.2 0.098739108860827
HVUL1H15844.2 HVUL6H38442.2 0.16931077379397
HVUL1H15844.2 HVUL6H38788.2 0.139178817046019
HVUL1H15844.2 HVUL6H38874.2 0.0919818594823144
HVUL1H15844.2 HVUL6H40505.2 0.154214859196377
HVUL1H15844.2 HVUL6H41149.2 0.136906941185793
HVUL1H15844.2 HVUL6H45898.2 0.123912774428422
HVUL1H15844.2 HVUL6H46097.2 0.117603569797257
HVUL1H15844.2 HVUL6H46099.2 0.125081789222086
HVUL1H15844.2 HVUL6H46104.2 0.174031162814786
HVUL1H15844.2 HVUL6H48954.2 0.140282615796644
HVUL1H15844.2 HVUL6H51096.2 0.100000860626925
HVUL1H15844.2 HVUL7H01642.2 0.157949988369991
HVUL1H15844.2 HVUL7H01987.2 0.129884796507731
HVUL1H15844.2 HVUL7H02902.2 0.136088184511289
HVUL1H15844.2 HVUL7H05382.2 0.063178575831006
HVUL1H15844.2 HVUL7H05514.2 0.14092745102695
HVUL1H15844.2 HVUL7H06762.2 0.118941491087066
HVUL1H15844.2 HVUL7H08413.2 0.152641588437584
HVUL1H15844.2 HVUL7H09127.2 0.115215235960627
HVUL1H15844.2 HVUL7H09572.2 0.151626066066774
HVUL1H15844.2 HVUL7H09713.2 0.0678504968553727
HVUL1H15844.2 HVUL7H10613.2 0.124533958243785
HVUL1H15844.2 HVUL7H12169.2 0.114032557152064
HVUL1H15844.2 HVUL7H14873.2 0.107346531088798
HVUL1H15844.2 HVUL7H15430.2 0.142321051355926
HVUL1H15844.2 HVUL7H17449.2 0.0625668192535986
HVUL1H15844.2 HVUL7H18584.2 0.142675754031292
HVUL1H15844.2 HVUL7H18798.2 0.137028159311324
HVUL1H15844.2 HVUL7H19404.2 0.195210930359648
HVUL1H15844.2 HVUL7H19446.2 0.181290852657883
HVUL1H15844.2 HVUL7H20841.2 0.0365768080168884
HVUL1H15844.2 HVUL7H23622.2 0.0392310396579267
HVUL1H15844.2 HVUL7H24220.2 0.0902553417375567
HVUL1H15844.2 HVUL7H26985.2 0.130096609819684
HVUL1H15844.2 HVUL7H28814.2 0.124057534881906
HVUL1H15844.2 HVUL7H30153.2 0.123543756795161
HVUL1H15844.2 HVUL7H31946.2 0.136058579813809
HVUL1H15844.2 HVUL7H32226.2 0.0387709791240773
HVUL1H15844.2 HVUL7H32680.2 0.199002570166097
HVUL1H15844.2 HVUL7H33531.2 0.115776552287176
HVUL1H15844.2 HVUL7H33535.2 0.108452759450038
HVUL1H15844.2 HVUL7H34129.2 0.164583005017284
HVUL1H15844.2 HVUL7H34629.2 0.0549363018142837
HVUL1H15844.2 HVUL7H35574.2 0.101126115082479
HVUL1H15844.2 HVUL7H35655.2 0.121292487359101
HVUL1H15844.2 HVUL7H36582.2 0.0948866125429447
HVUL1H15844.2 HVUL7H37394.2 0.0456636423134252
HVUL1H15844.2 HVUL7H38141.2 0.0864310192872121
HVUL1H15844.2 HVUL7H38746.2 0.155161599224483
HVUL1H15844.2 HVUL7H40086.2 0.138036947355685
HVUL1H15844.2 HVUL7H41147.2 0.153510101330982
HVUL1H15844.2 HVUL7H41614.2 0.150764266017905
HVUL1H15844.2 HVUL7H41635.2 0.158613237386662
HVUL1H15844.2 HVUL7H42129.2 0.135277537323949
HVUL1H15844.2 HVUL7H43367.2 0.163622152469303
HVUL1H15844.2 HVUL7H44188.2 0.125488170096267
HVUL1H15844.2 HVUL7H51974.2 0.0966678008833123
HVUL1H15844.2 HVUL7H53407.2 0.126728089480865
HVUL1H16590.2 HVUL1H20360.2 0.0220041368965049
HVUL1H16590.2 HVUL1H21556.2 0.0456385120278484
HVUL1H16590.2 HVUL1H22016.2 0.0815684355580343
HVUL1H16590.2 HVUL1H22532.2 0.179659562036263
HVUL1H16590.2 HVUL1H23974.2 0.188240678188945
HVUL1H16590.2 HVUL1H24390.2 0.0212239280714721
HVUL1H16590.2 HVUL1H29666.2 0.125297224105851
HVUL1H16590.2 HVUL1H30589.2 0.0100601948540954
HVUL1H16590.2 HVUL1H30857.2 0.207850996722469
HVUL1H16590.2 HVUL1H31339.2 0.0669631533267884
HVUL1H16590.2 HVUL1H32442.2 0.218376676357123
HVUL1H16590.2 HVUL1H32789.2 0.00597568345253903
HVUL1H16590.2 HVUL1H33000.2 0.029983837277849
HVUL1H16590.2 HVUL1H34458.2 0.199064212853205
HVUL1H16590.2 HVUL1H37233.2 0.051469479913201
HVUL1H16590.2 HVUL1H37466.2 0.139225546532268
HVUL1H16590.2 HVUL1H40084.2 0.0314980183792689
HVUL1H16590.2 HVUL1H43359.2 0.0122033128099756
HVUL1H16590.2 HVUL1H43656.2 0.179194181342457
HVUL1H16590.2 HVUL1H44195.2 0.27759628111445
HVUL1H16590.2 HVUL1H47175.2 0.303781357959197
HVUL1H16590.2 HVUL1H48073.2 0.0872455272539543
HVUL1H16590.2 HVUL1H52124.2 0.192188689285465
HVUL1H16590.2 HVUL2H00488.2 0.250543221066562
HVUL1H16590.2 HVUL2H01065.2 0.00308923601978956
HVUL1H16590.2 HVUL2H03693.2 0.185556409159273
HVUL1H16590.2 HVUL2H04444.2 0.290879265398088
HVUL1H16590.2 HVUL2H04690.2 0.0886386295635293
HVUL1H16590.2 HVUL2H05107.2 0.247640415045765
HVUL1H16590.2 HVUL2H05483.2 0.0463929822569098
HVUL1H16590.2 HVUL2H05509.2 0.186604647024652
HVUL1H16590.2 HVUL2H05580.2 0.227145869283625
HVUL1H16590.2 HVUL2H06941.2 0.00802069411492666
HVUL1H16590.2 HVUL2H07117.2 0.249946391179624
HVUL1H16590.2 HVUL2H08148.2 0.179098534785823
HVUL1H16590.2 HVUL2H09901.2 0.03058126426199
HVUL1H16590.2 HVUL2H10344.2 0.0442486727341562
HVUL1H16590.2 HVUL2H10450.2 0.0170098305790652
HVUL1H16590.2 HVUL2H11398.2 0.0146414221789268
HVUL1H16590.2 HVUL2H12743.2 0.247744726839213
HVUL1H16590.2 HVUL2H15007.2 0.051954983472701
HVUL1H16590.2 HVUL2H15185.2 0.140291106122678
HVUL1H16590.2 HVUL2H16659.2 0.0953203390138853
HVUL1H16590.2 HVUL2H17664.2 0.225391084656269
HVUL1H16590.2 HVUL2H19076.2 0.206727273897492
HVUL1H16590.2 HVUL2H19077.2 0.257618661839326
HVUL1H16590.2 HVUL2H19925.2 0.0346834281505124
HVUL1H16590.2 HVUL2H21399.2 0.16232276545128
HVUL1H16590.2 HVUL2H21734.2 0.203442958103424
HVUL1H16590.2 HVUL2H22826.2 0.255013742224485
HVUL1H16590.2 HVUL2H24680.2 0.208717302911809
HVUL1H16590.2 HVUL2H25597.2 0.217332044851236
HVUL1H16590.2 HVUL2H26485.2 0.21306098341697
HVUL1H16590.2 HVUL2H26573.2 0.161794264138734
HVUL1H16590.2 HVUL2H28164.2 0.159508038103314
HVUL1H16590.2 HVUL2H29045.2 0.186636797835687
HVUL1H16590.2 HVUL2H31707.2 0.00888985052193454
HVUL1H16590.2 HVUL2H35334.2 0.010335270757707
HVUL1H16590.2 HVUL2H37652.2 0.0133716811030949
HVUL1H16590.2 HVUL2H38539.2 0.0176927272090891
HVUL1H16590.2 HVUL2H38540.2 0.0151019513777082
HVUL1H16590.2 HVUL2H40334.2 0.160837333301037
HVUL1H16590.2 HVUL2H43442.2 0.158758475744145
HVUL1H16590.2 HVUL2H45567.2 0.28954033705798
HVUL1H16590.2 HVUL2H46744.2 0.0467400023167346
HVUL1H16590.2 HVUL2H48830.2 0.143445911894386
HVUL1H16590.2 HVUL2H49126.2 0.0425256924320062
HVUL1H16590.2 HVUL2H50114.2 0.176454244169818
HVUL1H16590.2 HVUL2H50171.2 0.158687152087899
HVUL1H16590.2 HVUL2H50172.2 0.00148681839450923
HVUL1H16590.2 HVUL2H51674.2 0.152777929829613
HVUL1H16590.2 HVUL2H52073.2 0.0654937185919365
HVUL1H16590.2 HVUL2H53124.2 0.061444190102766
HVUL1H16590.2 HVUL2H53320.2 0.0485358088293187
HVUL1H16590.2 HVUL3H02529.2 0.252496288650222
HVUL1H16590.2 HVUL3H02717.2 0.171039258261006
HVUL1H16590.2 HVUL3H03695.2 0.121763367522724
HVUL1H16590.2 HVUL3H05976.2 0.0421217591935954
HVUL1H16590.2 HVUL3H06040.2 0.138845647157572
HVUL1H16590.2 HVUL3H06208.2 0.136227605385634
HVUL1H16590.2 HVUL3H06433.2 0.0313885127651406
HVUL1H16590.2 HVUL3H06718.2 0.128073559851353
HVUL1H16590.2 HVUL3H09013.2 0.038484715201496
HVUL1H16590.2 HVUL3H11956.2 0.0284868326528041
HVUL1H16590.2 HVUL3H11967.2 0.0945032107395388
HVUL1H16590.2 HVUL3H12364.2 0.15883610201716
HVUL1H16590.2 HVUL3H12464.2 0.106586937573776
HVUL1H16590.2 HVUL3H12728.2 0.0139236692887007
HVUL1H16590.2 HVUL3H15476.2 0.11404444188141
HVUL1H16590.2 HVUL3H15598.2 0.0088702217151586
HVUL1H16590.2 HVUL3H15897.2 0.0128502315209065
HVUL1H16590.2 HVUL3H16981.2 0.115967506112466
HVUL1H16590.2 HVUL3H17685.2 0.139124307497493
HVUL1H16590.2 HVUL3H20168.2 0.0573983032944634
HVUL1H16590.2 HVUL3H21329.2 0.194540750274386
HVUL1H16590.2 HVUL3H21335.2 0.233804173585348
HVUL1H16590.2 HVUL3H24029.2 0.0184155544199837
HVUL1H16590.2 HVUL3H24267.2 0.0740187138256885
HVUL1H16590.2 HVUL3H24886.2 0.0101451504538008
HVUL1H16590.2 HVUL3H26926.2 0.106966719025356
HVUL1H16590.2 HVUL3H27212.2 0.160390006131935
HVUL1H16590.2 HVUL3H27722.2 0.103938402611691
HVUL1H16590.2 HVUL3H32007.2 0.12290860675596
HVUL1H16590.2 HVUL3H32587.2 0.285741430166665
HVUL1H16590.2 HVUL3H32589.2 0.287577632648455
HVUL1H16590.2 HVUL3H32594.2 0.213530127407147
HVUL1H16590.2 HVUL3H37124.2 0.252080446204014
HVUL1H16590.2 HVUL3H41909.2 0.216543778604395
HVUL1H16590.2 HVUL3H42226.2 0.0119833895488277
HVUL1H16590.2 HVUL3H42480.2 0.200455225939687
HVUL1H16590.2 HVUL3H42964.2 0.246850843127504
HVUL1H16590.2 HVUL3H45689.2 0.266900993120313
HVUL1H16590.2 HVUL3H48646.2 0.13457147398072
HVUL1H16590.2 HVUL3H50036.2 0.234505007351212
HVUL1H16590.2 HVUL3H50037.2 0.0882657544540725
HVUL1H16590.2 HVUL3H51523.2 0.0286959785781665
HVUL1H16590.2 HVUL3H52205.2 0.151245591403204
HVUL1H16590.2 HVUL3H55044.2 0.249920434479431
HVUL1H16590.2 HVUL3H55885.2 0.0283929936495209
HVUL1H16590.2 HVUL3H56403.2 0.198442801145346
HVUL1H16590.2 HVUL3H56596.2 0.130638952475286
HVUL1H16590.2 HVUL3H59391.2 0.249248806630407
HVUL1H16590.2 HVUL4H04686.2 0.0132807698751222
HVUL1H16590.2 HVUL4H06353.2 0.22827330817566
HVUL1H16590.2 HVUL4H07060.2 0.0182348661021314
HVUL1H16590.2 HVUL4H07091.2 0.00557330236609236
HVUL1H16590.2 HVUL4H07935.2 0.0986108096915131
HVUL1H16590.2 HVUL4H08196.2 0.209045450125123
HVUL1H16590.2 HVUL4H08345.2 0.0165275790121299
HVUL1H16590.2 HVUL4H10933.2 0.0109280943817171
HVUL1H16590.2 HVUL4H14392.2 0.0918406867796744
HVUL1H16590.2 HVUL4H18822.2 0.119720871365976
HVUL1H16590.2 HVUL4H20060.2 0.239493359070073
HVUL1H16590.2 HVUL4H20810.2 0.0205480342567723
HVUL1H16590.2 HVUL4H21881.2 0.232790623872618
HVUL1H16590.2 HVUL4H22656.2 0.0698424443290536
HVUL1H16590.2 HVUL4H22657.2 0.204836808143572
HVUL1H16590.2 HVUL4H22877.2 0.0329883974663975
HVUL1H16590.2 HVUL4H23256.2 0.180407769374553
HVUL1H16590.2 HVUL4H23522.2 0.19965319132384
HVUL1H16590.2 HVUL4H24986.2 0.101092842503817
HVUL1H16590.2 HVUL4H25690.2 0.0404673858099683
HVUL1H16590.2 HVUL4H26843.2 0.03572561107539
HVUL1H16590.2 HVUL4H28003.2 0.135056857988999
HVUL1H16590.2 HVUL4H30683.2 0.150469652805711
HVUL1H16590.2 HVUL4H31396.2 0.150470220379981
HVUL1H16590.2 HVUL4H33244.2 0.243451805893144
HVUL1H16590.2 HVUL4H33249.2 0.16744768199431
HVUL1H16590.2 HVUL4H34490.2 0.156307201919668
HVUL1H16590.2 HVUL4H35991.2 0.174047815830005
HVUL1H16590.2 HVUL4H36252.2 0.0454636489367561
HVUL1H16590.2 HVUL4H36253.2 0.0512689480855407
HVUL1H16590.2 HVUL4H38558.2 0.1922567277315
HVUL1H16590.2 HVUL4H38766.2 0.196476844229881
HVUL1H16590.2 HVUL4H39948.2 0.29158453606565
HVUL1H16590.2 HVUL4H42204.2 0.203395270287583
HVUL1H16590.2 HVUL4H45220.2 0.0148185987225805
HVUL1H16590.2 HVUL4H46594.2 0.00986591272089248
HVUL1H16590.2 HVUL4H46709.2 0.279157028223954
HVUL1H16590.2 HVUL4H51087.2 0.172138450871578
HVUL1H16590.2 HVUL4H51168.2 0.190286615801696
HVUL1H16590.2 HVUL4H52689.2 0.0102682471886877
HVUL1H16590.2 HVUL4H58026.2 0.221287771870281
HVUL1H16590.2 HVUL5H02096.2 0.0202061146836781
HVUL1H16590.2 HVUL5H03287.2 0.180693947161548
HVUL1H16590.2 HVUL5H03709.2 0.0721538343420266
HVUL1H16590.2 HVUL5H03750.2 0.156150151274535
HVUL1H16590.2 HVUL5H05065.2 0.0431959043720584
HVUL1H16590.2 HVUL5H08243.2 0.273808642014466
HVUL1H16590.2 HVUL5H09122.2 0.160648870240226
HVUL1H16590.2 HVUL5H09615.2 0.265188752168394
HVUL1H16590.2 HVUL5H13618.2 0.199356058306139
HVUL1H16590.2 HVUL5H13950.2 0.152416713803908
HVUL1H16590.2 HVUL5H14311.2 0.211840754644515
HVUL1H16590.2 HVUL5H14765.2 0.00611302798522902
HVUL1H16590.2 HVUL5H14878.2 0.00467673916393645
HVUL1H16590.2 HVUL5H16565.2 0.253313518964972
HVUL1H16590.2 HVUL5H17995.2 0.0151254995364837
HVUL1H16590.2 HVUL5H22122.2 0.109106143087182
HVUL1H16590.2 HVUL5H23996.2 0.146231158503936
HVUL1H16590.2 HVUL5H24150.2 0.152991389576136
HVUL1H16590.2 HVUL5H24217.2 0.297249044111158
HVUL1H16590.2 HVUL5H24547.2 0.0869274616015432
HVUL1H16590.2 HVUL5H24762.2 0.141715640637889
HVUL1H16590.2 HVUL5H25876.2 0.221087371822884
HVUL1H16590.2 HVUL5H27016.2 0.196429902631552
HVUL1H16590.2 HVUL5H27423.2 0.00842086410575143
HVUL1H16590.2 HVUL5H27848.2 0.110247357655191
HVUL1H16590.2 HVUL5H28266.2 0.304927019576385
HVUL1H16590.2 HVUL5H28980.2 0.0532114955194031
HVUL1H16590.2 HVUL5H28981.2 0.235781544284163
HVUL1H16590.2 HVUL5H29493.2 0.108077616057943
HVUL1H16590.2 HVUL5H30305.2 0.0621787999577023
HVUL1H16590.2 HVUL5H31472.2 0.201831192098002
HVUL1H16590.2 HVUL5H31534.2 0.17037908668694
HVUL1H16590.2 HVUL5H32245.2 0.258662460611232
HVUL1H16590.2 HVUL5H33683.2 0.140935963904488
HVUL1H16590.2 HVUL5H33735.2 0.209169761895715
HVUL1H16590.2 HVUL5H36534.2 0.199583432169339
HVUL1H16590.2 HVUL5H36751.2 0.111260759900244
HVUL1H16590.2 HVUL5H39739.2 0.0270812349802261
HVUL1H16590.2 HVUL5H39748.2 0.170840471965558
HVUL1H16590.2 HVUL5H40577.2 0.0951405521270084
HVUL1H16590.2 HVUL5H47286.2 0.229715163809785
HVUL1H16590.2 HVUL5H47962.2 0.18423380250474
HVUL1H16590.2 HVUL5H48694.2 0.00536414048054111
HVUL1H16590.2 HVUL5H49109.2 0.167963642216564
HVUL1H16590.2 HVUL5H49815.2 0.252721042515761
HVUL1H16590.2 HVUL5H50421.2 0.112522913562633
HVUL1H16590.2 HVUL5H53175.2 0.0645337283472013
HVUL1H16590.2 HVUL6H01880.2 0.278695282183048
HVUL1H16590.2 HVUL6H02023.2 0.0779297949445286
HVUL1H16590.2 HVUL6H03366.2 0.065341544135652
HVUL1H16590.2 HVUL6H03725.2 0.034323710605221
HVUL1H16590.2 HVUL6H04553.2 0.0158250486450346
HVUL1H16590.2 HVUL6H05446.2 0.20346021322234
HVUL1H16590.2 HVUL6H07471.2 0.169945578347779
HVUL1H16590.2 HVUL6H08769.2 0.0649588367376328
HVUL1H16590.2 HVUL6H09792.2 0.136567150185791
HVUL1H16590.2 HVUL6H11196.2 0.188671759820157
HVUL1H16590.2 HVUL6H15294.2 0.112954201246581
HVUL1H16590.2 HVUL6H15402.2 0.11573320677075
HVUL1H16590.2 HVUL6H17004.2 0.141228291657327
HVUL1H16590.2 HVUL6H17854.2 0.118633117609905
HVUL1H16590.2 HVUL6H18328.2 0.045874902093521
HVUL1H16590.2 HVUL6H19305.2 0.0176919065425189
HVUL1H16590.2 HVUL6H19934.2 0.291766743266565
HVUL1H16590.2 HVUL6H24521.2 0.199532425625644
HVUL1H16590.2 HVUL6H25340.2 0.0323332498504099
HVUL1H16590.2 HVUL6H29909.2 0.03196887151204
HVUL1H16590.2 HVUL6H31900.2 0.186923165298286
HVUL1H16590.2 HVUL6H32383.2 0.218988763792816
HVUL1H16590.2 HVUL6H36406.2 0.0188120283818412
HVUL1H16590.2 HVUL6H37029.2 0.0122293972251193
HVUL1H16590.2 HVUL6H38442.2 0.0580481916848533
HVUL1H16590.2 HVUL6H38788.2 0.0791887517601245
HVUL1H16590.2 HVUL6H38874.2 0.231847834200106
HVUL1H16590.2 HVUL6H40505.2 0.0449336274688941
HVUL1H16590.2 HVUL6H41149.2 0.0630597559128748
HVUL1H16590.2 HVUL6H45898.2 0.101072540505819
HVUL1H16590.2 HVUL6H46097.2 0.232271069337644
HVUL1H16590.2 HVUL6H46099.2 0.0187277245006837
HVUL1H16590.2 HVUL6H46104.2 0.0762676095797982
HVUL1H16590.2 HVUL6H48954.2 0.136400411767052
HVUL1H16590.2 HVUL6H51096.2 0.257404860588611
HVUL1H16590.2 HVUL7H01642.2 0.18751558728918
HVUL1H16590.2 HVUL7H01987.2 0.123741865354372
HVUL1H16590.2 HVUL7H02902.2 0.114783297585395
HVUL1H16590.2 HVUL7H05382.2 0.155998555265492
HVUL1H16590.2 HVUL7H05514.2 0.0596529781399285
HVUL1H16590.2 HVUL7H06762.2 0.2389818784172
HVUL1H16590.2 HVUL7H08413.2 0.0530219638251939
HVUL1H16590.2 HVUL7H09127.2 0.127434487574704
HVUL1H16590.2 HVUL7H09572.2 0.158462709712137
HVUL1H16590.2 HVUL7H09713.2 0.2638678104617
HVUL1H16590.2 HVUL7H10613.2 0.209268784245931
HVUL1H16590.2 HVUL7H12169.2 0.0845049238431957
HVUL1H16590.2 HVUL7H14873.2 0.238756821903694
HVUL1H16590.2 HVUL7H15430.2 0.0302593980747264
HVUL1H16590.2 HVUL7H17449.2 0.2688974168905
HVUL1H16590.2 HVUL7H18584.2 0.0757255939154499
HVUL1H16590.2 HVUL7H18798.2 0.0575102662255816
HVUL1H16590.2 HVUL7H19404.2 0.0651139820895388
HVUL1H16590.2 HVUL7H19446.2 0.0291958322401694
HVUL1H16590.2 HVUL7H20841.2 0.140714105222597
HVUL1H16590.2 HVUL7H23622.2 0.237169405783694
HVUL1H16590.2 HVUL7H24220.2 0.133849689232074
HVUL1H16590.2 HVUL7H26985.2 0.136472199008843
HVUL1H16590.2 HVUL7H28814.2 0.0132011244692005
HVUL1H16590.2 HVUL7H30153.2 0.222092088553204
HVUL1H16590.2 HVUL7H31946.2 0.0428771787891433
HVUL1H16590.2 HVUL7H32226.2 0.233494904476635
HVUL1H16590.2 HVUL7H32680.2 0.089986260493728
HVUL1H16590.2 HVUL7H33531.2 0.110060091743859
HVUL1H16590.2 HVUL7H33535.2 0.200381915503875
HVUL1H16590.2 HVUL7H34129.2 0.121860337575422
HVUL1H16590.2 HVUL7H34629.2 0.158867428323532
HVUL1H16590.2 HVUL7H35574.2 0.149763739114698
HVUL1H16590.2 HVUL7H35655.2 0.219933359740451
HVUL1H16590.2 HVUL7H36582.2 0.236792044459112
HVUL1H16590.2 HVUL7H37394.2 0.257380608284524
HVUL1H16590.2 HVUL7H38141.2 0.185178990490043
HVUL1H16590.2 HVUL7H38746.2 0.0550649883397479
HVUL1H16590.2 HVUL7H40086.2 0.0240370609253654
HVUL1H16590.2 HVUL7H41147.2 0.062135143625446
HVUL1H16590.2 HVUL7H41614.2 0.0612167861615134
HVUL1H16590.2 HVUL7H41635.2 0.210649752124302
HVUL1H16590.2 HVUL7H42129.2 0.0890162120486245
HVUL1H16590.2 HVUL7H43367.2 0.0853429286262734
HVUL1H16590.2 HVUL7H44188.2 0.0127809186442834
HVUL1H16590.2 HVUL7H51974.2 0.0157366734121132
HVUL1H16590.2 HVUL7H53407.2 0.0461875249656743
HVUL1H20360.2 HVUL1H21556.2 0.220602116861246
HVUL1H20360.2 HVUL1H22016.2 0.167841096818358
HVUL1H20360.2 HVUL1H22532.2 0.107397761424722
HVUL1H20360.2 HVUL1H23974.2 0.126884935172176
HVUL1H20360.2 HVUL1H24390.2 0.109879429106506
HVUL1H20360.2 HVUL1H29666.2 0.0851770740108254
HVUL1H20360.2 HVUL1H30589.2 0.247420304001291
HVUL1H20360.2 HVUL1H30857.2 0.0822005764657294
HVUL1H20360.2 HVUL1H31339.2 0.257450293610152
HVUL1H20360.2 HVUL1H32442.2 0.109311379756568
HVUL1H20360.2 HVUL1H32789.2 0.118407940419052
HVUL1H20360.2 HVUL1H33000.2 0.237985152565217
HVUL1H20360.2 HVUL1H34458.2 0.127086851069495
HVUL1H20360.2 HVUL1H37233.2 0.102547408179184
HVUL1H20360.2 HVUL1H37466.2 0.0788257039700619
HVUL1H20360.2 HVUL1H40084.2 0.209425193209172
HVUL1H20360.2 HVUL1H43359.2 0.227660184575125
HVUL1H20360.2 HVUL1H43656.2 0.0995749457605451
HVUL1H20360.2 HVUL1H44195.2 0.0224424193886827
HVUL1H20360.2 HVUL1H47175.2 0.055496666181768
HVUL1H20360.2 HVUL1H48073.2 0.243010631915421
HVUL1H20360.2 HVUL1H52124.2 0.0686531032532193
HVUL1H20360.2 HVUL2H00488.2 0.016109750334985
HVUL1H20360.2 HVUL2H01065.2 0.140484476283531
HVUL1H20360.2 HVUL2H03693.2 0.0986962251766772
HVUL1H20360.2 HVUL2H04444.2 0.04005051286791
HVUL1H20360.2 HVUL2H04690.2 0.185514442807973
HVUL1H20360.2 HVUL2H05107.2 0.0394938786766342
HVUL1H20360.2 HVUL2H05483.2 0.105264336132916
HVUL1H20360.2 HVUL2H05509.2 0.0570070961555893
HVUL1H20360.2 HVUL2H05580.2 0.0375944933794547
HVUL1H20360.2 HVUL2H06941.2 0.0902786691767365
HVUL1H20360.2 HVUL2H07117.2 0.0942272862265977
HVUL1H20360.2 HVUL2H08148.2 0.0869099318997451
HVUL1H20360.2 HVUL2H09901.2 0.293403655442994
HVUL1H20360.2 HVUL2H10344.2 0.172963592509374
HVUL1H20360.2 HVUL2H10450.2 0.120829946449344
HVUL1H20360.2 HVUL2H11398.2 0.301898004822006
HVUL1H20360.2 HVUL2H12743.2 0.104906482086746
HVUL1H20360.2 HVUL2H15007.2 0.242556401696662
HVUL1H20360.2 HVUL2H15185.2 0.0306795550727717
HVUL1H20360.2 HVUL2H16659.2 0.145738850295319
HVUL1H20360.2 HVUL2H17664.2 0.0448591875771396
HVUL1H20360.2 HVUL2H19076.2 0.125406578116089
HVUL1H20360.2 HVUL2H19077.2 0.0754887558018438
HVUL1H20360.2 HVUL2H19925.2 0.266161847709928
HVUL1H20360.2 HVUL2H21399.2 0.0598009815736543
HVUL1H20360.2 HVUL2H21734.2 0.135629689478066
HVUL1H20360.2 HVUL2H22826.2 0.0655282126271343
HVUL1H20360.2 HVUL2H24680.2 0.0792594403368779
HVUL1H20360.2 HVUL2H25597.2 0.0186861641784439
HVUL1H20360.2 HVUL2H26485.2 0.0840749387345187
HVUL1H20360.2 HVUL2H26573.2 0.125270370831278
HVUL1H20360.2 HVUL2H28164.2 0.0418250070035108
HVUL1H20360.2 HVUL2H29045.2 0.100070058473616
HVUL1H20360.2 HVUL2H31707.2 0.210719074208893
HVUL1H20360.2 HVUL2H35334.2 0.245786953390159
HVUL1H20360.2 HVUL2H37652.2 0.246973950335631
HVUL1H20360.2 HVUL2H38539.2 0.311127012944394
HVUL1H20360.2 HVUL2H38540.2 0.304513221292785
HVUL1H20360.2 HVUL2H40334.2 0.0535171233466053
HVUL1H20360.2 HVUL2H43442.2 0.151603298326447
HVUL1H20360.2 HVUL2H45567.2 0.0396920548949165
HVUL1H20360.2 HVUL2H46744.2 0.145324325763482
HVUL1H20360.2 HVUL2H48830.2 0.0175465501553177
HVUL1H20360.2 HVUL2H49126.2 0.104410742557171
HVUL1H20360.2 HVUL2H50114.2 0.0278296899425075
HVUL1H20360.2 HVUL2H50171.2 0.0552388129195888
HVUL1H20360.2 HVUL2H50172.2 0.0604843216889339
HVUL1H20360.2 HVUL2H51674.2 0.0642793803901191
HVUL1H20360.2 HVUL2H52073.2 0.111491340343794
HVUL1H20360.2 HVUL2H53124.2 0.27707362096605
HVUL1H20360.2 HVUL2H53320.2 0.0606739402869479
HVUL1H20360.2 HVUL3H02529.2 0.0865513560499982
HVUL1H20360.2 HVUL3H02717.2 0.157132601017753
HVUL1H20360.2 HVUL3H03695.2 0.160787555577432
HVUL1H20360.2 HVUL3H05976.2 0.188514070822362
HVUL1H20360.2 HVUL3H06040.2 0.134143319194546
HVUL1H20360.2 HVUL3H06208.2 0.122358404709289
HVUL1H20360.2 HVUL3H06433.2 0.216608566120676
HVUL1H20360.2 HVUL3H06718.2 0.0190018726274808
HVUL1H20360.2 HVUL3H09013.2 0.191918403173148
HVUL1H20360.2 HVUL3H11956.2 0.100293186313518
HVUL1H20360.2 HVUL3H11967.2 0.107132095631407
HVUL1H20360.2 HVUL3H12364.2 0.130642880777702
HVUL1H20360.2 HVUL3H12464.2 0.136541880489579
HVUL1H20360.2 HVUL3H12728.2 0.1886250791985
HVUL1H20360.2 HVUL3H15476.2 0.114794639449219
HVUL1H20360.2 HVUL3H15598.2 0.107840201166293
HVUL1H20360.2 HVUL3H15897.2 0.150319348676619
HVUL1H20360.2 HVUL3H16981.2 0.0620628619393026
HVUL1H20360.2 HVUL3H17685.2 0.0725000823141891
HVUL1H20360.2 HVUL3H20168.2 0.213870853873212
HVUL1H20360.2 HVUL3H21329.2 0.0502192727320515
HVUL1H20360.2 HVUL3H21335.2 0.0634725716551831
HVUL1H20360.2 HVUL3H24029.2 0.292908147274977
HVUL1H20360.2 HVUL3H24267.2 0.128683444666229
HVUL1H20360.2 HVUL3H24886.2 0.178430507482892
HVUL1H20360.2 HVUL3H26926.2 0.189561286966259
HVUL1H20360.2 HVUL3H27212.2 0.0648695224006004
HVUL1H20360.2 HVUL3H27722.2 0.123054944635877
HVUL1H20360.2 HVUL3H32007.2 0.063942262880027
HVUL1H20360.2 HVUL3H32587.2 0.0694001025363245
HVUL1H20360.2 HVUL3H32589.2 0.0655856013435166
HVUL1H20360.2 HVUL3H32594.2 0.0461684121381115
HVUL1H20360.2 HVUL3H37124.2 0.0377750782354741
HVUL1H20360.2 HVUL3H41909.2 0.0683680335297272
HVUL1H20360.2 HVUL3H42226.2 0.247719511094887
HVUL1H20360.2 HVUL3H42480.2 0.0178425420086853
HVUL1H20360.2 HVUL3H42964.2 0.0574124156376673
HVUL1H20360.2 HVUL3H45689.2 0.0431228382334224
HVUL1H20360.2 HVUL3H48646.2 0.123775452548122
HVUL1H20360.2 HVUL3H50036.2 0.0864859562835814
HVUL1H20360.2 HVUL3H50037.2 0.0909322918905148
HVUL1H20360.2 HVUL3H51523.2 0.23746685709281
HVUL1H20360.2 HVUL3H52205.2 0.130086976781513
HVUL1H20360.2 HVUL3H55044.2 0.0582613220633905
HVUL1H20360.2 HVUL3H55885.2 0.145529342184672
HVUL1H20360.2 HVUL3H56403.2 0.0670500129500156
HVUL1H20360.2 HVUL3H56596.2 0.0717923290537235
HVUL1H20360.2 HVUL3H59391.2 0.061886338406972
HVUL1H20360.2 HVUL4H04686.2 0.263869852703658
HVUL1H20360.2 HVUL4H06353.2 0.0864719604344659
HVUL1H20360.2 HVUL4H07060.2 0.265614512280549
HVUL1H20360.2 HVUL4H07091.2 0.167730348115868
HVUL1H20360.2 HVUL4H07935.2 0.184230804447778
HVUL1H20360.2 HVUL4H08196.2 0.0941790874949691
HVUL1H20360.2 HVUL4H08345.2 0.305453534945444
HVUL1H20360.2 HVUL4H10933.2 0.194727446368186
HVUL1H20360.2 HVUL4H14392.2 0.22700652958219
HVUL1H20360.2 HVUL4H18822.2 0.115421092676119
HVUL1H20360.2 HVUL4H20060.2 0.0630315632026665
HVUL1H20360.2 HVUL4H20810.2 0.256196945905399
HVUL1H20360.2 HVUL4H21881.2 0.0649341993215018
HVUL1H20360.2 HVUL4H22656.2 0.179682195572633
HVUL1H20360.2 HVUL4H22657.2 0.0913633646284623
HVUL1H20360.2 HVUL4H22877.2 0.28103485019388
HVUL1H20360.2 HVUL4H23256.2 0.150182350490708
HVUL1H20360.2 HVUL4H23522.2 0.0636852595863002
HVUL1H20360.2 HVUL4H24986.2 0.186805619042968
HVUL1H20360.2 HVUL4H25690.2 0.0972780150636891
HVUL1H20360.2 HVUL4H26843.2 0.251818937782868
HVUL1H20360.2 HVUL4H28003.2 0.134122429363639
HVUL1H20360.2 HVUL4H30683.2 0.0575373018157382
HVUL1H20360.2 HVUL4H31396.2 0.190256060104181
HVUL1H20360.2 HVUL4H33244.2 0.078521050930636
HVUL1H20360.2 HVUL4H33249.2 0.100366321073791
HVUL1H20360.2 HVUL4H34490.2 0.126944194342792
HVUL1H20360.2 HVUL4H35991.2 0.0311351570686005
HVUL1H20360.2 HVUL4H36252.2 0.202680215911609
HVUL1H20360.2 HVUL4H36253.2 0.177414649153882
HVUL1H20360.2 HVUL4H38558.2 0.0284585766388425
HVUL1H20360.2 HVUL4H38766.2 0.0700106803018359
HVUL1H20360.2 HVUL4H39948.2 0.0443273128819514
HVUL1H20360.2 HVUL4H42204.2 0.0873409478046153
HVUL1H20360.2 HVUL4H45220.2 0.276211168774904
HVUL1H20360.2 HVUL4H46594.2 0.154846956152869
HVUL1H20360.2 HVUL4H46709.2 0.0699925623435127
HVUL1H20360.2 HVUL4H51087.2 0.0727924741836137
HVUL1H20360.2 HVUL4H51168.2 0.0417618633042242
HVUL1H20360.2 HVUL4H52689.2 0.187861595004861
HVUL1H20360.2 HVUL4H58026.2 0.0737614101570653
HVUL1H20360.2 HVUL5H02096.2 0.249069164966014
HVUL1H20360.2 HVUL5H03287.2 0.104815142157825
HVUL1H20360.2 HVUL5H03709.2 0.263958948012907
HVUL1H20360.2 HVUL5H03750.2 0.089597459827637
HVUL1H20360.2 HVUL5H05065.2 0.142291271478206
HVUL1H20360.2 HVUL5H08243.2 0.0338728848394795
HVUL1H20360.2 HVUL5H09122.2 0.0956490629666321
HVUL1H20360.2 HVUL5H09615.2 0.046819965052263
HVUL1H20360.2 HVUL5H13618.2 0.0808734025193839
HVUL1H20360.2 HVUL5H13950.2 0.15845003617883
HVUL1H20360.2 HVUL5H14311.2 0.036351554941025
HVUL1H20360.2 HVUL5H14765.2 0.181411553052066
HVUL1H20360.2 HVUL5H14878.2 0.112814302461453
HVUL1H20360.2 HVUL5H16565.2 0.0226730976723537
HVUL1H20360.2 HVUL5H17995.2 0.216553881350524
HVUL1H20360.2 HVUL5H22122.2 0.220601521837609
HVUL1H20360.2 HVUL5H23996.2 0.0100299903950591
HVUL1H20360.2 HVUL5H24150.2 0.0800468905874136
HVUL1H20360.2 HVUL5H24217.2 0.0454504001378613
HVUL1H20360.2 HVUL5H24547.2 0.0773402543109375
HVUL1H20360.2 HVUL5H24762.2 0.0451436127634777
HVUL1H20360.2 HVUL5H25876.2 0.046800620885098
HVUL1H20360.2 HVUL5H27016.2 0.028063568953994
HVUL1H20360.2 HVUL5H27423.2 0.174935584252209
HVUL1H20360.2 HVUL5H27848.2 0.16756357214005
HVUL1H20360.2 HVUL5H28266.2 0.0428036294267491
HVUL1H20360.2 HVUL5H28980.2 0.151697036969308
HVUL1H20360.2 HVUL5H28981.2 0.0273322972638548
HVUL1H20360.2 HVUL5H29493.2 0.0879689218923908
HVUL1H20360.2 HVUL5H30305.2 0.226975487548422
HVUL1H20360.2 HVUL5H31472.2 0.0792972394689453
HVUL1H20360.2 HVUL5H31534.2 0.0545846125066194
HVUL1H20360.2 HVUL5H32245.2 0.0503229869106702
HVUL1H20360.2 HVUL5H33683.2 0.108899315011351
HVUL1H20360.2 HVUL5H33735.2 0.081373522449834
HVUL1H20360.2 HVUL5H36534.2 0.121582706307407
HVUL1H20360.2 HVUL5H36751.2 0.146450525995308
HVUL1H20360.2 HVUL5H39739.2 0.270383567516694
HVUL1H20360.2 HVUL5H39748.2 0.112623319270709
HVUL1H20360.2 HVUL5H40577.2 0.231887848257976
HVUL1H20360.2 HVUL5H47286.2 0.0385687184588897
HVUL1H20360.2 HVUL5H47962.2 0.102380055312757
HVUL1H20360.2 HVUL5H48694.2 0.199971817997523
HVUL1H20360.2 HVUL5H49109.2 0.0997239185320209
HVUL1H20360.2 HVUL5H49815.2 0.0624975811513166
HVUL1H20360.2 HVUL5H50421.2 0.143419413652738
HVUL1H20360.2 HVUL5H53175.2 0.192447338159885
HVUL1H20360.2 HVUL6H01880.2 0.049820915031801
HVUL1H20360.2 HVUL6H02023.2 0.224946276228354
HVUL1H20360.2 HVUL6H03366.2 0.193804668420694
HVUL1H20360.2 HVUL6H03725.2 0.112167564222234
HVUL1H20360.2 HVUL6H04553.2 0.172656456018476
HVUL1H20360.2 HVUL6H05446.2 0.0675831533431804
HVUL1H20360.2 HVUL6H07471.2 0.0896217891055467
HVUL1H20360.2 HVUL6H08769.2 0.272510054574365
HVUL1H20360.2 HVUL6H09792.2 0.0350989314815314
HVUL1H20360.2 HVUL6H11196.2 0.0179461596707854
HVUL1H20360.2 HVUL6H15294.2 0.0818100847631199
HVUL1H20360.2 HVUL6H15402.2 0.196272162229106
HVUL1H20360.2 HVUL6H17004.2 0.0268708280681331
HVUL1H20360.2 HVUL6H17854.2 0.0481257273531251
HVUL1H20360.2 HVUL6H18328.2 0.165056597891259
HVUL1H20360.2 HVUL6H19305.2 0.276552416622462
HVUL1H20360.2 HVUL6H19934.2 0.0293976361739308
HVUL1H20360.2 HVUL6H24521.2 0.0241445957126828
HVUL1H20360.2 HVUL6H25340.2 0.231844581063338
HVUL1H20360.2 HVUL6H29909.2 0.259738678189991
HVUL1H20360.2 HVUL6H31900.2 0.112927831264187
HVUL1H20360.2 HVUL6H32383.2 0.0799247890893045
HVUL1H20360.2 HVUL6H36406.2 0.282329516012898
HVUL1H20360.2 HVUL6H37029.2 0.217829971129745
HVUL1H20360.2 HVUL6H38442.2 0.239274142123706
HVUL1H20360.2 HVUL6H38788.2 0.125334174584069
HVUL1H20360.2 HVUL6H38874.2 0.0373234949388005
HVUL1H20360.2 HVUL6H40505.2 0.23256799719192
HVUL1H20360.2 HVUL6H41149.2 0.250431545371903
HVUL1H20360.2 HVUL6H45898.2 0.143960776825779
HVUL1H20360.2 HVUL6H46097.2 0.103000950052894
HVUL1H20360.2 HVUL6H46099.2 0.290068204445162
HVUL1H20360.2 HVUL6H46104.2 0.110424003431808
HVUL1H20360.2 HVUL6H48954.2 0.10346183496634
HVUL1H20360.2 HVUL6H51096.2 0.0770916421399026
HVUL1H20360.2 HVUL7H01642.2 0.161232560911231
HVUL1H20360.2 HVUL7H01987.2 0.0993341795276762
HVUL1H20360.2 HVUL7H02902.2 0.140066284548419
HVUL1H20360.2 HVUL7H05382.2 0.0544643143362187
HVUL1H20360.2 HVUL7H05514.2 0.0698893718909868
HVUL1H20360.2 HVUL7H06762.2 0.0598949746134154
HVUL1H20360.2 HVUL7H08413.2 0.084555278275465
HVUL1H20360.2 HVUL7H09127.2 0.0558550272471763
HVUL1H20360.2 HVUL7H09572.2 0.167711785106606
HVUL1H20360.2 HVUL7H09713.2 0.0393554176770183
HVUL1H20360.2 HVUL7H10613.2 0.0770762629620926
HVUL1H20360.2 HVUL7H12169.2 0.0577401512331122
HVUL1H20360.2 HVUL7H14873.2 0.0857992579564338
HVUL1H20360.2 HVUL7H15430.2 0.265851002435407
HVUL1H20360.2 HVUL7H17449.2 0.021225067287989
HVUL1H20360.2 HVUL7H18584.2 0.236631264323315
HVUL1H20360.2 HVUL7H18798.2 0.215893539450085
HVUL1H20360.2 HVUL7H19404.2 0.265571651636994
HVUL1H20360.2 HVUL7H19446.2 0.272139617799292
HVUL1H20360.2 HVUL7H20841.2 0.01255554915356
HVUL1H20360.2 HVUL7H23622.2 0.0205681775569811
HVUL1H20360.2 HVUL7H24220.2 0.0580773576383245
HVUL1H20360.2 HVUL7H26985.2 0.0853570551683999
HVUL1H20360.2 HVUL7H28814.2 0.21150216052785
HVUL1H20360.2 HVUL7H30153.2 0.103797529208085
HVUL1H20360.2 HVUL7H31946.2 0.126947803203723
HVUL1H20360.2 HVUL7H32226.2 0.0134258029531143
HVUL1H20360.2 HVUL7H32680.2 0.211619238645604
HVUL1H20360.2 HVUL7H33531.2 0.0401792487534911
HVUL1H20360.2 HVUL7H33535.2 0.0442370523155588
HVUL1H20360.2 HVUL7H34129.2 0.195217221525797
HVUL1H20360.2 HVUL7H34629.2 0.0458872084933938
HVUL1H20360.2 HVUL7H35574.2 0.0402175483003664
HVUL1H20360.2 HVUL7H35655.2 0.109863760026896
HVUL1H20360.2 HVUL7H36582.2 0.0797418526789805
HVUL1H20360.2 HVUL7H37394.2 0.0224932634931709
HVUL1H20360.2 HVUL7H38141.2 0.0831472386724234
HVUL1H20360.2 HVUL7H38746.2 0.125371524736369
HVUL1H20360.2 HVUL7H40086.2 0.128883471212385
HVUL1H20360.2 HVUL7H41147.2 0.227104884041573
HVUL1H20360.2 HVUL7H41614.2 0.0627289629949661
HVUL1H20360.2 HVUL7H41635.2 0.104363520097298
HVUL1H20360.2 HVUL7H42129.2 0.141256142034858
HVUL1H20360.2 HVUL7H43367.2 0.248178825993327
HVUL1H20360.2 HVUL7H44188.2 0.292283819200797
HVUL1H20360.2 HVUL7H51974.2 0.124838144673174
HVUL1H20360.2 HVUL7H53407.2 0.095130723456385
HVUL1H21556.2 HVUL1H22016.2 0.265754628946571
HVUL1H21556.2 HVUL1H22532.2 0.204972138224567
HVUL1H21556.2 HVUL1H23974.2 0.189395947050537
HVUL1H21556.2 HVUL1H24390.2 0.211022545640027
HVUL1H21556.2 HVUL1H29666.2 0.206297825883344
HVUL1H21556.2 HVUL1H30589.2 0.2358279619425
HVUL1H21556.2 HVUL1H30857.2 0.131362618215311
HVUL1H21556.2 HVUL1H31339.2 0.344752619644494
HVUL1H21556.2 HVUL1H32442.2 0.193429985146681
HVUL1H21556.2 HVUL1H32789.2 0.133169385028914
HVUL1H21556.2 HVUL1H33000.2 0.149857353717175
HVUL1H21556.2 HVUL1H34458.2 0.223792818691377
HVUL1H21556.2 HVUL1H37233.2 0.192045202193159
HVUL1H21556.2 HVUL1H37466.2 0.162832790343018
HVUL1H21556.2 HVUL1H40084.2 0.162718605967303
HVUL1H21556.2 HVUL1H43359.2 0.237791600011395
HVUL1H21556.2 HVUL1H43656.2 0.148018856337605
HVUL1H21556.2 HVUL1H44195.2 0.0475554574025079
HVUL1H21556.2 HVUL1H47175.2 0.101581564534641
HVUL1H21556.2 HVUL1H48073.2 0.338879857461909
HVUL1H21556.2 HVUL1H52124.2 0.147154275909963
HVUL1H21556.2 HVUL2H00488.2 0.0336580852039394
HVUL1H21556.2 HVUL2H01065.2 0.082626596847085
HVUL1H21556.2 HVUL2H03693.2 0.194652289211097
HVUL1H21556.2 HVUL2H04444.2 0.0870283486633502
HVUL1H21556.2 HVUL2H04690.2 0.290663810365734
HVUL1H21556.2 HVUL2H05107.2 0.0930649517367224
HVUL1H21556.2 HVUL2H05483.2 0.212483066518581
HVUL1H21556.2 HVUL2H05509.2 0.144320486563578
HVUL1H21556.2 HVUL2H05580.2 0.0746269048721144
HVUL1H21556.2 HVUL2H06941.2 0.0889730037753311
HVUL1H21556.2 HVUL2H07117.2 0.162592863950883
HVUL1H21556.2 HVUL2H08148.2 0.195464707793292
HVUL1H21556.2 HVUL2H09901.2 0.28093077824674
HVUL1H21556.2 HVUL2H10344.2 0.315071557331607
HVUL1H21556.2 HVUL2H10450.2 0.215299696087203
HVUL1H21556.2 HVUL2H11398.2 0.244990973153557
HVUL1H21556.2 HVUL2H12743.2 0.182316449430258
HVUL1H21556.2 HVUL2H15007.2 0.233048069439949
HVUL1H21556.2 HVUL2H15185.2 0.062611730563712
HVUL1H21556.2 HVUL2H16659.2 0.181367774607708
HVUL1H21556.2 HVUL2H17664.2 0.0791386695232673
HVUL1H21556.2 HVUL2H19076.2 0.189011334311929
HVUL1H21556.2 HVUL2H19077.2 0.151050703053764
HVUL1H21556.2 HVUL2H19925.2 0.318902580503681
HVUL1H21556.2 HVUL2H21399.2 0.0858195598842866
HVUL1H21556.2 HVUL2H21734.2 0.19834192792164
HVUL1H21556.2 HVUL2H22826.2 0.115238974206678
HVUL1H21556.2 HVUL2H24680.2 0.148074791870947
HVUL1H21556.2 HVUL2H25597.2 0.0315646654391143
HVUL1H21556.2 HVUL2H26485.2 0.156086063391299
HVUL1H21556.2 HVUL2H26573.2 0.168876265224755
HVUL1H21556.2 HVUL2H28164.2 0.0912264896482516
HVUL1H21556.2 HVUL2H29045.2 0.181776785504059
HVUL1H21556.2 HVUL2H31707.2 0.202213369677554
HVUL1H21556.2 HVUL2H35334.2 0.226599863827426
HVUL1H21556.2 HVUL2H37652.2 0.264977368417115
HVUL1H21556.2 HVUL2H38539.2 0.22250090139228
HVUL1H21556.2 HVUL2H38540.2 0.210978402700176
HVUL1H21556.2 HVUL2H40334.2 0.103107874533029
HVUL1H21556.2 HVUL2H43442.2 0.209021676060503
HVUL1H21556.2 HVUL2H45567.2 0.0786605539750797
HVUL1H21556.2 HVUL2H46744.2 0.247855706706036
HVUL1H21556.2 HVUL2H48830.2 0.031890429176635
HVUL1H21556.2 HVUL2H49126.2 0.216766287786057
HVUL1H21556.2 HVUL2H50114.2 0.0690318020310104
HVUL1H21556.2 HVUL2H50171.2 0.116964248297125
HVUL1H21556.2 HVUL2H50172.2 0.0521424886638755
HVUL1H21556.2 HVUL2H51674.2 0.135941402333669
HVUL1H21556.2 HVUL2H52073.2 0.175855460608273
HVUL1H21556.2 HVUL2H53124.2 0.240403940902244
HVUL1H21556.2 HVUL2H53320.2 0.136135100666616
HVUL1H21556.2 HVUL3H02529.2 0.143108530907173
HVUL1H21556.2 HVUL3H02717.2 0.252625678574158
HVUL1H21556.2 HVUL3H03695.2 0.269776684055572
HVUL1H21556.2 HVUL3H05976.2 0.287990602711361
HVUL1H21556.2 HVUL3H06040.2 0.154930347539874
HVUL1H21556.2 HVUL3H06208.2 0.254082599182815
HVUL1H21556.2 HVUL3H06433.2 0.32135929577926
HVUL1H21556.2 HVUL3H06718.2 0.0600441734700019
HVUL1H21556.2 HVUL3H09013.2 0.258664459944734
HVUL1H21556.2 HVUL3H11956.2 0.203668073279116
HVUL1H21556.2 HVUL3H11967.2 0.248128097202342
HVUL1H21556.2 HVUL3H12364.2 0.22637879996423
HVUL1H21556.2 HVUL3H12464.2 0.278482502501613
HVUL1H21556.2 HVUL3H12728.2 0.248233335737036
HVUL1H21556.2 HVUL3H15476.2 0.228153890331911
HVUL1H21556.2 HVUL3H15598.2 0.16423558048129
HVUL1H21556.2 HVUL3H15897.2 0.0789335965966403
HVUL1H21556.2 HVUL3H16981.2 0.162383255321975
HVUL1H21556.2 HVUL3H17685.2 0.153657964752217
HVUL1H21556.2 HVUL3H20168.2 0.302931641111667
HVUL1H21556.2 HVUL3H21329.2 0.13113462055138
HVUL1H21556.2 HVUL3H21335.2 0.147846567525569
HVUL1H21556.2 HVUL3H24029.2 0.274275446353594
HVUL1H21556.2 HVUL3H24267.2 0.235223781734177
HVUL1H21556.2 HVUL3H24886.2 0.213480494265797
HVUL1H21556.2 HVUL3H26926.2 0.178683317495387
HVUL1H21556.2 HVUL3H27212.2 0.133531452455645
HVUL1H21556.2 HVUL3H27722.2 0.249868883908383
HVUL1H21556.2 HVUL3H32007.2 0.105946371416287
HVUL1H21556.2 HVUL3H32587.2 0.122144660536994
HVUL1H21556.2 HVUL3H32589.2 0.119432612113956
HVUL1H21556.2 HVUL3H32594.2 0.116270103895269
HVUL1H21556.2 HVUL3H37124.2 0.0861997518979433
HVUL1H21556.2 HVUL3H41909.2 0.143320283054158
HVUL1H21556.2 HVUL3H42226.2 0.140420940086035
HVUL1H21556.2 HVUL3H42480.2 0.0503782949372316
HVUL1H21556.2 HVUL3H42964.2 0.13874285002063
HVUL1H21556.2 HVUL3H45689.2 0.0921483856759746
HVUL1H21556.2 HVUL3H48646.2 0.259973501957075
HVUL1H21556.2 HVUL3H50036.2 0.153091831566759
HVUL1H21556.2 HVUL3H50037.2 0.201489372802337
HVUL1H21556.2 HVUL3H51523.2 0.284477624030144
HVUL1H21556.2 HVUL3H52205.2 0.246008320675883
HVUL1H21556.2 HVUL3H55044.2 0.102191429326036
HVUL1H21556.2 HVUL3H55885.2 0.26003739666981
HVUL1H21556.2 HVUL3H56403.2 0.141983005766224
HVUL1H21556.2 HVUL3H56596.2 0.185002309986453
HVUL1H21556.2 HVUL3H59391.2 0.132852799268342
HVUL1H21556.2 HVUL4H04686.2 0.203834330916374
HVUL1H21556.2 HVUL4H06353.2 0.163101320953065
HVUL1H21556.2 HVUL4H07060.2 0.147790628376548
HVUL1H21556.2 HVUL4H07091.2 0.193812121659305
HVUL1H21556.2 HVUL4H07935.2 0.272275145056977
HVUL1H21556.2 HVUL4H08196.2 0.189268363170755
HVUL1H21556.2 HVUL4H08345.2 0.239403731986353
HVUL1H21556.2 HVUL4H10933.2 0.196667310970963
HVUL1H21556.2 HVUL4H14392.2 0.279366017722651
HVUL1H21556.2 HVUL4H18822.2 0.229937622444735
HVUL1H21556.2 HVUL4H20060.2 0.124504406085188
HVUL1H21556.2 HVUL4H20810.2 0.151846644753671
HVUL1H21556.2 HVUL4H21881.2 0.132270580165635
HVUL1H21556.2 HVUL4H22656.2 0.306142609556693
HVUL1H21556.2 HVUL4H22657.2 0.187656388860795
HVUL1H21556.2 HVUL4H22877.2 0.322247652467522
HVUL1H21556.2 HVUL4H23256.2 0.24225398612598
HVUL1H21556.2 HVUL4H23522.2 0.146515808143201
HVUL1H21556.2 HVUL4H24986.2 0.271592644748136
HVUL1H21556.2 HVUL4H25690.2 0.238727364698076
HVUL1H21556.2 HVUL4H26843.2 0.23813062157188
HVUL1H21556.2 HVUL4H28003.2 0.171657095929177
HVUL1H21556.2 HVUL4H30683.2 0.0875939011854115
HVUL1H21556.2 HVUL4H31396.2 0.240260800720294
HVUL1H21556.2 HVUL4H33244.2 0.1685261773445
HVUL1H21556.2 HVUL4H33249.2 0.220000723041306
HVUL1H21556.2 HVUL4H34490.2 0.227473186514416
HVUL1H21556.2 HVUL4H35991.2 0.0701640936704712
HVUL1H21556.2 HVUL4H36252.2 0.271250397762463
HVUL1H21556.2 HVUL4H36253.2 0.297826606634743
HVUL1H21556.2 HVUL4H38558.2 0.079216460785464
HVUL1H21556.2 HVUL4H38766.2 0.157553130365174
HVUL1H21556.2 HVUL4H39948.2 0.0974021655975669
HVUL1H21556.2 HVUL4H42204.2 0.178465095279503
HVUL1H21556.2 HVUL4H45220.2 0.200080184500902
HVUL1H21556.2 HVUL4H46594.2 0.223336231938878
HVUL1H21556.2 HVUL4H46709.2 0.132209226962692
HVUL1H21556.2 HVUL4H51087.2 0.173396634255362
HVUL1H21556.2 HVUL4H51168.2 0.109972034130561
HVUL1H21556.2 HVUL4H52689.2 0.212557579634577
HVUL1H21556.2 HVUL4H58026.2 0.147013570892204
HVUL1H21556.2 HVUL5H02096.2 0.226532426820378
HVUL1H21556.2 HVUL5H03287.2 0.212033735921066
HVUL1H21556.2 HVUL5H03709.2 0.33569086693062
HVUL1H21556.2 HVUL5H03750.2 0.195159762317137
HVUL1H21556.2 HVUL5H05065.2 0.265828120639896
HVUL1H21556.2 HVUL5H08243.2 0.0763118270054995
HVUL1H21556.2 HVUL5H09122.2 0.202762856159705
HVUL1H21556.2 HVUL5H09615.2 0.104153116078828
HVUL1H21556.2 HVUL5H13618.2 0.135964425866398
HVUL1H21556.2 HVUL5H13950.2 0.273655997182939
HVUL1H21556.2 HVUL5H14311.2 0.0707946014400781
HVUL1H21556.2 HVUL5H14765.2 0.117105498831919
HVUL1H21556.2 HVUL5H14878.2 0.103607762916025
HVUL1H21556.2 HVUL5H16565.2 0.049809335037194
HVUL1H21556.2 HVUL5H17995.2 0.229938471503088
HVUL1H21556.2 HVUL5H22122.2 0.303246369287874
HVUL1H21556.2 HVUL5H23996.2 0.0263816774419519
HVUL1H21556.2 HVUL5H24150.2 0.185490332155934
HVUL1H21556.2 HVUL5H24217.2 0.0837162464633976
HVUL1H21556.2 HVUL5H24547.2 0.129791362014421
HVUL1H21556.2 HVUL5H24762.2 0.109198749645157
HVUL1H21556.2 HVUL5H25876.2 0.0733510399771099
HVUL1H21556.2 HVUL5H27016.2 0.0563251904082368
HVUL1H21556.2 HVUL5H27423.2 0.111554581828289
HVUL1H21556.2 HVUL5H27848.2 0.150469105678002
HVUL1H21556.2 HVUL5H28266.2 0.0849667863053724
HVUL1H21556.2 HVUL5H28980.2 0.294038551039775
HVUL1H21556.2 HVUL5H28981.2 0.0572000669264713
HVUL1H21556.2 HVUL5H29493.2 0.19864810892345
HVUL1H21556.2 HVUL5H30305.2 0.308833177754947
HVUL1H21556.2 HVUL5H31472.2 0.132345606753688
HVUL1H21556.2 HVUL5H31534.2 0.122305987942516
HVUL1H21556.2 HVUL5H32245.2 0.0985673945230328
HVUL1H21556.2 HVUL5H33683.2 0.193220866626786
HVUL1H21556.2 HVUL5H33735.2 0.188070606103866
HVUL1H21556.2 HVUL5H36534.2 0.207884434908842
HVUL1H21556.2 HVUL5H36751.2 0.283846871539141
HVUL1H21556.2 HVUL5H39739.2 0.19311008592191
HVUL1H21556.2 HVUL5H39748.2 0.224341229125044
HVUL1H21556.2 HVUL5H40577.2 0.272624003414033
HVUL1H21556.2 HVUL5H47286.2 0.0773370841898474
HVUL1H21556.2 HVUL5H47962.2 0.1892780289753
HVUL1H21556.2 HVUL5H48694.2 0.195712727955347
HVUL1H21556.2 HVUL5H49109.2 0.206195685014933
HVUL1H21556.2 HVUL5H49815.2 0.126974785223054
HVUL1H21556.2 HVUL5H50421.2 0.263339955355581
HVUL1H21556.2 HVUL5H53175.2 0.272276756154955
HVUL1H21556.2 HVUL6H01880.2 0.090625931178086
HVUL1H21556.2 HVUL6H02023.2 0.314890743214443
HVUL1H21556.2 HVUL6H03366.2 0.322997325931322
HVUL1H21556.2 HVUL6H03725.2 0.242896919773165
HVUL1H21556.2 HVUL6H04553.2 0.109047371755661
HVUL1H21556.2 HVUL6H05446.2 0.143666260729094
HVUL1H21556.2 HVUL6H07471.2 0.189066438881559
HVUL1H21556.2 HVUL6H08769.2 0.312354800868078
HVUL1H21556.2 HVUL6H09792.2 0.0891890266882003
HVUL1H21556.2 HVUL6H11196.2 0.0314927553223615
HVUL1H21556.2 HVUL6H15294.2 0.197795043480251
HVUL1H21556.2 HVUL6H15402.2 0.227714714437045
HVUL1H21556.2 HVUL6H17004.2 0.0435848738754881
HVUL1H21556.2 HVUL6H17854.2 0.0855970040344253
HVUL1H21556.2 HVUL6H18328.2 0.245701790184807
HVUL1H21556.2 HVUL6H19305.2 0.195890565845977
HVUL1H21556.2 HVUL6H19934.2 0.0622042844591479
HVUL1H21556.2 HVUL6H24521.2 0.0378780534525991
HVUL1H21556.2 HVUL6H25340.2 0.267017247509081
HVUL1H21556.2 HVUL6H29909.2 0.324418650903395
HVUL1H21556.2 HVUL6H31900.2 0.140229342562508
HVUL1H21556.2 HVUL6H32383.2 0.183265225380693
HVUL1H21556.2 HVUL6H36406.2 0.255876294408712
HVUL1H21556.2 HVUL6H37029.2 0.228288227238742
HVUL1H21556.2 HVUL6H38442.2 0.20256241970922
HVUL1H21556.2 HVUL6H38788.2 0.235545166111947
HVUL1H21556.2 HVUL6H38874.2 0.0611440650126658
HVUL1H21556.2 HVUL6H40505.2 0.313417989280712
HVUL1H21556.2 HVUL6H41149.2 0.180102000438999
HVUL1H21556.2 HVUL6H45898.2 0.249054023593054
HVUL1H21556.2 HVUL6H46097.2 0.182844930432091
HVUL1H21556.2 HVUL6H46099.2 0.252494448668031
HVUL1H21556.2 HVUL6H46104.2 0.209050934670659
HVUL1H21556.2 HVUL6H48954.2 0.205520161470854
HVUL1H21556.2 HVUL6H51096.2 0.14007084733382
HVUL1H21556.2 HVUL7H01642.2 0.226124049396349
HVUL1H21556.2 HVUL7H01987.2 0.23256528745654
HVUL1H21556.2 HVUL7H02902.2 0.280508279821753
HVUL1H21556.2 HVUL7H05382.2 0.122285809205898
HVUL1H21556.2 HVUL7H05514.2 0.185421508598048
HVUL1H21556.2 HVUL7H06762.2 0.134659214616981
HVUL1H21556.2 HVUL7H08413.2 0.209594699476873
HVUL1H21556.2 HVUL7H09127.2 0.140729794615761
HVUL1H21556.2 HVUL7H09572.2 0.19482628914445
HVUL1H21556.2 HVUL7H09713.2 0.0849637187280933
HVUL1H21556.2 HVUL7H10613.2 0.169929785349849
HVUL1H21556.2 HVUL7H12169.2 0.12382959319195
HVUL1H21556.2 HVUL7H14873.2 0.165822756631166
HVUL1H21556.2 HVUL7H15430.2 0.290088458537792
HVUL1H21556.2 HVUL7H17449.2 0.0420912332550365
HVUL1H21556.2 HVUL7H18584.2 0.200964573459348
HVUL1H21556.2 HVUL7H18798.2 0.280781736443054
HVUL1H21556.2 HVUL7H19404.2 0.279659125048861
HVUL1H21556.2 HVUL7H19446.2 0.300658725556428
HVUL1H21556.2 HVUL7H20841.2 0.0317690949397479
HVUL1H21556.2 HVUL7H23622.2 0.0440082784667873
HVUL1H21556.2 HVUL7H24220.2 0.154102008158323
HVUL1H21556.2 HVUL7H26985.2 0.183332000354394
HVUL1H21556.2 HVUL7H28814.2 0.224232086663545
HVUL1H21556.2 HVUL7H30153.2 0.192243117878718
HVUL1H21556.2 HVUL7H31946.2 0.227063072052469
HVUL1H21556.2 HVUL7H32226.2 0.0269956809044144
HVUL1H21556.2 HVUL7H32680.2 0.255043695141342
HVUL1H21556.2 HVUL7H33531.2 0.0914402081042902
HVUL1H21556.2 HVUL7H33535.2 0.0797406404130137
HVUL1H21556.2 HVUL7H34129.2 0.305186843276261
HVUL1H21556.2 HVUL7H34629.2 0.111742209198896
HVUL1H21556.2 HVUL7H35574.2 0.102525709694542
HVUL1H21556.2 HVUL7H35655.2 0.190801423650195
HVUL1H21556.2 HVUL7H36582.2 0.14659966427829
HVUL1H21556.2 HVUL7H37394.2 0.050185208463857
HVUL1H21556.2 HVUL7H38141.2 0.144913489399912
HVUL1H21556.2 HVUL7H38746.2 0.234408900138048
HVUL1H21556.2 HVUL7H40086.2 0.22799645963527
HVUL1H21556.2 HVUL7H41147.2 0.250091768065537
HVUL1H21556.2 HVUL7H41614.2 0.13853373752544
HVUL1H21556.2 HVUL7H41635.2 0.191170834603788
HVUL1H21556.2 HVUL7H42129.2 0.24705212714538
HVUL1H21556.2 HVUL7H43367.2 0.293870198937737
HVUL1H21556.2 HVUL7H44188.2 0.238645531133576
HVUL1H21556.2 HVUL7H51974.2 0.211512312142176
HVUL1H21556.2 HVUL7H53407.2 0.221710647583322
HVUL1H22016.2 HVUL1H22532.2 0.271559592089731
HVUL1H22016.2 HVUL1H23974.2 0.257970345099893
HVUL1H22016.2 HVUL1H24390.2 0.142132793597441
HVUL1H22016.2 HVUL1H29666.2 0.195381204855121
HVUL1H22016.2 HVUL1H30589.2 0.157016012349453
HVUL1H22016.2 HVUL1H30857.2 0.176802652330241
HVUL1H22016.2 HVUL1H31339.2 0.288689371871442
HVUL1H22016.2 HVUL1H32442.2 0.265832741117483
HVUL1H22016.2 HVUL1H32789.2 0.0952078749430483
HVUL1H22016.2 HVUL1H33000.2 0.123424857203861
HVUL1H22016.2 HVUL1H34458.2 0.281358905997474
HVUL1H22016.2 HVUL1H37233.2 0.143297528600921
HVUL1H22016.2 HVUL1H37466.2 0.212971212075578
HVUL1H22016.2 HVUL1H40084.2 0.127393058112801
HVUL1H22016.2 HVUL1H43359.2 0.139283721958108
HVUL1H22016.2 HVUL1H43656.2 0.17144591173649
HVUL1H22016.2 HVUL1H44195.2 0.0880130984845901
HVUL1H22016.2 HVUL1H47175.2 0.160398390268175
HVUL1H22016.2 HVUL1H48073.2 0.307315914691643
HVUL1H22016.2 HVUL1H52124.2 0.230424924522756
HVUL1H22016.2 HVUL2H00488.2 0.0606062622091781
HVUL1H22016.2 HVUL2H01065.2 0.0608312899764936
HVUL1H22016.2 HVUL2H03693.2 0.221778545143389
HVUL1H22016.2 HVUL2H04444.2 0.131839062336265
HVUL1H22016.2 HVUL2H04690.2 0.259222725784755
HVUL1H22016.2 HVUL2H05107.2 0.14608736688037
HVUL1H22016.2 HVUL2H05483.2 0.161550816730484
HVUL1H22016.2 HVUL2H05509.2 0.198335736516643
HVUL1H22016.2 HVUL2H05580.2 0.101246243647532
HVUL1H22016.2 HVUL2H06941.2 0.067005380297576
HVUL1H22016.2 HVUL2H07117.2 0.23640796709968
HVUL1H22016.2 HVUL2H08148.2 0.251636573733909
HVUL1H22016.2 HVUL2H09901.2 0.204122718514637
HVUL1H22016.2 HVUL2H10344.2 0.245663544061467
HVUL1H22016.2 HVUL2H10450.2 0.130663447545564
HVUL1H22016.2 HVUL2H11398.2 0.17345690590892
HVUL1H22016.2 HVUL2H12743.2 0.242588391896805
HVUL1H22016.2 HVUL2H15007.2 0.224587983916161
HVUL1H22016.2 HVUL2H15185.2 0.0913041249103049
HVUL1H22016.2 HVUL2H16659.2 0.156819849929396
HVUL1H22016.2 HVUL2H17664.2 0.154183544190582
HVUL1H22016.2 HVUL2H19076.2 0.244037992180987
HVUL1H22016.2 HVUL2H19077.2 0.218059690470694
HVUL1H22016.2 HVUL2H19925.2 0.225541851907672
HVUL1H22016.2 HVUL2H21399.2 0.114408468541875
HVUL1H22016.2 HVUL2H21734.2 0.237154839066919
HVUL1H22016.2 HVUL2H22826.2 0.18759182176376
HVUL1H22016.2 HVUL2H24680.2 0.175962876987653
HVUL1H22016.2 HVUL2H25597.2 0.0658446580163577
HVUL1H22016.2 HVUL2H26485.2 0.218031315650534
HVUL1H22016.2 HVUL2H26573.2 0.242057748835141
HVUL1H22016.2 HVUL2H28164.2 0.107883073234749
HVUL1H22016.2 HVUL2H29045.2 0.21736856279849
HVUL1H22016.2 HVUL2H31707.2 0.142908805802673
HVUL1H22016.2 HVUL2H35334.2 0.142940235453149
HVUL1H22016.2 HVUL2H37652.2 0.177933603350774
HVUL1H22016.2 HVUL2H38539.2 0.165458667907603
HVUL1H22016.2 HVUL2H38540.2 0.154488148044051
HVUL1H22016.2 HVUL2H40334.2 0.186640055730399
HVUL1H22016.2 HVUL2H43442.2 0.229645326490575
HVUL1H22016.2 HVUL2H45567.2 0.137942812882851
HVUL1H22016.2 HVUL2H46744.2 0.175292106572753
HVUL1H22016.2 HVUL2H48830.2 0.0583000224854816
HVUL1H22016.2 HVUL2H49126.2 0.169993473258645
HVUL1H22016.2 HVUL2H50114.2 0.0892057792904001
HVUL1H22016.2 HVUL2H50171.2 0.187898644246171
HVUL1H22016.2 HVUL2H50172.2 0.0360891700039249
HVUL1H22016.2 HVUL2H51674.2 0.204744321909539
HVUL1H22016.2 HVUL2H52073.2 0.146107582349207
HVUL1H22016.2 HVUL2H53124.2 0.210448373552817
HVUL1H22016.2 HVUL2H53320.2 0.0902834888957205
HVUL1H22016.2 HVUL3H02529.2 0.198322331423206
HVUL1H22016.2 HVUL3H02717.2 0.293457390484921
HVUL1H22016.2 HVUL3H03695.2 0.261485248412875
HVUL1H22016.2 HVUL3H05976.2 0.23466064565965
HVUL1H22016.2 HVUL3H06040.2 0.219697014533862
HVUL1H22016.2 HVUL3H06208.2 0.247516223795612
HVUL1H22016.2 HVUL3H06433.2 0.223355892233898
HVUL1H22016.2 HVUL3H06718.2 0.0734984609378684
HVUL1H22016.2 HVUL3H09013.2 0.181020361888776
HVUL1H22016.2 HVUL3H11956.2 0.145927455120221
HVUL1H22016.2 HVUL3H11967.2 0.233159986758281
HVUL1H22016.2 HVUL3H12364.2 0.283661476012062
HVUL1H22016.2 HVUL3H12464.2 0.286476210290527
HVUL1H22016.2 HVUL3H12728.2 0.149516213839606
HVUL1H22016.2 HVUL3H15476.2 0.228712708931118
HVUL1H22016.2 HVUL3H15598.2 0.0995064125142115
HVUL1H22016.2 HVUL3H15897.2 0.082421863622097
HVUL1H22016.2 HVUL3H16981.2 0.201433453138206
HVUL1H22016.2 HVUL3H17685.2 0.210410383736553
HVUL1H22016.2 HVUL3H20168.2 0.279978556218189
HVUL1H22016.2 HVUL3H21329.2 0.158228746328266
HVUL1H22016.2 HVUL3H21335.2 0.208849760464748
HVUL1H22016.2 HVUL3H24029.2 0.193749333502349
HVUL1H22016.2 HVUL3H24267.2 0.18581386430318
HVUL1H22016.2 HVUL3H24886.2 0.140674650399392
HVUL1H22016.2 HVUL3H26926.2 0.20332222537851
HVUL1H22016.2 HVUL3H27212.2 0.201296454626339
HVUL1H22016.2 HVUL3H27722.2 0.249349352931309
HVUL1H22016.2 HVUL3H32007.2 0.112501023257683
HVUL1H22016.2 HVUL3H32587.2 0.189094562951347
HVUL1H22016.2 HVUL3H32589.2 0.1847204138328
HVUL1H22016.2 HVUL3H32594.2 0.146250060722881
HVUL1H22016.2 HVUL3H37124.2 0.145729229217174
HVUL1H22016.2 HVUL3H41909.2 0.228769218931532
HVUL1H22016.2 HVUL3H42226.2 0.102946246483781
HVUL1H22016.2 HVUL3H42480.2 0.0664730045429886
HVUL1H22016.2 HVUL3H42964.2 0.184055050902323
HVUL1H22016.2 HVUL3H45689.2 0.146361788642635
HVUL1H22016.2 HVUL3H48646.2 0.25291453641872
HVUL1H22016.2 HVUL3H50036.2 0.236863761416469
HVUL1H22016.2 HVUL3H50037.2 0.211533323389564
HVUL1H22016.2 HVUL3H51523.2 0.223056089516279
HVUL1H22016.2 HVUL3H52205.2 0.263584590156138
HVUL1H22016.2 HVUL3H55044.2 0.175358840618364
HVUL1H22016.2 HVUL3H55885.2 0.175943022990719
HVUL1H22016.2 HVUL3H56403.2 0.228787687741013
HVUL1H22016.2 HVUL3H56596.2 0.202683006075055
HVUL1H22016.2 HVUL3H59391.2 0.202407858634443
HVUL1H22016.2 HVUL4H04686.2 0.133486281659738
HVUL1H22016.2 HVUL4H06353.2 0.20424727535039
HVUL1H22016.2 HVUL4H07060.2 0.120732268412802
HVUL1H22016.2 HVUL4H07091.2 0.112437276606204
HVUL1H22016.2 HVUL4H07935.2 0.237305778361405
HVUL1H22016.2 HVUL4H08196.2 0.253190495198404
HVUL1H22016.2 HVUL4H08345.2 0.179006911887398
HVUL1H22016.2 HVUL4H10933.2 0.131089827705526
HVUL1H22016.2 HVUL4H14392.2 0.269239652547869
HVUL1H22016.2 HVUL4H18822.2 0.275846952298801
HVUL1H22016.2 HVUL4H20060.2 0.187142555107881
HVUL1H22016.2 HVUL4H20810.2 0.137278719505577
HVUL1H22016.2 HVUL4H21881.2 0.157709141720424
HVUL1H22016.2 HVUL4H22656.2 0.269854834112813
HVUL1H22016.2 HVUL4H22657.2 0.211188285574586
HVUL1H22016.2 HVUL4H22877.2 0.234275818603458
HVUL1H22016.2 HVUL4H23256.2 0.276687624005241
HVUL1H22016.2 HVUL4H23522.2 0.206708550387388
HVUL1H22016.2 HVUL4H24986.2 0.288728675356737
HVUL1H22016.2 HVUL4H25690.2 0.17958142163193
HVUL1H22016.2 HVUL4H26843.2 0.200782975481806
HVUL1H22016.2 HVUL4H28003.2 0.215521951126566
HVUL1H22016.2 HVUL4H30683.2 0.133060996671927
HVUL1H22016.2 HVUL4H31396.2 0.285928763930248
HVUL1H22016.2 HVUL4H33244.2 0.23541731387368
HVUL1H22016.2 HVUL4H33249.2 0.260350959104013
HVUL1H22016.2 HVUL4H34490.2 0.288238977973992
HVUL1H22016.2 HVUL4H35991.2 0.104840955639324
HVUL1H22016.2 HVUL4H36252.2 0.229368056391434
HVUL1H22016.2 HVUL4H36253.2 0.239699428936435
HVUL1H22016.2 HVUL4H38558.2 0.0970357425621764
HVUL1H22016.2 HVUL4H38766.2 0.225693718769519
HVUL1H22016.2 HVUL4H39948.2 0.143778608110267
HVUL1H22016.2 HVUL4H42204.2 0.253104205567978
HVUL1H22016.2 HVUL4H45220.2 0.149181631377385
HVUL1H22016.2 HVUL4H46594.2 0.135059599708077
HVUL1H22016.2 HVUL4H46709.2 0.202430742568086
HVUL1H22016.2 HVUL4H51087.2 0.217330596500631
HVUL1H22016.2 HVUL4H51168.2 0.145003789985532
HVUL1H22016.2 HVUL4H52689.2 0.151336162804604
HVUL1H22016.2 HVUL4H58026.2 0.224655544087566
HVUL1H22016.2 HVUL5H02096.2 0.159754821712644
HVUL1H22016.2 HVUL5H03287.2 0.242189495332735
HVUL1H22016.2 HVUL5H03709.2 0.290491714185647
HVUL1H22016.2 HVUL5H03750.2 0.193616310069843
HVUL1H22016.2 HVUL5H05065.2 0.181038528071384
HVUL1H22016.2 HVUL5H08243.2 0.124443564202321
HVUL1H22016.2 HVUL5H09122.2 0.263938750012001
HVUL1H22016.2 HVUL5H09615.2 0.173470753988234
HVUL1H22016.2 HVUL5H13618.2 0.147580729090524
HVUL1H22016.2 HVUL5H13950.2 0.271675231489415
HVUL1H22016.2 HVUL5H14311.2 0.101792001853183
HVUL1H22016.2 HVUL5H14765.2 0.0917850776598051
HVUL1H22016.2 HVUL5H14878.2 0.0594775153715264
HVUL1H22016.2 HVUL5H16565.2 0.0878270492227117
HVUL1H22016.2 HVUL5H17995.2 0.158054729611927
HVUL1H22016.2 HVUL5H22122.2 0.303891612371752
HVUL1H22016.2 HVUL5H23996.2 0.0401680347414859
HVUL1H22016.2 HVUL5H24150.2 0.233266290723214
HVUL1H22016.2 HVUL5H24217.2 0.128428686224632
HVUL1H22016.2 HVUL5H24547.2 0.11337124077205
HVUL1H22016.2 HVUL5H24762.2 0.174571039317312
HVUL1H22016.2 HVUL5H25876.2 0.136321423554204
HVUL1H22016.2 HVUL5H27016.2 0.0949491277304229
HVUL1H22016.2 HVUL5H27423.2 0.0889514112086156
HVUL1H22016.2 HVUL5H27848.2 0.196401742933387
HVUL1H22016.2 HVUL5H28266.2 0.142395046999342
HVUL1H22016.2 HVUL5H28980.2 0.224320850006825
HVUL1H22016.2 HVUL5H28981.2 0.113478074681424
HVUL1H22016.2 HVUL5H29493.2 0.201985039860383
HVUL1H22016.2 HVUL5H30305.2 0.267570403127222
HVUL1H22016.2 HVUL5H31472.2 0.202685327205736
HVUL1H22016.2 HVUL5H31534.2 0.143293541221302
HVUL1H22016.2 HVUL5H32245.2 0.164182819121993
HVUL1H22016.2 HVUL5H33683.2 0.255097111187549
HVUL1H22016.2 HVUL5H33735.2 0.250313866767753
HVUL1H22016.2 HVUL5H36534.2 0.277158113737126
HVUL1H22016.2 HVUL5H36751.2 0.279814976293401
HVUL1H22016.2 HVUL5H39739.2 0.162116139362148
HVUL1H22016.2 HVUL5H39748.2 0.28796948614778
HVUL1H22016.2 HVUL5H40577.2 0.291725228270789
HVUL1H22016.2 HVUL5H47286.2 0.143008571813095
HVUL1H22016.2 HVUL5H47962.2 0.268909237296187
HVUL1H22016.2 HVUL5H48694.2 0.107723566418849
HVUL1H22016.2 HVUL5H49109.2 0.251535018860352
HVUL1H22016.2 HVUL5H49815.2 0.201462929394323
HVUL1H22016.2 HVUL5H50421.2 0.249646394236773
HVUL1H22016.2 HVUL5H53175.2 0.206999455355456
HVUL1H22016.2 HVUL6H01880.2 0.130418450329896
HVUL1H22016.2 HVUL6H02023.2 0.272037018778872
HVUL1H22016.2 HVUL6H03366.2 0.294437353042989
HVUL1H22016.2 HVUL6H03725.2 0.165436395331141
HVUL1H22016.2 HVUL6H04553.2 0.110269979414685
HVUL1H22016.2 HVUL6H05446.2 0.227755207418045
HVUL1H22016.2 HVUL6H07471.2 0.262826953203666
HVUL1H22016.2 HVUL6H08769.2 0.279131057307342
HVUL1H22016.2 HVUL6H09792.2 0.0983562402822542
HVUL1H22016.2 HVUL6H11196.2 0.0475710155616558
HVUL1H22016.2 HVUL6H15294.2 0.182948804898421
HVUL1H22016.2 HVUL6H15402.2 0.230453150988474
HVUL1H22016.2 HVUL6H17004.2 0.0817699892313152
HVUL1H22016.2 HVUL6H17854.2 0.079993189041295
HVUL1H22016.2 HVUL6H18328.2 0.178562932935432
HVUL1H22016.2 HVUL6H19305.2 0.142430170553384
HVUL1H22016.2 HVUL6H19934.2 0.10094366027129
HVUL1H22016.2 HVUL6H24521.2 0.0620448251363381
HVUL1H22016.2 HVUL6H25340.2 0.180653847240079
HVUL1H22016.2 HVUL6H29909.2 0.243181260155588
HVUL1H22016.2 HVUL6H31900.2 0.211804327777835
HVUL1H22016.2 HVUL6H32383.2 0.236099863674541
HVUL1H22016.2 HVUL6H36406.2 0.193272409181594
HVUL1H22016.2 HVUL6H37029.2 0.160471009448475
HVUL1H22016.2 HVUL6H38442.2 0.176897933807771
HVUL1H22016.2 HVUL6H38788.2 0.210951357515534
HVUL1H22016.2 HVUL6H38874.2 0.0849383871061665
HVUL1H22016.2 HVUL6H40505.2 0.272806155543194
HVUL1H22016.2 HVUL6H41149.2 0.183467615764635
HVUL1H22016.2 HVUL6H45898.2 0.254944203125248
HVUL1H22016.2 HVUL6H46097.2 0.259946294951522
HVUL1H22016.2 HVUL6H46099.2 0.188441140869583
HVUL1H22016.2 HVUL6H46104.2 0.165086324884577
HVUL1H22016.2 HVUL6H48954.2 0.228687624741389
HVUL1H22016.2 HVUL6H51096.2 0.220498602822773
HVUL1H22016.2 HVUL7H01642.2 0.276648691707567
HVUL1H22016.2 HVUL7H01987.2 0.229402431434386
HVUL1H22016.2 HVUL7H02902.2 0.29809210581261
HVUL1H22016.2 HVUL7H05382.2 0.199857900087327
HVUL1H22016.2 HVUL7H05514.2 0.139051959896915
HVUL1H22016.2 HVUL7H06762.2 0.165141637445329
HVUL1H22016.2 HVUL7H08413.2 0.154472065212994
HVUL1H22016.2 HVUL7H09127.2 0.130567184818831
HVUL1H22016.2 HVUL7H09572.2 0.238071232126602
HVUL1H22016.2 HVUL7H09713.2 0.155138662103588
HVUL1H22016.2 HVUL7H10613.2 0.200944361369758
HVUL1H22016.2 HVUL7H12169.2 0.111044590996798
HVUL1H22016.2 HVUL7H14873.2 0.243831897687822
HVUL1H22016.2 HVUL7H15430.2 0.227733683143684
HVUL1H22016.2 HVUL7H17449.2 0.0682469379608424
HVUL1H22016.2 HVUL7H18584.2 0.20971349528547
HVUL1H22016.2 HVUL7H18798.2 0.276566956674759
HVUL1H22016.2 HVUL7H19404.2 0.244347007850126
HVUL1H22016.2 HVUL7H19446.2 0.205821950495963
HVUL1H22016.2 HVUL7H20841.2 0.0532019503701335
HVUL1H22016.2 HVUL7H23622.2 0.0918571980143862
HVUL1H22016.2 HVUL7H24220.2 0.190869658257322
HVUL1H22016.2 HVUL7H26985.2 0.179316045427897
HVUL1H22016.2 HVUL7H28814.2 0.140541750793811
HVUL1H22016.2 HVUL7H30153.2 0.263593198904552
HVUL1H22016.2 HVUL7H31946.2 0.182068610880545
HVUL1H22016.2 HVUL7H32226.2 0.0523470236388605
HVUL1H22016.2 HVUL7H32680.2 0.219021280724029
HVUL1H22016.2 HVUL7H33531.2 0.089064028263055
HVUL1H22016.2 HVUL7H33535.2 0.0974506692414576
HVUL1H22016.2 HVUL7H34129.2 0.317691139321699
HVUL1H22016.2 HVUL7H34629.2 0.187753902462549
HVUL1H22016.2 HVUL7H35574.2 0.108281780580654
HVUL1H22016.2 HVUL7H35655.2 0.265194870857574
HVUL1H22016.2 HVUL7H36582.2 0.232378387297462
HVUL1H22016.2 HVUL7H37394.2 0.100482785826281
HVUL1H22016.2 HVUL7H38141.2 0.229886004987757
HVUL1H22016.2 HVUL7H38746.2 0.179922874380133
HVUL1H22016.2 HVUL7H40086.2 0.141629925314557
HVUL1H22016.2 HVUL7H41147.2 0.232756306432011
HVUL1H22016.2 HVUL7H41614.2 0.110022642758322
HVUL1H22016.2 HVUL7H41635.2 0.212010746975875
HVUL1H22016.2 HVUL7H42129.2 0.244384030724921
HVUL1H22016.2 HVUL7H43367.2 0.293015134820575
HVUL1H22016.2 HVUL7H44188.2 0.16095997488475
HVUL1H22016.2 HVUL7H51974.2 0.133463679408456
HVUL1H22016.2 HVUL7H53407.2 0.167269359547127
HVUL1H22532.2 HVUL1H23974.2 0.374374870857269
HVUL1H22532.2 HVUL1H24390.2 0.0986442217451706
HVUL1H22532.2 HVUL1H29666.2 0.245719378585696
HVUL1H22532.2 HVUL1H30589.2 0.0833342487863916
HVUL1H22532.2 HVUL1H30857.2 0.258176158157526
HVUL1H22532.2 HVUL1H31339.2 0.249043683489625
HVUL1H22532.2 HVUL1H32442.2 0.412623759459201
HVUL1H22532.2 HVUL1H32789.2 0.0456395034069197
HVUL1H22532.2 HVUL1H33000.2 0.088009993892177
HVUL1H22532.2 HVUL1H34458.2 0.408085726681712
HVUL1H22532.2 HVUL1H37233.2 0.12158880645929
HVUL1H22532.2 HVUL1H37466.2 0.300506405311127
HVUL1H22532.2 HVUL1H40084.2 0.0903995225492242
HVUL1H22532.2 HVUL1H43359.2 0.0775106823549178
HVUL1H22532.2 HVUL1H43656.2 0.241847157758109
HVUL1H22532.2 HVUL1H44195.2 0.180539224671636
HVUL1H22532.2 HVUL1H47175.2 0.308547887864205
HVUL1H22532.2 HVUL1H48073.2 0.292224051650562
HVUL1H22532.2 HVUL1H52124.2 0.358545532193033
HVUL1H22532.2 HVUL2H00488.2 0.130301244535542
HVUL1H22532.2 HVUL2H01065.2 0.0274146208118928
HVUL1H22532.2 HVUL2H03693.2 0.311465749827824
HVUL1H22532.2 HVUL2H04444.2 0.250012217895309
HVUL1H22532.2 HVUL2H04690.2 0.258502980279154
HVUL1H22532.2 HVUL2H05107.2 0.266280964298496
HVUL1H22532.2 HVUL2H05483.2 0.141377645769062
HVUL1H22532.2 HVUL2H05509.2 0.312117036989652
HVUL1H22532.2 HVUL2H05580.2 0.168938098166017
HVUL1H22532.2 HVUL2H06941.2 0.0344434255615602
HVUL1H22532.2 HVUL2H07117.2 0.395683999489572
HVUL1H22532.2 HVUL2H08148.2 0.374636220783111
HVUL1H22532.2 HVUL2H09901.2 0.136683419435734
HVUL1H22532.2 HVUL2H10344.2 0.195815913324234
HVUL1H22532.2 HVUL2H10450.2 0.0844804574727477
HVUL1H22532.2 HVUL2H11398.2 0.100156642545675
HVUL1H22532.2 HVUL2H12743.2 0.384359771157459
HVUL1H22532.2 HVUL2H15007.2 0.186236120811283
HVUL1H22532.2 HVUL2H15185.2 0.134059953650584
HVUL1H22532.2 HVUL2H16659.2 0.163795482407182
HVUL1H22532.2 HVUL2H17664.2 0.285393576508276
HVUL1H22532.2 HVUL2H19076.2 0.347532324721937
HVUL1H22532.2 HVUL2H19077.2 0.372666373027829
HVUL1H22532.2 HVUL2H19925.2 0.159048837445212
HVUL1H22532.2 HVUL2H21399.2 0.175093876763058
HVUL1H22532.2 HVUL2H21734.2 0.333796286624153
HVUL1H22532.2 HVUL2H22826.2 0.321201697875125
HVUL1H22532.2 HVUL2H24680.2 0.261251191495408
HVUL1H22532.2 HVUL2H25597.2 0.13797038279642
HVUL1H22532.2 HVUL2H26485.2 0.345833467917928
HVUL1H22532.2 HVUL2H26573.2 0.337094684031179
HVUL1H22532.2 HVUL2H28164.2 0.172925044285581
HVUL1H22532.2 HVUL2H29045.2 0.297401791602021
HVUL1H22532.2 HVUL2H31707.2 0.0750253984392768
HVUL1H22532.2 HVUL2H35334.2 0.0772024286027951
HVUL1H22532.2 HVUL2H37652.2 0.0995146572816571
HVUL1H22532.2 HVUL2H38539.2 0.100796048093191
HVUL1H22532.2 HVUL2H38540.2 0.0912288249198682
HVUL1H22532.2 HVUL2H40334.2 0.306094703672232
HVUL1H22532.2 HVUL2H43442.2 0.279124299885066
HVUL1H22532.2 HVUL2H45567.2 0.285133035878449
HVUL1H22532.2 HVUL2H46744.2 0.146412736907242
HVUL1H22532.2 HVUL2H48830.2 0.116527383548325
HVUL1H22532.2 HVUL2H49126.2 0.14287273290813
HVUL1H22532.2 HVUL2H50114.2 0.160935970822436
HVUL1H22532.2 HVUL2H50171.2 0.296361822524884
HVUL1H22532.2 HVUL2H50172.2 0.0149042932681557
HVUL1H22532.2 HVUL2H51674.2 0.304503543848392
HVUL1H22532.2 HVUL2H52073.2 0.131149691619447
HVUL1H22532.2 HVUL2H53124.2 0.18016112115778
HVUL1H22532.2 HVUL2H53320.2 0.0823762291741514
HVUL1H22532.2 HVUL3H02529.2 0.330013297913404
HVUL1H22532.2 HVUL3H02717.2 0.372520826391979
HVUL1H22532.2 HVUL3H03695.2 0.28400028677437
HVUL1H22532.2 HVUL3H05976.2 0.18839880525356
HVUL1H22532.2 HVUL3H06040.2 0.284576315712861
HVUL1H22532.2 HVUL3H06208.2 0.298455015579406
HVUL1H22532.2 HVUL3H06433.2 0.157764760531839
HVUL1H22532.2 HVUL3H06718.2 0.115409423029233
HVUL1H22532.2 HVUL3H09013.2 0.133655005233022
HVUL1H22532.2 HVUL3H11956.2 0.114222233459288
HVUL1H22532.2 HVUL3H11967.2 0.251194751510625
HVUL1H22532.2 HVUL3H12364.2 0.369386106670091
HVUL1H22532.2 HVUL3H12464.2 0.323451228409441
HVUL1H22532.2 HVUL3H12728.2 0.0872337587925807
HVUL1H22532.2 HVUL3H15476.2 0.264610015561152
HVUL1H22532.2 HVUL3H15598.2 0.0552193172140036
HVUL1H22532.2 HVUL3H15897.2 0.0551379040237663
HVUL1H22532.2 HVUL3H16981.2 0.259584597744248
HVUL1H22532.2 HVUL3H17685.2 0.305245648023224
HVUL1H22532.2 HVUL3H20168.2 0.236056346482429
HVUL1H22532.2 HVUL3H21329.2 0.242240022356368
HVUL1H22532.2 HVUL3H21335.2 0.352826620011843
HVUL1H22532.2 HVUL3H24029.2 0.116807434230485
HVUL1H22532.2 HVUL3H24267.2 0.169688453043202
HVUL1H22532.2 HVUL3H24886.2 0.076001026271275
HVUL1H22532.2 HVUL3H26926.2 0.22457317677948
HVUL1H22532.2 HVUL3H27212.2 0.303858230280013
HVUL1H22532.2 HVUL3H27722.2 0.266374156984659
HVUL1H22532.2 HVUL3H32007.2 0.138432211969301
HVUL1H22532.2 HVUL3H32587.2 0.345814930524334
HVUL1H22532.2 HVUL3H32589.2 0.340185534270175
HVUL1H22532.2 HVUL3H32594.2 0.241247186320398
HVUL1H22532.2 HVUL3H37124.2 0.287399130705452
HVUL1H22532.2 HVUL3H41909.2 0.37342209448918
HVUL1H22532.2 HVUL3H42226.2 0.0598503959146068
HVUL1H22532.2 HVUL3H42480.2 0.126013280697345
HVUL1H22532.2 HVUL3H42964.2 0.318544040845125
HVUL1H22532.2 HVUL3H45689.2 0.266770731288592
HVUL1H22532.2 HVUL3H48646.2 0.304914062863786
HVUL1H22532.2 HVUL3H50036.2 0.396253681599745
HVUL1H22532.2 HVUL3H50037.2 0.228986875041056
HVUL1H22532.2 HVUL3H51523.2 0.155264791496902
HVUL1H22532.2 HVUL3H52205.2 0.324490949867234
HVUL1H22532.2 HVUL3H55044.2 0.326688088437225
HVUL1H22532.2 HVUL3H55885.2 0.121736382760218
HVUL1H22532.2 HVUL3H56403.2 0.376148607604196
HVUL1H22532.2 HVUL3H56596.2 0.264570638540264
HVUL1H22532.2 HVUL3H59391.2 0.359975314554841
HVUL1H22532.2 HVUL4H04686.2 0.0747945898269138
HVUL1H22532.2 HVUL4H06353.2 0.307852268811586
HVUL1H22532.2 HVUL4H07060.2 0.0778544285382219
HVUL1H22532.2 HVUL4H07091.2 0.0533611385317186
HVUL1H22532.2 HVUL4H07935.2 0.239632437570396
HVUL1H22532.2 HVUL4H08196.2 0.390613799435312
HVUL1H22532.2 HVUL4H08345.2 0.106309982194073
HVUL1H22532.2 HVUL4H10933.2 0.0715887491396976
HVUL1H22532.2 HVUL4H14392.2 0.262200445457262
HVUL1H22532.2 HVUL4H18822.2 0.337262683867139
HVUL1H22532.2 HVUL4H20060.2 0.334253756907617
HVUL1H22532.2 HVUL4H20810.2 0.0924498318563777
HVUL1H22532.2 HVUL4H21881.2 0.250580178458037
HVUL1H22532.2 HVUL4H22656.2 0.250547022021787
HVUL1H22532.2 HVUL4H22657.2 0.299649194036469
HVUL1H22532.2 HVUL4H22877.2 0.163234780512778
HVUL1H22532.2 HVUL4H23256.2 0.3603075548579
HVUL1H22532.2 HVUL4H23522.2 0.336509541480133
HVUL1H22532.2 HVUL4H24986.2 0.302886752903908
HVUL1H22532.2 HVUL4H25690.2 0.14493436215699
HVUL1H22532.2 HVUL4H26843.2 0.1425927968048
HVUL1H22532.2 HVUL4H28003.2 0.269908097136928
HVUL1H22532.2 HVUL4H30683.2 0.190911083132921
HVUL1H22532.2 HVUL4H31396.2 0.354980400464506
HVUL1H22532.2 HVUL4H33244.2 0.389949014238851
HVUL1H22532.2 HVUL4H33249.2 0.361475733605875
HVUL1H22532.2 HVUL4H34490.2 0.389909435584916
HVUL1H22532.2 HVUL4H35991.2 0.185225109156176
HVUL1H22532.2 HVUL4H36252.2 0.186500049547522
HVUL1H22532.2 HVUL4H36253.2 0.202414330621026
HVUL1H22532.2 HVUL4H38558.2 0.162780184767919
HVUL1H22532.2 HVUL4H38766.2 0.352882281279178
HVUL1H22532.2 HVUL4H39948.2 0.271332990484254
HVUL1H22532.2 HVUL4H42204.2 0.39713530831452
HVUL1H22532.2 HVUL4H45220.2 0.0887077734564639
HVUL1H22532.2 HVUL4H46594.2 0.0739378376004464
HVUL1H22532.2 HVUL4H46709.2 0.362773139455681
HVUL1H22532.2 HVUL4H51087.2 0.309090665700091
HVUL1H22532.2 HVUL4H51168.2 0.223741118730629
HVUL1H22532.2 HVUL4H52689.2 0.0813593590205838
HVUL1H22532.2 HVUL4H58026.2 0.3814795152305
HVUL1H22532.2 HVUL5H02096.2 0.0968551869655798
HVUL1H22532.2 HVUL5H03287.2 0.340269865296102
HVUL1H22532.2 HVUL5H03709.2 0.257474629607871
HVUL1H22532.2 HVUL5H03750.2 0.254451105202138
HVUL1H22532.2 HVUL5H05065.2 0.140794711803796
HVUL1H22532.2 HVUL5H08243.2 0.234529273795151
HVUL1H22532.2 HVUL5H09122.2 0.374057074015255
HVUL1H22532.2 HVUL5H09615.2 0.326720935774396
HVUL1H22532.2 HVUL5H13618.2 0.214121736773683
HVUL1H22532.2 HVUL5H13950.2 0.323835777112397
HVUL1H22532.2 HVUL5H14311.2 0.167518704628873
HVUL1H22532.2 HVUL5H14765.2 0.0467305553432643
HVUL1H22532.2 HVUL5H14878.2 0.0296323811919938
HVUL1H22532.2 HVUL5H16565.2 0.178203382863439
HVUL1H22532.2 HVUL5H17995.2 0.0905529836758265
HVUL1H22532.2 HVUL5H22122.2 0.317549954834163
HVUL1H22532.2 HVUL5H23996.2 0.070099182073594
HVUL1H22532.2 HVUL5H24150.2 0.323518353421677
HVUL1H22532.2 HVUL5H24217.2 0.245638414829381
HVUL1H22532.2 HVUL5H24547.2 0.129520620007666
HVUL1H22532.2 HVUL5H24762.2 0.276749016465288
HVUL1H22532.2 HVUL5H25876.2 0.253943639702507
HVUL1H22532.2 HVUL5H27016.2 0.178751795247794
HVUL1H22532.2 HVUL5H27423.2 0.0485574377971861
HVUL1H22532.2 HVUL5H27848.2 0.236812389340736
HVUL1H22532.2 HVUL5H28266.2 0.283626898916042
HVUL1H22532.2 HVUL5H28980.2 0.195034540445337
HVUL1H22532.2 HVUL5H28981.2 0.226394531093371
HVUL1H22532.2 HVUL5H29493.2 0.241696578475554
HVUL1H22532.2 HVUL5H30305.2 0.225732733961907
HVUL1H22532.2 HVUL5H31472.2 0.314351945611791
HVUL1H22532.2 HVUL5H31534.2 0.199416769741263
HVUL1H22532.2 HVUL5H32245.2 0.297173139146231
HVUL1H22532.2 HVUL5H33683.2 0.340671337519126
HVUL1H22532.2 HVUL5H33735.2 0.386775793254594
HVUL1H22532.2 HVUL5H36534.2 0.409749410031287
HVUL1H22532.2 HVUL5H36751.2 0.314735951164098
HVUL1H22532.2 HVUL5H39739.2 0.11121979806121
HVUL1H22532.2 HVUL5H39748.2 0.404324497978396
HVUL1H22532.2 HVUL5H40577.2 0.298547040644048
HVUL1H22532.2 HVUL5H47286.2 0.281745384293341
HVUL1H22532.2 HVUL5H47962.2 0.399348096869259
HVUL1H22532.2 HVUL5H48694.2 0.0516429240238838
HVUL1H22532.2 HVUL5H49109.2 0.34371015583675
HVUL1H22532.2 HVUL5H49815.2 0.3576060539583
HVUL1H22532.2 HVUL5H50421.2 0.280232051388639
HVUL1H22532.2 HVUL5H53175.2 0.177036566620942
HVUL1H22532.2 HVUL6H01880.2 0.23315150397638
HVUL1H22532.2 HVUL6H02023.2 0.244792865642996
HVUL1H22532.2 HVUL6H03366.2 0.263162646561594
HVUL1H22532.2 HVUL6H03725.2 0.128519303736457
HVUL1H22532.2 HVUL6H04553.2 0.0743666466702151
HVUL1H22532.2 HVUL6H05446.2 0.376245132988757
HVUL1H22532.2 HVUL6H07471.2 0.387780395338915
HVUL1H22532.2 HVUL6H08769.2 0.238040361244111
HVUL1H22532.2 HVUL6H09792.2 0.15057785003781
HVUL1H22532.2 HVUL6H11196.2 0.097538089357888
HVUL1H22532.2 HVUL6H15294.2 0.224913166941632
HVUL1H22532.2 HVUL6H15402.2 0.252997263724411
HVUL1H22532.2 HVUL6H17004.2 0.133039342083388
HVUL1H22532.2 HVUL6H17854.2 0.10544716249925
HVUL1H22532.2 HVUL6H18328.2 0.14226553347574
HVUL1H22532.2 HVUL6H19305.2 0.0869279409921953
HVUL1H22532.2 HVUL6H19934.2 0.201938978310218
HVUL1H22532.2 HVUL6H24521.2 0.119179708345654
HVUL1H22532.2 HVUL6H25340.2 0.125123632155294
HVUL1H22532.2 HVUL6H29909.2 0.167097357150063
HVUL1H22532.2 HVUL6H31900.2 0.320884350119427
HVUL1H22532.2 HVUL6H32383.2 0.373434413948576
HVUL1H22532.2 HVUL6H36406.2 0.118281276032994
HVUL1H22532.2 HVUL6H37029.2 0.0896595041685751
HVUL1H22532.2 HVUL6H38442.2 0.150940315399383
HVUL1H22532.2 HVUL6H38788.2 0.216249172764704
HVUL1H22532.2 HVUL6H38874.2 0.155611836576278
HVUL1H22532.2 HVUL6H40505.2 0.211681237289857
HVUL1H22532.2 HVUL6H41149.2 0.16851748942107
HVUL1H22532.2 HVUL6H45898.2 0.281263280638477
HVUL1H22532.2 HVUL6H46097.2 0.412494126922534
HVUL1H22532.2 HVUL6H46099.2 0.115300883628887
HVUL1H22532.2 HVUL6H46104.2 0.165923802186025
HVUL1H22532.2 HVUL6H48954.2 0.265122361938505
HVUL1H22532.2 HVUL6H51096.2 0.388597782535258
HVUL1H22532.2 HVUL7H01642.2 0.373302087405649
HVUL1H22532.2 HVUL7H01987.2 0.285868609379837
HVUL1H22532.2 HVUL7H02902.2 0.339032430412548
HVUL1H22532.2 HVUL7H05382.2 0.296798080549985
HVUL1H22532.2 HVUL7H05514.2 0.130172202865168
HVUL1H22532.2 HVUL7H06762.2 0.269758627648289
HVUL1H22532.2 HVUL7H08413.2 0.133873042318282
HVUL1H22532.2 HVUL7H09127.2 0.170288445999275
HVUL1H22532.2 HVUL7H09572.2 0.307079435331469
HVUL1H22532.2 HVUL7H09713.2 0.303824133619898
HVUL1H22532.2 HVUL7H10613.2 0.303802922979542
HVUL1H22532.2 HVUL7H12169.2 0.117508066313788
HVUL1H22532.2 HVUL7H14873.2 0.393195105230762
HVUL1H22532.2 HVUL7H15430.2 0.155663065074702
HVUL1H22532.2 HVUL7H17449.2 0.144782301950588
HVUL1H22532.2 HVUL7H18584.2 0.204424496694028
HVUL1H22532.2 HVUL7H18798.2 0.240112618572863
HVUL1H22532.2 HVUL7H19404.2 0.210164016767191
HVUL1H22532.2 HVUL7H19446.2 0.138514388037191
HVUL1H22532.2 HVUL7H20841.2 0.0903494860786864
HVUL1H22532.2 HVUL7H23622.2 0.202976414126399
HVUL1H22532.2 HVUL7H24220.2 0.264603774623724
HVUL1H22532.2 HVUL7H26985.2 0.226354337230646
HVUL1H22532.2 HVUL7H28814.2 0.0792656653767939
HVUL1H22532.2 HVUL7H30153.2 0.413340145214363
HVUL1H22532.2 HVUL7H31946.2 0.141928481058698
HVUL1H22532.2 HVUL7H32226.2 0.12192802865076
HVUL1H22532.2 HVUL7H32680.2 0.209331593456552
HVUL1H22532.2 HVUL7H33531.2 0.10886901744871
HVUL1H22532.2 HVUL7H33535.2 0.152041332378128
HVUL1H22532.2 HVUL7H34129.2 0.35548379970792
HVUL1H22532.2 HVUL7H34629.2 0.299508238691594
HVUL1H22532.2 HVUL7H35574.2 0.156489883029976
HVUL1H22532.2 HVUL7H35655.2 0.41169343570794
HVUL1H22532.2 HVUL7H36582.2 0.394637059886381
HVUL1H22532.2 HVUL7H37394.2 0.210284904882721
HVUL1H22532.2 HVUL7H38141.2 0.35279733932996
HVUL1H22532.2 HVUL7H38746.2 0.163127803715581
HVUL1H22532.2 HVUL7H40086.2 0.0943411956466897
HVUL1H22532.2 HVUL7H41147.2 0.198366537486131
HVUL1H22532.2 HVUL7H41614.2 0.102191375899818
HVUL1H22532.2 HVUL7H41635.2 0.303762821887934
HVUL1H22532.2 HVUL7H42129.2 0.247292022043448
HVUL1H22532.2 HVUL7H43367.2 0.286573010590192
HVUL1H22532.2 HVUL7H44188.2 0.0895431451227054
HVUL1H22532.2 HVUL7H51974.2 0.0831032202806123
HVUL1H22532.2 HVUL7H53407.2 0.144606119202636
HVUL1H23974.2 HVUL1H24390.2 0.0822943831379904
HVUL1H23974.2 HVUL1H29666.2 0.217194566321094
HVUL1H23974.2 HVUL1H30589.2 0.0845793064099415
HVUL1H23974.2 HVUL1H30857.2 0.266529891635231
HVUL1H23974.2 HVUL1H31339.2 0.242748131515246
HVUL1H23974.2 HVUL1H32442.2 0.417819454412427
HVUL1H23974.2 HVUL1H32789.2 0.0434762397806084
HVUL1H23974.2 HVUL1H33000.2 0.110132608060189
HVUL1H23974.2 HVUL1H34458.2 0.406981943060522
HVUL1H23974.2 HVUL1H37233.2 0.108839903638256
HVUL1H23974.2 HVUL1H37466.2 0.287628586992348
HVUL1H23974.2 HVUL1H40084.2 0.103782378563575
HVUL1H23974.2 HVUL1H43359.2 0.077025403665707
HVUL1H23974.2 HVUL1H43656.2 0.253936990455155
HVUL1H23974.2 HVUL1H44195.2 0.185963078288873
HVUL1H23974.2 HVUL1H47175.2 0.32395960421975
HVUL1H23974.2 HVUL1H48073.2 0.286720873018858
HVUL1H23974.2 HVUL1H52124.2 0.347870497348891
HVUL1H23974.2 HVUL2H00488.2 0.136214767226518
HVUL1H23974.2 HVUL2H01065.2 0.0340291286040757
HVUL1H23974.2 HVUL2H03693.2 0.298806719204112
HVUL1H23974.2 HVUL2H04444.2 0.251524326772503
HVUL1H23974.2 HVUL2H04690.2 0.247884845767011
HVUL1H23974.2 HVUL2H05107.2 0.263081130617328
HVUL1H23974.2 HVUL2H05483.2 0.122193121192229
HVUL1H23974.2 HVUL2H05509.2 0.289693888822671
HVUL1H23974.2 HVUL2H05580.2 0.171110436992241
HVUL1H23974.2 HVUL2H06941.2 0.0349899447231607
HVUL1H23974.2 HVUL2H07117.2 0.408724118129532
HVUL1H23974.2 HVUL2H08148.2 0.353031560044904
HVUL1H23974.2 HVUL2H09901.2 0.144956148745897
HVUL1H23974.2 HVUL2H10344.2 0.171352438083491
HVUL1H23974.2 HVUL2H10450.2 0.0718106989358184
HVUL1H23974.2 HVUL2H11398.2 0.110057494901166
HVUL1H23974.2 HVUL2H12743.2 0.391769655777932
HVUL1H23974.2 HVUL2H15007.2 0.202888217869102
HVUL1H23974.2 HVUL2H15185.2 0.129165666692294
HVUL1H23974.2 HVUL2H16659.2 0.171697741855095
HVUL1H23974.2 HVUL2H17664.2 0.302482576699194
HVUL1H23974.2 HVUL2H19076.2 0.361747610575021
HVUL1H23974.2 HVUL2H19077.2 0.372491997262899
HVUL1H23974.2 HVUL2H19925.2 0.155472959194515
HVUL1H23974.2 HVUL2H21399.2 0.186675791758078
HVUL1H23974.2 HVUL2H21734.2 0.349086403168855
HVUL1H23974.2 HVUL2H22826.2 0.334356022753651
HVUL1H23974.2 HVUL2H24680.2 0.262487074707743
HVUL1H23974.2 HVUL2H25597.2 0.150567165701407
HVUL1H23974.2 HVUL2H26485.2 0.344637988590052
HVUL1H23974.2 HVUL2H26573.2 0.356842418490766
HVUL1H23974.2 HVUL2H28164.2 0.166069729577576
HVUL1H23974.2 HVUL2H29045.2 0.288760273776399
HVUL1H23974.2 HVUL2H31707.2 0.0762925307937039
HVUL1H23974.2 HVUL2H35334.2 0.079938079406458
HVUL1H23974.2 HVUL2H37652.2 0.0974306167272648
HVUL1H23974.2 HVUL2H38539.2 0.11729998760397
HVUL1H23974.2 HVUL2H38540.2 0.10733050377942
HVUL1H23974.2 HVUL2H40334.2 0.311234901311421
HVUL1H23974.2 HVUL2H43442.2 0.287529966498649
HVUL1H23974.2 HVUL2H45567.2 0.299405786981003
HVUL1H23974.2 HVUL2H46744.2 0.13260305668063
HVUL1H23974.2 HVUL2H48830.2 0.124046617495809
HVUL1H23974.2 HVUL2H49126.2 0.122698513610018
HVUL1H23974.2 HVUL2H50114.2 0.15538292330625
HVUL1H23974.2 HVUL2H50171.2 0.29276598096721
HVUL1H23974.2 HVUL2H50172.2 0.0153901450084232
HVUL1H23974.2 HVUL2H51674.2 0.296809409519271
HVUL1H23974.2 HVUL2H52073.2 0.126142212921433
HVUL1H23974.2 HVUL2H53124.2 0.203505822309316
HVUL1H23974.2 HVUL2H53320.2 0.0707517464965287
HVUL1H23974.2 HVUL3H02529.2 0.345028351421528
HVUL1H23974.2 HVUL3H02717.2 0.371047622892729
HVUL1H23974.2 HVUL3H03695.2 0.27260695864401
HVUL1H23974.2 HVUL3H05976.2 0.171981850470273
HVUL1H23974.2 HVUL3H06040.2 0.310012324768409
HVUL1H23974.2 HVUL3H06208.2 0.273796758986176
HVUL1H23974.2 HVUL3H06433.2 0.144326723466202
HVUL1H23974.2 HVUL3H06718.2 0.100755446271488
HVUL1H23974.2 HVUL3H09013.2 0.128562336076107
HVUL1H23974.2 HVUL3H11956.2 0.0966039257697078
HVUL1H23974.2 HVUL3H11967.2 0.216820203255812
HVUL1H23974.2 HVUL3H12364.2 0.364844116875994
HVUL1H23974.2 HVUL3H12464.2 0.293455374544196
HVUL1H23974.2 HVUL3H12728.2 0.0798777727753581
HVUL1H23974.2 HVUL3H15476.2 0.242882699237427
HVUL1H23974.2 HVUL3H15598.2 0.0476517474020273
HVUL1H23974.2 HVUL3H15897.2 0.0718451509793045
HVUL1H23974.2 HVUL3H16981.2 0.231952903290177
HVUL1H23974.2 HVUL3H17685.2 0.29261294462171
HVUL1H23974.2 HVUL3H20168.2 0.226327611665273
HVUL1H23974.2 HVUL3H21329.2 0.222315351328745
HVUL1H23974.2 HVUL3H21335.2 0.341628281853115
HVUL1H23974.2 HVUL3H24029.2 0.122569765726226
HVUL1H23974.2 HVUL3H24267.2 0.152874855162447
HVUL1H23974.2 HVUL3H24886.2 0.0715359148401414
HVUL1H23974.2 HVUL3H26926.2 0.254750998853231
HVUL1H23974.2 HVUL3H27212.2 0.291193588089077
HVUL1H23974.2 HVUL3H27722.2 0.243695695158894
HVUL1H23974.2 HVUL3H32007.2 0.137873907526323
HVUL1H23974.2 HVUL3H32587.2 0.362448104169723
HVUL1H23974.2 HVUL3H32589.2 0.354254748204685
HVUL1H23974.2 HVUL3H32594.2 0.227452084617409
HVUL1H23974.2 HVUL3H37124.2 0.290562743224709
HVUL1H23974.2 HVUL3H41909.2 0.368588856398402
HVUL1H23974.2 HVUL3H42226.2 0.0765227580649414
HVUL1H23974.2 HVUL3H42480.2 0.119191456092826
HVUL1H23974.2 HVUL3H42964.2 0.30562105380544
HVUL1H23974.2 HVUL3H45689.2 0.265852550582297
HVUL1H23974.2 HVUL3H48646.2 0.280186104734954
HVUL1H23974.2 HVUL3H50036.2 0.408110323964032
HVUL1H23974.2 HVUL3H50037.2 0.203694695377429
HVUL1H23974.2 HVUL3H51523.2 0.151721664503417
HVUL1H23974.2 HVUL3H52205.2 0.306924345611966
HVUL1H23974.2 HVUL3H55044.2 0.344554830230239
HVUL1H23974.2 HVUL3H55885.2 0.104277412359336
HVUL1H23974.2 HVUL3H56403.2 0.371462220247128
HVUL1H23974.2 HVUL3H56596.2 0.23435101395746
HVUL1H23974.2 HVUL3H59391.2 0.358877702309529
HVUL1H23974.2 HVUL4H04686.2 0.0837749653700161
HVUL1H23974.2 HVUL4H06353.2 0.306717444365758
HVUL1H23974.2 HVUL4H07060.2 0.100985285435477
HVUL1H23974.2 HVUL4H07091.2 0.0497606458494782
HVUL1H23974.2 HVUL4H07935.2 0.231880368372708
HVUL1H23974.2 HVUL4H08196.2 0.38088558785848
HVUL1H23974.2 HVUL4H08345.2 0.118588130748453
HVUL1H23974.2 HVUL4H10933.2 0.0718210054082047
HVUL1H23974.2 HVUL4H14392.2 0.269193010229228
HVUL1H23974.2 HVUL4H18822.2 0.314124818986735
HVUL1H23974.2 HVUL4H20060.2 0.340309593514204
HVUL1H23974.2 HVUL4H20810.2 0.116704857741606
HVUL1H23974.2 HVUL4H21881.2 0.248408801872213
HVUL1H23974.2 HVUL4H22656.2 0.231137019560672
HVUL1H23974.2 HVUL4H22657.2 0.289580518665276
HVUL1H23974.2 HVUL4H22877.2 0.161875346880193
HVUL1H23974.2 HVUL4H23256.2 0.361194089995548
HVUL1H23974.2 HVUL4H23522.2 0.325308953933424
HVUL1H23974.2 HVUL4H24986.2 0.297414501949667
HVUL1H23974.2 HVUL4H25690.2 0.117012570552531
HVUL1H23974.2 HVUL4H26843.2 0.153017546547601
HVUL1H23974.2 HVUL4H28003.2 0.284212168219242
HVUL1H23974.2 HVUL4H30683.2 0.199474160080229
HVUL1H23974.2 HVUL4H31396.2 0.374898627551632
HVUL1H23974.2 HVUL4H33244.2 0.38175443287317
HVUL1H23974.2 HVUL4H33249.2 0.338437630541982
HVUL1H23974.2 HVUL4H34490.2 0.381339933052913
HVUL1H23974.2 HVUL4H35991.2 0.183939773678413
HVUL1H23974.2 HVUL4H36252.2 0.181827921693567
HVUL1H23974.2 HVUL4H36253.2 0.181379901561981
HVUL1H23974.2 HVUL4H38558.2 0.149912222405439
HVUL1H23974.2 HVUL4H38766.2 0.342812192729681
HVUL1H23974.2 HVUL4H39948.2 0.271919136381451
HVUL1H23974.2 HVUL4H42204.2 0.390248057644232
HVUL1H23974.2 HVUL4H45220.2 0.10207181908435
HVUL1H23974.2 HVUL4H46594.2 0.0653500630504316
HVUL1H23974.2 HVUL4H46709.2 0.373289432057165
HVUL1H23974.2 HVUL4H51087.2 0.284884973620292
HVUL1H23974.2 HVUL4H51168.2 0.205019505738805
HVUL1H23974.2 HVUL4H52689.2 0.0796672537503452
HVUL1H23974.2 HVUL4H58026.2 0.38107557103952
HVUL1H23974.2 HVUL5H02096.2 0.10225213180521
HVUL1H23974.2 HVUL5H03287.2 0.324373938794085
HVUL1H23974.2 HVUL5H03709.2 0.256520968615599
HVUL1H23974.2 HVUL5H03750.2 0.234418709263272
HVUL1H23974.2 HVUL5H05065.2 0.122417166363988
HVUL1H23974.2 HVUL5H08243.2 0.23304275879526
HVUL1H23974.2 HVUL5H09122.2 0.355386212916779
HVUL1H23974.2 HVUL5H09615.2 0.326735756952741
HVUL1H23974.2 HVUL5H13618.2 0.216913325682606
HVUL1H23974.2 HVUL5H13950.2 0.313471295490392
HVUL1H23974.2 HVUL5H14311.2 0.166820639611442
HVUL1H23974.2 HVUL5H14765.2 0.0539554889718753
HVUL1H23974.2 HVUL5H14878.2 0.030039732527855
HVUL1H23974.2 HVUL5H16565.2 0.182488299172823
HVUL1H23974.2 HVUL5H17995.2 0.0909794288915287
HVUL1H23974.2 HVUL5H22122.2 0.318746146938489
HVUL1H23974.2 HVUL5H23996.2 0.0664147385626854
HVUL1H23974.2 HVUL5H24150.2 0.301302631615623
HVUL1H23974.2 HVUL5H24217.2 0.258127662895382
HVUL1H23974.2 HVUL5H24547.2 0.128716867718068
HVUL1H23974.2 HVUL5H24762.2 0.261992788731172
HVUL1H23974.2 HVUL5H25876.2 0.276602311678167
HVUL1H23974.2 HVUL5H27016.2 0.185369922422981
HVUL1H23974.2 HVUL5H27423.2 0.0578952718278289
HVUL1H23974.2 HVUL5H27848.2 0.273449259890956
HVUL1H23974.2 HVUL5H28266.2 0.294436533662356
HVUL1H23974.2 HVUL5H28980.2 0.169413445060338
HVUL1H23974.2 HVUL5H28981.2 0.23298612693277
HVUL1H23974.2 HVUL5H29493.2 0.215919758259299
HVUL1H23974.2 HVUL5H30305.2 0.218795182505029
HVUL1H23974.2 HVUL5H31472.2 0.323078944170997
HVUL1H23974.2 HVUL5H31534.2 0.189472285470862
HVUL1H23974.2 HVUL5H32245.2 0.307799298767212
HVUL1H23974.2 HVUL5H33683.2 0.330775368724483
HVUL1H23974.2 HVUL5H33735.2 0.368660713803617
HVUL1H23974.2 HVUL5H36534.2 0.413681158357608
HVUL1H23974.2 HVUL5H36751.2 0.287369791306945
HVUL1H23974.2 HVUL5H39739.2 0.132004051478876
HVUL1H23974.2 HVUL5H39748.2 0.389451599711051
HVUL1H23974.2 HVUL5H40577.2 0.310896592283046
HVUL1H23974.2 HVUL5H47286.2 0.292574446573506
HVUL1H23974.2 HVUL5H47962.2 0.39768962150893
HVUL1H23974.2 HVUL5H48694.2 0.0513665917095364
HVUL1H23974.2 HVUL5H49109.2 0.322732103126075
HVUL1H23974.2 HVUL5H49815.2 0.360964771474631
HVUL1H23974.2 HVUL5H50421.2 0.260900414909519
HVUL1H23974.2 HVUL5H53175.2 0.170209336380068
HVUL1H23974.2 HVUL6H01880.2 0.240313587551598
HVUL1H23974.2 HVUL6H02023.2 0.237628583750757
HVUL1H23974.2 HVUL6H03366.2 0.242579931228803
HVUL1H23974.2 HVUL6H03725.2 0.105674401815093
HVUL1H23974.2 HVUL6H04553.2 0.0911159668630279
HVUL1H23974.2 HVUL6H05446.2 0.371584583740237
HVUL1H23974.2 HVUL6H07471.2 0.37215605147458
HVUL1H23974.2 HVUL6H08769.2 0.245230156162074
HVUL1H23974.2 HVUL6H09792.2 0.137752349032636
HVUL1H23974.2 HVUL6H11196.2 0.105129932994288
HVUL1H23974.2 HVUL6H15294.2 0.200489073369138
HVUL1H23974.2 HVUL6H15402.2 0.267606824184364
HVUL1H23974.2 HVUL6H17004.2 0.138069946025823
HVUL1H23974.2 HVUL6H17854.2 0.102972766189437
HVUL1H23974.2 HVUL6H18328.2 0.133839875423296
HVUL1H23974.2 HVUL6H19305.2 0.10201429449423
HVUL1H23974.2 HVUL6H19934.2 0.207907981193482
HVUL1H23974.2 HVUL6H24521.2 0.129289631302983
HVUL1H23974.2 HVUL6H25340.2 0.125252856831727
HVUL1H23974.2 HVUL6H29909.2 0.161118173449422
HVUL1H23974.2 HVUL6H31900.2 0.351974946802886
HVUL1H23974.2 HVUL6H32383.2 0.356867445596414
HVUL1H23974.2 HVUL6H36406.2 0.125328624337273
HVUL1H23974.2 HVUL6H37029.2 0.089829568981721
HVUL1H23974.2 HVUL6H38442.2 0.171453341463722
HVUL1H23974.2 HVUL6H38788.2 0.192716284664591
HVUL1H23974.2 HVUL6H38874.2 0.166160796185785
HVUL1H23974.2 HVUL6H40505.2 0.203359801256206
HVUL1H23974.2 HVUL6H41149.2 0.20299998161258
HVUL1H23974.2 HVUL6H45898.2 0.266552186716749
HVUL1H23974.2 HVUL6H46097.2 0.419470978705669
HVUL1H23974.2 HVUL6H46099.2 0.12470612659036
HVUL1H23974.2 HVUL6H46104.2 0.152838840541712
HVUL1H23974.2 HVUL6H48954.2 0.24840641139895
HVUL1H23974.2 HVUL6H51096.2 0.401607366719576
HVUL1H23974.2 HVUL7H01642.2 0.389769268865474
HVUL1H23974.2 HVUL7H01987.2 0.255120001380924
HVUL1H23974.2 HVUL7H02902.2 0.31214093129582
HVUL1H23974.2 HVUL7H05382.2 0.285057351462489
HVUL1H23974.2 HVUL7H05514.2 0.107559692715043
HVUL1H23974.2 HVUL7H06762.2 0.261156091555886
HVUL1H23974.2 HVUL7H08413.2 0.110583396278929
HVUL1H23974.2 HVUL7H09127.2 0.151093939856443
HVUL1H23974.2 HVUL7H09572.2 0.333740274682032
HVUL1H23974.2 HVUL7H09713.2 0.310444583527963
HVUL1H23974.2 HVUL7H10613.2 0.287559420411722
HVUL1H23974.2 HVUL7H12169.2 0.10311830546668
HVUL1H23974.2 HVUL7H14873.2 0.392507409827851
HVUL1H23974.2 HVUL7H15430.2 0.157390375872045
HVUL1H23974.2 HVUL7H17449.2 0.153762249254252
HVUL1H23974.2 HVUL7H18584.2 0.234761233210529
HVUL1H23974.2 HVUL7H18798.2 0.237525605072083
HVUL1H23974.2 HVUL7H19404.2 0.222972179890399
HVUL1H23974.2 HVUL7H19446.2 0.13939039277107
HVUL1H23974.2 HVUL7H20841.2 0.0839272926729002
HVUL1H23974.2 HVUL7H23622.2 0.212718344227128
HVUL1H23974.2 HVUL7H24220.2 0.23563841366928
HVUL1H23974.2 HVUL7H26985.2 0.20829793940185
HVUL1H23974.2 HVUL7H28814.2 0.0772057279248495
HVUL1H23974.2 HVUL7H30153.2 0.413562727664354
HVUL1H23974.2 HVUL7H31946.2 0.124194862994366
HVUL1H23974.2 HVUL7H32226.2 0.131744849511371
HVUL1H23974.2 HVUL7H32680.2 0.215635715458586
HVUL1H23974.2 HVUL7H33531.2 0.100730074559226
HVUL1H23974.2 HVUL7H33535.2 0.156095606305406
HVUL1H23974.2 HVUL7H34129.2 0.346605725360044
HVUL1H23974.2 HVUL7H34629.2 0.288549550875598
HVUL1H23974.2 HVUL7H35574.2 0.141051851910559
HVUL1H23974.2 HVUL7H35655.2 0.418745804799959
HVUL1H23974.2 HVUL7H36582.2 0.404593749664034
HVUL1H23974.2 HVUL7H37394.2 0.217308504354692
HVUL1H23974.2 HVUL7H38141.2 0.359430181737591
HVUL1H23974.2 HVUL7H38746.2 0.145213752871687
HVUL1H23974.2 HVUL7H40086.2 0.0806112859340174
HVUL1H23974.2 HVUL7H41147.2 0.206701303564702
HVUL1H23974.2 HVUL7H41614.2 0.0908888256038356
HVUL1H23974.2 HVUL7H41635.2 0.299340026094191
HVUL1H23974.2 HVUL7H42129.2 0.225847502479751
HVUL1H23974.2 HVUL7H43367.2 0.295851267886873
HVUL1H23974.2 HVUL7H44188.2 0.0980274516930641
HVUL1H23974.2 HVUL7H51974.2 0.0711190989973775
HVUL1H23974.2 HVUL7H53407.2 0.119479468052344
HVUL1H24390.2 HVUL1H29666.2 0.159303822244585
HVUL1H24390.2 HVUL1H30589.2 0.159669573150641
HVUL1H24390.2 HVUL1H30857.2 0.0537127603424102
HVUL1H24390.2 HVUL1H31339.2 0.211659369297234
HVUL1H24390.2 HVUL1H32442.2 0.0820169375109262
HVUL1H24390.2 HVUL1H32789.2 0.128674611664502
HVUL1H24390.2 HVUL1H33000.2 0.0752365734304473
HVUL1H24390.2 HVUL1H34458.2 0.106383472430924
HVUL1H24390.2 HVUL1H37233.2 0.113019332400041
HVUL1H24390.2 HVUL1H37466.2 0.105924104829264
HVUL1H24390.2 HVUL1H40084.2 0.109542820218272
HVUL1H24390.2 HVUL1H43359.2 0.189912543517387
HVUL1H24390.2 HVUL1H43656.2 0.0592065368652698
HVUL1H24390.2 HVUL1H44195.2 0.0209744647097444
HVUL1H24390.2 HVUL1H47175.2 0.0399247622106087
HVUL1H24390.2 HVUL1H48073.2 0.18658341396496
HVUL1H24390.2 HVUL1H52124.2 0.07195899584954
HVUL1H24390.2 HVUL2H00488.2 0.0165640090954963
HVUL1H24390.2 HVUL2H01065.2 0.0615925038841586
HVUL1H24390.2 HVUL2H03693.2 0.107298009300759
HVUL1H24390.2 HVUL2H04444.2 0.0412567320092482
HVUL1H24390.2 HVUL2H04690.2 0.178252110838613
HVUL1H24390.2 HVUL2H05107.2 0.0577560312044409
HVUL1H24390.2 HVUL2H05483.2 0.257974848602187
HVUL1H24390.2 HVUL2H05509.2 0.104600140273396
HVUL1H24390.2 HVUL2H05580.2 0.0389281605439416
HVUL1H24390.2 HVUL2H06941.2 0.0726789958854773
HVUL1H24390.2 HVUL2H07117.2 0.0651203171327018
HVUL1H24390.2 HVUL2H08148.2 0.116788130142793
HVUL1H24390.2 HVUL2H09901.2 0.160583504549811
HVUL1H24390.2 HVUL2H10344.2 0.244238698706855
HVUL1H24390.2 HVUL2H10450.2 0.218093920666609
HVUL1H24390.2 HVUL2H11398.2 0.146923539671463
HVUL1H24390.2 HVUL2H12743.2 0.0846958813411356
HVUL1H24390.2 HVUL2H15007.2 0.111900935753234
HVUL1H24390.2 HVUL2H15185.2 0.0324018612985921
HVUL1H24390.2 HVUL2H16659.2 0.108708070354892
HVUL1H24390.2 HVUL2H17664.2 0.0271979818566996
HVUL1H24390.2 HVUL2H19076.2 0.086517472626086
HVUL1H24390.2 HVUL2H19077.2 0.0674879902369194
HVUL1H24390.2 HVUL2H19925.2 0.203549859456259
HVUL1H24390.2 HVUL2H21399.2 0.0536985745198137
HVUL1H24390.2 HVUL2H21734.2 0.0807591492342669
HVUL1H24390.2 HVUL2H22826.2 0.0489541634342297
HVUL1H24390.2 HVUL2H24680.2 0.0706281622707855
HVUL1H24390.2 HVUL2H25597.2 0.00993848544321176
HVUL1H24390.2 HVUL2H26485.2 0.0875601235803617
HVUL1H24390.2 HVUL2H26573.2 0.0738813025332953
HVUL1H24390.2 HVUL2H28164.2 0.0629996555019857
HVUL1H24390.2 HVUL2H29045.2 0.0941911809759287
HVUL1H24390.2 HVUL2H31707.2 0.143478011600888
HVUL1H24390.2 HVUL2H35334.2 0.164449467855177
HVUL1H24390.2 HVUL2H37652.2 0.195131273088032
HVUL1H24390.2 HVUL2H38539.2 0.11398789768489
HVUL1H24390.2 HVUL2H38540.2 0.109371133669353
HVUL1H24390.2 HVUL2H40334.2 0.0449023507848007
HVUL1H24390.2 HVUL2H43442.2 0.109696162661934
HVUL1H24390.2 HVUL2H45567.2 0.0303618079527604
HVUL1H24390.2 HVUL2H46744.2 0.24330209559992
HVUL1H24390.2 HVUL2H48830.2 0.0116250132050779
HVUL1H24390.2 HVUL2H49126.2 0.155022695420481
HVUL1H24390.2 HVUL2H50114.2 0.0524610379574356
HVUL1H24390.2 HVUL2H50171.2 0.0543218338838152
HVUL1H24390.2 HVUL2H50172.2 0.0641075973151184
HVUL1H24390.2 HVUL2H51674.2 0.0842455435995921
HVUL1H24390.2 HVUL2H52073.2 0.098278131808054
HVUL1H24390.2 HVUL2H53124.2 0.117272080002685
HVUL1H24390.2 HVUL2H53320.2 0.121237043887184
HVUL1H24390.2 HVUL3H02529.2 0.0541457508300027
HVUL1H24390.2 HVUL3H02717.2 0.118239572071617
HVUL1H24390.2 HVUL3H03695.2 0.173366794805392
HVUL1H24390.2 HVUL3H05976.2 0.247540207586076
HVUL1H24390.2 HVUL3H06040.2 0.0592937315023969
HVUL1H24390.2 HVUL3H06208.2 0.188937270762293
HVUL1H24390.2 HVUL3H06433.2 0.245865806942299
HVUL1H24390.2 HVUL3H06718.2 0.0732225497119402
HVUL1H24390.2 HVUL3H09013.2 0.150733151532032
HVUL1H24390.2 HVUL3H11956.2 0.255246975633387
HVUL1H24390.2 HVUL3H11967.2 0.203741176209151
HVUL1H24390.2 HVUL3H12364.2 0.104248942672768
HVUL1H24390.2 HVUL3H12464.2 0.195503775290359
HVUL1H24390.2 HVUL3H12728.2 0.245964740553765
HVUL1H24390.2 HVUL3H15476.2 0.176505683367448
HVUL1H24390.2 HVUL3H15598.2 0.228643444510773
HVUL1H24390.2 HVUL3H15897.2 0.0374965402042923
HVUL1H24390.2 HVUL3H16981.2 0.138274882849198
HVUL1H24390.2 HVUL3H17685.2 0.0938097213256552
HVUL1H24390.2 HVUL3H20168.2 0.192508379041623
HVUL1H24390.2 HVUL3H21329.2 0.0900875548852225
HVUL1H24390.2 HVUL3H21335.2 0.0877193244465856
HVUL1H24390.2 HVUL3H24029.2 0.18791477223669
HVUL1H24390.2 HVUL3H24267.2 0.157037614301225
HVUL1H24390.2 HVUL3H24886.2 0.219860630717319
HVUL1H24390.2 HVUL3H26926.2 0.0664138163419948
HVUL1H24390.2 HVUL3H27212.2 0.0806129126081824
HVUL1H24390.2 HVUL3H27722.2 0.172050005749545
HVUL1H24390.2 HVUL3H32007.2 0.0744991757532562
HVUL1H24390.2 HVUL3H32587.2 0.0454670693313961
HVUL1H24390.2 HVUL3H32589.2 0.0458262839041476
HVUL1H24390.2 HVUL3H32594.2 0.0873705415418622
HVUL1H24390.2 HVUL3H37124.2 0.0382043449529428
HVUL1H24390.2 HVUL3H41909.2 0.0627089272156131
HVUL1H24390.2 HVUL3H42226.2 0.0710688861059453
HVUL1H24390.2 HVUL3H42480.2 0.0452359359148438
HVUL1H24390.2 HVUL3H42964.2 0.0876301500482593
HVUL1H24390.2 HVUL3H45689.2 0.0453549555569428
HVUL1H24390.2 HVUL3H48646.2 0.171601397209116
HVUL1H24390.2 HVUL3H50036.2 0.0586899657219324
HVUL1H24390.2 HVUL3H50037.2 0.185358622433305
HVUL1H24390.2 HVUL3H51523.2 0.222691991734478
HVUL1H24390.2 HVUL3H52205.2 0.156179865067649
HVUL1H24390.2 HVUL3H55044.2 0.0345553067809289
HVUL1H24390.2 HVUL3H55885.2 0.241493742006214
HVUL1H24390.2 HVUL3H56403.2 0.0681469918261748
HVUL1H24390.2 HVUL3H56596.2 0.167103381866607
HVUL1H24390.2 HVUL3H59391.2 0.0671048586406083
HVUL1H24390.2 HVUL4H04686.2 0.115128255626219
HVUL1H24390.2 HVUL4H06353.2 0.0817809199904844
HVUL1H24390.2 HVUL4H07060.2 0.0727888377790396
HVUL1H24390.2 HVUL4H07091.2 0.178799514697882
HVUL1H24390.2 HVUL4H07935.2 0.18557857656433
HVUL1H24390.2 HVUL4H08196.2 0.100126840703147
HVUL1H24390.2 HVUL4H08345.2 0.136294971854846
HVUL1H24390.2 HVUL4H10933.2 0.158774966211248
HVUL1H24390.2 HVUL4H14392.2 0.147934551744391
HVUL1H24390.2 HVUL4H18822.2 0.137623425583086
HVUL1H24390.2 HVUL4H20060.2 0.0560296080639423
HVUL1H24390.2 HVUL4H20810.2 0.0718592313211849
HVUL1H24390.2 HVUL4H21881.2 0.066973272257013
HVUL1H24390.2 HVUL4H22656.2 0.232320388080927
HVUL1H24390.2 HVUL4H22657.2 0.0976794975098374
HVUL1H24390.2 HVUL4H22877.2 0.1980521258121
HVUL1H24390.2 HVUL4H23256.2 0.118396783410904
HVUL1H24390.2 HVUL4H23522.2 0.0917661226780417
HVUL1H24390.2 HVUL4H24986.2 0.130439190871579
HVUL1H24390.2 HVUL4H25690.2 0.232417203484288
HVUL1H24390.2 HVUL4H26843.2 0.143990797303842
HVUL1H24390.2 HVUL4H28003.2 0.0708890638679664
HVUL1H24390.2 HVUL4H30683.2 0.0347528862265703
HVUL1H24390.2 HVUL4H31396.2 0.102482673048406
HVUL1H24390.2 HVUL4H33244.2 0.084918622083301
HVUL1H24390.2 HVUL4H33249.2 0.129508269833297
HVUL1H24390.2 HVUL4H34490.2 0.111802485212453
HVUL1H24390.2 HVUL4H35991.2 0.0346928996961473
HVUL1H24390.2 HVUL4H36252.2 0.178953525451601
HVUL1H24390.2 HVUL4H36253.2 0.233431445298839
HVUL1H24390.2 HVUL4H38558.2 0.0696836393176106
HVUL1H24390.2 HVUL4H38766.2 0.0846529397374848
HVUL1H24390.2 HVUL4H39948.2 0.0496600708625804
HVUL1H24390.2 HVUL4H42204.2 0.0919271592925471
HVUL1H24390.2 HVUL4H45220.2 0.130289894875482
HVUL1H24390.2 HVUL4H46594.2 0.235103946023527
HVUL1H24390.2 HVUL4H46709.2 0.0513366940938708
HVUL1H24390.2 HVUL4H51087.2 0.122578222370017
HVUL1H24390.2 HVUL4H51168.2 0.0844513884748614
HVUL1H24390.2 HVUL4H52689.2 0.171909257084929
HVUL1H24390.2 HVUL4H58026.2 0.0674754793350811
HVUL1H24390.2 HVUL5H02096.2 0.14840542385846
HVUL1H24390.2 HVUL5H03287.2 0.140468684390227
HVUL1H24390.2 HVUL5H03709.2 0.201341872588175
HVUL1H24390.2 HVUL5H03750.2 0.15000491641186
HVUL1H24390.2 HVUL5H05065.2 0.231547149514473
HVUL1H24390.2 HVUL5H08243.2 0.0391145145925159
HVUL1H24390.2 HVUL5H09122.2 0.120188767127531
HVUL1H24390.2 HVUL5H09615.2 0.0505184733273511
HVUL1H24390.2 HVUL5H13618.2 0.0807649938043561
HVUL1H24390.2 HVUL5H13950.2 0.153736307947597
HVUL1H24390.2 HVUL5H14311.2 0.0356918907825418
HVUL1H24390.2 HVUL5H14765.2 0.0602978371752414
HVUL1H24390.2 HVUL5H14878.2 0.124231264362541
HVUL1H24390.2 HVUL5H16565.2 0.0249366997473305
HVUL1H24390.2 HVUL5H17995.2 0.196706104502447
HVUL1H24390.2 HVUL5H22122.2 0.150142933530654
HVUL1H24390.2 HVUL5H23996.2 0.0196117661323975
HVUL1H24390.2 HVUL5H24150.2 0.104550818228622
HVUL1H24390.2 HVUL5H24217.2 0.0344412010274413
HVUL1H24390.2 HVUL5H24547.2 0.0715842016688676
HVUL1H24390.2 HVUL5H24762.2 0.067560404500571
HVUL1H24390.2 HVUL5H25876.2 0.0219848563417196
HVUL1H24390.2 HVUL5H27016.2 0.0191107944062609
HVUL1H24390.2 HVUL5H27423.2 0.0556094837517227
HVUL1H24390.2 HVUL5H27848.2 0.0545012381827875
HVUL1H24390.2 HVUL5H28266.2 0.0324712509514731
HVUL1H24390.2 HVUL5H28980.2 0.266779080296485
HVUL1H24390.2 HVUL5H28981.2 0.0210888243327227
HVUL1H24390.2 HVUL5H29493.2 0.191488748273263
HVUL1H24390.2 HVUL5H30305.2 0.161580779642927
HVUL1H24390.2 HVUL5H31472.2 0.0464458001577675
HVUL1H24390.2 HVUL5H31534.2 0.0840029834207708
HVUL1H24390.2 HVUL5H32245.2 0.0404472081033201
HVUL1H24390.2 HVUL5H33683.2 0.108041276729857
HVUL1H24390.2 HVUL5H33735.2 0.10462351870598
HVUL1H24390.2 HVUL5H36534.2 0.0896719245181166
HVUL1H24390.2 HVUL5H36751.2 0.198862617957712
HVUL1H24390.2 HVUL5H39739.2 0.0913674493296707
HVUL1H24390.2 HVUL5H39748.2 0.118327336596403
HVUL1H24390.2 HVUL5H40577.2 0.121919498049663
HVUL1H24390.2 HVUL5H47286.2 0.0286360541635925
HVUL1H24390.2 HVUL5H47962.2 0.0820744654574624
HVUL1H24390.2 HVUL5H48694.2 0.159890405886868
HVUL1H24390.2 HVUL5H49109.2 0.134055629871059
HVUL1H24390.2 HVUL5H49815.2 0.0599528448446761
HVUL1H24390.2 HVUL5H50421.2 0.178426624295373
HVUL1H24390.2 HVUL5H53175.2 0.172202496140515
HVUL1H24390.2 HVUL6H01880.2 0.0444001287602697
HVUL1H24390.2 HVUL6H02023.2 0.202240713778498
HVUL1H24390.2 HVUL6H03366.2 0.220850826980642
HVUL1H24390.2 HVUL6H03725.2 0.264054140804946
HVUL1H24390.2 HVUL6H04553.2 0.0570772770824147
HVUL1H24390.2 HVUL6H05446.2 0.0704007079495947
HVUL1H24390.2 HVUL6H07471.2 0.102405240904482
HVUL1H24390.2 HVUL6H08769.2 0.160741801176899
HVUL1H24390.2 HVUL6H09792.2 0.089153857334236
HVUL1H24390.2 HVUL6H11196.2 0.0130937861255676
HVUL1H24390.2 HVUL6H15294.2 0.173961635874739
HVUL1H24390.2 HVUL6H15402.2 0.128049275330446
HVUL1H24390.2 HVUL6H17004.2 0.0164751514956079
HVUL1H24390.2 HVUL6H17854.2 0.0741352468476759
HVUL1H24390.2 HVUL6H18328.2 0.142896903158439
HVUL1H24390.2 HVUL6H19305.2 0.120326965864111
HVUL1H24390.2 HVUL6H19934.2 0.0302951325866139
HVUL1H24390.2 HVUL6H24521.2 0.0154827084679552
HVUL1H24390.2 HVUL6H25340.2 0.176213167820165
HVUL1H24390.2 HVUL6H29909.2 0.215718585055058
HVUL1H24390.2 HVUL6H31900.2 0.0532048812010851
HVUL1H24390.2 HVUL6H32383.2 0.10408209006446
HVUL1H24390.2 HVUL6H36406.2 0.169774414209204
HVUL1H24390.2 HVUL6H37029.2 0.181812303224517
HVUL1H24390.2 HVUL6H38442.2 0.106227756769889
HVUL1H24390.2 HVUL6H38788.2 0.177355772226338
HVUL1H24390.2 HVUL6H38874.2 0.0263933540796298
HVUL1H24390.2 HVUL6H40505.2 0.178860449699493
HVUL1H24390.2 HVUL6H41149.2 0.0779872035615466
HVUL1H24390.2 HVUL6H45898.2 0.181773374842269
HVUL1H24390.2 HVUL6H46097.2 0.0777359069267602
HVUL1H24390.2 HVUL6H46099.2 0.160062162021083
HVUL1H24390.2 HVUL6H46104.2 0.146627399058871
HVUL1H24390.2 HVUL6H48954.2 0.117061996994076
HVUL1H24390.2 HVUL6H51096.2 0.0544364523431889
HVUL1H24390.2 HVUL7H01642.2 0.0942310831368434
HVUL1H24390.2 HVUL7H01987.2 0.189361881069801
HVUL1H24390.2 HVUL7H02902.2 0.172263017924668
HVUL1H24390.2 HVUL7H05382.2 0.0624238192448018
HVUL1H24390.2 HVUL7H05514.2 0.175613852523449
HVUL1H24390.2 HVUL7H06762.2 0.0848620699263419
HVUL1H24390.2 HVUL7H08413.2 0.181104635256916
HVUL1H24390.2 HVUL7H09127.2 0.132890733390139
HVUL1H24390.2 HVUL7H09572.2 0.0787185190458402
HVUL1H24390.2 HVUL7H09713.2 0.0331326923304313
HVUL1H24390.2 HVUL7H10613.2 0.11796884388857
HVUL1H24390.2 HVUL7H12169.2 0.105870877813994
HVUL1H24390.2 HVUL7H14873.2 0.0764489949526016
HVUL1H24390.2 HVUL7H15430.2 0.184668452651644
HVUL1H24390.2 HVUL7H17449.2 0.0207478515661247
HVUL1H24390.2 HVUL7H18584.2 0.0909178761577183
HVUL1H24390.2 HVUL7H18798.2 0.145191886929576
HVUL1H24390.2 HVUL7H19404.2 0.134431445882872
HVUL1H24390.2 HVUL7H19446.2 0.193535278062101
HVUL1H24390.2 HVUL7H20841.2 0.021981669314166
HVUL1H24390.2 HVUL7H23622.2 0.0173086790628279
HVUL1H24390.2 HVUL7H24220.2 0.117071246640481
HVUL1H24390.2 HVUL7H26985.2 0.150686954873658
HVUL1H24390.2 HVUL7H28814.2 0.165025319056569
HVUL1H24390.2 HVUL7H30153.2 0.0852650178276618
HVUL1H24390.2 HVUL7H31946.2 0.197556683763711
HVUL1H24390.2 HVUL7H32226.2 0.0110031914663368
HVUL1H24390.2 HVUL7H32680.2 0.152840500410076
HVUL1H24390.2 HVUL7H33531.2 0.0696567966382876
HVUL1H24390.2 HVUL7H33535.2 0.0422246770880941
HVUL1H24390.2 HVUL7H34129.2 0.163207292718959
HVUL1H24390.2 HVUL7H34629.2 0.0574487520474374
HVUL1H24390.2 HVUL7H35574.2 0.0883762762151338
HVUL1H24390.2 HVUL7H35655.2 0.0795184432083406
HVUL1H24390.2 HVUL7H36582.2 0.0573578159187089
HVUL1H24390.2 HVUL7H37394.2 0.0222686069367087
HVUL1H24390.2 HVUL7H38141.2 0.0598583796576313
HVUL1H24390.2 HVUL7H38746.2 0.175801492277231
HVUL1H24390.2 HVUL7H40086.2 0.235814833892299
HVUL1H24390.2 HVUL7H41147.2 0.152342305758459
HVUL1H24390.2 HVUL7H41614.2 0.0952772593518106
HVUL1H24390.2 HVUL7H41635.2 0.110381933290779
HVUL1H24390.2 HVUL7H42129.2 0.182626880323479
HVUL1H24390.2 HVUL7H43367.2 0.141307253584391
HVUL1H24390.2 HVUL7H44188.2 0.143682859999273
HVUL1H24390.2 HVUL7H51974.2 0.274125432306689
HVUL1H24390.2 HVUL7H53407.2 0.241420141477598
HVUL1H29666.2 HVUL1H30589.2 0.0837553925145763
HVUL1H29666.2 HVUL1H30857.2 0.17625208042724
HVUL1H29666.2 HVUL1H31339.2 0.235483552736272
HVUL1H29666.2 HVUL1H32442.2 0.246433827745312
HVUL1H29666.2 HVUL1H32789.2 0.0483311018546402
HVUL1H29666.2 HVUL1H33000.2 0.0729094583264976
HVUL1H29666.2 HVUL1H34458.2 0.270022291306894
HVUL1H29666.2 HVUL1H37233.2 0.172436661290825
HVUL1H29666.2 HVUL1H37466.2 0.223698869145853
HVUL1H29666.2 HVUL1H40084.2 0.095314343226647
HVUL1H29666.2 HVUL1H43359.2 0.106923333517173
HVUL1H29666.2 HVUL1H43656.2 0.185578427944577
HVUL1H29666.2 HVUL1H44195.2 0.117853544937291
HVUL1H29666.2 HVUL1H47175.2 0.193644020368644
HVUL1H29666.2 HVUL1H48073.2 0.247113474367196
HVUL1H29666.2 HVUL1H52124.2 0.201653574400055
HVUL1H29666.2 HVUL2H00488.2 0.0959166146701662
HVUL1H29666.2 HVUL2H01065.2 0.0209821592403469
HVUL1H29666.2 HVUL2H03693.2 0.27214078442574
HVUL1H29666.2 HVUL2H04444.2 0.186296059518168
HVUL1H29666.2 HVUL2H04690.2 0.256560512359252
HVUL1H29666.2 HVUL2H05107.2 0.196901576819659
HVUL1H29666.2 HVUL2H05483.2 0.217111441054702
HVUL1H29666.2 HVUL2H05509.2 0.245715647541084
HVUL1H29666.2 HVUL2H05580.2 0.153732435966024
HVUL1H29666.2 HVUL2H06941.2 0.0366971588017414
HVUL1H29666.2 HVUL2H07117.2 0.230817251484374
HVUL1H29666.2 HVUL2H08148.2 0.272729671407173
HVUL1H29666.2 HVUL2H09901.2 0.134567829206709
HVUL1H29666.2 HVUL2H10344.2 0.227863135116134
HVUL1H29666.2 HVUL2H10450.2 0.145622293797734
HVUL1H29666.2 HVUL2H11398.2 0.0874419435683494
HVUL1H29666.2 HVUL2H12743.2 0.259759765691184
HVUL1H29666.2 HVUL2H15007.2 0.127568923090424
HVUL1H29666.2 HVUL2H15185.2 0.101885517184656
HVUL1H29666.2 HVUL2H16659.2 0.186641753116523
HVUL1H29666.2 HVUL2H17664.2 0.128419340513347
HVUL1H29666.2 HVUL2H19076.2 0.229194614677528
HVUL1H29666.2 HVUL2H19077.2 0.241314480153077
HVUL1H29666.2 HVUL2H19925.2 0.178567256168131
HVUL1H29666.2 HVUL2H21399.2 0.143721269065352
HVUL1H29666.2 HVUL2H21734.2 0.231512810814434
HVUL1H29666.2 HVUL2H22826.2 0.183619395130471
HVUL1H29666.2 HVUL2H24680.2 0.223891141155245
HVUL1H29666.2 HVUL2H25597.2 0.0721444695876186
HVUL1H29666.2 HVUL2H26485.2 0.236915959452165
HVUL1H29666.2 HVUL2H26573.2 0.179222593285696
HVUL1H29666.2 HVUL2H28164.2 0.187744080569795
HVUL1H29666.2 HVUL2H29045.2 0.238862320311735
HVUL1H29666.2 HVUL2H31707.2 0.0702364150935929
HVUL1H29666.2 HVUL2H35334.2 0.088551363687561
HVUL1H29666.2 HVUL2H37652.2 0.106925952073545
HVUL1H29666.2 HVUL2H38539.2 0.0804739207077934
HVUL1H29666.2 HVUL2H38540.2 0.0723812256222177
HVUL1H29666.2 HVUL2H40334.2 0.142246716539397
HVUL1H29666.2 HVUL2H43442.2 0.225632736158496
HVUL1H29666.2 HVUL2H45567.2 0.165052741371153
HVUL1H29666.2 HVUL2H46744.2 0.222665508397419
HVUL1H29666.2 HVUL2H48830.2 0.0666252761908571
HVUL1H29666.2 HVUL2H49126.2 0.183969262552498
HVUL1H29666.2 HVUL2H50114.2 0.170936069512564
HVUL1H29666.2 HVUL2H50171.2 0.160563761103511
HVUL1H29666.2 HVUL2H50172.2 0.0170584074095364
HVUL1H29666.2 HVUL2H51674.2 0.193151350879308
HVUL1H29666.2 HVUL2H52073.2 0.156581034060884
HVUL1H29666.2 HVUL2H53124.2 0.14456079062717
HVUL1H29666.2 HVUL2H53320.2 0.168844154156482
HVUL1H29666.2 HVUL3H02529.2 0.210961576537038
HVUL1H29666.2 HVUL3H02717.2 0.258813889781062
HVUL1H29666.2 HVUL3H03695.2 0.269976746770624
HVUL1H29666.2 HVUL3H05976.2 0.201915896372876
HVUL1H29666.2 HVUL3H06040.2 0.141759275488435
HVUL1H29666.2 HVUL3H06208.2 0.313224646161363
HVUL1H29666.2 HVUL3H06433.2 0.195089930180545
HVUL1H29666.2 HVUL3H06718.2 0.155164365090927
HVUL1H29666.2 HVUL3H09013.2 0.166419382456778
HVUL1H29666.2 HVUL3H11956.2 0.179310268221914
HVUL1H29666.2 HVUL3H11967.2 0.283002210280259
HVUL1H29666.2 HVUL3H12364.2 0.230527000113408
HVUL1H29666.2 HVUL3H12464.2 0.284290069603372
HVUL1H29666.2 HVUL3H12728.2 0.128525201718494
HVUL1H29666.2 HVUL3H15476.2 0.262517382631172
HVUL1H29666.2 HVUL3H15598.2 0.0938763037373284
HVUL1H29666.2 HVUL3H15897.2 0.0263597591968717
HVUL1H29666.2 HVUL3H16981.2 0.225348681594815
HVUL1H29666.2 HVUL3H17685.2 0.211609385058048
HVUL1H29666.2 HVUL3H20168.2 0.19677674247905
HVUL1H29666.2 HVUL3H21329.2 0.244675418537137
HVUL1H29666.2 HVUL3H21335.2 0.259907614416045
HVUL1H29666.2 HVUL3H24029.2 0.113502367201065
HVUL1H29666.2 HVUL3H24267.2 0.224901994780671
HVUL1H29666.2 HVUL3H24886.2 0.0940487526468397
HVUL1H29666.2 HVUL3H26926.2 0.136548892462097
HVUL1H29666.2 HVUL3H27212.2 0.190233987718131
HVUL1H29666.2 HVUL3H27722.2 0.252943947836624
HVUL1H29666.2 HVUL3H32007.2 0.156568608973831
HVUL1H29666.2 HVUL3H32587.2 0.203607301131197
HVUL1H29666.2 HVUL3H32589.2 0.204843005039602
HVUL1H29666.2 HVUL3H32594.2 0.239997179838146
HVUL1H29666.2 HVUL3H37124.2 0.176744051054842
HVUL1H29666.2 HVUL3H41909.2 0.203980766811939
HVUL1H29666.2 HVUL3H42226.2 0.0461837931250135
HVUL1H29666.2 HVUL3H42480.2 0.15747571169223
HVUL1H29666.2 HVUL3H42964.2 0.272033592547796
HVUL1H29666.2 HVUL3H45689.2 0.183730777219654
HVUL1H29666.2 HVUL3H48646.2 0.30632072967574
HVUL1H29666.2 HVUL3H50036.2 0.210022894501977
HVUL1H29666.2 HVUL3H50037.2 0.229663331472571
HVUL1H29666.2 HVUL3H51523.2 0.149275897418831
HVUL1H29666.2 HVUL3H52205.2 0.285009253399798
HVUL1H29666.2 HVUL3H55044.2 0.164346244630301
HVUL1H29666.2 HVUL3H55885.2 0.177886786158313
HVUL1H29666.2 HVUL3H56403.2 0.205492977493414
HVUL1H29666.2 HVUL3H56596.2 0.27867376115732
HVUL1H29666.2 HVUL3H59391.2 0.231156999829465
HVUL1H29666.2 HVUL4H04686.2 0.0756318093962536
HVUL1H29666.2 HVUL4H06353.2 0.242335418111259
HVUL1H29666.2 HVUL4H07060.2 0.0540182789914383
HVUL1H29666.2 HVUL4H07091.2 0.0707437950385623
HVUL1H29666.2 HVUL4H07935.2 0.260920077159854
HVUL1H29666.2 HVUL4H08196.2 0.265768210735092
HVUL1H29666.2 HVUL4H08345.2 0.0854896375132348
HVUL1H29666.2 HVUL4H10933.2 0.0786738474615449
HVUL1H29666.2 HVUL4H14392.2 0.205034249744549
HVUL1H29666.2 HVUL4H18822.2 0.24102647144306
HVUL1H29666.2 HVUL4H20060.2 0.21108707709151
HVUL1H29666.2 HVUL4H20810.2 0.054788373492265
HVUL1H29666.2 HVUL4H21881.2 0.228077809417023
HVUL1H29666.2 HVUL4H22656.2 0.248604719568308
HVUL1H29666.2 HVUL4H22657.2 0.267157155686976
HVUL1H29666.2 HVUL4H22877.2 0.169816802370929
HVUL1H29666.2 HVUL4H23256.2 0.265630452545432
HVUL1H29666.2 HVUL4H23522.2 0.24494071927239
HVUL1H29666.2 HVUL4H24986.2 0.214178356851822
HVUL1H29666.2 HVUL4H25690.2 0.212550230762659
HVUL1H29666.2 HVUL4H26843.2 0.118240756970687
HVUL1H29666.2 HVUL4H28003.2 0.164945873374582
HVUL1H29666.2 HVUL4H30683.2 0.111783579472214
HVUL1H29666.2 HVUL4H31396.2 0.214729853740237
HVUL1H29666.2 HVUL4H33244.2 0.264001040207788
HVUL1H29666.2 HVUL4H33249.2 0.289546485563258
HVUL1H29666.2 HVUL4H34490.2 0.244935459380381
HVUL1H29666.2 HVUL4H35991.2 0.138586796579494
HVUL1H29666.2 HVUL4H36252.2 0.173237522001072
HVUL1H29666.2 HVUL4H36253.2 0.232719934692175
HVUL1H29666.2 HVUL4H38558.2 0.198037268231593
HVUL1H29666.2 HVUL4H38766.2 0.233768255267214
HVUL1H29666.2 HVUL4H39948.2 0.209189444066233
HVUL1H29666.2 HVUL4H42204.2 0.250401380888975
HVUL1H29666.2 HVUL4H45220.2 0.0743091486540874
HVUL1H29666.2 HVUL4H46594.2 0.110721594212019
HVUL1H29666.2 HVUL4H46709.2 0.215733510348571
HVUL1H29666.2 HVUL4H51087.2 0.258246632494761
HVUL1H29666.2 HVUL4H51168.2 0.212859644386191
HVUL1H29666.2 HVUL4H52689.2 0.0823706105531472
HVUL1H29666.2 HVUL4H58026.2 0.221137369501484
HVUL1H29666.2 HVUL5H02096.2 0.100726835094812
HVUL1H29666.2 HVUL5H03287.2 0.296655024917455
HVUL1H29666.2 HVUL5H03709.2 0.229468477277567
HVUL1H29666.2 HVUL5H03750.2 0.294906466706696
HVUL1H29666.2 HVUL5H05065.2 0.218731405798128
HVUL1H29666.2 HVUL5H08243.2 0.166469382494075
HVUL1H29666.2 HVUL5H09122.2 0.25854907427349
HVUL1H29666.2 HVUL5H09615.2 0.198119262331478
HVUL1H29666.2 HVUL5H13618.2 0.224022433179131
HVUL1H29666.2 HVUL5H13950.2 0.296024717694161
HVUL1H29666.2 HVUL5H14311.2 0.135492026037911
HVUL1H29666.2 HVUL5H14765.2 0.0318539389753627
HVUL1H29666.2 HVUL5H14878.2 0.0487590136512836
HVUL1H29666.2 HVUL5H16565.2 0.124324700971759
HVUL1H29666.2 HVUL5H17995.2 0.101049093612349
HVUL1H29666.2 HVUL5H22122.2 0.236211076461165
HVUL1H29666.2 HVUL5H23996.2 0.0752367721237705
HVUL1H29666.2 HVUL5H24150.2 0.247136789842349
HVUL1H29666.2 HVUL5H24217.2 0.173133279661658
HVUL1H29666.2 HVUL5H24547.2 0.158686114250596
HVUL1H29666.2 HVUL5H24762.2 0.172203613646342
HVUL1H29666.2 HVUL5H25876.2 0.117345944077856
HVUL1H29666.2 HVUL5H27016.2 0.109004681444644
HVUL1H29666.2 HVUL5H27423.2 0.035167834785287
HVUL1H29666.2 HVUL5H27848.2 0.118446411531112
HVUL1H29666.2 HVUL5H28266.2 0.17368585599011
HVUL1H29666.2 HVUL5H28980.2 0.256258954014576
HVUL1H29666.2 HVUL5H28981.2 0.114999411209733
HVUL1H29666.2 HVUL5H29493.2 0.268680512623444
HVUL1H29666.2 HVUL5H30305.2 0.200443820071492
HVUL1H29666.2 HVUL5H31472.2 0.167344190182118
HVUL1H29666.2 HVUL5H31534.2 0.20504442617852
HVUL1H29666.2 HVUL5H32245.2 0.175176972911871
HVUL1H29666.2 HVUL5H33683.2 0.214285557997443
HVUL1H29666.2 HVUL5H33735.2 0.278126597188808
HVUL1H29666.2 HVUL5H36534.2 0.245001016357543
HVUL1H29666.2 HVUL5H36751.2 0.297523259476026
HVUL1H29666.2 HVUL5H39739.2 0.0808431235138237
HVUL1H29666.2 HVUL5H39748.2 0.266428270523545
HVUL1H29666.2 HVUL5H40577.2 0.188605226406888
HVUL1H29666.2 HVUL5H47286.2 0.141434633589151
HVUL1H29666.2 HVUL5H47962.2 0.223598041042981
HVUL1H29666.2 HVUL5H48694.2 0.0687287029422504
HVUL1H29666.2 HVUL5H49109.2 0.271151255465055
HVUL1H29666.2 HVUL5H49815.2 0.213441692434536
HVUL1H29666.2 HVUL5H50421.2 0.285552818974372
HVUL1H29666.2 HVUL5H53175.2 0.218334030399448
HVUL1H29666.2 HVUL6H01880.2 0.18366835500877
HVUL1H29666.2 HVUL6H02023.2 0.239416890864175
HVUL1H29666.2 HVUL6H03366.2 0.234565751237544
HVUL1H29666.2 HVUL6H03725.2 0.210409503580266
HVUL1H29666.2 HVUL6H04553.2 0.0400593408043106
HVUL1H29666.2 HVUL6H05446.2 0.212581516499057
HVUL1H29666.2 HVUL6H07471.2 0.24202389788639
HVUL1H29666.2 HVUL6H08769.2 0.190742430911804
HVUL1H29666.2 HVUL6H09792.2 0.199927496425724
HVUL1H29666.2 HVUL6H11196.2 0.0820261695161644
HVUL1H29666.2 HVUL6H15294.2 0.285656317843708
HVUL1H29666.2 HVUL6H15402.2 0.208505006230553
HVUL1H29666.2 HVUL6H17004.2 0.0680012212943072
HVUL1H29666.2 HVUL6H17854.2 0.161116577559838
HVUL1H29666.2 HVUL6H18328.2 0.181832897757505
HVUL1H29666.2 HVUL6H19305.2 0.0799071021961642
HVUL1H29666.2 HVUL6H19934.2 0.153511508423145
HVUL1H29666.2 HVUL6H24521.2 0.0855531662155439
HVUL1H29666.2 HVUL6H25340.2 0.158535179046517
HVUL1H29666.2 HVUL6H29909.2 0.171323111435236
HVUL1H29666.2 HVUL6H31900.2 0.162345873921908
HVUL1H29666.2 HVUL6H32383.2 0.289248556500039
HVUL1H29666.2 HVUL6H36406.2 0.101141073703304
HVUL1H29666.2 HVUL6H37029.2 0.0911521144389355
HVUL1H29666.2 HVUL6H38442.2 0.128389750156973
HVUL1H29666.2 HVUL6H38788.2 0.245019238919811
HVUL1H29666.2 HVUL6H38874.2 0.131455607075319
HVUL1H29666.2 HVUL6H40505.2 0.175477053210271
HVUL1H29666.2 HVUL6H41149.2 0.104994795197474
HVUL1H29666.2 HVUL6H45898.2 0.251583756207297
HVUL1H29666.2 HVUL6H46097.2 0.242447232458736
HVUL1H29666.2 HVUL6H46099.2 0.100282140913547
HVUL1H29666.2 HVUL6H46104.2 0.228739522594884
HVUL1H29666.2 HVUL6H48954.2 0.22679615157703
HVUL1H29666.2 HVUL6H51096.2 0.212482091149772
HVUL1H29666.2 HVUL7H01642.2 0.235332633004398
HVUL1H29666.2 HVUL7H01987.2 0.310475926249441
HVUL1H29666.2 HVUL7H02902.2 0.276113286436567
HVUL1H29666.2 HVUL7H05382.2 0.163816607991306
HVUL1H29666.2 HVUL7H05514.2 0.22015078837207
HVUL1H29666.2 HVUL7H06762.2 0.258958460081477
HVUL1H29666.2 HVUL7H08413.2 0.215462542778004
HVUL1H29666.2 HVUL7H09127.2 0.252921275753784
HVUL1H29666.2 HVUL7H09572.2 0.18656610956478
HVUL1H29666.2 HVUL7H09713.2 0.162308294108935
HVUL1H29666.2 HVUL7H10613.2 0.286899782643488
HVUL1H29666.2 HVUL7H12169.2 0.173553836251892
HVUL1H29666.2 HVUL7H14873.2 0.238264399991829
HVUL1H29666.2 HVUL7H15430.2 0.142239145328703
HVUL1H29666.2 HVUL7H17449.2 0.120008617738199
HVUL1H29666.2 HVUL7H18584.2 0.131108381860043
HVUL1H29666.2 HVUL7H18798.2 0.165936198356232
HVUL1H29666.2 HVUL7H19404.2 0.171331212253817
HVUL1H29666.2 HVUL7H19446.2 0.15721630041403
HVUL1H29666.2 HVUL7H20841.2 0.0775708106961568
HVUL1H29666.2 HVUL7H23622.2 0.103082560739643
HVUL1H29666.2 HVUL7H24220.2 0.229088817643318
HVUL1H29666.2 HVUL7H26985.2 0.273227696549903
HVUL1H29666.2 HVUL7H28814.2 0.102564002277764
HVUL1H29666.2 HVUL7H30153.2 0.254250506568352
HVUL1H29666.2 HVUL7H31946.2 0.177689414464482
HVUL1H29666.2 HVUL7H32226.2 0.0802083338731111
HVUL1H29666.2 HVUL7H32680.2 0.215884004920606
HVUL1H29666.2 HVUL7H33531.2 0.148868956997382
HVUL1H29666.2 HVUL7H33535.2 0.152643068033064
HVUL1H29666.2 HVUL7H34129.2 0.267199823365173
HVUL1H29666.2 HVUL7H34629.2 0.168444585956726
HVUL1H29666.2 HVUL7H35574.2 0.208289952604082
HVUL1H29666.2 HVUL7H35655.2 0.241937202087382
HVUL1H29666.2 HVUL7H36582.2 0.208083473799409
HVUL1H29666.2 HVUL7H37394.2 0.118997110421257
HVUL1H29666.2 HVUL7H38141.2 0.177973462591825
HVUL1H29666.2 HVUL7H38746.2 0.221382249219279
HVUL1H29666.2 HVUL7H40086.2 0.162800718103109
[truncated: 1,869,868 more chars]
