# Supplementary material for: Gene coexpression network analysis combined with metabonomics reveals the resistance responses to powdery mildew in Tibetan hulless barley
Source: Sci Rep. 2018 Oct 8;8:14928. doi: 10.1038/s41598-018-33113-7 (PMC6175840; doi:10.1038/s41598-018-33113-7)
Supplement: Supplementary file 11 — Dataset 1 [file 41598_2018_33113_MOESM11_ESM.zip › sample_Z13/resultVisANTInput-turquoise_all.txt]

HVUL0H00268.2 HVUL0H00343.2 3.12540543704746e-05
HVUL0H00268.2 HVUL0H00462.2 1.13034331130327e-06
HVUL0H00268.2 HVUL0H00500.2 0.787058036718635
HVUL0H00268.2 HVUL0H00527.2 0.000123396377346924
HVUL0H00268.2 HVUL0H00618.2 0.787058036718635
HVUL0H00268.2 HVUL0H00980.2 6.68554761654471e-05
HVUL0H00268.2 HVUL0H01079.2 4.8457133790875e-05
HVUL0H00268.2 HVUL0H01210.2 0.00206568165789551
HVUL0H00268.2 HVUL0H01543.2 1.07036095371547e-06
HVUL0H00268.2 HVUL0H01651.2 7.15866361464613e-05
HVUL0H00268.2 HVUL0H01703.2 2.84385155664883e-07
HVUL0H00268.2 HVUL0H01832.2 0.00251878390560021
HVUL0H00268.2 HVUL0H02209.2 1.04871217748608e-05
HVUL0H00268.2 HVUL0H02928.2 0.000330752356105671
HVUL0H00268.2 HVUL0H03139.2 2.74096035383981e-05
HVUL0H00268.2 HVUL0H03264.2 1.8302372230239e-05
HVUL0H00268.2 HVUL0H03392.2 0.000642913897371017
HVUL0H00268.2 HVUL0H03465.2 1.29659550387732e-06
HVUL0H00268.2 HVUL0H04974.2 4.6383262117346e-05
HVUL0H00268.2 HVUL0H05540.2 0.000614981894941343
HVUL0H00268.2 HVUL0H05775.2 1.48934630683631e-05
HVUL0H00268.2 HVUL0H06912.2 8.41977492619218e-07
HVUL0H00268.2 HVUL0H07078.2 1.36123055873271e-05
HVUL0H00268.2 HVUL0H07208.2 0.000170276794146772
HVUL0H00268.2 HVUL0H07807.2 0.000307149497464456
HVUL0H00268.2 HVUL0H07940.2 0.000286491820063035
HVUL0H00268.2 HVUL0H08117.2 0.000822549314338529
HVUL0H00268.2 HVUL0H08118.2 0.000386854176826539
HVUL0H00268.2 HVUL0H08264.2 7.66583558152781e-06
HVUL0H00268.2 HVUL0H08584.2 9.38527705434302e-05
HVUL0H00268.2 HVUL0H08719.2 0.000164680326117468
HVUL0H00268.2 HVUL0H08808.2 7.89348076922661e-05
HVUL0H00268.2 HVUL0H09019.2 0.000273925109559865
HVUL0H00268.2 HVUL0H09702.2 4.04546340129202e-05
HVUL0H00268.2 HVUL0H10043.2 4.02842240083725e-05
HVUL0H00268.2 HVUL0H10076.2 1.4420033540171e-05
HVUL0H00268.2 HVUL0H10914.2 0.000138311316900811
HVUL0H00268.2 HVUL0H11599.2 9.26439179088063e-08
HVUL0H00268.2 HVUL0H11766.2 1.08237869831773e-05
HVUL0H00268.2 HVUL0H11987.2 4.47518307356199e-07
HVUL0H00268.2 HVUL0H12120.2 6.02111512836389e-08
HVUL0H00268.2 HVUL0H12494.2 0.000260163169511745
HVUL0H00268.2 HVUL0H13454.2 0.00055078780671932
HVUL0H00268.2 HVUL0H13520.2 8.33326555050931e-07
HVUL0H00268.2 HVUL0H14263.2 0.000338074257568171
HVUL0H00268.2 HVUL0H15117.2 0.000749936228071996
HVUL0H00268.2 HVUL0H15310.2 7.21176043314355e-05
HVUL0H00268.2 HVUL0H15602.2 0.00181251470701362
HVUL0H00268.2 HVUL0H15620.2 0.00165642210835235
HVUL0H00268.2 HVUL0H15893.2 0.000281742526766074
HVUL0H00268.2 HVUL0H16991.2 2.76106953721016e-05
HVUL0H00268.2 HVUL0H17597.2 0.00415252583084614
HVUL0H00268.2 HVUL0H21084.2 6.56094704219163e-05
HVUL0H00268.2 HVUL0H21654.2 9.69687087532177e-06
HVUL0H00268.2 HVUL0H22833.2 1.1954112504466e-05
HVUL0H00268.2 HVUL0H25455.2 4.02473577984765e-06
HVUL0H00268.2 HVUL0H26112.2 0.000685834529451438
HVUL0H00268.2 HVUL0H27662.2 8.6290669306788e-05
HVUL0H00268.2 HVUL0H28934.2 0.000193800094523863
HVUL0H00268.2 HVUL0H28935.2 0.000423318644688471
HVUL0H00268.2 HVUL0H29767.2 3.1236276327271e-05
HVUL0H00268.2 HVUL0H30574.2 6.26074479163713e-06
HVUL0H00268.2 HVUL0H32454.2 5.43387918456666e-05
HVUL0H00268.2 HVUL0H33228.2 0.000549742460046436
HVUL0H00268.2 HVUL0H33619.2 0.000782110904899433
HVUL0H00268.2 HVUL0H35888.2 0.000624774965939456
HVUL0H00268.2 HVUL0H36332.2 3.08119196700516e-05
HVUL0H00268.2 HVUL0H41036.2 0.000187054483042033
HVUL0H00268.2 HVUL0H50911.2 8.30395837546849e-06
HVUL0H00268.2 HVUL1H00259.2 0.000555065172981023
HVUL0H00268.2 HVUL1H01380.2 2.13379059041626e-05
HVUL0H00268.2 HVUL1H01625.2 0.000108759332065945
HVUL0H00268.2 HVUL1H01938.2 5.7978815030631e-07
HVUL0H00268.2 HVUL1H02263.2 0.00106775686826016
HVUL0H00268.2 HVUL1H02385.2 0.000674430858339456
HVUL0H00268.2 HVUL1H02387.2 0.000539890270866417
HVUL0H00268.2 HVUL1H02864.2 0.000652561360450059
HVUL0H00268.2 HVUL1H02994.2 0.000291389632709293
HVUL0H00268.2 HVUL1H03353.2 2.21890154874171e-05
HVUL0H00268.2 HVUL1H03805.2 0.000359911237331194
HVUL0H00268.2 HVUL1H04255.2 8.14969915704231e-05
HVUL0H00268.2 HVUL1H04256.2 0.0099777716185463
HVUL0H00268.2 HVUL1H05168.2 1.16398601579635e-05
HVUL0H00268.2 HVUL1H05324.2 0.0034486217709799
HVUL0H00268.2 HVUL1H05360.2 0.00756642235463792
HVUL0H00268.2 HVUL1H06131.2 2.36521262694914e-05
HVUL0H00268.2 HVUL1H06197.2 2.92058012897139e-05
HVUL0H00268.2 HVUL1H06543.2 0.000451604193930368
HVUL0H00268.2 HVUL1H06802.2 0.000821761420487616
HVUL0H00268.2 HVUL1H07337.2 0.00021875825915589
HVUL0H00268.2 HVUL1H07566.2 0.000129816642989509
HVUL0H00268.2 HVUL1H07771.2 1.44368179048505e-07
HVUL0H00268.2 HVUL1H07822.2 3.26392964086664e-06
HVUL0H00268.2 HVUL1H08320.2 0.000212608915671894
HVUL0H00268.2 HVUL1H08352.2 0.000268916596775692
HVUL0H00268.2 HVUL1H08399.2 0.000385587990786772
HVUL0H00268.2 HVUL1H08544.2 0.000345440242327492
HVUL0H00268.2 HVUL1H08935.2 0.000163182539648683
HVUL0H00268.2 HVUL1H09697.2 8.07355202619222e-06
HVUL0H00268.2 HVUL1H09755.2 1.38438385453716e-05
HVUL0H00268.2 HVUL1H09854.2 0.000554998169903632
HVUL0H00268.2 HVUL1H11389.2 6.26410291804262e-06
HVUL0H00268.2 HVUL1H11631.2 0.000522151504239957
HVUL0H00268.2 HVUL1H11683.2 2.02076878839238e-07
HVUL0H00268.2 HVUL1H11872.2 0.00020515579714859
HVUL0H00268.2 HVUL1H12218.2 0.000226339015677687
HVUL0H00268.2 HVUL1H12220.2 0.00132929362841937
HVUL0H00268.2 HVUL1H12629.2 6.53800540421502e-07
HVUL0H00268.2 HVUL1H12635.2 0.000586927545527602
HVUL0H00268.2 HVUL1H13139.2 0.000484728063602351
HVUL0H00268.2 HVUL1H13394.2 2.3963703913829e-05
HVUL0H00268.2 HVUL1H14038.2 4.62907205549389e-06
HVUL0H00268.2 HVUL1H14088.2 0.000180338606748268
HVUL0H00268.2 HVUL1H14226.2 4.23380864906399e-05
HVUL0H00268.2 HVUL1H14474.2 0.000945334895932288
HVUL0H00268.2 HVUL1H15041.2 0.00011656808741212
HVUL0H00268.2 HVUL1H15363.2 3.51118037400166e-06
HVUL0H00268.2 HVUL1H15743.2 0.000170729697773622
HVUL0H00268.2 HVUL1H15858.2 1.33409130105185e-07
HVUL0H00268.2 HVUL1H16764.2 0.000195520712170526
HVUL0H00268.2 HVUL1H16787.2 0.000237486280090607
HVUL0H00268.2 HVUL1H18436.2 0.000317588258214201
HVUL0H00268.2 HVUL1H19148.2 0.724615646133859
HVUL0H00268.2 HVUL1H19507.2 5.00243837636635e-05
HVUL0H00268.2 HVUL1H19514.2 0.000822789903012182
HVUL0H00268.2 HVUL1H22403.2 0.000251698496416076
HVUL0H00268.2 HVUL1H22533.2 4.67939673543362e-07
HVUL0H00268.2 HVUL1H22602.2 3.51516114672952e-05
HVUL0H00268.2 HVUL1H22714.2 0.000446199169025647
HVUL0H00268.2 HVUL1H22802.2 6.93031277390306e-06
HVUL0H00268.2 HVUL1H22869.2 0.000179204098406152
HVUL0H00268.2 HVUL1H23150.2 0.00053992406134473
HVUL0H00268.2 HVUL1H23813.2 4.56327491333876e-07
HVUL0H00268.2 HVUL1H23814.2 8.81050082101979e-07
HVUL0H00268.2 HVUL1H23888.2 6.33439761830053e-08
HVUL0H00268.2 HVUL1H23978.2 0.000704526964448906
HVUL0H00268.2 HVUL1H24391.2 0.00121849497273006
HVUL0H00268.2 HVUL1H24392.2 4.79681744384479e-05
HVUL0H00268.2 HVUL1H24394.2 0.000160974194530543
HVUL0H00268.2 HVUL1H24456.2 4.5522186774844e-06
HVUL0H00268.2 HVUL1H24895.2 9.35673875689455e-08
HVUL0H00268.2 HVUL1H25778.2 3.35622611337301e-05
HVUL0H00268.2 HVUL1H26069.2 2.08959328608837e-07
HVUL0H00268.2 HVUL1H26689.2 0.00110754532498588
HVUL0H00268.2 HVUL1H26690.2 0.000676014667819663
HVUL0H00268.2 HVUL1H27371.2 0.000171261861081514
HVUL0H00268.2 HVUL1H27755.2 8.49588997179869e-06
HVUL0H00268.2 HVUL1H28613.2 0.000297247564336847
HVUL0H00268.2 HVUL1H28709.2 7.42665880350732e-08
HVUL0H00268.2 HVUL1H29058.2 3.19494185275045e-07
HVUL0H00268.2 HVUL1H29157.2 6.89708855484923e-07
HVUL0H00268.2 HVUL1H29639.2 6.85802237741332e-05
HVUL0H00268.2 HVUL1H30272.2 0.000224152081391032
HVUL0H00268.2 HVUL1H30591.2 0.000376588268772976
HVUL0H00268.2 HVUL1H30861.2 0.000691290629204911
HVUL0H00268.2 HVUL1H30947.2 2.21150674064915e-05
HVUL0H00268.2 HVUL1H31009.2 0.000878464888272844
HVUL0H00268.2 HVUL1H31441.2 0.000651894732492873
HVUL0H00268.2 HVUL1H31493.2 5.83375115357948e-06
HVUL0H00268.2 HVUL1H31797.2 0.000606543985774777
HVUL0H00268.2 HVUL1H32033.2 0.000779112935278821
HVUL0H00268.2 HVUL1H32247.2 3.30241921966883e-07
HVUL0H00268.2 HVUL1H32790.2 0.00101718148669327
HVUL0H00268.2 HVUL1H34171.2 1.58506413905133e-05
HVUL0H00268.2 HVUL1H34231.2 0.000308489700994339
HVUL0H00268.2 HVUL1H34234.2 0.00335038541415595
HVUL0H00268.2 HVUL1H34287.2 0.000721393411629708
HVUL0H00268.2 HVUL1H34368.2 0.000486243351297639
HVUL0H00268.2 HVUL1H34922.2 5.84570324825333e-05
HVUL0H00268.2 HVUL1H34924.2 9.36157418506386e-05
HVUL0H00268.2 HVUL1H34928.2 4.20998793548899e-05
HVUL0H00268.2 HVUL1H34929.2 0.00018086750258268
HVUL0H00268.2 HVUL1H35226.2 0.000169921278655827
HVUL0H00268.2 HVUL1H35232.2 9.29309767504833e-07
HVUL0H00268.2 HVUL1H35310.2 0.000175760226302755
HVUL0H00268.2 HVUL1H35361.2 9.88572999831644e-08
HVUL0H00268.2 HVUL1H35515.2 0.00042295984993586
HVUL0H00268.2 HVUL1H36758.2 2.36726351929724e-05
HVUL0H00268.2 HVUL1H37070.2 0.000442368444347588
HVUL0H00268.2 HVUL1H37693.2 1.54664641839358e-07
HVUL0H00268.2 HVUL1H37702.2 9.2659893422572e-06
HVUL0H00268.2 HVUL1H39468.2 0.000375940766296931
HVUL0H00268.2 HVUL1H39878.2 0.000516929327845513
HVUL0H00268.2 HVUL1H40517.2 4.14583445499822e-08
HVUL0H00268.2 HVUL1H41697.2 6.8042960039758e-07
HVUL0H00268.2 HVUL1H41877.2 1.43013312291343e-06
HVUL0H00268.2 HVUL1H41878.2 1.14118617893836e-05
HVUL0H00268.2 HVUL1H41881.2 0.00440648556655973
HVUL0H00268.2 HVUL1H41883.2 0.000152511468491782
HVUL0H00268.2 HVUL1H42005.2 1.46736862319402e-07
HVUL0H00268.2 HVUL1H42058.2 6.60460915706075e-05
HVUL0H00268.2 HVUL1H42081.2 5.03398214798631e-05
HVUL0H00268.2 HVUL1H43354.2 1.33096360937237e-07
HVUL0H00268.2 HVUL1H43477.2 2.87004766919209e-07
HVUL0H00268.2 HVUL1H43749.2 5.22501753787501e-05
HVUL0H00268.2 HVUL1H44903.2 3.18755635681968e-05
HVUL0H00268.2 HVUL1H47481.2 0.000411090707534226
HVUL0H00268.2 HVUL1H48253.2 1.7561266220818e-05
HVUL0H00268.2 HVUL1H48305.2 0.000167404786335082
HVUL0H00268.2 HVUL1H48570.2 1.69811869885938e-05
HVUL0H00268.2 HVUL1H48704.2 0.000448215003947264
HVUL0H00268.2 HVUL1H48754.2 3.01857141874365e-05
HVUL0H00268.2 HVUL1H49400.2 0.00898599419374828
HVUL0H00268.2 HVUL1H49402.2 0.0102306472995361
HVUL0H00268.2 HVUL1H49404.2 0.0162280324244878
HVUL0H00268.2 HVUL1H49511.2 0.000893142555450741
HVUL0H00268.2 HVUL1H50011.2 9.99378733533163e-05
HVUL0H00268.2 HVUL1H50095.2 2.02271403923705e-05
HVUL0H00268.2 HVUL1H51013.2 0.000310151148355335
HVUL0H00268.2 HVUL1H52159.2 3.35061920689995e-05
HVUL0H00268.2 HVUL1H52641.2 0.000147524442932206
HVUL0H00268.2 HVUL1H52644.2 1.86025685643889e-07
HVUL0H00268.2 HVUL1H52645.2 4.97903891589656e-07
HVUL0H00268.2 HVUL1H52934.2 7.66884379536464e-08
HVUL0H00268.2 HVUL1H54682.2 0.000854290366806562
HVUL0H00268.2 HVUL1H54683.2 0.00111020687058478
HVUL0H00268.2 HVUL1H55017.2 1.72508192244686e-07
HVUL0H00268.2 HVUL1H58987.2 1.46328330648194e-06
HVUL0H00268.2 HVUL1H59462.2 0.000160214486245144
HVUL0H00268.2 HVUL2H00395.2 2.70274814277406e-05
HVUL0H00268.2 HVUL2H00951.2 0.000225518865560581
HVUL0H00268.2 HVUL2H01025.2 1.64217702420377e-05
HVUL0H00268.2 HVUL2H01030.2 0.410122215372488
HVUL0H00268.2 HVUL2H01186.2 0.000197200642660791
HVUL0H00268.2 HVUL2H01202.2 2.10542262238987e-05
HVUL0H00268.2 HVUL2H01395.2 0.000153097394621508
HVUL0H00268.2 HVUL2H01450.2 1.00244038080442e-05
HVUL0H00268.2 HVUL2H01500.2 0.000401040794594923
HVUL0H00268.2 HVUL2H01522.2 0.000861049669267263
HVUL0H00268.2 HVUL2H02262.2 0.000108632082935059
HVUL0H00268.2 HVUL2H02367.2 6.86670029780284e-07
HVUL0H00268.2 HVUL2H02439.2 0.000169637942946449
HVUL0H00268.2 HVUL2H02614.2 0.000826386952041019
HVUL0H00268.2 HVUL2H02635.2 2.43967073202655e-07
HVUL0H00268.2 HVUL2H02735.2 3.7729498242897e-07
HVUL0H00268.2 HVUL2H03127.2 1.59024296485333e-07
HVUL0H00268.2 HVUL2H03373.2 1.4110428861894e-05
HVUL0H00268.2 HVUL2H03578.2 0.0006271343031897
HVUL0H00268.2 HVUL2H03669.2 0.000181065997574679
HVUL0H00268.2 HVUL2H03756.2 0.000142393400786469
HVUL0H00268.2 HVUL2H03927.2 0.00421708551966444
HVUL0H00268.2 HVUL2H04862.2 0.00040302868323715
HVUL0H00268.2 HVUL2H04863.2 1.14448926132097e-06
HVUL0H00268.2 HVUL2H05189.2 4.00711307151344e-05
HVUL0H00268.2 HVUL2H05270.2 0.000655649962982562
HVUL0H00268.2 HVUL2H05348.2 0.000236968191965309
HVUL0H00268.2 HVUL2H05474.2 8.5996464449843e-05
HVUL0H00268.2 HVUL2H05648.2 1.59190919865492e-05
HVUL0H00268.2 HVUL2H06161.2 5.29217474695763e-08
HVUL0H00268.2 HVUL2H06224.2 0.000263872299242991
HVUL0H00268.2 HVUL2H06254.2 9.91079253977247e-06
HVUL0H00268.2 HVUL2H06604.2 0.000470641544914555
HVUL0H00268.2 HVUL2H06619.2 1.87936493878226e-05
HVUL0H00268.2 HVUL2H06644.2 5.03989994034668e-05
HVUL0H00268.2 HVUL2H06967.2 5.04998136630778e-07
HVUL0H00268.2 HVUL2H07176.2 5.06514899126024e-06
HVUL0H00268.2 HVUL2H07177.2 0.00035496516280041
HVUL0H00268.2 HVUL2H07445.2 0.000121290189303252
HVUL0H00268.2 HVUL2H07478.2 0.000166205041616181
HVUL0H00268.2 HVUL2H07560.2 0.000287550725735491
HVUL0H00268.2 HVUL2H07776.2 0.000286413654017486
HVUL0H00268.2 HVUL2H07990.2 0.000147597556166659
HVUL0H00268.2 HVUL2H08028.2 1.11004121546214e-06
HVUL0H00268.2 HVUL2H08058.2 0.000341449507848245
HVUL0H00268.2 HVUL2H08081.2 5.01368931147992e-07
HVUL0H00268.2 HVUL2H08409.2 1.20217892553406e-07
HVUL0H00268.2 HVUL2H08436.2 0.000574635807335903
HVUL0H00268.2 HVUL2H09285.2 0.000140032499738755
HVUL0H00268.2 HVUL2H09378.2 2.21051925351389e-07
HVUL0H00268.2 HVUL2H09812.2 8.54476635973232e-05
HVUL0H00268.2 HVUL2H10372.2 7.42657343961349e-05
HVUL0H00268.2 HVUL2H10373.2 0.000382889801031631
HVUL0H00268.2 HVUL2H10517.2 0.000377482603321814
HVUL0H00268.2 HVUL2H10518.2 0.000381091299602617
HVUL0H00268.2 HVUL2H10723.2 0.000118849236115894
HVUL0H00268.2 HVUL2H10865.2 1.60470297742246e-05
HVUL0H00268.2 HVUL2H10947.2 0.00048606861265937
HVUL0H00268.2 HVUL2H11031.2 0.000585938569405966
HVUL0H00268.2 HVUL2H11035.2 0.000888546039037485
HVUL0H00268.2 HVUL2H11156.2 0.000454391533468513
HVUL0H00268.2 HVUL2H11393.2 1.29735811437976e-05
HVUL0H00268.2 HVUL2H11667.2 4.22520871515675e-06
HVUL0H00268.2 HVUL2H11772.2 9.83931462926754e-08
HVUL0H00268.2 HVUL2H12467.2 0.00105203626409652
HVUL0H00268.2 HVUL2H12616.2 0.00221303317515766
HVUL0H00268.2 HVUL2H12650.2 3.08033703518556e-07
HVUL0H00268.2 HVUL2H12860.2 8.08824347099945e-05
HVUL0H00268.2 HVUL2H12983.2 0.000206070234828873
HVUL0H00268.2 HVUL2H13055.2 4.81073350390462e-06
HVUL0H00268.2 HVUL2H13279.2 0.00028503700150876
HVUL0H00268.2 HVUL2H13491.2 5.55141107262694e-05
HVUL0H00268.2 HVUL2H13714.2 1.03015191536643e-06
HVUL0H00268.2 HVUL2H13839.2 0.000227786754743403
HVUL0H00268.2 HVUL2H13903.2 2.34687926089485e-05
HVUL0H00268.2 HVUL2H14321.2 0.000142406819913003
HVUL0H00268.2 HVUL2H14341.2 8.61138728592293e-05
HVUL0H00268.2 HVUL2H15134.2 0.00765922339581952
HVUL0H00268.2 HVUL2H15501.2 5.91593175798906e-05
HVUL0H00268.2 HVUL2H15665.2 1.35360082078774e-05
HVUL0H00268.2 HVUL2H16172.2 6.78679176964488e-06
HVUL0H00268.2 HVUL2H16277.2 7.37214344284635e-08
HVUL0H00268.2 HVUL2H16460.2 0.000122347191404613
HVUL0H00268.2 HVUL2H16482.2 6.54821569640965e-06
HVUL0H00268.2 HVUL2H16605.2 6.66002264275446e-05
HVUL0H00268.2 HVUL2H16986.2 0.000237692639945659
HVUL0H00268.2 HVUL2H17073.2 0.000218502017958873
HVUL0H00268.2 HVUL2H17279.2 5.97227574682547e-08
HVUL0H00268.2 HVUL2H17344.2 1.40716809430966e-07
HVUL0H00268.2 HVUL2H17573.2 2.63841642245921e-05
HVUL0H00268.2 HVUL2H17628.2 3.80876203340063e-06
HVUL0H00268.2 HVUL2H18223.2 7.99609975168896e-06
HVUL0H00268.2 HVUL2H18497.2 2.87474723210203e-07
HVUL0H00268.2 HVUL2H18598.2 1.98129331898448e-06
HVUL0H00268.2 HVUL2H18881.2 7.75206309110536e-07
HVUL0H00268.2 HVUL2H19071.2 1.45742460084523e-05
HVUL0H00268.2 HVUL2H19379.2 0.00040950746682818
HVUL0H00268.2 HVUL2H19380.2 0.000587318686397243
HVUL0H00268.2 HVUL2H19637.2 0.000474811394196347
HVUL0H00268.2 HVUL2H19926.2 4.03043693753177e-06
HVUL0H00268.2 HVUL2H20080.2 4.1450897841423e-05
HVUL0H00268.2 HVUL2H20148.2 5.15047857701883e-05
HVUL0H00268.2 HVUL2H20175.2 0.000795618446345492
HVUL0H00268.2 HVUL2H20176.2 0.00118984602467106
HVUL0H00268.2 HVUL2H20439.2 3.81467849602456e-07
HVUL0H00268.2 HVUL2H20445.2 9.30946735719129e-07
HVUL0H00268.2 HVUL2H20800.2 0.000203820490630112
HVUL0H00268.2 HVUL2H21113.2 0.000466586542023284
HVUL0H00268.2 HVUL2H21119.2 0.000228713689854572
HVUL0H00268.2 HVUL2H21125.2 0.000630231132546642
HVUL0H00268.2 HVUL2H21195.2 1.84021450768111e-07
HVUL0H00268.2 HVUL2H21323.2 0.00464574039145152
HVUL0H00268.2 HVUL2H21467.2 2.60313258147797e-07
HVUL0H00268.2 HVUL2H21597.2 2.0609833406466e-05
HVUL0H00268.2 HVUL2H22007.2 0.00148575959325208
HVUL0H00268.2 HVUL2H22124.2 0.000498036776087993
HVUL0H00268.2 HVUL2H22196.2 8.47032679540078e-07
HVUL0H00268.2 HVUL2H22217.2 3.72934777248905e-07
HVUL0H00268.2 HVUL2H22263.2 1.22509671544373e-07
HVUL0H00268.2 HVUL2H22717.2 0.000370987003267189
HVUL0H00268.2 HVUL2H22718.2 0.000348415205696486
HVUL0H00268.2 HVUL2H22732.2 0.000230522871135387
HVUL0H00268.2 HVUL2H22734.2 6.57386520429746e-06
HVUL0H00268.2 HVUL2H22796.2 1.08823459363208e-06
HVUL0H00268.2 HVUL2H22858.2 1.74746503373895e-05
HVUL0H00268.2 HVUL2H23029.2 9.705082327273e-08
HVUL0H00268.2 HVUL2H23032.2 0.000144787150183677
HVUL0H00268.2 HVUL2H23179.2 0.000158048747023006
HVUL0H00268.2 HVUL2H23500.2 7.01713456002314e-05
HVUL0H00268.2 HVUL2H23501.2 0.000443299047756357
HVUL0H00268.2 HVUL2H23599.2 1.3094615443924e-05
HVUL0H00268.2 HVUL2H24229.2 0.000307165584464056
HVUL0H00268.2 HVUL2H24239.2 0.000333124622515491
HVUL0H00268.2 HVUL2H24355.2 0.000294037492953534
HVUL0H00268.2 HVUL2H24608.2 5.43504408888024e-05
HVUL0H00268.2 HVUL2H25131.2 0.000414138414332341
HVUL0H00268.2 HVUL2H25272.2 4.11713636116142e-05
HVUL0H00268.2 HVUL2H25933.2 0.000731994544261467
HVUL0H00268.2 HVUL2H26074.2 5.07616150775918e-06
HVUL0H00268.2 HVUL2H26260.2 2.20000146888512e-05
HVUL0H00268.2 HVUL2H26265.2 0.000727996624682463
HVUL0H00268.2 HVUL2H26379.2 0.000305657555645165
HVUL0H00268.2 HVUL2H26486.2 6.47539674986942e-07
HVUL0H00268.2 HVUL2H26489.2 0.000652834247454238
HVUL0H00268.2 HVUL2H26598.2 0.000390105222112354
HVUL0H00268.2 HVUL2H26658.2 0.000285292549116914
HVUL0H00268.2 HVUL2H27241.2 4.04184663594331e-06
HVUL0H00268.2 HVUL2H28168.2 0.000475114967750035
HVUL0H00268.2 HVUL2H28401.2 0.000481077112554011
HVUL0H00268.2 HVUL2H28445.2 1.51209883885879e-05
HVUL0H00268.2 HVUL2H28493.2 0.000159311617363316
HVUL0H00268.2 HVUL2H28705.2 0.000136442980582074
HVUL0H00268.2 HVUL2H28788.2 0.000193701142706722
HVUL0H00268.2 HVUL2H29366.2 0.000847095276091222
HVUL0H00268.2 HVUL2H30294.2 9.09559025174306e-05
HVUL0H00268.2 HVUL2H30295.2 4.22716712342152e-05
HVUL0H00268.2 HVUL2H30321.2 3.80846871378346e-05
HVUL0H00268.2 HVUL2H30322.2 0.000236766177640782
HVUL0H00268.2 HVUL2H30326.2 0.000511058016715905
HVUL0H00268.2 HVUL2H30409.2 9.15542909196049e-08
HVUL0H00268.2 HVUL2H30417.2 2.13036572395064e-05
HVUL0H00268.2 HVUL2H30445.2 9.25913361634515e-05
HVUL0H00268.2 HVUL2H30504.2 0.00071315466336284
HVUL0H00268.2 HVUL2H30506.2 0.000484323975580894
HVUL0H00268.2 HVUL2H30551.2 6.95756504236274e-08
HVUL0H00268.2 HVUL2H30556.2 6.37114611991419e-06
HVUL0H00268.2 HVUL2H30597.2 3.75533350444059e-07
HVUL0H00268.2 HVUL2H30893.2 0.00028082576049964
HVUL0H00268.2 HVUL2H30907.2 0.0098349409113678
HVUL0H00268.2 HVUL2H31036.2 0.000476153342906956
HVUL0H00268.2 HVUL2H31148.2 0.000350742222477157
HVUL0H00268.2 HVUL2H31151.2 1.45377823726054e-07
HVUL0H00268.2 HVUL2H31183.2 2.36700785346006e-05
HVUL0H00268.2 HVUL2H31184.2 1.86967512621841e-05
HVUL0H00268.2 HVUL2H31713.2 0.000373462039220607
HVUL0H00268.2 HVUL2H31780.2 1.23218482774104e-06
HVUL0H00268.2 HVUL2H31880.2 9.93062926624282e-08
HVUL0H00268.2 HVUL2H32291.2 0.000470704760987867
HVUL0H00268.2 HVUL2H32297.2 0.000121770352206024
HVUL0H00268.2 HVUL2H32298.2 0.00065286297626062
HVUL0H00268.2 HVUL2H32299.2 0.00145503375029462
HVUL0H00268.2 HVUL2H32781.2 2.95330353302619e-07
HVUL0H00268.2 HVUL2H33190.2 1.28678620323101e-07
HVUL0H00268.2 HVUL2H34472.2 0.000204284533970142
HVUL0H00268.2 HVUL2H34589.2 0.000581996798966421
HVUL0H00268.2 HVUL2H35254.2 0.000122317665923977
HVUL0H00268.2 HVUL2H36002.2 0.000152927212854498
HVUL0H00268.2 HVUL2H36049.2 7.8847056621275e-06
HVUL0H00268.2 HVUL2H36324.2 1.65617255513533e-05
HVUL0H00268.2 HVUL2H36646.2 1.88164828430445e-07
HVUL0H00268.2 HVUL2H36921.2 5.30564556197596e-05
HVUL0H00268.2 HVUL2H37244.2 0.000505929683233153
HVUL0H00268.2 HVUL2H38459.2 4.21242628600968e-06
HVUL0H00268.2 HVUL2H38777.2 4.84232124571544e-07
HVUL0H00268.2 HVUL2H38815.2 9.86088559188571e-06
HVUL0H00268.2 HVUL2H38852.2 2.61411537947293e-05
HVUL0H00268.2 HVUL2H39025.2 3.90196629330732e-05
HVUL0H00268.2 HVUL2H39130.2 3.15287435126281e-07
HVUL0H00268.2 HVUL2H39480.2 0.000171579078795208
HVUL0H00268.2 HVUL2H39827.2 0.00042814161512957
HVUL0H00268.2 HVUL2H40169.2 0.000444002572967562
HVUL0H00268.2 HVUL2H40873.2 0.000192762388851645
HVUL0H00268.2 HVUL2H41240.2 2.48334776554532e-05
HVUL0H00268.2 HVUL2H42069.2 3.47752679379924e-07
HVUL0H00268.2 HVUL2H42675.2 0.000616225923551052
HVUL0H00268.2 HVUL2H42727.2 0.000722152255183975
HVUL0H00268.2 HVUL2H42818.2 5.6991134067825e-05
HVUL0H00268.2 HVUL2H43076.2 0.000507327632984668
HVUL0H00268.2 HVUL2H43878.2 1.47622114086849e-05
HVUL0H00268.2 HVUL2H44536.2 1.98497483052186e-06
HVUL0H00268.2 HVUL2H46402.2 0.000308630720791445
HVUL0H00268.2 HVUL2H46502.2 1.10820045305505e-07
HVUL0H00268.2 HVUL2H46752.2 2.60402017870174e-05
HVUL0H00268.2 HVUL2H47632.2 0.000493262451312415
HVUL0H00268.2 HVUL2H47636.2 0.000124010086627365
HVUL0H00268.2 HVUL2H48107.2 0.000144588814115354
HVUL0H00268.2 HVUL2H48318.2 3.0181978699032e-05
HVUL0H00268.2 HVUL2H48817.2 5.41243310173342e-05
HVUL0H00268.2 HVUL2H48825.2 0.000892948175451915
HVUL0H00268.2 HVUL2H49706.2 2.39121119892363e-05
HVUL0H00268.2 HVUL2H50050.2 0.000125695886698773
HVUL0H00268.2 HVUL2H50342.2 1.17635156892052e-05
HVUL0H00268.2 HVUL2H50478.2 4.3738958672378e-05
HVUL0H00268.2 HVUL2H50798.2 2.70766739164557e-07
HVUL0H00268.2 HVUL2H52760.2 3.04058359246778e-06
HVUL0H00268.2 HVUL2H52999.2 0.000633778307522534
HVUL0H00268.2 HVUL2H53730.2 0.00124572203441179
HVUL0H00268.2 HVUL2H53922.2 1.88381599133119e-07
HVUL0H00268.2 HVUL2H55371.2 0.000515867334713166
HVUL0H00268.2 HVUL2H57714.2 0.000125844540009335
HVUL0H00268.2 HVUL2H57724.2 2.06917275316261e-07
HVUL0H00268.2 HVUL2H58246.2 3.03142040962833e-06
HVUL0H00268.2 HVUL2H58252.2 0.000421563596107906
HVUL0H00268.2 HVUL2H59224.2 1.97379249634642e-06
HVUL0H00268.2 HVUL2H59603.2 0.000311647721707872
HVUL0H00268.2 HVUL3H00190.2 0.000502311407062669
HVUL0H00268.2 HVUL3H00491.2 2.57113640434427e-05
HVUL0H00268.2 HVUL3H00822.2 0.000105198842098934
HVUL0H00268.2 HVUL3H00880.2 2.52265321795982e-07
HVUL0H00268.2 HVUL3H01445.2 0.000339998142064599
HVUL0H00268.2 HVUL3H01446.2 4.91314862313041e-05
HVUL0H00268.2 HVUL3H01819.2 8.39905277146648e-05
HVUL0H00268.2 HVUL3H02116.2 0.000123328381285844
HVUL0H00268.2 HVUL3H02221.2 1.26164321350757e-05
HVUL0H00268.2 HVUL3H02643.2 6.17154404463328e-08
HVUL0H00268.2 HVUL3H02780.2 0.000211387057973904
HVUL0H00268.2 HVUL3H02805.2 4.66018548249856e-05
HVUL0H00268.2 HVUL3H02932.2 2.75351441505856e-05
HVUL0H00268.2 HVUL3H03170.2 0.000167554929476597
HVUL0H00268.2 HVUL3H03171.2 0.00041819333141952
HVUL0H00268.2 HVUL3H03644.2 3.20504235574767e-05
HVUL0H00268.2 HVUL3H03847.2 8.23643826196814e-05
HVUL0H00268.2 HVUL3H04278.2 2.10388686012606e-05
HVUL0H00268.2 HVUL3H04333.2 0.000222714314955043
HVUL0H00268.2 HVUL3H04363.2 0.00049825441945221
HVUL0H00268.2 HVUL3H04807.2 4.78005751867169e-05
HVUL0H00268.2 HVUL3H04882.2 0.000137397134290542
HVUL0H00268.2 HVUL3H05759.2 5.21105036625152e-07
HVUL0H00268.2 HVUL3H06041.2 9.96609098366636e-05
HVUL0H00268.2 HVUL3H06053.2 8.77902185165116e-05
HVUL0H00268.2 HVUL3H06083.2 0.000407975027196479
HVUL0H00268.2 HVUL3H06978.2 0.000656777058429588
HVUL0H00268.2 HVUL3H07018.2 0.00239969504028167
HVUL0H00268.2 HVUL3H07033.2 0.000416213569969967
HVUL0H00268.2 HVUL3H07096.2 8.63746805367987e-05
HVUL0H00268.2 HVUL3H07101.2 0.000121574913342794
HVUL0H00268.2 HVUL3H07242.2 2.20256675432096e-05
HVUL0H00268.2 HVUL3H07244.2 2.05054513187328e-05
HVUL0H00268.2 HVUL3H07381.2 6.45318583331222e-08
HVUL0H00268.2 HVUL3H07416.2 0.0108929264590828
HVUL0H00268.2 HVUL3H07559.2 5.33202522908436e-05
HVUL0H00268.2 HVUL3H08164.2 4.36340542211955e-05
HVUL0H00268.2 HVUL3H08403.2 8.74510851680077e-08
HVUL0H00268.2 HVUL3H08405.2 1.93916036892066e-07
HVUL0H00268.2 HVUL3H09270.2 0.00028735633108753
HVUL0H00268.2 HVUL3H09298.2 0.000230414279109297
HVUL0H00268.2 HVUL3H09488.2 0.000484393689801568
HVUL0H00268.2 HVUL3H09492.2 0.000912111825730279
HVUL0H00268.2 HVUL3H09556.2 1.92126591955091e-07
HVUL0H00268.2 HVUL3H09604.2 0.000128970382039452
HVUL0H00268.2 HVUL3H09744.2 7.3939312196957e-06
HVUL0H00268.2 HVUL3H09822.2 7.70591204028007e-05
HVUL0H00268.2 HVUL3H10030.2 0.000190015309459223
HVUL0H00268.2 HVUL3H10114.2 2.39433211000803e-06
HVUL0H00268.2 HVUL3H10227.2 7.75615946727828e-05
HVUL0H00268.2 HVUL3H10596.2 0.000319377757244676
HVUL0H00268.2 HVUL3H10635.2 5.23462198897516e-05
HVUL0H00268.2 HVUL3H10935.2 0.000395604622644577
HVUL0H00268.2 HVUL3H12096.2 5.08007369359257e-06
HVUL0H00268.2 HVUL3H12530.2 2.17409975616823e-07
HVUL0H00268.2 HVUL3H12726.2 2.58807312033373e-05
HVUL0H00268.2 HVUL3H12905.2 1.32017783265462e-05
HVUL0H00268.2 HVUL3H13288.2 0.000502311407062669
HVUL0H00268.2 HVUL3H13321.2 5.87496654295639e-06
HVUL0H00268.2 HVUL3H14067.2 0.000286964326377259
HVUL0H00268.2 HVUL3H14150.2 0.000849934817481401
HVUL0H00268.2 HVUL3H14253.2 0.000160086363487156
HVUL0H00268.2 HVUL3H14367.2 0.000599526841417664
HVUL0H00268.2 HVUL3H15223.2 0.000847771702417212
HVUL0H00268.2 HVUL3H15474.2 6.34520939475457e-08
HVUL0H00268.2 HVUL3H15531.2 0.000137655952882792
HVUL0H00268.2 HVUL3H15609.2 0.000393226862006167
HVUL0H00268.2 HVUL3H15610.2 0.005276478219305
HVUL0H00268.2 HVUL3H15611.2 0.000209898207096761
HVUL0H00268.2 HVUL3H16023.2 1.62491786037169e-05
HVUL0H00268.2 HVUL3H16356.2 0.000333944338677028
HVUL0H00268.2 HVUL3H16383.2 0.000234740787649282
HVUL0H00268.2 HVUL3H16699.2 0.00049071240213387
HVUL0H00268.2 HVUL3H17021.2 0.000618130293629455
HVUL0H00268.2 HVUL3H17430.2 2.30626174947186e-07
HVUL0H00268.2 HVUL3H17706.2 9.84813813258847e-08
HVUL0H00268.2 HVUL3H18318.2 1.15216726850343e-07
HVUL0H00268.2 HVUL3H18624.2 3.37209113842956e-06
HVUL0H00268.2 HVUL3H18631.2 0.00101991433570808
HVUL0H00268.2 HVUL3H18707.2 1.38795844298185e-05
HVUL0H00268.2 HVUL3H18867.2 4.25178952513101e-07
HVUL0H00268.2 HVUL3H19593.2 0.000247515913689862
HVUL0H00268.2 HVUL3H19890.2 4.51022234996564e-05
HVUL0H00268.2 HVUL3H20126.2 0.000333083641920518
HVUL0H00268.2 HVUL3H20756.2 5.94106227087217e-07
HVUL0H00268.2 HVUL3H20924.2 0.000306047457890659
HVUL0H00268.2 HVUL3H21204.2 0.00036484657366719
HVUL0H00268.2 HVUL3H21206.2 8.71595622693561e-05
HVUL0H00268.2 HVUL3H21404.2 3.48911178708775e-05
HVUL0H00268.2 HVUL3H21715.2 0.000257326231050363
HVUL0H00268.2 HVUL3H22174.2 8.660116942772e-07
HVUL0H00268.2 HVUL3H22443.2 6.64546227324635e-08
HVUL0H00268.2 HVUL3H22939.2 0.000194696252273246
HVUL0H00268.2 HVUL3H23638.2 2.18250549001995e-07
HVUL0H00268.2 HVUL3H23722.2 0.000599674040599223
HVUL0H00268.2 HVUL3H23761.2 0.000422276666249866
HVUL0H00268.2 HVUL3H24064.2 0.000152748685704502
HVUL0H00268.2 HVUL3H24160.2 0.000714911962309773
HVUL0H00268.2 HVUL3H24324.2 0.000249961451330763
HVUL0H00268.2 HVUL3H24357.2 0.000217962372751177
HVUL0H00268.2 HVUL3H25246.2 2.24622791426875e-07
HVUL0H00268.2 HVUL3H25330.2 0.00161083693131865
HVUL0H00268.2 HVUL3H25953.2 7.22231170246545e-07
HVUL0H00268.2 HVUL3H26786.2 2.5220749916364e-07
HVUL0H00268.2 HVUL3H26909.2 2.49271325797403e-05
HVUL0H00268.2 HVUL3H26980.2 6.61223316505658e-06
HVUL0H00268.2 HVUL3H26998.2 0.000236863808924835
HVUL0H00268.2 HVUL3H27160.2 0.00104588187613711
HVUL0H00268.2 HVUL3H27484.2 3.32904465297514e-07
HVUL0H00268.2 HVUL3H27958.2 8.02082166531938e-06
HVUL0H00268.2 HVUL3H28147.2 7.5514239137576e-08
HVUL0H00268.2 HVUL3H29808.2 7.31944231567599e-06
HVUL0H00268.2 HVUL3H30595.2 1.07035776444175e-06
HVUL0H00268.2 HVUL3H31197.2 0.000275239343704608
HVUL0H00268.2 HVUL3H31560.2 2.75889051170566e-05
HVUL0H00268.2 HVUL3H31594.2 0.000354209093821189
HVUL0H00268.2 HVUL3H32142.2 7.33831105909752e-05
HVUL0H00268.2 HVUL3H32270.2 0.000674194961457584
HVUL0H00268.2 HVUL3H32815.2 0.000742325065794625
HVUL0H00268.2 HVUL3H32816.2 1.99569702734491e-07
HVUL0H00268.2 HVUL3H33071.2 0.000106214262694646
HVUL0H00268.2 HVUL3H34000.2 1.35121188478501e-07
HVUL0H00268.2 HVUL3H34744.2 0.0012866659936713
HVUL0H00268.2 HVUL3H34864.2 4.61376270262005e-05
HVUL0H00268.2 HVUL3H35000.2 2.3347210790745e-06
HVUL0H00268.2 HVUL3H35317.2 1.13635057701935e-05
HVUL0H00268.2 HVUL3H35336.2 8.25772897027883e-06
HVUL0H00268.2 HVUL3H35420.2 4.47818484484928e-05
HVUL0H00268.2 HVUL3H35856.2 0.000201927503575016
HVUL0H00268.2 HVUL3H36025.2 0.000406793743191883
HVUL0H00268.2 HVUL3H36160.2 5.69059436566045e-05
HVUL0H00268.2 HVUL3H37504.2 0.000202226428692761
HVUL0H00268.2 HVUL3H37581.2 4.36907491494974e-05
HVUL0H00268.2 HVUL3H37744.2 0.000415306843929435
HVUL0H00268.2 HVUL3H37876.2 6.37674952366069e-05
HVUL0H00268.2 HVUL3H38261.2 0.000282158019194037
HVUL0H00268.2 HVUL3H38490.2 4.51162287366529e-06
HVUL0H00268.2 HVUL3H38509.2 0.000186770377460809
HVUL0H00268.2 HVUL3H38911.2 8.74252610629568e-06
HVUL0H00268.2 HVUL3H38932.2 3.58169881494091e-07
HVUL0H00268.2 HVUL3H38937.2 1.39005570901626e-05
HVUL0H00268.2 HVUL3H39940.2 0.000730780004623345
HVUL0H00268.2 HVUL3H42215.2 0.000397316193837403
HVUL0H00268.2 HVUL3H42334.2 3.80464633232728e-05
HVUL0H00268.2 HVUL3H42481.2 4.14236023296383e-08
HVUL0H00268.2 HVUL3H42595.2 0.000509125339669644
HVUL0H00268.2 HVUL3H42598.2 7.90169839966345e-05
HVUL0H00268.2 HVUL3H42614.2 0.000394052380383916
HVUL0H00268.2 HVUL3H42702.2 5.67134567492857e-06
HVUL0H00268.2 HVUL3H42926.2 3.0872596000611e-06
HVUL0H00268.2 HVUL3H43113.2 0.000403545475553073
HVUL0H00268.2 HVUL3H43560.2 0.000429902409630258
HVUL0H00268.2 HVUL3H43676.2 1.21470603732526e-05
HVUL0H00268.2 HVUL3H43738.2 0.000397223912897609
HVUL0H00268.2 HVUL3H44078.2 1.07038813842747e-06
HVUL0H00268.2 HVUL3H46253.2 2.38702836584277e-05
HVUL0H00268.2 HVUL3H46721.2 0.000742474803346875
HVUL0H00268.2 HVUL3H47421.2 2.94970617825747e-05
HVUL0H00268.2 HVUL3H47524.2 2.02323901003812e-06
HVUL0H00268.2 HVUL3H49734.2 0.000293155555156658
HVUL0H00268.2 HVUL3H50289.2 0.00120302502978039
HVUL0H00268.2 HVUL3H50394.2 2.60265494510259e-05
HVUL0H00268.2 HVUL3H50654.2 0.00032088992073599
HVUL0H00268.2 HVUL3H50876.2 0.000720063082372437
HVUL0H00268.2 HVUL3H51403.2 1.39012514708746e-05
HVUL0H00268.2 HVUL3H51730.2 0.000298391725825798
HVUL0H00268.2 HVUL3H51731.2 4.12876384599805e-05
HVUL0H00268.2 HVUL3H52204.2 1.24112366360187e-07
HVUL0H00268.2 HVUL3H52982.2 0.000370819310627282
HVUL0H00268.2 HVUL3H53252.2 1.05189954056536e-06
HVUL0H00268.2 HVUL3H53632.2 1.32523884979792e-05
HVUL0H00268.2 HVUL3H53773.2 4.9432287272403e-06
HVUL0H00268.2 HVUL3H54179.2 1.09426354711915e-07
HVUL0H00268.2 HVUL3H54698.2 9.80779982847768e-07
HVUL0H00268.2 HVUL3H54699.2 0.000178005851689427
HVUL0H00268.2 HVUL3H55505.2 3.32427752951722e-05
HVUL0H00268.2 HVUL3H56326.2 1.45792899545541e-05
HVUL0H00268.2 HVUL3H56764.2 0.00535359032633603
HVUL0H00268.2 HVUL3H56977.2 0.00180417727539396
HVUL0H00268.2 HVUL3H57087.2 0.000849997232375451
HVUL0H00268.2 HVUL3H57697.2 0.000792636295909897
HVUL0H00268.2 HVUL4H00652.2 5.48946220085091e-05
HVUL0H00268.2 HVUL4H01967.2 6.45357370934376e-07
HVUL0H00268.2 HVUL4H02227.2 4.02893572576755e-05
HVUL0H00268.2 HVUL4H02323.2 0.000110019607754966
HVUL0H00268.2 HVUL4H03026.2 9.80464475472061e-05
HVUL0H00268.2 HVUL4H03361.2 4.84890573644602e-06
HVUL0H00268.2 HVUL4H04085.2 0.00118065499487115
HVUL0H00268.2 HVUL4H04277.2 4.90081288722588e-08
HVUL0H00268.2 HVUL4H04766.2 1.03656423033132e-07
HVUL0H00268.2 HVUL4H05062.2 4.04939240157006e-05
HVUL0H00268.2 HVUL4H05891.2 0.286119887327799
HVUL0H00268.2 HVUL4H06243.2 7.66674641916297e-08
HVUL0H00268.2 HVUL4H06403.2 0.000423960261592298
HVUL0H00268.2 HVUL4H06486.2 1.16379220560693e-05
HVUL0H00268.2 HVUL4H06772.2 2.60513507859911e-05
HVUL0H00268.2 HVUL4H07140.2 0.000407310573208987
HVUL0H00268.2 HVUL4H07653.2 2.00296185714067e-05
HVUL0H00268.2 HVUL4H07780.2 1.40535282716405e-05
HVUL0H00268.2 HVUL4H08846.2 0.000119588496905995
HVUL0H00268.2 HVUL4H09059.2 1.08582109171732e-05
HVUL0H00268.2 HVUL4H09319.2 3.06876293361728e-05
HVUL0H00268.2 HVUL4H09412.2 8.96520467588337e-05
HVUL0H00268.2 HVUL4H09527.2 0.000659424630889797
HVUL0H00268.2 HVUL4H10049.2 0.000463891305559917
HVUL0H00268.2 HVUL4H10062.2 0.000193911576820733
HVUL0H00268.2 HVUL4H10242.2 6.41463425973328e-05
HVUL0H00268.2 HVUL4H11601.2 0.000449113684483982
HVUL0H00268.2 HVUL4H12574.2 5.90134151839939e-05
HVUL0H00268.2 HVUL4H13063.2 0.000881959473703373
HVUL0H00268.2 HVUL4H13064.2 0.000477449930185451
HVUL0H00268.2 HVUL4H14717.2 0.000399371806730685
HVUL0H00268.2 HVUL4H14906.2 6.70254618345628e-07
HVUL0H00268.2 HVUL4H14907.2 2.35011040409821e-06
HVUL0H00268.2 HVUL4H15891.2 0.000428761254574091
HVUL0H00268.2 HVUL4H17678.2 0.000490733814255224
HVUL0H00268.2 HVUL4H17679.2 0.000143345542092066
HVUL0H00268.2 HVUL4H17794.2 0.000131075789400716
HVUL0H00268.2 HVUL4H17799.2 3.64210078332158e-06
HVUL0H00268.2 HVUL4H18007.2 0.000368231362201839
HVUL0H00268.2 HVUL4H18195.2 0.000231917842628701
HVUL0H00268.2 HVUL4H18896.2 0.000169644192989163
HVUL0H00268.2 HVUL4H18914.2 0.000289984164239412
HVUL0H00268.2 HVUL4H19302.2 0.00013639332870602
HVUL0H00268.2 HVUL4H19726.2 0.00028720978833922
HVUL0H00268.2 HVUL4H19772.2 4.82531361833564e-06
HVUL0H00268.2 HVUL4H19867.2 5.57117354735501e-07
HVUL0H00268.2 HVUL4H20994.2 1.58020108400257e-05
HVUL0H00268.2 HVUL4H21040.2 0.000136669090244441
HVUL0H00268.2 HVUL4H21388.2 0.000391251228552644
HVUL0H00268.2 HVUL4H21456.2 8.77160475744646e-06
HVUL0H00268.2 HVUL4H21630.2 7.93640181822378e-05
HVUL0H00268.2 HVUL4H21723.2 0.000162420110326548
HVUL0H00268.2 HVUL4H21878.2 0.000309418395049971
HVUL0H00268.2 HVUL4H21933.2 3.94348417426448e-08
HVUL0H00268.2 HVUL4H22255.2 6.71915722245188e-05
HVUL0H00268.2 HVUL4H22529.2 0.000277204607805261
HVUL0H00268.2 HVUL4H22537.2 0.000462841725729319
HVUL0H00268.2 HVUL4H23262.2 4.17551362496598e-06
HVUL0H00268.2 HVUL4H24247.2 0.000360606494698833
HVUL0H00268.2 HVUL4H24743.2 1.42782442710263e-05
HVUL0H00268.2 HVUL4H25261.2 3.98499616126482e-05
HVUL0H00268.2 HVUL4H25660.2 8.35997319508856e-05
HVUL0H00268.2 HVUL4H25905.2 5.26584613991961e-08
HVUL0H00268.2 HVUL4H26228.2 0.000824654912168625
HVUL0H00268.2 HVUL4H26244.2 0.000489722544568557
HVUL0H00268.2 HVUL4H26283.2 9.20811823174479e-06
HVUL0H00268.2 HVUL4H26284.2 0.000125378289267114
HVUL0H00268.2 HVUL4H26315.2 2.29575304747431e-05
HVUL0H00268.2 HVUL4H26319.2 0.000293326178058817
HVUL0H00268.2 HVUL4H26833.2 0.00109334115161803
HVUL0H00268.2 HVUL4H27298.2 0.000433914474631797
HVUL0H00268.2 HVUL4H27786.2 8.54282280409038e-08
HVUL0H00268.2 HVUL4H27863.2 0.000328480542830614
HVUL0H00268.2 HVUL4H27864.2 0.00041671709775546
HVUL0H00268.2 HVUL4H27893.2 1.30757211539877e-07
HVUL0H00268.2 HVUL4H28070.2 0.000326447604777141
HVUL0H00268.2 HVUL4H28112.2 0.000836318525764584
HVUL0H00268.2 HVUL4H28905.2 0.000559883764456845
HVUL0H00268.2 HVUL4H29063.2 0.000600407229023882
HVUL0H00268.2 HVUL4H29866.2 0.000263388676008399
HVUL0H00268.2 HVUL4H30367.2 0.00226622970110367
HVUL0H00268.2 HVUL4H31138.2 0.00110575769597711
HVUL0H00268.2 HVUL4H31140.2 0.000279753897449811
HVUL0H00268.2 HVUL4H31203.2 1.3787907986158e-05
HVUL0H00268.2 HVUL4H31364.2 0.00111788941175055
HVUL0H00268.2 HVUL4H32642.2 0.000407971700156093
HVUL0H00268.2 HVUL4H32991.2 4.09490931641242e-07
HVUL0H00268.2 HVUL4H33783.2 0.000299157473572244
HVUL0H00268.2 HVUL4H34290.2 5.93088541486655e-05
HVUL0H00268.2 HVUL4H34304.2 1.75228175095843e-06
HVUL0H00268.2 HVUL4H34844.2 7.81002383831956e-08
HVUL0H00268.2 HVUL4H34908.2 0.000269008335599214
HVUL0H00268.2 HVUL4H35326.2 1.50506746724291e-07
HVUL0H00268.2 HVUL4H35401.2 0.000241385142949925
HVUL0H00268.2 HVUL4H35402.2 0.00104760804962038
HVUL0H00268.2 HVUL4H35625.2 2.00273186260826e-07
HVUL0H00268.2 HVUL4H35790.2 0.000688859279839321
HVUL0H00268.2 HVUL4H36384.2 1.47796585283484e-07
HVUL0H00268.2 HVUL4H36703.2 1.5348002406051e-07
HVUL0H00268.2 HVUL4H37183.2 0.000350577326120566
HVUL0H00268.2 HVUL4H37184.2 1.06736992660581e-07
HVUL0H00268.2 HVUL4H37301.2 0.000581761693949572
HVUL0H00268.2 HVUL4H37336.2 0.000799380838978806
HVUL0H00268.2 HVUL4H37366.2 9.25547483900117e-05
HVUL0H00268.2 HVUL4H37986.2 0.0003043907373668
HVUL0H00268.2 HVUL4H38115.2 0.000300758497749889
HVUL0H00268.2 HVUL4H38292.2 6.39683907096308e-07
HVUL0H00268.2 HVUL4H38732.2 1.3624343864673e-05
HVUL0H00268.2 HVUL4H38866.2 0.000371424144947258
HVUL0H00268.2 HVUL4H39102.2 0.000224532244699658
HVUL0H00268.2 HVUL4H39316.2 0.000553887371022744
HVUL0H00268.2 HVUL4H39577.2 1.09947513111888e-07
HVUL0H00268.2 HVUL4H40195.2 8.80257500711311e-07
HVUL0H00268.2 HVUL4H40966.2 3.45391416572269e-08
HVUL0H00268.2 HVUL4H41759.2 1.2036733901783e-07
HVUL0H00268.2 HVUL4H42287.2 0.000194156475280355
HVUL0H00268.2 HVUL4H42295.2 8.2343190639798e-05
HVUL0H00268.2 HVUL4H42373.2 4.9775431889836e-05
HVUL0H00268.2 HVUL4H42571.2 8.91830071863927e-08
HVUL0H00268.2 HVUL4H42899.2 0.000349124429750092
HVUL0H00268.2 HVUL4H42900.2 2.10584894651221e-05
HVUL0H00268.2 HVUL4H43562.2 1.05109418959064e-05
HVUL0H00268.2 HVUL4H43876.2 0.000471304503456925
HVUL0H00268.2 HVUL4H44071.2 4.98117193753296e-05
HVUL0H00268.2 HVUL4H44590.2 1.89080368115462e-06
HVUL0H00268.2 HVUL4H44591.2 0.000318636702895214
HVUL0H00268.2 HVUL4H44979.2 0.00742169279331649
HVUL0H00268.2 HVUL4H45048.2 9.94597414034708e-08
HVUL0H00268.2 HVUL4H45506.2 1.32572113457214e-05
HVUL0H00268.2 HVUL4H45540.2 0.000167865765740013
HVUL0H00268.2 HVUL4H45747.2 8.42974946706058e-08
HVUL0H00268.2 HVUL4H45793.2 0.000260022592614202
HVUL0H00268.2 HVUL4H45809.2 0.000550779101455247
HVUL0H00268.2 HVUL4H47921.2 1.50272440680392e-05
HVUL0H00268.2 HVUL4H47922.2 0.00196314586876919
HVUL0H00268.2 HVUL4H48296.2 3.27538442452045e-06
HVUL0H00268.2 HVUL4H48365.2 3.42938937387549e-05
HVUL0H00268.2 HVUL4H48419.2 3.53237678834474e-05
HVUL0H00268.2 HVUL4H48526.2 0.000302645994367577
HVUL0H00268.2 HVUL4H48768.2 0.000123737552321496
HVUL0H00268.2 HVUL4H50546.2 0.000129820452568846
HVUL0H00268.2 HVUL4H51081.2 0.000371904351426055
HVUL0H00268.2 HVUL4H51396.2 5.24688891845485e-07
HVUL0H00268.2 HVUL4H52044.2 3.066147471032e-05
HVUL0H00268.2 HVUL4H52481.2 0.000267267083100232
HVUL0H00268.2 HVUL4H53302.2 0.000534041053075184
HVUL0H00268.2 HVUL4H53907.2 1.27448031400484e-06
HVUL0H00268.2 HVUL4H54822.2 0.000985326477754009
HVUL0H00268.2 HVUL4H55258.2 1.54933711750883e-05
HVUL0H00268.2 HVUL4H56080.2 0.000121663601316325
HVUL0H00268.2 HVUL4H57097.2 5.60273079710225e-08
HVUL0H00268.2 HVUL4H59054.2 3.12751177920124e-06
HVUL0H00268.2 HVUL4H59216.2 1.26775308136115e-06
HVUL0H00268.2 HVUL4H59251.2 0.000219141366794585
HVUL0H00268.2 HVUL4H59252.2 0.000423192957599011
HVUL0H00268.2 HVUL4H59798.2 2.27726561820582e-05
HVUL0H00268.2 HVUL4H59799.2 0.00013048585098101
HVUL0H00268.2 HVUL4H59816.2 0.00155827525576603
HVUL0H00268.2 HVUL5H00499.2 2.3610300118103e-06
HVUL0H00268.2 HVUL5H01042.2 0.000380867702431581
HVUL0H00268.2 HVUL5H01347.2 1.92942776950573e-06
HVUL0H00268.2 HVUL5H01940.2 1.57206613615512e-05
HVUL0H00268.2 HVUL5H01958.2 8.95994285626388e-05
HVUL0H00268.2 HVUL5H01959.2 0.000146008874761356
HVUL0H00268.2 HVUL5H01996.2 0.000355937152939691
HVUL0H00268.2 HVUL5H02128.2 0.000229411103292523
HVUL0H00268.2 HVUL5H02483.2 6.21105381262303e-05
HVUL0H00268.2 HVUL5H02709.2 0.000837372610970069
HVUL0H00268.2 HVUL5H02793.2 2.91745467979681e-05
HVUL0H00268.2 HVUL5H03175.2 4.31434215022728e-06
HVUL0H00268.2 HVUL5H03202.2 0.000133587612535459
HVUL0H00268.2 HVUL5H03327.2 0.000546249729207822
HVUL0H00268.2 HVUL5H03546.2 0.000393679122237459
HVUL0H00268.2 HVUL5H03654.2 0.000540728825005503
HVUL0H00268.2 HVUL5H03720.2 0.000113011736574713
HVUL0H00268.2 HVUL5H03939.2 3.49346066804621e-05
HVUL0H00268.2 HVUL5H03969.2 0.000532149814823271
HVUL0H00268.2 HVUL5H04353.2 1.38064224585309e-06
HVUL0H00268.2 HVUL5H04542.2 6.36154914788631e-07
HVUL0H00268.2 HVUL5H04697.2 1.17897462649298e-06
HVUL0H00268.2 HVUL5H04698.2 3.4012067057525e-06
HVUL0H00268.2 HVUL5H04847.2 1.17328941631413e-05
HVUL0H00268.2 HVUL5H05089.2 3.00591931766917e-05
HVUL0H00268.2 HVUL5H05261.2 3.69745525806506e-08
HVUL0H00268.2 HVUL5H05714.2 0.000106053844373446
HVUL0H00268.2 HVUL5H05813.2 0.000587313522391038
HVUL0H00268.2 HVUL5H06028.2 2.10765327984586e-05
HVUL0H00268.2 HVUL5H06225.2 0.000176566152023537
HVUL0H00268.2 HVUL5H06258.2 3.04219108263354e-05
HVUL0H00268.2 HVUL5H06350.2 1.86945114500449e-07
HVUL0H00268.2 HVUL5H06582.2 0.000964270791049664
HVUL0H00268.2 HVUL5H06590.2 6.95204284246217e-07
HVUL0H00268.2 HVUL5H06729.2 6.28729564698935e-08
HVUL0H00268.2 HVUL5H07010.2 0.000175150327252207
HVUL0H00268.2 HVUL5H07038.2 3.17046226858617e-05
HVUL0H00268.2 HVUL5H07926.2 4.87444556377401e-05
HVUL0H00268.2 HVUL5H07927.2 0.000271793114628799
HVUL0H00268.2 HVUL5H08069.2 0.000292195681611766
HVUL0H00268.2 HVUL5H08280.2 0.000361051205159808
HVUL0H00268.2 HVUL5H08446.2 4.40491560978991e-08
HVUL0H00268.2 HVUL5H08637.2 0.000333973534052098
HVUL0H00268.2 HVUL5H09833.2 0.000246617203791487
HVUL0H00268.2 HVUL5H09941.2 0.000330815303009909
HVUL0H00268.2 HVUL5H10777.2 2.99840488893236e-06
HVUL0H00268.2 HVUL5H11071.2 0.00014251386487416
HVUL0H00268.2 HVUL5H11073.2 0.000129514392662627
HVUL0H00268.2 HVUL5H11110.2 0.000235511311933435
HVUL0H00268.2 HVUL5H11350.2 0.000285034128449842
HVUL0H00268.2 HVUL5H12194.2 0.000132545305683534
HVUL0H00268.2 HVUL5H12205.2 0.0013108771056515
HVUL0H00268.2 HVUL5H12468.2 5.95476404713041e-05
HVUL0H00268.2 HVUL5H12526.2 0.000408871134064151
HVUL0H00268.2 HVUL5H12703.2 5.36468488765951e-05
HVUL0H00268.2 HVUL5H13504.2 7.2621652738114e-08
HVUL0H00268.2 HVUL5H13819.2 0.00026241855519815
HVUL0H00268.2 HVUL5H14194.2 0.000168550316621306
HVUL0H00268.2 HVUL5H14875.2 0.000641361665043428
HVUL0H00268.2 HVUL5H14897.2 2.34799130799059e-05
HVUL0H00268.2 HVUL5H15712.2 7.74075027696741e-08
HVUL0H00268.2 HVUL5H15714.2 5.28845099490858e-05
HVUL0H00268.2 HVUL5H15989.2 1.0291580048511e-07
HVUL0H00268.2 HVUL5H16349.2 0.000656965590653702
HVUL0H00268.2 HVUL5H16602.2 1.078241705118e-07
HVUL0H00268.2 HVUL5H16812.2 2.38418918156223e-05
HVUL0H00268.2 HVUL5H17176.2 0.000279860840832561
HVUL0H00268.2 HVUL5H17371.2 9.34412605033038e-05
HVUL0H00268.2 HVUL5H17934.2 9.06536623261382e-06
HVUL0H00268.2 HVUL5H17936.2 6.8857329742054e-05
HVUL0H00268.2 HVUL5H18029.2 5.99137396676517e-05
HVUL0H00268.2 HVUL5H18670.2 3.22676577855261e-05
HVUL0H00268.2 HVUL5H19344.2 0.000303910794813031
HVUL0H00268.2 HVUL5H19387.2 0.000357535072998067
HVUL0H00268.2 HVUL5H19602.2 0.000227860402484646
HVUL0H00268.2 HVUL5H19819.2 2.95389640475839e-06
HVUL0H00268.2 HVUL5H19820.2 0.000422380734535237
HVUL0H00268.2 HVUL5H19982.2 0.000115577883807034
HVUL0H00268.2 HVUL5H19986.2 5.14809448816673e-06
HVUL0H00268.2 HVUL5H20469.2 0.00035258697244175
HVUL0H00268.2 HVUL5H20476.2 0.000272277031009106
HVUL0H00268.2 HVUL5H20948.2 0.00289305033507505
HVUL0H00268.2 HVUL5H21148.2 1.20462784561932e-05
HVUL0H00268.2 HVUL5H21151.2 0.000321934413841782
HVUL0H00268.2 HVUL5H21635.2 3.06084953449263e-06
HVUL0H00268.2 HVUL5H21682.2 3.4889734761977e-05
HVUL0H00268.2 HVUL5H22074.2 0.000112875316252466
HVUL0H00268.2 HVUL5H22075.2 0.000148315684232386
HVUL0H00268.2 HVUL5H22381.2 1.25287471919808e-07
HVUL0H00268.2 HVUL5H22696.2 0.000106849111101375
HVUL0H00268.2 HVUL5H22700.2 2.35057375495746e-05
HVUL0H00268.2 HVUL5H23011.2 0.000381166464639113
HVUL0H00268.2 HVUL5H23051.2 9.54807291307683e-05
HVUL0H00268.2 HVUL5H23080.2 7.90413273025617e-06
HVUL0H00268.2 HVUL5H23126.2 1.21446694887508e-07
HVUL0H00268.2 HVUL5H23547.2 2.96968045164656e-06
HVUL0H00268.2 HVUL5H23554.2 0.000101632120290698
HVUL0H00268.2 HVUL5H23724.2 0.000166818039193975
HVUL0H00268.2 HVUL5H23970.2 7.23259529503819e-07
HVUL0H00268.2 HVUL5H24151.2 0.000322571363744509
HVUL0H00268.2 HVUL5H24153.2 1.57793972055742e-05
HVUL0H00268.2 HVUL5H24379.2 2.52663600092337e-05
HVUL0H00268.2 HVUL5H24380.2 0.00198605819920695
HVUL0H00268.2 HVUL5H24670.2 9.192019922336e-08
HVUL0H00268.2 HVUL5H24714.2 0.00133436937260551
HVUL0H00268.2 HVUL5H25443.2 0.000132528540261725
HVUL0H00268.2 HVUL5H25530.2 1.31103131297201e-06
HVUL0H00268.2 HVUL5H25546.2 3.46171870204587e-08
HVUL0H00268.2 HVUL5H26055.2 0.000470023767047908
HVUL0H00268.2 HVUL5H26096.2 0.000738682191759281
HVUL0H00268.2 HVUL5H26237.2 0.000369181211238728
HVUL0H00268.2 HVUL5H27155.2 1.72735020692604e-07
HVUL0H00268.2 HVUL5H27229.2 0.000129262620792055
HVUL0H00268.2 HVUL5H27375.2 0.000255950305476402
HVUL0H00268.2 HVUL5H27434.2 1.22235393436877e-07
HVUL0H00268.2 HVUL5H27515.2 3.75137770354157e-07
HVUL0H00268.2 HVUL5H27731.2 0.000104934654525596
HVUL0H00268.2 HVUL5H27844.2 0.00215761685113497
HVUL0H00268.2 HVUL5H27846.2 0.000839524490105725
HVUL0H00268.2 HVUL5H28336.2 0.00026047029446149
HVUL0H00268.2 HVUL5H28459.2 0.000903419871079051
HVUL0H00268.2 HVUL5H28460.2 0.000334440145144917
HVUL0H00268.2 HVUL5H28672.2 0.000205693869639707
HVUL0H00268.2 HVUL5H28877.2 0.000218751054604678
HVUL0H00268.2 HVUL5H28917.2 8.81980580241401e-05
HVUL0H00268.2 HVUL5H29106.2 9.87638161678788e-06
HVUL0H00268.2 HVUL5H30136.2 9.44999709240881e-05
HVUL0H00268.2 HVUL5H30302.2 2.14859035343671e-05
HVUL0H00268.2 HVUL5H30670.2 1.44232471739186e-06
HVUL0H00268.2 HVUL5H31052.2 0.000638875385296773
HVUL0H00268.2 HVUL5H31427.2 8.57713074401913e-07
HVUL0H00268.2 HVUL5H31450.2 0.000636183054838051
HVUL0H00268.2 HVUL5H31530.2 1.03493284935676e-07
HVUL0H00268.2 HVUL5H32227.2 0.000169501270227877
HVUL0H00268.2 HVUL5H32240.2 0.00245410900443547
HVUL0H00268.2 HVUL5H32241.2 0.00254490669979227
HVUL0H00268.2 HVUL5H32303.2 0.000348170262490616
HVUL0H00268.2 HVUL5H32469.2 4.24856066119053e-05
HVUL0H00268.2 HVUL5H32720.2 2.13136813653625e-05
HVUL0H00268.2 HVUL5H32721.2 2.74096945531008e-05
HVUL0H00268.2 HVUL5H32763.2 4.03086771527596e-05
HVUL0H00268.2 HVUL5H32912.2 1.7683361536292e-05
HVUL0H00268.2 HVUL5H32942.2 0.000292054508076827
HVUL0H00268.2 HVUL5H33463.2 9.62026891180295e-07
HVUL0H00268.2 HVUL5H33464.2 5.42227986178808e-06
HVUL0H00268.2 HVUL5H34497.2 1.05722787017565e-05
HVUL0H00268.2 HVUL5H34538.2 0.000317960669941607
HVUL0H00268.2 HVUL5H34548.2 2.75774024890367e-07
HVUL0H00268.2 HVUL5H34732.2 0.000562065408136812
HVUL0H00268.2 HVUL5H34785.2 6.11817971209245e-05
HVUL0H00268.2 HVUL5H34946.2 1.1392134678475e-05
HVUL0H00268.2 HVUL5H34950.2 3.91008659579104e-06
HVUL0H00268.2 HVUL5H35098.2 0.000444437419972397
HVUL0H00268.2 HVUL5H35356.2 0.000153594195802558
HVUL0H00268.2 HVUL5H35427.2 3.45990314943378e-05
HVUL0H00268.2 HVUL5H35541.2 7.85776771718105e-08
HVUL0H00268.2 HVUL5H35742.2 8.14257726509705e-05
HVUL0H00268.2 HVUL5H36130.2 0.00031335109895582
HVUL0H00268.2 HVUL5H36394.2 3.55081316825717e-05
HVUL0H00268.2 HVUL5H36433.2 9.27413253908413e-07
HVUL0H00268.2 HVUL5H36542.2 3.85860719087677e-07
HVUL0H00268.2 HVUL5H36602.2 0.000418929887173761
HVUL0H00268.2 HVUL5H37225.2 2.766035144379e-06
HVUL0H00268.2 HVUL5H38434.2 1.05750106043339e-05
HVUL0H00268.2 HVUL5H38723.2 6.99736689906536e-07
HVUL0H00268.2 HVUL5H38792.2 0.000143567990009625
HVUL0H00268.2 HVUL5H39260.2 2.26347826070017e-06
HVUL0H00268.2 HVUL5H39410.2 6.3191738445425e-05
HVUL0H00268.2 HVUL5H39411.2 0.00143021463885446
HVUL0H00268.2 HVUL5H40076.2 8.75116983111791e-05
HVUL0H00268.2 HVUL5H40100.2 0.000536171266627649
HVUL0H00268.2 HVUL5H40109.2 5.43545520719712e-05
HVUL0H00268.2 HVUL5H40191.2 0.000533785762228431
HVUL0H00268.2 HVUL5H40238.2 0.000466240329233284
HVUL0H00268.2 HVUL5H41355.2 2.5892590792682e-05
HVUL0H00268.2 HVUL5H41827.2 3.52058325702959e-07
HVUL0H00268.2 HVUL5H41834.2 0.000577236794015123
HVUL0H00268.2 HVUL5H41844.2 0.000197725116158296
HVUL0H00268.2 HVUL5H41954.2 0.000357127710571082
HVUL0H00268.2 HVUL5H42282.2 2.32533799637821e-05
HVUL0H00268.2 HVUL5H42528.2 0.000867643952577599
HVUL0H00268.2 HVUL5H42840.2 1.62699508303264e-05
HVUL0H00268.2 HVUL5H42841.2 6.90869227611021e-06
HVUL0H00268.2 HVUL5H43611.2 1.17064246757033e-05
HVUL0H00268.2 HVUL5H43820.2 0.000485502545133962
HVUL0H00268.2 HVUL5H44015.2 0.000119476771254064
HVUL0H00268.2 HVUL5H44522.2 0.000424084960333467
HVUL0H00268.2 HVUL5H44573.2 0.000655422282317172
HVUL0H00268.2 HVUL5H44995.2 5.99920469535695e-05
HVUL0H00268.2 HVUL5H45249.2 0.00030957118851583
HVUL0H00268.2 HVUL5H46140.2 0.00158007666271716
HVUL0H00268.2 HVUL5H46192.2 0.000322519057230913
HVUL0H00268.2 HVUL5H46984.2 0.000167086725940581
HVUL0H00268.2 HVUL5H47290.2 0.000541599831577733
HVUL0H00268.2 HVUL5H47789.2 1.18604005437871e-06
HVUL0H00268.2 HVUL5H47982.2 0.000230208228759127
HVUL0H00268.2 HVUL5H48693.2 0.000262578066711783
HVUL0H00268.2 HVUL5H48844.2 6.27120118826327e-06
HVUL0H00268.2 HVUL5H48979.2 1.02308877235546e-07
HVUL0H00268.2 HVUL5H49059.2 0.000581973344063195
HVUL0H00268.2 HVUL5H49119.2 0.000423093529107732
HVUL0H00268.2 HVUL5H49231.2 0.000857809677854761
HVUL0H00268.2 HVUL5H49798.2 0.0015998062914265
HVUL0H00268.2 HVUL5H51068.2 2.4401103479513e-06
HVUL0H00268.2 HVUL5H51756.2 0.000699184139233347
HVUL0H00268.2 HVUL5H52756.2 0.00020443872419325
HVUL0H00268.2 HVUL5H52835.2 2.72163661958138e-05
HVUL0H00268.2 HVUL5H53170.2 5.74992365927466e-08
HVUL0H00268.2 HVUL5H53930.2 5.22566691842606e-08
HVUL0H00268.2 HVUL5H54871.2 3.91404082341866e-07
HVUL0H00268.2 HVUL5H55526.2 9.66514068800457e-06
HVUL0H00268.2 HVUL5H56640.2 0.000144674833354691
HVUL0H00268.2 HVUL6H00211.2 2.13925675448207e-05
HVUL0H00268.2 HVUL6H00507.2 0.828667197335505
HVUL0H00268.2 HVUL6H00960.2 1.75125038595911e-07
HVUL0H00268.2 HVUL6H00967.2 0.000196813810458411
HVUL0H00268.2 HVUL6H01199.2 8.47990721630533e-05
HVUL0H00268.2 HVUL6H01283.2 7.50962983376647e-07
HVUL0H00268.2 HVUL6H01331.2 0.000482991544016721
HVUL0H00268.2 HVUL6H01432.2 0.000200824540654052
HVUL0H00268.2 HVUL6H01448.2 0.787058036718635
HVUL0H00268.2 HVUL6H02140.2 0.000299406059997142
HVUL0H00268.2 HVUL6H02224.2 0.000338615206098439
HVUL0H00268.2 HVUL6H02567.2 0.000934879619935641
HVUL0H00268.2 HVUL6H02599.2 9.54675236259928e-05
HVUL0H00268.2 HVUL6H03269.2 0.787058036718635
HVUL0H00268.2 HVUL6H04166.2 1.87545388805528e-06
HVUL0H00268.2 HVUL6H04294.2 1.60276815868992e-07
HVUL0H00268.2 HVUL6H05179.2 1.02352762359218e-05
HVUL0H00268.2 HVUL6H05299.2 0.000286911680217312
HVUL0H00268.2 HVUL6H05729.2 0.000445073884901948
HVUL0H00268.2 HVUL6H06876.2 1.01278559330194e-07
HVUL0H00268.2 HVUL6H07727.2 7.54721339830867e-08
HVUL0H00268.2 HVUL6H08500.2 3.9226257174036e-07
HVUL0H00268.2 HVUL6H08501.2 0.000409200314743731
HVUL0H00268.2 HVUL6H08730.2 1.13421057741292e-06
HVUL0H00268.2 HVUL6H08731.2 1.94839198947908e-06
HVUL0H00268.2 HVUL6H08732.2 9.82725280856374e-07
HVUL0H00268.2 HVUL6H08733.2 8.20774217258667e-07
HVUL0H00268.2 HVUL6H08817.2 0.000282154611047311
HVUL0H00268.2 HVUL6H08841.2 0.000174294422428128
HVUL0H00268.2 HVUL6H08942.2 1.43822397432277e-05
HVUL0H00268.2 HVUL6H09309.2 0.000652445721757214
HVUL0H00268.2 HVUL6H09387.2 0.00165167533757139
HVUL0H00268.2 HVUL6H09726.2 0.000532739955324622
HVUL0H00268.2 HVUL6H09794.2 1.56751243005583e-05
HVUL0H00268.2 HVUL6H09947.2 8.92710959577237e-08
HVUL0H00268.2 HVUL6H10010.2 1.11229863471928e-07
HVUL0H00268.2 HVUL6H10461.2 0.000378770130722273
HVUL0H00268.2 HVUL6H11048.2 9.31037047286991e-06
HVUL0H00268.2 HVUL6H11868.2 3.96743129914949e-05
HVUL0H00268.2 HVUL6H12203.2 2.83214399880399e-05
HVUL0H00268.2 HVUL6H12231.2 2.33666567098893e-07
HVUL0H00268.2 HVUL6H12339.2 3.38150340649443e-05
HVUL0H00268.2 HVUL6H12484.2 3.26460550442397e-05
HVUL0H00268.2 HVUL6H12486.2 0.000141166336205839
HVUL0H00268.2 HVUL6H12578.2 5.12836198290147e-08
HVUL0H00268.2 HVUL6H12643.2 4.17904212304878e-07
HVUL0H00268.2 HVUL6H12644.2 5.33867442919502e-07
HVUL0H00268.2 HVUL6H12645.2 5.48285516534309e-07
HVUL0H00268.2 HVUL6H12733.2 2.75000787197102e-05
HVUL0H00268.2 HVUL6H12960.2 0.00134605417074672
HVUL0H00268.2 HVUL6H13062.2 0.000857823362365627
HVUL0H00268.2 HVUL6H13356.2 4.81905815009384e-07
HVUL0H00268.2 HVUL6H13943.2 1.53673137344023e-07
HVUL0H00268.2 HVUL6H14190.2 0.000541284445793794
HVUL0H00268.2 HVUL6H14632.2 0.000231826609480609
HVUL0H00268.2 HVUL6H15560.2 5.1541777521759e-08
HVUL0H00268.2 HVUL6H15824.2 2.77104154890025e-05
HVUL0H00268.2 HVUL6H16050.2 0.00843495184527058
HVUL0H00268.2 HVUL6H16051.2 9.28487023434196e-07
HVUL0H00268.2 HVUL6H16183.2 0.812408030009618
HVUL0H00268.2 HVUL6H16679.2 2.88869769122296e-07
HVUL0H00268.2 HVUL6H17162.2 4.230532558042e-05
HVUL0H00268.2 HVUL6H17188.2 0.000692588673237261
HVUL0H00268.2 HVUL6H17635.2 0.000805064741942219
HVUL0H00268.2 HVUL6H17916.2 0.000222951927512873
HVUL0H00268.2 HVUL6H18267.2 0.00156759692236258
HVUL0H00268.2 HVUL6H18843.2 2.25764663582624e-05
HVUL0H00268.2 HVUL6H18930.2 3.92081637895225e-08
HVUL0H00268.2 HVUL6H19063.2 1.26272988492153e-06
HVUL0H00268.2 HVUL6H19220.2 0.000811551941892054
HVUL0H00268.2 HVUL6H20009.2 3.94342260422294e-06
HVUL0H00268.2 HVUL6H20013.2 0.000327089850279315
HVUL0H00268.2 HVUL6H21894.2 8.01985016252923e-08
HVUL0H00268.2 HVUL6H21895.2 0.000235689952881317
HVUL0H00268.2 HVUL6H22389.2 0.000437773846681861
HVUL0H00268.2 HVUL6H22501.2 4.5091966403413e-06
HVUL0H00268.2 HVUL6H23454.2 0.82052808508581
HVUL0H00268.2 HVUL6H23455.2 0.831123560158822
HVUL0H00268.2 HVUL6H23568.2 0.000188431097533079
HVUL0H00268.2 HVUL6H24686.2 3.00263069982775e-07
HVUL0H00268.2 HVUL6H24780.2 0.000338697903820336
HVUL0H00268.2 HVUL6H24814.2 0.000116847347590054
HVUL0H00268.2 HVUL6H24824.2 0.000191796888164732
HVUL0H00268.2 HVUL6H24966.2 0.000166401489985653
HVUL0H00268.2 HVUL6H25329.2 0.000137076098518354
HVUL0H00268.2 HVUL6H25419.2 0.00022075956791336
HVUL0H00268.2 HVUL6H25574.2 0.000330963884279901
HVUL0H00268.2 HVUL6H25709.2 1.63133213979649e-05
HVUL0H00268.2 HVUL6H25825.2 4.42513171218017e-05
HVUL0H00268.2 HVUL6H26962.2 1.82799275257517e-05
HVUL0H00268.2 HVUL6H28035.2 0.000114746311819376
HVUL0H00268.2 HVUL6H29843.2 0.000263689822497373
HVUL0H00268.2 HVUL6H30108.2 9.60826026933747e-05
HVUL0H00268.2 HVUL6H30143.2 1.48855271671011e-07
HVUL0H00268.2 HVUL6H30749.2 7.79023668198488e-06
HVUL0H00268.2 HVUL6H30964.2 1.03815149302447e-07
HVUL0H00268.2 HVUL6H31604.2 0.000566565957663896
HVUL0H00268.2 HVUL6H32136.2 5.00165326514389e-05
HVUL0H00268.2 HVUL6H32761.2 0.000255087044893354
HVUL0H00268.2 HVUL6H32922.2 0.000123090531580468
HVUL0H00268.2 HVUL6H32923.2 0.000342082536737891
HVUL0H00268.2 HVUL6H33221.2 0.000828460191662509
HVUL0H00268.2 HVUL6H33492.2 0.000149642473780669
HVUL0H00268.2 HVUL6H33630.2 0.000173893032758457
HVUL0H00268.2 HVUL6H33637.2 0.000696545642514957
HVUL0H00268.2 HVUL6H33807.2 0.000589061720586508
HVUL0H00268.2 HVUL6H33986.2 8.39980789049392e-05
HVUL0H00268.2 HVUL6H34250.2 0.0233608298015431
HVUL0H00268.2 HVUL6H34668.2 0.000869488379199252
HVUL0H00268.2 HVUL6H35134.2 0.000113876325045867
HVUL0H00268.2 HVUL6H35450.2 6.91168863653935e-08
HVUL0H00268.2 HVUL6H35560.2 0.00112040665668857
HVUL0H00268.2 HVUL6H35846.2 1.24978340878625e-07
HVUL0H00268.2 HVUL6H36407.2 1.41995139711155e-07
HVUL0H00268.2 HVUL6H36815.2 2.47735354922924e-07
HVUL0H00268.2 HVUL6H37041.2 0.000297711590144601
HVUL0H00268.2 HVUL6H37528.2 0.00125851424695826
HVUL0H00268.2 HVUL6H37721.2 4.20869434115617e-07
HVUL0H00268.2 HVUL6H37870.2 0.000288468013262693
HVUL0H00268.2 HVUL6H38038.2 5.39069112830064e-08
HVUL0H00268.2 HVUL6H38785.2 9.99511694142898e-06
HVUL0H00268.2 HVUL6H38787.2 1.74844240425321e-05
HVUL0H00268.2 HVUL6H38877.2 0.000397296996634056
HVUL0H00268.2 HVUL6H39300.2 7.45534120206765e-07
HVUL0H00268.2 HVUL6H39613.2 0.0036444483016681
HVUL0H00268.2 HVUL6H40541.2 2.00666125057989e-05
HVUL0H00268.2 HVUL6H40544.2 3.97360035448182e-07
HVUL0H00268.2 HVUL6H40545.2 3.95625140447874e-07
HVUL0H00268.2 HVUL6H40959.2 2.37751768223006e-05
HVUL0H00268.2 HVUL6H41087.2 8.64462499013297e-07
HVUL0H00268.2 HVUL6H41626.2 4.58027723940547e-07
HVUL0H00268.2 HVUL6H42097.2 2.01354750037124e-05
HVUL0H00268.2 HVUL6H42121.2 0.00132722951862235
HVUL0H00268.2 HVUL6H42942.2 1.49875104726039e-06
HVUL0H00268.2 HVUL6H42978.2 8.61945501236659e-05
HVUL0H00268.2 HVUL6H43965.2 6.42023692724394e-05
HVUL0H00268.2 HVUL6H43996.2 0.000763637834800292
HVUL0H00268.2 HVUL6H46586.2 4.24081719470629e-07
HVUL0H00268.2 HVUL6H46667.2 0.00119298984410026
HVUL0H00268.2 HVUL6H46854.2 0.000615910985868334
HVUL0H00268.2 HVUL6H47053.2 0.000144399015820445
HVUL0H00268.2 HVUL6H47055.2 3.1800555719598e-06
HVUL0H00268.2 HVUL6H47278.2 9.14682966282836e-08
HVUL0H00268.2 HVUL6H48430.2 2.89180167519964e-07
HVUL0H00268.2 HVUL6H50562.2 4.14064003895235e-05
HVUL0H00268.2 HVUL6H50823.2 0.000239827594177943
HVUL0H00268.2 HVUL6H52442.2 0.000194613109192646
HVUL0H00268.2 HVUL6H54145.2 1.43678112501284e-06
HVUL0H00268.2 HVUL6H54590.2 2.69265948252408e-06
HVUL0H00268.2 HVUL6H57774.2 1.37973906970108e-05
HVUL0H00268.2 HVUL6H58105.2 2.00727961452366e-05
HVUL0H00268.2 HVUL7H00902.2 3.6384320442315e-05
HVUL0H00268.2 HVUL7H01217.2 9.01712763943792e-06
HVUL0H00268.2 HVUL7H01351.2 1.17450683887629e-07
HVUL0H00268.2 HVUL7H01416.2 6.43174358801515e-08
HVUL0H00268.2 HVUL7H01545.2 0.000689570718102756
HVUL0H00268.2 HVUL7H01622.2 2.2016937758311e-05
HVUL0H00268.2 HVUL7H01687.2 5.51482880473809e-05
HVUL0H00268.2 HVUL7H01761.2 0.000132132971389624
HVUL0H00268.2 HVUL7H02077.2 0.000384874645103233
HVUL0H00268.2 HVUL7H02106.2 1.92854324845242e-05
HVUL0H00268.2 HVUL7H02212.2 4.78515132815532e-08
HVUL0H00268.2 HVUL7H02236.2 0.000302251985738723
HVUL0H00268.2 HVUL7H02333.2 9.73185398370162e-06
HVUL0H00268.2 HVUL7H02708.2 0.00015423243333546
HVUL0H00268.2 HVUL7H02875.2 7.84019350614883e-06
HVUL0H00268.2 HVUL7H03201.2 6.13560463654248e-05
HVUL0H00268.2 HVUL7H03219.2 0.00023188051778601
HVUL0H00268.2 HVUL7H03405.2 1.75817847807128e-05
HVUL0H00268.2 HVUL7H03704.2 8.40630495806845e-07
HVUL0H00268.2 HVUL7H03735.2 1.47301271854559e-05
HVUL0H00268.2 HVUL7H03982.2 0.000672944210728505
HVUL0H00268.2 HVUL7H03983.2 0.000203781118712976
HVUL0H00268.2 HVUL7H04426.2 5.90076526946442e-05
HVUL0H00268.2 HVUL7H04779.2 0.00101215193919019
HVUL0H00268.2 HVUL7H04785.2 8.60886934257411e-08
HVUL0H00268.2 HVUL7H05423.2 0.000455196020843887
HVUL0H00268.2 HVUL7H05547.2 5.66659940105595e-05
HVUL0H00268.2 HVUL7H05630.2 0.000483047077595016
HVUL0H00268.2 HVUL7H06304.2 0.000476954387155907
HVUL0H00268.2 HVUL7H06717.2 0.000641114242513407
HVUL0H00268.2 HVUL7H06797.2 9.46513256381762e-05
HVUL0H00268.2 HVUL7H06990.2 0.000570696600039881
HVUL0H00268.2 HVUL7H07288.2 0.000270443146780493
HVUL0H00268.2 HVUL7H07405.2 6.32860363513356e-07
HVUL0H00268.2 HVUL7H07439.2 1.32016378611704e-07
HVUL0H00268.2 HVUL7H07543.2 1.41472651908782e-05
HVUL0H00268.2 HVUL7H08959.2 0.000253990026397126
HVUL0H00268.2 HVUL7H09130.2 0.000387875413158279
HVUL0H00268.2 HVUL7H09665.2 6.86217770782661e-08
HVUL0H00268.2 HVUL7H09669.2 0.00114916430856224
HVUL0H00268.2 HVUL7H09778.2 0.713165119926382
HVUL0H00268.2 HVUL7H09932.2 3.13973610787228e-05
HVUL0H00268.2 HVUL7H10289.2 0.000909989661512931
HVUL0H00268.2 HVUL7H10328.2 0.000227969867195951
HVUL0H00268.2 HVUL7H10742.2 0.000725076323404731
HVUL0H00268.2 HVUL7H11211.2 0.000122103985301083
HVUL0H00268.2 HVUL7H11250.2 4.96531666785725e-08
HVUL0H00268.2 HVUL7H11269.2 6.76144168856576e-05
HVUL0H00268.2 HVUL7H11270.2 0.0014071625608321
HVUL0H00268.2 HVUL7H11271.2 4.64407625479191e-05
HVUL0H00268.2 HVUL7H11280.2 0.000504093159786669
HVUL0H00268.2 HVUL7H11321.2 1.72134159897051e-05
HVUL0H00268.2 HVUL7H11400.2 0.00125406733865542
HVUL0H00268.2 HVUL7H11408.2 0.00017091499656181
HVUL0H00268.2 HVUL7H11451.2 3.78226164301372e-06
HVUL0H00268.2 HVUL7H11474.2 0.000239017728590878
HVUL0H00268.2 HVUL7H11663.2 1.5589879817469e-06
HVUL0H00268.2 HVUL7H11771.2 5.36523729870057e-07
HVUL0H00268.2 HVUL7H12076.2 0.000522340118810319
HVUL0H00268.2 HVUL7H12304.2 5.83969849265594e-05
HVUL0H00268.2 HVUL7H12374.2 1.01498714526964e-07
HVUL0H00268.2 HVUL7H12411.2 0.000440803536223545
HVUL0H00268.2 HVUL7H12579.2 1.74205178648316e-06
HVUL0H00268.2 HVUL7H12585.2 7.46992609301475e-05
HVUL0H00268.2 HVUL7H12747.2 0.000145188867740828
HVUL0H00268.2 HVUL7H13610.2 4.50776671282823e-07
HVUL0H00268.2 HVUL7H13961.2 0.000561294256134739
HVUL0H00268.2 HVUL7H14260.2 0.000151142369416316
HVUL0H00268.2 HVUL7H14338.2 0.00361077294192458
HVUL0H00268.2 HVUL7H14382.2 9.13700931657648e-07
HVUL0H00268.2 HVUL7H14965.2 9.45715698736705e-08
HVUL0H00268.2 HVUL7H16070.2 0.000303978582099118
HVUL0H00268.2 HVUL7H16596.2 8.7928913539156e-06
HVUL0H00268.2 HVUL7H17250.2 2.9400865749063e-05
HVUL0H00268.2 HVUL7H17329.2 0.00503245187614403
HVUL0H00268.2 HVUL7H17447.2 0.000425284219342799
HVUL0H00268.2 HVUL7H17456.2 0.000714145145672816
HVUL0H00268.2 HVUL7H17461.2 8.03287311584362e-08
HVUL0H00268.2 HVUL7H17671.2 9.87760898537573e-07
HVUL0H00268.2 HVUL7H17764.2 6.02116764239875e-06
HVUL0H00268.2 HVUL7H18066.2 7.94317759883515e-08
HVUL0H00268.2 HVUL7H18795.2 9.97436792445026e-06
HVUL0H00268.2 HVUL7H18847.2 0.000198237078825244
HVUL0H00268.2 HVUL7H19319.2 4.9725939278454e-05
HVUL0H00268.2 HVUL7H19331.2 0.000197989576543561
HVUL0H00268.2 HVUL7H19418.2 0.00101566580051641
HVUL0H00268.2 HVUL7H19427.2 0.000272171882594525
HVUL0H00268.2 HVUL7H19832.2 0.000626213926900031
HVUL0H00268.2 HVUL7H19884.2 0.000280361155888027
HVUL0H00268.2 HVUL7H20140.2 2.90088337722511e-05
HVUL0H00268.2 HVUL7H20466.2 1.25523201913933e-05
HVUL0H00268.2 HVUL7H21382.2 0.000259181842365253
HVUL0H00268.2 HVUL7H21490.2 1.67295965285727e-05
HVUL0H00268.2 HVUL7H21690.2 1.0146733655949e-07
HVUL0H00268.2 HVUL7H21739.2 7.93402387756235e-07
HVUL0H00268.2 HVUL7H21740.2 2.42522846317262e-05
HVUL0H00268.2 HVUL7H21770.2 0.000607613376256079
HVUL0H00268.2 HVUL7H22063.2 3.36186045499259e-05
HVUL0H00268.2 HVUL7H22107.2 1.00026529491199e-05
HVUL0H00268.2 HVUL7H22244.2 1.7038470769039e-06
HVUL0H00268.2 HVUL7H22576.2 1.40410826861123e-05
HVUL0H00268.2 HVUL7H22900.2 0.000274749309989536
HVUL0H00268.2 HVUL7H22998.2 5.48569636703872e-08
HVUL0H00268.2 HVUL7H23144.2 0.000575081555858179
HVUL0H00268.2 HVUL7H23183.2 9.81654004032858e-05
HVUL0H00268.2 HVUL7H23301.2 0.00124777118030368
HVUL0H00268.2 HVUL7H23448.2 0.000293687649401522
HVUL0H00268.2 HVUL7H23458.2 0.000205328960319426
HVUL0H00268.2 HVUL7H23461.2 4.73632853580318e-05
HVUL0H00268.2 HVUL7H24222.2 0.000641131267443473
HVUL0H00268.2 HVUL7H24730.2 1.61151370364925e-06
HVUL0H00268.2 HVUL7H25294.2 3.37662595930946e-05
HVUL0H00268.2 HVUL7H26958.2 0.000636180225706379
HVUL0H00268.2 HVUL7H27260.2 0.000211294249177072
HVUL0H00268.2 HVUL7H27332.2 0.0337126445325484
HVUL0H00268.2 HVUL7H27344.2 4.77379020672349e-05
HVUL0H00268.2 HVUL7H28389.2 0.000450923869277329
HVUL0H00268.2 HVUL7H28396.2 0.0485923711807299
HVUL0H00268.2 HVUL7H28417.2 0.000410466654751151
HVUL0H00268.2 HVUL7H28664.2 0.000298590679011227
HVUL0H00268.2 HVUL7H29030.2 2.47310778370494e-05
HVUL0H00268.2 HVUL7H29256.2 4.52011055671046e-06
HVUL0H00268.2 HVUL7H29326.2 0.00042670250918031
HVUL0H00268.2 HVUL7H29357.2 0.00112072820715094
HVUL0H00268.2 HVUL7H29358.2 0.000613769523393446
HVUL0H00268.2 HVUL7H29359.2 0.000612137701201882
HVUL0H00268.2 HVUL7H29849.2 5.66218371113526e-07
HVUL0H00268.2 HVUL7H30027.2 2.2048159469377e-07
HVUL0H00268.2 HVUL7H30036.2 1.23967486056995e-07
HVUL0H00268.2 HVUL7H30460.2 5.05199567060106e-05
HVUL0H00268.2 HVUL7H30520.2 6.94593063033258e-06
HVUL0H00268.2 HVUL7H31393.2 0.000641083273990463
HVUL0H00268.2 HVUL7H31656.2 1.26185228138092e-05
HVUL0H00268.2 HVUL7H32212.2 0.000497039368655972
HVUL0H00268.2 HVUL7H32214.2 3.08721989251395e-06
HVUL0H00268.2 HVUL7H32285.2 4.70931406441244e-07
HVUL0H00268.2 HVUL7H32410.2 3.23589945980644e-07
HVUL0H00268.2 HVUL7H32685.2 0.000596807751804047
HVUL0H00268.2 HVUL7H33166.2 8.22869323239221e-05
HVUL0H00268.2 HVUL7H33294.2 0.000746236737213748
HVUL0H00268.2 HVUL7H33547.2 9.00950018923483e-07
HVUL0H00268.2 HVUL7H34402.2 0.000490730541916689
HVUL0H00268.2 HVUL7H34574.2 0.00025905805475861
HVUL0H00268.2 HVUL7H34630.2 1.17156520969501e-06
HVUL0H00268.2 HVUL7H35265.2 0.000139739655727857
HVUL0H00268.2 HVUL7H35390.2 0.000586605735595974
HVUL0H00268.2 HVUL7H35961.2 0.000732016024663807
HVUL0H00268.2 HVUL7H36649.2 0.000181845037896616
HVUL0H00268.2 HVUL7H37046.2 0.000748886739351613
HVUL0H00268.2 HVUL7H37356.2 0.000869427611889238
HVUL0H00268.2 HVUL7H37434.2 4.61893069692869e-08
HVUL0H00268.2 HVUL7H37847.2 1.73655961823375e-05
HVUL0H00268.2 HVUL7H38167.2 0.00486695416236467
HVUL0H00268.2 HVUL7H38170.2 0.000876869658545475
HVUL0H00268.2 HVUL7H38175.2 8.95573934733023e-05
HVUL0H00268.2 HVUL7H38182.2 1.76471349560511e-07
HVUL0H00268.2 HVUL7H38320.2 0.000532912253327197
HVUL0H00268.2 HVUL7H38482.2 1.49785086879141e-05
HVUL0H00268.2 HVUL7H39160.2 5.02302964999097e-05
HVUL0H00268.2 HVUL7H39193.2 9.24736042029971e-08
HVUL0H00268.2 HVUL7H39584.2 0.000274932266467725
HVUL0H00268.2 HVUL7H40389.2 0.000642699935014399
HVUL0H00268.2 HVUL7H40652.2 0.00350356287070835
HVUL0H00268.2 HVUL7H41197.2 0.000705741911427437
HVUL0H00268.2 HVUL7H41207.2 0.000266842826202562
HVUL0H00268.2 HVUL7H41444.2 7.3307485087346e-05
HVUL0H00268.2 HVUL7H41445.2 7.3307485087346e-05
HVUL0H00268.2 HVUL7H41467.2 0.0546616421613966
HVUL0H00268.2 HVUL7H41469.2 1.34485601622984e-05
HVUL0H00268.2 HVUL7H41796.2 0.0004150205647629
HVUL0H00268.2 HVUL7H42182.2 3.49637923029615e-05
HVUL0H00268.2 HVUL7H42443.2 0.000308518281199161
HVUL0H00268.2 HVUL7H42504.2 0.000130237657664255
HVUL0H00268.2 HVUL7H42896.2 2.53769581280017e-05
HVUL0H00268.2 HVUL7H42996.2 0.000116917077325048
HVUL0H00268.2 HVUL7H43719.2 0.00019308042581996
HVUL0H00268.2 HVUL7H44185.2 0.000342182460366929
HVUL0H00268.2 HVUL7H44630.2 0.000326697309340265
HVUL0H00268.2 HVUL7H44748.2 0.000688670514364289
HVUL0H00268.2 HVUL7H44846.2 0.000101938702204796
HVUL0H00268.2 HVUL7H45102.2 1.64275869701016e-07
HVUL0H00268.2 HVUL7H45291.2 0.000137865126103754
HVUL0H00268.2 HVUL7H46880.2 2.44148484712042e-06
HVUL0H00268.2 HVUL7H48900.2 1.84543158027035e-06
HVUL0H00268.2 HVUL7H49008.2 2.58855995515363e-05
HVUL0H00268.2 HVUL7H49028.2 2.00315455694945e-07
HVUL0H00268.2 HVUL7H49219.2 0.000415787985313166
HVUL0H00268.2 HVUL7H49300.2 3.01960235598437e-05
HVUL0H00268.2 HVUL7H49488.2 9.56854258482566e-06
HVUL0H00268.2 HVUL7H50120.2 1.03392118168263e-06
HVUL0H00268.2 HVUL7H50521.2 1.74516401325438e-07
HVUL0H00268.2 HVUL7H50534.2 1.45643641564761e-07
HVUL0H00268.2 HVUL7H50906.2 5.32161157101489e-06
HVUL0H00268.2 HVUL7H51587.2 0.000203350672192982
HVUL0H00268.2 HVUL7H51951.2 6.67224133661832e-08
HVUL0H00268.2 HVUL7H52181.2 0.000251147549693729
HVUL0H00268.2 HVUL7H53405.2 0.000585652692019649
HVUL0H00268.2 HVUL7H53462.2 0.00026472443452363
HVUL0H00268.2 HVUL7H54031.2 0.000334638928387866
HVUL0H00268.2 HVUL7H55927.2 0.000667484345826818
HVUL0H00268.2 HVUL7H55989.2 0.000246533780733882
HVUL0H00268.2 HVUL7H57481.2 5.27580596221605e-05
HVUL0H00343.2 HVUL0H00462.2 0.00410304049559032
HVUL0H00343.2 HVUL0H00500.2 3.95358373371325e-05
HVUL0H00343.2 HVUL0H00527.2 0.00305079028218757
HVUL0H00343.2 HVUL0H00618.2 3.95358373371325e-05
HVUL0H00343.2 HVUL0H00980.2 0.0233606110214636
HVUL0H00343.2 HVUL0H01079.2 0.000113479918699956
HVUL0H00343.2 HVUL0H01210.2 0.0062439891010865
HVUL0H00343.2 HVUL0H01543.2 0.000309292297478473
HVUL0H00343.2 HVUL0H01651.2 0.034202264674688
HVUL0H00343.2 HVUL0H01703.2 0.000209842217522232
HVUL0H00343.2 HVUL0H01832.2 0.000111475933491304
HVUL0H00343.2 HVUL0H02209.2 3.79315270679737e-05
HVUL0H00343.2 HVUL0H02928.2 0.0208494362014827
HVUL0H00343.2 HVUL0H03139.2 0.000372084473883052
HVUL0H00343.2 HVUL0H03264.2 0.0167810230022717
HVUL0H00343.2 HVUL0H03392.2 0.000372903738782298
HVUL0H00343.2 HVUL0H03465.2 0.000260527421081577
HVUL0H00343.2 HVUL0H04974.2 0.0228135530444762
HVUL0H00343.2 HVUL0H05540.2 0.00216861091509349
HVUL0H00343.2 HVUL0H05775.2 0.0328525816619413
HVUL0H00343.2 HVUL0H06912.2 0.0299497591385858
HVUL0H00343.2 HVUL0H07078.2 0.061598909070261
HVUL0H00343.2 HVUL0H07208.2 6.75296506265219e-06
HVUL0H00343.2 HVUL0H07807.2 0.000206861383409448
HVUL0H00343.2 HVUL0H07940.2 0.000233196524546603
HVUL0H00343.2 HVUL0H08117.2 6.01543774950387e-05
HVUL0H00343.2 HVUL0H08118.2 0.00144233688429907
HVUL0H00343.2 HVUL0H08264.2 8.38133240561505e-05
HVUL0H00343.2 HVUL0H08584.2 2.51449498486813e-05
HVUL0H00343.2 HVUL0H08719.2 0.00523613736557771
HVUL0H00343.2 HVUL0H08808.2 0.0377390355260742
HVUL0H00343.2 HVUL0H09019.2 0.000752756515599527
HVUL0H00343.2 HVUL0H09702.2 0.000771884489286382
HVUL0H00343.2 HVUL0H10043.2 1.73497538419882e-05
HVUL0H00343.2 HVUL0H10076.2 0.0604908522312196
HVUL0H00343.2 HVUL0H10914.2 0.0354058569725249
HVUL0H00343.2 HVUL0H11599.2 0.000920089874529081
HVUL0H00343.2 HVUL0H11766.2 4.22501010368275e-06
HVUL0H00343.2 HVUL0H11987.2 5.72775614249929e-05
HVUL0H00343.2 HVUL0H12120.2 9.04314932318161e-05
HVUL0H00343.2 HVUL0H12494.2 0.000491965042446939
HVUL0H00343.2 HVUL0H13454.2 0.000207366770218349
HVUL0H00343.2 HVUL0H13520.2 0.000291812454258925
HVUL0H00343.2 HVUL0H14263.2 1.16575413545366e-05
HVUL0H00343.2 HVUL0H15117.2 5.76307302856989e-05
HVUL0H00343.2 HVUL0H15310.2 0.000342914812554154
HVUL0H00343.2 HVUL0H15602.2 0.00285688406382726
HVUL0H00343.2 HVUL0H15620.2 0.000294310824256526
HVUL0H00343.2 HVUL0H15893.2 0.00789642349501133
HVUL0H00343.2 HVUL0H16991.2 0.0325167834461648
HVUL0H00343.2 HVUL0H17597.2 0.00322364123015599
HVUL0H00343.2 HVUL0H21084.2 0.0440600979533572
HVUL0H00343.2 HVUL0H21654.2 0.0340155994624593
HVUL0H00343.2 HVUL0H22833.2 0.00372372479241019
HVUL0H00343.2 HVUL0H25455.2 0.080967013350432
HVUL0H00343.2 HVUL0H26112.2 0.00269497842759232
HVUL0H00343.2 HVUL0H27662.2 6.98136850589139e-05
HVUL0H00343.2 HVUL0H28934.2 0.000491857862291215
HVUL0H00343.2 HVUL0H28935.2 0.00039700567238752
HVUL0H00343.2 HVUL0H29767.2 3.39593453557504e-05
HVUL0H00343.2 HVUL0H30574.2 0.00218472515870633
HVUL0H00343.2 HVUL0H32454.2 0.00164512030122815
HVUL0H00343.2 HVUL0H33228.2 0.000378302787777933
HVUL0H00343.2 HVUL0H33619.2 0.000287887262128546
HVUL0H00343.2 HVUL0H35888.2 0.00322326020299385
HVUL0H00343.2 HVUL0H36332.2 0.00426565928757793
HVUL0H00343.2 HVUL0H41036.2 0.00964141404627472
HVUL0H00343.2 HVUL0H50911.2 0.0429930615459872
HVUL0H00343.2 HVUL1H00259.2 0.00198098142881159
HVUL0H00343.2 HVUL1H01380.2 0.00212749674039088
HVUL0H00343.2 HVUL1H01625.2 0.0219547358113515
HVUL0H00343.2 HVUL1H01938.2 0.00527793681701477
HVUL0H00343.2 HVUL1H02263.2 4.16163319935323e-05
HVUL0H00343.2 HVUL1H02385.2 0.000101655069675623
HVUL0H00343.2 HVUL1H02387.2 0.00072334504563986
HVUL0H00343.2 HVUL1H02864.2 5.51597639587765e-05
HVUL0H00343.2 HVUL1H02994.2 0.00057835617752302
HVUL0H00343.2 HVUL1H03353.2 0.00170212067237121
HVUL0H00343.2 HVUL1H03805.2 0.000904129921368828
HVUL0H00343.2 HVUL1H04255.2 0.00137649267631967
HVUL0H00343.2 HVUL1H04256.2 0.00520054246297987
HVUL0H00343.2 HVUL1H05168.2 6.42059023887042e-06
HVUL0H00343.2 HVUL1H05324.2 3.05735468008052e-05
HVUL0H00343.2 HVUL1H05360.2 0.000812089465848691
HVUL0H00343.2 HVUL1H06131.2 0.0258189657378764
HVUL0H00343.2 HVUL1H06197.2 0.0040230190829448
HVUL0H00343.2 HVUL1H06543.2 0.000202607203034224
HVUL0H00343.2 HVUL1H06802.2 0.000230892343991927
HVUL0H00343.2 HVUL1H07337.2 0.00109989249614231
HVUL0H00343.2 HVUL1H07566.2 0.0198716853455096
HVUL0H00343.2 HVUL1H07771.2 0.00321526109021646
HVUL0H00343.2 HVUL1H07822.2 0.0231162840771841
HVUL0H00343.2 HVUL1H08320.2 0.000200458050885375
HVUL0H00343.2 HVUL1H08352.2 0.000205370146206425
HVUL0H00343.2 HVUL1H08399.2 0.00285544964846964
HVUL0H00343.2 HVUL1H08544.2 0.00232478099285549
HVUL0H00343.2 HVUL1H08935.2 0.000948907184551612
HVUL0H00343.2 HVUL1H09697.2 2.25343183492286e-05
HVUL0H00343.2 HVUL1H09755.2 3.50487876010684e-05
HVUL0H00343.2 HVUL1H09854.2 0.000666155000757552
HVUL0H00343.2 HVUL1H11389.2 0.0204655497479768
HVUL0H00343.2 HVUL1H11631.2 0.000346273773701673
HVUL0H00343.2 HVUL1H11683.2 0.00256199023728516
HVUL0H00343.2 HVUL1H11872.2 0.0013547953973003
HVUL0H00343.2 HVUL1H12218.2 3.58858452081966e-05
HVUL0H00343.2 HVUL1H12220.2 5.72504305011266e-05
HVUL0H00343.2 HVUL1H12629.2 5.29377911811653e-05
HVUL0H00343.2 HVUL1H12635.2 4.17716568446199e-05
HVUL0H00343.2 HVUL1H13139.2 0.00145583653131924
HVUL0H00343.2 HVUL1H13394.2 0.000198786974765794
HVUL0H00343.2 HVUL1H14038.2 0.000850978965537483
HVUL0H00343.2 HVUL1H14088.2 1.42913613656971e-05
HVUL0H00343.2 HVUL1H14226.2 0.018110075866082
HVUL0H00343.2 HVUL1H14474.2 0.000412798796069574
HVUL0H00343.2 HVUL1H15041.2 1.55044151170099e-05
HVUL0H00343.2 HVUL1H15363.2 0.000228928959693705
HVUL0H00343.2 HVUL1H15743.2 0.000924064189987876
HVUL0H00343.2 HVUL1H15858.2 0.0043507563914885
HVUL0H00343.2 HVUL1H16764.2 0.00610149803610541
HVUL0H00343.2 HVUL1H16787.2 1.54237097360966e-05
HVUL0H00343.2 HVUL1H18436.2 4.92908539831764e-05
HVUL0H00343.2 HVUL1H19148.2 4.01685720979949e-05
HVUL0H00343.2 HVUL1H19507.2 0.0151106830769321
HVUL0H00343.2 HVUL1H19514.2 0.00017336453982084
HVUL0H00343.2 HVUL1H22403.2 0.000634379612607536
HVUL0H00343.2 HVUL1H22533.2 0.000140189733466516
HVUL0H00343.2 HVUL1H22602.2 0.0248313232243003
HVUL0H00343.2 HVUL1H22714.2 0.000226880124306224
HVUL0H00343.2 HVUL1H22802.2 0.000134313038632152
HVUL0H00343.2 HVUL1H22869.2 0.000761182079816338
HVUL0H00343.2 HVUL1H23150.2 1.26678335954096e-05
HVUL0H00343.2 HVUL1H23813.2 0.000344719712448757
HVUL0H00343.2 HVUL1H23814.2 0.000332944925905777
HVUL0H00343.2 HVUL1H23888.2 0.000105434310602291
HVUL0H00343.2 HVUL1H23978.2 0.000154125377290502
HVUL0H00343.2 HVUL1H24391.2 2.62723060523766e-05
HVUL0H00343.2 HVUL1H24392.2 0.000542657978925527
HVUL0H00343.2 HVUL1H24394.2 0.000270658640027876
HVUL0H00343.2 HVUL1H24456.2 1.61198245459979e-06
HVUL0H00343.2 HVUL1H24895.2 0.000404485961052767
HVUL0H00343.2 HVUL1H25778.2 3.53005510500083e-05
HVUL0H00343.2 HVUL1H26069.2 0.000102182327989507
HVUL0H00343.2 HVUL1H26689.2 0.000321540151850148
HVUL0H00343.2 HVUL1H26690.2 0.000263204766918212
HVUL0H00343.2 HVUL1H27371.2 0.00542808225399747
HVUL0H00343.2 HVUL1H27755.2 0.0047994286168355
HVUL0H00343.2 HVUL1H28613.2 0.00103247022329231
HVUL0H00343.2 HVUL1H28709.2 9.34331858019063e-05
HVUL0H00343.2 HVUL1H29058.2 0.000337786570643405
HVUL0H00343.2 HVUL1H29157.2 0.000128011444023947
HVUL0H00343.2 HVUL1H29639.2 0.0189327770191918
HVUL0H00343.2 HVUL1H30272.2 4.65671382117315e-05
HVUL0H00343.2 HVUL1H30591.2 0.00206979318909747
HVUL0H00343.2 HVUL1H30861.2 0.000643587588397684
HVUL0H00343.2 HVUL1H30947.2 0.0307347501081346
HVUL0H00343.2 HVUL1H31009.2 0.000735701538075986
HVUL0H00343.2 HVUL1H31441.2 0.00300737833510763
HVUL0H00343.2 HVUL1H31493.2 1.42730915740018e-06
HVUL0H00343.2 HVUL1H31797.2 0.00307317363071769
HVUL0H00343.2 HVUL1H32033.2 0.00046170256958005
HVUL0H00343.2 HVUL1H32247.2 4.96852784790818e-05
HVUL0H00343.2 HVUL1H32790.2 7.08443324286712e-05
HVUL0H00343.2 HVUL1H34171.2 0.00500846473633348
HVUL0H00343.2 HVUL1H34231.2 0.00440318167610267
HVUL0H00343.2 HVUL1H34234.2 0.000534856938348875
HVUL0H00343.2 HVUL1H34287.2 0.000824354056917631
HVUL0H00343.2 HVUL1H34368.2 0.00129103723492495
HVUL0H00343.2 HVUL1H34922.2 3.61089523037209e-06
HVUL0H00343.2 HVUL1H34924.2 6.08398204299936e-06
HVUL0H00343.2 HVUL1H34928.2 2.31214821478923e-06
HVUL0H00343.2 HVUL1H34929.2 6.32944290150646e-06
HVUL0H00343.2 HVUL1H35226.2 0.00615068524162893
HVUL0H00343.2 HVUL1H35232.2 0.0173227907373987
HVUL0H00343.2 HVUL1H35310.2 0.0185242131045468
HVUL0H00343.2 HVUL1H35361.2 0.000257300734044439
HVUL0H00343.2 HVUL1H35515.2 0.00517538154760131
HVUL0H00343.2 HVUL1H36758.2 0.000368136614201661
HVUL0H00343.2 HVUL1H37070.2 0.000220311374504742
HVUL0H00343.2 HVUL1H37693.2 0.000467631752457144
HVUL0H00343.2 HVUL1H37702.2 0.0249576159124713
HVUL0H00343.2 HVUL1H39468.2 0.000553353498741274
HVUL0H00343.2 HVUL1H39878.2 0.00192255720348089
HVUL0H00343.2 HVUL1H40517.2 0.00273811913619354
HVUL0H00343.2 HVUL1H41697.2 0.000968922871604186
HVUL0H00343.2 HVUL1H41877.2 4.64480919735356e-05
HVUL0H00343.2 HVUL1H41878.2 1.06231561121101e-05
HVUL0H00343.2 HVUL1H41881.2 0.0001318127272769
HVUL0H00343.2 HVUL1H41883.2 0.0236854787945076
HVUL0H00343.2 HVUL1H42005.2 0.00595505187078174
HVUL0H00343.2 HVUL1H42058.2 0.00297106477307693
HVUL0H00343.2 HVUL1H42081.2 2.56009364896466e-05
HVUL0H00343.2 HVUL1H43354.2 0.000548696016792947
HVUL0H00343.2 HVUL1H43477.2 0.00118376544922606
HVUL0H00343.2 HVUL1H43749.2 0.000627214849755184
HVUL0H00343.2 HVUL1H44903.2 0.0398583912270228
HVUL0H00343.2 HVUL1H47481.2 0.000719084933562052
HVUL0H00343.2 HVUL1H48253.2 0.00588434879319896
HVUL0H00343.2 HVUL1H48305.2 9.2198946112939e-05
HVUL0H00343.2 HVUL1H48570.2 0.0553862409193287
HVUL0H00343.2 HVUL1H48704.2 5.63956712731337e-05
HVUL0H00343.2 HVUL1H48754.2 0.0242083187688965
HVUL0H00343.2 HVUL1H49400.2 0.00514746728944296
HVUL0H00343.2 HVUL1H49402.2 0.00438682245044481
HVUL0H00343.2 HVUL1H49404.2 0.00351445085982164
HVUL0H00343.2 HVUL1H49511.2 0.00417180794088945
HVUL0H00343.2 HVUL1H50011.2 0.000203707893542937
HVUL0H00343.2 HVUL1H50095.2 0.0531813394940125
HVUL0H00343.2 HVUL1H51013.2 0.00028428505655104
HVUL0H00343.2 HVUL1H52159.2 0.000483695561030187
HVUL0H00343.2 HVUL1H52641.2 0.0118501786647846
HVUL0H00343.2 HVUL1H52644.2 0.000950797106585659
HVUL0H00343.2 HVUL1H52645.2 0.00113777118441931
HVUL0H00343.2 HVUL1H52934.2 0.000312294679568174
HVUL0H00343.2 HVUL1H54682.2 0.0013834234371418
HVUL0H00343.2 HVUL1H54683.2 0.00130236894415538
HVUL0H00343.2 HVUL1H55017.2 0.000157283518628529
HVUL0H00343.2 HVUL1H58987.2 3.25874146595522e-05
HVUL0H00343.2 HVUL1H59462.2 0.0160017610217004
HVUL0H00343.2 HVUL2H00395.2 0.029522332984418
HVUL0H00343.2 HVUL2H00951.2 0.0168086715817625
HVUL0H00343.2 HVUL2H01025.2 0.00302244813450236
HVUL0H00343.2 HVUL2H01030.2 0.000279489667088349
HVUL0H00343.2 HVUL2H01186.2 0.0181886137516421
HVUL0H00343.2 HVUL2H01202.2 0.0194010881810674
HVUL0H00343.2 HVUL2H01395.2 0.0143554318614864
HVUL0H00343.2 HVUL2H01450.2 2.24775167139288e-06
HVUL0H00343.2 HVUL2H01500.2 0.0067178641891421
HVUL0H00343.2 HVUL2H01522.2 0.000727223124534363
HVUL0H00343.2 HVUL2H02262.2 0.016372871283594
HVUL0H00343.2 HVUL2H02367.2 4.45752236608763e-05
HVUL0H00343.2 HVUL2H02439.2 0.00149707742491369
HVUL0H00343.2 HVUL2H02614.2 0.000451449723981611
HVUL0H00343.2 HVUL2H02635.2 0.00556224505596812
HVUL0H00343.2 HVUL2H02735.2 7.79002452062323e-05
HVUL0H00343.2 HVUL2H03127.2 0.00182337508809265
HVUL0H00343.2 HVUL2H03373.2 0.000209628764169611
HVUL0H00343.2 HVUL2H03578.2 0.00101861701485456
HVUL0H00343.2 HVUL2H03669.2 9.57322207201573e-05
HVUL0H00343.2 HVUL2H03756.2 4.89285172028342e-06
HVUL0H00343.2 HVUL2H03927.2 0.000125802161414758
HVUL0H00343.2 HVUL2H04862.2 0.000166099969219718
HVUL0H00343.2 HVUL2H04863.2 0.018431879061308
HVUL0H00343.2 HVUL2H05189.2 0.0268908566329405
HVUL0H00343.2 HVUL2H05270.2 0.00112511052472982
HVUL0H00343.2 HVUL2H05348.2 0.0108582732388772
HVUL0H00343.2 HVUL2H05474.2 0.00268919444249191
HVUL0H00343.2 HVUL2H05648.2 0.000303226665236882
HVUL0H00343.2 HVUL2H06161.2 0.000123588675965873
HVUL0H00343.2 HVUL2H06224.2 0.001112207873252
HVUL0H00343.2 HVUL2H06254.2 7.89707322603667e-06
HVUL0H00343.2 HVUL2H06604.2 0.00412326823983228
HVUL0H00343.2 HVUL2H06619.2 0.00246666307061937
HVUL0H00343.2 HVUL2H06644.2 0.000299134544146307
HVUL0H00343.2 HVUL2H06967.2 0.00992853928999719
HVUL0H00343.2 HVUL2H07176.2 1.18253306884e-05
HVUL0H00343.2 HVUL2H07177.2 0.000409259245726428
HVUL0H00343.2 HVUL2H07445.2 0.00880684658917383
HVUL0H00343.2 HVUL2H07478.2 4.64554885741546e-05
HVUL0H00343.2 HVUL2H07560.2 0.000710438829747982
HVUL0H00343.2 HVUL2H07776.2 4.26071049254436e-05
HVUL0H00343.2 HVUL2H07990.2 0.011074934487178
HVUL0H00343.2 HVUL2H08028.2 0.000485670992296685
HVUL0H00343.2 HVUL2H08058.2 0.000329642978201307
HVUL0H00343.2 HVUL2H08081.2 0.000226107207561573
HVUL0H00343.2 HVUL2H08409.2 1.35401732388337e-05
HVUL0H00343.2 HVUL2H08436.2 0.000402508598723712
HVUL0H00343.2 HVUL2H09285.2 0.000643378176555982
HVUL0H00343.2 HVUL2H09378.2 0.0155900993107928
HVUL0H00343.2 HVUL2H09812.2 0.0114888733303534
HVUL0H00343.2 HVUL2H10372.2 0.00626462651133159
HVUL0H00343.2 HVUL2H10373.2 0.00156218194809684
HVUL0H00343.2 HVUL2H10517.2 0.00234373627088831
HVUL0H00343.2 HVUL2H10518.2 0.00420891504924605
HVUL0H00343.2 HVUL2H10723.2 0.00525501850062848
HVUL0H00343.2 HVUL2H10865.2 0.00354542417739501
HVUL0H00343.2 HVUL2H10947.2 0.000437553196845236
HVUL0H00343.2 HVUL2H11031.2 0.00165295427838055
HVUL0H00343.2 HVUL2H11035.2 0.000129553472119239
HVUL0H00343.2 HVUL2H11156.2 0.00282495249652018
HVUL0H00343.2 HVUL2H11393.2 0.00294567461487223
HVUL0H00343.2 HVUL2H11667.2 6.34623167807438e-07
HVUL0H00343.2 HVUL2H11772.2 0.000293547280443946
HVUL0H00343.2 HVUL2H12467.2 0.000359739467687676
HVUL0H00343.2 HVUL2H12616.2 0.000149042819415648
HVUL0H00343.2 HVUL2H12650.2 0.000800493456551785
HVUL0H00343.2 HVUL2H12860.2 3.25426088289397e-05
HVUL0H00343.2 HVUL2H12983.2 2.7030980413955e-05
HVUL0H00343.2 HVUL2H13055.2 0.000594761406571868
HVUL0H00343.2 HVUL2H13279.2 0.00721562995815619
HVUL0H00343.2 HVUL2H13491.2 0.0150569565503652
HVUL0H00343.2 HVUL2H13714.2 4.62644486036767e-05
HVUL0H00343.2 HVUL2H13839.2 0.00479330151151879
HVUL0H00343.2 HVUL2H13903.2 0.00543653229766512
HVUL0H00343.2 HVUL2H14321.2 4.45077700248455e-05
HVUL0H00343.2 HVUL2H14341.2 0.0037589308386411
HVUL0H00343.2 HVUL2H15134.2 0.00113656423340306
HVUL0H00343.2 HVUL2H15501.2 0.0235676923150719
HVUL0H00343.2 HVUL2H15665.2 0.0296196103178189
HVUL0H00343.2 HVUL2H16172.2 0.000161454765624764
HVUL0H00343.2 HVUL2H16277.2 0.000292967520607847
HVUL0H00343.2 HVUL2H16460.2 0.000125799858764505
HVUL0H00343.2 HVUL2H16482.2 0.00319059888446163
HVUL0H00343.2 HVUL2H16605.2 0.0382253650213818
HVUL0H00343.2 HVUL2H16986.2 2.76225507809444e-05
HVUL0H00343.2 HVUL2H17073.2 0.00990774954972177
HVUL0H00343.2 HVUL2H17279.2 0.00273605866039411
HVUL0H00343.2 HVUL2H17344.2 0.00198412583361732
HVUL0H00343.2 HVUL2H17573.2 0.00274869066843227
HVUL0H00343.2 HVUL2H17628.2 0.0579294809868692
HVUL0H00343.2 HVUL2H18223.2 0.000170113159711791
HVUL0H00343.2 HVUL2H18497.2 0.0234065011697117
HVUL0H00343.2 HVUL2H18598.2 0.000762882014619814
HVUL0H00343.2 HVUL2H18881.2 4.73688164865922e-05
HVUL0H00343.2 HVUL2H19071.2 0.00102669193989565
HVUL0H00343.2 HVUL2H19379.2 0.00164895059236315
HVUL0H00343.2 HVUL2H19380.2 0.00163698074224275
HVUL0H00343.2 HVUL2H19637.2 0.000405288450765782
HVUL0H00343.2 HVUL2H19926.2 1.69748381504301e-07
HVUL0H00343.2 HVUL2H20080.2 0.0142233020826956
HVUL0H00343.2 HVUL2H20148.2 0.00255830433140483
HVUL0H00343.2 HVUL2H20175.2 1.47315045099069e-05
HVUL0H00343.2 HVUL2H20176.2 3.09376044354451e-05
HVUL0H00343.2 HVUL2H20439.2 0.000228482091801158
HVUL0H00343.2 HVUL2H20445.2 0.000225068043783469
HVUL0H00343.2 HVUL2H20800.2 0.00315054574991049
HVUL0H00343.2 HVUL2H21113.2 4.91734041051254e-05
HVUL0H00343.2 HVUL2H21119.2 0.013930337565194
HVUL0H00343.2 HVUL2H21125.2 2.80469240999267e-05
HVUL0H00343.2 HVUL2H21195.2 0.000715100237181663
HVUL0H00343.2 HVUL2H21323.2 0.00035806253646746
HVUL0H00343.2 HVUL2H21467.2 0.000176080317967496
HVUL0H00343.2 HVUL2H21597.2 0.0279192712558577
HVUL0H00343.2 HVUL2H22007.2 0.00152199009253819
HVUL0H00343.2 HVUL2H22124.2 0.00264935964771053
HVUL0H00343.2 HVUL2H22196.2 4.9026978656485e-05
HVUL0H00343.2 HVUL2H22217.2 0.00101386675399965
HVUL0H00343.2 HVUL2H22263.2 0.000130995353443298
HVUL0H00343.2 HVUL2H22717.2 0.00294681648309681
HVUL0H00343.2 HVUL2H22718.2 0.00496714888136625
HVUL0H00343.2 HVUL2H22732.2 0.000811486098758133
HVUL0H00343.2 HVUL2H22734.2 0.00308836104217589
HVUL0H00343.2 HVUL2H22796.2 1.48360571720735e-06
HVUL0H00343.2 HVUL2H22858.2 0.129520714940229
HVUL0H00343.2 HVUL2H23029.2 0.000206537418586128
HVUL0H00343.2 HVUL2H23032.2 8.43175104315603e-05
HVUL0H00343.2 HVUL2H23179.2 0.00350346521024574
HVUL0H00343.2 HVUL2H23500.2 0.000719933478544459
HVUL0H00343.2 HVUL2H23501.2 0.0049337093914444
HVUL0H00343.2 HVUL2H23599.2 0.0037926421237035
HVUL0H00343.2 HVUL2H24229.2 0.0155033922299235
HVUL0H00343.2 HVUL2H24239.2 0.000174802138085955
HVUL0H00343.2 HVUL2H24355.2 2.02566423056698e-05
HVUL0H00343.2 HVUL2H24608.2 0.0151170534587118
HVUL0H00343.2 HVUL2H25131.2 0.00335686382328765
HVUL0H00343.2 HVUL2H25272.2 0.00265012770283116
HVUL0H00343.2 HVUL2H25933.2 0.00159634156918938
HVUL0H00343.2 HVUL2H26074.2 0.0215126011871343
HVUL0H00343.2 HVUL2H26260.2 0.00763622083863506
HVUL0H00343.2 HVUL2H26265.2 0.000416072302667117
HVUL0H00343.2 HVUL2H26379.2 0.000454947412506327
HVUL0H00343.2 HVUL2H26486.2 2.6211167070619e-05
HVUL0H00343.2 HVUL2H26489.2 9.26407044728734e-05
HVUL0H00343.2 HVUL2H26598.2 5.23804580472552e-05
HVUL0H00343.2 HVUL2H26658.2 0.000259222491579001
HVUL0H00343.2 HVUL2H27241.2 0.00407630451645896
HVUL0H00343.2 HVUL2H28168.2 0.000693715058479712
HVUL0H00343.2 HVUL2H28401.2 0.000289989031266202
HVUL0H00343.2 HVUL2H28445.2 0.0722792088876056
HVUL0H00343.2 HVUL2H28493.2 0.00611566773696392
HVUL0H00343.2 HVUL2H28705.2 0.00518239888737053
HVUL0H00343.2 HVUL2H28788.2 0.00533265170715139
HVUL0H00343.2 HVUL2H29366.2 7.4644611068559e-05
HVUL0H00343.2 HVUL2H30294.2 0.000102946558101084
HVUL0H00343.2 HVUL2H30295.2 6.00871452110391e-05
HVUL0H00343.2 HVUL2H30321.2 0.00620694154888375
HVUL0H00343.2 HVUL2H30322.2 0.00704060854386681
HVUL0H00343.2 HVUL2H30326.2 0.00212136555053816
HVUL0H00343.2 HVUL2H30409.2 3.8897971842903e-05
HVUL0H00343.2 HVUL2H30417.2 0.0059878949885224
HVUL0H00343.2 HVUL2H30445.2 0.0132417866807089
HVUL0H00343.2 HVUL2H30504.2 0.000450772580579344
HVUL0H00343.2 HVUL2H30506.2 0.00210857407411422
HVUL0H00343.2 HVUL2H30551.2 0.000141779527617863
HVUL0H00343.2 HVUL2H30556.2 0.000666958547513894
HVUL0H00343.2 HVUL2H30597.2 4.89440297743223e-05
HVUL0H00343.2 HVUL2H30893.2 4.3243620510125e-06
HVUL0H00343.2 HVUL2H30907.2 0.000473520066350839
HVUL0H00343.2 HVUL2H31036.2 0.00347484012378147
HVUL0H00343.2 HVUL2H31148.2 0.00304254049529549
HVUL0H00343.2 HVUL2H31151.2 0.00106045030079872
HVUL0H00343.2 HVUL2H31183.2 0.00350068038609893
HVUL0H00343.2 HVUL2H31184.2 0.00617471373417406
HVUL0H00343.2 HVUL2H31713.2 0.000483391515249095
HVUL0H00343.2 HVUL2H31780.2 0.0187091682718091
HVUL0H00343.2 HVUL2H31880.2 6.82841989525918e-05
HVUL0H00343.2 HVUL2H32291.2 0.000905440569924049
HVUL0H00343.2 HVUL2H32297.2 0.00038047930424627
HVUL0H00343.2 HVUL2H32298.2 2.28056707103158e-05
HVUL0H00343.2 HVUL2H32299.2 2.50782817405743e-05
HVUL0H00343.2 HVUL2H32781.2 0.00217694027618576
HVUL0H00343.2 HVUL2H33190.2 0.00345986578764555
HVUL0H00343.2 HVUL2H34472.2 0.000108048929617501
HVUL0H00343.2 HVUL2H34589.2 3.27779968326413e-05
HVUL0H00343.2 HVUL2H35254.2 6.70450295805329e-05
HVUL0H00343.2 HVUL2H36002.2 9.50778191663623e-05
HVUL0H00343.2 HVUL2H36049.2 1.58351118771927e-05
HVUL0H00343.2 HVUL2H36324.2 0.0407557215782898
HVUL0H00343.2 HVUL2H36646.2 9.99050772029788e-05
HVUL0H00343.2 HVUL2H36921.2 0.012953414756588
HVUL0H00343.2 HVUL2H37244.2 6.86499284367702e-05
HVUL0H00343.2 HVUL2H38459.2 0.000250871317461354
HVUL0H00343.2 HVUL2H38777.2 8.03447762947868e-06
HVUL0H00343.2 HVUL2H38815.2 0.0159632536847404
HVUL0H00343.2 HVUL2H38852.2 0.00293351486872535
HVUL0H00343.2 HVUL2H39025.2 0.0490072926681095
HVUL0H00343.2 HVUL2H39130.2 0.00308803281453062
HVUL0H00343.2 HVUL2H39480.2 4.99246676743499e-05
HVUL0H00343.2 HVUL2H39827.2 1.76453003037437e-05
HVUL0H00343.2 HVUL2H40169.2 7.09727711330846e-05
HVUL0H00343.2 HVUL2H40873.2 0.000953301121770385
HVUL0H00343.2 HVUL2H41240.2 1.38724376123106e-08
HVUL0H00343.2 HVUL2H42069.2 1.61490891756011e-05
HVUL0H00343.2 HVUL2H42675.2 3.09307218580468e-05
HVUL0H00343.2 HVUL2H42727.2 5.57818675109557e-05
HVUL0H00343.2 HVUL2H42818.2 0.0371949057824376
HVUL0H00343.2 HVUL2H43076.2 8.64132594152593e-05
HVUL0H00343.2 HVUL2H43878.2 1.03733833336492e-05
HVUL0H00343.2 HVUL2H44536.2 9.13823713273697e-05
HVUL0H00343.2 HVUL2H46402.2 0.0010483311782222
HVUL0H00343.2 HVUL2H46502.2 0.000102092927771125
HVUL0H00343.2 HVUL2H46752.2 0.00343720843914867
HVUL0H00343.2 HVUL2H47632.2 0.000117507563093736
HVUL0H00343.2 HVUL2H47636.2 0.0315137032722145
HVUL0H00343.2 HVUL2H48107.2 0.0240654240049724
HVUL0H00343.2 HVUL2H48318.2 0.00648586741088124
HVUL0H00343.2 HVUL2H48817.2 0.0109676121803626
HVUL0H00343.2 HVUL2H48825.2 0.000665047934842444
HVUL0H00343.2 HVUL2H49706.2 0.0290656048531899
HVUL0H00343.2 HVUL2H50050.2 0.000388200155381962
HVUL0H00343.2 HVUL2H50342.2 0.00207972081561447
HVUL0H00343.2 HVUL2H50478.2 0.000685726453764747
HVUL0H00343.2 HVUL2H50798.2 2.26488385241577e-05
HVUL0H00343.2 HVUL2H52760.2 0.000355416047099383
HVUL0H00343.2 HVUL2H52999.2 0.00178127440783279
HVUL0H00343.2 HVUL2H53730.2 0.00649735429396368
HVUL0H00343.2 HVUL2H53922.2 0.00371041628132012
HVUL0H00343.2 HVUL2H55371.2 0.00149303419932637
HVUL0H00343.2 HVUL2H57714.2 4.24961791308374e-05
HVUL0H00343.2 HVUL2H57724.2 3.09483474950973e-05
HVUL0H00343.2 HVUL2H58246.2 6.30510815969137e-05
HVUL0H00343.2 HVUL2H58252.2 0.000295697912507206
HVUL0H00343.2 HVUL2H59224.2 3.59795658782994e-05
HVUL0H00343.2 HVUL2H59603.2 0.00131325186503049
HVUL0H00343.2 HVUL3H00190.2 0.00144071754011859
HVUL0H00343.2 HVUL3H00491.2 0.0380071575581377
HVUL0H00343.2 HVUL3H00822.2 0.00545420175325414
HVUL0H00343.2 HVUL3H00880.2 0.000139279384811619
HVUL0H00343.2 HVUL3H01445.2 0.000357062037469463
HVUL0H00343.2 HVUL3H01446.2 2.36593788861746e-05
HVUL0H00343.2 HVUL3H01819.2 0.00429604072726605
HVUL0H00343.2 HVUL3H02116.2 0.00349483953216859
HVUL0H00343.2 HVUL3H02221.2 0.000880711290254726
HVUL0H00343.2 HVUL3H02643.2 0.000596298326292099
HVUL0H00343.2 HVUL3H02780.2 0.00760914232889731
HVUL0H00343.2 HVUL3H02805.2 0.000807897917229271
HVUL0H00343.2 HVUL3H02932.2 0.000187785390006164
HVUL0H00343.2 HVUL3H03170.2 0.000253804825576348
HVUL0H00343.2 HVUL3H03171.2 0.000125092687867925
HVUL0H00343.2 HVUL3H03644.2 0.0130932236309662
HVUL0H00343.2 HVUL3H03847.2 0.000772488588588406
HVUL0H00343.2 HVUL3H04278.2 0.0196948134585909
HVUL0H00343.2 HVUL3H04333.2 0.00140724051931849
HVUL0H00343.2 HVUL3H04363.2 1.38781983708398e-05
HVUL0H00343.2 HVUL3H04807.2 4.3779961728871e-05
HVUL0H00343.2 HVUL3H04882.2 0.0197304345401751
HVUL0H00343.2 HVUL3H05759.2 1.09031889591122e-05
HVUL0H00343.2 HVUL3H06041.2 0.0257573622238319
HVUL0H00343.2 HVUL3H06053.2 0.0234867226880244
HVUL0H00343.2 HVUL3H06083.2 0.00115493841236224
HVUL0H00343.2 HVUL3H06978.2 4.42065737397475e-05
HVUL0H00343.2 HVUL3H07018.2 0.00940795172568482
HVUL0H00343.2 HVUL3H07033.2 0.00304006200563948
HVUL0H00343.2 HVUL3H07096.2 0.00020570961394239
HVUL0H00343.2 HVUL3H07101.2 0.000569872687427299
HVUL0H00343.2 HVUL3H07242.2 0.0200422059167844
HVUL0H00343.2 HVUL3H07244.2 0.0334962553668477
HVUL0H00343.2 HVUL3H07381.2 4.50357890820041e-05
HVUL0H00343.2 HVUL3H07416.2 0.000290312387495897
HVUL0H00343.2 HVUL3H07559.2 7.30265120492542e-06
HVUL0H00343.2 HVUL3H08164.2 0.000139153741366555
HVUL0H00343.2 HVUL3H08403.2 0.000500560892438902
HVUL0H00343.2 HVUL3H08405.2 4.0329383451203e-05
HVUL0H00343.2 HVUL3H09270.2 0.010753416282139
HVUL0H00343.2 HVUL3H09298.2 0.00211911664622902
HVUL0H00343.2 HVUL3H09488.2 3.72038758245852e-05
HVUL0H00343.2 HVUL3H09492.2 4.09470284665634e-05
HVUL0H00343.2 HVUL3H09556.2 0.00058080445880578
HVUL0H00343.2 HVUL3H09604.2 0.00446869571756439
HVUL0H00343.2 HVUL3H09744.2 0.00562660430141114
HVUL0H00343.2 HVUL3H09822.2 0.00244837222683892
HVUL0H00343.2 HVUL3H10030.2 0.000158098297244985
HVUL0H00343.2 HVUL3H10114.2 0.0591797955653417
HVUL0H00343.2 HVUL3H10227.2 0.0106052405762826
HVUL0H00343.2 HVUL3H10596.2 0.00183582366157928
HVUL0H00343.2 HVUL3H10635.2 0.044942444373465
HVUL0H00343.2 HVUL3H10935.2 0.000493881752947276
HVUL0H00343.2 HVUL3H12096.2 1.1603032608514e-05
HVUL0H00343.2 HVUL3H12530.2 0.000818056727667841
HVUL0H00343.2 HVUL3H12726.2 0.00114699925617574
HVUL0H00343.2 HVUL3H12905.2 0.000462885965131427
HVUL0H00343.2 HVUL3H13288.2 0.00144071754011859
HVUL0H00343.2 HVUL3H13321.2 0.00200819731182669
HVUL0H00343.2 HVUL3H14067.2 0.00621395656331197
HVUL0H00343.2 HVUL3H14150.2 0.00110346123536176
HVUL0H00343.2 HVUL3H14253.2 3.98405134418131e-05
HVUL0H00343.2 HVUL3H14367.2 0.000163757250070137
HVUL0H00343.2 HVUL3H15223.2 0.00373383640899109
HVUL0H00343.2 HVUL3H15474.2 0.000204684015757384
HVUL0H00343.2 HVUL3H15531.2 1.23207691499459e-05
HVUL0H00343.2 HVUL3H15609.2 0.000666026450961287
HVUL0H00343.2 HVUL3H15610.2 0.000736466606865846
HVUL0H00343.2 HVUL3H15611.2 0.00439550530359924
HVUL0H00343.2 HVUL3H16023.2 0.00459924419361916
HVUL0H00343.2 HVUL3H16356.2 0.00393487649344151
HVUL0H00343.2 HVUL3H16383.2 0.00040765316901702
HVUL0H00343.2 HVUL3H16699.2 0.000141317580711989
HVUL0H00343.2 HVUL3H17021.2 0.00294183229053439
HVUL0H00343.2 HVUL3H17430.2 0.000440556439383264
HVUL0H00343.2 HVUL3H17706.2 0.00207381092270519
HVUL0H00343.2 HVUL3H18318.2 2.63502143639745e-05
HVUL0H00343.2 HVUL3H18624.2 0.00231371894032523
HVUL0H00343.2 HVUL3H18631.2 0.000544680395374331
HVUL0H00343.2 HVUL3H18707.2 0.0420824310633168
HVUL0H00343.2 HVUL3H18867.2 0.000199610406800043
HVUL0H00343.2 HVUL3H19593.2 0.0128933620986716
HVUL0H00343.2 HVUL3H19890.2 0.00519176649977128
HVUL0H00343.2 HVUL3H20126.2 0.000135615669404873
HVUL0H00343.2 HVUL3H20756.2 0.00125741908884218
HVUL0H00343.2 HVUL3H20924.2 6.61289061901959e-05
HVUL0H00343.2 HVUL3H21204.2 0.000937872789789724
HVUL0H00343.2 HVUL3H21206.2 0.0337865354362847
HVUL0H00343.2 HVUL3H21404.2 0.0475911219484947
HVUL0H00343.2 HVUL3H21715.2 0.00273196558371604
HVUL0H00343.2 HVUL3H22174.2 0.000141911862799427
HVUL0H00343.2 HVUL3H22443.2 0.000185421384112213
HVUL0H00343.2 HVUL3H22939.2 0.016255930142921
HVUL0H00343.2 HVUL3H23638.2 0.000301658695403541
HVUL0H00343.2 HVUL3H23722.2 0.00527277687067491
HVUL0H00343.2 HVUL3H23761.2 0.00095536911729098
HVUL0H00343.2 HVUL3H24064.2 0.00486914884862893
HVUL0H00343.2 HVUL3H24160.2 0.000238024033881886
HVUL0H00343.2 HVUL3H24324.2 0.00225307881019894
HVUL0H00343.2 HVUL3H24357.2 4.16349634332806e-06
HVUL0H00343.2 HVUL3H25246.2 0.00128562697222041
HVUL0H00343.2 HVUL3H25330.2 3.55779425861701e-05
HVUL0H00343.2 HVUL3H25953.2 0.00880307113358954
HVUL0H00343.2 HVUL3H26786.2 0.0010970170576571
HVUL0H00343.2 HVUL3H26909.2 0.00326254079525654
HVUL0H00343.2 HVUL3H26980.2 0.000594958990317526
HVUL0H00343.2 HVUL3H26998.2 0.0129017384019005
HVUL0H00343.2 HVUL3H27160.2 0.000318232610468517
HVUL0H00343.2 HVUL3H27484.2 0.000113889663943572
HVUL0H00343.2 HVUL3H27958.2 0.000271057229388849
HVUL0H00343.2 HVUL3H28147.2 0.000281191825000509
HVUL0H00343.2 HVUL3H29808.2 3.39870336513336e-05
HVUL0H00343.2 HVUL3H30595.2 2.90511132038849e-05
HVUL0H00343.2 HVUL3H31197.2 0.000149920572207165
HVUL0H00343.2 HVUL3H31560.2 0.00685726461171177
HVUL0H00343.2 HVUL3H31594.2 0.00251945814159045
HVUL0H00343.2 HVUL3H32142.2 0.00012841729934046
HVUL0H00343.2 HVUL3H32270.2 0.000322077709020334
HVUL0H00343.2 HVUL3H32815.2 0.000103500913041837
HVUL0H00343.2 HVUL3H32816.2 0.000381036999971915
HVUL0H00343.2 HVUL3H33071.2 0.00659951618595594
HVUL0H00343.2 HVUL3H34000.2 0.000266603966717173
HVUL0H00343.2 HVUL3H34744.2 0.000495466544257915
HVUL0H00343.2 HVUL3H34864.2 0.00401821219585793
HVUL0H00343.2 HVUL3H35000.2 0.000286063650943294
HVUL0H00343.2 HVUL3H35317.2 0.000598134966316259
HVUL0H00343.2 HVUL3H35336.2 0.000892972854876172
HVUL0H00343.2 HVUL3H35420.2 0.0504526114880357
HVUL0H00343.2 HVUL3H35856.2 7.85159448100919e-06
HVUL0H00343.2 HVUL3H36025.2 0.00259095402820409
HVUL0H00343.2 HVUL3H36160.2 4.52584675078718e-06
HVUL0H00343.2 HVUL3H37504.2 0.000170510265897256
HVUL0H00343.2 HVUL3H37581.2 0.00492115674335774
HVUL0H00343.2 HVUL3H37744.2 8.38986883469415e-06
HVUL0H00343.2 HVUL3H37876.2 0.0265872747341791
HVUL0H00343.2 HVUL3H38261.2 0.00948542898129094
HVUL0H00343.2 HVUL3H38490.2 0.0432819562130968
HVUL0H00343.2 HVUL3H38509.2 1.41760567561101e-05
HVUL0H00343.2 HVUL3H38911.2 1.00463533688831e-05
HVUL0H00343.2 HVUL3H38932.2 0.000354270088203916
HVUL0H00343.2 HVUL3H38937.2 0.00847997100979273
HVUL0H00343.2 HVUL3H39940.2 0.000459190275768904
HVUL0H00343.2 HVUL3H42215.2 0.000836847845694365
HVUL0H00343.2 HVUL3H42334.2 0.00719001509212716
HVUL0H00343.2 HVUL3H42481.2 0.000946301048200696
HVUL0H00343.2 HVUL3H42595.2 0.00333571374470785
HVUL0H00343.2 HVUL3H42598.2 0.00765122745727889
HVUL0H00343.2 HVUL3H42614.2 0.000827830325967217
HVUL0H00343.2 HVUL3H42702.2 0.000720771279661091
HVUL0H00343.2 HVUL3H42926.2 0.0133440417290284
HVUL0H00343.2 HVUL3H43113.2 0.000586172057525074
HVUL0H00343.2 HVUL3H43560.2 0.00232036149134021
HVUL0H00343.2 HVUL3H43676.2 0.0068872662211747
HVUL0H00343.2 HVUL3H43738.2 0.000250752120126114
HVUL0H00343.2 HVUL3H44078.2 0.00104792338266812
HVUL0H00343.2 HVUL3H46253.2 0.000359929680396013
HVUL0H00343.2 HVUL3H46721.2 0.000908604160432878
HVUL0H00343.2 HVUL3H47421.2 0.00640021958992059
HVUL0H00343.2 HVUL3H47524.2 4.7750020748846e-06
HVUL0H00343.2 HVUL3H49734.2 0.00278979276742597
HVUL0H00343.2 HVUL3H50289.2 4.03066775309001e-05
HVUL0H00343.2 HVUL3H50394.2 0.0362570218964707
HVUL0H00343.2 HVUL3H50654.2 0.00282093150019394
HVUL0H00343.2 HVUL3H50876.2 0.000236987961237241
HVUL0H00343.2 HVUL3H51403.2 0.00359773003785055
HVUL0H00343.2 HVUL3H51730.2 0.00482815190237074
HVUL0H00343.2 HVUL3H51731.2 1.82181240292513e-05
HVUL0H00343.2 HVUL3H52204.2 0.000246374614466943
HVUL0H00343.2 HVUL3H52982.2 0.00242584589600555
HVUL0H00343.2 HVUL3H53252.2 6.23817495968053e-05
HVUL0H00343.2 HVUL3H53632.2 0.000101202064289005
HVUL0H00343.2 HVUL3H53773.2 0.00402237207030802
HVUL0H00343.2 HVUL3H54179.2 0.000710047348734437
HVUL0H00343.2 HVUL3H54698.2 0.000199192986210592
HVUL0H00343.2 HVUL3H54699.2 7.44170463266496e-05
HVUL0H00343.2 HVUL3H55505.2 0.025077593639804
HVUL0H00343.2 HVUL3H56326.2 1.12415645096041e-05
HVUL0H00343.2 HVUL3H56764.2 1.33559837316119e-05
HVUL0H00343.2 HVUL3H56977.2 0.00248351337274972
HVUL0H00343.2 HVUL3H57087.2 0.000144451966404422
HVUL0H00343.2 HVUL3H57697.2 0.000342544204972374
HVUL0H00343.2 HVUL4H00652.2 0.0109662450042878
HVUL0H00343.2 HVUL4H01967.2 3.84200382574851e-05
HVUL0H00343.2 HVUL4H02227.2 0.0409322301168254
HVUL0H00343.2 HVUL4H02323.2 3.96378260764592e-06
HVUL0H00343.2 HVUL4H03026.2 0.0213026700391365
HVUL0H00343.2 HVUL4H03361.2 0.0124179055708999
HVUL0H00343.2 HVUL4H04085.2 0.00120517938616619
HVUL0H00343.2 HVUL4H04277.2 0.000105723446190113
HVUL0H00343.2 HVUL4H04766.2 0.000323976782319696
HVUL0H00343.2 HVUL4H05062.2 0.0312413155092376
HVUL0H00343.2 HVUL4H05891.2 0.000143726611686166
HVUL0H00343.2 HVUL4H06243.2 0.000362218520462054
HVUL0H00343.2 HVUL4H06403.2 0.00224110144743983
HVUL0H00343.2 HVUL4H06486.2 0.00515233435985686
HVUL0H00343.2 HVUL4H06772.2 0.018457438345322
HVUL0H00343.2 HVUL4H07140.2 0.00103885342119391
HVUL0H00343.2 HVUL4H07653.2 0.00442759654017443
HVUL0H00343.2 HVUL4H07780.2 0.00209788310111765
HVUL0H00343.2 HVUL4H08846.2 0.0110769108889521
HVUL0H00343.2 HVUL4H09059.2 0.00228143700558051
HVUL0H00343.2 HVUL4H09319.2 4.70764008617678e-05
HVUL0H00343.2 HVUL4H09412.2 1.77455852113673e-05
HVUL0H00343.2 HVUL4H09527.2 0.00014780293334036
HVUL0H00343.2 HVUL4H10049.2 3.44423514570582e-05
HVUL0H00343.2 HVUL4H10062.2 0.000353329051737514
HVUL0H00343.2 HVUL4H10242.2 0.030264548721893
HVUL0H00343.2 HVUL4H11601.2 0.000212594418216357
HVUL0H00343.2 HVUL4H12574.2 8.76314837205017e-05
HVUL0H00343.2 HVUL4H13063.2 4.2869880552565e-05
HVUL0H00343.2 HVUL4H13064.2 3.90675733667934e-05
HVUL0H00343.2 HVUL4H14717.2 0.00847434357877006
HVUL0H00343.2 HVUL4H14906.2 1.21192008234566e-05
HVUL0H00343.2 HVUL4H14907.2 7.13057359408284e-06
HVUL0H00343.2 HVUL4H15891.2 0.000267099043155906
HVUL0H00343.2 HVUL4H17678.2 7.77451357400452e-05
HVUL0H00343.2 HVUL4H17679.2 0.0290083722861735
HVUL0H00343.2 HVUL4H17794.2 0.0111246560356132
HVUL0H00343.2 HVUL4H17799.2 0.00239413571667694
HVUL0H00343.2 HVUL4H18007.2 0.00104848500444212
HVUL0H00343.2 HVUL4H18195.2 7.03836089512319e-05
HVUL0H00343.2 HVUL4H18896.2 0.0108642315469718
HVUL0H00343.2 HVUL4H18914.2 7.62434726092993e-05
HVUL0H00343.2 HVUL4H19302.2 0.0300532452158743
HVUL0H00343.2 HVUL4H19726.2 0.00572895170761053
HVUL0H00343.2 HVUL4H19772.2 0.00320759767964367
HVUL0H00343.2 HVUL4H19867.2 4.12843117034969e-05
HVUL0H00343.2 HVUL4H20994.2 0.000189751932701656
HVUL0H00343.2 HVUL4H21040.2 0.0104183755671339
HVUL0H00343.2 HVUL4H21388.2 0.00266343756532503
HVUL0H00343.2 HVUL4H21456.2 0.000257944600358001
HVUL0H00343.2 HVUL4H21630.2 0.00127488370823045
HVUL0H00343.2 HVUL4H21723.2 5.12714782908088e-05
HVUL0H00343.2 HVUL4H21878.2 0.00180719729127924
HVUL0H00343.2 HVUL4H21933.2 0.000504973725886493
HVUL0H00343.2 HVUL4H22255.2 0.0028505898879869
HVUL0H00343.2 HVUL4H22529.2 2.01160945216892e-05
HVUL0H00343.2 HVUL4H22537.2 0.000121646829412716
HVUL0H00343.2 HVUL4H23262.2 0.0251110319497955
HVUL0H00343.2 HVUL4H24247.2 0.00612301503752564
HVUL0H00343.2 HVUL4H24743.2 0.0441040403060328
HVUL0H00343.2 HVUL4H25261.2 0.0162075343144242
HVUL0H00343.2 HVUL4H25660.2 0.0347196997957087
HVUL0H00343.2 HVUL4H25905.2 0.000117190717319251
HVUL0H00343.2 HVUL4H26228.2 3.53266958873387e-05
HVUL0H00343.2 HVUL4H26244.2 0.000237883576656094
HVUL0H00343.2 HVUL4H26283.2 0.0200839555424226
HVUL0H00343.2 HVUL4H26284.2 0.0195761757910528
HVUL0H00343.2 HVUL4H26315.2 0.000202972427618171
HVUL0H00343.2 HVUL4H26319.2 0.00366512152863496
HVUL0H00343.2 HVUL4H26833.2 4.73799678432018e-05
HVUL0H00343.2 HVUL4H27298.2 3.39283889523133e-05
HVUL0H00343.2 HVUL4H27786.2 0.000790427240765747
HVUL0H00343.2 HVUL4H27863.2 0.000266233434976978
HVUL0H00343.2 HVUL4H27864.2 0.000603356706742264
HVUL0H00343.2 HVUL4H27893.2 0.00107869681919562
HVUL0H00343.2 HVUL4H28070.2 9.98830726096196e-06
HVUL0H00343.2 HVUL4H28112.2 0.00684503258076754
HVUL0H00343.2 HVUL4H28905.2 0.00111792846788739
HVUL0H00343.2 HVUL4H29063.2 5.48640255966297e-05
HVUL0H00343.2 HVUL4H29866.2 7.47574567969457e-05
HVUL0H00343.2 HVUL4H30367.2 0.00145789709145465
HVUL0H00343.2 HVUL4H31138.2 0.000453356787806739
HVUL0H00343.2 HVUL4H31140.2 2.09158488711943e-05
HVUL0H00343.2 HVUL4H31203.2 0.00350562504815785
HVUL0H00343.2 HVUL4H31364.2 0.00016171491945763
HVUL0H00343.2 HVUL4H32642.2 0.00289047717647149
HVUL0H00343.2 HVUL4H32991.2 0.000181171903004198
HVUL0H00343.2 HVUL4H33783.2 7.28563104760623e-05
HVUL0H00343.2 HVUL4H34290.2 0.0130451937747082
HVUL0H00343.2 HVUL4H34304.2 4.66372882114629e-05
HVUL0H00343.2 HVUL4H34844.2 0.000800019660288202
HVUL0H00343.2 HVUL4H34908.2 0.00202460247211947
HVUL0H00343.2 HVUL4H35326.2 0.00370934435024524
HVUL0H00343.2 HVUL4H35401.2 0.0112439654565647
HVUL0H00343.2 HVUL4H35402.2 0.000119658490723263
HVUL0H00343.2 HVUL4H35625.2 0.00194681781920116
HVUL0H00343.2 HVUL4H35790.2 4.4356501364212e-05
HVUL0H00343.2 HVUL4H36384.2 0.000112293198723808
HVUL0H00343.2 HVUL4H36703.2 0.000117144744851191
HVUL0H00343.2 HVUL4H37183.2 0.00119727527254178
HVUL0H00343.2 HVUL4H37184.2 9.5933166016582e-05
HVUL0H00343.2 HVUL4H37301.2 0.000414666250948454
HVUL0H00343.2 HVUL4H37336.2 0.000315884312256668
HVUL0H00343.2 HVUL4H37366.2 0.00602625157653005
HVUL0H00343.2 HVUL4H37986.2 0.000140040541316981
HVUL0H00343.2 HVUL4H38115.2 9.3026018356431e-05
HVUL0H00343.2 HVUL4H38292.2 6.02760594259919e-05
HVUL0H00343.2 HVUL4H38732.2 0.00362385116213101
HVUL0H00343.2 HVUL4H38866.2 0.00122606736917824
HVUL0H00343.2 HVUL4H39102.2 0.00102194309267741
HVUL0H00343.2 HVUL4H39316.2 0.000981606056661405
HVUL0H00343.2 HVUL4H39577.2 8.00326607748292e-06
HVUL0H00343.2 HVUL4H40195.2 4.2237674709227e-07
HVUL0H00343.2 HVUL4H40966.2 0.000265255628131093
HVUL0H00343.2 HVUL4H41759.2 0.000230489250727441
HVUL0H00343.2 HVUL4H42287.2 0.0189621126173738
HVUL0H00343.2 HVUL4H42295.2 0.00020634698639215
HVUL0H00343.2 HVUL4H42373.2 0.0134838597745112
HVUL0H00343.2 HVUL4H42571.2 0.000188216784360117
HVUL0H00343.2 HVUL4H42899.2 0.0109281041249975
HVUL0H00343.2 HVUL4H42900.2 0.00564047098641774
HVUL0H00343.2 HVUL4H43562.2 0.00450900121449591
HVUL0H00343.2 HVUL4H43876.2 0.000299854843362661
HVUL0H00343.2 HVUL4H44071.2 4.38883947465626e-05
HVUL0H00343.2 HVUL4H44590.2 0.000463328331384268
HVUL0H00343.2 HVUL4H44591.2 0.00034035296300827
HVUL0H00343.2 HVUL4H44979.2 0.00103169840503663
HVUL0H00343.2 HVUL4H45048.2 0.0031641618094167
HVUL0H00343.2 HVUL4H45506.2 0.00933910320682202
HVUL0H00343.2 HVUL4H45540.2 0.000293039287913597
HVUL0H00343.2 HVUL4H45747.2 0.000550328719116952
HVUL0H00343.2 HVUL4H45793.2 6.54107489198246e-06
HVUL0H00343.2 HVUL4H45809.2 0.000146998961264861
HVUL0H00343.2 HVUL4H47921.2 0.000178355066071745
HVUL0H00343.2 HVUL4H47922.2 5.91673975788973e-05
HVUL0H00343.2 HVUL4H48296.2 1.8048603908041e-05
HVUL0H00343.2 HVUL4H48365.2 0.00351150255788505
HVUL0H00343.2 HVUL4H48419.2 0.0674969161482
HVUL0H00343.2 HVUL4H48526.2 0.000627244585201724
HVUL0H00343.2 HVUL4H48768.2 0.00380675011189044
HVUL0H00343.2 HVUL4H50546.2 0.00383263282001133
HVUL0H00343.2 HVUL4H51081.2 0.00540525604885434
HVUL0H00343.2 HVUL4H51396.2 4.45342886470978e-05
HVUL0H00343.2 HVUL4H52044.2 0.000863061984016101
HVUL0H00343.2 HVUL4H52481.2 0.00384492622005997
HVUL0H00343.2 HVUL4H53302.2 8.22380089916431e-05
HVUL0H00343.2 HVUL4H53907.2 1.55465402298219e-07
HVUL0H00343.2 HVUL4H54822.2 0.000810251173459449
HVUL0H00343.2 HVUL4H55258.2 1.06850370760394e-05
HVUL0H00343.2 HVUL4H56080.2 0.0167836487220882
HVUL0H00343.2 HVUL4H57097.2 0.000385346407430518
HVUL0H00343.2 HVUL4H59054.2 5.98945409245421e-05
HVUL0H00343.2 HVUL4H59216.2 0.00710329211457003
HVUL0H00343.2 HVUL4H59251.2 0.000376978155477488
HVUL0H00343.2 HVUL4H59252.2 0.000204122132108946
HVUL0H00343.2 HVUL4H59798.2 4.00989955093218e-05
HVUL0H00343.2 HVUL4H59799.2 3.68991221347688e-05
HVUL0H00343.2 HVUL4H59816.2 0.00139544403685211
HVUL0H00343.2 HVUL5H00499.2 1.49449518905666e-05
HVUL0H00343.2 HVUL5H01042.2 0.000635138638547497
HVUL0H00343.2 HVUL5H01347.2 6.42533052383971e-05
HVUL0H00343.2 HVUL5H01940.2 0.00519940043019078
HVUL0H00343.2 HVUL5H01958.2 2.50757397390373e-05
HVUL0H00343.2 HVUL5H01959.2 1.17552303800953e-05
HVUL0H00343.2 HVUL5H01996.2 4.96433468687282e-05
HVUL0H00343.2 HVUL5H02128.2 0.000745284529355084
HVUL0H00343.2 HVUL5H02483.2 0.0151588486248601
HVUL0H00343.2 HVUL5H02709.2 0.000364078400901967
HVUL0H00343.2 HVUL5H02793.2 1.78508930313063e-06
HVUL0H00343.2 HVUL5H03175.2 0.0423848513610081
HVUL0H00343.2 HVUL5H03202.2 0.00166799849072232
HVUL0H00343.2 HVUL5H03327.2 0.000170711388044865
HVUL0H00343.2 HVUL5H03546.2 0.00541008250951384
HVUL0H00343.2 HVUL5H03654.2 0.00600286925259325
HVUL0H00343.2 HVUL5H03720.2 0.0175499640875483
HVUL0H00343.2 HVUL5H03939.2 0.0196660478641783
HVUL0H00343.2 HVUL5H03969.2 1.76165032389169e-07
HVUL0H00343.2 HVUL5H04353.2 0.00252788177129259
HVUL0H00343.2 HVUL5H04542.2 0.0326660426991852
HVUL0H00343.2 HVUL5H04697.2 0.000213686027000745
HVUL0H00343.2 HVUL5H04698.2 0.0204825580710432
HVUL0H00343.2 HVUL5H04847.2 8.11733834474696e-05
HVUL0H00343.2 HVUL5H05089.2 0.0330584167141407
HVUL0H00343.2 HVUL5H05261.2 0.00155493191649625
HVUL0H00343.2 HVUL5H05714.2 6.51658099775592e-06
HVUL0H00343.2 HVUL5H05813.2 0.000161903736486223
HVUL0H00343.2 HVUL5H06028.2 0.0389699354337459
HVUL0H00343.2 HVUL5H06225.2 6.36431480683475e-05
HVUL0H00343.2 HVUL5H06258.2 7.24109664078517e-05
HVUL0H00343.2 HVUL5H06350.2 0.000461729298036311
HVUL0H00343.2 HVUL5H06582.2 0.000310499267662146
HVUL0H00343.2 HVUL5H06590.2 0.00403030869449388
HVUL0H00343.2 HVUL5H06729.2 3.370274188884e-05
HVUL0H00343.2 HVUL5H07010.2 0.0095011246310344
HVUL0H00343.2 HVUL5H07038.2 0.00698658234261977
HVUL0H00343.2 HVUL5H07926.2 3.38225439052574e-06
HVUL0H00343.2 HVUL5H07927.2 0.000491536866920889
HVUL0H00343.2 HVUL5H08069.2 0.006008187147497
HVUL0H00343.2 HVUL5H08280.2 0.000378564384543795
HVUL0H00343.2 HVUL5H08446.2 9.86360190945873e-05
HVUL0H00343.2 HVUL5H08637.2 0.0173593092333914
HVUL0H00343.2 HVUL5H09833.2 0.00135137697022104
HVUL0H00343.2 HVUL5H09941.2 0.00353900863308245
HVUL0H00343.2 HVUL5H10777.2 9.60466543337718e-06
HVUL0H00343.2 HVUL5H11071.2 4.5777864569963e-06
HVUL0H00343.2 HVUL5H11073.2 7.66323288712714e-05
HVUL0H00343.2 HVUL5H11110.2 0.00859252068679483
HVUL0H00343.2 HVUL5H11350.2 0.0027546441170513
HVUL0H00343.2 HVUL5H12194.2 0.0758882379337576
HVUL0H00343.2 HVUL5H12205.2 7.24365558456183e-05
HVUL0H00343.2 HVUL5H12468.2 0.00959076105693535
HVUL0H00343.2 HVUL5H12526.2 8.72310013443736e-05
HVUL0H00343.2 HVUL5H12703.2 0.0163532346060123
HVUL0H00343.2 HVUL5H13504.2 0.000114840875124002
HVUL0H00343.2 HVUL5H13819.2 0.00045103561187693
HVUL0H00343.2 HVUL5H14194.2 0.00104135023344994
HVUL0H00343.2 HVUL5H14875.2 4.53079507072552e-05
HVUL0H00343.2 HVUL5H14897.2 0.00782654256560139
HVUL0H00343.2 HVUL5H15712.2 0.00729311126934363
HVUL0H00343.2 HVUL5H15714.2 0.00333310022009559
HVUL0H00343.2 HVUL5H15989.2 0.00111752710900476
HVUL0H00343.2 HVUL5H16349.2 0.000112400817521534
HVUL0H00343.2 HVUL5H16602.2 0.000146926456497543
HVUL0H00343.2 HVUL5H16812.2 0.0178047778071102
HVUL0H00343.2 HVUL5H17176.2 0.0476983448770871
HVUL0H00343.2 HVUL5H17371.2 0.00274156805779482
HVUL0H00343.2 HVUL5H17934.2 0.0126451429735831
HVUL0H00343.2 HVUL5H17936.2 1.93451113263335e-05
HVUL0H00343.2 HVUL5H18029.2 2.71511871402777e-05
HVUL0H00343.2 HVUL5H18670.2 0.0122225025282562
HVUL0H00343.2 HVUL5H19344.2 6.42051202852869e-05
HVUL0H00343.2 HVUL5H19387.2 8.92425818963136e-05
HVUL0H00343.2 HVUL5H19602.2 1.82214600567568e-05
HVUL0H00343.2 HVUL5H19819.2 2.06751567191751e-05
HVUL0H00343.2 HVUL5H19820.2 0.000845604204441641
HVUL0H00343.2 HVUL5H19982.2 0.0136714728857497
HVUL0H00343.2 HVUL5H19986.2 9.40272719932053e-05
HVUL0H00343.2 HVUL5H20469.2 0.003454378544703
HVUL0H00343.2 HVUL5H20476.2 0.00369298768601495
HVUL0H00343.2 HVUL5H20948.2 0.000297464134944671
HVUL0H00343.2 HVUL5H21148.2 0.00295268046640237
HVUL0H00343.2 HVUL5H21151.2 0.00406222790978769
HVUL0H00343.2 HVUL5H21635.2 0.000604593245452324
HVUL0H00343.2 HVUL5H21682.2 3.43915670647324e-05
HVUL0H00343.2 HVUL5H22074.2 0.0191974376126372
HVUL0H00343.2 HVUL5H22075.2 0.0147530888780315
HVUL0H00343.2 HVUL5H22381.2 2.96520414613491e-05
HVUL0H00343.2 HVUL5H22696.2 1.1556974166263e-05
HVUL0H00343.2 HVUL5H22700.2 0.00797355127151849
HVUL0H00343.2 HVUL5H23011.2 0.000793526490026877
HVUL0H00343.2 HVUL5H23051.2 0.0162074870241346
HVUL0H00343.2 HVUL5H23080.2 0.000303468291995963
HVUL0H00343.2 HVUL5H23126.2 0.00587514137752464
HVUL0H00343.2 HVUL5H23547.2 5.66027533641356e-06
HVUL0H00343.2 HVUL5H23554.2 0.018384026837458
HVUL0H00343.2 HVUL5H23724.2 0.000182112591665026
HVUL0H00343.2 HVUL5H23970.2 2.40336091245791e-05
HVUL0H00343.2 HVUL5H24151.2 0.00036933334393551
HVUL0H00343.2 HVUL5H24153.2 1.15001575069226e-05
HVUL0H00343.2 HVUL5H24379.2 1.41556187828966e-05
HVUL0H00343.2 HVUL5H24380.2 0.00120203479781434
HVUL0H00343.2 HVUL5H24670.2 0.0102324117170361
HVUL0H00343.2 HVUL5H24714.2 0.00780107325891223
HVUL0H00343.2 HVUL5H25443.2 6.65035708621342e-05
HVUL0H00343.2 HVUL5H25530.2 0.000676609807210634
HVUL0H00343.2 HVUL5H25546.2 0.00400222627465213
HVUL0H00343.2 HVUL5H26055.2 0.00301555137038081
HVUL0H00343.2 HVUL5H26096.2 0.000246688444333213
HVUL0H00343.2 HVUL5H26237.2 0.00319349970684905
HVUL0H00343.2 HVUL5H27155.2 0.000744560824140749
HVUL0H00343.2 HVUL5H27229.2 0.0141931997043719
HVUL0H00343.2 HVUL5H27375.2 2.69891838111562e-05
HVUL0H00343.2 HVUL5H27434.2 0.00150512125455069
HVUL0H00343.2 HVUL5H27515.2 7.45149239349696e-06
HVUL0H00343.2 HVUL5H27731.2 0.0102508154687227
HVUL0H00343.2 HVUL5H27844.2 7.72341864415153e-05
HVUL0H00343.2 HVUL5H27846.2 0.000814194439725021
HVUL0H00343.2 HVUL5H28336.2 0.00171778033686275
HVUL0H00343.2 HVUL5H28459.2 0.00195312501833601
HVUL0H00343.2 HVUL5H28460.2 6.57739480317091e-05
HVUL0H00343.2 HVUL5H28672.2 0.000309183573102805
HVUL0H00343.2 HVUL5H28877.2 1.26037634873976e-05
HVUL0H00343.2 HVUL5H28917.2 0.00186905031544696
HVUL0H00343.2 HVUL5H29106.2 0.000135786862198869
HVUL0H00343.2 HVUL5H30136.2 0.0247284770999542
HVUL0H00343.2 HVUL5H30302.2 0.000159122252401788
HVUL0H00343.2 HVUL5H30670.2 0.00767180970231284
HVUL0H00343.2 HVUL5H31052.2 8.03877003321772e-05
HVUL0H00343.2 HVUL5H31427.2 0.000208799170609273
HVUL0H00343.2 HVUL5H31450.2 7.38860914759574e-05
HVUL0H00343.2 HVUL5H31530.2 0.00303169482069905
HVUL0H00343.2 HVUL5H32227.2 0.0170762752462721
HVUL0H00343.2 HVUL5H32240.2 0.0041644714020442
HVUL0H00343.2 HVUL5H32241.2 0.0034688669511425
HVUL0H00343.2 HVUL5H32303.2 0.000773305106341012
HVUL0H00343.2 HVUL5H32469.2 0.00556413754503979
HVUL0H00343.2 HVUL5H32720.2 0.0446977412574689
HVUL0H00343.2 HVUL5H32721.2 0.00676993192277604
HVUL0H00343.2 HVUL5H32763.2 5.61851354533561e-05
HVUL0H00343.2 HVUL5H32912.2 0.0220945510899117
HVUL0H00343.2 HVUL5H32942.2 0.00789068922030385
HVUL0H00343.2 HVUL5H33463.2 5.44625571797223e-05
HVUL0H00343.2 HVUL5H33464.2 6.69049315858489e-05
HVUL0H00343.2 HVUL5H34497.2 3.11361900038737e-05
HVUL0H00343.2 HVUL5H34538.2 8.57074064295203e-05
HVUL0H00343.2 HVUL5H34548.2 0.000228825614135918
HVUL0H00343.2 HVUL5H34732.2 0.00161465538247482
HVUL0H00343.2 HVUL5H34785.2 0.0218295939112696
HVUL0H00343.2 HVUL5H34946.2 0.00441687654203114
HVUL0H00343.2 HVUL5H34950.2 0.0107483276082108
HVUL0H00343.2 HVUL5H35098.2 3.09402492804627e-05
HVUL0H00343.2 HVUL5H35356.2 1.49405200998304e-05
HVUL0H00343.2 HVUL5H35427.2 0.000188020751630441
HVUL0H00343.2 HVUL5H35541.2 0.00020919036962122
HVUL0H00343.2 HVUL5H35742.2 0.000540786436555593
HVUL0H00343.2 HVUL5H36130.2 0.000649700943356911
HVUL0H00343.2 HVUL5H36394.2 0.000338132089699536
HVUL0H00343.2 HVUL5H36433.2 1.68375747822509e-07
HVUL0H00343.2 HVUL5H36542.2 1.64113415002357e-05
HVUL0H00343.2 HVUL5H36602.2 0.00232317682814026
HVUL0H00343.2 HVUL5H37225.2 0.00752011629728423
HVUL0H00343.2 HVUL5H38434.2 0.0137054435679834
HVUL0H00343.2 HVUL5H38723.2 1.38090700223955e-05
HVUL0H00343.2 HVUL5H38792.2 0.00012241435596569
HVUL0H00343.2 HVUL5H39260.2 2.53598953505694e-05
HVUL0H00343.2 HVUL5H39410.2 0.0433639956759123
HVUL0H00343.2 HVUL5H39411.2 0.0015603179059393
HVUL0H00343.2 HVUL5H40076.2 0.00204778465540293
HVUL0H00343.2 HVUL5H40100.2 0.000933137486147861
HVUL0H00343.2 HVUL5H40109.2 0.0132585101822338
HVUL0H00343.2 HVUL5H40191.2 0.000148258128561224
HVUL0H00343.2 HVUL5H40238.2 9.58171394845346e-05
HVUL0H00343.2 HVUL5H41355.2 0.00856468599326342
HVUL0H00343.2 HVUL5H41827.2 0.00181730809225719
HVUL0H00343.2 HVUL5H41834.2 6.05079020002792e-05
HVUL0H00343.2 HVUL5H41844.2 2.09047296420661e-05
HVUL0H00343.2 HVUL5H41954.2 1.82863965696899e-05
HVUL0H00343.2 HVUL5H42282.2 0.0101165771814663
HVUL0H00343.2 HVUL5H42528.2 8.41326044733297e-05
HVUL0H00343.2 HVUL5H42840.2 0.000119927656133507
HVUL0H00343.2 HVUL5H42841.2 0.000151803807050598
HVUL0H00343.2 HVUL5H43611.2 0.00995965472525678
HVUL0H00343.2 HVUL5H43820.2 6.85088001916569e-05
HVUL0H00343.2 HVUL5H44015.2 0.0294362747401497
HVUL0H00343.2 HVUL5H44522.2 0.000537381053359419
HVUL0H00343.2 HVUL5H44573.2 0.000214522634012491
HVUL0H00343.2 HVUL5H44995.2 1.34927002339456e-05
HVUL0H00343.2 HVUL5H45249.2 0.00017897920510364
HVUL0H00343.2 HVUL5H46140.2 0.00134446688927142
HVUL0H00343.2 HVUL5H46192.2 5.0309680071061e-05
HVUL0H00343.2 HVUL5H46984.2 0.00249579226861899
HVUL0H00343.2 HVUL5H47290.2 0.000107398002593123
HVUL0H00343.2 HVUL5H47789.2 2.33797635498866e-05
HVUL0H00343.2 HVUL5H47982.2 0.000960756878222946
HVUL0H00343.2 HVUL5H48693.2 0.00580411244771369
HVUL0H00343.2 HVUL5H48844.2 7.39897394629943e-05
HVUL0H00343.2 HVUL5H48979.2 0.000811264911161487
HVUL0H00343.2 HVUL5H49059.2 0.00794848740778951
HVUL0H00343.2 HVUL5H49119.2 5.2857169871137e-05
HVUL0H00343.2 HVUL5H49231.2 3.29636043226559e-05
HVUL0H00343.2 HVUL5H49798.2 0.000298214436514569
HVUL0H00343.2 HVUL5H51068.2 0.000218239141062451
HVUL0H00343.2 HVUL5H51756.2 0.00010428699357688
HVUL0H00343.2 HVUL5H52756.2 0.000430262297219519
HVUL0H00343.2 HVUL5H52835.2 0.00310964623680034
HVUL0H00343.2 HVUL5H53170.2 0.000218554407410057
HVUL0H00343.2 HVUL5H53930.2 5.71680505976927e-05
HVUL0H00343.2 HVUL5H54871.2 0.00128198140428286
HVUL0H00343.2 HVUL5H55526.2 0.0262592721483592
HVUL0H00343.2 HVUL5H56640.2 0.00204780606516305
HVUL0H00343.2 HVUL6H00211.2 0.000293287656908083
HVUL0H00343.2 HVUL6H00507.2 3.10659338377001e-05
HVUL0H00343.2 HVUL6H00960.2 1.55334809697192e-05
HVUL0H00343.2 HVUL6H00967.2 0.0117124876791499
HVUL0H00343.2 HVUL6H01199.2 3.15246492636731e-05
HVUL0H00343.2 HVUL6H01283.2 0.013862294640253
HVUL0H00343.2 HVUL6H01331.2 0.00074998178182452
HVUL0H00343.2 HVUL6H01432.2 0.000804072819083017
HVUL0H00343.2 HVUL6H01448.2 3.95358373371325e-05
HVUL0H00343.2 HVUL6H02140.2 0.000251236754746612
HVUL0H00343.2 HVUL6H02224.2 0.000673448990373603
HVUL0H00343.2 HVUL6H02567.2 0.00101895262157643
HVUL0H00343.2 HVUL6H02599.2 0.0169115884679017
HVUL0H00343.2 HVUL6H03269.2 3.95358373371325e-05
HVUL0H00343.2 HVUL6H04166.2 9.90625200621294e-06
HVUL0H00343.2 HVUL6H04294.2 7.2131525047133e-05
HVUL0H00343.2 HVUL6H05179.2 0.00936737434936282
HVUL0H00343.2 HVUL6H05299.2 8.79271152467381e-05
HVUL0H00343.2 HVUL6H05729.2 0.000273997721308695
HVUL0H00343.2 HVUL6H06876.2 0.000275969547812855
HVUL0H00343.2 HVUL6H07727.2 0.00118335868874807
HVUL0H00343.2 HVUL6H08500.2 5.56340561180588e-05
HVUL0H00343.2 HVUL6H08501.2 0.00475813328139302
HVUL0H00343.2 HVUL6H08730.2 0.000109585907435521
HVUL0H00343.2 HVUL6H08731.2 0.00344795559486663
HVUL0H00343.2 HVUL6H08732.2 1.51825906660009e-05
HVUL0H00343.2 HVUL6H08733.2 8.50150001615179e-05
HVUL0H00343.2 HVUL6H08817.2 0.0085620500969215
HVUL0H00343.2 HVUL6H08841.2 0.00323808796091913
HVUL0H00343.2 HVUL6H08942.2 4.12055033309386e-05
HVUL0H00343.2 HVUL6H09309.2 7.59115820377245e-05
HVUL0H00343.2 HVUL6H09387.2 0.00214343857421981
HVUL0H00343.2 HVUL6H09726.2 7.40357894572044e-05
HVUL0H00343.2 HVUL6H09794.2 0.0748998370958514
HVUL0H00343.2 HVUL6H09947.2 5.60099128153803e-05
HVUL0H00343.2 HVUL6H10010.2 0.000780114053122085
HVUL0H00343.2 HVUL6H10461.2 6.75109990228843e-05
HVUL0H00343.2 HVUL6H11048.2 5.34668070687992e-06
HVUL0H00343.2 HVUL6H11868.2 0.0250397480645893
HVUL0H00343.2 HVUL6H12203.2 0.0294986781016448
HVUL0H00343.2 HVUL6H12231.2 4.38081029171121e-06
HVUL0H00343.2 HVUL6H12339.2 2.70970684263699e-06
HVUL0H00343.2 HVUL6H12484.2 2.63172926269982e-05
HVUL0H00343.2 HVUL6H12486.2 0.0118208797814952
HVUL0H00343.2 HVUL6H12578.2 0.00202273801956417
HVUL0H00343.2 HVUL6H12643.2 0.000247413485382042
HVUL0H00343.2 HVUL6H12644.2 0.00010102186527337
HVUL0H00343.2 HVUL6H12645.2 8.17408182404533e-05
HVUL0H00343.2 HVUL6H12733.2 0.00352563212534993
HVUL0H00343.2 HVUL6H12960.2 1.88159648403171e-05
HVUL0H00343.2 HVUL6H13062.2 0.00022234852645477
HVUL0H00343.2 HVUL6H13356.2 1.76273580348232e-05
HVUL0H00343.2 HVUL6H13943.2 0.000773428856529083
HVUL0H00343.2 HVUL6H14190.2 0.000161796173318085
HVUL0H00343.2 HVUL6H14632.2 0.00133277536914484
HVUL0H00343.2 HVUL6H15560.2 0.000313652391341381
HVUL0H00343.2 HVUL6H15824.2 0.00441697639670658
HVUL0H00343.2 HVUL6H16050.2 0.000160112465603905
HVUL0H00343.2 HVUL6H16051.2 0.00101575715943537
HVUL0H00343.2 HVUL6H16183.2 2.66685208202297e-05
HVUL0H00343.2 HVUL6H16679.2 8.55349377065536e-06
HVUL0H00343.2 HVUL6H17162.2 0.00994317985275872
HVUL0H00343.2 HVUL6H17188.2 0.000600111475015472
HVUL0H00343.2 HVUL6H17635.2 0.000116319689521244
HVUL0H00343.2 HVUL6H17916.2 0.000706534894163853
HVUL0H00343.2 HVUL6H18267.2 0.000231719902930326
HVUL0H00343.2 HVUL6H18843.2 0.0054092391040723
HVUL0H00343.2 HVUL6H18930.2 0.00246335931579003
HVUL0H00343.2 HVUL6H19063.2 4.25834311520015e-05
HVUL0H00343.2 HVUL6H19220.2 0.00215119809336739
HVUL0H00343.2 HVUL6H20009.2 1.78968206768684e-05
HVUL0H00343.2 HVUL6H20013.2 3.09417772171698e-05
HVUL0H00343.2 HVUL6H21894.2 0.000151342199588997
HVUL0H00343.2 HVUL6H21895.2 3.65587659021224e-05
HVUL0H00343.2 HVUL6H22389.2 0.00094241017555573
HVUL0H00343.2 HVUL6H22501.2 0.000283232770654622
HVUL0H00343.2 HVUL6H23454.2 3.06464361230265e-05
HVUL0H00343.2 HVUL6H23455.2 3.11375698791655e-05
HVUL0H00343.2 HVUL6H23568.2 0.000106068875490518
HVUL0H00343.2 HVUL6H24686.2 0.000130909473151009
HVUL0H00343.2 HVUL6H24780.2 0.000135968871172227
HVUL0H00343.2 HVUL6H24814.2 0.0242253993958396
HVUL0H00343.2 HVUL6H24824.2 0.0116048196619729
HVUL0H00343.2 HVUL6H24966.2 0.0234155072541943
HVUL0H00343.2 HVUL6H25329.2 0.00683713701097971
HVUL0H00343.2 HVUL6H25419.2 0.00318993211378811
HVUL0H00343.2 HVUL6H25574.2 0.00324889718856792
HVUL0H00343.2 HVUL6H25709.2 5.99121373357629e-05
HVUL0H00343.2 HVUL6H25825.2 0.00358508442780028
HVUL0H00343.2 HVUL6H26962.2 0.0470509157181719
HVUL0H00343.2 HVUL6H28035.2 0.00810333048441427
HVUL0H00343.2 HVUL6H29843.2 0.00202364753357142
HVUL0H00343.2 HVUL6H30108.2 0.00175594661345072
HVUL0H00343.2 HVUL6H30143.2 0.00993793273097996
HVUL0H00343.2 HVUL6H30749.2 1.41926396560589e-05
HVUL0H00343.2 HVUL6H30964.2 0.000373052609936627
HVUL0H00343.2 HVUL6H31604.2 0.00568017510261048
HVUL0H00343.2 HVUL6H32136.2 0.00402660019748717
HVUL0H00343.2 HVUL6H32761.2 0.00294429521211705
HVUL0H00343.2 HVUL6H32922.2 0.0156738866896677
HVUL0H00343.2 HVUL6H32923.2 0.00659479299917999
HVUL0H00343.2 HVUL6H33221.2 0.000438043178900645
HVUL0H00343.2 HVUL6H33492.2 0.0235222875028062
HVUL0H00343.2 HVUL6H33630.2 0.000159977887734004
HVUL0H00343.2 HVUL6H33637.2 7.44854128694111e-05
HVUL0H00343.2 HVUL6H33807.2 0.000112645493871308
HVUL0H00343.2 HVUL6H33986.2 0.0394979642705447
HVUL0H00343.2 HVUL6H34250.2 4.70529034266138e-05
HVUL0H00343.2 HVUL6H34668.2 0.00111010105890884
HVUL0H00343.2 HVUL6H35134.2 0.00653979862490333
HVUL0H00343.2 HVUL6H35450.2 0.000373475576982269
HVUL0H00343.2 HVUL6H35560.2 4.61243211925932e-05
HVUL0H00343.2 HVUL6H35846.2 5.07487513216216e-05
HVUL0H00343.2 HVUL6H36407.2 2.10664558185771e-05
HVUL0H00343.2 HVUL6H36815.2 0.000278725369160595
HVUL0H00343.2 HVUL6H37041.2 0.000145374155123353
HVUL0H00343.2 HVUL6H37528.2 0.00223079297283734
HVUL0H00343.2 HVUL6H37721.2 0.00131288904429725
HVUL0H00343.2 HVUL6H37870.2 0.000248367659964815
HVUL0H00343.2 HVUL6H38038.2 0.00158827858231474
HVUL0H00343.2 HVUL6H38785.2 0.00142179029965549
HVUL0H00343.2 HVUL6H38787.2 0.0249910695720666
HVUL0H00343.2 HVUL6H38877.2 0.00046145359697525
HVUL0H00343.2 HVUL6H39300.2 0.000665774698231001
HVUL0H00343.2 HVUL6H39613.2 0.00251446810984198
HVUL0H00343.2 HVUL6H40541.2 0.00655598462389662
HVUL0H00343.2 HVUL6H40544.2 0.000125085974762265
HVUL0H00343.2 HVUL6H40545.2 7.52170123398818e-05
HVUL0H00343.2 HVUL6H40959.2 1.13002569939532e-05
HVUL0H00343.2 HVUL6H41087.2 4.56881825811412e-05
HVUL0H00343.2 HVUL6H41626.2 1.7673457081014e-06
HVUL0H00343.2 HVUL6H42097.2 0.0115763958769979
HVUL0H00343.2 HVUL6H42121.2 0.000147580010066447
HVUL0H00343.2 HVUL6H42942.2 0.00074288864152947
HVUL0H00343.2 HVUL6H42978.2 0.0160124898163107
HVUL0H00343.2 HVUL6H43965.2 2.29139055659826e-05
HVUL0H00343.2 HVUL6H43996.2 0.000866245188090827
HVUL0H00343.2 HVUL6H46586.2 0.0231946790447117
HVUL0H00343.2 HVUL6H46667.2 0.000809616066452365
HVUL0H00343.2 HVUL6H46854.2 0.000426944067153369
HVUL0H00343.2 HVUL6H47053.2 6.26532223778702e-05
HVUL0H00343.2 HVUL6H47055.2 6.54035574473157e-05
HVUL0H00343.2 HVUL6H47278.2 0.00930169018128604
HVUL0H00343.2 HVUL6H48430.2 5.93903465014194e-05
HVUL0H00343.2 HVUL6H50562.2 0.0402176258800066
HVUL0H00343.2 HVUL6H50823.2 0.000215272383740826
HVUL0H00343.2 HVUL6H52442.2 0.0139549704590698
HVUL0H00343.2 HVUL6H54145.2 1.54619554659715e-05
HVUL0H00343.2 HVUL6H54590.2 0.00644550161005185
HVUL0H00343.2 HVUL6H57774.2 0.0051911531097845
HVUL0H00343.2 HVUL6H58105.2 0.0784301667428571
HVUL0H00343.2 HVUL7H00902.2 6.18251651278222e-05
HVUL0H00343.2 HVUL7H01217.2 0.000809645830929945
HVUL0H00343.2 HVUL7H01351.2 0.0118395187327179
HVUL0H00343.2 HVUL7H01416.2 9.27896172245951e-05
HVUL0H00343.2 HVUL7H01545.2 0.00852902089234737
HVUL0H00343.2 HVUL7H01622.2 0.0260749948862798
HVUL0H00343.2 HVUL7H01687.2 0.0126408110232088
HVUL0H00343.2 HVUL7H01761.2 0.0170911743646124
HVUL0H00343.2 HVUL7H02077.2 0.000495297182918608
HVUL0H00343.2 HVUL7H02106.2 0.00540714676820883
HVUL0H00343.2 HVUL7H02212.2 0.00249329241380393
HVUL0H00343.2 HVUL7H02236.2 0.00168989405497501
HVUL0H00343.2 HVUL7H02333.2 0.00359411691115737
HVUL0H00343.2 HVUL7H02708.2 1.35297812351619e-05
HVUL0H00343.2 HVUL7H02875.2 0.000134297090101787
HVUL0H00343.2 HVUL7H03201.2 2.53534512639951e-05
HVUL0H00343.2 HVUL7H03219.2 9.73773686219467e-06
HVUL0H00343.2 HVUL7H03405.2 0.00583554103362097
HVUL0H00343.2 HVUL7H03704.2 3.05494882033802e-05
HVUL0H00343.2 HVUL7H03735.2 0.000565761106271279
HVUL0H00343.2 HVUL7H03982.2 0.000648904529397769
HVUL0H00343.2 HVUL7H03983.2 0.00104910347082364
HVUL0H00343.2 HVUL7H04426.2 0.0229345492081327
HVUL0H00343.2 HVUL7H04779.2 0.00012047779221681
HVUL0H00343.2 HVUL7H04785.2 0.000714705512711887
HVUL0H00343.2 HVUL7H05423.2 0.00186430286459504
HVUL0H00343.2 HVUL7H05547.2 0.00775339411946686
HVUL0H00343.2 HVUL7H05630.2 0.000223208561856882
HVUL0H00343.2 HVUL7H06304.2 0.00445865749865271
HVUL0H00343.2 HVUL7H06717.2 0.00028324134370612
HVUL0H00343.2 HVUL7H06797.2 0.0152075005914007
HVUL0H00343.2 HVUL7H06990.2 0.000153507816590113
HVUL0H00343.2 HVUL7H07288.2 0.00140845240901631
HVUL0H00343.2 HVUL7H07405.2 0.00335635121794784
HVUL0H00343.2 HVUL7H07439.2 0.00178117536020901
HVUL0H00343.2 HVUL7H07543.2 0.00286884497107349
HVUL0H00343.2 HVUL7H08959.2 2.51861037156138e-05
HVUL0H00343.2 HVUL7H09130.2 0.00346552755799524
HVUL0H00343.2 HVUL7H09665.2 0.000495816296879221
HVUL0H00343.2 HVUL7H09669.2 0.000294156063723599
HVUL0H00343.2 HVUL7H09778.2 6.12272846428255e-05
HVUL0H00343.2 HVUL7H09932.2 7.02019622365765e-05
HVUL0H00343.2 HVUL7H10289.2 5.48940323298056e-05
HVUL0H00343.2 HVUL7H10328.2 0.00824171687466053
HVUL0H00343.2 HVUL7H10742.2 6.31774499305213e-05
HVUL0H00343.2 HVUL7H11211.2 0.000804079197373915
HVUL0H00343.2 HVUL7H11250.2 0.000129816977932245
HVUL0H00343.2 HVUL7H11269.2 0.0122126027998865
HVUL0H00343.2 HVUL7H11270.2 0.000277385908664471
HVUL0H00343.2 HVUL7H11271.2 0.000120133949679903
HVUL0H00343.2 HVUL7H11280.2 0.000257406673682659
HVUL0H00343.2 HVUL7H11321.2 0.00786638339705032
HVUL0H00343.2 HVUL7H11400.2 0.0295522646696057
HVUL0H00343.2 HVUL7H11408.2 0.00550023933877821
HVUL0H00343.2 HVUL7H11451.2 0.000840577384426725
HVUL0H00343.2 HVUL7H11474.2 0.0630106671320071
HVUL0H00343.2 HVUL7H11663.2 5.0416199126901e-06
HVUL0H00343.2 HVUL7H11771.2 0.000144943526683251
HVUL0H00343.2 HVUL7H12076.2 0.000624552233671271
HVUL0H00343.2 HVUL7H12304.2 0.0011808252617843
HVUL0H00343.2 HVUL7H12374.2 0.00188013827708239
HVUL0H00343.2 HVUL7H12411.2 3.75574724498001e-05
HVUL0H00343.2 HVUL7H12579.2 0.0201000861970049
HVUL0H00343.2 HVUL7H12585.2 2.55946989562234e-06
HVUL0H00343.2 HVUL7H12747.2 0.001071594348488
HVUL0H00343.2 HVUL7H13610.2 0.00306952880321396
HVUL0H00343.2 HVUL7H13961.2 0.000394987810493713
HVUL0H00343.2 HVUL7H14260.2 0.000392189596864963
HVUL0H00343.2 HVUL7H14338.2 0.000390037295853681
HVUL0H00343.2 HVUL7H14382.2 0.00297540751407704
HVUL0H00343.2 HVUL7H14965.2 5.00768974005834e-05
HVUL0H00343.2 HVUL7H16070.2 0.003888821732631
HVUL0H00343.2 HVUL7H16596.2 0.003358502530144
HVUL0H00343.2 HVUL7H17250.2 0.00831461357168383
HVUL0H00343.2 HVUL7H17329.2 0.0016557294323927
HVUL0H00343.2 HVUL7H17447.2 0.000148326801817212
HVUL0H00343.2 HVUL7H17456.2 0.000268016975491025
HVUL0H00343.2 HVUL7H17461.2 5.66497260084671e-05
HVUL0H00343.2 HVUL7H17671.2 1.33469047116006e-05
HVUL0H00343.2 HVUL7H17764.2 0.00528391300723233
HVUL0H00343.2 HVUL7H18066.2 0.000135239755550344
HVUL0H00343.2 HVUL7H18795.2 0.0262834372355691
HVUL0H00343.2 HVUL7H18847.2 0.00583786379071053
HVUL0H00343.2 HVUL7H19319.2 0.0116059946781756
HVUL0H00343.2 HVUL7H19331.2 0.0150344381979441
HVUL0H00343.2 HVUL7H19418.2 0.000409548730755376
HVUL0H00343.2 HVUL7H19427.2 0.00575697898131934
HVUL0H00343.2 HVUL7H19832.2 0.000474528912979728
HVUL0H00343.2 HVUL7H19884.2 6.13863124817547e-05
HVUL0H00343.2 HVUL7H20140.2 0.00113569349263149
HVUL0H00343.2 HVUL7H20466.2 0.000509589464060459
HVUL0H00343.2 HVUL7H21382.2 0.000102154316063746
HVUL0H00343.2 HVUL7H21490.2 0.00140310734632848
HVUL0H00343.2 HVUL7H21690.2 0.000629067050323996
HVUL0H00343.2 HVUL7H21739.2 4.89600741085553e-05
HVUL0H00343.2 HVUL7H21740.2 0.00282042225005334
HVUL0H00343.2 HVUL7H21770.2 0.000123594086349975
HVUL0H00343.2 HVUL7H22063.2 0.0200487849123849
HVUL0H00343.2 HVUL7H22107.2 0.0482392822712965
HVUL0H00343.2 HVUL7H22244.2 0.000188098691708833
HVUL0H00343.2 HVUL7H22576.2 0.000142595983071578
HVUL0H00343.2 HVUL7H22900.2 0.00947879273914031
HVUL0H00343.2 HVUL7H22998.2 0.00342097929355611
HVUL0H00343.2 HVUL7H23144.2 0.00024272467956479
HVUL0H00343.2 HVUL7H23183.2 0.0137330353199377
HVUL0H00343.2 HVUL7H23301.2 0.00583912778908139
HVUL0H00343.2 HVUL7H23448.2 0.000554110205120855
HVUL0H00343.2 HVUL7H23458.2 0.000805329336933919
HVUL0H00343.2 HVUL7H23461.2 0.0151928712384731
HVUL0H00343.2 HVUL7H24222.2 0.000586732769392926
HVUL0H00343.2 HVUL7H24730.2 2.77363809177082e-05
HVUL0H00343.2 HVUL7H25294.2 0.00188099888173559
HVUL0H00343.2 HVUL7H26958.2 0.000422067984595027
HVUL0H00343.2 HVUL7H27260.2 3.63225369314555e-05
HVUL0H00343.2 HVUL7H27332.2 0.000822319857390736
HVUL0H00343.2 HVUL7H27344.2 1.94338817609995e-06
HVUL0H00343.2 HVUL7H28389.2 0.00359891940649756
HVUL0H00343.2 HVUL7H28396.2 6.22656454738441e-05
HVUL0H00343.2 HVUL7H28417.2 0.00438755581997766
HVUL0H00343.2 HVUL7H28664.2 0.00652380059279292
HVUL0H00343.2 HVUL7H29030.2 0.00744375618911603
HVUL0H00343.2 HVUL7H29256.2 0.00278637516829397
HVUL0H00343.2 HVUL7H29326.2 0.00690512317121725
HVUL0H00343.2 HVUL7H29357.2 9.68114495431382e-05
HVUL0H00343.2 HVUL7H29358.2 0.000156701470982789
HVUL0H00343.2 HVUL7H29359.2 0.000169255184410729
HVUL0H00343.2 HVUL7H29849.2 0.0296733619721244
HVUL0H00343.2 HVUL7H30027.2 3.51605871073095e-05
HVUL0H00343.2 HVUL7H30036.2 0.00251689532835735
HVUL0H00343.2 HVUL7H30460.2 0.0427856375902511
HVUL0H00343.2 HVUL7H30520.2 0.000234910402118933
HVUL0H00343.2 HVUL7H31393.2 0.000537192003850305
HVUL0H00343.2 HVUL7H31656.2 5.54790311561243e-08
HVUL0H00343.2 HVUL7H32212.2 0.000184740556017155
HVUL0H00343.2 HVUL7H32214.2 0.00161969018686756
HVUL0H00343.2 HVUL7H32285.2 1.57753300164513e-05
HVUL0H00343.2 HVUL7H32410.2 1.49227825135637e-05
HVUL0H00343.2 HVUL7H32685.2 7.32717871554309e-05
HVUL0H00343.2 HVUL7H33166.2 0.000116008088650113
HVUL0H00343.2 HVUL7H33294.2 9.9390123754285e-05
HVUL0H00343.2 HVUL7H33547.2 0.00468494878809805
HVUL0H00343.2 HVUL7H34402.2 0.000138384577942241
HVUL0H00343.2 HVUL7H34574.2 0.000291066844952702
HVUL0H00343.2 HVUL7H34630.2 0.000378809709222509
HVUL0H00343.2 HVUL7H35265.2 0.025681672357805
HVUL0H00343.2 HVUL7H35390.2 0.000635845646544217
HVUL0H00343.2 HVUL7H35961.2 0.000227018442772891
HVUL0H00343.2 HVUL7H36649.2 0.0162976088985237
HVUL0H00343.2 HVUL7H37046.2 3.94619389491072e-05
HVUL0H00343.2 HVUL7H37356.2 0.000160193889677329
HVUL0H00343.2 HVUL7H37434.2 0.000724600980961229
HVUL0H00343.2 HVUL7H37847.2 0.00474115692434533
HVUL0H00343.2 HVUL7H38167.2 0.000123642624943786
HVUL0H00343.2 HVUL7H38170.2 7.42743808270753e-05
HVUL0H00343.2 HVUL7H38175.2 1.55417724561973e-05
HVUL0H00343.2 HVUL7H38182.2 3.76271602785201e-05
HVUL0H00343.2 HVUL7H38320.2 0.0019082993904508
HVUL0H00343.2 HVUL7H38482.2 0.0200568259197659
HVUL0H00343.2 HVUL7H39160.2 0.0504234180206253
HVUL0H00343.2 HVUL7H39193.2 8.0164023978429e-05
HVUL0H00343.2 HVUL7H39584.2 0.000149945600866928
HVUL0H00343.2 HVUL7H40389.2 0.000757231922861583
HVUL0H00343.2 HVUL7H40652.2 0.000206171122256351
HVUL0H00343.2 HVUL7H41197.2 0.000799387294829631
HVUL0H00343.2 HVUL7H41207.2 0.0100252934811292
HVUL0H00343.2 HVUL7H41444.2 3.58508152028869e-05
HVUL0H00343.2 HVUL7H41445.2 3.58508152028869e-05
HVUL0H00343.2 HVUL7H41467.2 3.60368989588639e-06
HVUL0H00343.2 HVUL7H41469.2 0.00489534638497551
HVUL0H00343.2 HVUL7H41796.2 5.98864568210375e-05
HVUL0H00343.2 HVUL7H42182.2 0.00533376232331781
HVUL0H00343.2 HVUL7H42443.2 0.00547670668254768
HVUL0H00343.2 HVUL7H42504.2 0.0173861598460457
HVUL0H00343.2 HVUL7H42896.2 2.75930127164016e-05
HVUL0H00343.2 HVUL7H42996.2 0.0038252705681032
HVUL0H00343.2 HVUL7H43719.2 1.26195974610169e-05
HVUL0H00343.2 HVUL7H44185.2 0.0145662226438642
HVUL0H00343.2 HVUL7H44630.2 4.10041842446801e-05
HVUL0H00343.2 HVUL7H44748.2 0.00304030859115103
HVUL0H00343.2 HVUL7H44846.2 0.0058569946695609
HVUL0H00343.2 HVUL7H45102.2 0.000102733019819653
HVUL0H00343.2 HVUL7H45291.2 7.52894752478555e-05
HVUL0H00343.2 HVUL7H46880.2 1.69267348490553e-07
HVUL0H00343.2 HVUL7H48900.2 0.000186259666063707
HVUL0H00343.2 HVUL7H49008.2 1.80268867555104e-06
HVUL0H00343.2 HVUL7H49028.2 0.000916796041788177
HVUL0H00343.2 HVUL7H49219.2 0.0051470171835528
HVUL0H00343.2 HVUL7H49300.2 0.0035511446163114
HVUL0H00343.2 HVUL7H49488.2 0.00912455718741189
HVUL0H00343.2 HVUL7H50120.2 3.1006827569243e-05
HVUL0H00343.2 HVUL7H50521.2 5.27390674723192e-05
HVUL0H00343.2 HVUL7H50534.2 0.000125228470753414
HVUL0H00343.2 HVUL7H50906.2 0.000674214171998192
HVUL0H00343.2 HVUL7H51587.2 5.95871322568863e-05
HVUL0H00343.2 HVUL7H51951.2 0.000346678339149518
HVUL0H00343.2 HVUL7H52181.2 0.0098173971012796
HVUL0H00343.2 HVUL7H53405.2 0.00038114092329621
HVUL0H00343.2 HVUL7H53462.2 0.0056103085418692
HVUL0H00343.2 HVUL7H54031.2 0.000625856561635419
HVUL0H00343.2 HVUL7H55927.2 0.000189113002800725
HVUL0H00343.2 HVUL7H55989.2 4.3567317795202e-05
HVUL0H00343.2 HVUL7H57481.2 0.0206297489588637
HVUL0H00462.2 HVUL0H00500.2 5.93815142133179e-07
HVUL0H00462.2 HVUL0H00527.2 5.27168548190214e-06
HVUL0H00462.2 HVUL0H00618.2 5.93815142133179e-07
HVUL0H00462.2 HVUL0H00980.2 0.000995877717420232
HVUL0H00462.2 HVUL0H01079.2 5.89813926824287e-05
HVUL0H00462.2 HVUL0H01210.2 0.000697315686193872
HVUL0H00462.2 HVUL0H01543.2 0.0121708480702157
HVUL0H00462.2 HVUL0H01651.2 0.000244857887111423
HVUL0H00462.2 HVUL0H01703.2 0.0320810721150023
HVUL0H00462.2 HVUL0H01832.2 1.0003968521368e-07
HVUL0H00462.2 HVUL0H02209.2 5.82497270349859e-08
HVUL0H00462.2 HVUL0H02928.2 9.33135023127151e-05
HVUL0H00462.2 HVUL0H03139.2 1.09998604411708e-05
HVUL0H00462.2 HVUL0H03264.2 0.00355381579141969
HVUL0H00462.2 HVUL0H03392.2 2.87644886529251e-06
HVUL0H00462.2 HVUL0H03465.2 0.000358356843639034
HVUL0H00462.2 HVUL0H04974.2 0.00018053963452572
HVUL0H00462.2 HVUL0H05540.2 5.77442780114376e-06
HVUL0H00462.2 HVUL0H05775.2 0.00226723792821316
HVUL0H00462.2 HVUL0H06912.2 0.0200556765724848
HVUL0H00462.2 HVUL0H07078.2 0.00210140554004545
HVUL0H00462.2 HVUL0H07208.2 2.1318628444692e-05
HVUL0H00462.2 HVUL0H07807.2 2.26877790789362e-05
HVUL0H00462.2 HVUL0H07940.2 5.09994507082546e-06
HVUL0H00462.2 HVUL0H08117.2 6.83741869989498e-07
HVUL0H00462.2 HVUL0H08118.2 1.46208396927493e-05
HVUL0H00462.2 HVUL0H08264.2 3.68574814372753e-07
HVUL0H00462.2 HVUL0H08584.2 1.32541620112273e-05
HVUL0H00462.2 HVUL0H08719.2 1.33142303412178e-05
HVUL0H00462.2 HVUL0H08808.2 0.000225025370318659
HVUL0H00462.2 HVUL0H09019.2 6.43671595056059e-06
HVUL0H00462.2 HVUL0H09702.2 0.000224936836551544
HVUL0H00462.2 HVUL0H10043.2 1.5798056542468e-06
HVUL0H00462.2 HVUL0H10076.2 0.00350224871733128
HVUL0H00462.2 HVUL0H10914.2 0.000374097373475578
HVUL0H00462.2 HVUL0H11599.2 0.0038101219592608
HVUL0H00462.2 HVUL0H11766.2 0.00109046841252686
HVUL0H00462.2 HVUL0H11987.2 0.000436832772425483
HVUL0H00462.2 HVUL0H12120.2 0.0035301792552252
HVUL0H00462.2 HVUL0H12494.2 4.06639103342624e-07
HVUL0H00462.2 HVUL0H13454.2 2.67655678934078e-06
HVUL0H00462.2 HVUL0H13520.2 0.0303986612479019
HVUL0H00462.2 HVUL0H14263.2 7.97266438584132e-07
HVUL0H00462.2 HVUL0H15117.2 1.07625070705434e-06
HVUL0H00462.2 HVUL0H15310.2 4.69863813363599e-07
HVUL0H00462.2 HVUL0H15602.2 1.49057465943091e-05
HVUL0H00462.2 HVUL0H15620.2 1.64615140714869e-06
HVUL0H00462.2 HVUL0H15893.2 0.000103241428213792
HVUL0H00462.2 HVUL0H16991.2 0.000139063533560719
HVUL0H00462.2 HVUL0H17597.2 0.000130592847798738
HVUL0H00462.2 HVUL0H21084.2 0.000307900654277484
HVUL0H00462.2 HVUL0H21654.2 0.00342395004014613
HVUL0H00462.2 HVUL0H22833.2 0.0062206947811864
HVUL0H00462.2 HVUL0H25455.2 0.0103262126985753
HVUL0H00462.2 HVUL0H26112.2 0.0063493261453628
HVUL0H00462.2 HVUL0H27662.2 2.15832962350395e-05
HVUL0H00462.2 HVUL0H28934.2 0.000109543249446325
HVUL0H00462.2 HVUL0H28935.2 1.19919281304963e-05
HVUL0H00462.2 HVUL0H29767.2 1.68465329258428e-05
HVUL0H00462.2 HVUL0H30574.2 4.59487048003869e-05
HVUL0H00462.2 HVUL0H32454.2 0.000310061332250957
HVUL0H00462.2 HVUL0H33228.2 2.92513690216758e-06
HVUL0H00462.2 HVUL0H33619.2 2.930912067717e-07
HVUL0H00462.2 HVUL0H35888.2 1.85326102546171e-05
HVUL0H00462.2 HVUL0H36332.2 0.00655710723117796
HVUL0H00462.2 HVUL0H41036.2 2.12701709543682e-05
HVUL0H00462.2 HVUL0H50911.2 0.00321457969962076
HVUL0H00462.2 HVUL1H00259.2 9.12068679531985e-06
HVUL0H00462.2 HVUL1H01380.2 0.000171671008057291
HVUL0H00462.2 HVUL1H01625.2 0.000638979963688041
HVUL0H00462.2 HVUL1H01938.2 0.0836166341247856
HVUL0H00462.2 HVUL1H02263.2 3.98590453010676e-07
HVUL0H00462.2 HVUL1H02385.2 2.02056097527854e-07
HVUL0H00462.2 HVUL1H02387.2 8.08709713276827e-06
HVUL0H00462.2 HVUL1H02864.2 5.8264770895888e-08
HVUL0H00462.2 HVUL1H02994.2 1.15341134947086e-06
HVUL0H00462.2 HVUL1H03353.2 0.000211106806776673
HVUL0H00462.2 HVUL1H03805.2 2.93196748050124e-05
HVUL0H00462.2 HVUL1H04255.2 4.1497993485388e-05
HVUL0H00462.2 HVUL1H04256.2 0.0005544727461839
HVUL0H00462.2 HVUL1H05168.2 1.36182470935877e-07
HVUL0H00462.2 HVUL1H05324.2 2.64018461995223e-08
HVUL0H00462.2 HVUL1H05360.2 6.69474171082056e-06
HVUL0H00462.2 HVUL1H06131.2 0.000957683685546457
HVUL0H00462.2 HVUL1H06197.2 0.0114839688300708
HVUL0H00462.2 HVUL1H06543.2 7.58364406127237e-06
HVUL0H00462.2 HVUL1H06802.2 9.43493637876694e-07
HVUL0H00462.2 HVUL1H07337.2 2.15340218848975e-05
HVUL0H00462.2 HVUL1H07566.2 6.70865846928076e-05
HVUL0H00462.2 HVUL1H07771.2 0.0192407557589478
HVUL0H00462.2 HVUL1H07822.2 0.0326030063471668
HVUL0H00462.2 HVUL1H08320.2 0.000326464356087939
HVUL0H00462.2 HVUL1H08352.2 1.80270460480681e-06
HVUL0H00462.2 HVUL1H08399.2 1.29696539981749e-05
HVUL0H00462.2 HVUL1H08544.2 1.50375703860622e-06
HVUL0H00462.2 HVUL1H08935.2 9.44032639199842e-05
HVUL0H00462.2 HVUL1H09697.2 4.87692624416563e-06
HVUL0H00462.2 HVUL1H09755.2 4.57893788731425e-08
HVUL0H00462.2 HVUL1H09854.2 1.50921464219769e-06
HVUL0H00462.2 HVUL1H11389.2 0.00649590060545197
HVUL0H00462.2 HVUL1H11631.2 1.94439558562671e-06
HVUL0H00462.2 HVUL1H11683.2 0.0221410283017386
HVUL0H00462.2 HVUL1H11872.2 1.99294602089519e-06
HVUL0H00462.2 HVUL1H12218.2 4.52027592202018e-06
HVUL0H00462.2 HVUL1H12220.2 5.64209585759041e-07
HVUL0H00462.2 HVUL1H12629.2 0.0375804077017869
HVUL0H00462.2 HVUL1H12635.2 1.63735128455664e-06
HVUL0H00462.2 HVUL1H13139.2 3.19956009914171e-06
HVUL0H00462.2 HVUL1H13394.2 1.36002461619815e-05
HVUL0H00462.2 HVUL1H14038.2 3.53087485033709e-05
HVUL0H00462.2 HVUL1H14088.2 7.98960157868421e-06
HVUL0H00462.2 HVUL1H14226.2 0.000531023323631249
HVUL0H00462.2 HVUL1H14474.2 3.86798337039504e-07
HVUL0H00462.2 HVUL1H15041.2 9.4803109677011e-06
HVUL0H00462.2 HVUL1H15363.2 0.022306957196406
HVUL0H00462.2 HVUL1H15743.2 1.76853229655608e-06
HVUL0H00462.2 HVUL1H15858.2 0.0376973227958018
HVUL0H00462.2 HVUL1H16764.2 3.66315497661574e-05
HVUL0H00462.2 HVUL1H16787.2 9.17246259781508e-07
HVUL0H00462.2 HVUL1H18436.2 5.14058964957005e-06
HVUL0H00462.2 HVUL1H19148.2 9.56104285442777e-06
HVUL0H00462.2 HVUL1H19507.2 0.00184605751562156
HVUL0H00462.2 HVUL1H19514.2 2.17034728860734e-06
HVUL0H00462.2 HVUL1H22403.2 2.90952479695283e-05
HVUL0H00462.2 HVUL1H22533.2 0.000525535380834726
HVUL0H00462.2 HVUL1H22602.2 0.00102554402039865
HVUL0H00462.2 HVUL1H22714.2 4.34470821776594e-07
HVUL0H00462.2 HVUL1H22802.2 0.000799520894482638
HVUL0H00462.2 HVUL1H22869.2 9.43980129105467e-06
HVUL0H00462.2 HVUL1H23150.2 6.03560193530186e-08
HVUL0H00462.2 HVUL1H23813.2 0.0577064056261526
HVUL0H00462.2 HVUL1H23814.2 0.0403141827901193
HVUL0H00462.2 HVUL1H23888.2 0.00922233563946783
HVUL0H00462.2 HVUL1H23978.2 7.30287484162883e-08
HVUL0H00462.2 HVUL1H24391.2 4.49956545838397e-07
HVUL0H00462.2 HVUL1H24392.2 0.000205408461497532
HVUL0H00462.2 HVUL1H24394.2 0.000102083493402893
HVUL0H00462.2 HVUL1H24456.2 0.000880682679785241
HVUL0H00462.2 HVUL1H24895.2 0.0222734802961964
HVUL0H00462.2 HVUL1H25778.2 4.93639355336365e-07
HVUL0H00462.2 HVUL1H26069.2 0.0202304218704862
HVUL0H00462.2 HVUL1H26689.2 3.85506402619152e-06
HVUL0H00462.2 HVUL1H26690.2 2.36977461382467e-06
HVUL0H00462.2 HVUL1H27371.2 7.80922360828311e-05
HVUL0H00462.2 HVUL1H27755.2 0.00818265297480569
HVUL0H00462.2 HVUL1H28613.2 5.72134751269582e-07
HVUL0H00462.2 HVUL1H28709.2 0.00350881269425488
HVUL0H00462.2 HVUL1H29058.2 0.0121133433184559
HVUL0H00462.2 HVUL1H29157.2 0.0449556278572338
HVUL0H00462.2 HVUL1H29639.2 5.77041756351146e-05
HVUL0H00462.2 HVUL1H30272.2 5.37068294029322e-06
HVUL0H00462.2 HVUL1H30591.2 1.56012680086096e-05
HVUL0H00462.2 HVUL1H30861.2 1.19053786421563e-06
HVUL0H00462.2 HVUL1H30947.2 0.00369188872193046
HVUL0H00462.2 HVUL1H31009.2 5.26269883320251e-07
HVUL0H00462.2 HVUL1H31441.2 3.9604772352241e-06
HVUL0H00462.2 HVUL1H31493.2 2.80578775060319e-06
HVUL0H00462.2 HVUL1H31797.2 1.43192712872164e-05
HVUL0H00462.2 HVUL1H32033.2 3.21557740277177e-07
HVUL0H00462.2 HVUL1H32247.2 0.000478846462451345
HVUL0H00462.2 HVUL1H32790.2 1.28477768127696e-06
HVUL0H00462.2 HVUL1H34171.2 0.00337881587266625
HVUL0H00462.2 HVUL1H34231.2 2.666215167923e-05
HVUL0H00462.2 HVUL1H34234.2 1.77045811158382e-06
HVUL0H00462.2 HVUL1H34287.2 7.61777038191541e-07
HVUL0H00462.2 HVUL1H34368.2 2.86149702978843e-06
HVUL0H00462.2 HVUL1H34922.2 0.000176997026400092
HVUL0H00462.2 HVUL1H34924.2 0.000277186954829721
HVUL0H00462.2 HVUL1H34928.2 0.000128340994288084
HVUL0H00462.2 HVUL1H34929.2 0.000363140424418555
HVUL0H00462.2 HVUL1H35226.2 1.87240978427777e-05
HVUL0H00462.2 HVUL1H35232.2 0.0146658748611642
HVUL0H00462.2 HVUL1H35310.2 0.000122662299221064
HVUL0H00462.2 HVUL1H35361.2 0.0069891565544049
HVUL0H00462.2 HVUL1H35515.2 3.48270262883172e-05
HVUL0H00462.2 HVUL1H36758.2 1.4252076924564e-06
HVUL0H00462.2 HVUL1H37070.2 1.19898571201726e-06
HVUL0H00462.2 HVUL1H37693.2 0.042365361871517
HVUL0H00462.2 HVUL1H37702.2 0.00346439512327308
HVUL0H00462.2 HVUL1H39468.2 7.16100220367124e-06
HVUL0H00462.2 HVUL1H39878.2 2.96733061337737e-05
HVUL0H00462.2 HVUL1H40517.2 0.0133300799590138
HVUL0H00462.2 HVUL1H41697.2 0.00905438922400109
HVUL0H00462.2 HVUL1H41877.2 0.00225287520883718
HVUL0H00462.2 HVUL1H41878.2 0.000666853966581439
HVUL0H00462.2 HVUL1H41881.2 0.000134753324203704
HVUL0H00462.2 HVUL1H41883.2 0.00029764362768545
HVUL0H00462.2 HVUL1H42005.2 0.0311205034920233
HVUL0H00462.2 HVUL1H42058.2 0.00487613849206497
HVUL0H00462.2 HVUL1H42081.2 1.40760338344912e-05
HVUL0H00462.2 HVUL1H43354.2 0.00267701607164002
HVUL0H00462.2 HVUL1H43477.2 0.00447616733219331
HVUL0H00462.2 HVUL1H43749.2 1.17072506087754e-06
HVUL0H00462.2 HVUL1H44903.2 0.000508751043841654
HVUL0H00462.2 HVUL1H47481.2 0.000232441516070011
HVUL0H00462.2 HVUL1H48253.2 0.0015290130043446
HVUL0H00462.2 HVUL1H48305.2 5.99316276075967e-08
HVUL0H00462.2 HVUL1H48570.2 0.003533435327294
HVUL0H00462.2 HVUL1H48704.2 6.74043795468724e-07
HVUL0H00462.2 HVUL1H48754.2 0.000221767658558623
HVUL0H00462.2 HVUL1H49400.2 0.000557743269894795
HVUL0H00462.2 HVUL1H49402.2 0.000492722918596267
HVUL0H00462.2 HVUL1H49404.2 0.000400297462785589
HVUL0H00462.2 HVUL1H49511.2 1.91034757312159e-05
HVUL0H00462.2 HVUL1H50011.2 5.86448777750388e-05
HVUL0H00462.2 HVUL1H50095.2 0.000371220928176704
HVUL0H00462.2 HVUL1H51013.2 1.48631615268767e-06
HVUL0H00462.2 HVUL1H52159.2 7.70124340063371e-07
HVUL0H00462.2 HVUL1H52641.2 9.7337472617251e-05
HVUL0H00462.2 HVUL1H52644.2 0.0018621794911452
HVUL0H00462.2 HVUL1H52645.2 0.00186355653715053
HVUL0H00462.2 HVUL1H52934.2 0.00793142849446625
HVUL0H00462.2 HVUL1H54682.2 1.58459763613473e-05
HVUL0H00462.2 HVUL1H54683.2 1.97899948952338e-05
HVUL0H00462.2 HVUL1H55017.2 0.0163209656588057
HVUL0H00462.2 HVUL1H58987.2 0.000380065761570678
HVUL0H00462.2 HVUL1H59462.2 0.000113035139027184
HVUL0H00462.2 HVUL2H00395.2 0.000310889729626587
HVUL0H00462.2 HVUL2H00951.2 0.000514928474425575
HVUL0H00462.2 HVUL2H01025.2 0.00629714803667835
HVUL0H00462.2 HVUL2H01030.2 2.71396580101566e-05
HVUL0H00462.2 HVUL2H01186.2 0.00013195168961649
HVUL0H00462.2 HVUL2H01202.2 0.00154120568913333
HVUL0H00462.2 HVUL2H01395.2 7.26095906118554e-05
HVUL0H00462.2 HVUL2H01450.2 5.57243794658805e-07
HVUL0H00462.2 HVUL2H01500.2 2.58974900973005e-05
HVUL0H00462.2 HVUL2H01522.2 6.57672577505882e-07
HVUL0H00462.2 HVUL2H02262.2 0.000149954057467277
HVUL0H00462.2 HVUL2H02367.2 0.0259958326023044
HVUL0H00462.2 HVUL2H02439.2 9.86352174626919e-05
HVUL0H00462.2 HVUL2H02614.2 1.65938918126783e-06
HVUL0H00462.2 HVUL2H02635.2 0.0244104367789939
HVUL0H00462.2 HVUL2H02735.2 0.00122755689724719
HVUL0H00462.2 HVUL2H03127.2 0.0320469582671541
HVUL0H00462.2 HVUL2H03373.2 4.73084364233815e-07
HVUL0H00462.2 HVUL2H03578.2 1.86112482989886e-06
HVUL0H00462.2 HVUL2H03669.2 2.39049789143098e-08
HVUL0H00462.2 HVUL2H03756.2 3.5366565439085e-06
HVUL0H00462.2 HVUL2H03927.2 5.35471033416053e-08
HVUL0H00462.2 HVUL2H04862.2 4.17232625952799e-06
HVUL0H00462.2 HVUL2H04863.2 0.0465436859964587
HVUL0H00462.2 HVUL2H05189.2 0.000215694354937494
HVUL0H00462.2 HVUL2H05270.2 9.54744764485884e-06
HVUL0H00462.2 HVUL2H05348.2 4.67057343277639e-05
HVUL0H00462.2 HVUL2H05474.2 0.000270153907109429
HVUL0H00462.2 HVUL2H05648.2 4.56768136818002e-07
HVUL0H00462.2 HVUL2H06161.2 0.00421657041434726
HVUL0H00462.2 HVUL2H06224.2 1.25814419707962e-06
HVUL0H00462.2 HVUL2H06254.2 1.62578714027365e-07
HVUL0H00462.2 HVUL2H06604.2 2.09164563875357e-05
HVUL0H00462.2 HVUL2H06619.2 1.90669268850162e-05
HVUL0H00462.2 HVUL2H06644.2 1.23549064233266e-06
HVUL0H00462.2 HVUL2H06967.2 0.0608696905809269
HVUL0H00462.2 HVUL2H07176.2 0.0197920391738195
HVUL0H00462.2 HVUL2H07177.2 1.94178946567496e-07
HVUL0H00462.2 HVUL2H07445.2 0.000181857376466878
HVUL0H00462.2 HVUL2H07478.2 7.76545295755919e-06
HVUL0H00462.2 HVUL2H07560.2 2.94228267505242e-06
HVUL0H00462.2 HVUL2H07776.2 1.61820452975437e-08
HVUL0H00462.2 HVUL2H07990.2 0.000110037252448611
HVUL0H00462.2 HVUL2H08028.2 0.051970893806342
HVUL0H00462.2 HVUL2H08058.2 6.08735247839225e-06
HVUL0H00462.2 HVUL2H08081.2 0.048862211574611
HVUL0H00462.2 HVUL2H08409.2 0.00754032656059392
HVUL0H00462.2 HVUL2H08436.2 9.40739519019746e-07
HVUL0H00462.2 HVUL2H09285.2 5.19553812668755e-05
HVUL0H00462.2 HVUL2H09378.2 0.0551834967772949
HVUL0H00462.2 HVUL2H09812.2 0.00054964999528425
HVUL0H00462.2 HVUL2H10372.2 2.87763012019101e-05
HVUL0H00462.2 HVUL2H10373.2 4.87917367765785e-06
HVUL0H00462.2 HVUL2H10517.2 6.75564857981418e-06
HVUL0H00462.2 HVUL2H10518.2 6.46715217116411e-05
HVUL0H00462.2 HVUL2H10723.2 1.78073427321628e-05
HVUL0H00462.2 HVUL2H10865.2 0.000529407777868795
HVUL0H00462.2 HVUL2H10947.2 1.04960799547146e-06
HVUL0H00462.2 HVUL2H11031.2 1.19583794928559e-05
HVUL0H00462.2 HVUL2H11035.2 2.9888206729048e-07
HVUL0H00462.2 HVUL2H11156.2 4.89094069358809e-06
HVUL0H00462.2 HVUL2H11393.2 0.00516655314167965
HVUL0H00462.2 HVUL2H11667.2 4.17728648150949e-05
HVUL0H00462.2 HVUL2H11772.2 0.0067003330172932
HVUL0H00462.2 HVUL2H12467.2 1.57089589083974e-06
HVUL0H00462.2 HVUL2H12616.2 1.56045980372104e-06
HVUL0H00462.2 HVUL2H12650.2 0.0498429484449498
HVUL0H00462.2 HVUL2H12860.2 3.17984155505696e-08
HVUL0H00462.2 HVUL2H12983.2 3.93819371472132e-06
HVUL0H00462.2 HVUL2H13055.2 0.0184574203973329
HVUL0H00462.2 HVUL2H13279.2 0.000255537219736876
HVUL0H00462.2 HVUL2H13491.2 0.000257557279066214
HVUL0H00462.2 HVUL2H13714.2 0.0201741061934239
HVUL0H00462.2 HVUL2H13839.2 5.20504831060877e-06
HVUL0H00462.2 HVUL2H13903.2 0.00514820406674092
HVUL0H00462.2 HVUL2H14321.2 6.29310930663801e-07
HVUL0H00462.2 HVUL2H14341.2 1.66544930753214e-05
HVUL0H00462.2 HVUL2H15134.2 0.000123919196761096
HVUL0H00462.2 HVUL2H15501.2 0.00082689234927808
HVUL0H00462.2 HVUL2H15665.2 0.00618200657059587
HVUL0H00462.2 HVUL2H16172.2 0.00873627832965108
HVUL0H00462.2 HVUL2H16277.2 0.0113844250993212
HVUL0H00462.2 HVUL2H16460.2 2.01035716532753e-07
HVUL0H00462.2 HVUL2H16482.2 0.0631120598772064
HVUL0H00462.2 HVUL2H16605.2 0.0028159154449828
HVUL0H00462.2 HVUL2H16986.2 1.85053156626196e-06
HVUL0H00462.2 HVUL2H17073.2 2.4650763648062e-05
HVUL0H00462.2 HVUL2H17279.2 0.0300695902119712
HVUL0H00462.2 HVUL2H17344.2 0.0394501419738053
HVUL0H00462.2 HVUL2H17573.2 0.00556350519569459
HVUL0H00462.2 HVUL2H17628.2 0.0106610289469834
HVUL0H00462.2 HVUL2H18223.2 1.02157552663568e-06
HVUL0H00462.2 HVUL2H18497.2 0.0208515974850657
HVUL0H00462.2 HVUL2H18598.2 0.0318503511781983
HVUL0H00462.2 HVUL2H18881.2 0.0359679219610186
HVUL0H00462.2 HVUL2H19071.2 7.91980413432252e-06
HVUL0H00462.2 HVUL2H19379.2 3.29693009914686e-06
HVUL0H00462.2 HVUL2H19380.2 2.55799598961587e-06
HVUL0H00462.2 HVUL2H19637.2 3.73924300564617e-06
HVUL0H00462.2 HVUL2H19926.2 9.82716641322345e-05
HVUL0H00462.2 HVUL2H20080.2 5.32788957850533e-05
HVUL0H00462.2 HVUL2H20148.2 0.00359899381570765
HVUL0H00462.2 HVUL2H20175.2 1.0743199621268e-08
HVUL0H00462.2 HVUL2H20176.2 4.70903783912941e-09
HVUL0H00462.2 HVUL2H20439.2 0.000618779020214436
HVUL0H00462.2 HVUL2H20445.2 0.0589944927913379
HVUL0H00462.2 HVUL2H20800.2 6.9872426928629e-05
HVUL0H00462.2 HVUL2H21113.2 1.08177939227383e-08
HVUL0H00462.2 HVUL2H21119.2 3.74657465123378e-05
HVUL0H00462.2 HVUL2H21125.2 2.45770604071097e-07
HVUL0H00462.2 HVUL2H21195.2 0.00289895682621368
HVUL0H00462.2 HVUL2H21323.2 2.03178650699041e-06
HVUL0H00462.2 HVUL2H21467.2 0.044312206497628
HVUL0H00462.2 HVUL2H21597.2 0.00129764170390591
HVUL0H00462.2 HVUL2H22007.2 0.00011062058372697
HVUL0H00462.2 HVUL2H22124.2 2.96197727727543e-05
HVUL0H00462.2 HVUL2H22196.2 0.0429109645012115
HVUL0H00462.2 HVUL2H22217.2 0.045782789372886
HVUL0H00462.2 HVUL2H22263.2 0.00165671146868346
HVUL0H00462.2 HVUL2H22717.2 1.44339119412446e-05
HVUL0H00462.2 HVUL2H22718.2 7.69632021752386e-06
HVUL0H00462.2 HVUL2H22732.2 7.31583052351058e-07
HVUL0H00462.2 HVUL2H22734.2 0.00479849638408254
HVUL0H00462.2 HVUL2H22796.2 0.00137784252260637
HVUL0H00462.2 HVUL2H22858.2 0.00315271165029445
HVUL0H00462.2 HVUL2H23029.2 0.0232807334217938
HVUL0H00462.2 HVUL2H23032.2 8.7757200705772e-08
HVUL0H00462.2 HVUL2H23179.2 0.000421320885137652
HVUL0H00462.2 HVUL2H23500.2 3.05045225850212e-06
HVUL0H00462.2 HVUL2H23501.2 1.39392647960096e-05
HVUL0H00462.2 HVUL2H23599.2 0.00674104129919875
HVUL0H00462.2 HVUL2H24229.2 0.000603553279674647
HVUL0H00462.2 HVUL2H24239.2 2.76877320236695e-07
HVUL0H00462.2 HVUL2H24355.2 7.42473545032775e-07
HVUL0H00462.2 HVUL2H24608.2 5.81243803168397e-05
HVUL0H00462.2 HVUL2H25131.2 3.79037441479166e-05
HVUL0H00462.2 HVUL2H25272.2 0.00360240436901084
HVUL0H00462.2 HVUL2H25933.2 2.76604345785152e-06
HVUL0H00462.2 HVUL2H26074.2 0.0265635103507367
HVUL0H00462.2 HVUL2H26260.2 0.00507945426478718
HVUL0H00462.2 HVUL2H26265.2 4.53171063320044e-07
HVUL0H00462.2 HVUL2H26379.2 6.94771580915222e-07
HVUL0H00462.2 HVUL2H26486.2 0.0176176541762867
HVUL0H00462.2 HVUL2H26489.2 1.2518925633073e-05
HVUL0H00462.2 HVUL2H26598.2 6.53657111896731e-08
HVUL0H00462.2 HVUL2H26658.2 2.5407673178559e-06
HVUL0H00462.2 HVUL2H27241.2 0.000208568222654669
HVUL0H00462.2 HVUL2H28168.2 2.25996634961972e-05
HVUL0H00462.2 HVUL2H28401.2 3.32077414271362e-06
HVUL0H00462.2 HVUL2H28445.2 0.0037247851933183
HVUL0H00462.2 HVUL2H28493.2 1.73716945954259e-05
HVUL0H00462.2 HVUL2H28705.2 0.000411676546403969
HVUL0H00462.2 HVUL2H28788.2 0.000104888018435827
HVUL0H00462.2 HVUL2H29366.2 7.89278134542893e-07
HVUL0H00462.2 HVUL2H30294.2 2.50674261016802e-05
HVUL0H00462.2 HVUL2H30295.2 3.88373604724508e-05
HVUL0H00462.2 HVUL2H30321.2 0.00537589380390802
HVUL0H00462.2 HVUL2H30322.2 0.00010351601391493
HVUL0H00462.2 HVUL2H30326.2 7.99971469729414e-06
HVUL0H00462.2 HVUL2H30409.2 0.0104231024898225
HVUL0H00462.2 HVUL2H30417.2 2.18693311952816e-05
HVUL0H00462.2 HVUL2H30445.2 4.37601650955327e-05
HVUL0H00462.2 HVUL2H30504.2 3.31036972027167e-07
HVUL0H00462.2 HVUL2H30506.2 1.0370559292182e-05
HVUL0H00462.2 HVUL2H30551.2 0.0135132518582592
HVUL0H00462.2 HVUL2H30556.2 0.000989525614655746
HVUL0H00462.2 HVUL2H30597.2 0.0242032037813679
HVUL0H00462.2 HVUL2H30893.2 1.74457957522988e-08
HVUL0H00462.2 HVUL2H30907.2 2.33773594726689e-06
HVUL0H00462.2 HVUL2H31036.2 5.35734321122453e-05
HVUL0H00462.2 HVUL2H31148.2 8.52688471637939e-06
HVUL0H00462.2 HVUL2H31151.2 0.0443707922387957
HVUL0H00462.2 HVUL2H31183.2 0.00464378509193506
HVUL0H00462.2 HVUL2H31184.2 0.00873367528916883
HVUL0H00462.2 HVUL2H31713.2 1.7476534653986e-07
HVUL0H00462.2 HVUL2H31780.2 0.0210783582148426
HVUL0H00462.2 HVUL2H31880.2 0.0252365759264351
HVUL0H00462.2 HVUL2H32291.2 2.0398430268105e-05
HVUL0H00462.2 HVUL2H32297.2 2.01697739380879e-05
HVUL0H00462.2 HVUL2H32298.2 7.34154914141487e-07
HVUL0H00462.2 HVUL2H32299.2 3.27814205641907e-07
HVUL0H00462.2 HVUL2H32781.2 0.0169665761480975
HVUL0H00462.2 HVUL2H33190.2 0.00509252169947631
HVUL0H00462.2 HVUL2H34472.2 0.000140085910697772
HVUL0H00462.2 HVUL2H34589.2 8.07364905328834e-08
HVUL0H00462.2 HVUL2H35254.2 6.27890479766316e-06
HVUL0H00462.2 HVUL2H36002.2 9.37181596113995e-08
HVUL0H00462.2 HVUL2H36049.2 1.12996956458047e-07
HVUL0H00462.2 HVUL2H36324.2 0.000216810256624259
HVUL0H00462.2 HVUL2H36646.2 0.00132965810535583
HVUL0H00462.2 HVUL2H36921.2 0.00203654326436857
HVUL0H00462.2 HVUL2H37244.2 1.67064437975997e-06
HVUL0H00462.2 HVUL2H38459.2 1.2813140757407e-06
HVUL0H00462.2 HVUL2H38777.2 0.0191659225925817
HVUL0H00462.2 HVUL2H38815.2 0.000850606566005142
HVUL0H00462.2 HVUL2H38852.2 0.00484749533335255
HVUL0H00462.2 HVUL2H39025.2 0.000411819032954175
HVUL0H00462.2 HVUL2H39130.2 0.0692361512902336
HVUL0H00462.2 HVUL2H39480.2 1.62724858049777e-08
HVUL0H00462.2 HVUL2H39827.2 1.45802354170786e-08
HVUL0H00462.2 HVUL2H40169.2 1.11132889407636e-06
HVUL0H00462.2 HVUL2H40873.2 3.62185098323079e-06
HVUL0H00462.2 HVUL2H41240.2 6.45713737828975e-06
HVUL0H00462.2 HVUL2H42069.2 0.000382414755693827
HVUL0H00462.2 HVUL2H42675.2 1.84081110908799e-08
HVUL0H00462.2 HVUL2H42727.2 1.96810661095259e-08
HVUL0H00462.2 HVUL2H42818.2 0.000492765504342205
HVUL0H00462.2 HVUL2H43076.2 3.7882426995219e-07
HVUL0H00462.2 HVUL2H43878.2 2.65967783469128e-05
HVUL0H00462.2 HVUL2H44536.2 1.88080274654751e-05
HVUL0H00462.2 HVUL2H46402.2 0.000515065663517175
HVUL0H00462.2 HVUL2H46502.2 0.00263582609947683
HVUL0H00462.2 HVUL2H46752.2 0.00719815255759273
HVUL0H00462.2 HVUL2H47632.2 5.9733876965973e-07
HVUL0H00462.2 HVUL2H47636.2 0.000272271754266982
HVUL0H00462.2 HVUL2H48107.2 0.000557183880796368
HVUL0H00462.2 HVUL2H48318.2 0.0032469150439874
HVUL0H00462.2 HVUL2H48817.2 0.000325749371882703
HVUL0H00462.2 HVUL2H48825.2 4.97701696186177e-06
HVUL0H00462.2 HVUL2H49706.2 0.000210336114165005
HVUL0H00462.2 HVUL2H50050.2 4.63211439865062e-07
HVUL0H00462.2 HVUL2H50342.2 1.48275925200901e-05
HVUL0H00462.2 HVUL2H50478.2 0.000122240797437562
HVUL0H00462.2 HVUL2H50798.2 0.000247820370513157
HVUL0H00462.2 HVUL2H52760.2 0.0345392227929561
HVUL0H00462.2 HVUL2H52999.2 3.11530296163316e-06
HVUL0H00462.2 HVUL2H53730.2 1.77178642396261e-05
HVUL0H00462.2 HVUL2H53922.2 0.0484134125270908
HVUL0H00462.2 HVUL2H55371.2 1.52236070085469e-05
HVUL0H00462.2 HVUL2H57714.2 1.34994474187604e-05
HVUL0H00462.2 HVUL2H57724.2 0.000973694340333847
HVUL0H00462.2 HVUL2H58246.2 1.63042092577292e-06
HVUL0H00462.2 HVUL2H58252.2 4.14435127634847e-06
HVUL0H00462.2 HVUL2H59224.2 1.51123815490467e-06
HVUL0H00462.2 HVUL2H59603.2 0.000109798421699047
HVUL0H00462.2 HVUL3H00190.2 2.42397249660932e-05
HVUL0H00462.2 HVUL3H00491.2 0.00115213494429988
HVUL0H00462.2 HVUL3H00822.2 0.00182364681072933
HVUL0H00462.2 HVUL3H00880.2 0.0305236637972303
HVUL0H00462.2 HVUL3H01445.2 2.11779361470567e-07
HVUL0H00462.2 HVUL3H01446.2 4.65862552769166e-08
HVUL0H00462.2 HVUL3H01819.2 0.000366527969340461
HVUL0H00462.2 HVUL3H02116.2 1.51228809357772e-05
HVUL0H00462.2 HVUL3H02221.2 0.000729847167649293
HVUL0H00462.2 HVUL3H02643.2 0.00611634637593445
HVUL0H00462.2 HVUL3H02780.2 3.69707440916777e-05
HVUL0H00462.2 HVUL3H02805.2 4.71364287524072e-06
HVUL0H00462.2 HVUL3H02932.2 0.00162922611134289
HVUL0H00462.2 HVUL3H03170.2 1.49306555109546e-05
HVUL0H00462.2 HVUL3H03171.2 6.93334958047247e-06
HVUL0H00462.2 HVUL3H03644.2 0.000264628285066219
HVUL0H00462.2 HVUL3H03847.2 8.60119405005698e-07
HVUL0H00462.2 HVUL3H04278.2 0.00294126210787814
HVUL0H00462.2 HVUL3H04333.2 5.47523604879774e-06
HVUL0H00462.2 HVUL3H04363.2 3.89808289534977e-08
HVUL0H00462.2 HVUL3H04807.2 1.29851511586229e-07
HVUL0H00462.2 HVUL3H04882.2 0.0003798981042915
HVUL0H00462.2 HVUL3H05759.2 0.000222029625903692
HVUL0H00462.2 HVUL3H06041.2 0.000250600780261942
HVUL0H00462.2 HVUL3H06053.2 0.00031728238526465
HVUL0H00462.2 HVUL3H06083.2 1.15729610551956e-05
HVUL0H00462.2 HVUL3H06978.2 5.04657702079187e-07
HVUL0H00462.2 HVUL3H07018.2 8.10753464756652e-05
HVUL0H00462.2 HVUL3H07033.2 0.000105046016678134
HVUL0H00462.2 HVUL3H07096.2 2.30898773837972e-05
HVUL0H00462.2 HVUL3H07101.2 0.000105026486370273
HVUL0H00462.2 HVUL3H07242.2 0.000918354363538531
HVUL0H00462.2 HVUL3H07244.2 0.00183496899957809
HVUL0H00462.2 HVUL3H07381.2 0.00133718382251612
HVUL0H00462.2 HVUL3H07416.2 6.9487664211607e-07
HVUL0H00462.2 HVUL3H07559.2 6.31386307195492e-07
HVUL0H00462.2 HVUL3H08164.2 3.67724488745516e-07
HVUL0H00462.2 HVUL3H08403.2 0.0097713449846802
HVUL0H00462.2 HVUL3H08405.2 0.00988044235233781
HVUL0H00462.2 HVUL3H09270.2 0.000100569591728376
HVUL0H00462.2 HVUL3H09298.2 3.58854394396914e-06
HVUL0H00462.2 HVUL3H09488.2 4.81948167170653e-07
HVUL0H00462.2 HVUL3H09492.2 1.59473375156168e-07
HVUL0H00462.2 HVUL3H09556.2 0.0026374686845873
HVUL0H00462.2 HVUL3H09604.2 1.91140649784222e-05
HVUL0H00462.2 HVUL3H09744.2 9.13562067577509e-05
HVUL0H00462.2 HVUL3H09822.2 0.0028367440403375
HVUL0H00462.2 HVUL3H10030.2 7.52388289539879e-07
HVUL0H00462.2 HVUL3H10114.2 0.00378770950857156
HVUL0H00462.2 HVUL3H10227.2 2.36987651756214e-05
HVUL0H00462.2 HVUL3H10596.2 3.35541970833348e-06
HVUL0H00462.2 HVUL3H10635.2 0.000408081181183216
HVUL0H00462.2 HVUL3H10935.2 7.42636504927687e-07
HVUL0H00462.2 HVUL3H12096.2 2.06386804564763e-06
HVUL0H00462.2 HVUL3H12530.2 0.0420907342250025
HVUL0H00462.2 HVUL3H12726.2 0.00881739389100603
HVUL0H00462.2 HVUL3H12905.2 1.17299261449095e-06
HVUL0H00462.2 HVUL3H13288.2 2.42397249660932e-05
HVUL0H00462.2 HVUL3H13321.2 5.84567573077213e-05
HVUL0H00462.2 HVUL3H14067.2 2.62926610704049e-05
HVUL0H00462.2 HVUL3H14150.2 4.16201117347531e-06
HVUL0H00462.2 HVUL3H14253.2 1.5017557137652e-06
HVUL0H00462.2 HVUL3H14367.2 6.1118126616534e-07
HVUL0H00462.2 HVUL3H15223.2 3.78539622693915e-05
HVUL0H00462.2 HVUL3H15474.2 0.00287677914279654
HVUL0H00462.2 HVUL3H15531.2 1.629354742325e-08
HVUL0H00462.2 HVUL3H15609.2 3.26982935530606e-06
HVUL0H00462.2 HVUL3H15610.2 6.1440257910711e-07
HVUL0H00462.2 HVUL3H15611.2 0.000130197563242438
HVUL0H00462.2 HVUL3H16023.2 0.0048575483891649
HVUL0H00462.2 HVUL3H16356.2 2.46126081326687e-05
HVUL0H00462.2 HVUL3H16383.2 3.85576490020719e-07
HVUL0H00462.2 HVUL3H16699.2 4.39639241079308e-07
HVUL0H00462.2 HVUL3H17021.2 9.23913234656928e-06
HVUL0H00462.2 HVUL3H17430.2 0.000680234605291514
HVUL0H00462.2 HVUL3H17706.2 0.0106298794333943
HVUL0H00462.2 HVUL3H18318.2 0.000973908431087325
HVUL0H00462.2 HVUL3H18624.2 0.000153991035316199
HVUL0H00462.2 HVUL3H18631.2 3.90590242635004e-06
HVUL0H00462.2 HVUL3H18707.2 0.00197592425260509
HVUL0H00462.2 HVUL3H18867.2 0.000892920586200611
HVUL0H00462.2 HVUL3H19593.2 0.000134178958804228
HVUL0H00462.2 HVUL3H19890.2 0.0006353293581013
HVUL0H00462.2 HVUL3H20126.2 2.3504948131826e-06
HVUL0H00462.2 HVUL3H20756.2 0.0352987592374477
HVUL0H00462.2 HVUL3H20924.2 1.21889453984435e-08
HVUL0H00462.2 HVUL3H21204.2 5.04453714220436e-06
HVUL0H00462.2 HVUL3H21206.2 0.000184873941422374
HVUL0H00462.2 HVUL3H21404.2 0.00111799793230688
HVUL0H00462.2 HVUL3H21715.2 5.85817991307389e-06
HVUL0H00462.2 HVUL3H22174.2 0.0356697008982686
HVUL0H00462.2 HVUL3H22443.2 0.0127753892963196
HVUL0H00462.2 HVUL3H22939.2 0.000186414024039031
HVUL0H00462.2 HVUL3H23638.2 0.000993035653953905
HVUL0H00462.2 HVUL3H23722.2 5.68979904962238e-06
HVUL0H00462.2 HVUL3H23761.2 9.54556934150029e-06
HVUL0H00462.2 HVUL3H24064.2 9.9148919886873e-06
HVUL0H00462.2 HVUL3H24160.2 2.85265659318135e-07
HVUL0H00462.2 HVUL3H24324.2 1.47312962400907e-05
HVUL0H00462.2 HVUL3H24357.2 1.09301710164277e-08
HVUL0H00462.2 HVUL3H25246.2 0.0134004185857658
HVUL0H00462.2 HVUL3H25330.2 3.18452903341585e-07
HVUL0H00462.2 HVUL3H25953.2 0.00277261486320311
HVUL0H00462.2 HVUL3H26786.2 0.0496830538352094
HVUL0H00462.2 HVUL3H26909.2 0.0052743816236825
HVUL0H00462.2 HVUL3H26980.2 5.42804648062247e-06
HVUL0H00462.2 HVUL3H26998.2 0.000182702552846866
HVUL0H00462.2 HVUL3H27160.2 3.4404957730317e-07
HVUL0H00462.2 HVUL3H27484.2 0.00145060991981546
HVUL0H00462.2 HVUL3H27958.2 4.09053730661002e-06
HVUL0H00462.2 HVUL3H28147.2 0.00582308701066636
HVUL0H00462.2 HVUL3H29808.2 1.28760891961158e-07
HVUL0H00462.2 HVUL3H30595.2 0.0170829154550837
HVUL0H00462.2 HVUL3H31197.2 8.2985793619034e-08
HVUL0H00462.2 HVUL3H31560.2 0.00358419099279657
HVUL0H00462.2 HVUL3H31594.2 1.63902468272797e-05
HVUL0H00462.2 HVUL3H32142.2 5.68980923622411e-05
HVUL0H00462.2 HVUL3H32270.2 3.46472286561471e-07
HVUL0H00462.2 HVUL3H32815.2 9.37730002543445e-08
HVUL0H00462.2 HVUL3H32816.2 0.0449788988710641
HVUL0H00462.2 HVUL3H33071.2 0.000192903968142199
HVUL0H00462.2 HVUL3H34000.2 0.0014857830847309
HVUL0H00462.2 HVUL3H34744.2 2.69095726263458e-07
HVUL0H00462.2 HVUL3H34864.2 0.00338531934146038
HVUL0H00462.2 HVUL3H35000.2 0.0273485442670952
HVUL0H00462.2 HVUL3H35317.2 8.85322125028626e-05
HVUL0H00462.2 HVUL3H35336.2 0.0117030918592712
HVUL0H00462.2 HVUL3H35420.2 0.000592416735094069
HVUL0H00462.2 HVUL3H35856.2 6.73285561724219e-09
HVUL0H00462.2 HVUL3H36025.2 2.75219698328642e-05
HVUL0H00462.2 HVUL3H36160.2 1.21689958263631e-07
HVUL0H00462.2 HVUL3H37504.2 1.07856238251747e-06
HVUL0H00462.2 HVUL3H37581.2 0.0032292613760817
HVUL0H00462.2 HVUL3H37744.2 2.12295139959128e-07
HVUL0H00462.2 HVUL3H37876.2 0.00067096443347273
HVUL0H00462.2 HVUL3H38261.2 5.84979058825794e-05
HVUL0H00462.2 HVUL3H38490.2 0.0033674903270044
HVUL0H00462.2 HVUL3H38509.2 4.25076101058368e-06
HVUL0H00462.2 HVUL3H38911.2 2.52987617639721e-07
HVUL0H00462.2 HVUL3H38932.2 0.00130510168214073
HVUL0H00462.2 HVUL3H38937.2 0.00433374595779697
HVUL0H00462.2 HVUL3H39940.2 3.33108161623568e-07
HVUL0H00462.2 HVUL3H42215.2 5.54213967013749e-06
HVUL0H00462.2 HVUL3H42334.2 0.00408208005652603
HVUL0H00462.2 HVUL3H42481.2 0.00522438846767457
HVUL0H00462.2 HVUL3H42595.2 4.75890283715014e-06
HVUL0H00462.2 HVUL3H42598.2 0.000112960542778544
HVUL0H00462.2 HVUL3H42614.2 5.97033004060099e-06
HVUL0H00462.2 HVUL3H42702.2 8.96173750417802e-05
HVUL0H00462.2 HVUL3H42926.2 0.001051266875048
HVUL0H00462.2 HVUL3H43113.2 1.07319411888886e-06
HVUL0H00462.2 HVUL3H43560.2 2.91018849845864e-06
HVUL0H00462.2 HVUL3H43676.2 0.00594521570631299
HVUL0H00462.2 HVUL3H43738.2 4.03770064929403e-07
HVUL0H00462.2 HVUL3H44078.2 0.0187049533783576
HVUL0H00462.2 HVUL3H46253.2 8.65195742606899e-07
HVUL0H00462.2 HVUL3H46721.2 2.2763674241466e-06
HVUL0H00462.2 HVUL3H47421.2 0.0311742891166786
HVUL0H00462.2 HVUL3H47524.2 4.66923552452174e-07
HVUL0H00462.2 HVUL3H49734.2 5.2781101922158e-06
HVUL0H00462.2 HVUL3H50289.2 2.15219034558545e-07
HVUL0H00462.2 HVUL3H50394.2 0.000459323651753163
HVUL0H00462.2 HVUL3H50654.2 2.40034200087945e-06
HVUL0H00462.2 HVUL3H50876.2 6.10386401427e-07
HVUL0H00462.2 HVUL3H51403.2 0.00550026762353934
HVUL0H00462.2 HVUL3H51730.2 2.31393697144633e-05
HVUL0H00462.2 HVUL3H51731.2 4.35807644803963e-08
HVUL0H00462.2 HVUL3H52204.2 0.00164376800272493
HVUL0H00462.2 HVUL3H52982.2 2.58495540533274e-06
HVUL0H00462.2 HVUL3H53252.2 0.012604928443342
HVUL0H00462.2 HVUL3H53632.2 3.11466515973289e-07
HVUL0H00462.2 HVUL3H53773.2 0.00253209060188773
HVUL0H00462.2 HVUL3H54179.2 0.00491795156178025
HVUL0H00462.2 HVUL3H54698.2 0.0357617261272792
HVUL0H00462.2 HVUL3H54699.2 6.50993168122771e-07
HVUL0H00462.2 HVUL3H55505.2 7.81124777198817e-05
HVUL0H00462.2 HVUL3H56326.2 1.3341977269183e-07
HVUL0H00462.2 HVUL3H56764.2 1.42798052989841e-08
HVUL0H00462.2 HVUL3H56977.2 2.07261092227882e-05
HVUL0H00462.2 HVUL3H57087.2 1.45291181374392e-06
HVUL0H00462.2 HVUL3H57697.2 1.5167069375868e-06
HVUL0H00462.2 HVUL4H00652.2 7.22819379856914e-05
HVUL0H00462.2 HVUL4H01967.2 0.0411242161603228
HVUL0H00462.2 HVUL4H02227.2 0.000380743514155446
HVUL0H00462.2 HVUL4H02323.2 2.22749643362326e-08
HVUL0H00462.2 HVUL4H03026.2 0.000219279387312501
HVUL0H00462.2 HVUL4H03361.2 0.000143645632896704
HVUL0H00462.2 HVUL4H04085.2 4.10544017820866e-06
HVUL0H00462.2 HVUL4H04277.2 0.00315913841343411
HVUL0H00462.2 HVUL4H04766.2 0.00921635483225548
HVUL0H00462.2 HVUL4H05062.2 0.000163139744556714
HVUL0H00462.2 HVUL4H05891.2 2.45687561522679e-06
HVUL0H00462.2 HVUL4H06243.2 0.0116954979681486
HVUL0H00462.2 HVUL4H06403.2 2.54746942937934e-06
HVUL0H00462.2 HVUL4H06486.2 0.00625727770653901
HVUL0H00462.2 HVUL4H06772.2 0.0014465147546222
HVUL0H00462.2 HVUL4H07140.2 1.18733421661431e-06
HVUL0H00462.2 HVUL4H07653.2 0.00432821081864489
HVUL0H00462.2 HVUL4H07780.2 0.00500941360966397
HVUL0H00462.2 HVUL4H08846.2 0.000234529376236968
HVUL0H00462.2 HVUL4H09059.2 7.48971675915626e-06
HVUL0H00462.2 HVUL4H09319.2 3.56641035243216e-05
HVUL0H00462.2 HVUL4H09412.2 7.17603279849093e-07
HVUL0H00462.2 HVUL4H09527.2 7.00954892866279e-08
HVUL0H00462.2 HVUL4H10049.2 5.56669047501646e-07
HVUL0H00462.2 HVUL4H10062.2 0.000455511454295084
HVUL0H00462.2 HVUL4H10242.2 0.000723868791350493
HVUL0H00462.2 HVUL4H11601.2 2.43898307641416e-07
HVUL0H00462.2 HVUL4H12574.2 1.3729461993165e-07
HVUL0H00462.2 HVUL4H13063.2 1.00982327573045e-06
HVUL0H00462.2 HVUL4H13064.2 2.01469385117498e-08
HVUL0H00462.2 HVUL4H14717.2 2.26580738972632e-05
HVUL0H00462.2 HVUL4H14906.2 0.000101768170447652
HVUL0H00462.2 HVUL4H14907.2 3.02801698051553e-05
HVUL0H00462.2 HVUL4H15891.2 2.99425771541501e-07
HVUL0H00462.2 HVUL4H17678.2 6.26795235723758e-07
HVUL0H00462.2 HVUL4H17679.2 0.000303183999895733
HVUL0H00462.2 HVUL4H17794.2 0.000339190895469593
HVUL0H00462.2 HVUL4H17799.2 0.021873660116339
HVUL0H00462.2 HVUL4H18007.2 1.45867824051658e-05
HVUL0H00462.2 HVUL4H18195.2 2.38816055466541e-07
HVUL0H00462.2 HVUL4H18896.2 0.000270733916785508
HVUL0H00462.2 HVUL4H18914.2 2.52484675435636e-08
HVUL0H00462.2 HVUL4H19302.2 0.00167806455716325
HVUL0H00462.2 HVUL4H19726.2 2.42003425664813e-05
HVUL0H00462.2 HVUL4H19772.2 0.0824111432486579
HVUL0H00462.2 HVUL4H19867.2 0.0356643421539604
HVUL0H00462.2 HVUL4H20994.2 0.00178223492042855
HVUL0H00462.2 HVUL4H21040.2 5.89897080364718e-05
HVUL0H00462.2 HVUL4H21388.2 7.70627466015758e-06
HVUL0H00462.2 HVUL4H21456.2 7.81061432673629e-07
HVUL0H00462.2 HVUL4H21630.2 2.15384693339953e-05
HVUL0H00462.2 HVUL4H21723.2 7.2080901000814e-06
HVUL0H00462.2 HVUL4H21878.2 1.74497684391317e-05
HVUL0H00462.2 HVUL4H21933.2 0.00309404604239043
HVUL0H00462.2 HVUL4H22255.2 0.00392345919962516
HVUL0H00462.2 HVUL4H22529.2 8.26803688768667e-09
HVUL0H00462.2 HVUL4H22537.2 2.2271409879359e-06
HVUL0H00462.2 HVUL4H23262.2 0.000594723145191991
HVUL0H00462.2 HVUL4H24247.2 2.01110304484752e-05
HVUL0H00462.2 HVUL4H24743.2 0.00260369949413402
HVUL0H00462.2 HVUL4H25261.2 0.00230816315911139
HVUL0H00462.2 HVUL4H25660.2 0.000191062285653212
HVUL0H00462.2 HVUL4H25905.2 0.00308401704441611
HVUL0H00462.2 HVUL4H26228.2 7.70962938232157e-08
HVUL0H00462.2 HVUL4H26244.2 1.20053882670601e-06
HVUL0H00462.2 HVUL4H26283.2 0.00248234630502497
HVUL0H00462.2 HVUL4H26284.2 0.000102365209617078
HVUL0H00462.2 HVUL4H26315.2 8.65586240598495e-05
HVUL0H00462.2 HVUL4H26319.2 8.32593856072563e-05
HVUL0H00462.2 HVUL4H26833.2 9.5140326655578e-08
HVUL0H00462.2 HVUL4H27298.2 1.94550213973535e-06
HVUL0H00462.2 HVUL4H27786.2 0.0361601685423721
HVUL0H00462.2 HVUL4H27863.2 3.0184052981742e-07
HVUL0H00462.2 HVUL4H27864.2 4.24473313630634e-07
HVUL0H00462.2 HVUL4H27893.2 0.0476399642107087
HVUL0H00462.2 HVUL4H28070.2 2.29403649815612e-06
HVUL0H00462.2 HVUL4H28112.2 1.77073779609029e-05
HVUL0H00462.2 HVUL4H28905.2 9.05438457429948e-06
HVUL0H00462.2 HVUL4H29063.2 1.59020645436266e-06
HVUL0H00462.2 HVUL4H29866.2 8.90910090227337e-08
HVUL0H00462.2 HVUL4H30367.2 1.69139262933231e-05
HVUL0H00462.2 HVUL4H31138.2 4.47798268366664e-07
HVUL0H00462.2 HVUL4H31140.2 1.03659401193809e-06
HVUL0H00462.2 HVUL4H31203.2 0.00421101198963818
HVUL0H00462.2 HVUL4H31364.2 6.50749038433109e-07
HVUL0H00462.2 HVUL4H32642.2 3.26110421980654e-05
HVUL0H00462.2 HVUL4H32991.2 0.00109826586684971
HVUL0H00462.2 HVUL4H33783.2 8.15734592606722e-08
HVUL0H00462.2 HVUL4H34290.2 6.8242774162186e-05
HVUL0H00462.2 HVUL4H34304.2 5.73007521622649e-06
HVUL0H00462.2 HVUL4H34844.2 0.0106472364731966
HVUL0H00462.2 HVUL4H34908.2 5.85186671688762e-05
HVUL0H00462.2 HVUL4H35326.2 0.0526179146349164
HVUL0H00462.2 HVUL4H35401.2 5.51884729466993e-05
HVUL0H00462.2 HVUL4H35402.2 2.7384461764318e-05
HVUL0H00462.2 HVUL4H35625.2 0.0143208941682669
HVUL0H00462.2 HVUL4H35790.2 1.93923800731482e-06
HVUL0H00462.2 HVUL4H36384.2 0.0207352558329585
HVUL0H00462.2 HVUL4H36703.2 0.000969001912482974
HVUL0H00462.2 HVUL4H37183.2 2.01236751893237e-05
HVUL0H00462.2 HVUL4H37184.2 0.00552407543865645
HVUL0H00462.2 HVUL4H37301.2 6.36347681415559e-07
HVUL0H00462.2 HVUL4H37336.2 3.14873296648617e-07
HVUL0H00462.2 HVUL4H37366.2 1.2681871918866e-05
HVUL0H00462.2 HVUL4H37986.2 5.98902308381513e-08
HVUL0H00462.2 HVUL4H38115.2 3.36397746426893e-06
HVUL0H00462.2 HVUL4H38292.2 0.0247363772474624
HVUL0H00462.2 HVUL4H38732.2 0.00563591236729264
HVUL0H00462.2 HVUL4H38866.2 1.54136933811629e-05
HVUL0H00462.2 HVUL4H39102.2 3.42097879911729e-06
HVUL0H00462.2 HVUL4H39316.2 4.83075798796887e-06
HVUL0H00462.2 HVUL4H39577.2 0.00256623195970564
HVUL0H00462.2 HVUL4H40195.2 1.85243699611931e-05
HVUL0H00462.2 HVUL4H40966.2 0.00787473168503264
HVUL0H00462.2 HVUL4H41759.2 0.00648375805913038
HVUL0H00462.2 HVUL4H42287.2 0.000143924835138277
HVUL0H00462.2 HVUL4H42295.2 0.000562404312874808
HVUL0H00462.2 HVUL4H42373.2 0.00113348739216247
HVUL0H00462.2 HVUL4H42571.2 0.00880463291770666
HVUL0H00462.2 HVUL4H42899.2 6.00858601208349e-05
HVUL0H00462.2 HVUL4H42900.2 0.00345621998021022
HVUL0H00462.2 HVUL4H43562.2 0.00527960496516634
HVUL0H00462.2 HVUL4H43876.2 4.78280353265116e-06
HVUL0H00462.2 HVUL4H44071.2 1.27713914163993e-07
HVUL0H00462.2 HVUL4H44590.2 4.04838828343583e-05
HVUL0H00462.2 HVUL4H44591.2 8.82486360007051e-07
HVUL0H00462.2 HVUL4H44979.2 6.0154146940003e-05
HVUL0H00462.2 HVUL4H45048.2 0.00929588310736708
HVUL0H00462.2 HVUL4H45506.2 0.000477118635266629
HVUL0H00462.2 HVUL4H45540.2 3.41676393058465e-05
HVUL0H00462.2 HVUL4H45747.2 0.00405485026024613
HVUL0H00462.2 HVUL4H45793.2 3.86020373150284e-09
HVUL0H00462.2 HVUL4H45809.2 1.52352704846177e-07
HVUL0H00462.2 HVUL4H47921.2 2.19027690339257e-06
HVUL0H00462.2 HVUL4H47922.2 7.57390578765704e-07
HVUL0H00462.2 HVUL4H48296.2 6.52607825312857e-07
HVUL0H00462.2 HVUL4H48365.2 0.00133851205337007
HVUL0H00462.2 HVUL4H48419.2 0.00086074783412867
HVUL0H00462.2 HVUL4H48526.2 6.63292643913805e-05
HVUL0H00462.2 HVUL4H48768.2 6.74228253284927e-06
HVUL0H00462.2 HVUL4H50546.2 4.01071226578192e-05
HVUL0H00462.2 HVUL4H51081.2 0.000119294767290558
HVUL0H00462.2 HVUL4H51396.2 0.000200707907976849
HVUL0H00462.2 HVUL4H52044.2 0.012643185430031
HVUL0H00462.2 HVUL4H52481.2 9.88115632313497e-06
HVUL0H00462.2 HVUL4H53302.2 9.45731486283925e-07
HVUL0H00462.2 HVUL4H53907.2 0.000100968999171389
HVUL0H00462.2 HVUL4H54822.2 2.35863083530769e-06
HVUL0H00462.2 HVUL4H55258.2 2.171489654977e-07
HVUL0H00462.2 HVUL4H56080.2 0.000420505527634758
HVUL0H00462.2 HVUL4H57097.2 0.00551801443252774
HVUL0H00462.2 HVUL4H59054.2 1.93107120451727e-05
HVUL0H00462.2 HVUL4H59216.2 0.0448987987069308
HVUL0H00462.2 HVUL4H59251.2 4.20919998963409e-07
HVUL0H00462.2 HVUL4H59252.2 1.98466290159962e-07
HVUL0H00462.2 HVUL4H59798.2 6.03092106366526e-05
HVUL0H00462.2 HVUL4H59799.2 1.40390190556457e-05
HVUL0H00462.2 HVUL4H59816.2 1.08895175086197e-06
HVUL0H00462.2 HVUL5H00499.2 5.56849807947647e-07
HVUL0H00462.2 HVUL5H01042.2 4.52737383373615e-06
HVUL0H00462.2 HVUL5H01347.2 0.0036499044585122
HVUL0H00462.2 HVUL5H01940.2 0.00533546481425092
HVUL0H00462.2 HVUL5H01958.2 5.03019747375179e-08
HVUL0H00462.2 HVUL5H01959.2 1.67380428420209e-06
HVUL0H00462.2 HVUL5H01996.2 1.4328307544673e-06
HVUL0H00462.2 HVUL5H02128.2 4.18703686804432e-06
HVUL0H00462.2 HVUL5H02483.2 0.000102922258945573
HVUL0H00462.2 HVUL5H02709.2 2.11026179187595e-07
HVUL0H00462.2 HVUL5H02793.2 2.4993274690029e-08
HVUL0H00462.2 HVUL5H03175.2 0.00759387368012116
HVUL0H00462.2 HVUL5H03202.2 7.05376131990838e-06
HVUL0H00462.2 HVUL5H03327.2 1.92414992199116e-07
HVUL0H00462.2 HVUL5H03546.2 4.4575118396984e-05
HVUL0H00462.2 HVUL5H03654.2 1.67295153324205e-05
HVUL0H00462.2 HVUL5H03720.2 0.000446679216315971
HVUL0H00462.2 HVUL5H03939.2 0.00123233399383229
HVUL0H00462.2 HVUL5H03969.2 0.00105242349328272
HVUL0H00462.2 HVUL5H04353.2 0.00210963329520736
HVUL0H00462.2 HVUL5H04542.2 0.0291025146570027
HVUL0H00462.2 HVUL5H04697.2 0.0680906012311701
HVUL0H00462.2 HVUL5H04698.2 0.0354778370036977
HVUL0H00462.2 HVUL5H04847.2 7.47462946013744e-06
HVUL0H00462.2 HVUL5H05089.2 0.000230310579430614
HVUL0H00462.2 HVUL5H05261.2 0.0062578193395656
HVUL0H00462.2 HVUL5H05714.2 9.04241551048396e-08
HVUL0H00462.2 HVUL5H05813.2 1.0938108212201e-06
HVUL0H00462.2 HVUL5H06028.2 0.000913617287288963
HVUL0H00462.2 HVUL5H06225.2 4.04057146740602e-08
HVUL0H00462.2 HVUL5H06258.2 8.18035238506426e-08
HVUL0H00462.2 HVUL5H06350.2 0.00233920924908139
HVUL0H00462.2 HVUL5H06582.2 9.35640561405539e-07
HVUL0H00462.2 HVUL5H06590.2 0.0299152351665306
HVUL0H00462.2 HVUL5H06729.2 0.00396165254902973
HVUL0H00462.2 HVUL5H07010.2 2.40036051030272e-05
HVUL0H00462.2 HVUL5H07038.2 0.000461856563572238
HVUL0H00462.2 HVUL5H07926.2 1.26773247498549e-07
HVUL0H00462.2 HVUL5H07927.2 3.87759656890633e-07
HVUL0H00462.2 HVUL5H08069.2 1.11970506149394e-05
HVUL0H00462.2 HVUL5H08280.2 3.65636031660108e-05
HVUL0H00462.2 HVUL5H08446.2 0.00691194399190764
HVUL0H00462.2 HVUL5H08637.2 0.000108830152800248
HVUL0H00462.2 HVUL5H09833.2 3.33211855916291e-06
HVUL0H00462.2 HVUL5H09941.2 3.78431329394635e-05
HVUL0H00462.2 HVUL5H10777.2 3.29103989595823e-07
HVUL0H00462.2 HVUL5H11071.2 1.58687497176899e-07
HVUL0H00462.2 HVUL5H11073.2 1.55154033774167e-05
HVUL0H00462.2 HVUL5H11110.2 0.000158926054317784
HVUL0H00462.2 HVUL5H11350.2 3.20572062383861e-06
HVUL0H00462.2 HVUL5H12194.2 0.000971540928175392
HVUL0H00462.2 HVUL5H12205.2 1.37082087216867e-06
HVUL0H00462.2 HVUL5H12468.2 8.72536829019492e-05
HVUL0H00462.2 HVUL5H12526.2 2.67921379877143e-07
HVUL0H00462.2 HVUL5H12703.2 0.000547056823227462
HVUL0H00462.2 HVUL5H13504.2 0.0142260667503817
HVUL0H00462.2 HVUL5H13819.2 8.22479914265054e-07
HVUL0H00462.2 HVUL5H14194.2 2.51178303542398e-06
HVUL0H00462.2 HVUL5H14875.2 8.1661365478413e-07
HVUL0H00462.2 HVUL5H14897.2 0.00480299456070638
HVUL0H00462.2 HVUL5H15712.2 0.0300615499920051
HVUL0H00462.2 HVUL5H15714.2 0.00361917232993376
HVUL0H00462.2 HVUL5H15989.2 0.00878114201998868
HVUL0H00462.2 HVUL5H16349.2 9.01104300858455e-07
HVUL0H00462.2 HVUL5H16602.2 0.0197968683801394
HVUL0H00462.2 HVUL5H16812.2 0.000227860949534189
HVUL0H00462.2 HVUL5H17176.2 0.000221146364492636
HVUL0H00462.2 HVUL5H17371.2 0.00363431520433763
HVUL0H00462.2 HVUL5H17934.2 0.000307745504458774
HVUL0H00462.2 HVUL5H17936.2 4.32640619467645e-06
HVUL0H00462.2 HVUL5H18029.2 5.67578132373333e-06
HVUL0H00462.2 HVUL5H18670.2 3.56592848792776e-05
HVUL0H00462.2 HVUL5H19344.2 1.66426023470788e-06
HVUL0H00462.2 HVUL5H19387.2 2.87116506331889e-07
HVUL0H00462.2 HVUL5H19602.2 2.86522874984396e-08
HVUL0H00462.2 HVUL5H19819.2 2.28766470388289e-06
HVUL0H00462.2 HVUL5H19820.2 7.53862721079076e-06
HVUL0H00462.2 HVUL5H19982.2 0.000109071720776773
HVUL0H00462.2 HVUL5H19986.2 8.0860461860584e-07
HVUL0H00462.2 HVUL5H20469.2 6.13832383246707e-06
HVUL0H00462.2 HVUL5H20476.2 3.02364853852146e-05
HVUL0H00462.2 HVUL5H20948.2 3.48286213653774e-06
HVUL0H00462.2 HVUL5H21148.2 0.00648599151935216
HVUL0H00462.2 HVUL5H21151.2 0.000164149594700363
HVUL0H00462.2 HVUL5H21635.2 0.0329193448634674
HVUL0H00462.2 HVUL5H21682.2 1.80322717122161e-07
HVUL0H00462.2 HVUL5H22074.2 0.000121065159043416
HVUL0H00462.2 HVUL5H22075.2 8.46090284621401e-05
HVUL0H00462.2 HVUL5H22381.2 0.00234463227112075
HVUL0H00462.2 HVUL5H22696.2 5.96263265460433e-08
HVUL0H00462.2 HVUL5H22700.2 0.00349845102638419
HVUL0H00462.2 HVUL5H23011.2 5.22468963631261e-07
HVUL0H00462.2 HVUL5H23051.2 4.46239052339504e-05
HVUL0H00462.2 HVUL5H23080.2 0.0198838985349205
HVUL0H00462.2 HVUL5H23126.2 0.00707926159589087
HVUL0H00462.2 HVUL5H23547.2 7.57325795777364e-07
HVUL0H00462.2 HVUL5H23554.2 0.000152870308270897
HVUL0H00462.2 HVUL5H23724.2 1.22964631568685e-06
HVUL0H00462.2 HVUL5H23970.2 0.00520321433121589
HVUL0H00462.2 HVUL5H24151.2 4.66643685420186e-06
HVUL0H00462.2 HVUL5H24153.2 9.79735310812762e-08
HVUL0H00462.2 HVUL5H24379.2 5.44490623506232e-08
HVUL0H00462.2 HVUL5H24380.2 1.17548704914104e-06
HVUL0H00462.2 HVUL5H24670.2 0.0207112756434149
HVUL0H00462.2 HVUL5H24714.2 1.77505879204233e-05
HVUL0H00462.2 HVUL5H25443.2 0.00333387994850037
HVUL0H00462.2 HVUL5H25530.2 0.0773145433598596
HVUL0H00462.2 HVUL5H25546.2 0.00833253993222416
HVUL0H00462.2 HVUL5H26055.2 2.56957070964613e-05
HVUL0H00462.2 HVUL5H26096.2 3.50241073418234e-07
HVUL0H00462.2 HVUL5H26237.2 1.96112215336635e-05
HVUL0H00462.2 HVUL5H27155.2 0.0205965201717244
HVUL0H00462.2 HVUL5H27229.2 9.66962011898803e-05
HVUL0H00462.2 HVUL5H27375.2 5.94156875261848e-08
HVUL0H00462.2 HVUL5H27434.2 0.0419279791855694
HVUL0H00462.2 HVUL5H27515.2 0.00896138571194457
HVUL0H00462.2 HVUL5H27731.2 4.40331512337243e-05
HVUL0H00462.2 HVUL5H27844.2 8.21380043703502e-07
HVUL0H00462.2 HVUL5H27846.2 9.10241382952174e-07
HVUL0H00462.2 HVUL5H28336.2 5.00754206306441e-06
HVUL0H00462.2 HVUL5H28459.2 1.83047933115923e-05
HVUL0H00462.2 HVUL5H28460.2 6.18211776358102e-06
HVUL0H00462.2 HVUL5H28672.2 3.33011339925344e-07
HVUL0H00462.2 HVUL5H28877.2 1.61597563040452e-05
HVUL0H00462.2 HVUL5H28917.2 0.000247899328206298
HVUL0H00462.2 HVUL5H29106.2 1.8849990503255e-06
HVUL0H00462.2 HVUL5H30136.2 0.000252853057213806
HVUL0H00462.2 HVUL5H30302.2 9.11197252297674e-06
HVUL0H00462.2 HVUL5H30670.2 0.0124925444879181
HVUL0H00462.2 HVUL5H31052.2 2.72877703436439e-07
HVUL0H00462.2 HVUL5H31427.2 0.00117874832529271
HVUL0H00462.2 HVUL5H31450.2 1.21785349226471e-06
HVUL0H00462.2 HVUL5H31530.2 0.00526964978759309
HVUL0H00462.2 HVUL5H32227.2 9.12295089776756e-05
HVUL0H00462.2 HVUL5H32240.2 0.000274778724257169
HVUL0H00462.2 HVUL5H32241.2 0.000217333552478499
HVUL0H00462.2 HVUL5H32303.2 1.99080259608161e-05
HVUL0H00462.2 HVUL5H32469.2 0.00329797681801786
HVUL0H00462.2 HVUL5H32720.2 0.0011120394292517
HVUL0H00462.2 HVUL5H32721.2 0.00524903499822768
HVUL0H00462.2 HVUL5H32763.2 1.07990273684843e-07
HVUL0H00462.2 HVUL5H32912.2 0.00109197171598741
HVUL0H00462.2 HVUL5H32942.2 0.000120604389743388
HVUL0H00462.2 HVUL5H33463.2 0.0443815370783644
HVUL0H00462.2 HVUL5H33464.2 0.0109062599654554
HVUL0H00462.2 HVUL5H34497.2 2.85000216939062e-07
HVUL0H00462.2 HVUL5H34538.2 1.05250308049941e-06
HVUL0H00462.2 HVUL5H34548.2 0.0281607030253997
HVUL0H00462.2 HVUL5H34732.2 1.69328322728516e-05
HVUL0H00462.2 HVUL5H34785.2 0.000335243114673698
HVUL0H00462.2 HVUL5H34946.2 0.00581157946290703
HVUL0H00462.2 HVUL5H34950.2 0.000559044114670648
HVUL0H00462.2 HVUL5H35098.2 2.48960863748311e-07
HVUL0H00462.2 HVUL5H35356.2 6.4839360256649e-09
HVUL0H00462.2 HVUL5H35427.2 7.02922873206841e-06
HVUL0H00462.2 HVUL5H35541.2 0.00395655245360799
HVUL0H00462.2 HVUL5H35742.2 9.81917426134834e-05
HVUL0H00462.2 HVUL5H36130.2 3.10851489696265e-07
HVUL0H00462.2 HVUL5H36394.2 7.2594599454776e-06
HVUL0H00462.2 HVUL5H36433.2 0.000209855998652975
HVUL0H00462.2 HVUL5H36542.2 0.000377382061132837
HVUL0H00462.2 HVUL5H36602.2 0.00245053675285334
HVUL0H00462.2 HVUL5H37225.2 0.00105679208108476
HVUL0H00462.2 HVUL5H38434.2 0.000328679134955477
HVUL0H00462.2 HVUL5H38723.2 0.000479723474487759
HVUL0H00462.2 HVUL5H38792.2 8.07525264395715e-08
HVUL0H00462.2 HVUL5H39260.2 2.27558124976247e-06
HVUL0H00462.2 HVUL5H39410.2 0.00204420700222863
HVUL0H00462.2 HVUL5H39411.2 4.61707681749912e-06
HVUL0H00462.2 HVUL5H40076.2 2.62267007117085e-06
HVUL0H00462.2 HVUL5H40100.2 3.85775146810165e-06
HVUL0H00462.2 HVUL5H40109.2 4.27317395536123e-05
HVUL0H00462.2 HVUL5H40191.2 1.42497830332105e-06
HVUL0H00462.2 HVUL5H40238.2 1.88770391591032e-06
HVUL0H00462.2 HVUL5H41355.2 6.90125721798745e-05
HVUL0H00462.2 HVUL5H41827.2 0.0134821296134854
HVUL0H00462.2 HVUL5H41834.2 2.9852821653751e-08
HVUL0H00462.2 HVUL5H41844.2 5.61121666713406e-06
HVUL0H00462.2 HVUL5H41954.2 3.56510685730824e-08
HVUL0H00462.2 HVUL5H42282.2 0.000737185420418498
HVUL0H00462.2 HVUL5H42528.2 3.62467495536799e-07
HVUL0H00462.2 HVUL5H42840.2 5.16415710739304e-07
HVUL0H00462.2 HVUL5H42841.2 9.20545842353958e-07
HVUL0H00462.2 HVUL5H43611.2 0.0075872994476827
HVUL0H00462.2 HVUL5H43820.2 6.570547150028e-07
HVUL0H00462.2 HVUL5H44015.2 0.000282684124066295
HVUL0H00462.2 HVUL5H44522.2 1.27631071655154e-05
HVUL0H00462.2 HVUL5H44573.2 4.35758352099477e-06
HVUL0H00462.2 HVUL5H44995.2 1.88263271502877e-06
HVUL0H00462.2 HVUL5H45249.2 5.27899352316103e-07
HVUL0H00462.2 HVUL5H46140.2 1.56315037530551e-06
HVUL0H00462.2 HVUL5H46192.2 9.90755425182504e-07
HVUL0H00462.2 HVUL5H46984.2 8.52274269767028e-05
HVUL0H00462.2 HVUL5H47290.2 3.07465767407131e-06
HVUL0H00462.2 HVUL5H47789.2 0.0158510188273916
HVUL0H00462.2 HVUL5H47982.2 1.46022778328285e-06
HVUL0H00462.2 HVUL5H48693.2 7.08494945300445e-05
HVUL0H00462.2 HVUL5H48844.2 0.0104634456932683
HVUL0H00462.2 HVUL5H48979.2 0.00240652741103675
HVUL0H00462.2 HVUL5H49059.2 0.000127336914162915
HVUL0H00462.2 HVUL5H49119.2 2.84989104454702e-06
HVUL0H00462.2 HVUL5H49231.2 1.29649434838396e-08
HVUL0H00462.2 HVUL5H49798.2 5.38072076058045e-07
HVUL0H00462.2 HVUL5H51068.2 0.0332586931999394
HVUL0H00462.2 HVUL5H51756.2 8.18276684252252e-07
HVUL0H00462.2 HVUL5H52756.2 1.31637845995619e-06
HVUL0H00462.2 HVUL5H52835.2 0.00505615423161447
HVUL0H00462.2 HVUL5H53170.2 0.00561750131976517
HVUL0H00462.2 HVUL5H53930.2 0.00152439861415874
HVUL0H00462.2 HVUL5H54871.2 0.00469645536130446
HVUL0H00462.2 HVUL5H55526.2 0.0136444848711066
HVUL0H00462.2 HVUL5H56640.2 2.18472835456708e-06
HVUL0H00462.2 HVUL6H00211.2 3.61128480875537e-06
HVUL0H00462.2 HVUL6H00507.2 1.10644945300327e-06
HVUL0H00462.2 HVUL6H00960.2 0.00163075980182178
HVUL0H00462.2 HVUL6H00967.2 4.13442974152213e-05
HVUL0H00462.2 HVUL6H01199.2 1.90584964943381e-05
HVUL0H00462.2 HVUL6H01283.2 0.00588804191085412
HVUL0H00462.2 HVUL6H01331.2 7.02562411542931e-06
HVUL0H00462.2 HVUL6H01432.2 9.53134325170127e-07
HVUL0H00462.2 HVUL6H01448.2 5.93815142133179e-07
HVUL0H00462.2 HVUL6H02140.2 2.31138958030356e-06
HVUL0H00462.2 HVUL6H02224.2 8.07738613938923e-07
HVUL0H00462.2 HVUL6H02567.2 1.97168173108892e-06
HVUL0H00462.2 HVUL6H02599.2 0.000763165449002951
HVUL0H00462.2 HVUL6H03269.2 5.93815142133179e-07
HVUL0H00462.2 HVUL6H04166.2 0.000609496524147674
HVUL0H00462.2 HVUL6H04294.2 0.0217132076397692
HVUL0H00462.2 HVUL6H05179.2 0.00591308705919575
HVUL0H00462.2 HVUL6H05299.2 9.64098967637835e-06
HVUL0H00462.2 HVUL6H05729.2 2.04822039527929e-07
HVUL0H00462.2 HVUL6H06876.2 0.00315525694208154
HVUL0H00462.2 HVUL6H07727.2 0.00320007713785446
HVUL0H00462.2 HVUL6H08500.2 0.000687677021172738
HVUL0H00462.2 HVUL6H08501.2 1.11704368505886e-05
HVUL0H00462.2 HVUL6H08730.2 0.0568731646332147
HVUL0H00462.2 HVUL6H08731.2 0.0254385729875561
HVUL0H00462.2 HVUL6H08732.2 0.00611429785488545
HVUL0H00462.2 HVUL6H08733.2 0.0494928543484504
HVUL0H00462.2 HVUL6H08817.2 2.58926920695651e-05
HVUL0H00462.2 HVUL6H08841.2 4.77880800665964e-06
HVUL0H00462.2 HVUL6H08942.2 1.2769249961856e-07
HVUL0H00462.2 HVUL6H09309.2 5.12652542520365e-07
HVUL0H00462.2 HVUL6H09387.2 7.60122854616906e-06
HVUL0H00462.2 HVUL6H09726.2 1.41656876586216e-06
HVUL0H00462.2 HVUL6H09794.2 0.00179518886601852
HVUL0H00462.2 HVUL6H09947.2 0.00279458777805068
HVUL0H00462.2 HVUL6H10010.2 0.00382270206620793
HVUL0H00462.2 HVUL6H10461.2 2.12897208646404e-06
HVUL0H00462.2 HVUL6H11048.2 7.01116884075867e-05
HVUL0H00462.2 HVUL6H11868.2 0.000363876902147379
HVUL0H00462.2 HVUL6H12203.2 0.000198438328705145
HVUL0H00462.2 HVUL6H12231.2 0.000793298612578251
HVUL0H00462.2 HVUL6H12339.2 8.95241195148427e-08
HVUL0H00462.2 HVUL6H12484.2 0.00183152937279833
HVUL0H00462.2 HVUL6H12486.2 7.24634823190527e-05
HVUL0H00462.2 HVUL6H12578.2 0.0347935959802648
HVUL0H00462.2 HVUL6H12643.2 0.0553138117623589
HVUL0H00462.2 HVUL6H12644.2 0.0478558986725602
HVUL0H00462.2 HVUL6H12645.2 0.024305157915689
HVUL0H00462.2 HVUL6H12733.2 0.00495693847155512
HVUL0H00462.2 HVUL6H12960.2 3.03399778764303e-07
HVUL0H00462.2 HVUL6H13062.2 1.62685575349931e-06
HVUL0H00462.2 HVUL6H13356.2 0.00183300945379324
HVUL0H00462.2 HVUL6H13943.2 0.00225133461382806
HVUL0H00462.2 HVUL6H14190.2 6.34814879002765e-06
HVUL0H00462.2 HVUL6H14632.2 0.035320334103327
HVUL0H00462.2 HVUL6H15560.2 0.00519851133583954
HVUL0H00462.2 HVUL6H15824.2 0.00584191714622991
HVUL0H00462.2 HVUL6H16050.2 6.30122966318211e-06
HVUL0H00462.2 HVUL6H16051.2 0.00909309825150424
HVUL0H00462.2 HVUL6H16183.2 1.76086884032318e-06
HVUL0H00462.2 HVUL6H16679.2 0.000602723386931212
HVUL0H00462.2 HVUL6H17162.2 7.75074848935509e-05
HVUL0H00462.2 HVUL6H17188.2 2.91195705640362e-06
HVUL0H00462.2 HVUL6H17635.2 2.28558866192802e-07
HVUL0H00462.2 HVUL6H17916.2 9.82965010789873e-07
HVUL0H00462.2 HVUL6H18267.2 3.55190654158747e-07
HVUL0H00462.2 HVUL6H18843.2 0.00437854946643871
HVUL0H00462.2 HVUL6H18930.2 0.0137064174022361
HVUL0H00462.2 HVUL6H19063.2 0.00176461341533346
HVUL0H00462.2 HVUL6H19220.2 5.72923698906609e-06
HVUL0H00462.2 HVUL6H20009.2 0.000198249940266003
HVUL0H00462.2 HVUL6H20013.2 1.61785555142426e-07
HVUL0H00462.2 HVUL6H21894.2 0.00344652268331659
HVUL0H00462.2 HVUL6H21895.2 4.14685066101509e-06
HVUL0H00462.2 HVUL6H22389.2 1.81964792910776e-05
HVUL0H00462.2 HVUL6H22501.2 1.79849617930796e-06
HVUL0H00462.2 HVUL6H23454.2 9.28310055038031e-07
HVUL0H00462.2 HVUL6H23455.2 1.14073646410596e-06
HVUL0H00462.2 HVUL6H23568.2 2.83550354184616e-06
HVUL0H00462.2 HVUL6H24686.2 0.00121727384686431
HVUL0H00462.2 HVUL6H24780.2 2.24805197529803e-07
HVUL0H00462.2 HVUL6H24814.2 0.000149609752988925
HVUL0H00462.2 HVUL6H24824.2 0.000127848368243948
HVUL0H00462.2 HVUL6H24966.2 0.000115369254113096
HVUL0H00462.2 HVUL6H25329.2 1.29000771733863e-05
HVUL0H00462.2 HVUL6H25419.2 0.000390160225293353
HVUL0H00462.2 HVUL6H25574.2 2.9545883498637e-05
HVUL0H00462.2 HVUL6H25709.2 1.01923971079905e-07
HVUL0H00462.2 HVUL6H25825.2 0.00550439750964849
HVUL0H00462.2 HVUL6H26962.2 0.00128936125327267
HVUL0H00462.2 HVUL6H28035.2 5.41074993282253e-05
HVUL0H00462.2 HVUL6H29843.2 8.88658888546576e-06
HVUL0H00462.2 HVUL6H30108.2 0.004174436920941
HVUL0H00462.2 HVUL6H30143.2 0.0175438043486666
HVUL0H00462.2 HVUL6H30749.2 1.24572821687476e-06
HVUL0H00462.2 HVUL6H30964.2 0.0127381986109877
HVUL0H00462.2 HVUL6H31604.2 0.000135902497786314
HVUL0H00462.2 HVUL6H32136.2 9.14771933942993e-05
HVUL0H00462.2 HVUL6H32761.2 0.00032655064085902
HVUL0H00462.2 HVUL6H32922.2 0.000337890641995802
HVUL0H00462.2 HVUL6H32923.2 0.000158147594123115
HVUL0H00462.2 HVUL6H33221.2 4.43282973935998e-06
HVUL0H00462.2 HVUL6H33492.2 0.000265189359983738
HVUL0H00462.2 HVUL6H33630.2 8.76801238742567e-08
HVUL0H00462.2 HVUL6H33637.2 5.62574420848177e-07
HVUL0H00462.2 HVUL6H33807.2 1.76396348705714e-06
HVUL0H00462.2 HVUL6H33986.2 0.000510976068570751
HVUL0H00462.2 HVUL6H34250.2 1.75627961681813e-06
HVUL0H00462.2 HVUL6H34668.2 1.84753634769299e-06
HVUL0H00462.2 HVUL6H35134.2 2.28114931962245e-05
HVUL0H00462.2 HVUL6H35450.2 0.00678722026663364
HVUL0H00462.2 HVUL6H35560.2 6.26586721768057e-08
HVUL0H00462.2 HVUL6H35846.2 0.00122411516901986
HVUL0H00462.2 HVUL6H36407.2 0.0153507610711524
HVUL0H00462.2 HVUL6H36815.2 0.0403085397090347
HVUL0H00462.2 HVUL6H37041.2 1.38412366290239e-05
HVUL0H00462.2 HVUL6H37528.2 2.96624490284028e-06
HVUL0H00462.2 HVUL6H37721.2 0.0447913696997858
HVUL0H00462.2 HVUL6H37870.2 1.93876132665954e-07
HVUL0H00462.2 HVUL6H38038.2 0.00459849019510067
HVUL0H00462.2 HVUL6H38785.2 0.000195450733571897
HVUL0H00462.2 HVUL6H38787.2 0.0004042430714837
HVUL0H00462.2 HVUL6H38877.2 2.35982861204953e-07
HVUL0H00462.2 HVUL6H39300.2 0.0490172549364823
HVUL0H00462.2 HVUL6H39613.2 0.000157890062633328
HVUL0H00462.2 HVUL6H40541.2 0.00500900112820384
HVUL0H00462.2 HVUL6H40544.2 0.000468494915491472
HVUL0H00462.2 HVUL6H40545.2 0.000708917429775445
HVUL0H00462.2 HVUL6H40959.2 2.68563540805472e-06
HVUL0H00462.2 HVUL6H41087.2 0.0468996778781209
HVUL0H00462.2 HVUL6H41626.2 0.000131588708203791
HVUL0H00462.2 HVUL6H42097.2 0.00242029303356053
HVUL0H00462.2 HVUL6H42121.2 2.75900745739772e-07
HVUL0H00462.2 HVUL6H42942.2 0.0507140598604561
HVUL0H00462.2 HVUL6H42978.2 0.000525904664653466
HVUL0H00462.2 HVUL6H43965.2 1.55066248637904e-07
HVUL0H00462.2 HVUL6H43996.2 1.74920478394161e-06
HVUL0H00462.2 HVUL6H46586.2 0.0148265916167909
HVUL0H00462.2 HVUL6H46667.2 2.76090060324561e-05
HVUL0H00462.2 HVUL6H46854.2 1.12361060354257e-06
HVUL0H00462.2 HVUL6H47053.2 1.21870645635798e-06
HVUL0H00462.2 HVUL6H47055.2 3.19711988389784e-06
HVUL0H00462.2 HVUL6H47278.2 0.0251022853381913
HVUL0H00462.2 HVUL6H48430.2 0.00026568561357229
HVUL0H00462.2 HVUL6H50562.2 0.00108668035331625
HVUL0H00462.2 HVUL6H50823.2 9.46488310545378e-06
HVUL0H00462.2 HVUL6H52442.2 0.00010087598130657
HVUL0H00462.2 HVUL6H54145.2 5.6287644472012e-05
HVUL0H00462.2 HVUL6H54590.2 0.000280523760233282
HVUL0H00462.2 HVUL6H57774.2 0.0068235505088519
HVUL0H00462.2 HVUL6H58105.2 0.00128715255441803
HVUL0H00462.2 HVUL7H00902.2 4.1562463567763e-07
HVUL0H00462.2 HVUL7H01217.2 0.00280034204254905
HVUL0H00462.2 HVUL7H01351.2 0.0178496162092136
HVUL0H00462.2 HVUL7H01416.2 0.00240050613146933
HVUL0H00462.2 HVUL7H01545.2 2.34015815454118e-05
HVUL0H00462.2 HVUL7H01622.2 0.00146734795648948
HVUL0H00462.2 HVUL7H01687.2 0.00011356618297879
HVUL0H00462.2 HVUL7H01761.2 7.70234115140108e-05
HVUL0H00462.2 HVUL7H02077.2 1.2929912141054e-06
HVUL0H00462.2 HVUL7H02106.2 0.00559747851882201
HVUL0H00462.2 HVUL7H02212.2 0.0205615413571965
HVUL0H00462.2 HVUL7H02236.2 8.66669071216869e-06
HVUL0H00462.2 HVUL7H02333.2 5.84383496420147e-05
HVUL0H00462.2 HVUL7H02708.2 3.88921145108137e-08
HVUL0H00462.2 HVUL7H02875.2 1.05337031130688e-06
HVUL0H00462.2 HVUL7H03201.2 0.00103785008525876
HVUL0H00462.2 HVUL7H03219.2 1.49878701954865e-08
HVUL0H00462.2 HVUL7H03405.2 0.00348087311942602
HVUL0H00462.2 HVUL7H03704.2 0.000319360535297809
HVUL0H00462.2 HVUL7H03735.2 4.22946159917642e-05
HVUL0H00462.2 HVUL7H03982.2 9.52113988841847e-07
HVUL0H00462.2 HVUL7H03983.2 1.29079701889579e-06
HVUL0H00462.2 HVUL7H04426.2 0.000907884733390424
HVUL0H00462.2 HVUL7H04779.2 9.63011524258683e-08
HVUL0H00462.2 HVUL7H04785.2 0.00497135218405001
HVUL0H00462.2 HVUL7H05423.2 2.31871624938993e-06
HVUL0H00462.2 HVUL7H05547.2 0.00410927464931963
HVUL0H00462.2 HVUL7H05630.2 1.41262326119842e-06
HVUL0H00462.2 HVUL7H06304.2 3.68170589430575e-05
HVUL0H00462.2 HVUL7H06717.2 2.13391618825109e-07
HVUL0H00462.2 HVUL7H06797.2 0.000552677833420126
HVUL0H00462.2 HVUL7H06990.2 2.7703126351683e-07
HVUL0H00462.2 HVUL7H07288.2 0.000120565589908514
HVUL0H00462.2 HVUL7H07405.2 0.0069598754186874
HVUL0H00462.2 HVUL7H07439.2 0.00942091990904408
HVUL0H00462.2 HVUL7H07543.2 0.000425031611758578
HVUL0H00462.2 HVUL7H08959.2 1.78425817472243e-06
HVUL0H00462.2 HVUL7H09130.2 1.3280728154805e-05
HVUL0H00462.2 HVUL7H09665.2 0.00734425725703165
HVUL0H00462.2 HVUL7H09669.2 3.4295455792422e-06
HVUL0H00462.2 HVUL7H09778.2 3.78458406859033e-06
HVUL0H00462.2 HVUL7H09932.2 2.13024209286918e-07
HVUL0H00462.2 HVUL7H10289.2 5.579108019824e-08
HVUL0H00462.2 HVUL7H10328.2 4.64910129643657e-05
HVUL0H00462.2 HVUL7H10742.2 3.41166313738034e-08
HVUL0H00462.2 HVUL7H11211.2 1.51492587210952e-06
HVUL0H00462.2 HVUL7H11250.2 0.00440131999237598
HVUL0H00462.2 HVUL7H11269.2 4.49838793917174e-05
HVUL0H00462.2 HVUL7H11270.2 1.03753068113332e-07
HVUL0H00462.2 HVUL7H11271.2 4.51111366844238e-05
HVUL0H00462.2 HVUL7H11280.2 1.49672678861371e-07
HVUL0H00462.2 HVUL7H11321.2 0.004144790692186
HVUL0H00462.2 HVUL7H11400.2 0.00268077757029452
HVUL0H00462.2 HVUL7H11408.2 5.09127717881074e-05
HVUL0H00462.2 HVUL7H11451.2 0.00635454214719792
HVUL0H00462.2 HVUL7H11474.2 0.00616840018661592
HVUL0H00462.2 HVUL7H11663.2 1.3113878879662e-06
HVUL0H00462.2 HVUL7H11771.2 0.0203013059273783
HVUL0H00462.2 HVUL7H12076.2 3.94618960904714e-07
HVUL0H00462.2 HVUL7H12304.2 0.000362525775991062
HVUL0H00462.2 HVUL7H12374.2 0.0116295937029045
HVUL0H00462.2 HVUL7H12411.2 2.63288542929818e-07
HVUL0H00462.2 HVUL7H12579.2 0.0667012833765624
HVUL0H00462.2 HVUL7H12585.2 6.59132524008381e-06
HVUL0H00462.2 HVUL7H12747.2 2.95944512649525e-05
HVUL0H00462.2 HVUL7H13610.2 0.0488378299895145
HVUL0H00462.2 HVUL7H13961.2 4.14973689981569e-07
HVUL0H00462.2 HVUL7H14260.2 7.16385364722514e-07
HVUL0H00462.2 HVUL7H14338.2 5.51261202068628e-07
HVUL0H00462.2 HVUL7H14382.2 0.0959494334846609
HVUL0H00462.2 HVUL7H14965.2 0.0122082610356621
HVUL0H00462.2 HVUL7H16070.2 8.24604454356965e-05
HVUL0H00462.2 HVUL7H16596.2 0.00667606312989085
HVUL0H00462.2 HVUL7H17250.2 0.0029304359886478
HVUL0H00462.2 HVUL7H17329.2 1.941890665395e-06
HVUL0H00462.2 HVUL7H17447.2 5.54822824451923e-08
HVUL0H00462.2 HVUL7H17456.2 5.85425037875477e-06
HVUL0H00462.2 HVUL7H17461.2 0.00411784409967389
HVUL0H00462.2 HVUL7H17671.2 0.00822718579538536
HVUL0H00462.2 HVUL7H17764.2 0.0205733853084957
HVUL0H00462.2 HVUL7H18066.2 0.00130315899887476
HVUL0H00462.2 HVUL7H18795.2 0.000296539005976278
HVUL0H00462.2 HVUL7H18847.2 2.18185664959798e-05
HVUL0H00462.2 HVUL7H19319.2 0.00419267616747653
HVUL0H00462.2 HVUL7H19331.2 0.000104342893339068
HVUL0H00462.2 HVUL7H19418.2 7.6106959936073e-07
HVUL0H00462.2 HVUL7H19427.2 1.34912720434608e-05
HVUL0H00462.2 HVUL7H19832.2 3.36128741373312e-05
HVUL0H00462.2 HVUL7H19884.2 4.20275761310608e-08
HVUL0H00462.2 HVUL7H20140.2 0.0164256873797222
HVUL0H00462.2 HVUL7H20466.2 1.15648655010941e-06
HVUL0H00462.2 HVUL7H21382.2 1.11938702667958e-07
HVUL0H00462.2 HVUL7H21490.2 0.00224711741013114
HVUL0H00462.2 HVUL7H21690.2 0.00330025497500177
HVUL0H00462.2 HVUL7H21739.2 0.00102488287222975
HVUL0H00462.2 HVUL7H21740.2 1.33961016238622e-05
HVUL0H00462.2 HVUL7H21770.2 2.4941256907862e-06
HVUL0H00462.2 HVUL7H22063.2 9.30487358109828e-05
HVUL0H00462.2 HVUL7H22107.2 0.000924991364239034
HVUL0H00462.2 HVUL7H22244.2 0.0195563671102442
HVUL0H00462.2 HVUL7H22576.2 5.71825358173522e-07
HVUL0H00462.2 HVUL7H22900.2 4.60646685953451e-05
HVUL0H00462.2 HVUL7H22998.2 0.0263169635673114
HVUL0H00462.2 HVUL7H23144.2 3.71091944259138e-07
HVUL0H00462.2 HVUL7H23183.2 0.000496421889711324
HVUL0H00462.2 HVUL7H23301.2 2.27903965530104e-05
HVUL0H00462.2 HVUL7H23448.2 9.41304992155987e-06
HVUL0H00462.2 HVUL7H23458.2 0.000828557999834737
HVUL0H00462.2 HVUL7H23461.2 0.00120249514955141
HVUL0H00462.2 HVUL7H24222.2 4.62498075537798e-06
HVUL0H00462.2 HVUL7H24730.2 0.0418089578204722
HVUL0H00462.2 HVUL7H25294.2 0.00513253161365245
HVUL0H00462.2 HVUL7H26958.2 2.44270969758457e-06
HVUL0H00462.2 HVUL7H27260.2 7.77135389567496e-09
HVUL0H00462.2 HVUL7H27332.2 3.5273146174825e-05
HVUL0H00462.2 HVUL7H27344.2 4.80448316907212e-06
HVUL0H00462.2 HVUL7H28389.2 0.000119598624322635
HVUL0H00462.2 HVUL7H28396.2 2.47794516459295e-07
HVUL0H00462.2 HVUL7H28417.2 7.07801722013302e-05
HVUL0H00462.2 HVUL7H28664.2 0.0002582397258352
HVUL0H00462.2 HVUL7H29030.2 0.00393426475107105
HVUL0H00462.2 HVUL7H29256.2 0.0109447038799132
HVUL0H00462.2 HVUL7H29326.2 4.46434453689557e-05
HVUL0H00462.2 HVUL7H29357.2 6.76723375873163e-07
HVUL0H00462.2 HVUL7H29358.2 2.07979678999846e-06
HVUL0H00462.2 HVUL7H29359.2 1.87172174704712e-06
HVUL0H00462.2 HVUL7H29849.2 0.0195511981658137
HVUL0H00462.2 HVUL7H30027.2 0.00327064830032476
HVUL0H00462.2 HVUL7H30036.2 0.0318611056717463
HVUL0H00462.2 HVUL7H30460.2 0.000530627042497781
HVUL0H00462.2 HVUL7H30520.2 6.05129172389717e-05
HVUL0H00462.2 HVUL7H31393.2 5.30893057910895e-07
HVUL0H00462.2 HVUL7H31656.2 6.96900234307111e-05
HVUL0H00462.2 HVUL7H32212.2 7.68795846164171e-06
HVUL0H00462.2 HVUL7H32214.2 0.0991974442849994
HVUL0H00462.2 HVUL7H32285.2 0.000276503663397015
HVUL0H00462.2 HVUL7H32410.2 0.000658217379367042
HVUL0H00462.2 HVUL7H32685.2 2.182243515744e-08
HVUL0H00462.2 HVUL7H33166.2 1.71538416815143e-06
HVUL0H00462.2 HVUL7H33294.2 1.45077204291609e-06
HVUL0H00462.2 HVUL7H33547.2 0.00249414454663771
HVUL0H00462.2 HVUL7H34402.2 6.26239981768707e-08
HVUL0H00462.2 HVUL7H34574.2 2.13010969196382e-07
HVUL0H00462.2 HVUL7H34630.2 0.0474127930382796
HVUL0H00462.2 HVUL7H35265.2 0.000371772850510049
HVUL0H00462.2 HVUL7H35390.2 8.83411895764486e-07
HVUL0H00462.2 HVUL7H35961.2 2.02196706820532e-07
HVUL0H00462.2 HVUL7H36649.2 0.000304069877197515
HVUL0H00462.2 HVUL7H37046.2 2.34680808908457e-08
HVUL0H00462.2 HVUL7H37356.2 9.93634542041371e-08
HVUL0H00462.2 HVUL7H37434.2 0.00809883195619889
HVUL0H00462.2 HVUL7H37847.2 0.00657145318816279
HVUL0H00462.2 HVUL7H38167.2 4.91979600303485e-08
HVUL0H00462.2 HVUL7H38170.2 1.77487713204781e-08
HVUL0H00462.2 HVUL7H38175.2 9.59100465460784e-09
HVUL0H00462.2 HVUL7H38182.2 0.0252566313099018
HVUL0H00462.2 HVUL7H38320.2 2.24195948400345e-06
HVUL0H00462.2 HVUL7H38482.2 0.000198385014139473
HVUL0H00462.2 HVUL7H39160.2 0.000406373917846232
HVUL0H00462.2 HVUL7H39193.2 0.0021438376176411
HVUL0H00462.2 HVUL7H39584.2 7.73867661647706e-08
HVUL0H00462.2 HVUL7H40389.2 3.74465224803738e-07
HVUL0H00462.2 HVUL7H40652.2 1.20245649062004e-06
HVUL0H00462.2 HVUL7H41197.2 8.59855911180574e-07
HVUL0H00462.2 HVUL7H41207.2 0.000238986890371624
HVUL0H00462.2 HVUL7H41444.2 1.93163400935905e-05
HVUL0H00462.2 HVUL7H41445.2 1.93163400935905e-05
HVUL0H00462.2 HVUL7H41467.2 2.79329149001026e-08
HVUL0H00462.2 HVUL7H41469.2 0.00623152904369161
HVUL0H00462.2 HVUL7H41796.2 4.46818424307621e-08
HVUL0H00462.2 HVUL7H42182.2 0.00339734254735471
HVUL0H00462.2 HVUL7H42443.2 1.40825996584932e-05
HVUL0H00462.2 HVUL7H42504.2 0.000131331718892375
HVUL0H00462.2 HVUL7H42896.2 6.04223060476204e-06
HVUL0H00462.2 HVUL7H42996.2 5.61998021512282e-06
HVUL0H00462.2 HVUL7H43719.2 1.00649547413341e-07
HVUL0H00462.2 HVUL7H44185.2 8.43928031300747e-05
HVUL0H00462.2 HVUL7H44630.2 4.03155388609762e-06
HVUL0H00462.2 HVUL7H44748.2 3.49758630907231e-06
HVUL0H00462.2 HVUL7H44846.2 0.000613053799719994
HVUL0H00462.2 HVUL7H45102.2 0.00113224381041015
HVUL0H00462.2 HVUL7H45291.2 1.96803068930405e-05
HVUL0H00462.2 HVUL7H46880.2 0.000298457902240147
HVUL0H00462.2 HVUL7H48900.2 0.0551717986549595
HVUL0H00462.2 HVUL7H49008.2 2.84900160031183e-05
HVUL0H00462.2 HVUL7H49028.2 0.0452437224818187
HVUL0H00462.2 HVUL7H49219.2 2.64555237662507e-05
HVUL0H00462.2 HVUL7H49300.2 0.00576059487623473
HVUL0H00462.2 HVUL7H49488.2 0.000153025847323037
HVUL0H00462.2 HVUL7H50120.2 0.0411523690350866
HVUL0H00462.2 HVUL7H50521.2 0.021699788381052
HVUL0H00462.2 HVUL7H50534.2 0.00267353725303985
HVUL0H00462.2 HVUL7H50906.2 3.97935752184599e-05
HVUL0H00462.2 HVUL7H51587.2 2.95937129323688e-07
HVUL0H00462.2 HVUL7H51951.2 0.00603304911127408
HVUL0H00462.2 HVUL7H52181.2 9.45200913181003e-05
HVUL0H00462.2 HVUL7H53405.2 1.05883313685543e-06
HVUL0H00462.2 HVUL7H53462.2 1.28061765505367e-05
HVUL0H00462.2 HVUL7H54031.2 6.5519731310467e-07
HVUL0H00462.2 HVUL7H55927.2 9.7410116379593e-07
HVUL0H00462.2 HVUL7H55989.2 4.60420383370994e-06
HVUL0H00462.2 HVUL7H57481.2 0.000323036346596494
HVUL0H00500.2 HVUL0H00527.2 0.000282388522383363
HVUL0H00500.2 HVUL0H00618.2 0.777192516243626
HVUL0H00500.2 HVUL0H00980.2 0.000108182138288149
HVUL0H00500.2 HVUL0H01079.2 6.23584274063008e-05
HVUL0H00500.2 HVUL0H01210.2 0.00157013524463599
HVUL0H00500.2 HVUL0H01543.2 1.02094971787413e-06
HVUL0H00500.2 HVUL0H01651.2 0.000137891761166571
HVUL0H00500.2 HVUL0H01703.2 1.22175666581046e-07
HVUL0H00500.2 HVUL0H01832.2 0.0037611860088803
HVUL0H00500.2 HVUL0H02209.2 1.43493969862989e-05
HVUL0H00500.2 HVUL0H02928.2 0.000475816311897018
HVUL0H00500.2 HVUL0H03139.2 4.06447847777676e-05
HVUL0H00500.2 HVUL0H03264.2 2.3460917880854e-05
HVUL0H00500.2 HVUL0H03392.2 0.00121222052474133
HVUL0H00500.2 HVUL0H03465.2 1.08195606656467e-06
HVUL0H00500.2 HVUL0H04974.2 6.81980541899195e-05
HVUL0H00500.2 HVUL0H05540.2 0.00115107422197298
HVUL0H00500.2 HVUL0H05775.2 1.68527692414101e-05
HVUL0H00500.2 HVUL0H06912.2 8.68473855970632e-07
HVUL0H00500.2 HVUL0H07078.2 2.03513800836961e-05
HVUL0H00500.2 HVUL0H07208.2 0.000246684216642244
HVUL0H00500.2 HVUL0H07807.2 0.000319659590854036
HVUL0H00500.2 HVUL0H07940.2 0.000461115099994471
HVUL0H00500.2 HVUL0H08117.2 0.00135682099494694
HVUL0H00500.2 HVUL0H08118.2 0.000755057051813051
HVUL0H00500.2 HVUL0H08264.2 8.36620336362159e-06
HVUL0H00500.2 HVUL0H08584.2 0.000124747648192572
HVUL0H00500.2 HVUL0H08719.2 0.000318959269724075
HVUL0H00500.2 HVUL0H08808.2 0.000134281292943154
HVUL0H00500.2 HVUL0H09019.2 0.000496378985456427
HVUL0H00500.2 HVUL0H09702.2 5.47837634667972e-05
HVUL0H00500.2 HVUL0H10043.2 5.01114012140688e-05
HVUL0H00500.2 HVUL0H10076.2 1.70259501680151e-05
HVUL0H00500.2 HVUL0H10914.2 0.000242805467801981
HVUL0H00500.2 HVUL0H11599.2 6.52877432468522e-08
HVUL0H00500.2 HVUL0H11766.2 5.54279623795641e-06
HVUL0H00500.2 HVUL0H11987.2 2.60302869560734e-07
HVUL0H00500.2 HVUL0H12120.2 2.68068156263815e-08
HVUL0H00500.2 HVUL0H12494.2 0.000527382402899886
HVUL0H00500.2 HVUL0H13454.2 0.000983951529026645
HVUL0H00500.2 HVUL0H13520.2 5.8356424617926e-07
HVUL0H00500.2 HVUL0H14263.2 0.000521640646976104
HVUL0H00500.2 HVUL0H15117.2 0.0012200819472347
HVUL0H00500.2 HVUL0H15310.2 0.000109171479848671
HVUL0H00500.2 HVUL0H15602.2 0.00182018971491131
HVUL0H00500.2 HVUL0H15620.2 0.0027668914531191
HVUL0H00500.2 HVUL0H15893.2 0.000533503143755305
HVUL0H00500.2 HVUL0H16991.2 4.4985497463602e-05
HVUL0H00500.2 HVUL0H17597.2 0.00376492205229011
HVUL0H00500.2 HVUL0H21084.2 0.000127510754200849
HVUL0H00500.2 HVUL0H21654.2 9.98752559423979e-06
HVUL0H00500.2 HVUL0H22833.2 9.91301547534972e-06
HVUL0H00500.2 HVUL0H25455.2 4.52572605133868e-06
HVUL0H00500.2 HVUL0H26112.2 0.000589425512846077
HVUL0H00500.2 HVUL0H27662.2 0.000118203809400767
HVUL0H00500.2 HVUL0H28934.2 0.000313236494526938
HVUL0H00500.2 HVUL0H28935.2 0.000736735083911201
HVUL0H00500.2 HVUL0H29767.2 3.81437338323585e-05
HVUL0H00500.2 HVUL0H30574.2 1.13434514527605e-05
HVUL0H00500.2 HVUL0H32454.2 8.58430576016369e-05
HVUL0H00500.2 HVUL0H33228.2 0.00101144926223956
HVUL0H00500.2 HVUL0H33619.2 0.00140829350534981
HVUL0H00500.2 HVUL0H35888.2 0.00114200665155501
HVUL0H00500.2 HVUL0H36332.2 3.17709150735526e-05
HVUL0H00500.2 HVUL0H41036.2 0.000482731554954663
HVUL0H00500.2 HVUL0H50911.2 1.38438062986366e-05
HVUL0H00500.2 HVUL1H00259.2 0.00104322604915414
HVUL0H00500.2 HVUL1H01380.2 3.10211215844578e-05
HVUL0H00500.2 HVUL1H01625.2 0.000162748616222437
HVUL0H00500.2 HVUL1H01938.2 2.79634225928209e-07
HVUL0H00500.2 HVUL1H02263.2 0.00186606658474498
HVUL0H00500.2 HVUL1H02385.2 0.00128813028188923
HVUL0H00500.2 HVUL1H02387.2 0.00105887121479376
HVUL0H00500.2 HVUL1H02864.2 0.000738103448001249
HVUL0H00500.2 HVUL1H02994.2 0.000618212725026531
HVUL0H00500.2 HVUL1H03353.2 2.9655071141859e-05
HVUL0H00500.2 HVUL1H03805.2 0.00058863779452117
HVUL0H00500.2 HVUL1H04255.2 0.000123686099029663
HVUL0H00500.2 HVUL1H04256.2 0.00794471980071991
HVUL0H00500.2 HVUL1H05168.2 1.04923681482583e-05
HVUL0H00500.2 HVUL1H05324.2 0.00547184022291734
HVUL0H00500.2 HVUL1H05360.2 0.00772001982586906
HVUL0H00500.2 HVUL1H06131.2 4.61327344136157e-05
HVUL0H00500.2 HVUL1H06197.2 2.57163759666131e-05
HVUL0H00500.2 HVUL1H06543.2 0.000748286364949568
HVUL0H00500.2 HVUL1H06802.2 0.00147416530088857
HVUL0H00500.2 HVUL1H07337.2 0.00040411802294124
HVUL0H00500.2 HVUL1H07566.2 0.000268434795808445
HVUL0H00500.2 HVUL1H07771.2 1.07419969942893e-07
HVUL0H00500.2 HVUL1H07822.2 2.07749679008791e-06
HVUL0H00500.2 HVUL1H08320.2 0.000290677177665025
HVUL0H00500.2 HVUL1H08352.2 0.000465889636188504
HVUL0H00500.2 HVUL1H08399.2 0.000697542815190753
HVUL0H00500.2 HVUL1H08544.2 0.000888999291098972
HVUL0H00500.2 HVUL1H08935.2 0.00024908290414487
HVUL0H00500.2 HVUL1H09697.2 8.05248423557491e-06
HVUL0H00500.2 HVUL1H09755.2 2.3625303557089e-05
HVUL0H00500.2 HVUL1H09854.2 0.00113780315763297
HVUL0H00500.2 HVUL1H11389.2 7.46428622274296e-06
HVUL0H00500.2 HVUL1H11631.2 0.00092906823795791
HVUL0H00500.2 HVUL1H11683.2 2.44840853905214e-07
HVUL0H00500.2 HVUL1H11872.2 0.000310124781159796
HVUL0H00500.2 HVUL1H12218.2 0.000348918701014342
HVUL0H00500.2 HVUL1H12220.2 0.00225041301590187
HVUL0H00500.2 HVUL1H12629.2 3.30855506616545e-07
HVUL0H00500.2 HVUL1H12635.2 0.000954218467175236
HVUL0H00500.2 HVUL1H13139.2 0.00088480233847271
HVUL0H00500.2 HVUL1H13394.2 3.34485980682729e-05
HVUL0H00500.2 HVUL1H14038.2 5.48937485172881e-06
HVUL0H00500.2 HVUL1H14088.2 0.000320727591711068
HVUL0H00500.2 HVUL1H14226.2 6.33825142892641e-05
HVUL0H00500.2 HVUL1H14474.2 0.00165051221397265
HVUL0H00500.2 HVUL1H15041.2 0.000165420991532754
HVUL0H00500.2 HVUL1H15363.2 2.93940203072404e-06
HVUL0H00500.2 HVUL1H15743.2 0.000335174465940249
HVUL0H00500.2 HVUL1H15858.2 9.49326638764289e-08
HVUL0H00500.2 HVUL1H16764.2 0.000369560040387181
HVUL0H00500.2 HVUL1H16787.2 0.00036614572659917
HVUL0H00500.2 HVUL1H18436.2 0.000495562807788975
HVUL0H00500.2 HVUL1H19148.2 0.680961820151074
HVUL0H00500.2 HVUL1H19507.2 8.06558377862097e-05
HVUL0H00500.2 HVUL1H19514.2 0.0011908034943101
HVUL0H00500.2 HVUL1H22403.2 0.000442973465280797
HVUL0H00500.2 HVUL1H22533.2 3.05876721067694e-07
HVUL0H00500.2 HVUL1H22602.2 4.50548706781207e-05
HVUL0H00500.2 HVUL1H22714.2 0.000865642882884822
HVUL0H00500.2 HVUL1H22802.2 7.01246214746125e-06
HVUL0H00500.2 HVUL1H22869.2 0.000301994992178948
HVUL0H00500.2 HVUL1H23150.2 0.000853740458770818
HVUL0H00500.2 HVUL1H23813.2 1.85904265404686e-07
HVUL0H00500.2 HVUL1H23814.2 3.53963905933885e-07
HVUL0H00500.2 HVUL1H23888.2 3.19116827112949e-08
HVUL0H00500.2 HVUL1H23978.2 0.00133018010590203
HVUL0H00500.2 HVUL1H24391.2 0.00236796283522394
HVUL0H00500.2 HVUL1H24392.2 8.44867296504095e-05
HVUL0H00500.2 HVUL1H24394.2 0.000283984407702034
HVUL0H00500.2 HVUL1H24456.2 4.72266322166222e-06
HVUL0H00500.2 HVUL1H24895.2 3.97742716241331e-08
HVUL0H00500.2 HVUL1H25778.2 3.25855149253892e-05
HVUL0H00500.2 HVUL1H26069.2 1.19114597812142e-07
HVUL0H00500.2 HVUL1H26689.2 0.00195031207575632
HVUL0H00500.2 HVUL1H26690.2 0.00125489700533089
HVUL0H00500.2 HVUL1H27371.2 0.00031067138575419
HVUL0H00500.2 HVUL1H27755.2 6.82913798427971e-06
HVUL0H00500.2 HVUL1H28613.2 0.000549954797162744
HVUL0H00500.2 HVUL1H28709.2 3.89121629430449e-08
HVUL0H00500.2 HVUL1H29058.2 2.63074756261459e-07
HVUL0H00500.2 HVUL1H29157.2 3.14104100281739e-07
HVUL0H00500.2 HVUL1H29639.2 0.000130697892480177
HVUL0H00500.2 HVUL1H30272.2 0.000337043257290091
HVUL0H00500.2 HVUL1H30591.2 0.000726445173491744
HVUL0H00500.2 HVUL1H30861.2 0.00129274769578458
HVUL0H00500.2 HVUL1H30947.2 2.6642083362263e-05
HVUL0H00500.2 HVUL1H31009.2 0.00163939476069194
HVUL0H00500.2 HVUL1H31441.2 0.000879248166481348
HVUL0H00500.2 HVUL1H31493.2 2.9083886366049e-06
HVUL0H00500.2 HVUL1H31797.2 0.00120680858031651
HVUL0H00500.2 HVUL1H32033.2 0.00120465050159302
HVUL0H00500.2 HVUL1H32247.2 1.97056476518647e-07
HVUL0H00500.2 HVUL1H32790.2 0.00167838394235664
HVUL0H00500.2 HVUL1H34171.2 1.69678158617735e-05
HVUL0H00500.2 HVUL1H34231.2 0.00061582620308427
HVUL0H00500.2 HVUL1H34234.2 0.00534062975116965
HVUL0H00500.2 HVUL1H34287.2 0.00136443544277284
HVUL0H00500.2 HVUL1H34368.2 0.000887883892974994
HVUL0H00500.2 HVUL1H34922.2 9.11999401916287e-05
HVUL0H00500.2 HVUL1H34924.2 0.000140353700703396
HVUL0H00500.2 HVUL1H34928.2 6.37555208987323e-05
HVUL0H00500.2 HVUL1H34929.2 0.000233034414319279
HVUL0H00500.2 HVUL1H35226.2 0.000316038651017341
HVUL0H00500.2 HVUL1H35232.2 1.03140187894028e-06
HVUL0H00500.2 HVUL1H35310.2 0.000348002478595007
HVUL0H00500.2 HVUL1H35361.2 5.88356908821998e-08
HVUL0H00500.2 HVUL1H35515.2 0.000716787313701054
HVUL0H00500.2 HVUL1H36758.2 3.20305531932694e-05
HVUL0H00500.2 HVUL1H37070.2 0.000693061683004837
HVUL0H00500.2 HVUL1H37693.2 7.20890202668946e-08
HVUL0H00500.2 HVUL1H37702.2 9.66111819893111e-06
HVUL0H00500.2 HVUL1H39468.2 0.000665563001376251
HVUL0H00500.2 HVUL1H39878.2 0.00094785374701752
HVUL0H00500.2 HVUL1H40517.2 2.75377767992056e-08
HVUL0H00500.2 HVUL1H41697.2 1.05445980647187e-06
HVUL0H00500.2 HVUL1H41877.2 1.28618012961425e-06
HVUL0H00500.2 HVUL1H41878.2 1.19348084692756e-05
HVUL0H00500.2 HVUL1H41881.2 0.00491209190950351
HVUL0H00500.2 HVUL1H41883.2 0.000298479929332213
HVUL0H00500.2 HVUL1H42005.2 1.82625843706583e-07
HVUL0H00500.2 HVUL1H42058.2 6.80492522776292e-05
HVUL0H00500.2 HVUL1H42081.2 7.24505487811665e-05
HVUL0H00500.2 HVUL1H43354.2 9.11851948128227e-08
HVUL0H00500.2 HVUL1H43477.2 5.14308448946083e-07
HVUL0H00500.2 HVUL1H43749.2 7.60399968260602e-05
HVUL0H00500.2 HVUL1H44903.2 6.46523261888871e-05
HVUL0H00500.2 HVUL1H47481.2 0.000601449793021891
HVUL0H00500.2 HVUL1H48253.2 2.65700039755775e-05
HVUL0H00500.2 HVUL1H48305.2 0.000252922758068324
HVUL0H00500.2 HVUL1H48570.2 2.06255182428069e-05
HVUL0H00500.2 HVUL1H48704.2 0.000745571480532537
HVUL0H00500.2 HVUL1H48754.2 4.39866558062155e-05
HVUL0H00500.2 HVUL1H49400.2 0.00712619806382184
HVUL0H00500.2 HVUL1H49402.2 0.00813729975801705
HVUL0H00500.2 HVUL1H49404.2 0.0131005869585747
HVUL0H00500.2 HVUL1H49511.2 0.00159649789800454
HVUL0H00500.2 HVUL1H50011.2 0.000148619095485349
HVUL0H00500.2 HVUL1H50095.2 5.1318744656536e-05
HVUL0H00500.2 HVUL1H51013.2 0.000510703247579871
HVUL0H00500.2 HVUL1H52159.2 5.84292762596194e-05
HVUL0H00500.2 HVUL1H52641.2 0.000278206368752644
HVUL0H00500.2 HVUL1H52644.2 1.34113714281961e-07
HVUL0H00500.2 HVUL1H52645.2 4.66416336148637e-07
HVUL0H00500.2 HVUL1H52934.2 4.12901277454484e-08
HVUL0H00500.2 HVUL1H54682.2 0.00152217976248471
HVUL0H00500.2 HVUL1H54683.2 0.00183184361557321
HVUL0H00500.2 HVUL1H55017.2 8.51218545147437e-08
HVUL0H00500.2 HVUL1H58987.2 1.11218158703572e-06
HVUL0H00500.2 HVUL1H59462.2 0.000318970339930469
HVUL0H00500.2 HVUL2H00395.2 5.61935460057202e-05
HVUL0H00500.2 HVUL2H00951.2 0.000429578833323939
HVUL0H00500.2 HVUL2H01025.2 1.53060097573441e-05
HVUL0H00500.2 HVUL2H01030.2 0.376034625639839
HVUL0H00500.2 HVUL2H01186.2 0.000378260940412378
HVUL0H00500.2 HVUL2H01202.2 3.08165396148254e-05
HVUL0H00500.2 HVUL2H01395.2 0.000283206121286006
HVUL0H00500.2 HVUL2H01450.2 1.32848083819822e-05
HVUL0H00500.2 HVUL2H01500.2 0.000823725449132252
HVUL0H00500.2 HVUL2H01522.2 0.00134621495878195
HVUL0H00500.2 HVUL2H02262.2 0.0001616616875086
HVUL0H00500.2 HVUL2H02367.2 4.2682238762826e-07
HVUL0H00500.2 HVUL2H02439.2 0.000272952120390252
HVUL0H00500.2 HVUL2H02614.2 0.00152587214997918
HVUL0H00500.2 HVUL2H02635.2 3.22226065930379e-07
HVUL0H00500.2 HVUL2H02735.2 2.2912492592311e-07
HVUL0H00500.2 HVUL2H03127.2 1.03704370379302e-07
HVUL0H00500.2 HVUL2H03373.2 2.06532996137172e-05
HVUL0H00500.2 HVUL2H03578.2 0.00123445563868565
HVUL0H00500.2 HVUL2H03669.2 0.000321420952767002
HVUL0H00500.2 HVUL2H03756.2 0.000197879698805518
HVUL0H00500.2 HVUL2H03927.2 0.00585937483257461
HVUL0H00500.2 HVUL2H04862.2 0.000704660516325739
HVUL0H00500.2 HVUL2H04863.2 1.71355687990096e-06
HVUL0H00500.2 HVUL2H05189.2 7.05374050922646e-05
HVUL0H00500.2 HVUL2H05270.2 0.0012236098784431
HVUL0H00500.2 HVUL2H05348.2 0.000471247318805848
HVUL0H00500.2 HVUL2H05474.2 0.000136876455204495
HVUL0H00500.2 HVUL2H05648.2 2.34094622300884e-05
HVUL0H00500.2 HVUL2H06161.2 3.18997414314393e-08
HVUL0H00500.2 HVUL2H06224.2 0.000450755789011015
HVUL0H00500.2 HVUL2H06254.2 1.21528922575331e-05
HVUL0H00500.2 HVUL2H06604.2 0.000852713743971133
HVUL0H00500.2 HVUL2H06619.2 4.24210319766025e-05
HVUL0H00500.2 HVUL2H06644.2 8.30630073869088e-05
HVUL0H00500.2 HVUL2H06967.2 3.14749822383632e-07
HVUL0H00500.2 HVUL2H07176.2 3.69912760646087e-06
HVUL0H00500.2 HVUL2H07177.2 0.000625673098313134
HVUL0H00500.2 HVUL2H07445.2 0.000201396802634776
HVUL0H00500.2 HVUL2H07478.2 0.000254391026390777
HVUL0H00500.2 HVUL2H07560.2 0.000487089490801421
HVUL0H00500.2 HVUL2H07776.2 0.000363069576058355
HVUL0H00500.2 HVUL2H07990.2 0.00028469694473823
HVUL0H00500.2 HVUL2H08028.2 5.20174311076898e-07
HVUL0H00500.2 HVUL2H08058.2 0.000583280842732996
HVUL0H00500.2 HVUL2H08081.2 2.37221001535142e-07
HVUL0H00500.2 HVUL2H08409.2 4.56021171445974e-08
HVUL0H00500.2 HVUL2H08436.2 0.00108925901274165
HVUL0H00500.2 HVUL2H09285.2 0.000219141046260223
HVUL0H00500.2 HVUL2H09378.2 1.50500746420696e-07
HVUL0H00500.2 HVUL2H09812.2 0.000143064492119457
HVUL0H00500.2 HVUL2H10372.2 0.000138285742045153
HVUL0H00500.2 HVUL2H10373.2 0.000727645881852901
HVUL0H00500.2 HVUL2H10517.2 0.00100849348235373
HVUL0H00500.2 HVUL2H10518.2 0.000646928896820883
HVUL0H00500.2 HVUL2H10723.2 0.000197383376213704
HVUL0H00500.2 HVUL2H10865.2 2.68854581209046e-05
HVUL0H00500.2 HVUL2H10947.2 0.000913547495742395
HVUL0H00500.2 HVUL2H11031.2 0.00108598001988273
HVUL0H00500.2 HVUL2H11035.2 0.00167401254429226
HVUL0H00500.2 HVUL2H11156.2 0.000722393178902979
HVUL0H00500.2 HVUL2H11393.2 1.3537887796103e-05
HVUL0H00500.2 HVUL2H11667.2 5.09857160872838e-06
HVUL0H00500.2 HVUL2H11772.2 6.09103933548658e-08
HVUL0H00500.2 HVUL2H12467.2 0.00179271325319706
HVUL0H00500.2 HVUL2H12616.2 0.0022988787352066
HVUL0H00500.2 HVUL2H12650.2 1.68809390449227e-07
HVUL0H00500.2 HVUL2H12860.2 0.000123322608090241
HVUL0H00500.2 HVUL2H12983.2 0.000296358608673623
HVUL0H00500.2 HVUL2H13055.2 2.60638460428712e-06
HVUL0H00500.2 HVUL2H13279.2 0.000540050212412966
HVUL0H00500.2 HVUL2H13491.2 8.98179681629271e-05
HVUL0H00500.2 HVUL2H13714.2 6.38127441968042e-07
HVUL0H00500.2 HVUL2H13839.2 0.000495586803374714
HVUL0H00500.2 HVUL2H13903.2 2.6035313783582e-05
HVUL0H00500.2 HVUL2H14321.2 0.000228138460328403
HVUL0H00500.2 HVUL2H14341.2 0.000152174123211912
HVUL0H00500.2 HVUL2H15134.2 0.00616688497872373
HVUL0H00500.2 HVUL2H15501.2 0.00010075660139053
HVUL0H00500.2 HVUL2H15665.2 1.15514325793689e-05
HVUL0H00500.2 HVUL2H16172.2 6.2519403975248e-06
HVUL0H00500.2 HVUL2H16277.2 2.70950921621079e-08
HVUL0H00500.2 HVUL2H16460.2 0.000128743691734329
HVUL0H00500.2 HVUL2H16482.2 5.73018296132167e-06
HVUL0H00500.2 HVUL2H16605.2 8.27063161211029e-05
HVUL0H00500.2 HVUL2H16986.2 0.000379379224288683
HVUL0H00500.2 HVUL2H17073.2 0.000440381775996917
HVUL0H00500.2 HVUL2H17279.2 3.61739120003086e-08
HVUL0H00500.2 HVUL2H17344.2 7.69050446332952e-08
HVUL0H00500.2 HVUL2H17573.2 3.20548724162764e-05
HVUL0H00500.2 HVUL2H17628.2 4.01814749734309e-06
HVUL0H00500.2 HVUL2H18223.2 1.05400773608007e-05
HVUL0H00500.2 HVUL2H18497.2 3.37237097646405e-07
HVUL0H00500.2 HVUL2H18598.2 1.68900369829381e-06
HVUL0H00500.2 HVUL2H18881.2 4.35619708488847e-07
HVUL0H00500.2 HVUL2H19071.2 2.14270459384425e-05
HVUL0H00500.2 HVUL2H19379.2 0.000793699524540499
HVUL0H00500.2 HVUL2H19380.2 0.00114801250734714
HVUL0H00500.2 HVUL2H19637.2 0.000878313676684116
HVUL0H00500.2 HVUL2H19926.2 4.31963123855346e-06
HVUL0H00500.2 HVUL2H20080.2 7.33300493064466e-05
HVUL0H00500.2 HVUL2H20148.2 6.06457672823839e-05
HVUL0H00500.2 HVUL2H20175.2 0.00148496158581835
HVUL0H00500.2 HVUL2H20176.2 0.00202624879540126
HVUL0H00500.2 HVUL2H20439.2 2.43038045886516e-07
HVUL0H00500.2 HVUL2H20445.2 4.60398234485129e-07
HVUL0H00500.2 HVUL2H20800.2 0.000356218485592272
HVUL0H00500.2 HVUL2H21113.2 0.000832308753666702
HVUL0H00500.2 HVUL2H21119.2 0.000443163939238201
HVUL0H00500.2 HVUL2H21125.2 0.00106139507868104
HVUL0H00500.2 HVUL2H21195.2 1.29436982032246e-07
HVUL0H00500.2 HVUL2H21323.2 0.00470431142114696
HVUL0H00500.2 HVUL2H21467.2 1.04163932810891e-07
HVUL0H00500.2 HVUL2H21597.2 2.79812942379371e-05
HVUL0H00500.2 HVUL2H22007.2 0.00139473839949507
HVUL0H00500.2 HVUL2H22124.2 0.000957365220078062
HVUL0H00500.2 HVUL2H22196.2 4.80818088946644e-07
HVUL0H00500.2 HVUL2H22217.2 1.76348123763956e-07
HVUL0H00500.2 HVUL2H22263.2 7.42277464980601e-08
HVUL0H00500.2 HVUL2H22717.2 0.00068924793011038
HVUL0H00500.2 HVUL2H22718.2 0.000623973604575475
HVUL0H00500.2 HVUL2H22732.2 0.000403103080811992
HVUL0H00500.2 HVUL2H22734.2 7.38358913700954e-06
HVUL0H00500.2 HVUL2H22796.2 1.17461499844965e-06
HVUL0H00500.2 HVUL2H22858.2 2.3103956234747e-05
HVUL0H00500.2 HVUL2H23029.2 3.46881126361733e-08
HVUL0H00500.2 HVUL2H23032.2 0.000241925028564228
HVUL0H00500.2 HVUL2H23179.2 0.000216210547548176
HVUL0H00500.2 HVUL2H23500.2 0.000151773905831537
HVUL0H00500.2 HVUL2H23501.2 0.000836919304092887
HVUL0H00500.2 HVUL2H23599.2 1.05218701420787e-05
HVUL0H00500.2 HVUL2H24229.2 0.000271865560073878
HVUL0H00500.2 HVUL2H24239.2 0.000542458520370499
HVUL0H00500.2 HVUL2H24355.2 0.000456552842177731
HVUL0H00500.2 HVUL2H24608.2 8.79343366962484e-05
HVUL0H00500.2 HVUL2H25131.2 0.000792801892393962
HVUL0H00500.2 HVUL2H25272.2 4.52776001892334e-05
HVUL0H00500.2 HVUL2H25933.2 0.00135999119910385
HVUL0H00500.2 HVUL2H26074.2 4.28098069484714e-06
HVUL0H00500.2 HVUL2H26260.2 2.89805776227964e-05
HVUL0H00500.2 HVUL2H26265.2 0.00138780753811483
HVUL0H00500.2 HVUL2H26379.2 0.000631087486707441
HVUL0H00500.2 HVUL2H26486.2 3.34377452643642e-07
HVUL0H00500.2 HVUL2H26489.2 0.000953546175493021
HVUL0H00500.2 HVUL2H26598.2 0.000744530598258713
HVUL0H00500.2 HVUL2H26658.2 0.00045186072353734
HVUL0H00500.2 HVUL2H27241.2 4.71537033619505e-06
HVUL0H00500.2 HVUL2H28168.2 0.000814000538830438
HVUL0H00500.2 HVUL2H28401.2 0.000850639959610845
HVUL0H00500.2 HVUL2H28445.2 2.41233832667501e-05
HVUL0H00500.2 HVUL2H28493.2 0.000274333813309047
HVUL0H00500.2 HVUL2H28705.2 0.000238726808172146
HVUL0H00500.2 HVUL2H28788.2 0.000341850830394872
HVUL0H00500.2 HVUL2H29366.2 0.00150366613124687
HVUL0H00500.2 HVUL2H30294.2 0.000126152124582877
HVUL0H00500.2 HVUL2H30295.2 5.41532660889728e-05
HVUL0H00500.2 HVUL2H30321.2 4.51802495976712e-05
HVUL0H00500.2 HVUL2H30322.2 0.000452128182472977
HVUL0H00500.2 HVUL2H30326.2 0.00092807554369333
HVUL0H00500.2 HVUL2H30409.2 4.30967626489506e-08
HVUL0H00500.2 HVUL2H30417.2 3.98043775731798e-05
HVUL0H00500.2 HVUL2H30445.2 0.000159352986586003
HVUL0H00500.2 HVUL2H30504.2 0.00124045094429298
HVUL0H00500.2 HVUL2H30506.2 0.000842410894921298
HVUL0H00500.2 HVUL2H30551.2 3.50127232182983e-08
HVUL0H00500.2 HVUL2H30556.2 1.27688063869567e-05
HVUL0H00500.2 HVUL2H30597.2 1.93548444482088e-07
HVUL0H00500.2 HVUL2H30893.2 0.000430302989408233
HVUL0H00500.2 HVUL2H30907.2 0.0104870216332668
HVUL0H00500.2 HVUL2H31036.2 0.000833308008038723
HVUL0H00500.2 HVUL2H31148.2 0.000653393776958819
HVUL0H00500.2 HVUL2H31151.2 6.9577606431078e-08
HVUL0H00500.2 HVUL2H31183.2 2.62646901614557e-05
HVUL0H00500.2 HVUL2H31184.2 1.84616597954824e-05
HVUL0H00500.2 HVUL2H31713.2 0.000628422924820229
HVUL0H00500.2 HVUL2H31780.2 9.4570589149042e-07
HVUL0H00500.2 HVUL2H31880.2 3.04712558472094e-08
HVUL0H00500.2 HVUL2H32291.2 0.000860330070844153
HVUL0H00500.2 HVUL2H32297.2 0.000223505399711935
HVUL0H00500.2 HVUL2H32298.2 0.00133828583125961
HVUL0H00500.2 HVUL2H32299.2 0.00263531783420249
HVUL0H00500.2 HVUL2H32781.2 1.63767009727302e-07
HVUL0H00500.2 HVUL2H33190.2 1.26879772890529e-07
HVUL0H00500.2 HVUL2H34472.2 0.00028630574474039
HVUL0H00500.2 HVUL2H34589.2 0.00109366200602328
HVUL0H00500.2 HVUL2H35254.2 0.0001832831753447
HVUL0H00500.2 HVUL2H36002.2 0.000248147546272831
HVUL0H00500.2 HVUL2H36049.2 8.46533312182283e-06
HVUL0H00500.2 HVUL2H36324.2 3.33456225631122e-05
HVUL0H00500.2 HVUL2H36646.2 1.02504205615454e-07
HVUL0H00500.2 HVUL2H36921.2 8.61797744701279e-05
HVUL0H00500.2 HVUL2H37244.2 0.000864666169786174
HVUL0H00500.2 HVUL2H38459.2 4.31825536793606e-06
HVUL0H00500.2 HVUL2H38777.2 2.26179043844467e-07
HVUL0H00500.2 HVUL2H38815.2 1.27537987159478e-05
HVUL0H00500.2 HVUL2H38852.2 2.74174335601241e-05
HVUL0H00500.2 HVUL2H39025.2 8.04728114908122e-05
HVUL0H00500.2 HVUL2H39130.2 1.82962400170356e-07
HVUL0H00500.2 HVUL2H39480.2 0.000278087800177799
HVUL0H00500.2 HVUL2H39827.2 0.000685721729555813
HVUL0H00500.2 HVUL2H40169.2 0.000741535666311116
HVUL0H00500.2 HVUL2H40873.2 0.000352737651561565
HVUL0H00500.2 HVUL2H41240.2 4.10677623520965e-05
HVUL0H00500.2 HVUL2H42069.2 1.96335754256537e-07
HVUL0H00500.2 HVUL2H42675.2 0.000983724600708486
HVUL0H00500.2 HVUL2H42727.2 0.00123821040546208
HVUL0H00500.2 HVUL2H42818.2 0.000104546867774986
HVUL0H00500.2 HVUL2H43076.2 0.000899806744323033
HVUL0H00500.2 HVUL2H43878.2 1.60507035130681e-05
HVUL0H00500.2 HVUL2H44536.2 1.97529498769522e-06
HVUL0H00500.2 HVUL2H46402.2 0.000457822546827111
HVUL0H00500.2 HVUL2H46502.2 7.02730200350053e-08
HVUL0H00500.2 HVUL2H46752.2 2.46649797954614e-05
HVUL0H00500.2 HVUL2H47632.2 0.000856218548664228
HVUL0H00500.2 HVUL2H47636.2 0.000184936297431024
HVUL0H00500.2 HVUL2H48107.2 0.00026416527576526
HVUL0H00500.2 HVUL2H48318.2 4.42026178437428e-05
HVUL0H00500.2 HVUL2H48817.2 8.05706648571775e-05
HVUL0H00500.2 HVUL2H48825.2 0.00147444743721402
HVUL0H00500.2 HVUL2H49706.2 4.80337719461632e-05
HVUL0H00500.2 HVUL2H50050.2 0.00019659134347627
HVUL0H00500.2 HVUL2H50342.2 1.98091901051335e-05
HVUL0H00500.2 HVUL2H50478.2 6.45614877245671e-05
HVUL0H00500.2 HVUL2H50798.2 1.54974641328286e-07
HVUL0H00500.2 HVUL2H52760.2 2.06035932456117e-06
HVUL0H00500.2 HVUL2H52999.2 0.00118168607946812
HVUL0H00500.2 HVUL2H53730.2 0.00134397180428134
HVUL0H00500.2 HVUL2H53922.2 1.25579545384266e-07
HVUL0H00500.2 HVUL2H55371.2 0.000964235510529993
HVUL0H00500.2 HVUL2H57714.2 0.000176633492817008
HVUL0H00500.2 HVUL2H57724.2 1.08236155009752e-07
HVUL0H00500.2 HVUL2H58246.2 2.57856281670248e-06
HVUL0H00500.2 HVUL2H58252.2 0.000740578058775464
HVUL0H00500.2 HVUL2H59224.2 1.5260715450783e-06
HVUL0H00500.2 HVUL2H59603.2 0.000531603799338794
HVUL0H00500.2 HVUL3H00190.2 0.00100240164387501
HVUL0H00500.2 HVUL3H00491.2 3.78869662238142e-05
HVUL0H00500.2 HVUL3H00822.2 0.000168997116480673
HVUL0H00500.2 HVUL3H00880.2 1.13187125839227e-07
HVUL0H00500.2 HVUL3H01445.2 0.000515467848173875
HVUL0H00500.2 HVUL3H01446.2 6.45345453171288e-05
HVUL0H00500.2 HVUL3H01819.2 0.000112179435875548
HVUL0H00500.2 HVUL3H02116.2 0.000227687719799871
HVUL0H00500.2 HVUL3H02221.2 1.27886765086538e-05
HVUL0H00500.2 HVUL3H02643.2 4.48208624653264e-08
HVUL0H00500.2 HVUL3H02780.2 0.00040751656470263
HVUL0H00500.2 HVUL3H02805.2 7.90587079651914e-05
HVUL0H00500.2 HVUL3H02932.2 3.17965335706038e-05
HVUL0H00500.2 HVUL3H03170.2 0.000266444401772342
HVUL0H00500.2 HVUL3H03171.2 0.000700303237425709
HVUL0H00500.2 HVUL3H03644.2 5.91861257786614e-05
HVUL0H00500.2 HVUL3H03847.2 0.000148615154668971
HVUL0H00500.2 HVUL3H04278.2 3.62072868023848e-05
HVUL0H00500.2 HVUL3H04333.2 0.000430297341943797
HVUL0H00500.2 HVUL3H04363.2 0.00088788824167851
HVUL0H00500.2 HVUL3H04807.2 6.03415496663273e-05
HVUL0H00500.2 HVUL3H04882.2 0.00026519356686341
HVUL0H00500.2 HVUL3H05759.2 3.08788968018519e-07
HVUL0H00500.2 HVUL3H06041.2 0.000189971862293315
HVUL0H00500.2 HVUL3H06053.2 0.000184583425418133
HVUL0H00500.2 HVUL3H06083.2 0.000736929403355766
HVUL0H00500.2 HVUL3H06978.2 0.00111770710880145
HVUL0H00500.2 HVUL3H07018.2 0.00297837670015485
HVUL0H00500.2 HVUL3H07033.2 0.000751620705822023
HVUL0H00500.2 HVUL3H07096.2 0.000124940981594225
HVUL0H00500.2 HVUL3H07101.2 0.000192842992923628
HVUL0H00500.2 HVUL3H07242.2 2.92874907813056e-05
HVUL0H00500.2 HVUL3H07244.2 2.76769250758865e-05
HVUL0H00500.2 HVUL3H07381.2 2.99082643104984e-08
HVUL0H00500.2 HVUL3H07416.2 0.0133238447832893
HVUL0H00500.2 HVUL3H07559.2 6.53535956028124e-05
HVUL0H00500.2 HVUL3H08164.2 6.02286722313436e-05
HVUL0H00500.2 HVUL3H08403.2 4.85007220519476e-08
HVUL0H00500.2 HVUL3H08405.2 8.85576636115785e-08
HVUL0H00500.2 HVUL3H09270.2 0.000574918168413397
HVUL0H00500.2 HVUL3H09298.2 0.000436084184359349
HVUL0H00500.2 HVUL3H09488.2 0.000729659019612521
HVUL0H00500.2 HVUL3H09492.2 0.00140899661480617
HVUL0H00500.2 HVUL3H09556.2 1.59158905709504e-07
HVUL0H00500.2 HVUL3H09604.2 0.00024950149617482
HVUL0H00500.2 HVUL3H09744.2 8.44207951695637e-06
HVUL0H00500.2 HVUL3H09822.2 0.000100389210243563
HVUL0H00500.2 HVUL3H10030.2 0.000294520972590456
HVUL0H00500.2 HVUL3H10114.2 3.38663717866967e-06
HVUL0H00500.2 HVUL3H10227.2 0.000155081248842034
HVUL0H00500.2 HVUL3H10596.2 0.000508231951083117
HVUL0H00500.2 HVUL3H10635.2 9.79832366667288e-05
HVUL0H00500.2 HVUL3H10935.2 0.000711013232990529
HVUL0H00500.2 HVUL3H12096.2 4.50672207845893e-06
HVUL0H00500.2 HVUL3H12530.2 1.1358725261593e-07
HVUL0H00500.2 HVUL3H12726.2 2.70641436388883e-05
HVUL0H00500.2 HVUL3H12905.2 1.56998710058692e-05
HVUL0H00500.2 HVUL3H13288.2 0.00100240164387501
HVUL0H00500.2 HVUL3H13321.2 6.88840444547133e-06
HVUL0H00500.2 HVUL3H14067.2 0.000563421254623834
HVUL0H00500.2 HVUL3H14150.2 0.00159391068781101
HVUL0H00500.2 HVUL3H14253.2 0.000245712056322836
HVUL0H00500.2 HVUL3H14367.2 0.00106244081950994
HVUL0H00500.2 HVUL3H15223.2 0.00146812818094285
HVUL0H00500.2 HVUL3H15474.2 3.14279087846206e-08
HVUL0H00500.2 HVUL3H15531.2 0.000212361732535644
HVUL0H00500.2 HVUL3H15609.2 0.000782096322236136
HVUL0H00500.2 HVUL3H15610.2 0.00628198406099638
HVUL0H00500.2 HVUL3H15611.2 0.000388774419737471
HVUL0H00500.2 HVUL3H16023.2 1.58809562382365e-05
HVUL0H00500.2 HVUL3H16356.2 0.000683979469768955
HVUL0H00500.2 HVUL3H16383.2 0.00040286950052957
HVUL0H00500.2 HVUL3H16699.2 0.000832073809735242
HVUL0H00500.2 HVUL3H17021.2 0.00122925346671109
HVUL0H00500.2 HVUL3H17430.2 1.70866812342938e-07
HVUL0H00500.2 HVUL3H17706.2 1.3435474009486e-07
HVUL0H00500.2 HVUL3H18318.2 6.66396615820612e-08
HVUL0H00500.2 HVUL3H18624.2 3.27374681438915e-06
HVUL0H00500.2 HVUL3H18631.2 0.00192071971437287
HVUL0H00500.2 HVUL3H18707.2 1.63519711283342e-05
HVUL0H00500.2 HVUL3H18867.2 2.68717928781592e-07
HVUL0H00500.2 HVUL3H19593.2 0.000496563137086491
HVUL0H00500.2 HVUL3H19890.2 6.64719356981946e-05
HVUL0H00500.2 HVUL3H20126.2 0.000602217729757255
HVUL0H00500.2 HVUL3H20756.2 5.49235237771689e-07
HVUL0H00500.2 HVUL3H20924.2 0.000545501711445288
HVUL0H00500.2 HVUL3H21204.2 0.000686403415414447
HVUL0H00500.2 HVUL3H21206.2 0.000149207010614679
HVUL0H00500.2 HVUL3H21404.2 4.85014645860428e-05
HVUL0H00500.2 HVUL3H21715.2 0.000494217904878371
HVUL0H00500.2 HVUL3H22174.2 4.29001002827955e-07
HVUL0H00500.2 HVUL3H22443.2 3.00814784445352e-08
HVUL0H00500.2 HVUL3H22939.2 0.000375158156170894
HVUL0H00500.2 HVUL3H23638.2 1.49490625997755e-07
HVUL0H00500.2 HVUL3H23722.2 0.00122859743693241
HVUL0H00500.2 HVUL3H23761.2 0.000782848864366257
HVUL0H00500.2 HVUL3H24064.2 0.000266761556562593
HVUL0H00500.2 HVUL3H24160.2 0.00136771962319724
HVUL0H00500.2 HVUL3H24324.2 0.000464895181031571
HVUL0H00500.2 HVUL3H24357.2 0.000338782495361667
HVUL0H00500.2 HVUL3H25246.2 2.28086271261833e-07
HVUL0H00500.2 HVUL3H25330.2 0.00267714440550981
HVUL0H00500.2 HVUL3H25953.2 8.66105465592854e-07
HVUL0H00500.2 HVUL3H26786.2 1.17522435260383e-07
HVUL0H00500.2 HVUL3H26909.2 2.40551471043319e-05
HVUL0H00500.2 HVUL3H26980.2 8.12861273777339e-06
HVUL0H00500.2 HVUL3H26998.2 0.000468010734780726
HVUL0H00500.2 HVUL3H27160.2 0.00173968003450092
HVUL0H00500.2 HVUL3H27484.2 1.92062307007394e-07
HVUL0H00500.2 HVUL3H27958.2 8.13036714766808e-06
HVUL0H00500.2 HVUL3H28147.2 4.45301116813394e-08
HVUL0H00500.2 HVUL3H29808.2 9.26197236637167e-06
HVUL0H00500.2 HVUL3H30595.2 6.67189037018713e-07
HVUL0H00500.2 HVUL3H31197.2 0.000483782322457152
HVUL0H00500.2 HVUL3H31560.2 3.62237682763716e-05
HVUL0H00500.2 HVUL3H31594.2 0.000683839623115364
HVUL0H00500.2 HVUL3H32142.2 0.000103047435165689
HVUL0H00500.2 HVUL3H32270.2 0.00125690016638203
HVUL0H00500.2 HVUL3H32815.2 0.00163060980085957
HVUL0H00500.2 HVUL3H32816.2 7.93406529251146e-08
HVUL0H00500.2 HVUL3H33071.2 0.000184886346915686
HVUL0H00500.2 HVUL3H34000.2 9.51747470005945e-08
HVUL0H00500.2 HVUL3H34744.2 0.00163768123522556
HVUL0H00500.2 HVUL3H34864.2 6.14221222152624e-05
HVUL0H00500.2 HVUL3H35000.2 1.62703486510702e-06
HVUL0H00500.2 HVUL3H35317.2 1.03943757790463e-05
HVUL0H00500.2 HVUL3H35336.2 5.65435463468725e-06
HVUL0H00500.2 HVUL3H35420.2 7.15883874673367e-05
HVUL0H00500.2 HVUL3H35856.2 0.000493778129378831
HVUL0H00500.2 HVUL3H36025.2 0.000762683645969288
HVUL0H00500.2 HVUL3H36160.2 7.12058267126793e-05
HVUL0H00500.2 HVUL3H37504.2 0.000301924104804447
HVUL0H00500.2 HVUL3H37581.2 5.84978245316066e-05
HVUL0H00500.2 HVUL3H37744.2 0.000644786416288962
HVUL0H00500.2 HVUL3H37876.2 0.00010403570528637
HVUL0H00500.2 HVUL3H38261.2 0.000550265651196754
HVUL0H00500.2 HVUL3H38490.2 9.50361299973157e-06
HVUL0H00500.2 HVUL3H38509.2 0.000269479625208993
HVUL0H00500.2 HVUL3H38911.2 1.00479965982483e-05
HVUL0H00500.2 HVUL3H38932.2 2.29024104409207e-07
HVUL0H00500.2 HVUL3H38937.2 1.38511097877502e-05
HVUL0H00500.2 HVUL3H39940.2 0.00130065637193195
HVUL0H00500.2 HVUL3H42215.2 0.000763497209188724
HVUL0H00500.2 HVUL3H42334.2 5.37945292326007e-05
HVUL0H00500.2 HVUL3H42481.2 2.60031195698988e-08
HVUL0H00500.2 HVUL3H42595.2 0.00105564859419451
HVUL0H00500.2 HVUL3H42598.2 0.000142236568420797
HVUL0H00500.2 HVUL3H42614.2 0.000734528187527446
HVUL0H00500.2 HVUL3H42702.2 5.78887355434885e-06
HVUL0H00500.2 HVUL3H42926.2 3.74509904981306e-06
HVUL0H00500.2 HVUL3H43113.2 0.000735109844774936
HVUL0H00500.2 HVUL3H43560.2 0.00069476257212172
HVUL0H00500.2 HVUL3H43676.2 1.15631619572929e-05
HVUL0H00500.2 HVUL3H43738.2 0.00074896855379656
HVUL0H00500.2 HVUL3H44078.2 8.32454000251107e-07
HVUL0H00500.2 HVUL3H46253.2 3.3919234313434e-05
HVUL0H00500.2 HVUL3H46721.2 0.00143818652422883
HVUL0H00500.2 HVUL3H47421.2 2.65618649256868e-05
HVUL0H00500.2 HVUL3H47524.2 2.0908549968671e-06
HVUL0H00500.2 HVUL3H49734.2 0.000531308536221306
HVUL0H00500.2 HVUL3H50289.2 0.0014061979421062
HVUL0H00500.2 HVUL3H50394.2 4.71538774151498e-05
HVUL0H00500.2 HVUL3H50654.2 0.000613357743106728
HVUL0H00500.2 HVUL3H50876.2 0.00130786944893574
HVUL0H00500.2 HVUL3H51403.2 1.47063640724091e-05
HVUL0H00500.2 HVUL3H51730.2 0.000573288242376559
HVUL0H00500.2 HVUL3H51731.2 6.10574966065695e-05
HVUL0H00500.2 HVUL3H52204.2 2.33730693406169e-07
HVUL0H00500.2 HVUL3H52982.2 0.000528424422826713
HVUL0H00500.2 HVUL3H53252.2 6.35459869683538e-07
HVUL0H00500.2 HVUL3H53632.2 1.47510958301971e-05
HVUL0H00500.2 HVUL3H53773.2 6.46591426677303e-06
HVUL0H00500.2 HVUL3H54179.2 7.33267510757619e-08
HVUL0H00500.2 HVUL3H54698.2 5.0239115899417e-07
HVUL0H00500.2 HVUL3H54699.2 0.000208664856185539
HVUL0H00500.2 HVUL3H55505.2 8.14323640111678e-05
HVUL0H00500.2 HVUL3H56326.2 1.49422864570412e-05
HVUL0H00500.2 HVUL3H56764.2 0.00650022964796616
HVUL0H00500.2 HVUL3H56977.2 0.00267125316313527
HVUL0H00500.2 HVUL3H57087.2 0.00134463207588136
HVUL0H00500.2 HVUL3H57697.2 0.00148310197725357
HVUL0H00500.2 HVUL4H00652.2 0.000102316658872376
HVUL0H00500.2 HVUL4H01967.2 3.35444369239747e-07
HVUL0H00500.2 HVUL4H02227.2 4.41756076498832e-05
HVUL0H00500.2 HVUL4H02323.2 0.000172721745803896
HVUL0H00500.2 HVUL4H03026.2 0.000179874414855252
HVUL0H00500.2 HVUL4H03361.2 8.50590063308566e-06
HVUL0H00500.2 HVUL4H04085.2 0.00226746998758208
HVUL0H00500.2 HVUL4H04277.2 2.45838500361196e-08
HVUL0H00500.2 HVUL4H04766.2 6.19414674056255e-08
HVUL0H00500.2 HVUL4H05062.2 8.42642682358636e-05
HVUL0H00500.2 HVUL4H05891.2 0.273439703802272
HVUL0H00500.2 HVUL4H06243.2 4.37600828195265e-08
HVUL0H00500.2 HVUL4H06403.2 0.000867842750415327
HVUL0H00500.2 HVUL4H06486.2 1.07002009074117e-05
HVUL0H00500.2 HVUL4H06772.2 3.58998101766947e-05
HVUL0H00500.2 HVUL4H07140.2 0.000784283819077582
HVUL0H00500.2 HVUL4H07653.2 2.14791965026666e-05
HVUL0H00500.2 HVUL4H07780.2 1.44428059153708e-05
HVUL0H00500.2 HVUL4H08846.2 0.000172061054605817
HVUL0H00500.2 HVUL4H09059.2 2.24985987501533e-05
HVUL0H00500.2 HVUL4H09319.2 4.34456019975224e-05
HVUL0H00500.2 HVUL4H09412.2 0.000115567188266218
HVUL0H00500.2 HVUL4H09527.2 0.00122650422168779
HVUL0H00500.2 HVUL4H10049.2 0.000861781164152602
HVUL0H00500.2 HVUL4H10062.2 0.000273044408154773
HVUL0H00500.2 HVUL4H10242.2 0.000107813596301349
HVUL0H00500.2 HVUL4H11601.2 0.000868551262065953
HVUL0H00500.2 HVUL4H12574.2 8.88621288810498e-05
HVUL0H00500.2 HVUL4H13063.2 0.00136961904779043
HVUL0H00500.2 HVUL4H13064.2 0.000736629838029452
HVUL0H00500.2 HVUL4H14717.2 0.000690062055599091
HVUL0H00500.2 HVUL4H14906.2 8.820997609395e-07
HVUL0H00500.2 HVUL4H14907.2 3.52354594181462e-06
HVUL0H00500.2 HVUL4H15891.2 0.000745109715091548
HVUL0H00500.2 HVUL4H17678.2 0.000833171589369614
HVUL0H00500.2 HVUL4H17679.2 0.000259359377386611
HVUL0H00500.2 HVUL4H17794.2 0.000237512056535801
HVUL0H00500.2 HVUL4H17799.2 2.48377383558268e-06
HVUL0H00500.2 HVUL4H18007.2 0.000664671694765949
HVUL0H00500.2 HVUL4H18195.2 0.000365065039009563
HVUL0H00500.2 HVUL4H18896.2 0.000335956246843495
HVUL0H00500.2 HVUL4H18914.2 0.000513980912226922
HVUL0H00500.2 HVUL4H19302.2 0.00014922118431275
HVUL0H00500.2 HVUL4H19726.2 0.000568224921068675
HVUL0H00500.2 HVUL4H19772.2 2.51293360478914e-06
HVUL0H00500.2 HVUL4H19867.2 2.86967663239067e-07
HVUL0H00500.2 HVUL4H20994.2 2.15055973427078e-05
HVUL0H00500.2 HVUL4H21040.2 0.000282371951181014
HVUL0H00500.2 HVUL4H21388.2 0.000693376779394144
HVUL0H00500.2 HVUL4H21456.2 9.09707570309195e-06
HVUL0H00500.2 HVUL4H21630.2 0.000153339193811501
HVUL0H00500.2 HVUL4H21723.2 0.000245535801203421
HVUL0H00500.2 HVUL4H21878.2 0.000574457315946024
HVUL0H00500.2 HVUL4H21933.2 3.32218074288689e-08
HVUL0H00500.2 HVUL4H22255.2 8.24112163964182e-05
HVUL0H00500.2 HVUL4H22529.2 0.000418576673179019
HVUL0H00500.2 HVUL4H22537.2 0.000781074557994054
HVUL0H00500.2 HVUL4H23262.2 5.80382442184384e-06
HVUL0H00500.2 HVUL4H24247.2 0.000711048531185222
HVUL0H00500.2 HVUL4H24743.2 1.56866820851298e-05
HVUL0H00500.2 HVUL4H25261.2 6.73033131916442e-05
HVUL0H00500.2 HVUL4H25660.2 0.000157354064008687
HVUL0H00500.2 HVUL4H25905.2 2.98144242618771e-08
HVUL0H00500.2 HVUL4H26228.2 0.00151272598298508
HVUL0H00500.2 HVUL4H26244.2 0.000904819762225379
HVUL0H00500.2 HVUL4H26283.2 9.94720085038092e-06
HVUL0H00500.2 HVUL4H26284.2 0.000256023476972966
HVUL0H00500.2 HVUL4H26315.2 3.03605354461279e-05
HVUL0H00500.2 HVUL4H26319.2 0.000554048063806241
HVUL0H00500.2 HVUL4H26833.2 0.00188096885634147
HVUL0H00500.2 HVUL4H27298.2 0.000677731424348761
HVUL0H00500.2 HVUL4H27786.2 3.5444781585369e-08
HVUL0H00500.2 HVUL4H27863.2 0.000609326889117114
HVUL0H00500.2 HVUL4H27864.2 0.000767345576492604
HVUL0H00500.2 HVUL4H27893.2 5.87895637382837e-08
HVUL0H00500.2 HVUL4H28070.2 0.000544747888185471
HVUL0H00500.2 HVUL4H28112.2 0.00126954629821428
HVUL0H00500.2 HVUL4H28905.2 0.00106111919874367
HVUL0H00500.2 HVUL4H29063.2 0.00101720124614984
HVUL0H00500.2 HVUL4H29866.2 0.000461193130978654
HVUL0H00500.2 HVUL4H30367.2 0.00229271394736526
HVUL0H00500.2 HVUL4H31138.2 0.00199605157362303
HVUL0H00500.2 HVUL4H31140.2 0.000438035884567647
HVUL0H00500.2 HVUL4H31203.2 1.35806133266753e-05
HVUL0H00500.2 HVUL4H31364.2 0.00198601031918588
HVUL0H00500.2 HVUL4H32642.2 0.000729114682058816
HVUL0H00500.2 HVUL4H32991.2 2.66203641030749e-07
HVUL0H00500.2 HVUL4H33783.2 0.000487656692832728
HVUL0H00500.2 HVUL4H34290.2 0.000131779259935331
HVUL0H00500.2 HVUL4H34304.2 1.64231161269256e-06
HVUL0H00500.2 HVUL4H34844.2 5.00824267768895e-08
HVUL0H00500.2 HVUL4H34908.2 0.000460340425671375
HVUL0H00500.2 HVUL4H35326.2 8.56855040162027e-08
HVUL0H00500.2 HVUL4H35401.2 0.000449741076167517
HVUL0H00500.2 HVUL4H35402.2 0.00158897390185622
HVUL0H00500.2 HVUL4H35625.2 2.62415235385729e-07
HVUL0H00500.2 HVUL4H35790.2 0.00106516179383174
HVUL0H00500.2 HVUL4H36384.2 6.82015957868587e-08
HVUL0H00500.2 HVUL4H36703.2 9.40858378977229e-08
HVUL0H00500.2 HVUL4H37183.2 0.000641967934959891
HVUL0H00500.2 HVUL4H37184.2 5.87258596938145e-08
HVUL0H00500.2 HVUL4H37301.2 0.00102352900099916
HVUL0H00500.2 HVUL4H37336.2 0.00139623812336313
HVUL0H00500.2 HVUL4H37366.2 0.000182602039908751
HVUL0H00500.2 HVUL4H37986.2 0.000538396624659269
HVUL0H00500.2 HVUL4H38115.2 0.00050680597394921
HVUL0H00500.2 HVUL4H38292.2 3.32955567040807e-07
HVUL0H00500.2 HVUL4H38732.2 1.34494549100314e-05
HVUL0H00500.2 HVUL4H38866.2 0.000679550726349676
HVUL0H00500.2 HVUL4H39102.2 0.000410250078642938
HVUL0H00500.2 HVUL4H39316.2 0.00105910547128581
HVUL0H00500.2 HVUL4H39577.2 6.35441333637062e-08
HVUL0H00500.2 HVUL4H40195.2 5.02514191179573e-07
HVUL0H00500.2 HVUL4H40966.2 1.48085046680568e-08
HVUL0H00500.2 HVUL4H41759.2 7.62733174358097e-08
HVUL0H00500.2 HVUL4H42287.2 0.000356594031687536
HVUL0H00500.2 HVUL4H42295.2 0.000105143831960449
HVUL0H00500.2 HVUL4H42373.2 5.7295295360433e-05
HVUL0H00500.2 HVUL4H42571.2 4.82593458022048e-08
HVUL0H00500.2 HVUL4H42899.2 0.00059919555262218
HVUL0H00500.2 HVUL4H42900.2 2.49513485059885e-05
HVUL0H00500.2 HVUL4H43562.2 1.06349576374613e-05
HVUL0H00500.2 HVUL4H43876.2 0.000839420410221526
HVUL0H00500.2 HVUL4H44071.2 8.8524806155589e-05
HVUL0H00500.2 HVUL4H44590.2 1.96736344571218e-06
HVUL0H00500.2 HVUL4H44591.2 0.000529532522333692
HVUL0H00500.2 HVUL4H44979.2 0.00676894022316533
HVUL0H00500.2 HVUL4H45048.2 7.66842011537898e-08
HVUL0H00500.2 HVUL4H45506.2 2.11811130280509e-05
HVUL0H00500.2 HVUL4H45540.2 0.000253534686213312
HVUL0H00500.2 HVUL4H45747.2 5.20224813429391e-08
HVUL0H00500.2 HVUL4H45793.2 0.000431230170315457
HVUL0H00500.2 HVUL4H45809.2 0.0010429877977279
HVUL0H00500.2 HVUL4H47921.2 2.00228533504046e-05
HVUL0H00500.2 HVUL4H47922.2 0.00304639430549021
HVUL0H00500.2 HVUL4H48296.2 3.51359883571367e-06
HVUL0H00500.2 HVUL4H48365.2 4.81342167657087e-05
HVUL0H00500.2 HVUL4H48419.2 6.37543349012736e-05
HVUL0H00500.2 HVUL4H48526.2 0.000523965759027142
HVUL0H00500.2 HVUL4H48768.2 0.000233618300448746
HVUL0H00500.2 HVUL4H50546.2 0.000225337714443566
HVUL0H00500.2 HVUL4H51081.2 0.000675577110420739
HVUL0H00500.2 HVUL4H51396.2 3.23460859982848e-07
HVUL0H00500.2 HVUL4H52044.2 2.54244724876106e-05
HVUL0H00500.2 HVUL4H52481.2 0.000422703392333136
HVUL0H00500.2 HVUL4H53302.2 0.000937145018720095
HVUL0H00500.2 HVUL4H53907.2 7.11579811284844e-07
HVUL0H00500.2 HVUL4H54822.2 0.00186378018637492
HVUL0H00500.2 HVUL4H55258.2 1.32764980539996e-05
HVUL0H00500.2 HVUL4H56080.2 0.00022835788858453
HVUL0H00500.2 HVUL4H57097.2 3.00054610399592e-08
HVUL0H00500.2 HVUL4H59054.2 3.28203936847804e-06
HVUL0H00500.2 HVUL4H59216.2 7.38522036534861e-07
HVUL0H00500.2 HVUL4H59251.2 0.000381291146429576
HVUL0H00500.2 HVUL4H59252.2 0.000759195438431171
HVUL0H00500.2 HVUL4H59798.2 2.84739602310793e-05
HVUL0H00500.2 HVUL4H59799.2 0.000191325742878268
HVUL0H00500.2 HVUL4H59816.2 0.00225493844866415
HVUL0H00500.2 HVUL5H00499.2 1.99507834626122e-06
HVUL0H00500.2 HVUL5H01042.2 0.000717788807863609
HVUL0H00500.2 HVUL5H01347.2 1.77629678723206e-06
HVUL0H00500.2 HVUL5H01940.2 1.55235640774998e-05
HVUL0H00500.2 HVUL5H01958.2 9.511625207947e-05
HVUL0H00500.2 HVUL5H01959.2 0.000213628187896729
HVUL0H00500.2 HVUL5H01996.2 0.00058322318052665
HVUL0H00500.2 HVUL5H02128.2 0.000376643753393279
HVUL0H00500.2 HVUL5H02483.2 0.000118955029894284
HVUL0H00500.2 HVUL5H02709.2 0.00152921369341279
HVUL0H00500.2 HVUL5H02793.2 3.55430241788365e-05
HVUL0H00500.2 HVUL5H03175.2 4.28692314182002e-06
HVUL0H00500.2 HVUL5H03202.2 0.000227190791165981
HVUL0H00500.2 HVUL5H03327.2 0.00106456734677918
HVUL0H00500.2 HVUL5H03546.2 0.000730028986739133
HVUL0H00500.2 HVUL5H03654.2 0.00106591812279343
HVUL0H00500.2 HVUL5H03720.2 0.000222475348244062
HVUL0H00500.2 HVUL5H03939.2 5.09934006097031e-05
HVUL0H00500.2 HVUL5H03969.2 0.000520592805625411
HVUL0H00500.2 HVUL5H04353.2 3.0691118066111e-06
HVUL0H00500.2 HVUL5H04542.2 6.39995615347099e-07
HVUL0H00500.2 HVUL5H04697.2 5.39084365344888e-07
HVUL0H00500.2 HVUL5H04698.2 2.41456531457296e-06
HVUL0H00500.2 HVUL5H04847.2 1.08507455922493e-05
HVUL0H00500.2 HVUL5H05089.2 5.3786664857454e-05
HVUL0H00500.2 HVUL5H05261.2 3.43372056804955e-08
HVUL0H00500.2 HVUL5H05714.2 0.000149685700215809
HVUL0H00500.2 HVUL5H05813.2 0.00105788530261792
HVUL0H00500.2 HVUL5H06028.2 2.65745777697557e-05
HVUL0H00500.2 HVUL5H06225.2 0.000288530536091054
HVUL0H00500.2 HVUL5H06258.2 4.88281578289087e-05
HVUL0H00500.2 HVUL5H06350.2 1.96199239529747e-07
HVUL0H00500.2 HVUL5H06582.2 0.0018364484946178
HVUL0H00500.2 HVUL5H06590.2 5.24148695991086e-07
HVUL0H00500.2 HVUL5H06729.2 2.59881402801075e-08
HVUL0H00500.2 HVUL5H07010.2 0.000333026631741971
HVUL0H00500.2 HVUL5H07038.2 4.16451405205312e-05
HVUL0H00500.2 HVUL5H07926.2 5.54930835881932e-05
HVUL0H00500.2 HVUL5H07927.2 0.000462542239870678
HVUL0H00500.2 HVUL5H08069.2 0.000565389749807755
HVUL0H00500.2 HVUL5H08280.2 0.00057837137712844
HVUL0H00500.2 HVUL5H08446.2 1.97892626218605e-08
HVUL0H00500.2 HVUL5H08637.2 0.000500520307007945
HVUL0H00500.2 HVUL5H09833.2 0.000421695480597739
HVUL0H00500.2 HVUL5H09941.2 0.00061516625337089
HVUL0H00500.2 HVUL5H10777.2 2.45119421137411e-06
HVUL0H00500.2 HVUL5H11071.2 0.000217173584747202
HVUL0H00500.2 HVUL5H11073.2 0.000186046556696215
HVUL0H00500.2 HVUL5H11110.2 0.000431507825893568
HVUL0H00500.2 HVUL5H11350.2 0.000510788077903479
HVUL0H00500.2 HVUL5H12194.2 0.000171940869904373
HVUL0H00500.2 HVUL5H12205.2 0.00219728300428725
HVUL0H00500.2 HVUL5H12468.2 0.000116024062468079
HVUL0H00500.2 HVUL5H12526.2 0.00070998221341431
HVUL0H00500.2 HVUL5H12703.2 6.53039249483381e-05
HVUL0H00500.2 HVUL5H13504.2 2.93199985400071e-08
HVUL0H00500.2 HVUL5H13819.2 0.000454217776174314
HVUL0H00500.2 HVUL5H14194.2 0.00031545548912798
HVUL0H00500.2 HVUL5H14875.2 0.00109645792345534
HVUL0H00500.2 HVUL5H14897.2 2.72971091755567e-05
HVUL0H00500.2 HVUL5H15712.2 7.07909667832942e-08
HVUL0H00500.2 HVUL5H15714.2 6.55052354240685e-05
HVUL0H00500.2 HVUL5H15989.2 8.42636158304744e-08
HVUL0H00500.2 HVUL5H16349.2 0.00114651987773877
HVUL0H00500.2 HVUL5H16602.2 4.83930444593717e-08
HVUL0H00500.2 HVUL5H16812.2 3.77737442511954e-05
HVUL0H00500.2 HVUL5H17176.2 0.000304475555181065
HVUL0H00500.2 HVUL5H17371.2 0.000105941203471229
HVUL0H00500.2 HVUL5H17934.2 1.27359407267981e-05
HVUL0H00500.2 HVUL5H17936.2 9.48034859146659e-05
HVUL0H00500.2 HVUL5H18029.2 8.11774875213724e-05
HVUL0H00500.2 HVUL5H18670.2 6.3490721946392e-05
HVUL0H00500.2 HVUL5H19344.2 0.000488996682199173
HVUL0H00500.2 HVUL5H19387.2 0.000665031546134651
HVUL0H00500.2 HVUL5H19602.2 0.000366420463125925
HVUL0H00500.2 HVUL5H19819.2 2.60992682557872e-06
HVUL0H00500.2 HVUL5H19820.2 0.000806385538448131
HVUL0H00500.2 HVUL5H19982.2 0.000231053549297599
HVUL0H00500.2 HVUL5H19986.2 5.56055346166908e-06
HVUL0H00500.2 HVUL5H20469.2 0.000681410940114645
HVUL0H00500.2 HVUL5H20476.2 0.000561896698091377
HVUL0H00500.2 HVUL5H20948.2 0.00304733055500506
HVUL0H00500.2 HVUL5H21148.2 9.77215226347243e-06
HVUL0H00500.2 HVUL5H21151.2 0.000595360339597197
HVUL0H00500.2 HVUL5H21635.2 2.69418989689194e-06
HVUL0H00500.2 HVUL5H21682.2 5.29377798329846e-05
HVUL0H00500.2 HVUL5H22074.2 0.000201874191124609
HVUL0H00500.2 HVUL5H22075.2 0.000324299223673589
HVUL0H00500.2 HVUL5H22381.2 7.8579016297792e-08
HVUL0H00500.2 HVUL5H22696.2 0.000157436746137007
HVUL0H00500.2 HVUL5H22700.2 3.00488322396115e-05
HVUL0H00500.2 HVUL5H23011.2 0.000682946028557788
HVUL0H00500.2 HVUL5H23051.2 0.000168410847621272
HVUL0H00500.2 HVUL5H23080.2 6.91168594876163e-06
HVUL0H00500.2 HVUL5H23126.2 1.40452111204422e-07
HVUL0H00500.2 HVUL5H23547.2 2.01494166685536e-06
HVUL0H00500.2 HVUL5H23554.2 0.000197137747676724
HVUL0H00500.2 HVUL5H23724.2 0.000275758702677397
HVUL0H00500.2 HVUL5H23970.2 4.5792043768814e-07
HVUL0H00500.2 HVUL5H24151.2 0.000547116022352111
HVUL0H00500.2 HVUL5H24153.2 1.51601237444147e-05
HVUL0H00500.2 HVUL5H24379.2 2.84636414238556e-05
HVUL0H00500.2 HVUL5H24380.2 0.0033917726786562
HVUL0H00500.2 HVUL5H24670.2 8.21064175844711e-08
HVUL0H00500.2 HVUL5H24714.2 0.00205000967443951
HVUL0H00500.2 HVUL5H25443.2 0.000128857817784059
HVUL0H00500.2 HVUL5H25530.2 5.32333315803464e-07
HVUL0H00500.2 HVUL5H25546.2 3.5842008203496e-08
HVUL0H00500.2 HVUL5H26055.2 0.000910217460811572
HVUL0H00500.2 HVUL5H26096.2 0.0014473852942616
HVUL0H00500.2 HVUL5H26237.2 0.00068962518891144
HVUL0H00500.2 HVUL5H27155.2 1.03739803195796e-07
HVUL0H00500.2 HVUL5H27229.2 0.000247456822056279
HVUL0H00500.2 HVUL5H27375.2 0.000402692402373547
HVUL0H00500.2 HVUL5H27434.2 5.98642057230473e-08
HVUL0H00500.2 HVUL5H27515.2 1.80049392887028e-07
HVUL0H00500.2 HVUL5H27731.2 0.000237436013320187
HVUL0H00500.2 HVUL5H27844.2 0.00301750443032817
HVUL0H00500.2 HVUL5H27846.2 0.00158441728105476
HVUL0H00500.2 HVUL5H28336.2 0.000543485808645634
HVUL0H00500.2 HVUL5H28459.2 0.00159045536714392
HVUL0H00500.2 HVUL5H28460.2 0.00053333266304953
HVUL0H00500.2 HVUL5H28672.2 0.000336126856592419
HVUL0H00500.2 HVUL5H28877.2 0.000338988889450486
HVUL0H00500.2 HVUL5H28917.2 0.000144584918385676
HVUL0H00500.2 HVUL5H29106.2 1.15813226738761e-05
HVUL0H00500.2 HVUL5H30136.2 0.000179762579962161
HVUL0H00500.2 HVUL5H30302.2 2.80728343327037e-05
HVUL0H00500.2 HVUL5H30670.2 1.51809030477102e-06
HVUL0H00500.2 HVUL5H31052.2 0.00117450581968377
HVUL0H00500.2 HVUL5H31427.2 7.37860563887645e-07
HVUL0H00500.2 HVUL5H31450.2 0.00112672081882879
HVUL0H00500.2 HVUL5H31530.2 1.70103528927404e-07
HVUL0H00500.2 HVUL5H32227.2 0.000323079325747349
HVUL0H00500.2 HVUL5H32240.2 0.00281221105657122
HVUL0H00500.2 HVUL5H32241.2 0.00296012266047571
HVUL0H00500.2 HVUL5H32303.2 0.000585527357844445
HVUL0H00500.2 HVUL5H32469.2 5.75526416972666e-05
HVUL0H00500.2 HVUL5H32720.2 3.31924407146961e-05
HVUL0H00500.2 HVUL5H32721.2 3.18853143414626e-05
HVUL0H00500.2 HVUL5H32763.2 5.45425545424833e-05
HVUL0H00500.2 HVUL5H32912.2 2.39973082455607e-05
HVUL0H00500.2 HVUL5H32942.2 0.00059848641022339
HVUL0H00500.2 HVUL5H33463.2 5.26264137912146e-07
HVUL0H00500.2 HVUL5H33464.2 4.46351965975425e-06
HVUL0H00500.2 HVUL5H34497.2 9.65855772931544e-06
HVUL0H00500.2 HVUL5H34538.2 0.000544755894392665
HVUL0H00500.2 HVUL5H34548.2 1.51925126687157e-07
HVUL0H00500.2 HVUL5H34732.2 0.000896947210395785
HVUL0H00500.2 HVUL5H34785.2 0.000112072631437082
HVUL0H00500.2 HVUL5H34946.2 1.04430408997231e-05
HVUL0H00500.2 HVUL5H34950.2 4.68367479835038e-06
HVUL0H00500.2 HVUL5H35098.2 0.000741736494089711
HVUL0H00500.2 HVUL5H35356.2 0.000228449771475482
HVUL0H00500.2 HVUL5H35427.2 5.41277914253578e-05
HVUL0H00500.2 HVUL5H35541.2 4.79743044289256e-08
HVUL0H00500.2 HVUL5H35742.2 0.000119806773145639
HVUL0H00500.2 HVUL5H36130.2 0.000536501843707196
HVUL0H00500.2 HVUL5H36394.2 5.08610620832348e-05
HVUL0H00500.2 HVUL5H36433.2 1.14045893118344e-06
HVUL0H00500.2 HVUL5H36542.2 2.21597726062593e-07
HVUL0H00500.2 HVUL5H36602.2 0.000449577402745935
HVUL0H00500.2 HVUL5H37225.2 2.77570645489453e-06
HVUL0H00500.2 HVUL5H38434.2 1.54406483606955e-05
HVUL0H00500.2 HVUL5H38723.2 6.35253860987046e-07
HVUL0H00500.2 HVUL5H38792.2 0.000232168675816754
HVUL0H00500.2 HVUL5H39260.2 1.82470157782995e-06
HVUL0H00500.2 HVUL5H39410.2 0.000114158481187789
HVUL0H00500.2 HVUL5H39411.2 0.00267390266315779
HVUL0H00500.2 HVUL5H40076.2 0.000146585471439286
HVUL0H00500.2 HVUL5H40100.2 0.00110239352775863
HVUL0H00500.2 HVUL5H40109.2 9.51070472674282e-05
HVUL0H00500.2 HVUL5H40191.2 0.000960573696659092
HVUL0H00500.2 HVUL5H40238.2 0.000816863924037659
HVUL0H00500.2 HVUL5H41355.2 7.91268140983507e-05
HVUL0H00500.2 HVUL5H41827.2 3.7824440551507e-07
HVUL0H00500.2 HVUL5H41834.2 0.00115913552636972
HVUL0H00500.2 HVUL5H41844.2 0.000302252328576152
HVUL0H00500.2 HVUL5H41954.2 0.000634337274524036
HVUL0H00500.2 HVUL5H42282.2 2.33827194213301e-05
HVUL0H00500.2 HVUL5H42528.2 0.00154499532039932
HVUL0H00500.2 HVUL5H42840.2 2.20929058697417e-05
HVUL0H00500.2 HVUL5H42841.2 9.04403170664133e-06
HVUL0H00500.2 HVUL5H43611.2 1.22801286712317e-05
HVUL0H00500.2 HVUL5H43820.2 0.000774235408992748
HVUL0H00500.2 HVUL5H44015.2 0.000212293032389156
HVUL0H00500.2 HVUL5H44522.2 0.000794595629332889
HVUL0H00500.2 HVUL5H44573.2 0.0012456074153994
HVUL0H00500.2 HVUL5H44995.2 5.22659205216253e-05
HVUL0H00500.2 HVUL5H45249.2 0.000580017726678913
HVUL0H00500.2 HVUL5H46140.2 0.00285245344798403
HVUL0H00500.2 HVUL5H46192.2 0.000486712744948528
HVUL0H00500.2 HVUL5H46984.2 0.000264497687303297
HVUL0H00500.2 HVUL5H47290.2 0.000924752351580422
HVUL0H00500.2 HVUL5H47789.2 7.29437690168415e-07
HVUL0H00500.2 HVUL5H47982.2 0.000392765546621385
HVUL0H00500.2 HVUL5H48693.2 0.000269753153552848
HVUL0H00500.2 HVUL5H48844.2 5.99418535790166e-06
HVUL0H00500.2 HVUL5H48979.2 6.70238420426901e-08
HVUL0H00500.2 HVUL5H49059.2 0.00089902932707849
HVUL0H00500.2 HVUL5H49119.2 0.000680673509749082
HVUL0H00500.2 HVUL5H49231.2 0.00153306543416944
HVUL0H00500.2 HVUL5H49798.2 0.00274822380750974
HVUL0H00500.2 HVUL5H51068.2 1.84259208748454e-06
HVUL0H00500.2 HVUL5H51756.2 0.00123387690303945
HVUL0H00500.2 HVUL5H52756.2 0.000347219007418912
HVUL0H00500.2 HVUL5H52835.2 3.11644532077469e-05
HVUL0H00500.2 HVUL5H53170.2 3.04131308307843e-08
HVUL0H00500.2 HVUL5H53930.2 2.92658267384878e-08
HVUL0H00500.2 HVUL5H54871.2 6.98693930614918e-07
HVUL0H00500.2 HVUL5H55526.2 1.63594393389957e-05
HVUL0H00500.2 HVUL5H56640.2 0.000224157485830534
HVUL0H00500.2 HVUL6H00211.2 3.11004671780349e-05
HVUL0H00500.2 HVUL6H00507.2 0.794602741972447
HVUL0H00500.2 HVUL6H00960.2 9.23482378005322e-08
HVUL0H00500.2 HVUL6H00967.2 0.000397706093602502
HVUL0H00500.2 HVUL6H01199.2 0.000117702984286625
HVUL0H00500.2 HVUL6H01283.2 8.93461765701161e-07
HVUL0H00500.2 HVUL6H01331.2 0.000920547663643419
HVUL0H00500.2 HVUL6H01432.2 0.000429020227385
HVUL0H00500.2 HVUL6H01448.2 0.777192516243626
HVUL0H00500.2 HVUL6H02140.2 0.000488716662158661
HVUL0H00500.2 HVUL6H02224.2 0.000598119886038982
HVUL0H00500.2 HVUL6H02567.2 0.00165918562524562
HVUL0H00500.2 HVUL6H02599.2 0.000165088705504271
HVUL0H00500.2 HVUL6H03269.2 0.777192516243626
HVUL0H00500.2 HVUL6H04166.2 2.1735906762075e-06
HVUL0H00500.2 HVUL6H04294.2 7.27958130348808e-08
HVUL0H00500.2 HVUL6H05179.2 1.82223481570895e-05
HVUL0H00500.2 HVUL6H05299.2 0.000452381638448644
HVUL0H00500.2 HVUL6H05729.2 0.000797782757839944
HVUL0H00500.2 HVUL6H06876.2 5.5950932253667e-08
HVUL0H00500.2 HVUL6H07727.2 6.16117321413307e-08
HVUL0H00500.2 HVUL6H08500.2 2.26995140881172e-07
HVUL0H00500.2 HVUL6H08501.2 0.000826660521405261
HVUL0H00500.2 HVUL6H08730.2 5.27566010915988e-07
HVUL0H00500.2 HVUL6H08731.2 9.01999126696022e-07
HVUL0H00500.2 HVUL6H08732.2 5.25360460015897e-07
HVUL0H00500.2 HVUL6H08733.2 3.73966474784207e-07
HVUL0H00500.2 HVUL6H08817.2 0.000554264181591122
HVUL0H00500.2 HVUL6H08841.2 0.000308312904309442
HVUL0H00500.2 HVUL6H08942.2 1.68416009319815e-05
HVUL0H00500.2 HVUL6H09309.2 0.00121537360769665
HVUL0H00500.2 HVUL6H09387.2 0.00181838832451655
HVUL0H00500.2 HVUL6H09726.2 0.000892111061866765
HVUL0H00500.2 HVUL6H09794.2 2.44781605480705e-05
HVUL0H00500.2 HVUL6H09947.2 3.93865651535724e-08
HVUL0H00500.2 HVUL6H10010.2 7.18954413128765e-08
HVUL0H00500.2 HVUL6H10461.2 0.000637845945648892
HVUL0H00500.2 HVUL6H11048.2 1.07440825289659e-05
HVUL0H00500.2 HVUL6H11868.2 5.69062960894767e-05
HVUL0H00500.2 HVUL6H12203.2 4.70463641798657e-05
HVUL0H00500.2 HVUL6H12231.2 1.24458443473699e-07
HVUL0H00500.2 HVUL6H12339.2 4.39868828868298e-05
HVUL0H00500.2 HVUL6H12484.2 4.43806633649071e-05
HVUL0H00500.2 HVUL6H12486.2 0.000206277113435859
HVUL0H00500.2 HVUL6H12578.2 2.97348709552552e-08
HVUL0H00500.2 HVUL6H12643.2 1.64866782225897e-07
HVUL0H00500.2 HVUL6H12644.2 2.30855350607968e-07
HVUL0H00500.2 HVUL6H12645.2 2.4152801120307e-07
HVUL0H00500.2 HVUL6H12733.2 3.2932944399952e-05
HVUL0H00500.2 HVUL6H12960.2 0.00207876931292828
HVUL0H00500.2 HVUL6H13062.2 0.00169074262078202
HVUL0H00500.2 HVUL6H13356.2 4.54636337468347e-07
HVUL0H00500.2 HVUL6H13943.2 1.04946690405474e-07
HVUL0H00500.2 HVUL6H14190.2 0.000906980066835959
HVUL0H00500.2 HVUL6H14632.2 0.000193348382309289
HVUL0H00500.2 HVUL6H15560.2 2.5760452739343e-08
HVUL0H00500.2 HVUL6H15824.2 3.078629064534e-05
HVUL0H00500.2 HVUL6H16050.2 0.00750270585158915
HVUL0H00500.2 HVUL6H16051.2 1.72824125135147e-06
HVUL0H00500.2 HVUL6H16183.2 0.773729078024828
HVUL0H00500.2 HVUL6H16679.2 1.59995467741077e-07
HVUL0H00500.2 HVUL6H17162.2 8.44155100373461e-05
HVUL0H00500.2 HVUL6H17188.2 0.00128813454004149
HVUL0H00500.2 HVUL6H17635.2 0.00128840375631232
HVUL0H00500.2 HVUL6H17916.2 0.000386190585337934
HVUL0H00500.2 HVUL6H18267.2 0.00267405834930264
HVUL0H00500.2 HVUL6H18843.2 2.68419849241687e-05
HVUL0H00500.2 HVUL6H18930.2 2.67318809323719e-08
HVUL0H00500.2 HVUL6H19063.2 1.14266749870274e-06
HVUL0H00500.2 HVUL6H19220.2 0.00111070170731045
HVUL0H00500.2 HVUL6H20009.2 3.24993721925756e-06
HVUL0H00500.2 HVUL6H20013.2 0.000568531190584757
HVUL0H00500.2 HVUL6H21894.2 4.99532815971129e-08
HVUL0H00500.2 HVUL6H21895.2 0.00035563921893189
HVUL0H00500.2 HVUL6H22389.2 0.00081007293650419
HVUL0H00500.2 HVUL6H22501.2 4.97811711528594e-06
HVUL0H00500.2 HVUL6H23454.2 0.784929419201607
HVUL0H00500.2 HVUL6H23455.2 0.798685231044518
HVUL0H00500.2 HVUL6H23568.2 0.000330602904869556
HVUL0H00500.2 HVUL6H24686.2 1.84152257489627e-07
HVUL0H00500.2 HVUL6H24780.2 0.000506022024540437
HVUL0H00500.2 HVUL6H24814.2 0.000169068489518475
HVUL0H00500.2 HVUL6H24824.2 0.000366008824490256
HVUL0H00500.2 HVUL6H24966.2 0.000368859446827806
HVUL0H00500.2 HVUL6H25329.2 0.000309820817880231
HVUL0H00500.2 HVUL6H25419.2 0.000363495311348142
HVUL0H00500.2 HVUL6H25574.2 0.000658766364103705
HVUL0H00500.2 HVUL6H25709.2 2.01835735428853e-05
HVUL0H00500.2 HVUL6H25825.2 4.51140540503025e-05
HVUL0H00500.2 HVUL6H26962.2 3.03924619814579e-05
HVUL0H00500.2 HVUL6H28035.2 0.00025565148279897
HVUL0H00500.2 HVUL6H29843.2 0.000500480174613438
HVUL0H00500.2 HVUL6H30108.2 0.000107281857256248
HVUL0H00500.2 HVUL6H30143.2 1.6477599130798e-07
HVUL0H00500.2 HVUL6H30749.2 7.55338964977345e-06
HVUL0H00500.2 HVUL6H30964.2 6.70742203665831e-08
HVUL0H00500.2 HVUL6H31604.2 0.000983662415272217
HVUL0H00500.2 HVUL6H32136.2 7.96349377014102e-05
HVUL0H00500.2 HVUL6H32761.2 0.000462490266522514
HVUL0H00500.2 HVUL6H32922.2 0.000235049745232874
HVUL0H00500.2 HVUL6H32923.2 0.000620458904987564
HVUL0H00500.2 HVUL6H33221.2 0.00147292052050013
HVUL0H00500.2 HVUL6H33492.2 0.000276649260396002
HVUL0H00500.2 HVUL6H33630.2 0.000300844982819388
HVUL0H00500.2 HVUL6H33637.2 0.00126027212519741
HVUL0H00500.2 HVUL6H33807.2 0.000893082798244472
HVUL0H00500.2 HVUL6H33986.2 0.000152442249842154
HVUL0H00500.2 HVUL6H34250.2 0.025127575075087
HVUL0H00500.2 HVUL6H34668.2 0.00170537459651523
HVUL0H00500.2 HVUL6H35134.2 0.000249663342316893
HVUL0H00500.2 HVUL6H35450.2 3.61753526272696e-08
HVUL0H00500.2 HVUL6H35560.2 0.00222860646877377
HVUL0H00500.2 HVUL6H35846.2 6.63951913750816e-08
HVUL0H00500.2 HVUL6H36407.2 5.57549026987796e-08
HVUL0H00500.2 HVUL6H36815.2 1.19665669405173e-07
HVUL0H00500.2 HVUL6H37041.2 0.000498317773666978
HVUL0H00500.2 HVUL6H37528.2 0.00159558373328876
HVUL0H00500.2 HVUL6H37721.2 1.72150988065038e-07
HVUL0H00500.2 HVUL6H37870.2 0.000590654261888252
HVUL0H00500.2 HVUL6H38038.2 4.93682670841534e-08
HVUL0H00500.2 HVUL6H38785.2 1.97783515259589e-05
HVUL0H00500.2 HVUL6H38787.2 5.25627806150231e-05
HVUL0H00500.2 HVUL6H38877.2 0.000746831334289344
HVUL0H00500.2 HVUL6H39300.2 4.37296490209442e-07
HVUL0H00500.2 HVUL6H39613.2 0.00409949093762159
HVUL0H00500.2 HVUL6H40541.2 2.18932499622101e-05
HVUL0H00500.2 HVUL6H40544.2 2.57315721642234e-07
HVUL0H00500.2 HVUL6H40545.2 2.3153981131062e-07
HVUL0H00500.2 HVUL6H40959.2 3.22092769194295e-05
HVUL0H00500.2 HVUL6H41087.2 4.41126294596949e-07
HVUL0H00500.2 HVUL6H41626.2 2.64349982155961e-07
HVUL0H00500.2 HVUL6H42097.2 2.53798371525737e-05
HVUL0H00500.2 HVUL6H42121.2 0.00191940543330282
HVUL0H00500.2 HVUL6H42942.2 1.02626870389069e-06
HVUL0H00500.2 HVUL6H42978.2 0.000137593131790459
HVUL0H00500.2 HVUL6H43965.2 0.000134341791417343
HVUL0H00500.2 HVUL6H43996.2 0.00139424127580522
HVUL0H00500.2 HVUL6H46586.2 6.34108037933016e-07
HVUL0H00500.2 HVUL6H46667.2 0.00181042182200757
HVUL0H00500.2 HVUL6H46854.2 0.00126825823113224
HVUL0H00500.2 HVUL6H47053.2 0.000220810008299204
HVUL0H00500.2 HVUL6H47055.2 3.25166442375255e-06
HVUL0H00500.2 HVUL6H47278.2 8.76379232877768e-08
HVUL0H00500.2 HVUL6H48430.2 2.56696760590526e-07
HVUL0H00500.2 HVUL6H50562.2 7.15141750695331e-05
HVUL0H00500.2 HVUL6H50823.2 0.000398919832365315
HVUL0H00500.2 HVUL6H52442.2 0.000404840535445321
HVUL0H00500.2 HVUL6H54145.2 1.28195053502719e-06
HVUL0H00500.2 HVUL6H54590.2 3.07426743482907e-06
HVUL0H00500.2 HVUL6H57774.2 1.32392948095756e-05
HVUL0H00500.2 HVUL6H58105.2 3.49603567030191e-05
HVUL0H00500.2 HVUL7H00902.2 4.2400058373239e-05
HVUL0H00500.2 HVUL7H01217.2 9.90967031477494e-06
HVUL0H00500.2 HVUL7H01351.2 1.27672115150842e-07
HVUL0H00500.2 HVUL7H01416.2 3.76261425250937e-08
HVUL0H00500.2 HVUL7H01545.2 0.00121083002768565
HVUL0H00500.2 HVUL7H01622.2 2.58430199951564e-05
HVUL0H00500.2 HVUL7H01687.2 0.000106040074806008
HVUL0H00500.2 HVUL7H01761.2 0.000239812167865683
HVUL0H00500.2 HVUL7H02077.2 0.000728878712381571
HVUL0H00500.2 HVUL7H02106.2 2.24146074127503e-05
HVUL0H00500.2 HVUL7H02212.2 2.6776145077781e-08
HVUL0H00500.2 HVUL7H02236.2 0.000567569858880047
HVUL0H00500.2 HVUL7H02333.2 1.67123273144205e-05
HVUL0H00500.2 HVUL7H02708.2 0.00021203486953673
HVUL0H00500.2 HVUL7H02875.2 1.12628989187223e-05
HVUL0H00500.2 HVUL7H03201.2 8.95552731202647e-05
HVUL0H00500.2 HVUL7H03219.2 0.000360052909755665
HVUL0H00500.2 HVUL7H03405.2 2.01450089057616e-05
HVUL0H00500.2 HVUL7H03704.2 8.93274014340755e-07
HVUL0H00500.2 HVUL7H03735.2 2.23733941357877e-05
HVUL0H00500.2 HVUL7H03982.2 0.00118396295627016
HVUL0H00500.2 HVUL7H03983.2 0.000316028187999073
HVUL0H00500.2 HVUL7H04426.2 9.11365401049747e-05
HVUL0H00500.2 HVUL7H04779.2 0.00147723113722115
HVUL0H00500.2 HVUL7H04785.2 4.83311787047423e-08
HVUL0H00500.2 HVUL7H05423.2 0.000980946850753901
HVUL0H00500.2 HVUL7H05547.2 8.04012184159614e-05
HVUL0H00500.2 HVUL7H05630.2 0.000879552686341952
HVUL0H00500.2 HVUL7H06304.2 0.000867512913983253
HVUL0H00500.2 HVUL7H06717.2 0.00118192856347954
HVUL0H00500.2 HVUL7H06797.2 0.000150371883339131
HVUL0H00500.2 HVUL7H06990.2 0.00103877882953664
HVUL0H00500.2 HVUL7H07288.2 0.000490054818668677
HVUL0H00500.2 HVUL7H07405.2 6.36356544247208e-07
HVUL0H00500.2 HVUL7H07439.2 2.02473293421744e-07
HVUL0H00500.2 HVUL7H07543.2 2.14893697485825e-05
HVUL0H00500.2 HVUL7H08959.2 0.000399722662095327
HVUL0H00500.2 HVUL7H09130.2 0.000728131332844285
HVUL0H00500.2 HVUL7H09665.2 3.27657680181334e-08
HVUL0H00500.2 HVUL7H09669.2 0.00219693494605866
HVUL0H00500.2 HVUL7H09778.2 0.669569474351266
HVUL0H00500.2 HVUL7H09932.2 4.37974844863743e-05
HVUL0H00500.2 HVUL7H10289.2 0.00194497523725374
HVUL0H00500.2 HVUL7H10328.2 0.000389952559336455
HVUL0H00500.2 HVUL7H10742.2 0.00118803677856076
HVUL0H00500.2 HVUL7H11211.2 0.000169823696122549
HVUL0H00500.2 HVUL7H11250.2 2.52891776365925e-08
HVUL0H00500.2 HVUL7H11269.2 0.000132599340500917
HVUL0H00500.2 HVUL7H11270.2 0.00234101976932702
HVUL0H00500.2 HVUL7H11271.2 8.33103383126752e-05
HVUL0H00500.2 HVUL7H11280.2 0.00089159481521974
HVUL0H00500.2 HVUL7H11321.2 1.91438150912299e-05
HVUL0H00500.2 HVUL7H11400.2 0.000973528898823689
HVUL0H00500.2 HVUL7H11408.2 0.000345321526267935
HVUL0H00500.2 HVUL7H11451.2 3.85216001530396e-06
HVUL0H00500.2 HVUL7H11474.2 0.000186057964033867
HVUL0H00500.2 HVUL7H11663.2 1.1818673368079e-06
HVUL0H00500.2 HVUL7H11771.2 3.55903654583285e-07
HVUL0H00500.2 HVUL7H12076.2 0.000959221340703959
HVUL0H00500.2 HVUL7H12304.2 8.4426066293995e-05
HVUL0H00500.2 HVUL7H12374.2 1.40274809959476e-07
HVUL0H00500.2 HVUL7H12411.2 0.00076362068895741
HVUL0H00500.2 HVUL7H12579.2 1.15502258862882e-06
HVUL0H00500.2 HVUL7H12585.2 0.000100627715729712
HVUL0H00500.2 HVUL7H12747.2 0.000232898781256259
HVUL0H00500.2 HVUL7H13610.2 4.1642622173929e-07
HVUL0H00500.2 HVUL7H13961.2 0.00107293397406125
HVUL0H00500.2 HVUL7H14260.2 0.000169070499602492
HVUL0H00500.2 HVUL7H14338.2 0.00472462499383966
HVUL0H00500.2 HVUL7H14382.2 4.1364692884296e-07
HVUL0H00500.2 HVUL7H14965.2 3.34021725768921e-08
HVUL0H00500.2 HVUL7H16070.2 0.000570471773782171
HVUL0H00500.2 HVUL7H16596.2 8.35481549583934e-06
HVUL0H00500.2 HVUL7H17250.2 4.34242690257634e-05
HVUL0H00500.2 HVUL7H17329.2 0.00662899973874512
HVUL0H00500.2 HVUL7H17447.2 0.000699939087397962
HVUL0H00500.2 HVUL7H17456.2 0.00119728880236703
HVUL0H00500.2 HVUL7H17461.2 4.46782699940803e-08
HVUL0H00500.2 HVUL7H17671.2 6.28292211216483e-07
HVUL0H00500.2 HVUL7H17764.2 4.3409005493301e-06
HVUL0H00500.2 HVUL7H18066.2 1.55612396593525e-07
HVUL0H00500.2 HVUL7H18795.2 1.96862601270457e-05
HVUL0H00500.2 HVUL7H18847.2 0.000381145883054232
HVUL0H00500.2 HVUL7H19319.2 5.30334880546305e-05
HVUL0H00500.2 HVUL7H19331.2 0.000521156586442238
HVUL0H00500.2 HVUL7H19418.2 0.00194898850263542
HVUL0H00500.2 HVUL7H19427.2 0.000553916452143034
HVUL0H00500.2 HVUL7H19832.2 0.00117702822507529
HVUL0H00500.2 HVUL7H19884.2 0.000443671010353388
HVUL0H00500.2 HVUL7H20140.2 2.39676773737671e-05
HVUL0H00500.2 HVUL7H20466.2 1.53454475574522e-05
HVUL0H00500.2 HVUL7H21382.2 0.000447733163257027
HVUL0H00500.2 HVUL7H21490.2 2.00074925835908e-05
HVUL0H00500.2 HVUL7H21690.2 6.06786732066321e-08
HVUL0H00500.2 HVUL7H21739.2 6.89339860477193e-07
HVUL0H00500.2 HVUL7H21740.2 3.68291686470326e-05
HVUL0H00500.2 HVUL7H21770.2 0.000900688811883784
HVUL0H00500.2 HVUL7H22063.2 5.88548202778662e-05
HVUL0H00500.2 HVUL7H22107.2 1.5411483973701e-05
HVUL0H00500.2 HVUL7H22244.2 1.12168778511535e-06
HVUL0H00500.2 HVUL7H22576.2 2.07755401876181e-05
HVUL0H00500.2 HVUL7H22900.2 0.000490969187287441
HVUL0H00500.2 HVUL7H22998.2 3.01546871125207e-08
HVUL0H00500.2 HVUL7H23144.2 0.00108145118713885
HVUL0H00500.2 HVUL7H23183.2 0.000173858295723527
HVUL0H00500.2 HVUL7H23301.2 0.00194100033574071
HVUL0H00500.2 HVUL7H23448.2 0.000520327426925744
HVUL0H00500.2 HVUL7H23458.2 0.000310022136976245
HVUL0H00500.2 HVUL7H23461.2 7.58769347059015e-05
HVUL0H00500.2 HVUL7H24222.2 0.00130204364675518
HVUL0H00500.2 HVUL7H24730.2 1.01708192049573e-06
HVUL0H00500.2 HVUL7H25294.2 3.13845891234958e-05
HVUL0H00500.2 HVUL7H26958.2 0.00124546328414939
HVUL0H00500.2 HVUL7H27260.2 0.000391254102788073
HVUL0H00500.2 HVUL7H27332.2 0.030917356775075
HVUL0H00500.2 HVUL7H27344.2 4.966131953237e-05
HVUL0H00500.2 HVUL7H28389.2 0.000822464525988397
HVUL0H00500.2 HVUL7H28396.2 0.051811938264156
HVUL0H00500.2 HVUL7H28417.2 0.000751442231412779
HVUL0H00500.2 HVUL7H28664.2 0.000563125082561747
HVUL0H00500.2 HVUL7H29030.2 3.37904052322286e-05
HVUL0H00500.2 HVUL7H29256.2 3.14812384565128e-06
HVUL0H00500.2 HVUL7H29326.2 0.000798201191733029
HVUL0H00500.2 HVUL7H29357.2 0.00196675093045909
HVUL0H00500.2 HVUL7H29358.2 0.00105671031270123
HVUL0H00500.2 HVUL7H29359.2 0.00109047123167322
HVUL0H00500.2 HVUL7H29849.2 6.40672900649043e-07
HVUL0H00500.2 HVUL7H30027.2 1.39178386226377e-07
HVUL0H00500.2 HVUL7H30036.2 8.45118667742639e-08
HVUL0H00500.2 HVUL7H30460.2 8.9391457363298e-05
HVUL0H00500.2 HVUL7H30520.2 1.05241403518852e-05
HVUL0H00500.2 HVUL7H31393.2 0.00128304686550852
HVUL0H00500.2 HVUL7H31656.2 1.93092297535725e-05
HVUL0H00500.2 HVUL7H32212.2 0.00084071419782364
HVUL0H00500.2 HVUL7H32214.2 1.62728685770778e-06
HVUL0H00500.2 HVUL7H32285.2 4.07463651048527e-07
HVUL0H00500.2 HVUL7H32410.2 2.06083099291442e-07
HVUL0H00500.2 HVUL7H32685.2 0.00107981845141102
HVUL0H00500.2 HVUL7H33166.2 0.000142233359198445
HVUL0H00500.2 HVUL7H33294.2 0.00127449170330169
HVUL0H00500.2 HVUL7H33547.2 9.87784206364977e-07
HVUL0H00500.2 HVUL7H34402.2 0.000863180951508234
HVUL0H00500.2 HVUL7H34574.2 0.000482655058453495
HVUL0H00500.2 HVUL7H34630.2 5.51844155708471e-07
HVUL0H00500.2 HVUL7H35265.2 0.000191291280465293
HVUL0H00500.2 HVUL7H35390.2 0.00116410118077612
HVUL0H00500.2 HVUL7H35961.2 0.00129997517280605
HVUL0H00500.2 HVUL7H36649.2 0.000368632143859629
HVUL0H00500.2 HVUL7H37046.2 0.00132835259959776
HVUL0H00500.2 HVUL7H37356.2 0.00172525697098181
HVUL0H00500.2 HVUL7H37434.2 2.49975086047192e-08
HVUL0H00500.2 HVUL7H37847.2 1.78402403048108e-05
HVUL0H00500.2 HVUL7H38167.2 0.00679485008647448
HVUL0H00500.2 HVUL7H38170.2 0.00142843918491043
HVUL0H00500.2 HVUL7H38175.2 0.000138323906989772
HVUL0H00500.2 HVUL7H38182.2 6.87239372350222e-08
HVUL0H00500.2 HVUL7H38320.2 0.00090199375492727
HVUL0H00500.2 HVUL7H38482.2 3.38546617554263e-05
HVUL0H00500.2 HVUL7H39160.2 8.49640156548452e-05
HVUL0H00500.2 HVUL7H39193.2 5.68146498577256e-08
HVUL0H00500.2 HVUL7H39584.2 0.000467387068538267
HVUL0H00500.2 HVUL7H40389.2 0.00118634207844145
HVUL0H00500.2 HVUL7H40652.2 0.00535278050962619
HVUL0H00500.2 HVUL7H41197.2 0.00131262383570821
HVUL0H00500.2 HVUL7H41207.2 0.000476676368463771
HVUL0H00500.2 HVUL7H41444.2 0.000100541825581117
HVUL0H00500.2 HVUL7H41445.2 0.000100541825581117
HVUL0H00500.2 HVUL7H41467.2 0.0558643659281139
HVUL0H00500.2 HVUL7H41469.2 1.19559513181585e-05
HVUL0H00500.2 HVUL7H41796.2 0.000655104457642241
HVUL0H00500.2 HVUL7H42182.2 4.38101454725429e-05
HVUL0H00500.2 HVUL7H42443.2 0.000607506103138806
HVUL0H00500.2 HVUL7H42504.2 0.000295198017643331
HVUL0H00500.2 HVUL7H42896.2 2.94243153711942e-05
HVUL0H00500.2 HVUL7H42996.2 0.000215194859172435
HVUL0H00500.2 HVUL7H43719.2 0.000300967903380429
HVUL0H00500.2 HVUL7H44185.2 0.000656302339873329
HVUL0H00500.2 HVUL7H44630.2 0.000493546138119103
HVUL0H00500.2 HVUL7H44748.2 0.00122123403262433
HVUL0H00500.2 HVUL7H44846.2 0.000171519525665803
HVUL0H00500.2 HVUL7H45102.2 9.2095216837844e-08
HVUL0H00500.2 HVUL7H45291.2 0.00020041258343276
HVUL0H00500.2 HVUL7H46880.2 1.36922963577272e-06
HVUL0H00500.2 HVUL7H48900.2 9.01362573295267e-07
HVUL0H00500.2 HVUL7H49008.2 4.40768234999804e-05
HVUL0H00500.2 HVUL7H49028.2 8.90401619066121e-08
HVUL0H00500.2 HVUL7H49219.2 0.000778095455072009
HVUL0H00500.2 HVUL7H49300.2 3.06444780803607e-05
HVUL0H00500.2 HVUL7H49488.2 1.36310208041322e-05
HVUL0H00500.2 HVUL7H50120.2 5.87192479165668e-07
HVUL0H00500.2 HVUL7H50521.2 7.98996526057158e-08
HVUL0H00500.2 HVUL7H50534.2 9.88735992202321e-08
HVUL0H00500.2 HVUL7H50906.2 5.25284138048948e-06
HVUL0H00500.2 HVUL7H51587.2 0.000320451797997878
HVUL0H00500.2 HVUL7H51951.2 3.83643633722646e-08
HVUL0H00500.2 HVUL7H52181.2 0.000471401239067909
HVUL0H00500.2 HVUL7H53405.2 0.00108972982916006
HVUL0H00500.2 HVUL7H53462.2 0.000488797801511115
HVUL0H00500.2 HVUL7H54031.2 0.000582654357083143
HVUL0H00500.2 HVUL7H55927.2 0.0012470974123236
HVUL0H00500.2 HVUL7H55989.2 0.00032657753483949
HVUL0H00500.2 HVUL7H57481.2 0.000101009507136698
HVUL0H00527.2 HVUL0H00618.2 0.000282388522383363
HVUL0H00527.2 HVUL0H00980.2 0.00515502363401908
HVUL0H00527.2 HVUL0H01079.2 0.00147960525816024
HVUL0H00527.2 HVUL0H01210.2 0.000584761505065255
HVUL0H00527.2 HVUL0H01543.2 1.18947299720619e-05
HVUL0H00527.2 HVUL0H01651.2 0.017790815925177
HVUL0H00527.2 HVUL0H01703.2 1.75598865068637e-08
HVUL0H00527.2 HVUL0H01832.2 0.0101621024485032
HVUL0H00527.2 HVUL0H02209.2 0.00404216869950092
HVUL0H00527.2 HVUL0H02928.2 0.0236323992914078
HVUL0H00527.2 HVUL0H03139.2 0.00421314397292674
HVUL0H00527.2 HVUL0H03264.2 0.000828118772064425
HVUL0H00527.2 HVUL0H03392.2 0.00903643091528974
HVUL0H00527.2 HVUL0H03465.2 0.000586875828093632
HVUL0H00527.2 HVUL0H04974.2 0.0230171185814667
HVUL0H00527.2 HVUL0H05540.2 0.0191706162803015
HVUL0H00527.2 HVUL0H05775.2 0.00183808816090884
HVUL0H00527.2 HVUL0H06912.2 0.000565998110109663
HVUL0H00527.2 HVUL0H07078.2 0.010537327745402
HVUL0H00527.2 HVUL0H07208.2 0.000604299231406138
HVUL0H00527.2 HVUL0H07807.2 0.00201512267663417
HVUL0H00527.2 HVUL0H07940.2 0.00806249251789711
HVUL0H00527.2 HVUL0H08117.2 0.00581889158099616
HVUL0H00527.2 HVUL0H08118.2 0.0110700751045568
HVUL0H00527.2 HVUL0H08264.2 0.00731831011922673
HVUL0H00527.2 HVUL0H08584.2 0.00109904082443252
HVUL0H00527.2 HVUL0H08719.2 0.0390804266627289
HVUL0H00527.2 HVUL0H08808.2 0.0239163363983929
HVUL0H00527.2 HVUL0H09019.2 0.0132771123954561
HVUL0H00527.2 HVUL0H09702.2 0.00232776833180532
HVUL0H00527.2 HVUL0H10043.2 0.00230385484740245
HVUL0H00527.2 HVUL0H10076.2 0.00658857029188258
HVUL0H00527.2 HVUL0H10914.2 0.00921301709062814
HVUL0H00527.2 HVUL0H11599.2 0.000136167856186975
HVUL0H00527.2 HVUL0H11766.2 9.65565614510737e-07
HVUL0H00527.2 HVUL0H11987.2 0.000201184850352025
HVUL0H00527.2 HVUL0H12120.2 5.165641668481e-05
HVUL0H00527.2 HVUL0H12494.2 0.0267576466537495
HVUL0H00527.2 HVUL0H13454.2 0.00712133103614978
HVUL0H00527.2 HVUL0H13520.2 4.67110588083186e-08
HVUL0H00527.2 HVUL0H14263.2 0.00268721544850821
HVUL0H00527.2 HVUL0H15117.2 0.00482271081441387
HVUL0H00527.2 HVUL0H15310.2 0.0197411593527462
HVUL0H00527.2 HVUL0H15602.2 0.0114681260419208
HVUL0H00527.2 HVUL0H15620.2 0.00898859748596837
HVUL0H00527.2 HVUL0H15893.2 0.0125461940775966
HVUL0H00527.2 HVUL0H16991.2 0.0183675948264055
HVUL0H00527.2 HVUL0H17597.2 0.00358041848342294
HVUL0H00527.2 HVUL0H21084.2 0.0213194974409964
HVUL0H00527.2 HVUL0H21654.2 0.00188675624062616
HVUL0H00527.2 HVUL0H22833.2 8.10579391488298e-05
HVUL0H00527.2 HVUL0H25455.2 0.0010145966724975
HVUL0H00527.2 HVUL0H26112.2 6.33160452541635e-05
HVUL0H00527.2 HVUL0H27662.2 0.00177780723004393
HVUL0H00527.2 HVUL0H28934.2 0.00308578864936069
HVUL0H00527.2 HVUL0H28935.2 0.00624744440026205
HVUL0H00527.2 HVUL0H29767.2 0.000909946356448106
HVUL0H00527.2 HVUL0H30574.2 0.0147946175049888
HVUL0H00527.2 HVUL0H32454.2 0.00124400851468112
HVUL0H00527.2 HVUL0H33228.2 0.010248464483097
HVUL0H00527.2 HVUL0H33619.2 0.0175912302198207
HVUL0H00527.2 HVUL0H35888.2 0.0143560789704653
HVUL0H00527.2 HVUL0H36332.2 0.000234761277874003
HVUL0H00527.2 HVUL0H41036.2 0.0446806069144561
HVUL0H00527.2 HVUL0H50911.2 0.00311789281293291
HVUL0H00527.2 HVUL1H00259.2 0.0146203457897709
HVUL0H00527.2 HVUL1H01380.2 0.00730310700706741
HVUL0H00527.2 HVUL1H01625.2 0.00544993370941861
HVUL0H00527.2 HVUL1H01938.2 1.61359713955879e-06
HVUL0H00527.2 HVUL1H02263.2 0.00550864026904079
HVUL0H00527.2 HVUL1H02385.2 0.00815687974305215
HVUL0H00527.2 HVUL1H02387.2 0.012601915853884
HVUL0H00527.2 HVUL1H02864.2 0.00440401845259597
HVUL0H00527.2 HVUL1H02994.2 0.00914306714665835
HVUL0H00527.2 HVUL1H03353.2 0.00186016503685795
HVUL0H00527.2 HVUL1H03805.2 0.006670982968363
HVUL0H00527.2 HVUL1H04255.2 0.00330393345327651
HVUL0H00527.2 HVUL1H04256.2 0.0007133487306578
HVUL0H00527.2 HVUL1H05168.2 0.00103637493153304
HVUL0H00527.2 HVUL1H05324.2 0.0075392461101937
HVUL0H00527.2 HVUL1H05360.2 0.00756152636732738
HVUL0H00527.2 HVUL1H06131.2 0.00657625292695737
HVUL0H00527.2 HVUL1H06197.2 0.000117445205607847
HVUL0H00527.2 HVUL1H06543.2 0.00486413915214177
HVUL0H00527.2 HVUL1H06802.2 0.00957371530915115
HVUL0H00527.2 HVUL1H07337.2 0.00904363362902984
HVUL0H00527.2 HVUL1H07566.2 0.0327889470420037
HVUL0H00527.2 HVUL1H07771.2 3.31994037347226e-05
HVUL0H00527.2 HVUL1H07822.2 0.000230007635510203
HVUL0H00527.2 HVUL1H08320.2 0.000318014723841625
HVUL0H00527.2 HVUL1H08352.2 0.0108105969144069
HVUL0H00527.2 HVUL1H08399.2 0.0177324909649124
HVUL0H00527.2 HVUL1H08544.2 0.0356849149059354
HVUL0H00527.2 HVUL1H08935.2 0.00410856784883798
HVUL0H00527.2 HVUL1H09697.2 0.00152648745264531
HVUL0H00527.2 HVUL1H09755.2 0.0036879460947965
HVUL0H00527.2 HVUL1H09854.2 0.015111957206801
HVUL0H00527.2 HVUL1H11389.2 0.00206237212557456
HVUL0H00527.2 HVUL1H11631.2 0.0107473761325937
HVUL0H00527.2 HVUL1H11683.2 1.6282279714536e-06
HVUL0H00527.2 HVUL1H11872.2 0.0136356208953543
HVUL0H00527.2 HVUL1H12218.2 0.00296545061084283
HVUL0H00527.2 HVUL1H12220.2 0.00631971120994515
HVUL0H00527.2 HVUL1H12629.2 1.32181457751058e-09
HVUL0H00527.2 HVUL1H12635.2 0.0041736674142206
HVUL0H00527.2 HVUL1H13139.2 0.020016925561706
HVUL0H00527.2 HVUL1H13394.2 0.0026626120575911
HVUL0H00527.2 HVUL1H14038.2 0.00472764530587397
HVUL0H00527.2 HVUL1H14088.2 0.00116151134885149
HVUL0H00527.2 HVUL1H14226.2 0.00863761473559654
HVUL0H00527.2 HVUL1H14474.2 0.0155609006205154
HVUL0H00527.2 HVUL1H15041.2 0.0013587118731398
HVUL0H00527.2 HVUL1H15363.2 2.52291329180202e-08
HVUL0H00527.2 HVUL1H15743.2 0.0146249919872346
HVUL0H00527.2 HVUL1H15858.2 3.22694737180432e-05
HVUL0H00527.2 HVUL1H16764.2 0.0175017379940829
HVUL0H00527.2 HVUL1H16787.2 0.00177100717458857
HVUL0H00527.2 HVUL1H18436.2 0.00247325263645089
HVUL0H00527.2 HVUL1H19148.2 6.036876479241e-05
HVUL0H00527.2 HVUL1H19507.2 0.00234895647598217
HVUL0H00527.2 HVUL1H19514.2 0.00645917210511729
HVUL0H00527.2 HVUL1H22403.2 0.00561216741532999
HVUL0H00527.2 HVUL1H22533.2 0.00039229712252289
HVUL0H00527.2 HVUL1H22602.2 0.00187050941289375
HVUL0H00527.2 HVUL1H22714.2 0.0112689763748752
HVUL0H00527.2 HVUL1H22802.2 2.71690652130199e-05
HVUL0H00527.2 HVUL1H22869.2 0.0117474376357111
HVUL0H00527.2 HVUL1H23150.2 0.00448482601698958
HVUL0H00527.2 HVUL1H23813.2 8.54627162175978e-09
HVUL0H00527.2 HVUL1H23814.2 2.9053563495376e-08
HVUL0H00527.2 HVUL1H23888.2 1.49285128920914e-06
HVUL0H00527.2 HVUL1H23978.2 0.0155786242734251
HVUL0H00527.2 HVUL1H24391.2 0.00443489558084361
HVUL0H00527.2 HVUL1H24392.2 0.00104119437255337
HVUL0H00527.2 HVUL1H24394.2 0.00210164220907143
HVUL0H00527.2 HVUL1H24456.2 2.52515941271487e-06
HVUL0H00527.2 HVUL1H24895.2 1.27712403920149e-07
HVUL0H00527.2 HVUL1H25778.2 0.00416077085523283
HVUL0H00527.2 HVUL1H26069.2 2.54643667141877e-07
HVUL0H00527.2 HVUL1H26689.2 0.00732001605305348
HVUL0H00527.2 HVUL1H26690.2 0.00826178169679377
HVUL0H00527.2 HVUL1H27371.2 0.0123401035409795
HVUL0H00527.2 HVUL1H27755.2 0.00010302764161599
HVUL0H00527.2 HVUL1H28613.2 0.018190417349174
HVUL0H00527.2 HVUL1H28709.2 1.14582853836514e-05
HVUL0H00527.2 HVUL1H29058.2 2.18864910482874e-07
HVUL0H00527.2 HVUL1H29157.2 4.20182084541319e-09
HVUL0H00527.2 HVUL1H29639.2 0.0344075516695451
HVUL0H00527.2 HVUL1H30272.2 0.00334376046648522
HVUL0H00527.2 HVUL1H30591.2 0.0130877350829022
HVUL0H00527.2 HVUL1H30861.2 0.0139633429082746
HVUL0H00527.2 HVUL1H30947.2 0.00258578860960577
HVUL0H00527.2 HVUL1H31009.2 0.0254086991439345
HVUL0H00527.2 HVUL1H31441.2 0.020950417674812
HVUL0H00527.2 HVUL1H31493.2 0.000149704973073078
HVUL0H00527.2 HVUL1H31797.2 0.0172095142574167
HVUL0H00527.2 HVUL1H32033.2 0.0169418719098207
HVUL0H00527.2 HVUL1H32247.2 6.41501213224136e-05
HVUL0H00527.2 HVUL1H32790.2 0.00581766298623541
HVUL0H00527.2 HVUL1H34171.2 0.00017781860948463
HVUL0H00527.2 HVUL1H34231.2 0.0154229365567209
HVUL0H00527.2 HVUL1H34234.2 0.0111014619299635
HVUL0H00527.2 HVUL1H34287.2 0.0222509304766255
HVUL0H00527.2 HVUL1H34368.2 0.0186200757664468
HVUL0H00527.2 HVUL1H34922.2 7.70599874330784e-05
HVUL0H00527.2 HVUL1H34924.2 3.48581415074318e-05
HVUL0H00527.2 HVUL1H34928.2 4.94661748912115e-05
HVUL0H00527.2 HVUL1H34929.2 2.96360219126308e-05
HVUL0H00527.2 HVUL1H35226.2 0.0270611931845559
HVUL0H00527.2 HVUL1H35232.2 0.000302533735886583
HVUL0H00527.2 HVUL1H35310.2 0.0201417806985729
HVUL0H00527.2 HVUL1H35361.2 7.19570045657453e-07
HVUL0H00527.2 HVUL1H35515.2 0.0212485377165902
HVUL0H00527.2 HVUL1H36758.2 0.0151746872651493
HVUL0H00527.2 HVUL1H37070.2 0.00895456327633434
HVUL0H00527.2 HVUL1H37693.2 3.88848254620562e-07
HVUL0H00527.2 HVUL1H37702.2 0.00128282867366852
HVUL0H00527.2 HVUL1H39468.2 0.0101540901441093
HVUL0H00527.2 HVUL1H39878.2 0.00935057881227659
HVUL0H00527.2 HVUL1H40517.2 2.96568356151663e-05
HVUL0H00527.2 HVUL1H41697.2 8.12352838917485e-07
HVUL0H00527.2 HVUL1H41877.2 1.78971407044216e-08
HVUL0H00527.2 HVUL1H41878.2 1.29451321273858e-08
HVUL0H00527.2 HVUL1H41881.2 0.000351484341809335
HVUL0H00527.2 HVUL1H41883.2 0.0130837274925783
HVUL0H00527.2 HVUL1H42005.2 7.84195533148459e-06
HVUL0H00527.2 HVUL1H42058.2 0.000172793910219892
HVUL0H00527.2 HVUL1H42081.2 0.00111681211204366
HVUL0H00527.2 HVUL1H43354.2 7.32644298834969e-05
HVUL0H00527.2 HVUL1H43477.2 1.76889595753483e-06
HVUL0H00527.2 HVUL1H43749.2 0.0200260016509333
HVUL0H00527.2 HVUL1H44903.2 0.0159766770725674
HVUL0H00527.2 HVUL1H47481.2 0.00200092330616173
HVUL0H00527.2 HVUL1H48253.2 0.000972694574734331
HVUL0H00527.2 HVUL1H48305.2 0.00594425298902739
HVUL0H00527.2 HVUL1H48570.2 0.00453131022733976
HVUL0H00527.2 HVUL1H48704.2 0.00553147321469302
HVUL0H00527.2 HVUL1H48754.2 0.0240884783075785
HVUL0H00527.2 HVUL1H49400.2 0.000683256444662493
HVUL0H00527.2 HVUL1H49402.2 0.000601565746188831
HVUL0H00527.2 HVUL1H49404.2 0.000557946554229469
HVUL0H00527.2 HVUL1H49511.2 0.0161164040837675
HVUL0H00527.2 HVUL1H50011.2 0.00128187671110034
HVUL0H00527.2 HVUL1H50095.2 0.012984675627871
HVUL0H00527.2 HVUL1H51013.2 0.0126689344829126
HVUL0H00527.2 HVUL1H52159.2 0.0292465400576427
HVUL0H00527.2 HVUL1H52641.2 0.0184275917046056
HVUL0H00527.2 HVUL1H52644.2 0.000661660155248756
HVUL0H00527.2 HVUL1H52645.2 0.000898640136869146
HVUL0H00527.2 HVUL1H52934.2 6.79634599893163e-07
HVUL0H00527.2 HVUL1H54682.2 0.0105985424683239
HVUL0H00527.2 HVUL1H54683.2 0.00962417252288264
HVUL0H00527.2 HVUL1H55017.2 5.40819319632286e-08
HVUL0H00527.2 HVUL1H58987.2 0.000567851073289604
HVUL0H00527.2 HVUL1H59462.2 0.0220833031135087
HVUL0H00527.2 HVUL2H00395.2 0.0238720155178864
HVUL0H00527.2 HVUL2H00951.2 0.00926553552627143
HVUL0H00527.2 HVUL2H01025.2 0.000105068766481576
HVUL0H00527.2 HVUL2H01030.2 0.00029887342916376
HVUL0H00527.2 HVUL2H01186.2 0.0156296689793112
HVUL0H00527.2 HVUL2H01202.2 0.00444227248819651
HVUL0H00527.2 HVUL2H01395.2 0.0217681043104955
HVUL0H00527.2 HVUL2H01450.2 0.00160317686210479
HVUL0H00527.2 HVUL2H01500.2 0.0481382230463448
HVUL0H00527.2 HVUL2H01522.2 0.019090371647451
HVUL0H00527.2 HVUL2H02262.2 0.00465818079318238
HVUL0H00527.2 HVUL2H02367.2 6.98449764343438e-09
HVUL0H00527.2 HVUL2H02439.2 0.00525495570505432
HVUL0H00527.2 HVUL2H02614.2 0.0141014839717076
HVUL0H00527.2 HVUL2H02635.2 7.18873978463058e-06
HVUL0H00527.2 HVUL2H02735.2 8.8447959448001e-05
HVUL0H00527.2 HVUL2H03127.2 6.64471390708512e-07
HVUL0H00527.2 HVUL2H03373.2 0.0132568609294069
HVUL0H00527.2 HVUL2H03578.2 0.0182301386718473
HVUL0H00527.2 HVUL2H03669.2 0.0130870433555867
HVUL0H00527.2 HVUL2H03756.2 0.000885224482350011
HVUL0H00527.2 HVUL2H03927.2 0.00674101695585865
HVUL0H00527.2 HVUL2H04862.2 0.00556758043129019
HVUL0H00527.2 HVUL2H04863.2 2.97777341689784e-05
HVUL0H00527.2 HVUL2H05189.2 0.0294050993967069
HVUL0H00527.2 HVUL2H05270.2 0.0105152639835978
HVUL0H00527.2 HVUL2H05348.2 0.0274436746660484
HVUL0H00527.2 HVUL2H05474.2 0.00317541429328443
HVUL0H00527.2 HVUL2H05648.2 0.0111337561854358
HVUL0H00527.2 HVUL2H06161.2 6.01802676154483e-06
HVUL0H00527.2 HVUL2H06224.2 0.0120225845730646
HVUL0H00527.2 HVUL2H06254.2 0.00112770049580346
HVUL0H00527.2 HVUL2H06604.2 0.013040646508628
HVUL0H00527.2 HVUL2H06619.2 0.00647597568649999
HVUL0H00527.2 HVUL2H06644.2 0.0157462376204997
HVUL0H00527.2 HVUL2H06967.2 1.50123117128215e-05
HVUL0H00527.2 HVUL2H07176.2 2.91406959922905e-08
HVUL0H00527.2 HVUL2H07177.2 0.0240236185000948
HVUL0H00527.2 HVUL2H07445.2 0.00587603440892453
HVUL0H00527.2 HVUL2H07478.2 0.00303998010049946
HVUL0H00527.2 HVUL2H07560.2 0.00704662386348608
HVUL0H00527.2 HVUL2H07776.2 0.0051402188556326
HVUL0H00527.2 HVUL2H07990.2 0.0157363263683475
HVUL0H00527.2 HVUL2H08028.2 5.55728389168348e-08
HVUL0H00527.2 HVUL2H08058.2 0.00675904751099481
HVUL0H00527.2 HVUL2H08081.2 8.04050273385439e-09
HVUL0H00527.2 HVUL2H08409.2 2.57664057509068e-08
HVUL0H00527.2 HVUL2H08436.2 0.0171732166514683
HVUL0H00527.2 HVUL2H09285.2 0.00428069695572353
HVUL0H00527.2 HVUL2H09378.2 2.42282614364905e-05
HVUL0H00527.2 HVUL2H09812.2 0.00587791821983392
HVUL0H00527.2 HVUL2H10372.2 0.0280978807262992
HVUL0H00527.2 HVUL2H10373.2 0.0143990526421808
HVUL0H00527.2 HVUL2H10517.2 0.0132838092915223
HVUL0H00527.2 HVUL2H10518.2 0.0079882821022909
HVUL0H00527.2 HVUL2H10723.2 0.0169505231662249
HVUL0H00527.2 HVUL2H10865.2 0.00104110001764143
HVUL0H00527.2 HVUL2H10947.2 0.0131748008086953
HVUL0H00527.2 HVUL2H11031.2 0.0133561381242254
HVUL0H00527.2 HVUL2H11035.2 0.0105100952349748
HVUL0H00527.2 HVUL2H11156.2 0.021888855323573
HVUL0H00527.2 HVUL2H11393.2 0.000135766490850506
HVUL0H00527.2 HVUL2H11667.2 1.08084299843694e-05
HVUL0H00527.2 HVUL2H11772.2 1.12095111446101e-06
HVUL0H00527.2 HVUL2H12467.2 0.0107703345393327
HVUL0H00527.2 HVUL2H12616.2 0.00530635445686962
HVUL0H00527.2 HVUL2H12650.2 3.04654809743457e-07
HVUL0H00527.2 HVUL2H12860.2 0.00707849189084779
HVUL0H00527.2 HVUL2H12983.2 0.00222867390866559
HVUL0H00527.2 HVUL2H13055.2 1.13942372532196e-06
HVUL0H00527.2 HVUL2H13279.2 0.00834573907277404
HVUL0H00527.2 HVUL2H13491.2 0.014194320641618
HVUL0H00527.2 HVUL2H13714.2 2.34843414440011e-09
HVUL0H00527.2 HVUL2H13839.2 0.0424733447748848
HVUL0H00527.2 HVUL2H13903.2 0.00025068053344636
HVUL0H00527.2 HVUL2H14321.2 0.0118942298619352
HVUL0H00527.2 HVUL2H14341.2 0.0312266974983
HVUL0H00527.2 HVUL2H15134.2 0.000281919210371667
HVUL0H00527.2 HVUL2H15501.2 0.00563023211559649
HVUL0H00527.2 HVUL2H15665.2 0.00216391891207187
HVUL0H00527.2 HVUL2H16172.2 8.33677473710934e-06
HVUL0H00527.2 HVUL2H16277.2 2.72753920844136e-06
HVUL0H00527.2 HVUL2H16460.2 0.00408783186506515
HVUL0H00527.2 HVUL2H16482.2 4.14105552429723e-07
HVUL0H00527.2 HVUL2H16605.2 0.00275070720990627
HVUL0H00527.2 HVUL2H16986.2 0.00367482521295381
HVUL0H00527.2 HVUL2H17073.2 0.0381446282121612
HVUL0H00527.2 HVUL2H17279.2 5.74253237093461e-06
HVUL0H00527.2 HVUL2H17344.2 6.47947964397787e-07
HVUL0H00527.2 HVUL2H17573.2 0.000110208345138156
HVUL0H00527.2 HVUL2H17628.2 0.000747231497437782
HVUL0H00527.2 HVUL2H18223.2 0.0141423685638094
HVUL0H00527.2 HVUL2H18497.2 0.000433979644520087
HVUL0H00527.2 HVUL2H18598.2 8.83214640308299e-08
HVUL0H00527.2 HVUL2H18881.2 3.04633436689558e-09
HVUL0H00527.2 HVUL2H19071.2 0.017683056294214
HVUL0H00527.2 HVUL2H19379.2 0.0227647775267356
HVUL0H00527.2 HVUL2H19380.2 0.0199233861652689
HVUL0H00527.2 HVUL2H19637.2 0.0103703048983791
HVUL0H00527.2 HVUL2H19926.2 1.33389517019994e-05
HVUL0H00527.2 HVUL2H20080.2 0.0354575515417255
HVUL0H00527.2 HVUL2H20148.2 0.000325540565105377
HVUL0H00527.2 HVUL2H20175.2 0.00996485558063438
HVUL0H00527.2 HVUL2H20176.2 0.01011431577871
HVUL0H00527.2 HVUL2H20439.2 0.000490498231223671
HVUL0H00527.2 HVUL2H20445.2 5.41830167835028e-08
HVUL0H00527.2 HVUL2H20800.2 0.00977778843881797
HVUL0H00527.2 HVUL2H21113.2 0.0105744523771284
HVUL0H00527.2 HVUL2H21119.2 0.0351409445000941
HVUL0H00527.2 HVUL2H21125.2 0.00547462857394541
HVUL0H00527.2 HVUL2H21195.2 0.000320458411019669
HVUL0H00527.2 HVUL2H21323.2 0.000946064493718183
HVUL0H00527.2 HVUL2H21467.2 8.19834377529051e-09
HVUL0H00527.2 HVUL2H21597.2 0.00221303904368287
HVUL0H00527.2 HVUL2H22007.2 0.000629256579249432
HVUL0H00527.2 HVUL2H22124.2 0.0103239423696888
HVUL0H00527.2 HVUL2H22196.2 3.67636927065814e-09
HVUL0H00527.2 HVUL2H22217.2 6.65207868661258e-08
HVUL0H00527.2 HVUL2H22263.2 9.07830570810184e-05
HVUL0H00527.2 HVUL2H22717.2 0.0185040623833068
HVUL0H00527.2 HVUL2H22718.2 0.027713535345113
HVUL0H00527.2 HVUL2H22732.2 0.0265783584717388
HVUL0H00527.2 HVUL2H22734.2 0.000154465809881907
HVUL0H00527.2 HVUL2H22796.2 1.95409222419021e-07
HVUL0H00527.2 HVUL2H22858.2 0.00684047322501262
HVUL0H00527.2 HVUL2H23029.2 2.05430680093212e-07
HVUL0H00527.2 HVUL2H23032.2 0.00538082411236146
HVUL0H00527.2 HVUL2H23179.2 9.1226169478048e-05
HVUL0H00527.2 HVUL2H23500.2 0.0307231545385912
HVUL0H00527.2 HVUL2H23501.2 0.0376053827318826
HVUL0H00527.2 HVUL2H23599.2 8.00064692048511e-05
HVUL0H00527.2 HVUL2H24229.2 0.00972002778643561
HVUL0H00527.2 HVUL2H24239.2 0.00800877176395588
HVUL0H00527.2 HVUL2H24355.2 0.00376574771352389
HVUL0H00527.2 HVUL2H24608.2 0.0334829795345031
HVUL0H00527.2 HVUL2H25131.2 0.0111326518892706
HVUL0H00527.2 HVUL2H25272.2 0.000184232266304567
HVUL0H00527.2 HVUL2H25933.2 0.0193505815447774
HVUL0H00527.2 HVUL2H26074.2 0.000238899908350857
HVUL0H00527.2 HVUL2H26260.2 0.000360674180664378
HVUL0H00527.2 HVUL2H26265.2 0.018324005501049
HVUL0H00527.2 HVUL2H26379.2 0.0213807670676425
HVUL0H00527.2 HVUL2H26486.2 3.50274355479923e-09
HVUL0H00527.2 HVUL2H26489.2 0.00233065355541965
HVUL0H00527.2 HVUL2H26598.2 0.0145108637852107
HVUL0H00527.2 HVUL2H26658.2 0.00416960776918152
HVUL0H00527.2 HVUL2H27241.2 0.0119937653170458
HVUL0H00527.2 HVUL2H28168.2 0.00723706478609557
HVUL0H00527.2 HVUL2H28401.2 0.00749490574657464
HVUL0H00527.2 HVUL2H28445.2 0.00450888733189832
HVUL0H00527.2 HVUL2H28493.2 0.0186386485897644
HVUL0H00527.2 HVUL2H28705.2 0.00528720661915496
HVUL0H00527.2 HVUL2H28788.2 0.00905289031064502
HVUL0H00527.2 HVUL2H29366.2 0.00696834502176423
HVUL0H00527.2 HVUL2H30294.2 0.00209541029087062
HVUL0H00527.2 HVUL2H30295.2 0.00101881877586262
HVUL0H00527.2 HVUL2H30321.2 0.000502199568831398
HVUL0H00527.2 HVUL2H30322.2 0.0122742128952415
HVUL0H00527.2 HVUL2H30326.2 0.0146453693760001
HVUL0H00527.2 HVUL2H30409.2 9.79270485013406e-07
HVUL0H00527.2 HVUL2H30417.2 0.0123319026184513
HVUL0H00527.2 HVUL2H30445.2 0.0128769383957618
HVUL0H00527.2 HVUL2H30504.2 0.0123504972680359
HVUL0H00527.2 HVUL2H30506.2 0.0103831430137486
HVUL0H00527.2 HVUL2H30551.2 2.42080816559836e-06
HVUL0H00527.2 HVUL2H30556.2 9.61204370002815e-06
HVUL0H00527.2 HVUL2H30597.2 1.46829653144059e-09
HVUL0H00527.2 HVUL2H30893.2 0.00412881653896755
HVUL0H00527.2 HVUL2H30907.2 0.0142063582033939
HVUL0H00527.2 HVUL2H31036.2 0.0115246290367307
HVUL0H00527.2 HVUL2H31148.2 0.0209633834057303
HVUL0H00527.2 HVUL2H31151.2 1.82653532692455e-06
HVUL0H00527.2 HVUL2H31183.2 0.000239888948393416
HVUL0H00527.2 HVUL2H31184.2 0.000148269034546232
HVUL0H00527.2 HVUL2H31713.2 0.023074649936293
HVUL0H00527.2 HVUL2H31780.2 0.000107649283923481
HVUL0H00527.2 HVUL2H31880.2 4.2212017636823e-08
HVUL0H00527.2 HVUL2H32291.2 0.00773027258899894
HVUL0H00527.2 HVUL2H32297.2 0.00268160512854919
HVUL0H00527.2 HVUL2H32298.2 0.00292086881003777
HVUL0H00527.2 HVUL2H32299.2 0.00455987414523662
HVUL0H00527.2 HVUL2H32781.2 3.21644867015132e-05
HVUL0H00527.2 HVUL2H33190.2 0.000287755954103701
HVUL0H00527.2 HVUL2H34472.2 0.00127554218308757
HVUL0H00527.2 HVUL2H34589.2 0.00718747051842794
HVUL0H00527.2 HVUL2H35254.2 0.00352242123182257
HVUL0H00527.2 HVUL2H36002.2 0.0123710326189123
HVUL0H00527.2 HVUL2H36049.2 0.00324013863065486
HVUL0H00527.2 HVUL2H36324.2 0.0202925486999824
HVUL0H00527.2 HVUL2H36646.2 8.6453167250854e-05
HVUL0H00527.2 HVUL2H36921.2 0.00252229317747804
HVUL0H00527.2 HVUL2H37244.2 0.00501986865788675
HVUL0H00527.2 HVUL2H38459.2 0.00309908391224433
HVUL0H00527.2 HVUL2H38777.2 3.46339411764303e-09
HVUL0H00527.2 HVUL2H38815.2 0.00406450182074446
HVUL0H00527.2 HVUL2H38852.2 0.000147254248017039
HVUL0H00527.2 HVUL2H39025.2 0.0192696873966002
HVUL0H00527.2 HVUL2H39130.2 2.21635746861793e-06
HVUL0H00527.2 HVUL2H39480.2 0.00785205862578222
HVUL0H00527.2 HVUL2H39827.2 0.00656334829860263
HVUL0H00527.2 HVUL2H40169.2 0.00672387132137952
HVUL0H00527.2 HVUL2H40873.2 0.0279433120880787
HVUL0H00527.2 HVUL2H41240.2 5.33625026429358e-05
HVUL0H00527.2 HVUL2H42069.2 0.000128800031637297
HVUL0H00527.2 HVUL2H42675.2 0.005810418021478
HVUL0H00527.2 HVUL2H42727.2 0.00858061298879514
HVUL0H00527.2 HVUL2H42818.2 0.0153326994043632
HVUL0H00527.2 HVUL2H43076.2 0.00821695974360717
HVUL0H00527.2 HVUL2H43878.2 0.000406552940650087
HVUL0H00527.2 HVUL2H44536.2 0.00119909831227544
HVUL0H00527.2 HVUL2H46402.2 0.00175610443503812
HVUL0H00527.2 HVUL2H46502.2 6.21622581194976e-06
HVUL0H00527.2 HVUL2H46752.2 0.00013250380463256
HVUL0H00527.2 HVUL2H47632.2 0.0079776076449435
HVUL0H00527.2 HVUL2H47636.2 0.0164934589089787
HVUL0H00527.2 HVUL2H48107.2 0.00844718223271864
HVUL0H00527.2 HVUL2H48318.2 0.000814333839566615
HVUL0H00527.2 HVUL2H48817.2 0.00224258579697114
HVUL0H00527.2 HVUL2H48825.2 0.00990063237203201
HVUL0H00527.2 HVUL2H49706.2 0.0196131161852527
HVUL0H00527.2 HVUL2H50050.2 0.0061269613914735
HVUL0H00527.2 HVUL2H50342.2 0.0129566878892146
HVUL0H00527.2 HVUL2H50478.2 0.0031154618473309
HVUL0H00527.2 HVUL2H50798.2 3.08014030825237e-05
HVUL0H00527.2 HVUL2H52760.2 1.69936279907399e-06
HVUL0H00527.2 HVUL2H52999.2 0.0223235585207781
HVUL0H00527.2 HVUL2H53730.2 0.0157341795030957
HVUL0H00527.2 HVUL2H53922.2 2.47477635040886e-05
HVUL0H00527.2 HVUL2H55371.2 0.0106981225209238
HVUL0H00527.2 HVUL2H57714.2 0.00182747282633894
HVUL0H00527.2 HVUL2H57724.2 3.2807260794034e-05
HVUL0H00527.2 HVUL2H58246.2 0.00155408829921361
HVUL0H00527.2 HVUL2H58252.2 0.00747119802695273
HVUL0H00527.2 HVUL2H59224.2 0.00198134251007054
HVUL0H00527.2 HVUL2H59603.2 0.00543686261303837
HVUL0H00527.2 HVUL3H00190.2 0.0270404293569826
HVUL0H00527.2 HVUL3H00491.2 0.00441465813912653
HVUL0H00527.2 HVUL3H00822.2 0.00174688372317052
HVUL0H00527.2 HVUL3H00880.2 5.99454216397932e-09
HVUL0H00527.2 HVUL3H01445.2 0.0105572264074933
HVUL0H00527.2 HVUL3H01446.2 0.00335776299592123
HVUL0H00527.2 HVUL3H01819.2 0.00398418661316018
HVUL0H00527.2 HVUL3H02116.2 0.028731764521385
HVUL0H00527.2 HVUL3H02221.2 0.000631210550687644
HVUL0H00527.2 HVUL3H02643.2 4.49368696471956e-06
HVUL0H00527.2 HVUL3H02780.2 0.0224196069271484
HVUL0H00527.2 HVUL3H02805.2 0.00711036679939703
HVUL0H00527.2 HVUL3H02932.2 0.000178219475697957
HVUL0H00527.2 HVUL3H03170.2 0.00538137152106603
HVUL0H00527.2 HVUL3H03171.2 0.00448640338400186
HVUL0H00527.2 HVUL3H03644.2 0.00260990659144541
HVUL0H00527.2 HVUL3H03847.2 0.0318657432178999
HVUL0H00527.2 HVUL3H04278.2 0.00386491143297353
HVUL0H00527.2 HVUL3H04333.2 0.016724743212465
HVUL0H00527.2 HVUL3H04363.2 0.00665879616123637
HVUL0H00527.2 HVUL3H04807.2 0.00516343568913579
HVUL0H00527.2 HVUL3H04882.2 0.00830564711580678
HVUL0H00527.2 HVUL3H05759.2 5.60702706261659e-05
HVUL0H00527.2 HVUL3H06041.2 0.0168787496082434
HVUL0H00527.2 HVUL3H06053.2 0.0127873793227153
HVUL0H00527.2 HVUL3H06083.2 0.0108222770687027
HVUL0H00527.2 HVUL3H06978.2 0.0052034473786714
HVUL0H00527.2 HVUL3H07018.2 0.015870063249254
HVUL0H00527.2 HVUL3H07033.2 0.00135340074915377
HVUL0H00527.2 HVUL3H07096.2 0.004492754981876
HVUL0H00527.2 HVUL3H07101.2 0.00246874863526732
HVUL0H00527.2 HVUL3H07242.2 0.00146108029500736
HVUL0H00527.2 HVUL3H07244.2 0.00307180759078542
HVUL0H00527.2 HVUL3H07381.2 2.81325210181797e-05
HVUL0H00527.2 HVUL3H07416.2 0.0117381748412147
HVUL0H00527.2 HVUL3H07559.2 0.00106569583749222
HVUL0H00527.2 HVUL3H08164.2 0.0140795230720194
HVUL0H00527.2 HVUL3H08403.2 1.20097014943771e-05
HVUL0H00527.2 HVUL3H08405.2 4.45512262559499e-07
HVUL0H00527.2 HVUL3H09270.2 0.0199656102698845
HVUL0H00527.2 HVUL3H09298.2 0.0273834547190809
HVUL0H00527.2 HVUL3H09488.2 0.00723222149490987
HVUL0H00527.2 HVUL3H09492.2 0.00602685377579212
HVUL0H00527.2 HVUL3H09556.2 6.75066383056521e-05
HVUL0H00527.2 HVUL3H09604.2 0.0216747578651132
HVUL0H00527.2 HVUL3H09744.2 0.0135993859086452
HVUL0H00527.2 HVUL3H09822.2 0.000395746659037306
HVUL0H00527.2 HVUL3H10030.2 0.00458861926407565
HVUL0H00527.2 HVUL3H10114.2 0.00569490303754005
HVUL0H00527.2 HVUL3H10227.2 0.0331862953225543
HVUL0H00527.2 HVUL3H10596.2 0.0234160938822017
HVUL0H00527.2 HVUL3H10635.2 0.0175120147460307
HVUL0H00527.2 HVUL3H10935.2 0.0308450796918701
HVUL0H00527.2 HVUL3H12096.2 0.00138298697932638
HVUL0H00527.2 HVUL3H12530.2 3.5143886167061e-07
HVUL0H00527.2 HVUL3H12726.2 1.24322944635082e-05
HVUL0H00527.2 HVUL3H12905.2 0.0111694213112807
HVUL0H00527.2 HVUL3H13288.2 0.0270404293569826
HVUL0H00527.2 HVUL3H13321.2 0.00521185351418271
HVUL0H00527.2 HVUL3H14067.2 0.0218308896701478
HVUL0H00527.2 HVUL3H14150.2 0.0142956442467049
HVUL0H00527.2 HVUL3H14253.2 0.00546704026640626
HVUL0H00527.2 HVUL3H14367.2 0.00866288961193976
HVUL0H00527.2 HVUL3H15223.2 0.0117419244568539
HVUL0H00527.2 HVUL3H15474.2 4.75055249513253e-05
HVUL0H00527.2 HVUL3H15531.2 0.00449222315460352
HVUL0H00527.2 HVUL3H15609.2 0.0132898236411945
HVUL0H00527.2 HVUL3H15610.2 0.0207255636268893
HVUL0H00527.2 HVUL3H15611.2 0.00947383915201185
HVUL0H00527.2 HVUL3H16023.2 0.000148247008535769
HVUL0H00527.2 HVUL3H16356.2 0.0169721755740583
HVUL0H00527.2 HVUL3H16383.2 0.0127815982861529
HVUL0H00527.2 HVUL3H16699.2 0.0120610025524028
HVUL0H00527.2 HVUL3H17021.2 0.0250560103622679
HVUL0H00527.2 HVUL3H17430.2 0.000428930236110167
HVUL0H00527.2 HVUL3H17706.2 1.12501414908807e-05
HVUL0H00527.2 HVUL3H18318.2 4.48471115156024e-06
HVUL0H00527.2 HVUL3H18624.2 0.0091329742642596
HVUL0H00527.2 HVUL3H18631.2 0.0108026028571927
HVUL0H00527.2 HVUL3H18707.2 0.00414716406441018
HVUL0H00527.2 HVUL3H18867.2 0.000264195927409846
HVUL0H00527.2 HVUL3H19593.2 0.0149436911371292
HVUL0H00527.2 HVUL3H19890.2 0.00408814495850061
HVUL0H00527.2 HVUL3H20126.2 0.00606730721312861
HVUL0H00527.2 HVUL3H20756.2 1.40523260959018e-07
HVUL0H00527.2 HVUL3H20924.2 0.0115902301100425
HVUL0H00527.2 HVUL3H21204.2 0.015388445179687
HVUL0H00527.2 HVUL3H21206.2 0.0236766522911815
HVUL0H00527.2 HVUL3H21404.2 0.00840845073179144
HVUL0H00527.2 HVUL3H21715.2 0.0314775946203371
HVUL0H00527.2 HVUL3H22174.2 3.69057344320113e-08
HVUL0H00527.2 HVUL3H22443.2 6.04727369871916e-06
HVUL0H00527.2 HVUL3H22939.2 0.0144324252514658
HVUL0H00527.2 HVUL3H23638.2 0.000514649857545444
HVUL0H00527.2 HVUL3H23722.2 0.0274651548934471
HVUL0H00527.2 HVUL3H23761.2 0.0102149931619113
HVUL0H00527.2 HVUL3H24064.2 0.0288741565597916
HVUL0H00527.2 HVUL3H24160.2 0.0154234632883024
HVUL0H00527.2 HVUL3H24324.2 0.0139024306681978
HVUL0H00527.2 HVUL3H24357.2 0.00247504903746435
HVUL0H00527.2 HVUL3H25246.2 1.25023289079725e-05
HVUL0H00527.2 HVUL3H25330.2 0.00535572096611603
HVUL0H00527.2 HVUL3H25953.2 0.00383049584095998
HVUL0H00527.2 HVUL3H26786.2 7.77628491934359e-08
HVUL0H00527.2 HVUL3H26909.2 8.285742886604e-05
HVUL0H00527.2 HVUL3H26980.2 0.0143838442905442
HVUL0H00527.2 HVUL3H26998.2 0.0138101984710458
HVUL0H00527.2 HVUL3H27160.2 0.0157486487375433
HVUL0H00527.2 HVUL3H27484.2 0.000128397394014568
HVUL0H00527.2 HVUL3H27958.2 0.0084579061720093
HVUL0H00527.2 HVUL3H28147.2 1.49578623300084e-06
HVUL0H00527.2 HVUL3H29808.2 0.00631296942136065
HVUL0H00527.2 HVUL3H30595.2 7.87135058417379e-10
HVUL0H00527.2 HVUL3H31197.2 0.0140844017103949
HVUL0H00527.2 HVUL3H31560.2 0.000448078333178374
HVUL0H00527.2 HVUL3H31594.2 0.0159644036704652
HVUL0H00527.2 HVUL3H32142.2 0.00179522576212815
HVUL0H00527.2 HVUL3H32270.2 0.0146878985769186
HVUL0H00527.2 HVUL3H32815.2 0.0137856243747459
HVUL0H00527.2 HVUL3H32816.2 3.31173902000685e-08
HVUL0H00527.2 HVUL3H33071.2 0.0128933082900884
HVUL0H00527.2 HVUL3H34000.2 7.76241318865785e-05
HVUL0H00527.2 HVUL3H34744.2 0.026848340033384
HVUL0H00527.2 HVUL3H34864.2 0.000345007249255568
HVUL0H00527.2 HVUL3H35000.2 1.82803084491673e-08
HVUL0H00527.2 HVUL3H35317.2 0.0013687920241957
HVUL0H00527.2 HVUL3H35336.2 7.45970813538468e-06
HVUL0H00527.2 HVUL3H35420.2 0.0101164902660288
HVUL0H00527.2 HVUL3H35856.2 0.00463865659717583
HVUL0H00527.2 HVUL3H36025.2 0.0111150990661231
HVUL0H00527.2 HVUL3H36160.2 0.00200994927998685
HVUL0H00527.2 HVUL3H37504.2 0.00774012002498939
HVUL0H00527.2 HVUL3H37581.2 0.000512262302620618
HVUL0H00527.2 HVUL3H37744.2 0.00308578775673503
HVUL0H00527.2 HVUL3H37876.2 0.00743072614727869
HVUL0H00527.2 HVUL3H38261.2 0.0166786075126928
HVUL0H00527.2 HVUL3H38490.2 0.0035467296127627
HVUL0H00527.2 HVUL3H38509.2 0.00183604963147786
HVUL0H00527.2 HVUL3H38911.2 0.00274041268261586
HVUL0H00527.2 HVUL3H38932.2 0.000504966983001104
HVUL0H00527.2 HVUL3H38937.2 0.000283772254386184
HVUL0H00527.2 HVUL3H39940.2 0.019268883868141
HVUL0H00527.2 HVUL3H42215.2 0.0110800253897499
HVUL0H00527.2 HVUL3H42334.2 0.000604481567164398
HVUL0H00527.2 HVUL3H42481.2 4.05835545674442e-05
HVUL0H00527.2 HVUL3H42595.2 0.0285415502985204
HVUL0H00527.2 HVUL3H42598.2 0.0205211614383571
HVUL0H00527.2 HVUL3H42614.2 0.0119700656296454
HVUL0H00527.2 HVUL3H42702.2 0.00505801397194238
HVUL0H00527.2 HVUL3H42926.2 0.0118282585710339
HVUL0H00527.2 HVUL3H43113.2 0.0253011687050251
HVUL0H00527.2 HVUL3H43560.2 0.0225224944883257
HVUL0H00527.2 HVUL3H43676.2 0.000198692576873955
HVUL0H00527.2 HVUL3H43738.2 0.0176470891796369
HVUL0H00527.2 HVUL3H44078.2 4.36732481227541e-07
HVUL0H00527.2 HVUL3H46253.2 0.0184771557478496
HVUL0H00527.2 HVUL3H46721.2 0.0381413862773042
HVUL0H00527.2 HVUL3H47421.2 7.21341135818511e-06
HVUL0H00527.2 HVUL3H47524.2 0.000963671532671446
HVUL0H00527.2 HVUL3H49734.2 0.0197742805853967
HVUL0H00527.2 HVUL3H50289.2 0.00152480542894476
HVUL0H00527.2 HVUL3H50394.2 0.01961047652527
HVUL0H00527.2 HVUL3H50654.2 0.031183661139981
HVUL0H00527.2 HVUL3H50876.2 0.0110190253464851
HVUL0H00527.2 HVUL3H51403.2 0.000120639798868034
HVUL0H00527.2 HVUL3H51730.2 0.019418273582917
HVUL0H00527.2 HVUL3H51731.2 0.00423877883942724
HVUL0H00527.2 HVUL3H52204.2 2.08979651590974e-05
HVUL0H00527.2 HVUL3H52982.2 0.0390648805649321
HVUL0H00527.2 HVUL3H53252.2 1.69128512990425e-08
HVUL0H00527.2 HVUL3H53632.2 0.00637549635547215
HVUL0H00527.2 HVUL3H53773.2 0.000183557511889498
HVUL0H00527.2 HVUL3H54179.2 8.94767057214545e-05
HVUL0H00527.2 HVUL3H54698.2 3.0245479714859e-08
HVUL0H00527.2 HVUL3H54699.2 0.0053395767245422
HVUL0H00527.2 HVUL3H55505.2 0.0235372617055225
HVUL0H00527.2 HVUL3H56326.2 0.00276847584494013
HVUL0H00527.2 HVUL3H56764.2 0.0023606468043626
HVUL0H00527.2 HVUL3H56977.2 0.0135384740475315
HVUL0H00527.2 HVUL3H57087.2 0.00674442550545265
HVUL0H00527.2 HVUL3H57697.2 0.0096405223772909
HVUL0H00527.2 HVUL4H00652.2 0.0329606354236538
HVUL0H00527.2 HVUL4H01967.2 3.46226962808805e-09
HVUL0H00527.2 HVUL4H02227.2 0.0106209927297824
HVUL0H00527.2 HVUL4H02323.2 0.00253522452172098
HVUL0H00527.2 HVUL4H03026.2 0.0120248677000639
HVUL0H00527.2 HVUL4H03361.2 0.0163453228344751
HVUL0H00527.2 HVUL4H04085.2 0.0164652775753803
HVUL0H00527.2 HVUL4H04277.2 4.18405953006434e-06
HVUL0H00527.2 HVUL4H04766.2 1.03143961932136e-06
HVUL0H00527.2 HVUL4H05062.2 0.0257582714112198
HVUL0H00527.2 HVUL4H05891.2 0.000901064302817892
HVUL0H00527.2 HVUL4H06243.2 2.42889120356865e-06
HVUL0H00527.2 HVUL4H06403.2 0.0266372304428429
HVUL0H00527.2 HVUL4H06486.2 0.000130071099629461
HVUL0H00527.2 HVUL4H06772.2 0.00168930232275237
HVUL0H00527.2 HVUL4H07140.2 0.0248363337884823
HVUL0H00527.2 HVUL4H07653.2 0.000181339410672706
HVUL0H00527.2 HVUL4H07780.2 9.59101509886956e-05
HVUL0H00527.2 HVUL4H08846.2 0.00580795979885758
HVUL0H00527.2 HVUL4H09059.2 0.0153897273432559
HVUL0H00527.2 HVUL4H09319.2 0.000917447112020433
HVUL0H00527.2 HVUL4H09412.2 0.00277091161721391
HVUL0H00527.2 HVUL4H09527.2 0.0171170917386631
HVUL0H00527.2 HVUL4H10049.2 0.0058808738009983
HVUL0H00527.2 HVUL4H10062.2 0.000135769326675658
HVUL0H00527.2 HVUL4H10242.2 0.006331729221154
HVUL0H00527.2 HVUL4H11601.2 0.0152288489197657
HVUL0H00527.2 HVUL4H12574.2 0.00853613579979561
HVUL0H00527.2 HVUL4H13063.2 0.00476169176632998
HVUL0H00527.2 HVUL4H13064.2 0.0082546536733377
HVUL0H00527.2 HVUL4H14717.2 0.0302780494847209
HVUL0H00527.2 HVUL4H14906.2 8.62156657973661e-06
HVUL0H00527.2 HVUL4H14907.2 2.62046654735392e-05
HVUL0H00527.2 HVUL4H15891.2 0.0180856279544687
HVUL0H00527.2 HVUL4H17678.2 0.00787984669037466
HVUL0H00527.2 HVUL4H17679.2 0.0143793845305863
HVUL0H00527.2 HVUL4H17794.2 0.00877104172646435
HVUL0H00527.2 HVUL4H17799.2 2.41561102184308e-05
HVUL0H00527.2 HVUL4H18007.2 0.00895235043367579
HVUL0H00527.2 HVUL4H18195.2 0.00630220711140846
HVUL0H00527.2 HVUL4H18896.2 0.00912952817362459
HVUL0H00527.2 HVUL4H18914.2 0.0108396783129235
HVUL0H00527.2 HVUL4H19302.2 0.00229533576741338
HVUL0H00527.2 HVUL4H19726.2 0.0196025700450724
HVUL0H00527.2 HVUL4H19772.2 4.37568157198254e-06
HVUL0H00527.2 HVUL4H19867.2 1.58157752917427e-09
HVUL0H00527.2 HVUL4H20994.2 3.23314123941923e-06
HVUL0H00527.2 HVUL4H21040.2 0.0377483165888581
HVUL0H00527.2 HVUL4H21388.2 0.0183839324672452
HVUL0H00527.2 HVUL4H21456.2 0.00503427177964447
HVUL0H00527.2 HVUL4H21630.2 0.0120515194001741
HVUL0H00527.2 HVUL4H21723.2 0.0026025805048979
HVUL0H00527.2 HVUL4H21878.2 0.0156632632687694
HVUL0H00527.2 HVUL4H21933.2 6.78455645673167e-06
HVUL0H00527.2 HVUL4H22255.2 0.000338088172321612
HVUL0H00527.2 HVUL4H22529.2 0.00320050753451188
HVUL0H00527.2 HVUL4H22537.2 0.00549789855947911
HVUL0H00527.2 HVUL4H23262.2 0.0122817831399695
HVUL0H00527.2 HVUL4H24247.2 0.0235257040596467
HVUL0H00527.2 HVUL4H24743.2 0.00238504545708171
HVUL0H00527.2 HVUL4H25261.2 0.00308063529808884
HVUL0H00527.2 HVUL4H25660.2 0.0216902674574104
HVUL0H00527.2 HVUL4H25905.2 1.93711648470665e-06
HVUL0H00527.2 HVUL4H26228.2 0.00903881973724252
HVUL0H00527.2 HVUL4H26244.2 0.00827124086269426
HVUL0H00527.2 HVUL4H26283.2 0.00115587547547736
HVUL0H00527.2 HVUL4H26284.2 0.0292176068678369
HVUL0H00527.2 HVUL4H26315.2 0.0012068112270146
HVUL0H00527.2 HVUL4H26319.2 0.0101096473483603
HVUL0H00527.2 HVUL4H26833.2 0.00954557582302678
HVUL0H00527.2 HVUL4H27298.2 0.00320314768040724
HVUL0H00527.2 HVUL4H27786.2 4.18624958730645e-07
HVUL0H00527.2 HVUL4H27863.2 0.019630264701604
HVUL0H00527.2 HVUL4H27864.2 0.0183146945446687
HVUL0H00527.2 HVUL4H27893.2 6.12980340990842e-07
HVUL0H00527.2 HVUL4H28070.2 0.00212859316957618
HVUL0H00527.2 HVUL4H28112.2 0.0458000868184886
HVUL0H00527.2 HVUL4H28905.2 0.0121577812470399
HVUL0H00527.2 HVUL4H29063.2 0.00439980646274819
HVUL0H00527.2 HVUL4H29866.2 0.014242147412202
HVUL0H00527.2 HVUL4H30367.2 0.00755073153326375
HVUL0H00527.2 HVUL4H31138.2 0.0174447155705622
HVUL0H00527.2 HVUL4H31140.2 0.00382003506810791
HVUL0H00527.2 HVUL4H31203.2 0.000158194724163819
HVUL0H00527.2 HVUL4H31364.2 0.00843232320773152
HVUL0H00527.2 HVUL4H32642.2 0.0137920720310006
HVUL0H00527.2 HVUL4H32991.2 0.000135225401915588
HVUL0H00527.2 HVUL4H33783.2 0.0134857367928423
HVUL0H00527.2 HVUL4H34290.2 0.0448288707948904
HVUL0H00527.2 HVUL4H34304.2 0.00379653314517169
HVUL0H00527.2 HVUL4H34844.2 2.27487096084095e-06
HVUL0H00527.2 HVUL4H34908.2 0.00670606373719012
HVUL0H00527.2 HVUL4H35326.2 1.95549885825248e-06
HVUL0H00527.2 HVUL4H35401.2 0.0213731699015964
HVUL0H00527.2 HVUL4H35402.2 0.00279520238986553
HVUL0H00527.2 HVUL4H35625.2 1.26811595676054e-06
HVUL0H00527.2 HVUL4H35790.2 0.0036183548944228
HVUL0H00527.2 HVUL4H36384.2 3.57827894176816e-08
HVUL0H00527.2 HVUL4H36703.2 0.000180458579784709
HVUL0H00527.2 HVUL4H37183.2 0.00892341948581051
HVUL0H00527.2 HVUL4H37184.2 5.61864302802782e-07
HVUL0H00527.2 HVUL4H37301.2 0.0145203874034463
HVUL0H00527.2 HVUL4H37336.2 0.0204068104449646
HVUL0H00527.2 HVUL4H37366.2 0.036918051245631
HVUL0H00527.2 HVUL4H37986.2 0.013732131240559
HVUL0H00527.2 HVUL4H38115.2 0.0060578592028057
HVUL0H00527.2 HVUL4H38292.2 4.27031343737502e-09
HVUL0H00527.2 HVUL4H38732.2 9.76072932849694e-05
HVUL0H00527.2 HVUL4H38866.2 0.0087412529456498
HVUL0H00527.2 HVUL4H39102.2 0.021521259477502
HVUL0H00527.2 HVUL4H39316.2 0.0135438652544158
HVUL0H00527.2 HVUL4H39577.2 1.01389621808782e-08
HVUL0H00527.2 HVUL4H40195.2 8.33656113558629e-05
HVUL0H00527.2 HVUL4H40966.2 2.78421341414393e-05
HVUL0H00527.2 HVUL4H41759.2 3.44129476813985e-07
HVUL0H00527.2 HVUL4H42287.2 0.0140346813013229
HVUL0H00527.2 HVUL4H42295.2 0.000363644871364184
HVUL0H00527.2 HVUL4H42373.2 0.000695434347714301
HVUL0H00527.2 HVUL4H42571.2 9.2892551683659e-07
HVUL0H00527.2 HVUL4H42899.2 0.0207986029581787
HVUL0H00527.2 HVUL4H42900.2 0.000298115651949715
HVUL0H00527.2 HVUL4H43562.2 0.000151632679215545
HVUL0H00527.2 HVUL4H43876.2 0.00726183710930071
HVUL0H00527.2 HVUL4H44071.2 0.00916767075173709
HVUL0H00527.2 HVUL4H44590.2 0.00309448280179196
HVUL0H00527.2 HVUL4H44591.2 0.0128023803062641
HVUL0H00527.2 HVUL4H44979.2 0.00240190385146204
HVUL0H00527.2 HVUL4H45048.2 0.00014345848059651
HVUL0H00527.2 HVUL4H45506.2 0.00690049581887129
HVUL0H00527.2 HVUL4H45540.2 0.00323363618274602
HVUL0H00527.2 HVUL4H45747.2 9.01663929409487e-05
HVUL0H00527.2 HVUL4H45793.2 0.00439308879739002
HVUL0H00527.2 HVUL4H45809.2 0.0162355499371502
HVUL0H00527.2 HVUL4H47921.2 0.00791844983746792
HVUL0H00527.2 HVUL4H47922.2 0.00519348754947367
HVUL0H00527.2 HVUL4H48296.2 0.00411404000390505
HVUL0H00527.2 HVUL4H48365.2 0.000588511044917155
HVUL0H00527.2 HVUL4H48419.2 0.0136469823242267
HVUL0H00527.2 HVUL4H48526.2 0.00425377831432844
HVUL0H00527.2 HVUL4H48768.2 0.0508022012571191
HVUL0H00527.2 HVUL4H50546.2 0.00639590484627017
HVUL0H00527.2 HVUL4H51081.2 0.00946809887201659
HVUL0H00527.2 HVUL4H51396.2 0.000308916253538884
HVUL0H00527.2 HVUL4H52044.2 4.14122262137257e-06
HVUL0H00527.2 HVUL4H52481.2 0.0287625150938582
HVUL0H00527.2 HVUL4H53302.2 0.0065357350440735
HVUL0H00527.2 HVUL4H53907.2 7.41850614423626e-06
HVUL0H00527.2 HVUL4H54822.2 0.0135833190054588
HVUL0H00527.2 HVUL4H55258.2 0.00128731615643327
HVUL0H00527.2 HVUL4H56080.2 0.0094645033563865
HVUL0H00527.2 HVUL4H57097.2 2.70148911754589e-05
HVUL0H00527.2 HVUL4H59054.2 0.000602858171328236
HVUL0H00527.2 HVUL4H59216.2 7.08323524753547e-05
HVUL0H00527.2 HVUL4H59251.2 0.0247822758964966
HVUL0H00527.2 HVUL4H59252.2 0.0180850648997009
HVUL0H00527.2 HVUL4H59798.2 0.000513482715115931
HVUL0H00527.2 HVUL4H59799.2 0.00139766360033675
HVUL0H00527.2 HVUL4H59816.2 0.0243629348491648
HVUL0H00527.2 HVUL5H00499.2 0.00226244359316294
HVUL0H00527.2 HVUL5H01042.2 0.0107932056158338
HVUL0H00527.2 HVUL5H01347.2 6.1329038531969e-07
HVUL0H00527.2 HVUL5H01940.2 0.000210894949440995
HVUL0H00527.2 HVUL5H01958.2 0.00279746652134435
HVUL0H00527.2 HVUL5H01959.2 0.0024770988411069
HVUL0H00527.2 HVUL5H01996.2 0.00487541737562454
HVUL0H00527.2 HVUL5H02128.2 0.0217285914895747
HVUL0H00527.2 HVUL5H02483.2 0.0248809353354907
HVUL0H00527.2 HVUL5H02709.2 0.0210683811759126
HVUL0H00527.2 HVUL5H02793.2 0.00114310789239062
HVUL0H00527.2 HVUL5H03175.2 0.00335078251481419
HVUL0H00527.2 HVUL5H03202.2 0.017742497619655
HVUL0H00527.2 HVUL5H03327.2 0.0119876568168489
HVUL0H00527.2 HVUL5H03546.2 0.0139215489862941
HVUL0H00527.2 HVUL5H03654.2 0.0233228883047575
HVUL0H00527.2 HVUL5H03720.2 0.00685857719741287
HVUL0H00527.2 HVUL5H03939.2 0.00233819826720399
HVUL0H00527.2 HVUL5H03969.2 3.90949318025794e-06
HVUL0H00527.2 HVUL5H04353.2 6.1458442496923e-05
HVUL0H00527.2 HVUL5H04542.2 0.000421292096915384
HVUL0H00527.2 HVUL5H04697.2 2.23139826728449e-08
HVUL0H00527.2 HVUL5H04698.2 0.000124030033324567
HVUL0H00527.2 HVUL5H04847.2 0.00468785314762844
HVUL0H00527.2 HVUL5H05089.2 0.023429450794204
HVUL0H00527.2 HVUL5H05261.2 5.24819212399556e-05
HVUL0H00527.2 HVUL5H05714.2 0.00224208294925825
HVUL0H00527.2 HVUL5H05813.2 0.00835275487289475
HVUL0H00527.2 HVUL5H06028.2 0.0095989575963323
HVUL0H00527.2 HVUL5H06225.2 0.0116823241820947
HVUL0H00527.2 HVUL5H06258.2 0.00967623079436702
HVUL0H00527.2 HVUL5H06350.2 9.38174538008823e-05
HVUL0H00527.2 HVUL5H06582.2 0.0113370210671547
HVUL0H00527.2 HVUL5H06590.2 6.5284726643213e-06
HVUL0H00527.2 HVUL5H06729.2 1.60213933326413e-07
HVUL0H00527.2 HVUL5H07010.2 0.0288173275267187
HVUL0H00527.2 HVUL5H07038.2 0.00195353674596819
HVUL0H00527.2 HVUL5H07926.2 0.00137699504451318
HVUL0H00527.2 HVUL5H07927.2 0.0177554721355111
HVUL0H00527.2 HVUL5H08069.2 0.0276229443084579
HVUL0H00527.2 HVUL5H08280.2 0.00399650508497669
HVUL0H00527.2 HVUL5H08446.2 1.86075442980958e-06
HVUL0H00527.2 HVUL5H08637.2 0.0277964910808306
HVUL0H00527.2 HVUL5H09833.2 0.020432655329631
HVUL0H00527.2 HVUL5H09941.2 0.0125796164679232
HVUL0H00527.2 HVUL5H10777.2 0.00134232871152334
HVUL0H00527.2 HVUL5H11071.2 0.00229328495691621
HVUL0H00527.2 HVUL5H11073.2 0.00240325693291355
HVUL0H00527.2 HVUL5H11110.2 0.0121908404936348
HVUL0H00527.2 HVUL5H11350.2 0.0173012590825059
HVUL0H00527.2 HVUL5H12194.2 0.00298799024783879
HVUL0H00527.2 HVUL5H12205.2 0.00492767561959118
HVUL0H00527.2 HVUL5H12468.2 0.0199899598877513
HVUL0H00527.2 HVUL5H12526.2 0.0103059122486085
HVUL0H00527.2 HVUL5H12703.2 0.00098050955049895
HVUL0H00527.2 HVUL5H13504.2 6.59895135890936e-08
HVUL0H00527.2 HVUL5H13819.2 0.013802109468144
HVUL0H00527.2 HVUL5H14194.2 0.038242711906851
HVUL0H00527.2 HVUL5H14875.2 0.00482421801793376
HVUL0H00527.2 HVUL5H14897.2 0.000367768537786258
HVUL0H00527.2 HVUL5H15712.2 1.19456736303011e-05
HVUL0H00527.2 HVUL5H15714.2 0.000333370284165394
HVUL0H00527.2 HVUL5H15989.2 1.42108942058782e-05
HVUL0H00527.2 HVUL5H16349.2 0.00710785477389388
HVUL0H00527.2 HVUL5H16602.2 6.58766198672127e-08
HVUL0H00527.2 HVUL5H16812.2 0.0120565710927553
HVUL0H00527.2 HVUL5H17176.2 0.00975175030825492
HVUL0H00527.2 HVUL5H17371.2 0.000287547664063635
HVUL0H00527.2 HVUL5H17934.2 0.0136427443869232
HVUL0H00527.2 HVUL5H17936.2 0.00365415411160533
HVUL0H00527.2 HVUL5H18029.2 0.00227602085410521
HVUL0H00527.2 HVUL5H18670.2 0.0349764123554991
HVUL0H00527.2 HVUL5H19344.2 0.00302081353698151
HVUL0H00527.2 HVUL5H19387.2 0.013034576590859
HVUL0H00527.2 HVUL5H19602.2 0.00416947829323074
HVUL0H00527.2 HVUL5H19819.2 0.000646141509812601
HVUL0H00527.2 HVUL5H19820.2 0.0151001723554871
HVUL0H00527.2 HVUL5H19982.2 0.0173322080183065
HVUL0H00527.2 HVUL5H19986.2 0.00380944847056863
HVUL0H00527.2 HVUL5H20469.2 0.0409525333008057
HVUL0H00527.2 HVUL5H20476.2 0.0245375560123382
HVUL0H00527.2 HVUL5H20948.2 0.00478894216884182
HVUL0H00527.2 HVUL5H21148.2 6.12967964602467e-05
HVUL0H00527.2 HVUL5H21151.2 0.00767631369397921
HVUL0H00527.2 HVUL5H21635.2 6.78808719531761e-08
HVUL0H00527.2 HVUL5H21682.2 0.00450359938333404
HVUL0H00527.2 HVUL5H22074.2 0.0167365194910761
HVUL0H00527.2 HVUL5H22075.2 0.0168385837256778
HVUL0H00527.2 HVUL5H22381.2 4.20828587331344e-05
HVUL0H00527.2 HVUL5H22696.2 0.00282478226980175
HVUL0H00527.2 HVUL5H22700.2 0.000705786097315286
HVUL0H00527.2 HVUL5H23011.2 0.0174216046526377
HVUL0H00527.2 HVUL5H23051.2 0.0315953407001351
HVUL0H00527.2 HVUL5H23080.2 1.20744058169863e-07
HVUL0H00527.2 HVUL5H23126.2 0.000486808950860268
HVUL0H00527.2 HVUL5H23547.2 0.000878417198071937
HVUL0H00527.2 HVUL5H23554.2 0.0156306107613353
HVUL0H00527.2 HVUL5H23724.2 0.0113776776901078
HVUL0H00527.2 HVUL5H23970.2 7.23974010264987e-08
HVUL0H00527.2 HVUL5H24151.2 0.00863519302023409
HVUL0H00527.2 HVUL5H24153.2 0.00275707098512527
HVUL0H00527.2 HVUL5H24379.2 0.00195930516765607
HVUL0H00527.2 HVUL5H24380.2 0.0291222880570363
HVUL0H00527.2 HVUL5H24670.2 0.000205869319644701
HVUL0H00527.2 HVUL5H24714.2 0.0305943511122604
HVUL0H00527.2 HVUL5H25443.2 5.33654692178692e-07
HVUL0H00527.2 HVUL5H25530.2 1.44203941005539e-07
HVUL0H00527.2 HVUL5H25546.2 4.66737590334583e-05
HVUL0H00527.2 HVUL5H26055.2 0.0129319879224703
HVUL0H00527.2 HVUL5H26096.2 0.0129570173115947
HVUL0H00527.2 HVUL5H26237.2 0.0152252953629943
HVUL0H00527.2 HVUL5H27155.2 2.17254940580946e-07
HVUL0H00527.2 HVUL5H27229.2 0.0226307894346715
HVUL0H00527.2 HVUL5H27375.2 0.00899607764557212
HVUL0H00527.2 HVUL5H27434.2 7.77713777925608e-07
HVUL0H00527.2 HVUL5H27515.2 1.86347588760444e-09
HVUL0H00527.2 HVUL5H27731.2 0.0242418656842295
HVUL0H00527.2 HVUL5H27844.2 0.00580474953450988
HVUL0H00527.2 HVUL5H27846.2 0.0190797834852175
HVUL0H00527.2 HVUL5H28336.2 0.021139445961837
HVUL0H00527.2 HVUL5H28459.2 0.010946236549235
HVUL0H00527.2 HVUL5H28460.2 0.00329800799673064
HVUL0H00527.2 HVUL5H28672.2 0.0157688028940168
HVUL0H00527.2 HVUL5H28877.2 0.000395949141930641
HVUL0H00527.2 HVUL5H28917.2 0.00422559960274359
HVUL0H00527.2 HVUL5H29106.2 0.00172592945304728
HVUL0H00527.2 HVUL5H30136.2 0.0144402484654489
HVUL0H00527.2 HVUL5H30302.2 0.00169293605280337
HVUL0H00527.2 HVUL5H30670.2 9.26442223208053e-05
HVUL0H00527.2 HVUL5H31052.2 0.00968815963717677
HVUL0H00527.2 HVUL5H31427.2 1.21641516356439e-05
HVUL0H00527.2 HVUL5H31450.2 0.00545332650334209
HVUL0H00527.2 HVUL5H31530.2 0.000120369809857558
HVUL0H00527.2 HVUL5H32227.2 0.021453339372565
HVUL0H00527.2 HVUL5H32240.2 0.000271182680118446
HVUL0H00527.2 HVUL5H32241.2 0.000902317731968506
HVUL0H00527.2 HVUL5H32303.2 0.00773370435690997
HVUL0H00527.2 HVUL5H32469.2 0.000565833131885313
HVUL0H00527.2 HVUL5H32720.2 0.0104706745987969
HVUL0H00527.2 HVUL5H32721.2 0.000350730792543506
HVUL0H00527.2 HVUL5H32763.2 0.00528193662405453
HVUL0H00527.2 HVUL5H32912.2 0.00245980013963418
HVUL0H00527.2 HVUL5H32942.2 0.0112672782534468
HVUL0H00527.2 HVUL5H33463.2 3.54181277139611e-09
HVUL0H00527.2 HVUL5H33464.2 4.5412772712238e-07
HVUL0H00527.2 HVUL5H34497.2 0.00322697029958003
HVUL0H00527.2 HVUL5H34538.2 0.00529560163793937
HVUL0H00527.2 HVUL5H34548.2 1.03099640646385e-08
HVUL0H00527.2 HVUL5H34732.2 0.0122713700312685
HVUL0H00527.2 HVUL5H34785.2 0.0183142640345269
HVUL0H00527.2 HVUL5H34946.2 0.00015946680713017
HVUL0H00527.2 HVUL5H34950.2 0.0123962897971034
HVUL0H00527.2 HVUL5H35098.2 0.00534115050224542
HVUL0H00527.2 HVUL5H35356.2 0.00403013289538804
HVUL0H00527.2 HVUL5H35427.2 0.00505423527569979
HVUL0H00527.2 HVUL5H35541.2 2.69007794182238e-06
HVUL0H00527.2 HVUL5H35742.2 0.00310510876363958
HVUL0H00527.2 HVUL5H36130.2 0.0248182858674282
HVUL0H00527.2 HVUL5H36394.2 0.0102226118557864
HVUL0H00527.2 HVUL5H36433.2 5.47941168894899e-06
HVUL0H00527.2 HVUL5H36542.2 6.54602849409836e-05
HVUL0H00527.2 HVUL5H36602.2 0.000315018955355214
HVUL0H00527.2 HVUL5H37225.2 0.0119762247611022
HVUL0H00527.2 HVUL5H38434.2 0.0200720810612726
HVUL0H00527.2 HVUL5H38723.2 1.10372000891335e-07
HVUL0H00527.2 HVUL5H38792.2 0.0134377539536786
HVUL0H00527.2 HVUL5H39260.2 0.0025188960010203
HVUL0H00527.2 HVUL5H39410.2 0.00555043578811121
HVUL0H00527.2 HVUL5H39411.2 0.0155539537720067
HVUL0H00527.2 HVUL5H40076.2 0.0210204120283114
HVUL0H00527.2 HVUL5H40100.2 0.0141754591047384
HVUL0H00527.2 HVUL5H40109.2 0.0351131174338601
HVUL0H00527.2 HVUL5H40191.2 0.0076602928713966
HVUL0H00527.2 HVUL5H40238.2 0.00609950970170382
HVUL0H00527.2 HVUL5H41355.2 0.007414005479168
HVUL0H00527.2 HVUL5H41827.2 2.71835385772915e-07
HVUL0H00527.2 HVUL5H41834.2 0.00847325059046929
HVUL0H00527.2 HVUL5H41844.2 0.00189823210793074
HVUL0H00527.2 HVUL5H41954.2 0.00751808865279148
HVUL0H00527.2 HVUL5H42282.2 0.000769954727260276
HVUL0H00527.2 HVUL5H42528.2 0.00691565915342579
HVUL0H00527.2 HVUL5H42840.2 0.0120340277098997
HVUL0H00527.2 HVUL5H42841.2 0.00931238764886065
HVUL0H00527.2 HVUL5H43611.2 0.000303582407701157
HVUL0H00527.2 HVUL5H43820.2 0.00638232915079142
HVUL0H00527.2 HVUL5H44015.2 0.0162268605284482
HVUL0H00527.2 HVUL5H44522.2 0.00674072058876782
HVUL0H00527.2 HVUL5H44573.2 0.00270300603384719
HVUL0H00527.2 HVUL5H44995.2 0.00184426993366805
HVUL0H00527.2 HVUL5H45249.2 0.0134838485402345
HVUL0H00527.2 HVUL5H46140.2 0.0263548029600753
HVUL0H00527.2 HVUL5H46192.2 0.00346937414331123
HVUL0H00527.2 HVUL5H46984.2 0.00718965186924022
HVUL0H00527.2 HVUL5H47290.2 0.00521137126689935
HVUL0H00527.2 HVUL5H47789.2 1.03306649569999e-08
HVUL0H00527.2 HVUL5H47982.2 0.0273582451838185
HVUL0H00527.2 HVUL5H48693.2 0.0201416597230815
HVUL0H00527.2 HVUL5H48844.2 3.64182375850115e-06
HVUL0H00527.2 HVUL5H48979.2 0.000171358589866806
HVUL0H00527.2 HVUL5H49059.2 0.00423152588694087
HVUL0H00527.2 HVUL5H49119.2 0.00369438725928458
HVUL0H00527.2 HVUL5H49231.2 0.00814943295921728
HVUL0H00527.2 HVUL5H49798.2 0.0127685597574503
HVUL0H00527.2 HVUL5H51068.2 2.87279476460957e-07
HVUL0H00527.2 HVUL5H51756.2 0.00747412678913071
HVUL0H00527.2 HVUL5H52756.2 0.0183164861183397
HVUL0H00527.2 HVUL5H52835.2 0.000228690409270976
HVUL0H00527.2 HVUL5H53170.2 5.13080880974938e-06
HVUL0H00527.2 HVUL5H53930.2 1.18756445792313e-06
HVUL0H00527.2 HVUL5H54871.2 1.44278926197938e-05
HVUL0H00527.2 HVUL5H55526.2 0.000115117901251149
HVUL0H00527.2 HVUL5H56640.2 0.0162935547276086
HVUL0H00527.2 HVUL6H00211.2 0.00512925383156089
HVUL0H00527.2 HVUL6H00507.2 0.000124391480584468
HVUL0H00527.2 HVUL6H00960.2 0.000101888074834552
HVUL0H00527.2 HVUL6H00967.2 0.0258938944400037
HVUL0H00527.2 HVUL6H01199.2 0.00132514395970589
HVUL0H00527.2 HVUL6H01283.2 0.00252266220526609
HVUL0H00527.2 HVUL6H01331.2 0.00975060414818392
HVUL0H00527.2 HVUL6H01432.2 0.0198641173043581
HVUL0H00527.2 HVUL6H01448.2 0.000282388522383363
HVUL0H00527.2 HVUL6H02140.2 0.00891098291335136
HVUL0H00527.2 HVUL6H02224.2 0.0206045231219894
HVUL0H00527.2 HVUL6H02567.2 0.013935248402988
HVUL0H00527.2 HVUL6H02599.2 0.00639156821030991
HVUL0H00527.2 HVUL6H03269.2 0.000282388522383363
HVUL0H00527.2 HVUL6H04166.2 4.65610610442833e-06
HVUL0H00527.2 HVUL6H04294.2 1.94451273912274e-07
HVUL0H00527.2 HVUL6H05179.2 9.06110817218038e-05
HVUL0H00527.2 HVUL6H05299.2 0.00311092086190859
HVUL0H00527.2 HVUL6H05729.2 0.00983032897609977
HVUL0H00527.2 HVUL6H06876.2 0.000129183552088573
HVUL0H00527.2 HVUL6H07727.2 0.000143424430229791
HVUL0H00527.2 HVUL6H08500.2 0.000132614675280738
HVUL0H00527.2 HVUL6H08501.2 0.0327671249945617
HVUL0H00527.2 HVUL6H08730.2 6.42279256842248e-09
HVUL0H00527.2 HVUL6H08731.2 3.30046869015456e-06
HVUL0H00527.2 HVUL6H08732.2 9.1236089283752e-08
HVUL0H00527.2 HVUL6H08733.2 5.47556397135499e-09
HVUL0H00527.2 HVUL6H08817.2 0.0281302063828522
HVUL0H00527.2 HVUL6H08841.2 0.0285184587637638
HVUL0H00527.2 HVUL6H08942.2 0.00415946390363525
HVUL0H00527.2 HVUL6H09309.2 0.00629157965173991
HVUL0H00527.2 HVUL6H09387.2 0.00561325562431244
HVUL0H00527.2 HVUL6H09726.2 0.00526141248803985
HVUL0H00527.2 HVUL6H09794.2 0.00910863465116243
HVUL0H00527.2 HVUL6H09947.2 2.78663871599519e-05
HVUL0H00527.2 HVUL6H10010.2 0.000186658257597403
HVUL0H00527.2 HVUL6H10461.2 0.00460258299515152
HVUL0H00527.2 HVUL6H11048.2 0.000125510057099738
HVUL0H00527.2 HVUL6H11868.2 0.0117765711632693
HVUL0H00527.2 HVUL6H12203.2 0.0221784887658471
HVUL0H00527.2 HVUL6H12231.2 1.08623628762613e-05
HVUL0H00527.2 HVUL6H12339.2 0.000764718920424365
HVUL0H00527.2 HVUL6H12484.2 7.06081231934349e-06
HVUL0H00527.2 HVUL6H12486.2 0.014379502779067
HVUL0H00527.2 HVUL6H12578.2 2.84087514845117e-05
HVUL0H00527.2 HVUL6H12643.2 6.7073169678926e-09
HVUL0H00527.2 HVUL6H12644.2 3.15350776989206e-09
HVUL0H00527.2 HVUL6H12645.2 2.01767166031037e-08
HVUL0H00527.2 HVUL6H12733.2 0.000134512640784883
HVUL0H00527.2 HVUL6H12960.2 0.00499323697687216
HVUL0H00527.2 HVUL6H13062.2 0.0083121995557045
HVUL0H00527.2 HVUL6H13356.2 1.90878090670584e-08
HVUL0H00527.2 HVUL6H13943.2 0.000263789391199197
HVUL0H00527.2 HVUL6H14190.2 0.00565974923847926
HVUL0H00527.2 HVUL6H14632.2 3.47716631896505e-06
HVUL0H00527.2 HVUL6H15560.2 8.37472585470808e-06
HVUL0H00527.2 HVUL6H15824.2 0.000141796908174704
HVUL0H00527.2 HVUL6H16050.2 0.00279878656052755
HVUL0H00527.2 HVUL6H16051.2 3.27246052505703e-07
HVUL0H00527.2 HVUL6H16183.2 8.3330002544733e-05
HVUL0H00527.2 HVUL6H16679.2 1.74447730580342e-05
HVUL0H00527.2 HVUL6H17162.2 0.0209055059954925
HVUL0H00527.2 HVUL6H17188.2 0.0119844799510607
HVUL0H00527.2 HVUL6H17635.2 0.00763193509502908
HVUL0H00527.2 HVUL6H17916.2 0.0246014515134892
HVUL0H00527.2 HVUL6H18267.2 0.0121943478044319
HVUL0H00527.2 HVUL6H18843.2 0.000301870642868343
HVUL0H00527.2 HVUL6H18930.2 5.34148309899815e-06
HVUL0H00527.2 HVUL6H19063.2 5.38434170229179e-05
HVUL0H00527.2 HVUL6H19220.2 0.0128920998718822
HVUL0H00527.2 HVUL6H20009.2 0.000111185899079903
HVUL0H00527.2 HVUL6H20013.2 0.0113073777804347
HVUL0H00527.2 HVUL6H21894.2 9.19821493418236e-06
HVUL0H00527.2 HVUL6H21895.2 0.00264466473583636
HVUL0H00527.2 HVUL6H22389.2 0.00820417172923665
HVUL0H00527.2 HVUL6H22501.2 0.00761397219838551
HVUL0H00527.2 HVUL6H23454.2 0.000130865199491913
HVUL0H00527.2 HVUL6H23455.2 0.000128003449865508
HVUL0H00527.2 HVUL6H23568.2 0.00654706728815773
HVUL0H00527.2 HVUL6H24686.2 0.000197441419392296
HVUL0H00527.2 HVUL6H24780.2 0.00715406839706296
HVUL0H00527.2 HVUL6H24814.2 0.024721977330671
HVUL0H00527.2 HVUL6H24824.2 0.0144209903829103
HVUL0H00527.2 HVUL6H24966.2 0.01670086881143
HVUL0H00527.2 HVUL6H25329.2 0.0383390546208209
HVUL0H00527.2 HVUL6H25419.2 0.00454297520720843
HVUL0H00527.2 HVUL6H25574.2 0.0122667687219898
HVUL0H00527.2 HVUL6H25709.2 0.00645646006687422
HVUL0H00527.2 HVUL6H25825.2 0.000159619193717138
HVUL0H00527.2 HVUL6H26962.2 0.00680487923467241
HVUL0H00527.2 HVUL6H28035.2 0.0212011568851819
HVUL0H00527.2 HVUL6H29843.2 0.0148080217513293
HVUL0H00527.2 HVUL6H30108.2 6.37664734212664e-05
HVUL0H00527.2 HVUL6H30143.2 0.000157059215549624
HVUL0H00527.2 HVUL6H30749.2 0.00210204115907548
HVUL0H00527.2 HVUL6H30964.2 1.3069396858589e-06
HVUL0H00527.2 HVUL6H31604.2 0.00851763635132812
HVUL0H00527.2 HVUL6H32136.2 0.0103291323597875
HVUL0H00527.2 HVUL6H32761.2 0.00505516939239954
HVUL0H00527.2 HVUL6H32922.2 0.0103485192310054
HVUL0H00527.2 HVUL6H32923.2 0.0102988397954501
HVUL0H00527.2 HVUL6H33221.2 0.00859357972245654
HVUL0H00527.2 HVUL6H33492.2 0.0147128150760013
HVUL0H00527.2 HVUL6H33630.2 0.0150319088239323
HVUL0H00527.2 HVUL6H33637.2 0.00610890309886262
HVUL0H00527.2 HVUL6H33807.2 0.0039202144823375
HVUL0H00527.2 HVUL6H33986.2 0.0129180333683823
HVUL0H00527.2 HVUL6H34250.2 0.0028044184586254
HVUL0H00527.2 HVUL6H34668.2 0.017612748072543
HVUL0H00527.2 HVUL6H35134.2 0.0290386304844137
HVUL0H00527.2 HVUL6H35450.2 2.42072116617053e-05
HVUL0H00527.2 HVUL6H35560.2 0.00867782616494038
HVUL0H00527.2 HVUL6H35846.2 3.70742225448083e-05
HVUL0H00527.2 HVUL6H36407.2 7.15688708272974e-09
HVUL0H00527.2 HVUL6H36815.2 2.79931356394349e-08
HVUL0H00527.2 HVUL6H37041.2 0.00418459493460354
HVUL0H00527.2 HVUL6H37528.2 0.0174618352423423
HVUL0H00527.2 HVUL6H37721.2 8.03174763391306e-07
HVUL0H00527.2 HVUL6H37870.2 0.0209426027144545
HVUL0H00527.2 HVUL6H38038.2 9.05589730342348e-05
HVUL0H00527.2 HVUL6H38785.2 0.000124466138609975
HVUL0H00527.2 HVUL6H38787.2 0.00960176491736286
HVUL0H00527.2 HVUL6H38877.2 0.0150388505490379
HVUL0H00527.2 HVUL6H39300.2 2.04127235225596e-08
HVUL0H00527.2 HVUL6H39613.2 0.000491477805110482
HVUL0H00527.2 HVUL6H40541.2 0.00030463089199903
HVUL0H00527.2 HVUL6H40544.2 0.000522929504584518
HVUL0H00527.2 HVUL6H40545.2 0.000190899716756455
HVUL0H00527.2 HVUL6H40959.2 0.000414548939780083
HVUL0H00527.2 HVUL6H41087.2 8.36490635666054e-09
HVUL0H00527.2 HVUL6H41626.2 4.86007777281467e-05
HVUL0H00527.2 HVUL6H42097.2 0.00113284955820514
HVUL0H00527.2 HVUL6H42121.2 0.00559606541060934
HVUL0H00527.2 HVUL6H42942.2 2.0840722825009e-08
HVUL0H00527.2 HVUL6H42978.2 0.00468034258009407
HVUL0H00527.2 HVUL6H43965.2 0.00286494327846386
HVUL0H00527.2 HVUL6H43996.2 0.0163248718542188
HVUL0H00527.2 HVUL6H46586.2 0.000952854301528206
HVUL0H00527.2 HVUL6H46667.2 0.00560473361692723
HVUL0H00527.2 HVUL6H46854.2 0.0174562337960201
HVUL0H00527.2 HVUL6H47053.2 0.00899848090763289
HVUL0H00527.2 HVUL6H47055.2 0.0026227185668039
HVUL0H00527.2 HVUL6H47278.2 8.61906491083675e-05
HVUL0H00527.2 HVUL6H48430.2 0.000403422034364177
HVUL0H00527.2 HVUL6H50562.2 0.00674802044173829
HVUL0H00527.2 HVUL6H50823.2 0.00650244024771911
HVUL0H00527.2 HVUL6H52442.2 0.0180530773373885
HVUL0H00527.2 HVUL6H54145.2 0.000279281778974353
HVUL0H00527.2 HVUL6H54590.2 0.0131361247576669
HVUL0H00527.2 HVUL6H57774.2 0.000150788660650084
HVUL0H00527.2 HVUL6H58105.2 0.0086787780962183
HVUL0H00527.2 HVUL7H00902.2 0.00389720231474098
HVUL0H00527.2 HVUL7H01217.2 0.000181823732755051
HVUL0H00527.2 HVUL7H01351.2 0.000260211269761104
HVUL0H00527.2 HVUL7H01416.2 1.65991901041508e-05
HVUL0H00527.2 HVUL7H01545.2 0.0317016124703855
HVUL0H00527.2 HVUL7H01622.2 0.00160728992489404
HVUL0H00527.2 HVUL7H01687.2 0.0153083622475711
HVUL0H00527.2 HVUL7H01761.2 0.0234645575820383
HVUL0H00527.2 HVUL7H02077.2 0.0245292310697983
HVUL0H00527.2 HVUL7H02106.2 0.000283521419305439
HVUL0H00527.2 HVUL7H02212.2 2.24780391950302e-05
HVUL0H00527.2 HVUL7H02236.2 0.0151103280268998
HVUL0H00527.2 HVUL7H02333.2 0.0168236821203541
HVUL0H00527.2 HVUL7H02708.2 0.00220732603042989
HVUL0H00527.2 HVUL7H02875.2 0.00219107816948675
HVUL0H00527.2 HVUL7H03201.2 1.1975275195392e-05
HVUL0H00527.2 HVUL7H03219.2 0.00351979628690976
HVUL0H00527.2 HVUL7H03405.2 0.000282454507858749
HVUL0H00527.2 HVUL7H03704.2 4.7032556416046e-06
HVUL0H00527.2 HVUL7H03735.2 0.00189532845788423
HVUL0H00527.2 HVUL7H03982.2 0.0171328992701987
HVUL0H00527.2 HVUL7H03983.2 0.0117743513823918
HVUL0H00527.2 HVUL7H04426.2 0.00419401080939728
HVUL0H00527.2 HVUL7H04779.2 0.00938768016879761
HVUL0H00527.2 HVUL7H04785.2 0.000161637752677679
HVUL0H00527.2 HVUL7H05423.2 0.033814789719558
HVUL0H00527.2 HVUL7H05547.2 0.000840203235378175
HVUL0H00527.2 HVUL7H05630.2 0.0100997510680555
HVUL0H00527.2 HVUL7H06304.2 0.0155908913751224
HVUL0H00527.2 HVUL7H06717.2 0.0133961500987427
HVUL0H00527.2 HVUL7H06797.2 0.00328377402445797
HVUL0H00527.2 HVUL7H06990.2 0.0124754257127993
HVUL0H00527.2 HVUL7H07288.2 0.00497520122347465
HVUL0H00527.2 HVUL7H07405.2 0.00033639821693121
HVUL0H00527.2 HVUL7H07439.2 5.20992816598743e-06
HVUL0H00527.2 HVUL7H07543.2 0.00470355278795881
HVUL0H00527.2 HVUL7H08959.2 0.00333789328037291
HVUL0H00527.2 HVUL7H09130.2 0.0179955594306439
HVUL0H00527.2 HVUL7H09665.2 6.96187883103545e-05
HVUL0H00527.2 HVUL7H09669.2 0.00655283364113071
HVUL0H00527.2 HVUL7H09778.2 0.000167534550962575
HVUL0H00527.2 HVUL7H09932.2 0.00930123529442366
HVUL0H00527.2 HVUL7H10289.2 0.0106290939409826
HVUL0H00527.2 HVUL7H10328.2 0.0147218138066658
HVUL0H00527.2 HVUL7H10742.2 0.0142785419508882
HVUL0H00527.2 HVUL7H11211.2 0.0115752697430074
HVUL0H00527.2 HVUL7H11250.2 9.7085180127554e-06
HVUL0H00527.2 HVUL7H11269.2 0.0424033723758312
HVUL0H00527.2 HVUL7H11270.2 0.0224281266996593
HVUL0H00527.2 HVUL7H11271.2 1.27785367149499e-05
HVUL0H00527.2 HVUL7H11280.2 0.0157500017521965
HVUL0H00527.2 HVUL7H11321.2 0.000364787057394432
HVUL0H00527.2 HVUL7H11400.2 0.0019363268789209
HVUL0H00527.2 HVUL7H11408.2 0.0160750657253663
HVUL0H00527.2 HVUL7H11451.2 2.64741500622982e-07
HVUL0H00527.2 HVUL7H11474.2 0.00214990576637517
HVUL0H00527.2 HVUL7H11663.2 0.000681431991775695
HVUL0H00527.2 HVUL7H11771.2 1.2374902102917e-08
HVUL0H00527.2 HVUL7H12076.2 0.0235672398771362
HVUL0H00527.2 HVUL7H12304.2 0.00279939543342426
HVUL0H00527.2 HVUL7H12374.2 4.80933830795715e-06
HVUL0H00527.2 HVUL7H12411.2 0.00591178620140894
HVUL0H00527.2 HVUL7H12579.2 0.000104045473374298
HVUL0H00527.2 HVUL7H12585.2 0.000765856729858458
HVUL0H00527.2 HVUL7H12747.2 0.00838568256196431
HVUL0H00527.2 HVUL7H13610.2 6.36790933006092e-07
HVUL0H00527.2 HVUL7H13961.2 0.0169179753909611
HVUL0H00527.2 HVUL7H14260.2 0.0154495408150241
HVUL0H00527.2 HVUL7H14338.2 0.0132991951704093
HVUL0H00527.2 HVUL7H14382.2 4.98816848718673e-07
HVUL0H00527.2 HVUL7H14965.2 2.77717515641889e-08
HVUL0H00527.2 HVUL7H16070.2 0.0100740410671542
HVUL0H00527.2 HVUL7H16596.2 9.49586970202836e-05
HVUL0H00527.2 HVUL7H17250.2 0.000980548391852973
HVUL0H00527.2 HVUL7H17329.2 0.0179689168923901
HVUL0H00527.2 HVUL7H17447.2 0.0125741688892533
HVUL0H00527.2 HVUL7H17456.2 0.00540301691138686
HVUL0H00527.2 HVUL7H17461.2 3.73165169286293e-07
HVUL0H00527.2 HVUL7H17671.2 6.88295515158508e-08
HVUL0H00527.2 HVUL7H17764.2 6.11571927543316e-05
HVUL0H00527.2 HVUL7H18066.2 9.5089771290631e-07
HVUL0H00527.2 HVUL7H18795.2 0.0141422161371821
HVUL0H00527.2 HVUL7H18847.2 0.0256973494977068
HVUL0H00527.2 HVUL7H19319.2 0.000594568457639649
HVUL0H00527.2 HVUL7H19331.2 0.0108150593648491
HVUL0H00527.2 HVUL7H19418.2 0.0136268506282672
HVUL0H00527.2 HVUL7H19427.2 0.0297225751812341
HVUL0H00527.2 HVUL7H19832.2 0.00315511190093249
HVUL0H00527.2 HVUL7H19884.2 0.00924835233064093
HVUL0H00527.2 HVUL7H20140.2 2.04024184833721e-06
HVUL0H00527.2 HVUL7H20466.2 0.013427913003634
HVUL0H00527.2 HVUL7H21382.2 0.0114592834738143
HVUL0H00527.2 HVUL7H21490.2 0.00062880673658705
HVUL0H00527.2 HVUL7H21690.2 0.000104173574275291
HVUL0H00527.2 HVUL7H21739.2 9.18217754061937e-05
HVUL0H00527.2 HVUL7H21740.2 0.0241209754728043
HVUL0H00527.2 HVUL7H21770.2 0.00434316061499431
HVUL0H00527.2 HVUL7H22063.2 0.0244409163684624
HVUL0H00527.2 HVUL7H22107.2 0.0124800778957775
HVUL0H00527.2 HVUL7H22244.2 5.59950142979585e-08
HVUL0H00527.2 HVUL7H22576.2 0.0112286821882398
HVUL0H00527.2 HVUL7H22900.2 0.0177113561472056
HVUL0H00527.2 HVUL7H22998.2 1.57712855395576e-05
HVUL0H00527.2 HVUL7H23144.2 0.0167323837763404
HVUL0H00527.2 HVUL7H23183.2 0.00582764526484966
HVUL0H00527.2 HVUL7H23301.2 0.0239184450122161
HVUL0H00527.2 HVUL7H23448.2 0.00846784942500628
HVUL0H00527.2 HVUL7H23458.2 0.0010022101264449
HVUL0H00527.2 HVUL7H23461.2 0.00183197665059536
HVUL0H00527.2 HVUL7H24222.2 0.0102533447225427
HVUL0H00527.2 HVUL7H24730.2 3.65202098716968e-09
HVUL0H00527.2 HVUL7H25294.2 3.71769596321901e-05
HVUL0H00527.2 HVUL7H26958.2 0.0103793137388031
HVUL0H00527.2 HVUL7H27260.2 0.00708168822270317
HVUL0H00527.2 HVUL7H27332.2 0.00220145369651158
HVUL0H00527.2 HVUL7H27344.2 6.45524764113737e-05
HVUL0H00527.2 HVUL7H28389.2 0.00635275141532105
HVUL0H00527.2 HVUL7H28396.2 0.00478325978014345
HVUL0H00527.2 HVUL7H28417.2 0.0111788922040512
HVUL0H00527.2 HVUL7H28664.2 0.00773518785329961
HVUL0H00527.2 HVUL7H29030.2 0.000525244770082724
HVUL0H00527.2 HVUL7H29256.2 4.0914733411465e-05
HVUL0H00527.2 HVUL7H29326.2 0.0167654688584612
HVUL0H00527.2 HVUL7H29357.2 0.00736798972736926
HVUL0H00527.2 HVUL7H29358.2 0.00698336066862311
HVUL0H00527.2 HVUL7H29359.2 0.0073013710726762
HVUL0H00527.2 HVUL7H29849.2 0.000880817508649033
HVUL0H00527.2 HVUL7H30027.2 1.95555845096906e-08
HVUL0H00527.2 HVUL7H30036.2 1.23902019402583e-06
HVUL0H00527.2 HVUL7H30460.2 0.0175331348242789
HVUL0H00527.2 HVUL7H30520.2 0.000552722029039402
HVUL0H00527.2 HVUL7H31393.2 0.0243584007272688
HVUL0H00527.2 HVUL7H31656.2 1.04738247668471e-05
HVUL0H00527.2 HVUL7H32212.2 0.0048043304120696
HVUL0H00527.2 HVUL7H32214.2 4.28983802080297e-07
HVUL0H00527.2 HVUL7H32285.2 5.16572157125229e-05
HVUL0H00527.2 HVUL7H32410.2 8.69289497449647e-05
HVUL0H00527.2 HVUL7H32685.2 0.0144773568585127
HVUL0H00527.2 HVUL7H33166.2 0.00783982779317756
HVUL0H00527.2 HVUL7H33294.2 0.005846726679388
HVUL0H00527.2 HVUL7H33547.2 0.00216709050735219
HVUL0H00527.2 HVUL7H34402.2 0.011724920138891
HVUL0H00527.2 HVUL7H34574.2 0.0210306996680951
HVUL0H00527.2 HVUL7H34630.2 3.52863494183055e-07
HVUL0H00527.2 HVUL7H35265.2 0.00664834066936342
HVUL0H00527.2 HVUL7H35390.2 0.0206600035243901
HVUL0H00527.2 HVUL7H35961.2 0.013769108786754
HVUL0H00527.2 HVUL7H36649.2 0.0116625254981059
HVUL0H00527.2 HVUL7H37046.2 0.0138914362462954
HVUL0H00527.2 HVUL7H37356.2 0.0131312257717812
HVUL0H00527.2 HVUL7H37434.2 1.47100699777433e-05
HVUL0H00527.2 HVUL7H37847.2 0.000263216023683335
HVUL0H00527.2 HVUL7H38167.2 0.0142206681005884
HVUL0H00527.2 HVUL7H38170.2 0.0106944384208657
HVUL0H00527.2 HVUL7H38175.2 0.00281237254112012
HVUL0H00527.2 HVUL7H38182.2 8.05551191734614e-09
HVUL0H00527.2 HVUL7H38320.2 0.0241670735642237
HVUL0H00527.2 HVUL7H38482.2 0.0110703064157059
HVUL0H00527.2 HVUL7H39160.2 0.0174990709002651
HVUL0H00527.2 HVUL7H39193.2 1.78498833334731e-05
HVUL0H00527.2 HVUL7H39584.2 0.0118227813467832
HVUL0H00527.2 HVUL7H40389.2 0.028182127801558
HVUL0H00527.2 HVUL7H40652.2 0.00508756021378454
HVUL0H00527.2 HVUL7H41197.2 0.0216157092531386
HVUL0H00527.2 HVUL7H41207.2 0.00953524596198973
HVUL0H00527.2 HVUL7H41444.2 0.00153149412633663
HVUL0H00527.2 HVUL7H41445.2 0.00153149412633663
HVUL0H00527.2 HVUL7H41467.2 0.000212902078140884
HVUL0H00527.2 HVUL7H41469.2 0.000128564986744514
HVUL0H00527.2 HVUL7H41796.2 0.00928350613812251
HVUL0H00527.2 HVUL7H42182.2 0.000365852283661759
HVUL0H00527.2 HVUL7H42443.2 0.0301482808239672
HVUL0H00527.2 HVUL7H42504.2 0.0209798193588706
HVUL0H00527.2 HVUL7H42896.2 0.00197212370976435
HVUL0H00527.2 HVUL7H42996.2 0.0400385836123422
HVUL0H00527.2 HVUL7H43719.2 0.00279111905704628
HVUL0H00527.2 HVUL7H44185.2 0.0192645762515062
HVUL0H00527.2 HVUL7H44630.2 0.0030356482080802
HVUL0H00527.2 HVUL7H44748.2 0.0387339475468628
HVUL0H00527.2 HVUL7H44846.2 0.00462631021959152
HVUL0H00527.2 HVUL7H45102.2 8.82526566587701e-05
HVUL0H00527.2 HVUL7H45291.2 0.00213160236962729
HVUL0H00527.2 HVUL7H46880.2 1.96834963132314e-05
HVUL0H00527.2 HVUL7H48900.2 1.02439114258588e-07
HVUL0H00527.2 HVUL7H49008.2 0.000119880870327058
HVUL0H00527.2 HVUL7H49028.2 8.14637242577222e-08
HVUL0H00527.2 HVUL7H49219.2 0.0176780347507066
HVUL0H00527.2 HVUL7H49300.2 0.000151070930536497
HVUL0H00527.2 HVUL7H49488.2 0.0216650405412011
HVUL0H00527.2 HVUL7H50120.2 4.91769649927137e-09
HVUL0H00527.2 HVUL7H50521.2 1.28928066155036e-08
HVUL0H00527.2 HVUL7H50534.2 8.11339360580499e-05
HVUL0H00527.2 HVUL7H50906.2 0.00896211637560788
HVUL0H00527.2 HVUL7H51587.2 0.0054583422801325
HVUL0H00527.2 HVUL7H51951.2 3.05232477327564e-06
HVUL0H00527.2 HVUL7H52181.2 0.0118429334204383
HVUL0H00527.2 HVUL7H53405.2 0.0132313049818713
HVUL0H00527.2 HVUL7H53462.2 0.031381871219939
HVUL0H00527.2 HVUL7H54031.2 0.0224048897907214
HVUL0H00527.2 HVUL7H55927.2 0.00922777651186267
HVUL0H00527.2 HVUL7H55989.2 0.00313791530389404
HVUL0H00527.2 HVUL7H57481.2 0.0153515979925456
HVUL0H00618.2 HVUL0H00980.2 0.000108182138288149
HVUL0H00618.2 HVUL0H01079.2 6.23584274063008e-05
HVUL0H00618.2 HVUL0H01210.2 0.00157013524463599
HVUL0H00618.2 HVUL0H01543.2 1.02094971787413e-06
HVUL0H00618.2 HVUL0H01651.2 0.000137891761166571
HVUL0H00618.2 HVUL0H01703.2 1.22175666581046e-07
HVUL0H00618.2 HVUL0H01832.2 0.0037611860088803
HVUL0H00618.2 HVUL0H02209.2 1.43493969862989e-05
HVUL0H00618.2 HVUL0H02928.2 0.000475816311897018
HVUL0H00618.2 HVUL0H03139.2 4.06447847777676e-05
HVUL0H00618.2 HVUL0H03264.2 2.3460917880854e-05
HVUL0H00618.2 HVUL0H03392.2 0.00121222052474133
HVUL0H00618.2 HVUL0H03465.2 1.08195606656467e-06
HVUL0H00618.2 HVUL0H04974.2 6.81980541899195e-05
HVUL0H00618.2 HVUL0H05540.2 0.00115107422197298
HVUL0H00618.2 HVUL0H05775.2 1.68527692414101e-05
HVUL0H00618.2 HVUL0H06912.2 8.68473855970632e-07
HVUL0H00618.2 HVUL0H07078.2 2.03513800836961e-05
HVUL0H00618.2 HVUL0H07208.2 0.000246684216642244
HVUL0H00618.2 HVUL0H07807.2 0.000319659590854036
HVUL0H00618.2 HVUL0H07940.2 0.000461115099994471
HVUL0H00618.2 HVUL0H08117.2 0.00135682099494694
HVUL0H00618.2 HVUL0H08118.2 0.000755057051813051
HVUL0H00618.2 HVUL0H08264.2 8.36620336362159e-06
HVUL0H00618.2 HVUL0H08584.2 0.000124747648192572
HVUL0H00618.2 HVUL0H08719.2 0.000318959269724075
HVUL0H00618.2 HVUL0H08808.2 0.000134281292943154
HVUL0H00618.2 HVUL0H09019.2 0.000496378985456427
HVUL0H00618.2 HVUL0H09702.2 5.47837634667972e-05
HVUL0H00618.2 HVUL0H10043.2 5.01114012140688e-05
HVUL0H00618.2 HVUL0H10076.2 1.70259501680151e-05
HVUL0H00618.2 HVUL0H10914.2 0.000242805467801981
HVUL0H00618.2 HVUL0H11599.2 6.52877432468522e-08
HVUL0H00618.2 HVUL0H11766.2 5.54279623795641e-06
HVUL0H00618.2 HVUL0H11987.2 2.60302869560734e-07
HVUL0H00618.2 HVUL0H12120.2 2.68068156263815e-08
HVUL0H00618.2 HVUL0H12494.2 0.000527382402899886
HVUL0H00618.2 HVUL0H13454.2 0.000983951529026645
HVUL0H00618.2 HVUL0H13520.2 5.8356424617926e-07
HVUL0H00618.2 HVUL0H14263.2 0.000521640646976104
HVUL0H00618.2 HVUL0H15117.2 0.0012200819472347
HVUL0H00618.2 HVUL0H15310.2 0.000109171479848671
HVUL0H00618.2 HVUL0H15602.2 0.00182018971491131
HVUL0H00618.2 HVUL0H15620.2 0.0027668914531191
HVUL0H00618.2 HVUL0H15893.2 0.000533503143755305
HVUL0H00618.2 HVUL0H16991.2 4.4985497463602e-05
HVUL0H00618.2 HVUL0H17597.2 0.00376492205229011
HVUL0H00618.2 HVUL0H21084.2 0.000127510754200849
HVUL0H00618.2 HVUL0H21654.2 9.98752559423979e-06
HVUL0H00618.2 HVUL0H22833.2 9.91301547534972e-06
HVUL0H00618.2 HVUL0H25455.2 4.52572605133868e-06
HVUL0H00618.2 HVUL0H26112.2 0.000589425512846077
HVUL0H00618.2 HVUL0H27662.2 0.000118203809400767
HVUL0H00618.2 HVUL0H28934.2 0.000313236494526938
HVUL0H00618.2 HVUL0H28935.2 0.000736735083911201
HVUL0H00618.2 HVUL0H29767.2 3.81437338323585e-05
HVUL0H00618.2 HVUL0H30574.2 1.13434514527605e-05
HVUL0H00618.2 HVUL0H32454.2 8.58430576016369e-05
HVUL0H00618.2 HVUL0H33228.2 0.00101144926223956
HVUL0H00618.2 HVUL0H33619.2 0.00140829350534981
HVUL0H00618.2 HVUL0H35888.2 0.00114200665155501
HVUL0H00618.2 HVUL0H36332.2 3.17709150735526e-05
HVUL0H00618.2 HVUL0H41036.2 0.000482731554954663
HVUL0H00618.2 HVUL0H50911.2 1.38438062986366e-05
HVUL0H00618.2 HVUL1H00259.2 0.00104322604915414
HVUL0H00618.2 HVUL1H01380.2 3.10211215844578e-05
HVUL0H00618.2 HVUL1H01625.2 0.000162748616222437
HVUL0H00618.2 HVUL1H01938.2 2.79634225928209e-07
HVUL0H00618.2 HVUL1H02263.2 0.00186606658474498
HVUL0H00618.2 HVUL1H02385.2 0.00128813028188923
HVUL0H00618.2 HVUL1H02387.2 0.00105887121479376
HVUL0H00618.2 HVUL1H02864.2 0.000738103448001249
HVUL0H00618.2 HVUL1H02994.2 0.000618212725026531
HVUL0H00618.2 HVUL1H03353.2 2.9655071141859e-05
HVUL0H00618.2 HVUL1H03805.2 0.00058863779452117
HVUL0H00618.2 HVUL1H04255.2 0.000123686099029663
HVUL0H00618.2 HVUL1H04256.2 0.00794471980071991
HVUL0H00618.2 HVUL1H05168.2 1.04923681482583e-05
HVUL0H00618.2 HVUL1H05324.2 0.00547184022291734
HVUL0H00618.2 HVUL1H05360.2 0.00772001982586906
HVUL0H00618.2 HVUL1H06131.2 4.61327344136157e-05
HVUL0H00618.2 HVUL1H06197.2 2.57163759666131e-05
HVUL0H00618.2 HVUL1H06543.2 0.000748286364949568
HVUL0H00618.2 HVUL1H06802.2 0.00147416530088857
HVUL0H00618.2 HVUL1H07337.2 0.00040411802294124
HVUL0H00618.2 HVUL1H07566.2 0.000268434795808445
HVUL0H00618.2 HVUL1H07771.2 1.07419969942893e-07
HVUL0H00618.2 HVUL1H07822.2 2.07749679008791e-06
HVUL0H00618.2 HVUL1H08320.2 0.000290677177665025
HVUL0H00618.2 HVUL1H08352.2 0.000465889636188504
HVUL0H00618.2 HVUL1H08399.2 0.000697542815190753
HVUL0H00618.2 HVUL1H08544.2 0.000888999291098972
HVUL0H00618.2 HVUL1H08935.2 0.00024908290414487
HVUL0H00618.2 HVUL1H09697.2 8.05248423557491e-06
HVUL0H00618.2 HVUL1H09755.2 2.3625303557089e-05
HVUL0H00618.2 HVUL1H09854.2 0.00113780315763297
HVUL0H00618.2 HVUL1H11389.2 7.46428622274296e-06
HVUL0H00618.2 HVUL1H11631.2 0.00092906823795791
HVUL0H00618.2 HVUL1H11683.2 2.44840853905214e-07
HVUL0H00618.2 HVUL1H11872.2 0.000310124781159796
HVUL0H00618.2 HVUL1H12218.2 0.000348918701014342
HVUL0H00618.2 HVUL1H12220.2 0.00225041301590187
HVUL0H00618.2 HVUL1H12629.2 3.30855506616545e-07
HVUL0H00618.2 HVUL1H12635.2 0.000954218467175236
HVUL0H00618.2 HVUL1H13139.2 0.00088480233847271
HVUL0H00618.2 HVUL1H13394.2 3.34485980682729e-05
HVUL0H00618.2 HVUL1H14038.2 5.48937485172881e-06
HVUL0H00618.2 HVUL1H14088.2 0.000320727591711068
HVUL0H00618.2 HVUL1H14226.2 6.33825142892641e-05
HVUL0H00618.2 HVUL1H14474.2 0.00165051221397265
HVUL0H00618.2 HVUL1H15041.2 0.000165420991532754
HVUL0H00618.2 HVUL1H15363.2 2.93940203072404e-06
HVUL0H00618.2 HVUL1H15743.2 0.000335174465940249
HVUL0H00618.2 HVUL1H15858.2 9.49326638764289e-08
HVUL0H00618.2 HVUL1H16764.2 0.000369560040387181
HVUL0H00618.2 HVUL1H16787.2 0.00036614572659917
HVUL0H00618.2 HVUL1H18436.2 0.000495562807788975
HVUL0H00618.2 HVUL1H19148.2 0.680961820151074
HVUL0H00618.2 HVUL1H19507.2 8.06558377862097e-05
HVUL0H00618.2 HVUL1H19514.2 0.0011908034943101
HVUL0H00618.2 HVUL1H22403.2 0.000442973465280797
HVUL0H00618.2 HVUL1H22533.2 3.05876721067694e-07
HVUL0H00618.2 HVUL1H22602.2 4.50548706781207e-05
HVUL0H00618.2 HVUL1H22714.2 0.000865642882884822
HVUL0H00618.2 HVUL1H22802.2 7.01246214746125e-06
HVUL0H00618.2 HVUL1H22869.2 0.000301994992178948
HVUL0H00618.2 HVUL1H23150.2 0.000853740458770818
HVUL0H00618.2 HVUL1H23813.2 1.85904265404686e-07
HVUL0H00618.2 HVUL1H23814.2 3.53963905933885e-07
HVUL0H00618.2 HVUL1H23888.2 3.19116827112949e-08
HVUL0H00618.2 HVUL1H23978.2 0.00133018010590203
HVUL0H00618.2 HVUL1H24391.2 0.00236796283522394
HVUL0H00618.2 HVUL1H24392.2 8.44867296504095e-05
HVUL0H00618.2 HVUL1H24394.2 0.000283984407702034
HVUL0H00618.2 HVUL1H24456.2 4.72266322166222e-06
HVUL0H00618.2 HVUL1H24895.2 3.97742716241331e-08
HVUL0H00618.2 HVUL1H25778.2 3.25855149253892e-05
HVUL0H00618.2 HVUL1H26069.2 1.19114597812142e-07
HVUL0H00618.2 HVUL1H26689.2 0.00195031207575632
HVUL0H00618.2 HVUL1H26690.2 0.00125489700533089
HVUL0H00618.2 HVUL1H27371.2 0.00031067138575419
HVUL0H00618.2 HVUL1H27755.2 6.82913798427971e-06
HVUL0H00618.2 HVUL1H28613.2 0.000549954797162744
HVUL0H00618.2 HVUL1H28709.2 3.89121629430449e-08
HVUL0H00618.2 HVUL1H29058.2 2.63074756261459e-07
HVUL0H00618.2 HVUL1H29157.2 3.14104100281739e-07
HVUL0H00618.2 HVUL1H29639.2 0.000130697892480177
HVUL0H00618.2 HVUL1H30272.2 0.000337043257290091
HVUL0H00618.2 HVUL1H30591.2 0.000726445173491744
HVUL0H00618.2 HVUL1H30861.2 0.00129274769578458
HVUL0H00618.2 HVUL1H30947.2 2.6642083362263e-05
HVUL0H00618.2 HVUL1H31009.2 0.00163939476069194
HVUL0H00618.2 HVUL1H31441.2 0.000879248166481348
HVUL0H00618.2 HVUL1H31493.2 2.9083886366049e-06
HVUL0H00618.2 HVUL1H31797.2 0.00120680858031651
HVUL0H00618.2 HVUL1H32033.2 0.00120465050159302
HVUL0H00618.2 HVUL1H32247.2 1.97056476518647e-07
HVUL0H00618.2 HVUL1H32790.2 0.00167838394235664
HVUL0H00618.2 HVUL1H34171.2 1.69678158617735e-05
HVUL0H00618.2 HVUL1H34231.2 0.00061582620308427
HVUL0H00618.2 HVUL1H34234.2 0.00534062975116965
HVUL0H00618.2 HVUL1H34287.2 0.00136443544277284
HVUL0H00618.2 HVUL1H34368.2 0.000887883892974994
HVUL0H00618.2 HVUL1H34922.2 9.11999401916287e-05
HVUL0H00618.2 HVUL1H34924.2 0.000140353700703396
HVUL0H00618.2 HVUL1H34928.2 6.37555208987323e-05
HVUL0H00618.2 HVUL1H34929.2 0.000233034414319279
HVUL0H00618.2 HVUL1H35226.2 0.000316038651017341
HVUL0H00618.2 HVUL1H35232.2 1.03140187894028e-06
HVUL0H00618.2 HVUL1H35310.2 0.000348002478595007
HVUL0H00618.2 HVUL1H35361.2 5.88356908821998e-08
HVUL0H00618.2 HVUL1H35515.2 0.000716787313701054
HVUL0H00618.2 HVUL1H36758.2 3.20305531932694e-05
HVUL0H00618.2 HVUL1H37070.2 0.000693061683004837
HVUL0H00618.2 HVUL1H37693.2 7.20890202668946e-08
HVUL0H00618.2 HVUL1H37702.2 9.66111819893111e-06
HVUL0H00618.2 HVUL1H39468.2 0.000665563001376251
HVUL0H00618.2 HVUL1H39878.2 0.00094785374701752
HVUL0H00618.2 HVUL1H40517.2 2.75377767992056e-08
HVUL0H00618.2 HVUL1H41697.2 1.05445980647187e-06
HVUL0H00618.2 HVUL1H41877.2 1.28618012961425e-06
HVUL0H00618.2 HVUL1H41878.2 1.19348084692756e-05
HVUL0H00618.2 HVUL1H41881.2 0.00491209190950351
HVUL0H00618.2 HVUL1H41883.2 0.000298479929332213
HVUL0H00618.2 HVUL1H42005.2 1.82625843706583e-07
HVUL0H00618.2 HVUL1H42058.2 6.80492522776292e-05
HVUL0H00618.2 HVUL1H42081.2 7.24505487811665e-05
HVUL0H00618.2 HVUL1H43354.2 9.11851948128227e-08
HVUL0H00618.2 HVUL1H43477.2 5.14308448946083e-07
HVUL0H00618.2 HVUL1H43749.2 7.60399968260602e-05
HVUL0H00618.2 HVUL1H44903.2 6.46523261888871e-05
HVUL0H00618.2 HVUL1H47481.2 0.000601449793021891
HVUL0H00618.2 HVUL1H48253.2 2.65700039755775e-05
HVUL0H00618.2 HVUL1H48305.2 0.000252922758068324
HVUL0H00618.2 HVUL1H48570.2 2.06255182428069e-05
HVUL0H00618.2 HVUL1H48704.2 0.000745571480532537
HVUL0H00618.2 HVUL1H48754.2 4.39866558062155e-05
HVUL0H00618.2 HVUL1H49400.2 0.00712619806382184
HVUL0H00618.2 HVUL1H49402.2 0.00813729975801705
HVUL0H00618.2 HVUL1H49404.2 0.0131005869585747
HVUL0H00618.2 HVUL1H49511.2 0.00159649789800454
HVUL0H00618.2 HVUL1H50011.2 0.000148619095485349
HVUL0H00618.2 HVUL1H50095.2 5.1318744656536e-05
HVUL0H00618.2 HVUL1H51013.2 0.000510703247579871
HVUL0H00618.2 HVUL1H52159.2 5.84292762596194e-05
HVUL0H00618.2 HVUL1H52641.2 0.000278206368752644
HVUL0H00618.2 HVUL1H52644.2 1.34113714281961e-07
HVUL0H00618.2 HVUL1H52645.2 4.66416336148637e-07
HVUL0H00618.2 HVUL1H52934.2 4.12901277454484e-08
HVUL0H00618.2 HVUL1H54682.2 0.00152217976248471
HVUL0H00618.2 HVUL1H54683.2 0.00183184361557321
HVUL0H00618.2 HVUL1H55017.2 8.51218545147437e-08
HVUL0H00618.2 HVUL1H58987.2 1.11218158703572e-06
HVUL0H00618.2 HVUL1H59462.2 0.000318970339930469
HVUL0H00618.2 HVUL2H00395.2 5.61935460057202e-05
HVUL0H00618.2 HVUL2H00951.2 0.000429578833323939
HVUL0H00618.2 HVUL2H01025.2 1.53060097573441e-05
HVUL0H00618.2 HVUL2H01030.2 0.376034625639839
HVUL0H00618.2 HVUL2H01186.2 0.000378260940412378
HVUL0H00618.2 HVUL2H01202.2 3.08165396148254e-05
HVUL0H00618.2 HVUL2H01395.2 0.000283206121286006
HVUL0H00618.2 HVUL2H01450.2 1.32848083819822e-05
HVUL0H00618.2 HVUL2H01500.2 0.000823725449132252
HVUL0H00618.2 HVUL2H01522.2 0.00134621495878195
HVUL0H00618.2 HVUL2H02262.2 0.0001616616875086
HVUL0H00618.2 HVUL2H02367.2 4.2682238762826e-07
HVUL0H00618.2 HVUL2H02439.2 0.000272952120390252
HVUL0H00618.2 HVUL2H02614.2 0.00152587214997918
HVUL0H00618.2 HVUL2H02635.2 3.22226065930379e-07
HVUL0H00618.2 HVUL2H02735.2 2.2912492592311e-07
HVUL0H00618.2 HVUL2H03127.2 1.03704370379302e-07
HVUL0H00618.2 HVUL2H03373.2 2.06532996137172e-05
HVUL0H00618.2 HVUL2H03578.2 0.00123445563868565
HVUL0H00618.2 HVUL2H03669.2 0.000321420952767002
HVUL0H00618.2 HVUL2H03756.2 0.000197879698805518
HVUL0H00618.2 HVUL2H03927.2 0.00585937483257461
HVUL0H00618.2 HVUL2H04862.2 0.000704660516325739
HVUL0H00618.2 HVUL2H04863.2 1.71355687990096e-06
HVUL0H00618.2 HVUL2H05189.2 7.05374050922646e-05
HVUL0H00618.2 HVUL2H05270.2 0.0012236098784431
HVUL0H00618.2 HVUL2H05348.2 0.000471247318805848
HVUL0H00618.2 HVUL2H05474.2 0.000136876455204495
HVUL0H00618.2 HVUL2H05648.2 2.34094622300884e-05
HVUL0H00618.2 HVUL2H06161.2 3.18997414314393e-08
HVUL0H00618.2 HVUL2H06224.2 0.000450755789011015
HVUL0H00618.2 HVUL2H06254.2 1.21528922575331e-05
HVUL0H00618.2 HVUL2H06604.2 0.000852713743971133
HVUL0H00618.2 HVUL2H06619.2 4.24210319766025e-05
HVUL0H00618.2 HVUL2H06644.2 8.30630073869088e-05
HVUL0H00618.2 HVUL2H06967.2 3.14749822383632e-07
HVUL0H00618.2 HVUL2H07176.2 3.69912760646087e-06
HVUL0H00618.2 HVUL2H07177.2 0.000625673098313134
HVUL0H00618.2 HVUL2H07445.2 0.000201396802634776
HVUL0H00618.2 HVUL2H07478.2 0.000254391026390777
HVUL0H00618.2 HVUL2H07560.2 0.000487089490801421
HVUL0H00618.2 HVUL2H07776.2 0.000363069576058355
HVUL0H00618.2 HVUL2H07990.2 0.00028469694473823
HVUL0H00618.2 HVUL2H08028.2 5.20174311076898e-07
HVUL0H00618.2 HVUL2H08058.2 0.000583280842732996
HVUL0H00618.2 HVUL2H08081.2 2.37221001535142e-07
HVUL0H00618.2 HVUL2H08409.2 4.56021171445974e-08
HVUL0H00618.2 HVUL2H08436.2 0.00108925901274165
HVUL0H00618.2 HVUL2H09285.2 0.000219141046260223
HVUL0H00618.2 HVUL2H09378.2 1.50500746420696e-07
HVUL0H00618.2 HVUL2H09812.2 0.000143064492119457
HVUL0H00618.2 HVUL2H10372.2 0.000138285742045153
HVUL0H00618.2 HVUL2H10373.2 0.000727645881852901
HVUL0H00618.2 HVUL2H10517.2 0.00100849348235373
HVUL0H00618.2 HVUL2H10518.2 0.000646928896820883
HVUL0H00618.2 HVUL2H10723.2 0.000197383376213704
HVUL0H00618.2 HVUL2H10865.2 2.68854581209046e-05
HVUL0H00618.2 HVUL2H10947.2 0.000913547495742395
HVUL0H00618.2 HVUL2H11031.2 0.00108598001988273
HVUL0H00618.2 HVUL2H11035.2 0.00167401254429226
HVUL0H00618.2 HVUL2H11156.2 0.000722393178902979
HVUL0H00618.2 HVUL2H11393.2 1.3537887796103e-05
HVUL0H00618.2 HVUL2H11667.2 5.09857160872838e-06
HVUL0H00618.2 HVUL2H11772.2 6.09103933548658e-08
HVUL0H00618.2 HVUL2H12467.2 0.00179271325319706
HVUL0H00618.2 HVUL2H12616.2 0.0022988787352066
HVUL0H00618.2 HVUL2H12650.2 1.68809390449227e-07
HVUL0H00618.2 HVUL2H12860.2 0.000123322608090241
HVUL0H00618.2 HVUL2H12983.2 0.000296358608673623
HVUL0H00618.2 HVUL2H13055.2 2.60638460428712e-06
HVUL0H00618.2 HVUL2H13279.2 0.000540050212412966
HVUL0H00618.2 HVUL2H13491.2 8.98179681629271e-05
HVUL0H00618.2 HVUL2H13714.2 6.38127441968042e-07
HVUL0H00618.2 HVUL2H13839.2 0.000495586803374714
HVUL0H00618.2 HVUL2H13903.2 2.6035313783582e-05
HVUL0H00618.2 HVUL2H14321.2 0.000228138460328403
HVUL0H00618.2 HVUL2H14341.2 0.000152174123211912
HVUL0H00618.2 HVUL2H15134.2 0.00616688497872373
HVUL0H00618.2 HVUL2H15501.2 0.00010075660139053
HVUL0H00618.2 HVUL2H15665.2 1.15514325793689e-05
HVUL0H00618.2 HVUL2H16172.2 6.2519403975248e-06
HVUL0H00618.2 HVUL2H16277.2 2.70950921621079e-08
HVUL0H00618.2 HVUL2H16460.2 0.000128743691734329
HVUL0H00618.2 HVUL2H16482.2 5.73018296132167e-06
HVUL0H00618.2 HVUL2H16605.2 8.27063161211029e-05
HVUL0H00618.2 HVUL2H16986.2 0.000379379224288683
HVUL0H00618.2 HVUL2H17073.2 0.000440381775996917
HVUL0H00618.2 HVUL2H17279.2 3.61739120003086e-08
HVUL0H00618.2 HVUL2H17344.2 7.69050446332952e-08
HVUL0H00618.2 HVUL2H17573.2 3.20548724162764e-05
HVUL0H00618.2 HVUL2H17628.2 4.01814749734309e-06
HVUL0H00618.2 HVUL2H18223.2 1.05400773608007e-05
HVUL0H00618.2 HVUL2H18497.2 3.37237097646405e-07
HVUL0H00618.2 HVUL2H18598.2 1.68900369829381e-06
HVUL0H00618.2 HVUL2H18881.2 4.35619708488847e-07
HVUL0H00618.2 HVUL2H19071.2 2.14270459384425e-05
HVUL0H00618.2 HVUL2H19379.2 0.000793699524540499
HVUL0H00618.2 HVUL2H19380.2 0.00114801250734714
HVUL0H00618.2 HVUL2H19637.2 0.000878313676684116
HVUL0H00618.2 HVUL2H19926.2 4.31963123855346e-06
HVUL0H00618.2 HVUL2H20080.2 7.33300493064466e-05
HVUL0H00618.2 HVUL2H20148.2 6.06457672823839e-05
HVUL0H00618.2 HVUL2H20175.2 0.00148496158581835
HVUL0H00618.2 HVUL2H20176.2 0.00202624879540126
HVUL0H00618.2 HVUL2H20439.2 2.43038045886516e-07
HVUL0H00618.2 HVUL2H20445.2 4.60398234485129e-07
HVUL0H00618.2 HVUL2H20800.2 0.000356218485592272
HVUL0H00618.2 HVUL2H21113.2 0.000832308753666702
HVUL0H00618.2 HVUL2H21119.2 0.000443163939238201
HVUL0H00618.2 HVUL2H21125.2 0.00106139507868104
HVUL0H00618.2 HVUL2H21195.2 1.29436982032246e-07
HVUL0H00618.2 HVUL2H21323.2 0.00470431142114696
HVUL0H00618.2 HVUL2H21467.2 1.04163932810891e-07
HVUL0H00618.2 HVUL2H21597.2 2.79812942379371e-05
HVUL0H00618.2 HVUL2H22007.2 0.00139473839949507
HVUL0H00618.2 HVUL2H22124.2 0.000957365220078062
HVUL0H00618.2 HVUL2H22196.2 4.80818088946644e-07
HVUL0H00618.2 HVUL2H22217.2 1.76348123763956e-07
HVUL0H00618.2 HVUL2H22263.2 7.42277464980601e-08
HVUL0H00618.2 HVUL2H22717.2 0.00068924793011038
HVUL0H00618.2 HVUL2H22718.2 0.000623973604575475
HVUL0H00618.2 HVUL2H22732.2 0.000403103080811992
HVUL0H00618.2 HVUL2H22734.2 7.38358913700954e-06
HVUL0H00618.2 HVUL2H22796.2 1.17461499844965e-06
HVUL0H00618.2 HVUL2H22858.2 2.3103956234747e-05
HVUL0H00618.2 HVUL2H23029.2 3.46881126361733e-08
HVUL0H00618.2 HVUL2H23032.2 0.000241925028564228
HVUL0H00618.2 HVUL2H23179.2 0.000216210547548176
HVUL0H00618.2 HVUL2H23500.2 0.000151773905831537
HVUL0H00618.2 HVUL2H23501.2 0.000836919304092887
HVUL0H00618.2 HVUL2H23599.2 1.05218701420787e-05
HVUL0H00618.2 HVUL2H24229.2 0.000271865560073878
HVUL0H00618.2 HVUL2H24239.2 0.000542458520370499
HVUL0H00618.2 HVUL2H24355.2 0.000456552842177731
HVUL0H00618.2 HVUL2H24608.2 8.79343366962484e-05
HVUL0H00618.2 HVUL2H25131.2 0.000792801892393962
HVUL0H00618.2 HVUL2H25272.2 4.52776001892334e-05
HVUL0H00618.2 HVUL2H25933.2 0.00135999119910385
HVUL0H00618.2 HVUL2H26074.2 4.28098069484714e-06
HVUL0H00618.2 HVUL2H26260.2 2.89805776227964e-05
HVUL0H00618.2 HVUL2H26265.2 0.00138780753811483
HVUL0H00618.2 HVUL2H26379.2 0.000631087486707441
HVUL0H00618.2 HVUL2H26486.2 3.34377452643642e-07
HVUL0H00618.2 HVUL2H26489.2 0.000953546175493021
HVUL0H00618.2 HVUL2H26598.2 0.000744530598258713
HVUL0H00618.2 HVUL2H26658.2 0.00045186072353734
HVUL0H00618.2 HVUL2H27241.2 4.71537033619505e-06
HVUL0H00618.2 HVUL2H28168.2 0.000814000538830438
HVUL0H00618.2 HVUL2H28401.2 0.000850639959610845
HVUL0H00618.2 HVUL2H28445.2 2.41233832667501e-05
HVUL0H00618.2 HVUL2H28493.2 0.000274333813309047
HVUL0H00618.2 HVUL2H28705.2 0.000238726808172146
HVUL0H00618.2 HVUL2H28788.2 0.000341850830394872
HVUL0H00618.2 HVUL2H29366.2 0.00150366613124687
HVUL0H00618.2 HVUL2H30294.2 0.000126152124582877
HVUL0H00618.2 HVUL2H30295.2 5.41532660889728e-05
HVUL0H00618.2 HVUL2H30321.2 4.51802495976712e-05
HVUL0H00618.2 HVUL2H30322.2 0.000452128182472977
HVUL0H00618.2 HVUL2H30326.2 0.00092807554369333
HVUL0H00618.2 HVUL2H30409.2 4.30967626489506e-08
HVUL0H00618.2 HVUL2H30417.2 3.98043775731798e-05
HVUL0H00618.2 HVUL2H30445.2 0.000159352986586003
HVUL0H00618.2 HVUL2H30504.2 0.00124045094429298
HVUL0H00618.2 HVUL2H30506.2 0.000842410894921298
HVUL0H00618.2 HVUL2H30551.2 3.50127232182983e-08
HVUL0H00618.2 HVUL2H30556.2 1.27688063869567e-05
HVUL0H00618.2 HVUL2H30597.2 1.93548444482088e-07
HVUL0H00618.2 HVUL2H30893.2 0.000430302989408233
HVUL0H00618.2 HVUL2H30907.2 0.0104870216332668
HVUL0H00618.2 HVUL2H31036.2 0.000833308008038723
HVUL0H00618.2 HVUL2H31148.2 0.000653393776958819
HVUL0H00618.2 HVUL2H31151.2 6.9577606431078e-08
HVUL0H00618.2 HVUL2H31183.2 2.62646901614557e-05
HVUL0H00618.2 HVUL2H31184.2 1.84616597954824e-05
HVUL0H00618.2 HVUL2H31713.2 0.000628422924820229
HVUL0H00618.2 HVUL2H31780.2 9.4570589149042e-07
HVUL0H00618.2 HVUL2H31880.2 3.04712558472094e-08
HVUL0H00618.2 HVUL2H32291.2 0.000860330070844153
HVUL0H00618.2 HVUL2H32297.2 0.000223505399711935
HVUL0H00618.2 HVUL2H32298.2 0.00133828583125961
HVUL0H00618.2 HVUL2H32299.2 0.00263531783420249
HVUL0H00618.2 HVUL2H32781.2 1.63767009727302e-07
HVUL0H00618.2 HVUL2H33190.2 1.26879772890529e-07
HVUL0H00618.2 HVUL2H34472.2 0.00028630574474039
HVUL0H00618.2 HVUL2H34589.2 0.00109366200602328
HVUL0H00618.2 HVUL2H35254.2 0.0001832831753447
HVUL0H00618.2 HVUL2H36002.2 0.000248147546272831
HVUL0H00618.2 HVUL2H36049.2 8.46533312182283e-06
HVUL0H00618.2 HVUL2H36324.2 3.33456225631122e-05
HVUL0H00618.2 HVUL2H36646.2 1.02504205615454e-07
HVUL0H00618.2 HVUL2H36921.2 8.61797744701279e-05
HVUL0H00618.2 HVUL2H37244.2 0.000864666169786174
HVUL0H00618.2 HVUL2H38459.2 4.31825536793606e-06
HVUL0H00618.2 HVUL2H38777.2 2.26179043844467e-07
HVUL0H00618.2 HVUL2H38815.2 1.27537987159478e-05
HVUL0H00618.2 HVUL2H38852.2 2.74174335601241e-05
HVUL0H00618.2 HVUL2H39025.2 8.04728114908122e-05
HVUL0H00618.2 HVUL2H39130.2 1.82962400170356e-07
HVUL0H00618.2 HVUL2H39480.2 0.000278087800177799
HVUL0H00618.2 HVUL2H39827.2 0.000685721729555813
HVUL0H00618.2 HVUL2H40169.2 0.000741535666311116
HVUL0H00618.2 HVUL2H40873.2 0.000352737651561565
HVUL0H00618.2 HVUL2H41240.2 4.10677623520965e-05
HVUL0H00618.2 HVUL2H42069.2 1.96335754256537e-07
HVUL0H00618.2 HVUL2H42675.2 0.000983724600708486
HVUL0H00618.2 HVUL2H42727.2 0.00123821040546208
HVUL0H00618.2 HVUL2H42818.2 0.000104546867774986
HVUL0H00618.2 HVUL2H43076.2 0.000899806744323033
HVUL0H00618.2 HVUL2H43878.2 1.60507035130681e-05
HVUL0H00618.2 HVUL2H44536.2 1.97529498769522e-06
HVUL0H00618.2 HVUL2H46402.2 0.000457822546827111
HVUL0H00618.2 HVUL2H46502.2 7.02730200350053e-08
HVUL0H00618.2 HVUL2H46752.2 2.46649797954614e-05
HVUL0H00618.2 HVUL2H47632.2 0.000856218548664228
HVUL0H00618.2 HVUL2H47636.2 0.000184936297431024
HVUL0H00618.2 HVUL2H48107.2 0.00026416527576526
HVUL0H00618.2 HVUL2H48318.2 4.42026178437428e-05
HVUL0H00618.2 HVUL2H48817.2 8.05706648571775e-05
HVUL0H00618.2 HVUL2H48825.2 0.00147444743721402
HVUL0H00618.2 HVUL2H49706.2 4.80337719461632e-05
HVUL0H00618.2 HVUL2H50050.2 0.00019659134347627
HVUL0H00618.2 HVUL2H50342.2 1.98091901051335e-05
HVUL0H00618.2 HVUL2H50478.2 6.45614877245671e-05
HVUL0H00618.2 HVUL2H50798.2 1.54974641328286e-07
HVUL0H00618.2 HVUL2H52760.2 2.06035932456117e-06
HVUL0H00618.2 HVUL2H52999.2 0.00118168607946812
HVUL0H00618.2 HVUL2H53730.2 0.00134397180428134
HVUL0H00618.2 HVUL2H53922.2 1.25579545384266e-07
HVUL0H00618.2 HVUL2H55371.2 0.000964235510529993
HVUL0H00618.2 HVUL2H57714.2 0.000176633492817008
HVUL0H00618.2 HVUL2H57724.2 1.08236155009752e-07
HVUL0H00618.2 HVUL2H58246.2 2.57856281670248e-06
HVUL0H00618.2 HVUL2H58252.2 0.000740578058775464
HVUL0H00618.2 HVUL2H59224.2 1.5260715450783e-06
HVUL0H00618.2 HVUL2H59603.2 0.000531603799338794
HVUL0H00618.2 HVUL3H00190.2 0.00100240164387501
HVUL0H00618.2 HVUL3H00491.2 3.78869662238142e-05
HVUL0H00618.2 HVUL3H00822.2 0.000168997116480673
HVUL0H00618.2 HVUL3H00880.2 1.13187125839227e-07
HVUL0H00618.2 HVUL3H01445.2 0.000515467848173875
HVUL0H00618.2 HVUL3H01446.2 6.45345453171288e-05
HVUL0H00618.2 HVUL3H01819.2 0.000112179435875548
HVUL0H00618.2 HVUL3H02116.2 0.000227687719799871
HVUL0H00618.2 HVUL3H02221.2 1.27886765086538e-05
HVUL0H00618.2 HVUL3H02643.2 4.48208624653264e-08
HVUL0H00618.2 HVUL3H02780.2 0.00040751656470263
HVUL0H00618.2 HVUL3H02805.2 7.90587079651914e-05
HVUL0H00618.2 HVUL3H02932.2 3.17965335706038e-05
HVUL0H00618.2 HVUL3H03170.2 0.000266444401772342
HVUL0H00618.2 HVUL3H03171.2 0.000700303237425709
HVUL0H00618.2 HVUL3H03644.2 5.91861257786614e-05
HVUL0H00618.2 HVUL3H03847.2 0.000148615154668971
HVUL0H00618.2 HVUL3H04278.2 3.62072868023848e-05
HVUL0H00618.2 HVUL3H04333.2 0.000430297341943797
HVUL0H00618.2 HVUL3H04363.2 0.00088788824167851
HVUL0H00618.2 HVUL3H04807.2 6.03415496663273e-05
HVUL0H00618.2 HVUL3H04882.2 0.00026519356686341
HVUL0H00618.2 HVUL3H05759.2 3.08788968018519e-07
HVUL0H00618.2 HVUL3H06041.2 0.000189971862293315
HVUL0H00618.2 HVUL3H06053.2 0.000184583425418133
HVUL0H00618.2 HVUL3H06083.2 0.000736929403355766
HVUL0H00618.2 HVUL3H06978.2 0.00111770710880145
HVUL0H00618.2 HVUL3H07018.2 0.00297837670015485
HVUL0H00618.2 HVUL3H07033.2 0.000751620705822023
HVUL0H00618.2 HVUL3H07096.2 0.000124940981594225
HVUL0H00618.2 HVUL3H07101.2 0.000192842992923628
HVUL0H00618.2 HVUL3H07242.2 2.92874907813056e-05
HVUL0H00618.2 HVUL3H07244.2 2.76769250758865e-05
HVUL0H00618.2 HVUL3H07381.2 2.99082643104984e-08
HVUL0H00618.2 HVUL3H07416.2 0.0133238447832893
HVUL0H00618.2 HVUL3H07559.2 6.53535956028124e-05
HVUL0H00618.2 HVUL3H08164.2 6.02286722313436e-05
HVUL0H00618.2 HVUL3H08403.2 4.85007220519476e-08
HVUL0H00618.2 HVUL3H08405.2 8.85576636115785e-08
HVUL0H00618.2 HVUL3H09270.2 0.000574918168413397
HVUL0H00618.2 HVUL3H09298.2 0.000436084184359349
HVUL0H00618.2 HVUL3H09488.2 0.000729659019612521
HVUL0H00618.2 HVUL3H09492.2 0.00140899661480617
HVUL0H00618.2 HVUL3H09556.2 1.59158905709504e-07
HVUL0H00618.2 HVUL3H09604.2 0.00024950149617482
HVUL0H00618.2 HVUL3H09744.2 8.44207951695637e-06
HVUL0H00618.2 HVUL3H09822.2 0.000100389210243563
HVUL0H00618.2 HVUL3H10030.2 0.000294520972590456
HVUL0H00618.2 HVUL3H10114.2 3.38663717866967e-06
HVUL0H00618.2 HVUL3H10227.2 0.000155081248842034
HVUL0H00618.2 HVUL3H10596.2 0.000508231951083117
HVUL0H00618.2 HVUL3H10635.2 9.79832366667288e-05
HVUL0H00618.2 HVUL3H10935.2 0.000711013232990529
HVUL0H00618.2 HVUL3H12096.2 4.50672207845893e-06
HVUL0H00618.2 HVUL3H12530.2 1.1358725261593e-07
HVUL0H00618.2 HVUL3H12726.2 2.70641436388883e-05
HVUL0H00618.2 HVUL3H12905.2 1.56998710058692e-05
HVUL0H00618.2 HVUL3H13288.2 0.00100240164387501
HVUL0H00618.2 HVUL3H13321.2 6.88840444547133e-06
HVUL0H00618.2 HVUL3H14067.2 0.000563421254623834
HVUL0H00618.2 HVUL3H14150.2 0.00159391068781101
HVUL0H00618.2 HVUL3H14253.2 0.000245712056322836
HVUL0H00618.2 HVUL3H14367.2 0.00106244081950994
HVUL0H00618.2 HVUL3H15223.2 0.00146812818094285
HVUL0H00618.2 HVUL3H15474.2 3.14279087846206e-08
HVUL0H00618.2 HVUL3H15531.2 0.000212361732535644
HVUL0H00618.2 HVUL3H15609.2 0.000782096322236136
HVUL0H00618.2 HVUL3H15610.2 0.00628198406099638
HVUL0H00618.2 HVUL3H15611.2 0.000388774419737471
HVUL0H00618.2 HVUL3H16023.2 1.58809562382365e-05
HVUL0H00618.2 HVUL3H16356.2 0.000683979469768955
HVUL0H00618.2 HVUL3H16383.2 0.00040286950052957
HVUL0H00618.2 HVUL3H16699.2 0.000832073809735242
HVUL0H00618.2 HVUL3H17021.2 0.00122925346671109
HVUL0H00618.2 HVUL3H17430.2 1.70866812342938e-07
HVUL0H00618.2 HVUL3H17706.2 1.3435474009486e-07
HVUL0H00618.2 HVUL3H18318.2 6.66396615820612e-08
HVUL0H00618.2 HVUL3H18624.2 3.27374681438915e-06
HVUL0H00618.2 HVUL3H18631.2 0.00192071971437287
HVUL0H00618.2 HVUL3H18707.2 1.63519711283342e-05
HVUL0H00618.2 HVUL3H18867.2 2.68717928781592e-07
HVUL0H00618.2 HVUL3H19593.2 0.000496563137086491
HVUL0H00618.2 HVUL3H19890.2 6.64719356981946e-05
HVUL0H00618.2 HVUL3H20126.2 0.000602217729757255
HVUL0H00618.2 HVUL3H20756.2 5.49235237771689e-07
HVUL0H00618.2 HVUL3H20924.2 0.000545501711445288
HVUL0H00618.2 HVUL3H21204.2 0.000686403415414447
HVUL0H00618.2 HVUL3H21206.2 0.000149207010614679
HVUL0H00618.2 HVUL3H21404.2 4.85014645860428e-05
HVUL0H00618.2 HVUL3H21715.2 0.000494217904878371
HVUL0H00618.2 HVUL3H22174.2 4.29001002827955e-07
HVUL0H00618.2 HVUL3H22443.2 3.00814784445352e-08
HVUL0H00618.2 HVUL3H22939.2 0.000375158156170894
HVUL0H00618.2 HVUL3H23638.2 1.49490625997755e-07
HVUL0H00618.2 HVUL3H23722.2 0.00122859743693241
HVUL0H00618.2 HVUL3H23761.2 0.000782848864366257
HVUL0H00618.2 HVUL3H24064.2 0.000266761556562593
HVUL0H00618.2 HVUL3H24160.2 0.00136771962319724
HVUL0H00618.2 HVUL3H24324.2 0.000464895181031571
HVUL0H00618.2 HVUL3H24357.2 0.000338782495361667
HVUL0H00618.2 HVUL3H25246.2 2.28086271261833e-07
HVUL0H00618.2 HVUL3H25330.2 0.00267714440550981
HVUL0H00618.2 HVUL3H25953.2 8.66105465592854e-07
HVUL0H00618.2 HVUL3H26786.2 1.17522435260383e-07
HVUL0H00618.2 HVUL3H26909.2 2.40551471043319e-05
HVUL0H00618.2 HVUL3H26980.2 8.12861273777339e-06
HVUL0H00618.2 HVUL3H26998.2 0.000468010734780726
HVUL0H00618.2 HVUL3H27160.2 0.00173968003450092
HVUL0H00618.2 HVUL3H27484.2 1.92062307007394e-07
HVUL0H00618.2 HVUL3H27958.2 8.13036714766808e-06
HVUL0H00618.2 HVUL3H28147.2 4.45301116813394e-08
HVUL0H00618.2 HVUL3H29808.2 9.26197236637167e-06
HVUL0H00618.2 HVUL3H30595.2 6.67189037018713e-07
HVUL0H00618.2 HVUL3H31197.2 0.000483782322457152
HVUL0H00618.2 HVUL3H31560.2 3.62237682763716e-05
HVUL0H00618.2 HVUL3H31594.2 0.000683839623115364
HVUL0H00618.2 HVUL3H32142.2 0.000103047435165689
HVUL0H00618.2 HVUL3H32270.2 0.00125690016638203
HVUL0H00618.2 HVUL3H32815.2 0.00163060980085957
HVUL0H00618.2 HVUL3H32816.2 7.93406529251146e-08
HVUL0H00618.2 HVUL3H33071.2 0.000184886346915686
HVUL0H00618.2 HVUL3H34000.2 9.51747470005945e-08
HVUL0H00618.2 HVUL3H34744.2 0.00163768123522556
HVUL0H00618.2 HVUL3H34864.2 6.14221222152624e-05
HVUL0H00618.2 HVUL3H35000.2 1.62703486510702e-06
HVUL0H00618.2 HVUL3H35317.2 1.03943757790463e-05
HVUL0H00618.2 HVUL3H35336.2 5.65435463468725e-06
HVUL0H00618.2 HVUL3H35420.2 7.15883874673367e-05
HVUL0H00618.2 HVUL3H35856.2 0.000493778129378831
HVUL0H00618.2 HVUL3H36025.2 0.000762683645969288
HVUL0H00618.2 HVUL3H36160.2 7.12058267126793e-05
HVUL0H00618.2 HVUL3H37504.2 0.000301924104804447
HVUL0H00618.2 HVUL3H37581.2 5.84978245316066e-05
HVUL0H00618.2 HVUL3H37744.2 0.000644786416288962
HVUL0H00618.2 HVUL3H37876.2 0.00010403570528637
HVUL0H00618.2 HVUL3H38261.2 0.000550265651196754
HVUL0H00618.2 HVUL3H38490.2 9.50361299973157e-06
HVUL0H00618.2 HVUL3H38509.2 0.000269479625208993
HVUL0H00618.2 HVUL3H38911.2 1.00479965982483e-05
HVUL0H00618.2 HVUL3H38932.2 2.29024104409207e-07
HVUL0H00618.2 HVUL3H38937.2 1.38511097877502e-05
HVUL0H00618.2 HVUL3H39940.2 0.00130065637193195
HVUL0H00618.2 HVUL3H42215.2 0.000763497209188724
HVUL0H00618.2 HVUL3H42334.2 5.37945292326007e-05
HVUL0H00618.2 HVUL3H42481.2 2.60031195698988e-08
HVUL0H00618.2 HVUL3H42595.2 0.00105564859419451
HVUL0H00618.2 HVUL3H42598.2 0.000142236568420797
HVUL0H00618.2 HVUL3H42614.2 0.000734528187527446
HVUL0H00618.2 HVUL3H42702.2 5.78887355434885e-06
HVUL0H00618.2 HVUL3H42926.2 3.74509904981306e-06
HVUL0H00618.2 HVUL3H43113.2 0.000735109844774936
HVUL0H00618.2 HVUL3H43560.2 0.00069476257212172
HVUL0H00618.2 HVUL3H43676.2 1.15631619572929e-05
HVUL0H00618.2 HVUL3H43738.2 0.00074896855379656
HVUL0H00618.2 HVUL3H44078.2 8.32454000251107e-07
HVUL0H00618.2 HVUL3H46253.2 3.3919234313434e-05
HVUL0H00618.2 HVUL3H46721.2 0.00143818652422883
HVUL0H00618.2 HVUL3H47421.2 2.65618649256868e-05
HVUL0H00618.2 HVUL3H47524.2 2.0908549968671e-06
HVUL0H00618.2 HVUL3H49734.2 0.000531308536221306
HVUL0H00618.2 HVUL3H50289.2 0.0014061979421062
HVUL0H00618.2 HVUL3H50394.2 4.71538774151498e-05
HVUL0H00618.2 HVUL3H50654.2 0.000613357743106728
HVUL0H00618.2 HVUL3H50876.2 0.00130786944893574
HVUL0H00618.2 HVUL3H51403.2 1.47063640724091e-05
HVUL0H00618.2 HVUL3H51730.2 0.000573288242376559
HVUL0H00618.2 HVUL3H51731.2 6.10574966065695e-05
HVUL0H00618.2 HVUL3H52204.2 2.33730693406169e-07
HVUL0H00618.2 HVUL3H52982.2 0.000528424422826713
HVUL0H00618.2 HVUL3H53252.2 6.35459869683538e-07
HVUL0H00618.2 HVUL3H53632.2 1.47510958301971e-05
HVUL0H00618.2 HVUL3H53773.2 6.46591426677303e-06
HVUL0H00618.2 HVUL3H54179.2 7.33267510757619e-08
HVUL0H00618.2 HVUL3H54698.2 5.0239115899417e-07
HVUL0H00618.2 HVUL3H54699.2 0.000208664856185539
HVUL0H00618.2 HVUL3H55505.2 8.14323640111678e-05
HVUL0H00618.2 HVUL3H56326.2 1.49422864570412e-05
HVUL0H00618.2 HVUL3H56764.2 0.00650022964796616
HVUL0H00618.2 HVUL3H56977.2 0.00267125316313527
HVUL0H00618.2 HVUL3H57087.2 0.00134463207588136
HVUL0H00618.2 HVUL3H57697.2 0.00148310197725357
HVUL0H00618.2 HVUL4H00652.2 0.000102316658872376
HVUL0H00618.2 HVUL4H01967.2 3.35444369239747e-07
HVUL0H00618.2 HVUL4H02227.2 4.41756076498832e-05
HVUL0H00618.2 HVUL4H02323.2 0.000172721745803896
HVUL0H00618.2 HVUL4H03026.2 0.000179874414855252
HVUL0H00618.2 HVUL4H03361.2 8.50590063308566e-06
HVUL0H00618.2 HVUL4H04085.2 0.00226746998758208
HVUL0H00618.2 HVUL4H04277.2 2.45838500361196e-08
HVUL0H00618.2 HVUL4H04766.2 6.19414674056255e-08
HVUL0H00618.2 HVUL4H05062.2 8.42642682358636e-05
HVUL0H00618.2 HVUL4H05891.2 0.273439703802272
HVUL0H00618.2 HVUL4H06243.2 4.37600828195265e-08
HVUL0H00618.2 HVUL4H06403.2 0.000867842750415327
HVUL0H00618.2 HVUL4H06486.2 1.07002009074117e-05
HVUL0H00618.2 HVUL4H06772.2 3.58998101766947e-05
HVUL0H00618.2 HVUL4H07140.2 0.000784283819077582
HVUL0H00618.2 HVUL4H07653.2 2.14791965026666e-05
HVUL0H00618.2 HVUL4H07780.2 1.44428059153708e-05
HVUL0H00618.2 HVUL4H08846.2 0.000172061054605817
HVUL0H00618.2 HVUL4H09059.2 2.24985987501533e-05
HVUL0H00618.2 HVUL4H09319.2 4.34456019975224e-05
HVUL0H00618.2 HVUL4H09412.2 0.000115567188266218
HVUL0H00618.2 HVUL4H09527.2 0.00122650422168779
HVUL0H00618.2 HVUL4H10049.2 0.000861781164152602
HVUL0H00618.2 HVUL4H10062.2 0.000273044408154773
HVUL0H00618.2 HVUL4H10242.2 0.000107813596301349
HVUL0H00618.2 HVUL4H11601.2 0.000868551262065953
HVUL0H00618.2 HVUL4H12574.2 8.88621288810498e-05
HVUL0H00618.2 HVUL4H13063.2 0.00136961904779043
HVUL0H00618.2 HVUL4H13064.2 0.000736629838029452
HVUL0H00618.2 HVUL4H14717.2 0.000690062055599091
HVUL0H00618.2 HVUL4H14906.2 8.820997609395e-07
HVUL0H00618.2 HVUL4H14907.2 3.52354594181462e-06
HVUL0H00618.2 HVUL4H15891.2 0.000745109715091548
HVUL0H00618.2 HVUL4H17678.2 0.000833171589369614
HVUL0H00618.2 HVUL4H17679.2 0.000259359377386611
HVUL0H00618.2 HVUL4H17794.2 0.000237512056535801
HVUL0H00618.2 HVUL4H17799.2 2.48377383558268e-06
HVUL0H00618.2 HVUL4H18007.2 0.000664671694765949
HVUL0H00618.2 HVUL4H18195.2 0.000365065039009563
HVUL0H00618.2 HVUL4H18896.2 0.000335956246843495
HVUL0H00618.2 HVUL4H18914.2 0.000513980912226922
HVUL0H00618.2 HVUL4H19302.2 0.00014922118431275
HVUL0H00618.2 HVUL4H19726.2 0.000568224921068675
HVUL0H00618.2 HVUL4H19772.2 2.51293360478914e-06
HVUL0H00618.2 HVUL4H19867.2 2.86967663239067e-07
HVUL0H00618.2 HVUL4H20994.2 2.15055973427078e-05
HVUL0H00618.2 HVUL4H21040.2 0.000282371951181014
HVUL0H00618.2 HVUL4H21388.2 0.000693376779394144
HVUL0H00618.2 HVUL4H21456.2 9.09707570309195e-06
HVUL0H00618.2 HVUL4H21630.2 0.000153339193811501
HVUL0H00618.2 HVUL4H21723.2 0.000245535801203421
HVUL0H00618.2 HVUL4H21878.2 0.000574457315946024
HVUL0H00618.2 HVUL4H21933.2 3.32218074288689e-08
HVUL0H00618.2 HVUL4H22255.2 8.24112163964182e-05
HVUL0H00618.2 HVUL4H22529.2 0.000418576673179019
HVUL0H00618.2 HVUL4H22537.2 0.000781074557994054
HVUL0H00618.2 HVUL4H23262.2 5.80382442184384e-06
HVUL0H00618.2 HVUL4H24247.2 0.000711048531185222
HVUL0H00618.2 HVUL4H24743.2 1.56866820851298e-05
HVUL0H00618.2 HVUL4H25261.2 6.73033131916442e-05
HVUL0H00618.2 HVUL4H25660.2 0.000157354064008687
HVUL0H00618.2 HVUL4H25905.2 2.98144242618771e-08
HVUL0H00618.2 HVUL4H26228.2 0.00151272598298508
HVUL0H00618.2 HVUL4H26244.2 0.000904819762225379
HVUL0H00618.2 HVUL4H26283.2 9.94720085038092e-06
HVUL0H00618.2 HVUL4H26284.2 0.000256023476972966
HVUL0H00618.2 HVUL4H26315.2 3.03605354461279e-05
HVUL0H00618.2 HVUL4H26319.2 0.000554048063806241
HVUL0H00618.2 HVUL4H26833.2 0.00188096885634147
HVUL0H00618.2 HVUL4H27298.2 0.000677731424348761
HVUL0H00618.2 HVUL4H27786.2 3.5444781585369e-08
HVUL0H00618.2 HVUL4H27863.2 0.000609326889117114
HVUL0H00618.2 HVUL4H27864.2 0.000767345576492604
HVUL0H00618.2 HVUL4H27893.2 5.87895637382837e-08
HVUL0H00618.2 HVUL4H28070.2 0.000544747888185471
HVUL0H00618.2 HVUL4H28112.2 0.00126954629821428
HVUL0H00618.2 HVUL4H28905.2 0.00106111919874367
HVUL0H00618.2 HVUL4H29063.2 0.00101720124614984
HVUL0H00618.2 HVUL4H29866.2 0.000461193130978654
HVUL0H00618.2 HVUL4H30367.2 0.00229271394736526
HVUL0H00618.2 HVUL4H31138.2 0.00199605157362303
HVUL0H00618.2 HVUL4H31140.2 0.000438035884567647
HVUL0H00618.2 HVUL4H31203.2 1.35806133266753e-05
HVUL0H00618.2 HVUL4H31364.2 0.00198601031918588
HVUL0H00618.2 HVUL4H32642.2 0.000729114682058816
HVUL0H00618.2 HVUL4H32991.2 2.66203641030749e-07
HVUL0H00618.2 HVUL4H33783.2 0.000487656692832728
HVUL0H00618.2 HVUL4H34290.2 0.000131779259935331
HVUL0H00618.2 HVUL4H34304.2 1.64231161269256e-06
HVUL0H00618.2 HVUL4H34844.2 5.00824267768895e-08
HVUL0H00618.2 HVUL4H34908.2 0.000460340425671375
HVUL0H00618.2 HVUL4H35326.2 8.56855040162027e-08
HVUL0H00618.2 HVUL4H35401.2 0.000449741076167517
HVUL0H00618.2 HVUL4H35402.2 0.00158897390185622
HVUL0H00618.2 HVUL4H35625.2 2.62415235385729e-07
HVUL0H00618.2 HVUL4H35790.2 0.00106516179383174
HVUL0H00618.2 HVUL4H36384.2 6.82015957868587e-08
HVUL0H00618.2 HVUL4H36703.2 9.40858378977229e-08
HVUL0H00618.2 HVUL4H37183.2 0.000641967934959891
HVUL0H00618.2 HVUL4H37184.2 5.87258596938145e-08
HVUL0H00618.2 HVUL4H37301.2 0.00102352900099916
HVUL0H00618.2 HVUL4H37336.2 0.00139623812336313
HVUL0H00618.2 HVUL4H37366.2 0.000182602039908751
HVUL0H00618.2 HVUL4H37986.2 0.000538396624659269
HVUL0H00618.2 HVUL4H38115.2 0.00050680597394921
HVUL0H00618.2 HVUL4H38292.2 3.32955567040807e-07
HVUL0H00618.2 HVUL4H38732.2 1.34494549100314e-05
HVUL0H00618.2 HVUL4H38866.2 0.000679550726349676
HVUL0H00618.2 HVUL4H39102.2 0.000410250078642938
HVUL0H00618.2 HVUL4H39316.2 0.00105910547128581
HVUL0H00618.2 HVUL4H39577.2 6.35441333637062e-08
HVUL0H00618.2 HVUL4H40195.2 5.02514191179573e-07
HVUL0H00618.2 HVUL4H40966.2 1.48085046680568e-08
HVUL0H00618.2 HVUL4H41759.2 7.62733174358097e-08
HVUL0H00618.2 HVUL4H42287.2 0.000356594031687536
HVUL0H00618.2 HVUL4H42295.2 0.000105143831960449
HVUL0H00618.2 HVUL4H42373.2 5.7295295360433e-05
HVUL0H00618.2 HVUL4H42571.2 4.82593458022048e-08
HVUL0H00618.2 HVUL4H42899.2 0.00059919555262218
HVUL0H00618.2 HVUL4H42900.2 2.49513485059885e-05
HVUL0H00618.2 HVUL4H43562.2 1.06349576374613e-05
HVUL0H00618.2 HVUL4H43876.2 0.000839420410221526
HVUL0H00618.2 HVUL4H44071.2 8.8524806155589e-05
HVUL0H00618.2 HVUL4H44590.2 1.96736344571218e-06
HVUL0H00618.2 HVUL4H44591.2 0.000529532522333692
HVUL0H00618.2 HVUL4H44979.2 0.00676894022316533
HVUL0H00618.2 HVUL4H45048.2 7.66842011537898e-08
HVUL0H00618.2 HVUL4H45506.2 2.11811130280509e-05
HVUL0H00618.2 HVUL4H45540.2 0.000253534686213312
HVUL0H00618.2 HVUL4H45747.2 5.20224813429391e-08
HVUL0H00618.2 HVUL4H45793.2 0.000431230170315457
HVUL0H00618.2 HVUL4H45809.2 0.0010429877977279
HVUL0H00618.2 HVUL4H47921.2 2.00228533504046e-05
HVUL0H00618.2 HVUL4H47922.2 0.00304639430549021
HVUL0H00618.2 HVUL4H48296.2 3.51359883571367e-06
HVUL0H00618.2 HVUL4H48365.2 4.81342167657087e-05
HVUL0H00618.2 HVUL4H48419.2 6.37543349012736e-05
HVUL0H00618.2 HVUL4H48526.2 0.000523965759027142
HVUL0H00618.2 HVUL4H48768.2 0.000233618300448746
HVUL0H00618.2 HVUL4H50546.2 0.000225337714443566
HVUL0H00618.2 HVUL4H51081.2 0.000675577110420739
HVUL0H00618.2 HVUL4H51396.2 3.23460859982848e-07
HVUL0H00618.2 HVUL4H52044.2 2.54244724876106e-05
HVUL0H00618.2 HVUL4H52481.2 0.000422703392333136
HVUL0H00618.2 HVUL4H53302.2 0.000937145018720095
HVUL0H00618.2 HVUL4H53907.2 7.11579811284844e-07
HVUL0H00618.2 HVUL4H54822.2 0.00186378018637492
HVUL0H00618.2 HVUL4H55258.2 1.32764980539996e-05
HVUL0H00618.2 HVUL4H56080.2 0.00022835788858453
HVUL0H00618.2 HVUL4H57097.2 3.00054610399592e-08
HVUL0H00618.2 HVUL4H59054.2 3.28203936847804e-06
HVUL0H00618.2 HVUL4H59216.2 7.38522036534861e-07
HVUL0H00618.2 HVUL4H59251.2 0.000381291146429576
HVUL0H00618.2 HVUL4H59252.2 0.000759195438431171
HVUL0H00618.2 HVUL4H59798.2 2.84739602310793e-05
HVUL0H00618.2 HVUL4H59799.2 0.000191325742878268
HVUL0H00618.2 HVUL4H59816.2 0.00225493844866415
HVUL0H00618.2 HVUL5H00499.2 1.99507834626122e-06
HVUL0H00618.2 HVUL5H01042.2 0.000717788807863609
HVUL0H00618.2 HVUL5H01347.2 1.77629678723206e-06
HVUL0H00618.2 HVUL5H01940.2 1.55235640774998e-05
HVUL0H00618.2 HVUL5H01958.2 9.511625207947e-05
HVUL0H00618.2 HVUL5H01959.2 0.000213628187896729
HVUL0H00618.2 HVUL5H01996.2 0.00058322318052665
HVUL0H00618.2 HVUL5H02128.2 0.000376643753393279
HVUL0H00618.2 HVUL5H02483.2 0.000118955029894284
HVUL0H00618.2 HVUL5H02709.2 0.00152921369341279
HVUL0H00618.2 HVUL5H02793.2 3.55430241788365e-05
HVUL0H00618.2 HVUL5H03175.2 4.28692314182002e-06
HVUL0H00618.2 HVUL5H03202.2 0.000227190791165981
HVUL0H00618.2 HVUL5H03327.2 0.00106456734677918
HVUL0H00618.2 HVUL5H03546.2 0.000730028986739133
HVUL0H00618.2 HVUL5H03654.2 0.00106591812279343
HVUL0H00618.2 HVUL5H03720.2 0.000222475348244062
HVUL0H00618.2 HVUL5H03939.2 5.09934006097031e-05
HVUL0H00618.2 HVUL5H03969.2 0.000520592805625411
HVUL0H00618.2 HVUL5H04353.2 3.0691118066111e-06
HVUL0H00618.2 HVUL5H04542.2 6.39995615347099e-07
HVUL0H00618.2 HVUL5H04697.2 5.39084365344888e-07
HVUL0H00618.2 HVUL5H04698.2 2.41456531457296e-06
HVUL0H00618.2 HVUL5H04847.2 1.08507455922493e-05
HVUL0H00618.2 HVUL5H05089.2 5.3786664857454e-05
HVUL0H00618.2 HVUL5H05261.2 3.43372056804955e-08
HVUL0H00618.2 HVUL5H05714.2 0.000149685700215809
HVUL0H00618.2 HVUL5H05813.2 0.00105788530261792
HVUL0H00618.2 HVUL5H06028.2 2.65745777697557e-05
HVUL0H00618.2 HVUL5H06225.2 0.000288530536091054
HVUL0H00618.2 HVUL5H06258.2 4.88281578289087e-05
HVUL0H00618.2 HVUL5H06350.2 1.96199239529747e-07
HVUL0H00618.2 HVUL5H06582.2 0.0018364484946178
HVUL0H00618.2 HVUL5H06590.2 5.24148695991086e-07
HVUL0H00618.2 HVUL5H06729.2 2.59881402801075e-08
HVUL0H00618.2 HVUL5H07010.2 0.000333026631741971
HVUL0H00618.2 HVUL5H07038.2 4.16451405205312e-05
HVUL0H00618.2 HVUL5H07926.2 5.54930835881932e-05
HVUL0H00618.2 HVUL5H07927.2 0.000462542239870678
HVUL0H00618.2 HVUL5H08069.2 0.000565389749807755
HVUL0H00618.2 HVUL5H08280.2 0.00057837137712844
HVUL0H00618.2 HVUL5H08446.2 1.97892626218605e-08
HVUL0H00618.2 HVUL5H08637.2 0.000500520307007945
HVUL0H00618.2 HVUL5H09833.2 0.000421695480597739
HVUL0H00618.2 HVUL5H09941.2 0.00061516625337089
HVUL0H00618.2 HVUL5H10777.2 2.45119421137411e-06
HVUL0H00618.2 HVUL5H11071.2 0.000217173584747202
HVUL0H00618.2 HVUL5H11073.2 0.000186046556696215
HVUL0H00618.2 HVUL5H11110.2 0.000431507825893568
HVUL0H00618.2 HVUL5H11350.2 0.000510788077903479
HVUL0H00618.2 HVUL5H12194.2 0.000171940869904373
HVUL0H00618.2 HVUL5H12205.2 0.00219728300428725
HVUL0H00618.2 HVUL5H12468.2 0.000116024062468079
HVUL0H00618.2 HVUL5H12526.2 0.00070998221341431
HVUL0H00618.2 HVUL5H12703.2 6.53039249483381e-05
HVUL0H00618.2 HVUL5H13504.2 2.93199985400071e-08
HVUL0H00618.2 HVUL5H13819.2 0.000454217776174314
HVUL0H00618.2 HVUL5H14194.2 0.00031545548912798
HVUL0H00618.2 HVUL5H14875.2 0.00109645792345534
HVUL0H00618.2 HVUL5H14897.2 2.72971091755567e-05
HVUL0H00618.2 HVUL5H15712.2 7.07909667832942e-08
HVUL0H00618.2 HVUL5H15714.2 6.55052354240685e-05
HVUL0H00618.2 HVUL5H15989.2 8.42636158304744e-08
HVUL0H00618.2 HVUL5H16349.2 0.00114651987773877
HVUL0H00618.2 HVUL5H16602.2 4.83930444593717e-08
HVUL0H00618.2 HVUL5H16812.2 3.77737442511954e-05
HVUL0H00618.2 HVUL5H17176.2 0.000304475555181065
HVUL0H00618.2 HVUL5H17371.2 0.000105941203471229
HVUL0H00618.2 HVUL5H17934.2 1.27359407267981e-05
HVUL0H00618.2 HVUL5H17936.2 9.48034859146659e-05
HVUL0H00618.2 HVUL5H18029.2 8.11774875213724e-05
HVUL0H00618.2 HVUL5H18670.2 6.3490721946392e-05
HVUL0H00618.2 HVUL5H19344.2 0.000488996682199173
HVUL0H00618.2 HVUL5H19387.2 0.000665031546134651
HVUL0H00618.2 HVUL5H19602.2 0.000366420463125925
HVUL0H00618.2 HVUL5H19819.2 2.60992682557872e-06
HVUL0H00618.2 HVUL5H19820.2 0.000806385538448131
HVUL0H00618.2 HVUL5H19982.2 0.000231053549297599
HVUL0H00618.2 HVUL5H19986.2 5.56055346166908e-06
HVUL0H00618.2 HVUL5H20469.2 0.000681410940114645
HVUL0H00618.2 HVUL5H20476.2 0.000561896698091377
HVUL0H00618.2 HVUL5H20948.2 0.00304733055500506
HVUL0H00618.2 HVUL5H21148.2 9.77215226347243e-06
HVUL0H00618.2 HVUL5H21151.2 0.000595360339597197
HVUL0H00618.2 HVUL5H21635.2 2.69418989689194e-06
HVUL0H00618.2 HVUL5H21682.2 5.29377798329846e-05
HVUL0H00618.2 HVUL5H22074.2 0.000201874191124609
HVUL0H00618.2 HVUL5H22075.2 0.000324299223673589
HVUL0H00618.2 HVUL5H22381.2 7.8579016297792e-08
HVUL0H00618.2 HVUL5H22696.2 0.000157436746137007
HVUL0H00618.2 HVUL5H22700.2 3.00488322396115e-05
HVUL0H00618.2 HVUL5H23011.2 0.000682946028557788
HVUL0H00618.2 HVUL5H23051.2 0.000168410847621272
HVUL0H00618.2 HVUL5H23080.2 6.91168594876163e-06
HVUL0H00618.2 HVUL5H23126.2 1.40452111204422e-07
HVUL0H00618.2 HVUL5H23547.2 2.01494166685536e-06
HVUL0H00618.2 HVUL5H23554.2 0.000197137747676724
HVUL0H00618.2 HVUL5H23724.2 0.000275758702677397
HVUL0H00618.2 HVUL5H23970.2 4.5792043768814e-07
HVUL0H00618.2 HVUL5H24151.2 0.000547116022352111
HVUL0H00618.2 HVUL5H24153.2 1.51601237444147e-05
HVUL0H00618.2 HVUL5H24379.2 2.84636414238556e-05
HVUL0H00618.2 HVUL5H24380.2 0.0033917726786562
HVUL0H00618.2 HVUL5H24670.2 8.21064175844711e-08
HVUL0H00618.2 HVUL5H24714.2 0.00205000967443951
HVUL0H00618.2 HVUL5H25443.2 0.000128857817784059
HVUL0H00618.2 HVUL5H25530.2 5.32333315803464e-07
HVUL0H00618.2 HVUL5H25546.2 3.5842008203496e-08
HVUL0H00618.2 HVUL5H26055.2 0.000910217460811572
HVUL0H00618.2 HVUL5H26096.2 0.0014473852942616
HVUL0H00618.2 HVUL5H26237.2 0.00068962518891144
HVUL0H00618.2 HVUL5H27155.2 1.03739803195796e-07
HVUL0H00618.2 HVUL5H27229.2 0.000247456822056279
HVUL0H00618.2 HVUL5H27375.2 0.000402692402373547
HVUL0H00618.2 HVUL5H27434.2 5.98642057230473e-08
HVUL0H00618.2 HVUL5H27515.2 1.80049392887028e-07
HVUL0H00618.2 HVUL5H27731.2 0.000237436013320187
HVUL0H00618.2 HVUL5H27844.2 0.00301750443032817
HVUL0H00618.2 HVUL5H27846.2 0.00158441728105476
HVUL0H00618.2 HVUL5H28336.2 0.000543485808645634
HVUL0H00618.2 HVUL5H28459.2 0.00159045536714392
HVUL0H00618.2 HVUL5H28460.2 0.00053333266304953
HVUL0H00618.2 HVUL5H28672.2 0.000336126856592419
HVUL0H00618.2 HVUL5H28877.2 0.000338988889450486
HVUL0H00618.2 HVUL5H28917.2 0.000144584918385676
HVUL0H00618.2 HVUL5H29106.2 1.15813226738761e-05
HVUL0H00618.2 HVUL5H30136.2 0.000179762579962161
HVUL0H00618.2 HVUL5H30302.2 2.80728343327037e-05
HVUL0H00618.2 HVUL5H30670.2 1.51809030477102e-06
HVUL0H00618.2 HVUL5H31052.2 0.00117450581968377
HVUL0H00618.2 HVUL5H31427.2 7.37860563887645e-07
HVUL0H00618.2 HVUL5H31450.2 0.00112672081882879
HVUL0H00618.2 HVUL5H31530.2 1.70103528927404e-07
HVUL0H00618.2 HVUL5H32227.2 0.000323079325747349
HVUL0H00618.2 HVUL5H32240.2 0.00281221105657122
HVUL0H00618.2 HVUL5H32241.2 0.00296012266047571
HVUL0H00618.2 HVUL5H32303.2 0.000585527357844445
HVUL0H00618.2 HVUL5H32469.2 5.75526416972666e-05
HVUL0H00618.2 HVUL5H32720.2 3.31924407146961e-05
HVUL0H00618.2 HVUL5H32721.2 3.18853143414626e-05
HVUL0H00618.2 HVUL5H32763.2 5.45425545424833e-05
HVUL0H00618.2 HVUL5H32912.2 2.39973082455607e-05
HVUL0H00618.2 HVUL5H32942.2 0.00059848641022339
HVUL0H00618.2 HVUL5H33463.2 5.26264137912146e-07
HVUL0H00618.2 HVUL5H33464.2 4.46351965975425e-06
HVUL0H00618.2 HVUL5H34497.2 9.65855772931544e-06
HVUL0H00618.2 HVUL5H34538.2 0.000544755894392665
HVUL0H00618.2 HVUL5H34548.2 1.51925126687157e-07
HVUL0H00618.2 HVUL5H34732.2 0.000896947210395785
HVUL0H00618.2 HVUL5H34785.2 0.000112072631437082
HVUL0H00618.2 HVUL5H34946.2 1.04430408997231e-05
HVUL0H00618.2 HVUL5H34950.2 4.68367479835038e-06
HVUL0H00618.2 HVUL5H35098.2 0.000741736494089711
HVUL0H00618.2 HVUL5H35356.2 0.000228449771475482
HVUL0H00618.2 HVUL5H35427.2 5.41277914253578e-05
HVUL0H00618.2 HVUL5H35541.2 4.79743044289256e-08
HVUL0H00618.2 HVUL5H35742.2 0.000119806773145639
HVUL0H00618.2 HVUL5H36130.2 0.000536501843707196
HVUL0H00618.2 HVUL5H36394.2 5.08610620832348e-05
HVUL0H00618.2 HVUL5H36433.2 1.14045893118344e-06
HVUL0H00618.2 HVUL5H36542.2 2.21597726062593e-07
HVUL0H00618.2 HVUL5H36602.2 0.000449577402745935
HVUL0H00618.2 HVUL5H37225.2 2.77570645489453e-06
HVUL0H00618.2 HVUL5H38434.2 1.54406483606955e-05
HVUL0H00618.2 HVUL5H38723.2 6.35253860987046e-07
HVUL0H00618.2 HVUL5H38792.2 0.000232168675816754
HVUL0H00618.2 HVUL5H39260.2 1.82470157782995e-06
HVUL0H00618.2 HVUL5H39410.2 0.000114158481187789
HVUL0H00618.2 HVUL5H39411.2 0.00267390266315779
HVUL0H00618.2 HVUL5H40076.2 0.000146585471439286
HVUL0H00618.2 HVUL5H40100.2 0.00110239352775863
HVUL0H00618.2 HVUL5H40109.2 9.51070472674282e-05
HVUL0H00618.2 HVUL5H40191.2 0.000960573696659092
HVUL0H00618.2 HVUL5H40238.2 0.000816863924037659
HVUL0H00618.2 HVUL5H41355.2 7.91268140983507e-05
HVUL0H00618.2 HVUL5H41827.2 3.7824440551507e-07
HVUL0H00618.2 HVUL5H41834.2 0.00115913552636972
HVUL0H00618.2 HVUL5H41844.2 0.000302252328576152
HVUL0H00618.2 HVUL5H41954.2 0.000634337274524036
HVUL0H00618.2 HVUL5H42282.2 2.33827194213301e-05
HVUL0H00618.2 HVUL5H42528.2 0.00154499532039932
HVUL0H00618.2 HVUL5H42840.2 2.20929058697417e-05
HVUL0H00618.2 HVUL5H42841.2 9.04403170664133e-06
HVUL0H00618.2 HVUL5H43611.2 1.22801286712317e-05
HVUL0H00618.2 HVUL5H43820.2 0.000774235408992748
HVUL0H00618.2 HVUL5H44015.2 0.000212293032389156
HVUL0H00618.2 HVUL5H44522.2 0.000794595629332889
HVUL0H00618.2 HVUL5H44573.2 0.0012456074153994
HVUL0H00618.2 HVUL5H44995.2 5.22659205216253e-05
HVUL0H00618.2 HVUL5H45249.2 0.000580017726678913
HVUL0H00618.2 HVUL5H46140.2 0.00285245344798403
HVUL0H00618.2 HVUL5H46192.2 0.000486712744948528
HVUL0H00618.2 HVUL5H46984.2 0.000264497687303297
HVUL0H00618.2 HVUL5H47290.2 0.000924752351580422
HVUL0H00618.2 HVUL5H47789.2 7.29437690168415e-07
HVUL0H00618.2 HVUL5H47982.2 0.000392765546621385
HVUL0H00618.2 HVUL5H48693.2 0.000269753153552848
HVUL0H00618.2 HVUL5H48844.2 5.99418535790166e-06
HVUL0H00618.2 HVUL5H48979.2 6.70238420426901e-08
HVUL0H00618.2 HVUL5H49059.2 0.00089902932707849
HVUL0H00618.2 HVUL5H49119.2 0.000680673509749082
HVUL0H00618.2 HVUL5H49231.2 0.00153306543416944
HVUL0H00618.2 HVUL5H49798.2 0.00274822380750974
HVUL0H00618.2 HVUL5H51068.2 1.84259208748454e-06
HVUL0H00618.2 HVUL5H51756.2 0.00123387690303945
HVUL0H00618.2 HVUL5H52756.2 0.000347219007418912
HVUL0H00618.2 HVUL5H52835.2 3.11644532077469e-05
HVUL0H00618.2 HVUL5H53170.2 3.04131308307843e-08
HVUL0H00618.2 HVUL5H53930.2 2.92658267384878e-08
HVUL0H00618.2 HVUL5H54871.2 6.98693930614918e-07
HVUL0H00618.2 HVUL5H55526.2 1.63594393389957e-05
HVUL0H00618.2 HVUL5H56640.2 0.000224157485830534
HVUL0H00618.2 HVUL6H00211.2 3.11004671780349e-05
HVUL0H00618.2 HVUL6H00507.2 0.794602741972447
HVUL0H00618.2 HVUL6H00960.2 9.23482378005322e-08
HVUL0H00618.2 HVUL6H00967.2 0.000397706093602502
HVUL0H00618.2 HVUL6H01199.2 0.000117702984286625
HVUL0H00618.2 HVUL6H01283.2 8.93461765701161e-07
HVUL0H00618.2 HVUL6H01331.2 0.000920547663643419
HVUL0H00618.2 HVUL6H01432.2 0.000429020227385
HVUL0H00618.2 HVUL6H01448.2 0.777192516243626
HVUL0H00618.2 HVUL6H02140.2 0.000488716662158661
HVUL0H00618.2 HVUL6H02224.2 0.000598119886038982
HVUL0H00618.2 HVUL6H02567.2 0.00165918562524562
HVUL0H00618.2 HVUL6H02599.2 0.000165088705504271
HVUL0H00618.2 HVUL6H03269.2 0.777192516243626
HVUL0H00618.2 HVUL6H04166.2 2.1735906762075e-06
HVUL0H00618.2 HVUL6H04294.2 7.27958130348808e-08
HVUL0H00618.2 HVUL6H05179.2 1.82223481570895e-05
HVUL0H00618.2 HVUL6H05299.2 0.000452381638448644
HVUL0H00618.2 HVUL6H05729.2 0.000797782757839944
HVUL0H00618.2 HVUL6H06876.2 5.5950932253667e-08
HVUL0H00618.2 HVUL6H07727.2 6.16117321413307e-08
HVUL0H00618.2 HVUL6H08500.2 2.26995140881172e-07
HVUL0H00618.2 HVUL6H08501.2 0.000826660521405261
HVUL0H00618.2 HVUL6H08730.2 5.27566010915988e-07
HVUL0H00618.2 HVUL6H08731.2 9.01999126696022e-07
HVUL0H00618.2 HVUL6H08732.2 5.25360460015897e-07
HVUL0H00618.2 HVUL6H08733.2 3.73966474784207e-07
HVUL0H00618.2 HVUL6H08817.2 0.000554264181591122
HVUL0H00618.2 HVUL6H08841.2 0.000308312904309442
HVUL0H00618.2 HVUL6H08942.2 1.68416009319815e-05
HVUL0H00618.2 HVUL6H09309.2 0.00121537360769665
HVUL0H00618.2 HVUL6H09387.2 0.00181838832451655
HVUL0H00618.2 HVUL6H09726.2 0.000892111061866765
HVUL0H00618.2 HVUL6H09794.2 2.44781605480705e-05
HVUL0H00618.2 HVUL6H09947.2 3.93865651535724e-08
HVUL0H00618.2 HVUL6H10010.2 7.18954413128765e-08
HVUL0H00618.2 HVUL6H10461.2 0.000637845945648892
HVUL0H00618.2 HVUL6H11048.2 1.07440825289659e-05
HVUL0H00618.2 HVUL6H11868.2 5.69062960894767e-05
HVUL0H00618.2 HVUL6H12203.2 4.70463641798657e-05
HVUL0H00618.2 HVUL6H12231.2 1.24458443473699e-07
HVUL0H00618.2 HVUL6H12339.2 4.39868828868298e-05
HVUL0H00618.2 HVUL6H12484.2 4.43806633649071e-05
HVUL0H00618.2 HVUL6H12486.2 0.000206277113435859
HVUL0H00618.2 HVUL6H12578.2 2.97348709552552e-08
HVUL0H00618.2 HVUL6H12643.2 1.64866782225897e-07
HVUL0H00618.2 HVUL6H12644.2 2.30855350607968e-07
HVUL0H00618.2 HVUL6H12645.2 2.4152801120307e-07
HVUL0H00618.2 HVUL6H12733.2 3.2932944399952e-05
HVUL0H00618.2 HVUL6H12960.2 0.00207876931292828
HVUL0H00618.2 HVUL6H13062.2 0.00169074262078202
HVUL0H00618.2 HVUL6H13356.2 4.54636337468347e-07
HVUL0H00618.2 HVUL6H13943.2 1.04946690405474e-07
HVUL0H00618.2 HVUL6H14190.2 0.000906980066835959
HVUL0H00618.2 HVUL6H14632.2 0.000193348382309289
HVUL0H00618.2 HVUL6H15560.2 2.5760452739343e-08
HVUL0H00618.2 HVUL6H15824.2 3.078629064534e-05
HVUL0H00618.2 HVUL6H16050.2 0.00750270585158915
HVUL0H00618.2 HVUL6H16051.2 1.72824125135147e-06
HVUL0H00618.2 HVUL6H16183.2 0.773729078024828
HVUL0H00618.2 HVUL6H16679.2 1.59995467741077e-07
HVUL0H00618.2 HVUL6H17162.2 8.44155100373461e-05
HVUL0H00618.2 HVUL6H17188.2 0.00128813454004149
HVUL0H00618.2 HVUL6H17635.2 0.00128840375631232
HVUL0H00618.2 HVUL6H17916.2 0.000386190585337934
HVUL0H00618.2 HVUL6H18267.2 0.00267405834930264
HVUL0H00618.2 HVUL6H18843.2 2.68419849241687e-05
HVUL0H00618.2 HVUL6H18930.2 2.67318809323719e-08
HVUL0H00618.2 HVUL6H19063.2 1.14266749870274e-06
HVUL0H00618.2 HVUL6H19220.2 0.00111070170731045
HVUL0H00618.2 HVUL6H20009.2 3.24993721925756e-06
HVUL0H00618.2 HVUL6H20013.2 0.000568531190584757
HVUL0H00618.2 HVUL6H21894.2 4.99532815971129e-08
HVUL0H00618.2 HVUL6H21895.2 0.00035563921893189
HVUL0H00618.2 HVUL6H22389.2 0.00081007293650419
HVUL0H00618.2 HVUL6H22501.2 4.97811711528594e-06
HVUL0H00618.2 HVUL6H23454.2 0.784929419201607
HVUL0H00618.2 HVUL6H23455.2 0.798685231044518
HVUL0H00618.2 HVUL6H23568.2 0.000330602904869556
HVUL0H00618.2 HVUL6H24686.2 1.84152257489627e-07
HVUL0H00618.2 HVUL6H24780.2 0.000506022024540437
HVUL0H00618.2 HVUL6H24814.2 0.000169068489518475
HVUL0H00618.2 HVUL6H24824.2 0.000366008824490256
HVUL0H00618.2 HVUL6H24966.2 0.000368859446827806
HVUL0H00618.2 HVUL6H25329.2 0.000309820817880231
HVUL0H00618.2 HVUL6H25419.2 0.000363495311348142
HVUL0H00618.2 HVUL6H25574.2 0.000658766364103705
HVUL0H00618.2 HVUL6H25709.2 2.01835735428853e-05
HVUL0H00618.2 HVUL6H25825.2 4.51140540503025e-05
HVUL0H00618.2 HVUL6H26962.2 3.03924619814579e-05
HVUL0H00618.2 HVUL6H28035.2 0.00025565148279897
HVUL0H00618.2 HVUL6H29843.2 0.000500480174613438
HVUL0H00618.2 HVUL6H30108.2 0.000107281857256248
HVUL0H00618.2 HVUL6H30143.2 1.6477599130798e-07
HVUL0H00618.2 HVUL6H30749.2 7.55338964977345e-06
HVUL0H00618.2 HVUL6H30964.2 6.70742203665831e-08
HVUL0H00618.2 HVUL6H31604.2 0.000983662415272217
HVUL0H00618.2 HVUL6H32136.2 7.96349377014102e-05
HVUL0H00618.2 HVUL6H32761.2 0.000462490266522514
HVUL0H00618.2 HVUL6H32922.2 0.000235049745232874
HVUL0H00618.2 HVUL6H32923.2 0.000620458904987564
HVUL0H00618.2 HVUL6H33221.2 0.00147292052050013
HVUL0H00618.2 HVUL6H33492.2 0.000276649260396002
HVUL0H00618.2 HVUL6H33630.2 0.000300844982819388
HVUL0H00618.2 HVUL6H33637.2 0.00126027212519741
HVUL0H00618.2 HVUL6H33807.2 0.000893082798244472
HVUL0H00618.2 HVUL6H33986.2 0.000152442249842154
HVUL0H00618.2 HVUL6H34250.2 0.025127575075087
HVUL0H00618.2 HVUL6H34668.2 0.00170537459651523
HVUL0H00618.2 HVUL6H35134.2 0.000249663342316893
HVUL0H00618.2 HVUL6H35450.2 3.61753526272696e-08
HVUL0H00618.2 HVUL6H35560.2 0.00222860646877377
HVUL0H00618.2 HVUL6H35846.2 6.63951913750816e-08
HVUL0H00618.2 HVUL6H36407.2 5.57549026987796e-08
HVUL0H00618.2 HVUL6H36815.2 1.19665669405173e-07
HVUL0H00618.2 HVUL6H37041.2 0.000498317773666978
HVUL0H00618.2 HVUL6H37528.2 0.00159558373328876
HVUL0H00618.2 HVUL6H37721.2 1.72150988065038e-07
HVUL0H00618.2 HVUL6H37870.2 0.000590654261888252
HVUL0H00618.2 HVUL6H38038.2 4.93682670841534e-08
HVUL0H00618.2 HVUL6H38785.2 1.97783515259589e-05
HVUL0H00618.2 HVUL6H38787.2 5.25627806150231e-05
HVUL0H00618.2 HVUL6H38877.2 0.000746831334289344
HVUL0H00618.2 HVUL6H39300.2 4.37296490209442e-07
HVUL0H00618.2 HVUL6H39613.2 0.00409949093762159
HVUL0H00618.2 HVUL6H40541.2 2.18932499622101e-05
HVUL0H00618.2 HVUL6H40544.2 2.57315721642234e-07
HVUL0H00618.2 HVUL6H40545.2 2.3153981131062e-07
HVUL0H00618.2 HVUL6H40959.2 3.22092769194295e-05
HVUL0H00618.2 HVUL6H41087.2 4.41126294596949e-07
HVUL0H00618.2 HVUL6H41626.2 2.64349982155961e-07
HVUL0H00618.2 HVUL6H42097.2 2.53798371525737e-05
HVUL0H00618.2 HVUL6H42121.2 0.00191940543330282
HVUL0H00618.2 HVUL6H42942.2 1.02626870389069e-06
HVUL0H00618.2 HVUL6H42978.2 0.000137593131790459
HVUL0H00618.2 HVUL6H43965.2 0.000134341791417343
HVUL0H00618.2 HVUL6H43996.2 0.00139424127580522
HVUL0H00618.2 HVUL6H46586.2 6.34108037933016e-07
HVUL0H00618.2 HVUL6H46667.2 0.00181042182200757
HVUL0H00618.2 HVUL6H46854.2 0.00126825823113224
HVUL0H00618.2 HVUL6H47053.2 0.000220810008299204
HVUL0H00618.2 HVUL6H47055.2 3.25166442375255e-06
HVUL0H00618.2 HVUL6H47278.2 8.76379232877768e-08
HVUL0H00618.2 HVUL6H48430.2 2.56696760590526e-07
HVUL0H00618.2 HVUL6H50562.2 7.15141750695331e-05
HVUL0H00618.2 HVUL6H50823.2 0.000398919832365315
HVUL0H00618.2 HVUL6H52442.2 0.000404840535445321
HVUL0H00618.2 HVUL6H54145.2 1.28195053502719e-06
HVUL0H00618.2 HVUL6H54590.2 3.07426743482907e-06
HVUL0H00618.2 HVUL6H57774.2 1.32392948095756e-05
HVUL0H00618.2 HVUL6H58105.2 3.49603567030191e-05
HVUL0H00618.2 HVUL7H00902.2 4.2400058373239e-05
HVUL0H00618.2 HVUL7H01217.2 9.90967031477494e-06
HVUL0H00618.2 HVUL7H01351.2 1.27672115150842e-07
HVUL0H00618.2 HVUL7H01416.2 3.76261425250937e-08
HVUL0H00618.2 HVUL7H01545.2 0.00121083002768565
HVUL0H00618.2 HVUL7H01622.2 2.58430199951564e-05
HVUL0H00618.2 HVUL7H01687.2 0.000106040074806008
HVUL0H00618.2 HVUL7H01761.2 0.000239812167865683
HVUL0H00618.2 HVUL7H02077.2 0.000728878712381571
HVUL0H00618.2 HVUL7H02106.2 2.24146074127503e-05
HVUL0H00618.2 HVUL7H02212.2 2.6776145077781e-08
HVUL0H00618.2 HVUL7H02236.2 0.000567569858880047
HVUL0H00618.2 HVUL7H02333.2 1.67123273144205e-05
HVUL0H00618.2 HVUL7H02708.2 0.00021203486953673
HVUL0H00618.2 HVUL7H02875.2 1.12628989187223e-05
HVUL0H00618.2 HVUL7H03201.2 8.95552731202647e-05
HVUL0H00618.2 HVUL7H03219.2 0.000360052909755665
HVUL0H00618.2 HVUL7H03405.2 2.01450089057616e-05
HVUL0H00618.2 HVUL7H03704.2 8.93274014340755e-07
HVUL0H00618.2 HVUL7H03735.2 2.23733941357877e-05
HVUL0H00618.2 HVUL7H03982.2 0.00118396295627016
HVUL0H00618.2 HVUL7H03983.2 0.000316028187999073
HVUL0H00618.2 HVUL7H04426.2 9.11365401049747e-05
HVUL0H00618.2 HVUL7H04779.2 0.00147723113722115
HVUL0H00618.2 HVUL7H04785.2 4.83311787047423e-08
HVUL0H00618.2 HVUL7H05423.2 0.000980946850753901
HVUL0H00618.2 HVUL7H05547.2 8.04012184159614e-05
HVUL0H00618.2 HVUL7H05630.2 0.000879552686341952
HVUL0H00618.2 HVUL7H06304.2 0.000867512913983253
HVUL0H00618.2 HVUL7H06717.2 0.00118192856347954
HVUL0H00618.2 HVUL7H06797.2 0.000150371883339131
HVUL0H00618.2 HVUL7H06990.2 0.00103877882953664
HVUL0H00618.2 HVUL7H07288.2 0.000490054818668677
HVUL0H00618.2 HVUL7H07405.2 6.36356544247208e-07
HVUL0H00618.2 HVUL7H07439.2 2.02473293421744e-07
HVUL0H00618.2 HVUL7H07543.2 2.14893697485825e-05
HVUL0H00618.2 HVUL7H08959.2 0.000399722662095327
HVUL0H00618.2 HVUL7H09130.2 0.000728131332844285
HVUL0H00618.2 HVUL7H09665.2 3.27657680181334e-08
HVUL0H00618.2 HVUL7H09669.2 0.00219693494605866
HVUL0H00618.2 HVUL7H09778.2 0.669569474351266
HVUL0H00618.2 HVUL7H09932.2 4.37974844863743e-05
HVUL0H00618.2 HVUL7H10289.2 0.00194497523725374
HVUL0H00618.2 HVUL7H10328.2 0.000389952559336455
HVUL0H00618.2 HVUL7H10742.2 0.00118803677856076
HVUL0H00618.2 HVUL7H11211.2 0.000169823696122549
HVUL0H00618.2 HVUL7H11250.2 2.52891776365925e-08
HVUL0H00618.2 HVUL7H11269.2 0.000132599340500917
HVUL0H00618.2 HVUL7H11270.2 0.00234101976932702
HVUL0H00618.2 HVUL7H11271.2 8.33103383126752e-05
HVUL0H00618.2 HVUL7H11280.2 0.00089159481521974
HVUL0H00618.2 HVUL7H11321.2 1.91438150912299e-05
HVUL0H00618.2 HVUL7H11400.2 0.000973528898823689
HVUL0H00618.2 HVUL7H11408.2 0.000345321526267935
HVUL0H00618.2 HVUL7H11451.2 3.85216001530396e-06
HVUL0H00618.2 HVUL7H11474.2 0.000186057964033867
HVUL0H00618.2 HVUL7H11663.2 1.1818673368079e-06
HVUL0H00618.2 HVUL7H11771.2 3.55903654583285e-07
HVUL0H00618.2 HVUL7H12076.2 0.000959221340703959
HVUL0H00618.2 HVUL7H12304.2 8.4426066293995e-05
HVUL0H00618.2 HVUL7H12374.2 1.40274809959476e-07
HVUL0H00618.2 HVUL7H12411.2 0.00076362068895741
HVUL0H00618.2 HVUL7H12579.2 1.15502258862882e-06
HVUL0H00618.2 HVUL7H12585.2 0.000100627715729712
HVUL0H00618.2 HVUL7H12747.2 0.000232898781256259
HVUL0H00618.2 HVUL7H13610.2 4.1642622173929e-07
HVUL0H00618.2 HVUL7H13961.2 0.00107293397406125
HVUL0H00618.2 HVUL7H14260.2 0.000169070499602492
HVUL0H00618.2 HVUL7H14338.2 0.00472462499383966
HVUL0H00618.2 HVUL7H14382.2 4.1364692884296e-07
HVUL0H00618.2 HVUL7H14965.2 3.34021725768921e-08
HVUL0H00618.2 HVUL7H16070.2 0.000570471773782171
HVUL0H00618.2 HVUL7H16596.2 8.35481549583934e-06
HVUL0H00618.2 HVUL7H17250.2 4.34242690257634e-05
HVUL0H00618.2 HVUL7H17329.2 0.00662899973874512
HVUL0H00618.2 HVUL7H17447.2 0.000699939087397962
HVUL0H00618.2 HVUL7H17456.2 0.00119728880236703
HVUL0H00618.2 HVUL7H17461.2 4.46782699940803e-08
HVUL0H00618.2 HVUL7H17671.2 6.28292211216483e-07
HVUL0H00618.2 HVUL7H17764.2 4.3409005493301e-06
HVUL0H00618.2 HVUL7H18066.2 1.55612396593525e-07
HVUL0H00618.2 HVUL7H18795.2 1.96862601270457e-05
HVUL0H00618.2 HVUL7H18847.2 0.000381145883054232
HVUL0H00618.2 HVUL7H19319.2 5.30334880546305e-05
HVUL0H00618.2 HVUL7H19331.2 0.000521156586442238
HVUL0H00618.2 HVUL7H19418.2 0.00194898850263542
HVUL0H00618.2 HVUL7H19427.2 0.000553916452143034
HVUL0H00618.2 HVUL7H19832.2 0.00117702822507529
HVUL0H00618.2 HVUL7H19884.2 0.000443671010353388
HVUL0H00618.2 HVUL7H20140.2 2.39676773737671e-05
HVUL0H00618.2 HVUL7H20466.2 1.53454475574522e-05
HVUL0H00618.2 HVUL7H21382.2 0.000447733163257027
HVUL0H00618.2 HVUL7H21490.2 2.00074925835908e-05
HVUL0H00618.2 HVUL7H21690.2 6.06786732066321e-08
HVUL0H00618.2 HVUL7H21739.2 6.89339860477193e-07
HVUL0H00618.2 HVUL7H21740.2 3.68291686470326e-05
HVUL0H00618.2 HVUL7H21770.2 0.000900688811883784
HVUL0H00618.2 HVUL7H22063.2 5.88548202778662e-05
HVUL0H00618.2 HVUL7H22107.2 1.5411483973701e-05
HVUL0H00618.2 HVUL7H22244.2 1.12168778511535e-06
HVUL0H00618.2 HVUL7H22576.2 2.07755401876181e-05
HVUL0H00618.2 HVUL7H22900.2 0.000490969187287441
HVUL0H00618.2 HVUL7H22998.2 3.01546871125207e-08
HVUL0H00618.2 HVUL7H23144.2 0.00108145118713885
HVUL0H00618.2 HVUL7H23183.2 0.000173858295723527
HVUL0H00618.2 HVUL7H23301.2 0.00194100033574071
HVUL0H00618.2 HVUL7H23448.2 0.000520327426925744
HVUL0H00618.2 HVUL7H23458.2 0.000310022136976245
HVUL0H00618.2 HVUL7H23461.2 7.58769347059015e-05
HVUL0H00618.2 HVUL7H24222.2 0.00130204364675518
HVUL0H00618.2 HVUL7H24730.2 1.01708192049573e-06
HVUL0H00618.2 HVUL7H25294.2 3.13845891234958e-05
HVUL0H00618.2 HVUL7H26958.2 0.00124546328414939
HVUL0H00618.2 HVUL7H27260.2 0.000391254102788073
HVUL0H00618.2 HVUL7H27332.2 0.030917356775075
HVUL0H00618.2 HVUL7H27344.2 4.966131953237e-05
HVUL0H00618.2 HVUL7H28389.2 0.000822464525988397
HVUL0H00618.2 HVUL7H28396.2 0.051811938264156
HVUL0H00618.2 HVUL7H28417.2 0.000751442231412779
HVUL0H00618.2 HVUL7H28664.2 0.000563125082561747
HVUL0H00618.2 HVUL7H29030.2 3.37904052322286e-05
HVUL0H00618.2 HVUL7H29256.2 3.14812384565128e-06
HVUL0H00618.2 HVUL7H29326.2 0.000798201191733029
HVUL0H00618.2 HVUL7H29357.2 0.00196675093045909
HVUL0H00618.2 HVUL7H29358.2 0.00105671031270123
HVUL0H00618.2 HVUL7H29359.2 0.00109047123167322
HVUL0H00618.2 HVUL7H29849.2 6.40672900649043e-07
HVUL0H00618.2 HVUL7H30027.2 1.39178386226377e-07
HVUL0H00618.2 HVUL7H30036.2 8.45118667742639e-08
HVUL0H00618.2 HVUL7H30460.2 8.9391457363298e-05
HVUL0H00618.2 HVUL7H30520.2 1.05241403518852e-05
HVUL0H00618.2 HVUL7H31393.2 0.00128304686550852
HVUL0H00618.2 HVUL7H31656.2 1.93092297535725e-05
HVUL0H00618.2 HVUL7H32212.2 0.00084071419782364
HVUL0H00618.2 HVUL7H32214.2 1.62728685770778e-06
HVUL0H00618.2 HVUL7H32285.2 4.07463651048527e-07
HVUL0H00618.2 HVUL7H32410.2 2.06083099291442e-07
HVUL0H00618.2 HVUL7H32685.2 0.00107981845141102
HVUL0H00618.2 HVUL7H33166.2 0.000142233359198445
HVUL0H00618.2 HVUL7H33294.2 0.00127449170330169
HVUL0H00618.2 HVUL7H33547.2 9.87784206364977e-07
HVUL0H00618.2 HVUL7H34402.2 0.000863180951508234
HVUL0H00618.2 HVUL7H34574.2 0.000482655058453495
HVUL0H00618.2 HVUL7H34630.2 5.51844155708471e-07
HVUL0H00618.2 HVUL7H35265.2 0.000191291280465293
HVUL0H00618.2 HVUL7H35390.2 0.00116410118077612
HVUL0H00618.2 HVUL7H35961.2 0.00129997517280605
HVUL0H00618.2 HVUL7H36649.2 0.000368632143859629
HVUL0H00618.2 HVUL7H37046.2 0.00132835259959776
HVUL0H00618.2 HVUL7H37356.2 0.00172525697098181
HVUL0H00618.2 HVUL7H37434.2 2.49975086047192e-08
HVUL0H00618.2 HVUL7H37847.2 1.78402403048108e-05
HVUL0H00618.2 HVUL7H38167.2 0.00679485008647448
HVUL0H00618.2 HVUL7H38170.2 0.00142843918491043
HVUL0H00618.2 HVUL7H38175.2 0.000138323906989772
HVUL0H00618.2 HVUL7H38182.2 6.87239372350222e-08
HVUL0H00618.2 HVUL7H38320.2 0.00090199375492727
HVUL0H00618.2 HVUL7H38482.2 3.38546617554263e-05
HVUL0H00618.2 HVUL7H39160.2 8.49640156548452e-05
HVUL0H00618.2 HVUL7H39193.2 5.68146498577256e-08
HVUL0H00618.2 HVUL7H39584.2 0.000467387068538267
HVUL0H00618.2 HVUL7H40389.2 0.00118634207844145
HVUL0H00618.2 HVUL7H40652.2 0.00535278050962619
HVUL0H00618.2 HVUL7H41197.2 0.00131262383570821
HVUL0H00618.2 HVUL7H41207.2 0.000476676368463771
HVUL0H00618.2 HVUL7H41444.2 0.000100541825581117
HVUL0H00618.2 HVUL7H41445.2 0.000100541825581117
HVUL0H00618.2 HVUL7H41467.2 0.0558643659281139
HVUL0H00618.2 HVUL7H41469.2 1.19559513181585e-05
HVUL0H00618.2 HVUL7H41796.2 0.000655104457642241
HVUL0H00618.2 HVUL7H42182.2 4.38101454725429e-05
HVUL0H00618.2 HVUL7H42443.2 0.000607506103138806
HVUL0H00618.2 HVUL7H42504.2 0.000295198017643331
HVUL0H00618.2 HVUL7H42896.2 2.94243153711942e-05
HVUL0H00618.2 HVUL7H42996.2 0.000215194859172435
HVUL0H00618.2 HVUL7H43719.2 0.000300967903380429
HVUL0H00618.2 HVUL7H44185.2 0.000656302339873329
HVUL0H00618.2 HVUL7H44630.2 0.000493546138119103
HVUL0H00618.2 HVUL7H44748.2 0.00122123403262433
HVUL0H00618.2 HVUL7H44846.2 0.000171519525665803
HVUL0H00618.2 HVUL7H45102.2 9.2095216837844e-08
HVUL0H00618.2 HVUL7H45291.2 0.00020041258343276
HVUL0H00618.2 HVUL7H46880.2 1.36922963577272e-06
HVUL0H00618.2 HVUL7H48900.2 9.01362573295267e-07
HVUL0H00618.2 HVUL7H49008.2 4.40768234999804e-05
HVUL0H00618.2 HVUL7H49028.2 8.90401619066121e-08
HVUL0H00618.2 HVUL7H49219.2 0.000778095455072009
HVUL0H00618.2 HVUL7H49300.2 3.06444780803607e-05
HVUL0H00618.2 HVUL7H49488.2 1.36310208041322e-05
HVUL0H00618.2 HVUL7H50120.2 5.87192479165668e-07
HVUL0H00618.2 HVUL7H50521.2 7.98996526057158e-08
HVUL0H00618.2 HVUL7H50534.2 9.88735992202321e-08
HVUL0H00618.2 HVUL7H50906.2 5.25284138048948e-06
HVUL0H00618.2 HVUL7H51587.2 0.000320451797997878
HVUL0H00618.2 HVUL7H51951.2 3.83643633722646e-08
HVUL0H00618.2 HVUL7H52181.2 0.000471401239067909
HVUL0H00618.2 HVUL7H53405.2 0.00108972982916006
HVUL0H00618.2 HVUL7H53462.2 0.000488797801511115
HVUL0H00618.2 HVUL7H54031.2 0.000582654357083143
HVUL0H00618.2 HVUL7H55927.2 0.0012470974123236
HVUL0H00618.2 HVUL7H55989.2 0.00032657753483949
HVUL0H00618.2 HVUL7H57481.2 0.000101009507136698
HVUL0H00980.2 HVUL0H01079.2 0.00599212861589487
HVUL0H00980.2 HVUL0H01210.2 0.000332050905562867
HVUL0H00980.2 HVUL0H01543.2 2.09534912979661e-06
HVUL0H00980.2 HVUL0H01651.2 0.163789620481363
HVUL0H00980.2 HVUL0H01703.2 9.95634554884893e-05
HVUL0H00980.2 HVUL0H01832.2 0.00419461135354644
HVUL0H00980.2 HVUL0H02209.2 0.000102787557159218
HVUL0H00980.2 HVUL0H02928.2 0.00447375919202642
HVUL0H00980.2 HVUL0H03139.2 0.00194871369543596
HVUL0H00980.2 HVUL0H03264.2 0.185829350845776
HVUL0H00980.2 HVUL0H03392.2 0.0249777835412802
HVUL0H00980.2 HVUL0H03465.2 4.88226976970045e-06
HVUL0H00980.2 HVUL0H04974.2 0.0621155039412418
HVUL0H00980.2 HVUL0H05540.2 0.0651459103923952
HVUL0H00980.2 HVUL0H05775.2 0.188344828576902
HVUL0H00980.2 HVUL0H06912.2 0.0011440530796899
HVUL0H00980.2 HVUL0H07078.2 0.0331203288729025
HVUL0H00980.2 HVUL0H07208.2 0.00161179812426553
HVUL0H00980.2 HVUL0H07807.2 4.66342470971858e-06
HVUL0H00980.2 HVUL0H07940.2 0.00811739845757567
HVUL0H00980.2 HVUL0H08117.2 0.00958779659107674
HVUL0H00980.2 HVUL0H08118.2 0.0601766863015378
HVUL0H00980.2 HVUL0H08264.2 5.59748441272087e-05
HVUL0H00980.2 HVUL0H08584.2 0.0037099722094212
HVUL0H00980.2 HVUL0H08719.2 0.0495010675526677
HVUL0H00980.2 HVUL0H08808.2 0.0634840214696604
HVUL0H00980.2 HVUL0H09019.2 0.0270123037039478
HVUL0H00980.2 HVUL0H09702.2 0.0189527160476568
HVUL0H00980.2 HVUL0H10043.2 0.000922319364987382
HVUL0H00980.2 HVUL0H10076.2 0.025133053078614
HVUL0H00980.2 HVUL0H10914.2 0.0903620343850733
HVUL0H00980.2 HVUL0H11599.2 3.67262174880947e-06
HVUL0H00980.2 HVUL0H11766.2 5.93686543559554e-06
HVUL0H00980.2 HVUL0H11987.2 1.50154760110013e-06
HVUL0H00980.2 HVUL0H12120.2 9.62087010197706e-06
HVUL0H00980.2 HVUL0H12494.2 0.00456077672851598
HVUL0H00980.2 HVUL0H13454.2 0.0213811100018148
HVUL0H00980.2 HVUL0H13520.2 1.6605564099608e-05
HVUL0H00980.2 HVUL0H14263.2 0.00133001344767693
HVUL0H00980.2 HVUL0H15117.2 0.010103495815018
HVUL0H00980.2 HVUL0H15310.2 0.00133278396444796
HVUL0H00980.2 HVUL0H15602.2 0.00159081805442952
HVUL0H00980.2 HVUL0H15620.2 0.0212968064706386
HVUL0H00980.2 HVUL0H15893.2 0.163421517696205
HVUL0H00980.2 HVUL0H16991.2 0.00239080058616898
HVUL0H00980.2 HVUL0H17597.2 0.000153246696676253
HVUL0H00980.2 HVUL0H21084.2 0.152625478185794
HVUL0H00980.2 HVUL0H21654.2 0.0715138408554043
HVUL0H00980.2 HVUL0H22833.2 0.124265637406121
HVUL0H00980.2 HVUL0H25455.2 0.0424347198403314
HVUL0H00980.2 HVUL0H26112.2 0.0191256116211664
HVUL0H00980.2 HVUL0H27662.2 0.00387868644225969
HVUL0H00980.2 HVUL0H28934.2 0.0314247485305489
HVUL0H00980.2 HVUL0H28935.2 0.0303443292787502
HVUL0H00980.2 HVUL0H29767.2 0.00160704671994926
HVUL0H00980.2 HVUL0H30574.2 0.000780225796632973
HVUL0H00980.2 HVUL0H32454.2 0.0138770477031226
HVUL0H00980.2 HVUL0H33228.2 0.0259479649648179
HVUL0H00980.2 HVUL0H33619.2 0.0142827277927461
HVUL0H00980.2 HVUL0H35888.2 0.0879101834599238
HVUL0H00980.2 HVUL0H36332.2 0.0957048084250777
HVUL0H00980.2 HVUL0H41036.2 0.0148252066542673
HVUL0H00980.2 HVUL0H50911.2 0.0712131859570817
HVUL0H00980.2 HVUL1H00259.2 0.0635453644277671
HVUL0H00980.2 HVUL1H01380.2 0.00993249309554368
HVUL0H00980.2 HVUL1H01625.2 0.218188790154759
HVUL0H00980.2 HVUL1H01938.2 0.000354877741142828
HVUL0H00980.2 HVUL1H02263.2 0.00640611618637628
HVUL0H00980.2 HVUL1H02385.2 0.00896516873506271
HVUL0H00980.2 HVUL1H02387.2 0.0278069558943401
HVUL0H00980.2 HVUL1H02864.2 0.00110998010706436
HVUL0H00980.2 HVUL1H02994.2 0.00297086934054983
HVUL0H00980.2 HVUL1H03353.2 0.0247127093508084
HVUL0H00980.2 HVUL1H03805.2 0.0434171482591282
HVUL0H00980.2 HVUL1H04255.2 0.00970539662372839
HVUL0H00980.2 HVUL1H04256.2 0.00036088965289465
HVUL0H00980.2 HVUL1H05168.2 6.59486790307776e-06
HVUL0H00980.2 HVUL1H05324.2 0.00173044926143572
HVUL0H00980.2 HVUL1H05360.2 5.83140727095863e-05
HVUL0H00980.2 HVUL1H06131.2 0.0735640978266454
HVUL0H00980.2 HVUL1H06197.2 0.0818244855536734
HVUL0H00980.2 HVUL1H06543.2 0.0221972440535082
HVUL0H00980.2 HVUL1H06802.2 0.0198632555703478
HVUL0H00980.2 HVUL1H07337.2 0.0365141959511753
HVUL0H00980.2 HVUL1H07566.2 0.101751366466879
HVUL0H00980.2 HVUL1H07771.2 3.53416227886559e-05
HVUL0H00980.2 HVUL1H07822.2 0.0499783756167802
HVUL0H00980.2 HVUL1H08320.2 0.00920409542318998
HVUL0H00980.2 HVUL1H08352.2 0.0118085179579125
HVUL0H00980.2 HVUL1H08399.2 0.0725892966195769
HVUL0H00980.2 HVUL1H08544.2 0.00572354477901423
HVUL0H00980.2 HVUL1H08935.2 0.0461646623232286
HVUL0H00980.2 HVUL1H09697.2 3.23542229922579e-06
HVUL0H00980.2 HVUL1H09755.2 7.41360198063489e-05
HVUL0H00980.2 HVUL1H09854.2 0.0228771763515454
HVUL0H00980.2 HVUL1H11389.2 0.000507264618093577
HVUL0H00980.2 HVUL1H11631.2 0.0230961401599299
HVUL0H00980.2 HVUL1H11683.2 1.5697106953464e-05
HVUL0H00980.2 HVUL1H11872.2 0.00531008686276818
HVUL0H00980.2 HVUL1H12218.2 0.00526750262444901
HVUL0H00980.2 HVUL1H12220.2 0.00597840418263115
HVUL0H00980.2 HVUL1H12629.2 2.86400793116836e-05
HVUL0H00980.2 HVUL1H12635.2 0.00697705292867538
HVUL0H00980.2 HVUL1H13139.2 0.0424365427412318
HVUL0H00980.2 HVUL1H13394.2 0.00222769429450023
HVUL0H00980.2 HVUL1H14038.2 0.000547779040919701
HVUL0H00980.2 HVUL1H14088.2 0.000564990887055045
HVUL0H00980.2 HVUL1H14226.2 0.117896872939501
HVUL0H00980.2 HVUL1H14474.2 0.0189797256066442
HVUL0H00980.2 HVUL1H15041.2 0.00246846232110643
HVUL0H00980.2 HVUL1H15363.2 5.42540238579067e-05
HVUL0H00980.2 HVUL1H15743.2 0.0128154767007513
HVUL0H00980.2 HVUL1H15858.2 5.03621417059103e-05
HVUL0H00980.2 HVUL1H16764.2 0.0903802347375191
HVUL0H00980.2 HVUL1H16787.2 0.00108835746167626
HVUL0H00980.2 HVUL1H18436.2 0.00796176509172134
HVUL0H00980.2 HVUL1H19148.2 5.69749906992278e-05
HVUL0H00980.2 HVUL1H19507.2 0.226948520570842
HVUL0H00980.2 HVUL1H19514.2 0.0116638357651632
[truncated: 43,848,208 more chars]
