# Supplementary material for: Gene coexpression network analysis combined with metabonomics reveals the resistance responses to powdery mildew in Tibetan hulless barley
Source: Sci Rep. 2018 Oct 8;8:14928. doi: 10.1038/s41598-018-33113-7 (PMC6175840; doi:10.1038/s41598-018-33113-7)
Supplement: Supplementary file 11 — Dataset 1 [file 41598_2018_33113_MOESM11_ESM.zip › sample_Z13/resultVisANTInput-yellow_all.txt]

HVUL0H00155.2 HVUL0H00258.2 0.114135307066894
HVUL0H00155.2 HVUL0H00628.2 0.0377478651344991
HVUL0H00155.2 HVUL0H01189.2 0.0394050854098207
HVUL0H00155.2 HVUL0H02443.2 0.0715107287916629
HVUL0H00155.2 HVUL0H02610.2 0.184085239828857
HVUL0H00155.2 HVUL0H02690.2 0.10560000731401
HVUL0H00155.2 HVUL0H02786.2 0.0839581054894897
HVUL0H00155.2 HVUL0H03448.2 0.125301134455292
HVUL0H00155.2 HVUL0H03543.2 0.1727380907994
HVUL0H00155.2 HVUL0H03914.2 0.0641600770459203
HVUL0H00155.2 HVUL0H04104.2 0.0319034553483576
HVUL0H00155.2 HVUL0H07395.2 0.139960166134823
HVUL0H00155.2 HVUL0H07603.2 0.12014368686367
HVUL0H00155.2 HVUL0H07961.2 0.137777816864354
HVUL0H00155.2 HVUL0H09820.2 0.0960714563402936
HVUL0H00155.2 HVUL0H10580.2 0.0126288397817151
HVUL0H00155.2 HVUL0H12603.2 0.133381677206046
HVUL0H00155.2 HVUL0H12663.2 0.14972186454521
HVUL0H00155.2 HVUL0H13152.2 0.14075107406217
HVUL0H00155.2 HVUL0H13383.2 0.0366089206617259
HVUL0H00155.2 HVUL0H15651.2 0.157495000257488
HVUL0H00155.2 HVUL0H16533.2 0.118036651755776
HVUL0H00155.2 HVUL0H17018.2 0.147547730662727
HVUL0H00155.2 HVUL0H18457.2 0.118145226655173
HVUL0H00155.2 HVUL0H18875.2 0.129660500121011
HVUL0H00155.2 HVUL0H20583.2 0.0820843655907
HVUL0H00155.2 HVUL0H21984.2 0.157009455224987
HVUL0H00155.2 HVUL0H26066.2 0.0932386003739253
HVUL0H00155.2 HVUL0H30536.2 0.134110321434726
HVUL0H00155.2 HVUL0H31223.2 0.0626690150700723
HVUL0H00155.2 HVUL0H35121.2 0.0296128966024018
HVUL0H00155.2 HVUL0H45411.2 0.189895463913047
HVUL0H00155.2 HVUL0H46714.2 0.102753179390636
HVUL0H00155.2 HVUL0H47946.2 0.0316829940634765
HVUL0H00155.2 HVUL1H01391.2 0.107680034483229
HVUL0H00155.2 HVUL1H01910.2 0.177777485962765
HVUL0H00155.2 HVUL1H02310.2 0.171134992910649
HVUL0H00155.2 HVUL1H02488.2 0.143688403675313
HVUL0H00155.2 HVUL1H03020.2 0.138846444027538
HVUL0H00155.2 HVUL1H03639.2 0.115660470359066
HVUL0H00155.2 HVUL1H04081.2 0.0069339265770457
HVUL0H00155.2 HVUL1H04659.2 0.10928962528641
HVUL0H00155.2 HVUL1H04968.2 0.15608011240222
HVUL0H00155.2 HVUL1H08426.2 0.0611899908358916
HVUL0H00155.2 HVUL1H08998.2 0.133926259618287
HVUL0H00155.2 HVUL1H09152.2 0.150977232529614
HVUL0H00155.2 HVUL1H09362.2 0.107109561221455
HVUL0H00155.2 HVUL1H10249.2 0.167383906874614
HVUL0H00155.2 HVUL1H10310.2 0.168449733889701
HVUL0H00155.2 HVUL1H11017.2 0.119327248386873
HVUL0H00155.2 HVUL1H11018.2 0.103527168527759
HVUL0H00155.2 HVUL1H11849.2 0.120210322677355
HVUL0H00155.2 HVUL1H12016.2 0.155858745802574
HVUL0H00155.2 HVUL1H12084.2 0.11390427048466
HVUL0H00155.2 HVUL1H12443.2 0.0110416317345241
HVUL0H00155.2 HVUL1H12954.2 0.113331903940987
HVUL0H00155.2 HVUL1H14266.2 0.00637466628518196
HVUL0H00155.2 HVUL1H14530.2 0.196561019949706
HVUL0H00155.2 HVUL1H15044.2 0.0867857169888177
HVUL0H00155.2 HVUL1H15095.2 0.148444730040848
HVUL0H00155.2 HVUL1H16206.2 0.113586556089714
HVUL0H00155.2 HVUL1H17381.2 0.0542510103206792
HVUL0H00155.2 HVUL1H17393.2 0.159157334618358
HVUL0H00155.2 HVUL1H18502.2 0.137829754386338
HVUL0H00155.2 HVUL1H18992.2 0.0134543023961942
HVUL0H00155.2 HVUL1H19658.2 0.000114380540347278
HVUL0H00155.2 HVUL1H21290.2 0.10041448607093
HVUL0H00155.2 HVUL1H21400.2 0.17564264987495
HVUL0H00155.2 HVUL1H21780.2 0.00392971324830542
HVUL0H00155.2 HVUL1H21958.2 0.179219589647213
HVUL0H00155.2 HVUL1H23576.2 0.0981291251458841
HVUL0H00155.2 HVUL1H23884.2 0.104454868151071
HVUL0H00155.2 HVUL1H25781.2 0.0506173005962599
HVUL0H00155.2 HVUL1H26693.2 0.112866497464805
HVUL0H00155.2 HVUL1H27440.2 0.0654329541327947
HVUL0H00155.2 HVUL1H27761.2 0.128265424196401
HVUL0H00155.2 HVUL1H28046.2 0.0673376971728498
HVUL0H00155.2 HVUL1H28426.2 0.0785272337409023
HVUL0H00155.2 HVUL1H29594.2 0.149030584324449
HVUL0H00155.2 HVUL1H29985.2 0.141278335800275
HVUL0H00155.2 HVUL1H31784.2 0.157784264372381
HVUL0H00155.2 HVUL1H33825.2 0.126381234970911
HVUL0H00155.2 HVUL1H34913.2 0.12263232122769
HVUL0H00155.2 HVUL1H38022.2 0.094854452464413
HVUL0H00155.2 HVUL1H38418.2 0.0287211886416801
HVUL0H00155.2 HVUL1H40748.2 0.104671658141154
HVUL0H00155.2 HVUL1H41667.2 0.16651210027066
HVUL0H00155.2 HVUL1H42112.2 0.0770097428585893
HVUL0H00155.2 HVUL1H42191.2 0.16420864982084
HVUL0H00155.2 HVUL1H43472.2 0.123750059978749
HVUL0H00155.2 HVUL1H45865.2 0.107787256634962
HVUL0H00155.2 HVUL1H45917.2 0.179023472272685
HVUL0H00155.2 HVUL1H48708.2 0.12163668798023
HVUL0H00155.2 HVUL1H51055.2 0.158983760066888
HVUL0H00155.2 HVUL1H52569.2 0.146163301508553
HVUL0H00155.2 HVUL1H52571.2 0.125537883326519
HVUL0H00155.2 HVUL1H52784.2 0.131516001892815
HVUL0H00155.2 HVUL1H53950.2 0.136183948681958
HVUL0H00155.2 HVUL1H57238.2 0.131348496450267
HVUL0H00155.2 HVUL1H57565.2 0.158102631177518
HVUL0H00155.2 HVUL1H58589.2 0.173477101482393
HVUL0H00155.2 HVUL1H59682.2 0.0984486498907852
HVUL0H00155.2 HVUL2H00243.2 0.0793269865190902
HVUL0H00155.2 HVUL2H01263.2 0.118489219747674
HVUL0H00155.2 HVUL2H01381.2 0.00419577603935285
HVUL0H00155.2 HVUL2H01828.2 0.118278661718621
HVUL0H00155.2 HVUL2H02126.2 0.179651093069622
HVUL0H00155.2 HVUL2H02222.2 0.112556406152546
HVUL0H00155.2 HVUL2H03410.2 0.182778932484713
HVUL0H00155.2 HVUL2H03755.2 0.0699510947220092
HVUL0H00155.2 HVUL2H05703.2 0.132120677504765
HVUL0H00155.2 HVUL2H05722.2 0.0932374975355493
HVUL0H00155.2 HVUL2H07171.2 0.158480969543911
HVUL0H00155.2 HVUL2H07582.2 0.0888534738264002
HVUL0H00155.2 HVUL2H09416.2 0.0736321824180367
HVUL0H00155.2 HVUL2H09675.2 0.115598053693091
HVUL0H00155.2 HVUL2H10166.2 0.146770687313854
HVUL0H00155.2 HVUL2H10376.2 0.0355400411000217
HVUL0H00155.2 HVUL2H10433.2 0.104559012637865
HVUL0H00155.2 HVUL2H10831.2 0.0925613360542959
HVUL0H00155.2 HVUL2H11161.2 0.124919512712318
HVUL0H00155.2 HVUL2H12264.2 0.17992041341775
HVUL0H00155.2 HVUL2H12740.2 0.0678646244567907
HVUL0H00155.2 HVUL2H13979.2 0.173450447365571
HVUL0H00155.2 HVUL2H14501.2 0.0262428757922735
HVUL0H00155.2 HVUL2H15256.2 0.177323407098282
HVUL0H00155.2 HVUL2H16064.2 0.0676686592413914
HVUL0H00155.2 HVUL2H16106.2 0.167370183628065
HVUL0H00155.2 HVUL2H16919.2 0.00536590477402271
HVUL0H00155.2 HVUL2H17572.2 0.182534417339128
HVUL0H00155.2 HVUL2H18160.2 0.0532901204980362
HVUL0H00155.2 HVUL2H18204.2 0.0993350027307685
HVUL0H00155.2 HVUL2H18254.2 0.141853245350828
HVUL0H00155.2 HVUL2H18256.2 0.139730637671793
HVUL0H00155.2 HVUL2H18475.2 0.119435588866121
HVUL0H00155.2 HVUL2H19289.2 0.16143173102998
HVUL0H00155.2 HVUL2H19629.2 0.138123009794363
HVUL0H00155.2 HVUL2H19960.2 0.165170949516229
HVUL0H00155.2 HVUL2H20368.2 0.150208336228265
HVUL0H00155.2 HVUL2H22219.2 0.167100501420239
HVUL0H00155.2 HVUL2H22684.2 0.16033142119463
HVUL0H00155.2 HVUL2H22719.2 0.127221878054323
HVUL0H00155.2 HVUL2H22733.2 0.14408059739095
HVUL0H00155.2 HVUL2H23132.2 0.139065945299229
HVUL0H00155.2 HVUL2H24005.2 0.126775114515211
HVUL0H00155.2 HVUL2H24180.2 0.141463799691312
HVUL0H00155.2 HVUL2H24234.2 0.158358724049093
HVUL0H00155.2 HVUL2H24723.2 0.15840707106628
HVUL0H00155.2 HVUL2H25161.2 0.167482539354413
HVUL0H00155.2 HVUL2H25222.2 0.168832195156054
HVUL0H00155.2 HVUL2H25943.2 0.161728558746047
HVUL0H00155.2 HVUL2H26103.2 0.0906431776350237
HVUL0H00155.2 HVUL2H26551.2 0.154642140356974
HVUL0H00155.2 HVUL2H27561.2 0.150680435840833
HVUL0H00155.2 HVUL2H28179.2 0.00899790792133277
HVUL0H00155.2 HVUL2H29281.2 0.154653546715449
HVUL0H00155.2 HVUL2H29695.2 0.0605995461381538
HVUL0H00155.2 HVUL2H29745.2 0.156241682554685
HVUL0H00155.2 HVUL2H30559.2 0.0392068791460975
HVUL0H00155.2 HVUL2H31368.2 0.155045686621179
HVUL0H00155.2 HVUL2H31624.2 0.123468860571599
HVUL0H00155.2 HVUL2H31746.2 0.130881407071462
HVUL0H00155.2 HVUL2H31875.2 0.0306245666106055
HVUL0H00155.2 HVUL2H32775.2 0.159750981811382
HVUL0H00155.2 HVUL2H32843.2 0.148124893193773
HVUL0H00155.2 HVUL2H33188.2 0.140195096355115
HVUL0H00155.2 HVUL2H33642.2 0.0959419210259283
HVUL0H00155.2 HVUL2H34435.2 0.128162566887088
HVUL0H00155.2 HVUL2H35149.2 0.194484843912322
HVUL0H00155.2 HVUL2H35246.2 0.145157171614521
HVUL0H00155.2 HVUL2H35570.2 0.107139308326225
HVUL0H00155.2 HVUL2H35813.2 0.0743005974932721
HVUL0H00155.2 HVUL2H35814.2 0.136983500505137
HVUL0H00155.2 HVUL2H36045.2 0.147079814676883
HVUL0H00155.2 HVUL2H36066.2 0.0474691973980156
HVUL0H00155.2 HVUL2H36784.2 0.00933223214247893
HVUL0H00155.2 HVUL2H37118.2 0.15974690266012
HVUL0H00155.2 HVUL2H38095.2 0.0493071517174911
HVUL0H00155.2 HVUL2H39733.2 0.14888305397017
HVUL0H00155.2 HVUL2H40557.2 0.161794065105317
HVUL0H00155.2 HVUL2H43055.2 0.144135607794248
HVUL0H00155.2 HVUL2H43583.2 0.0787847732192379
HVUL0H00155.2 HVUL2H44689.2 0.0861045453885439
HVUL0H00155.2 HVUL2H45175.2 0.172556273044141
HVUL0H00155.2 HVUL2H45312.2 0.13882256592084
HVUL0H00155.2 HVUL2H45582.2 0.143501334645186
HVUL0H00155.2 HVUL2H45909.2 0.146052003934361
HVUL0H00155.2 HVUL2H46409.2 0.177510331919835
HVUL0H00155.2 HVUL2H46560.2 0.146722542630484
HVUL0H00155.2 HVUL2H46702.2 0.0958243860031315
HVUL0H00155.2 HVUL2H48110.2 0.185796030225508
HVUL0H00155.2 HVUL2H49844.2 0.127213540454266
HVUL0H00155.2 HVUL2H50134.2 0.0328783345103599
HVUL0H00155.2 HVUL2H50975.2 0.0674063575677337
HVUL0H00155.2 HVUL2H50984.2 0.14624539229921
HVUL0H00155.2 HVUL2H52425.2 0.182608043136188
HVUL0H00155.2 HVUL2H52460.2 0.175041419340342
HVUL0H00155.2 HVUL2H52768.2 0.172766414554352
HVUL0H00155.2 HVUL2H53369.2 0.0589435949308015
HVUL0H00155.2 HVUL2H54250.2 0.0503992815720651
HVUL0H00155.2 HVUL2H54717.2 0.188653227718082
HVUL0H00155.2 HVUL2H54935.2 0.0599859598543803
HVUL0H00155.2 HVUL3H00896.2 0.0160429916907734
HVUL0H00155.2 HVUL3H00974.2 0.135634563393827
HVUL0H00155.2 HVUL3H01512.2 0.0736413458205252
HVUL0H00155.2 HVUL3H01536.2 0.176813775383795
HVUL0H00155.2 HVUL3H02243.2 0.144307798060963
HVUL0H00155.2 HVUL3H03322.2 0.151391341924193
HVUL0H00155.2 HVUL3H03522.2 0.0167765888930153
HVUL0H00155.2 HVUL3H03996.2 0.171957769656017
HVUL0H00155.2 HVUL3H04986.2 0.136672057528734
HVUL0H00155.2 HVUL3H05437.2 0.0821119368421636
HVUL0H00155.2 HVUL3H05641.2 0.0546612589622173
HVUL0H00155.2 HVUL3H05642.2 0.0931897303678038
HVUL0H00155.2 HVUL3H07787.2 0.129733093179897
HVUL0H00155.2 HVUL3H08229.2 0.109510312335886
HVUL0H00155.2 HVUL3H08331.2 0.014219693554133
HVUL0H00155.2 HVUL3H11637.2 0.12802469705579
HVUL0H00155.2 HVUL3H12428.2 0.175277480726118
HVUL0H00155.2 HVUL3H12601.2 0.0881970327121545
HVUL0H00155.2 HVUL3H12718.2 0.173005519900166
HVUL0H00155.2 HVUL3H13162.2 0.121136795591032
HVUL0H00155.2 HVUL3H13303.2 0.118767764793059
HVUL0H00155.2 HVUL3H14151.2 0.126440285830797
HVUL0H00155.2 HVUL3H14647.2 0.163181954660692
HVUL0H00155.2 HVUL3H14759.2 0.148555009012474
HVUL0H00155.2 HVUL3H15097.2 0.130621277912313
HVUL0H00155.2 HVUL3H15768.2 0.130082267173055
HVUL0H00155.2 HVUL3H15887.2 0.165368157303886
HVUL0H00155.2 HVUL3H16282.2 0.117679852705172
HVUL0H00155.2 HVUL3H17611.2 0.144458691969664
HVUL0H00155.2 HVUL3H17781.2 0.13370428031374
HVUL0H00155.2 HVUL3H18319.2 0.000169497928061122
HVUL0H00155.2 HVUL3H18448.2 0.182474069513135
HVUL0H00155.2 HVUL3H18918.2 0.0177805563347428
HVUL0H00155.2 HVUL3H18920.2 0.0301357988503112
HVUL0H00155.2 HVUL3H18922.2 0.0390963977435652
HVUL0H00155.2 HVUL3H19281.2 0.133122186502274
HVUL0H00155.2 HVUL3H19415.2 0.172455283090055
HVUL0H00155.2 HVUL3H20428.2 0.124304929483421
HVUL0H00155.2 HVUL3H21568.2 0.0973648636523681
HVUL0H00155.2 HVUL3H21570.2 0.16536846740105
HVUL0H00155.2 HVUL3H21714.2 0.171621486962828
HVUL0H00155.2 HVUL3H22750.2 0.0509677379372067
HVUL0H00155.2 HVUL3H22942.2 0.131642014110579
HVUL0H00155.2 HVUL3H23068.2 0.111784833615505
HVUL0H00155.2 HVUL3H23762.2 0.134535943826689
HVUL0H00155.2 HVUL3H24263.2 0.100937003394032
HVUL0H00155.2 HVUL3H24265.2 0.0646968058544697
HVUL0H00155.2 HVUL3H24266.2 0.158367690013535
HVUL0H00155.2 HVUL3H26931.2 0.0325389357099043
HVUL0H00155.2 HVUL3H27292.2 0.140724859376048
HVUL0H00155.2 HVUL3H27507.2 0.00272876630002342
HVUL0H00155.2 HVUL3H31373.2 0.0363669569577526
HVUL0H00155.2 HVUL3H32982.2 0.136318452553178
HVUL0H00155.2 HVUL3H33094.2 0.161234657345797
HVUL0H00155.2 HVUL3H34998.2 0.0378711082124529
HVUL0H00155.2 HVUL3H35285.2 0.0881255449265721
HVUL0H00155.2 HVUL3H37080.2 0.173773012872012
HVUL0H00155.2 HVUL3H37961.2 0.15226226775597
HVUL0H00155.2 HVUL3H38013.2 0.0152342124296049
HVUL0H00155.2 HVUL3H38801.2 0.0981411578305333
HVUL0H00155.2 HVUL3H39846.2 0.142240832020134
HVUL0H00155.2 HVUL3H41673.2 0.131275646905323
HVUL0H00155.2 HVUL3H42482.2 0.052288520033695
HVUL0H00155.2 HVUL3H43787.2 0.0695814588215607
HVUL0H00155.2 HVUL3H45441.2 0.147562605881408
HVUL0H00155.2 HVUL3H45820.2 0.0499614334322664
HVUL0H00155.2 HVUL3H46221.2 0.00700819077186685
HVUL0H00155.2 HVUL3H46222.2 0.00385799084813265
HVUL0H00155.2 HVUL3H46948.2 0.0906723838095207
HVUL0H00155.2 HVUL3H48376.2 0.174038966446552
HVUL0H00155.2 HVUL3H50496.2 0.188880754505153
HVUL0H00155.2 HVUL3H55696.2 0.0451576526589564
HVUL0H00155.2 HVUL3H55706.2 0.182094528823996
HVUL0H00155.2 HVUL3H56227.2 0.0928287501776034
HVUL0H00155.2 HVUL3H56809.2 0.120429982371263
HVUL0H00155.2 HVUL3H57619.2 0.0612870175505693
HVUL0H00155.2 HVUL3H57924.2 0.140384222530434
HVUL0H00155.2 HVUL4H01292.2 0.0991374945761396
HVUL0H00155.2 HVUL4H01567.2 0.000472388329688913
HVUL0H00155.2 HVUL4H02701.2 0.15964483813358
HVUL0H00155.2 HVUL4H02987.2 0.0191768949318269
HVUL0H00155.2 HVUL4H03262.2 0.0238077893910005
HVUL0H00155.2 HVUL4H03498.2 0.104939192720508
HVUL0H00155.2 HVUL4H03611.2 0.0205667294778556
HVUL0H00155.2 HVUL4H03924.2 0.0294309367106
HVUL0H00155.2 HVUL4H04419.2 0.128281701876705
HVUL0H00155.2 HVUL4H04887.2 0.162132183860331
HVUL0H00155.2 HVUL4H04952.2 0.143615130613183
HVUL0H00155.2 HVUL4H06480.2 0.112071120142104
HVUL0H00155.2 HVUL4H07474.2 0.173527500018453
HVUL0H00155.2 HVUL4H07828.2 0.0986945345695584
HVUL0H00155.2 HVUL4H08159.2 0.144014171506939
HVUL0H00155.2 HVUL4H08248.2 0.0978774902482177
HVUL0H00155.2 HVUL4H08490.2 0.129772480846476
HVUL0H00155.2 HVUL4H08860.2 0.0101529456711791
HVUL0H00155.2 HVUL4H09246.2 0.141486562014105
HVUL0H00155.2 HVUL4H10534.2 0.181434650591825
HVUL0H00155.2 HVUL4H10535.2 0.0985389935520436
HVUL0H00155.2 HVUL4H10599.2 0.161114077509433
HVUL0H00155.2 HVUL4H11493.2 0.0247306721024128
HVUL0H00155.2 HVUL4H12172.2 0.171730508601185
HVUL0H00155.2 HVUL4H12658.2 0.165754934142728
HVUL0H00155.2 HVUL4H13254.2 0.133555262267978
HVUL0H00155.2 HVUL4H13284.2 0.0173545477031014
HVUL0H00155.2 HVUL4H14105.2 0.0928721952419458
HVUL0H00155.2 HVUL4H14395.2 0.15737250435865
HVUL0H00155.2 HVUL4H14799.2 0.130225054720775
HVUL0H00155.2 HVUL4H17201.2 0.128399808510336
HVUL0H00155.2 HVUL4H18320.2 0.0113038246068176
HVUL0H00155.2 HVUL4H20047.2 0.0731926892406225
HVUL0H00155.2 HVUL4H20452.2 0.0360754224311199
HVUL0H00155.2 HVUL4H20935.2 0.137009083843537
HVUL0H00155.2 HVUL4H20936.2 0.131547012831411
HVUL0H00155.2 HVUL4H20939.2 0.16754825259609
HVUL0H00155.2 HVUL4H21383.2 0.0275083872633042
HVUL0H00155.2 HVUL4H21602.2 0.0320612062021436
HVUL0H00155.2 HVUL4H22567.2 0.0846173065001108
HVUL0H00155.2 HVUL4H23088.2 0.0358767833402601
HVUL0H00155.2 HVUL4H23319.2 0.00653695612025583
HVUL0H00155.2 HVUL4H24293.2 0.0196719276788992
HVUL0H00155.2 HVUL4H24321.2 0.102414177488281
HVUL0H00155.2 HVUL4H24964.2 0.161622866115086
HVUL0H00155.2 HVUL4H24985.2 0.111314815339392
HVUL0H00155.2 HVUL4H25018.2 0.11984251487653
HVUL0H00155.2 HVUL4H25663.2 0.0575017919754939
HVUL0H00155.2 HVUL4H26286.2 0.0013541846616574
HVUL0H00155.2 HVUL4H26602.2 0.134929754142297
HVUL0H00155.2 HVUL4H29382.2 0.13980817780864
HVUL0H00155.2 HVUL4H29640.2 0.132208503354824
HVUL0H00155.2 HVUL4H29820.2 0.0296288487617432
HVUL0H00155.2 HVUL4H29960.2 0.150501127900908
HVUL0H00155.2 HVUL4H30526.2 0.131334519358256
HVUL0H00155.2 HVUL4H31121.2 0.0124914090909613
HVUL0H00155.2 HVUL4H31144.2 0.101595295120341
HVUL0H00155.2 HVUL4H31285.2 0.112408706596817
HVUL0H00155.2 HVUL4H32574.2 0.0943663916216766
HVUL0H00155.2 HVUL4H32725.2 0.138021005766612
HVUL0H00155.2 HVUL4H33125.2 0.0585788382859387
HVUL0H00155.2 HVUL4H33897.2 0.143111393786038
HVUL0H00155.2 HVUL4H34907.2 0.0317180289791474
HVUL0H00155.2 HVUL4H35072.2 0.0866372386292027
HVUL0H00155.2 HVUL4H36166.2 0.150929118049652
HVUL0H00155.2 HVUL4H36344.2 0.0931612899754839
HVUL0H00155.2 HVUL4H37513.2 0.130153594708914
HVUL0H00155.2 HVUL4H38119.2 0.172713432648541
HVUL0H00155.2 HVUL4H38242.2 0.0982182988191423
HVUL0H00155.2 HVUL4H38563.2 0.0548182259752965
HVUL0H00155.2 HVUL4H38756.2 0.123074750693979
HVUL0H00155.2 HVUL4H39007.2 0.0320220203616048
HVUL0H00155.2 HVUL4H42499.2 0.0720932168842933
HVUL0H00155.2 HVUL4H42553.2 0.0931194599904926
HVUL0H00155.2 HVUL4H47765.2 0.00101920485156703
HVUL0H00155.2 HVUL4H47767.2 0.160440754638944
HVUL0H00155.2 HVUL4H48525.2 0.0942313776934143
HVUL0H00155.2 HVUL4H50715.2 0.164303484602276
HVUL0H00155.2 HVUL4H51783.2 0.180022250796989
HVUL0H00155.2 HVUL4H54015.2 0.165083154239127
HVUL0H00155.2 HVUL4H54458.2 0.170569079600863
HVUL0H00155.2 HVUL4H55621.2 0.126737467079362
HVUL0H00155.2 HVUL4H55780.2 0.0957557551805323
HVUL0H00155.2 HVUL4H55852.2 0.18805480330592
HVUL0H00155.2 HVUL4H56078.2 0.139926256806725
HVUL0H00155.2 HVUL4H58521.2 0.124868652341757
HVUL0H00155.2 HVUL4H59046.2 0.173556864248365
HVUL0H00155.2 HVUL4H59209.2 0.0775424625281919
HVUL0H00155.2 HVUL4H59419.2 0.0776913798913329
HVUL0H00155.2 HVUL5H01666.2 0.056656591196809
HVUL0H00155.2 HVUL5H02085.2 0.165305793266508
HVUL0H00155.2 HVUL5H02508.2 0.035885189684423
HVUL0H00155.2 HVUL5H02714.2 0.159255420905772
HVUL0H00155.2 HVUL5H02899.2 0.0547584777853855
HVUL0H00155.2 HVUL5H02983.2 0.122931399679519
HVUL0H00155.2 HVUL5H03710.2 0.0890452986732899
HVUL0H00155.2 HVUL5H04065.2 0.138202441744416
HVUL0H00155.2 HVUL5H04245.2 0.143528244277976
HVUL0H00155.2 HVUL5H04523.2 0.00332121546467417
HVUL0H00155.2 HVUL5H04569.2 0.0939049302764358
HVUL0H00155.2 HVUL5H04570.2 0.156030318504044
HVUL0H00155.2 HVUL5H05635.2 0.155612501737482
HVUL0H00155.2 HVUL5H05659.2 0.143767092951959
HVUL0H00155.2 HVUL5H06737.2 0.126040621669033
HVUL0H00155.2 HVUL5H06851.2 0.175203508800037
HVUL0H00155.2 HVUL5H06867.2 0.100322961317312
HVUL0H00155.2 HVUL5H07113.2 0.17588885883575
HVUL0H00155.2 HVUL5H09951.2 0.139388219242136
HVUL0H00155.2 HVUL5H11816.2 0.00944717388616789
HVUL0H00155.2 HVUL5H12069.2 0.184861146251766
HVUL0H00155.2 HVUL5H12102.2 0.0465701718904231
HVUL0H00155.2 HVUL5H12193.2 0.0839816193974646
HVUL0H00155.2 HVUL5H12524.2 0.177938714956412
HVUL0H00155.2 HVUL5H14862.2 0.0151994803299247
HVUL0H00155.2 HVUL5H15696.2 0.15847431933807
HVUL0H00155.2 HVUL5H15901.2 0.174703469939887
HVUL0H00155.2 HVUL5H16046.2 0.137644857846638
HVUL0H00155.2 HVUL5H16644.2 0.0812550732860324
HVUL0H00155.2 HVUL5H18137.2 0.00072632401748616
HVUL0H00155.2 HVUL5H19345.2 0.0381512105035395
HVUL0H00155.2 HVUL5H19727.2 0.118053674801939
HVUL0H00155.2 HVUL5H20357.2 0.16058745050118
HVUL0H00155.2 HVUL5H20781.2 0.145660238074906
HVUL0H00155.2 HVUL5H22031.2 0.0890335032953204
HVUL0H00155.2 HVUL5H22045.2 0.00222750396798031
HVUL0H00155.2 HVUL5H22379.2 0.156081078941049
HVUL0H00155.2 HVUL5H22968.2 0.142573360481022
HVUL0H00155.2 HVUL5H22970.2 0.133459112367146
HVUL0H00155.2 HVUL5H23218.2 0.161555564161234
HVUL0H00155.2 HVUL5H25356.2 0.171590856617431
HVUL0H00155.2 HVUL5H25360.2 0.168215000150829
HVUL0H00155.2 HVUL5H25703.2 0.126388271345445
HVUL0H00155.2 HVUL5H25762.2 0.151383628649934
HVUL0H00155.2 HVUL5H26371.2 0.138716066873641
HVUL0H00155.2 HVUL5H26827.2 0.15605751990944
HVUL0H00155.2 HVUL5H27142.2 0.173146489895131
HVUL0H00155.2 HVUL5H27517.2 0.0761930623825233
HVUL0H00155.2 HVUL5H28829.2 0.148338635577933
HVUL0H00155.2 HVUL5H28910.2 0.186298579702118
HVUL0H00155.2 HVUL5H28949.2 0.10003910464485
HVUL0H00155.2 HVUL5H29110.2 0.198317023874736
HVUL0H00155.2 HVUL5H30360.2 0.136947597576073
HVUL0H00155.2 HVUL5H30607.2 0.197547349669432
HVUL0H00155.2 HVUL5H31425.2 0.00961497868035371
HVUL0H00155.2 HVUL5H31574.2 0.062698414740801
HVUL0H00155.2 HVUL5H31765.2 0.0297883708010103
HVUL0H00155.2 HVUL5H32464.2 0.137526515113222
HVUL0H00155.2 HVUL5H32750.2 0.178823006511682
HVUL0H00155.2 HVUL5H32753.2 0.00180181262098064
HVUL0H00155.2 HVUL5H32754.2 0.0104577074218022
HVUL0H00155.2 HVUL5H32755.2 0.0244837815677873
HVUL0H00155.2 HVUL5H32756.2 0.0208055523437217
HVUL0H00155.2 HVUL5H32757.2 0.00507689631144675
HVUL0H00155.2 HVUL5H33572.2 0.127121491789254
HVUL0H00155.2 HVUL5H34179.2 0.183162037581861
HVUL0H00155.2 HVUL5H34180.2 0.171569778898627
HVUL0H00155.2 HVUL5H34499.2 0.159855533483524
HVUL0H00155.2 HVUL5H35182.2 0.12699948703259
HVUL0H00155.2 HVUL5H36133.2 0.107843387862441
HVUL0H00155.2 HVUL5H36336.2 0.160961328898321
HVUL0H00155.2 HVUL5H37821.2 0.0191118439343404
HVUL0H00155.2 HVUL5H38807.2 0.0123772395149843
HVUL0H00155.2 HVUL5H38808.2 0.168151599344031
HVUL0H00155.2 HVUL5H39668.2 0.10480850251519
HVUL0H00155.2 HVUL5H39821.2 0.0765030437606308
HVUL0H00155.2 HVUL5H40071.2 0.0782340230236128
HVUL0H00155.2 HVUL5H41106.2 0.126166825286087
HVUL0H00155.2 HVUL5H41477.2 0.131743315791206
HVUL0H00155.2 HVUL5H41940.2 0.153628149318153
HVUL0H00155.2 HVUL5H42167.2 0.16039031365208
HVUL0H00155.2 HVUL5H43602.2 0.00602483411421313
HVUL0H00155.2 HVUL5H44901.2 0.0551469920019314
HVUL0H00155.2 HVUL5H45248.2 0.130893535712356
HVUL0H00155.2 HVUL5H45931.2 0.0966750488786171
HVUL0H00155.2 HVUL5H47411.2 0.0631284754549445
HVUL0H00155.2 HVUL5H48389.2 0.0789645402876731
HVUL0H00155.2 HVUL5H49107.2 0.141106412130154
HVUL0H00155.2 HVUL5H49575.2 0.0913214042044814
HVUL0H00155.2 HVUL5H49949.2 0.180997817425593
HVUL0H00155.2 HVUL5H50157.2 0.174540760345718
HVUL0H00155.2 HVUL5H50998.2 0.138385137886368
HVUL0H00155.2 HVUL5H51283.2 0.140539174818001
HVUL0H00155.2 HVUL5H52409.2 0.109891011857629
HVUL0H00155.2 HVUL5H53344.2 0.166443398629802
HVUL0H00155.2 HVUL5H54817.2 0.143567471733491
HVUL0H00155.2 HVUL5H55327.2 0.112076182197162
HVUL0H00155.2 HVUL5H59550.2 0.134976604787211
HVUL0H00155.2 HVUL6H00578.2 0.160024576506071
HVUL0H00155.2 HVUL6H00579.2 0.129303503201181
HVUL0H00155.2 HVUL6H01532.2 0.130146354162023
HVUL0H00155.2 HVUL6H04137.2 0.0002654311288282
HVUL0H00155.2 HVUL6H05273.2 0.0372430051577541
HVUL0H00155.2 HVUL6H05484.2 0.11223783673114
HVUL0H00155.2 HVUL6H05487.2 0.163433268514491
HVUL0H00155.2 HVUL6H06287.2 0.101571957567848
HVUL0H00155.2 HVUL6H06725.2 0.0533553302009979
HVUL0H00155.2 HVUL6H07286.2 0.000256059423808119
HVUL0H00155.2 HVUL6H07493.2 0.0395198161980963
HVUL0H00155.2 HVUL6H08266.2 0.087964996536274
HVUL0H00155.2 HVUL6H09727.2 0.151242440690695
HVUL0H00155.2 HVUL6H10655.2 0.175734907053858
HVUL0H00155.2 HVUL6H11304.2 0.137334323799797
HVUL0H00155.2 HVUL6H11866.2 0.124537204083779
HVUL0H00155.2 HVUL6H12676.2 0.166156153008645
HVUL0H00155.2 HVUL6H15174.2 0.166156887217317
HVUL0H00155.2 HVUL6H15570.2 0.194714252743287
HVUL0H00155.2 HVUL6H15630.2 0.150719992234661
HVUL0H00155.2 HVUL6H17185.2 0.148141207234021
HVUL0H00155.2 HVUL6H17291.2 0.0775917011625337
HVUL0H00155.2 HVUL6H17797.2 0.146271936120042
HVUL0H00155.2 HVUL6H17912.2 0.127251986389252
HVUL0H00155.2 HVUL6H18926.2 0.116117965785657
HVUL0H00155.2 HVUL6H19235.2 0.0797264526393759
HVUL0H00155.2 HVUL6H20311.2 0.00671540778727839
HVUL0H00155.2 HVUL6H21520.2 0.0587445602926311
HVUL0H00155.2 HVUL6H22211.2 0.168449091067836
HVUL0H00155.2 HVUL6H23910.2 0.143734458746211
HVUL0H00155.2 HVUL6H24129.2 0.00936670608063266
HVUL0H00155.2 HVUL6H24684.2 0.107245243009381
HVUL0H00155.2 HVUL6H25603.2 0.0836087784360934
HVUL0H00155.2 HVUL6H26624.2 0.122056401963535
HVUL0H00155.2 HVUL6H27385.2 0.155700146956963
HVUL0H00155.2 HVUL6H27754.2 0.120934555177701
HVUL0H00155.2 HVUL6H29014.2 0.109277297470873
HVUL0H00155.2 HVUL6H29287.2 0.0871872393062722
HVUL0H00155.2 HVUL6H29905.2 0.127625919619615
HVUL0H00155.2 HVUL6H30043.2 0.0138082442819648
HVUL0H00155.2 HVUL6H30069.2 0.026103761929792
HVUL0H00155.2 HVUL6H30070.2 0.100812966503315
HVUL0H00155.2 HVUL6H30755.2 0.0892151728238094
HVUL0H00155.2 HVUL6H31603.2 0.178115346704814
HVUL0H00155.2 HVUL6H32598.2 0.0942576339989304
HVUL0H00155.2 HVUL6H33693.2 0.092630090014663
HVUL0H00155.2 HVUL6H33871.2 0.139387391169659
HVUL0H00155.2 HVUL6H33984.2 0.181034574898299
HVUL0H00155.2 HVUL6H36086.2 0.173601441635542
HVUL0H00155.2 HVUL6H36469.2 0.116535728040326
HVUL0H00155.2 HVUL6H36560.2 0.157468248635936
HVUL0H00155.2 HVUL6H37516.2 0.0402024598986519
HVUL0H00155.2 HVUL6H37718.2 0.00336574293922528
HVUL0H00155.2 HVUL6H38443.2 0.168056529440273
HVUL0H00155.2 HVUL6H39608.2 0.138368268965661
HVUL0H00155.2 HVUL6H40130.2 0.157455194072
HVUL0H00155.2 HVUL6H40705.2 0.157323448178354
HVUL0H00155.2 HVUL6H40902.2 0.166918462006243
HVUL0H00155.2 HVUL6H41550.2 0.0742310175676166
HVUL0H00155.2 HVUL6H41924.2 0.140962827253844
HVUL0H00155.2 HVUL6H42094.2 0.129193742928196
HVUL0H00155.2 HVUL6H42865.2 0.102606433225547
HVUL0H00155.2 HVUL6H43328.2 0.0377886657981551
HVUL0H00155.2 HVUL6H45288.2 4.59402951150028e-05
HVUL0H00155.2 HVUL6H46846.2 0.16830795493552
HVUL0H00155.2 HVUL6H50310.2 0.147221690636693
HVUL0H00155.2 HVUL6H51875.2 0.127305238840208
HVUL0H00155.2 HVUL6H52171.2 0.178833289554166
HVUL0H00155.2 HVUL6H52448.2 0.102784825311935
HVUL0H00155.2 HVUL6H56821.2 0.145542985541201
HVUL0H00155.2 HVUL6H57332.2 0.167248969255938
HVUL0H00155.2 HVUL6H57527.2 0.166782016292795
HVUL0H00155.2 HVUL7H00669.2 0.176833928476764
HVUL0H00155.2 HVUL7H01902.2 0.157572819717609
HVUL0H00155.2 HVUL7H01951.2 0.191175948671867
HVUL0H00155.2 HVUL7H02237.2 0.047093293587428
HVUL0H00155.2 HVUL7H02259.2 0.0325419705502398
HVUL0H00155.2 HVUL7H02925.2 0.0479414607370068
HVUL0H00155.2 HVUL7H03162.2 0.163493479893641
HVUL0H00155.2 HVUL7H03712.2 0.0964967249176141
HVUL0H00155.2 HVUL7H05110.2 0.148597075448983
HVUL0H00155.2 HVUL7H07281.2 0.0300980596776834
HVUL0H00155.2 HVUL7H08155.2 0.194160334549834
HVUL0H00155.2 HVUL7H08957.2 0.174706448190053
HVUL0H00155.2 HVUL7H09094.2 0.113426721899237
HVUL0H00155.2 HVUL7H09435.2 0.11248845756795
HVUL0H00155.2 HVUL7H10354.2 0.0578961559017789
HVUL0H00155.2 HVUL7H10480.2 0.165429503567391
HVUL0H00155.2 HVUL7H10575.2 0.164073764782231
HVUL0H00155.2 HVUL7H11256.2 0.145302263692146
HVUL0H00155.2 HVUL7H11412.2 0.173745623835198
HVUL0H00155.2 HVUL7H11452.2 0.0437999335157147
HVUL0H00155.2 HVUL7H12545.2 0.149130658033027
HVUL0H00155.2 HVUL7H12760.2 0.146592145590607
HVUL0H00155.2 HVUL7H12761.2 0.12879223059438
HVUL0H00155.2 HVUL7H13615.2 0.084528739208398
HVUL0H00155.2 HVUL7H13741.2 0.143930835296146
HVUL0H00155.2 HVUL7H14152.2 0.135102329706029
HVUL0H00155.2 HVUL7H14845.2 0.0938624789662868
HVUL0H00155.2 HVUL7H15045.2 0.0770825420763009
HVUL0H00155.2 HVUL7H15553.2 0.0414577000169632
HVUL0H00155.2 HVUL7H16113.2 0.147499177419538
HVUL0H00155.2 HVUL7H16385.2 0.162323689149742
HVUL0H00155.2 HVUL7H17673.2 0.0189892069343004
HVUL0H00155.2 HVUL7H18684.2 0.00109372440887315
HVUL0H00155.2 HVUL7H18799.2 0.132185375109804
HVUL0H00155.2 HVUL7H19723.2 0.123289553778724
HVUL0H00155.2 HVUL7H21376.2 0.181140712268092
HVUL0H00155.2 HVUL7H21823.2 0.1281093964063
HVUL0H00155.2 HVUL7H23148.2 0.0582647603627558
HVUL0H00155.2 HVUL7H23329.2 0.109203826349809
HVUL0H00155.2 HVUL7H25429.2 0.165771736855099
HVUL0H00155.2 HVUL7H25557.2 0.190798890585722
HVUL0H00155.2 HVUL7H25565.2 0.0656736644915931
HVUL0H00155.2 HVUL7H25654.2 0.119612864102815
HVUL0H00155.2 HVUL7H25881.2 0.00506286921740431
HVUL0H00155.2 HVUL7H26191.2 0.146655196119048
HVUL0H00155.2 HVUL7H27075.2 0.0911642886365943
HVUL0H00155.2 HVUL7H27178.2 0.135871861609103
HVUL0H00155.2 HVUL7H27205.2 0.134165267407935
HVUL0H00155.2 HVUL7H28054.2 0.16801713490224
HVUL0H00155.2 HVUL7H28437.2 0.162696455166196
HVUL0H00155.2 HVUL7H28678.2 0.0101006271300404
HVUL0H00155.2 HVUL7H30227.2 0.0227330161751461
HVUL0H00155.2 HVUL7H30237.2 0.0669204107302745
HVUL0H00155.2 HVUL7H30390.2 0.135008558917931
HVUL0H00155.2 HVUL7H31093.2 0.0943247026323262
HVUL0H00155.2 HVUL7H31940.2 0.0330305142919598
HVUL0H00155.2 HVUL7H32139.2 0.15627747005907
HVUL0H00155.2 HVUL7H32287.2 0.0342730990959669
HVUL0H00155.2 HVUL7H32398.2 0.0855888196943294
HVUL0H00155.2 HVUL7H34343.2 0.139843201572853
HVUL0H00155.2 HVUL7H35076.2 0.1669446263912
HVUL0H00155.2 HVUL7H35576.2 0.131709343976273
HVUL0H00155.2 HVUL7H36292.2 0.13024015090336
HVUL0H00155.2 HVUL7H36853.2 0.111605902187888
HVUL0H00155.2 HVUL7H38165.2 0.14216258452292
HVUL0H00155.2 HVUL7H39196.2 0.0516597543933191
HVUL0H00155.2 HVUL7H39800.2 0.0551203467419865
HVUL0H00155.2 HVUL7H40151.2 0.157451083014844
HVUL0H00155.2 HVUL7H40919.2 0.107856732013159
HVUL0H00155.2 HVUL7H41439.2 0.144528050490975
HVUL0H00155.2 HVUL7H43274.2 0.0632425172176177
HVUL0H00155.2 HVUL7H46364.2 0.139553987433087
HVUL0H00155.2 HVUL7H47603.2 0.150935005046788
HVUL0H00155.2 HVUL7H48057.2 0.162713797151899
HVUL0H00155.2 HVUL7H48434.2 0.15333507450183
HVUL0H00155.2 HVUL7H49025.2 0.0308703586850321
HVUL0H00155.2 HVUL7H49658.2 0.167552419496935
HVUL0H00155.2 HVUL7H51973.2 0.177538100948906
HVUL0H00155.2 HVUL7H52497.2 0.156606510868057
HVUL0H00155.2 HVUL7H52771.2 0.165626812653024
HVUL0H00155.2 HVUL7H52893.2 0.155025160027185
HVUL0H00155.2 HVUL7H53796.2 0.146422447313332
HVUL0H00155.2 HVUL7H54500.2 0.165520371869724
HVUL0H00155.2 HVUL7H55922.2 0.128088075466229
HVUL0H00155.2 HVUL7H57823.2 0.168995823925335
HVUL0H00155.2 HVUL7H57978.2 0.174689395397513
HVUL0H00155.2 HVUL7H59337.2 0.164265013245104
HVUL0H00258.2 HVUL0H00628.2 0.0419014558018121
HVUL0H00258.2 HVUL0H01189.2 0.0392058888647911
HVUL0H00258.2 HVUL0H02443.2 0.141768284108795
HVUL0H00258.2 HVUL0H02610.2 0.181430693573016
HVUL0H00258.2 HVUL0H02690.2 0.152308220019907
HVUL0H00258.2 HVUL0H02786.2 0.0631633119256182
HVUL0H00258.2 HVUL0H03448.2 0.163984313624176
HVUL0H00258.2 HVUL0H03543.2 0.20336699591722
HVUL0H00258.2 HVUL0H03914.2 0.109877743204598
HVUL0H00258.2 HVUL0H04104.2 0.0391073738813508
HVUL0H00258.2 HVUL0H07395.2 0.205594671405487
HVUL0H00258.2 HVUL0H07603.2 0.0763445919730501
HVUL0H00258.2 HVUL0H07961.2 0.156735946675005
HVUL0H00258.2 HVUL0H09820.2 0.0285419906871472
HVUL0H00258.2 HVUL0H10580.2 0.0293851797030747
HVUL0H00258.2 HVUL0H12603.2 0.0831878462819613
HVUL0H00258.2 HVUL0H12663.2 0.173661078749981
HVUL0H00258.2 HVUL0H13152.2 0.184361287005087
HVUL0H00258.2 HVUL0H13383.2 0.0404569899492634
HVUL0H00258.2 HVUL0H15651.2 0.165805538513813
HVUL0H00258.2 HVUL0H16533.2 0.145009511964287
HVUL0H00258.2 HVUL0H17018.2 0.174528881182224
HVUL0H00258.2 HVUL0H18457.2 0.0941150847839652
HVUL0H00258.2 HVUL0H18875.2 0.170895618631985
HVUL0H00258.2 HVUL0H20583.2 0.151753755464356
HVUL0H00258.2 HVUL0H21984.2 0.112116706966909
HVUL0H00258.2 HVUL0H26066.2 0.144693025821108
HVUL0H00258.2 HVUL0H30536.2 0.135061751379516
HVUL0H00258.2 HVUL0H31223.2 0.0463815234436254
HVUL0H00258.2 HVUL0H35121.2 0.0665758697235921
HVUL0H00258.2 HVUL0H45411.2 0.205655196245478
HVUL0H00258.2 HVUL0H46714.2 0.0359909678346377
HVUL0H00258.2 HVUL0H47946.2 0.0366453415256679
HVUL0H00258.2 HVUL1H01391.2 0.05729492854947
HVUL0H00258.2 HVUL1H01910.2 0.188640726960884
HVUL0H00258.2 HVUL1H02310.2 0.202844458030491
HVUL0H00258.2 HVUL1H02488.2 0.170798379893116
HVUL0H00258.2 HVUL1H03020.2 0.0698467833942363
HVUL0H00258.2 HVUL1H03639.2 0.0530058894578659
HVUL0H00258.2 HVUL1H04081.2 0.02455175436271
HVUL0H00258.2 HVUL1H04659.2 0.123184341081461
HVUL0H00258.2 HVUL1H04968.2 0.193301810624264
HVUL0H00258.2 HVUL1H08426.2 0.0826534386432572
HVUL0H00258.2 HVUL1H08998.2 0.0749115535301584
HVUL0H00258.2 HVUL1H09152.2 0.151892740336102
HVUL0H00258.2 HVUL1H09362.2 0.0755898892178822
HVUL0H00258.2 HVUL1H10249.2 0.115154066797625
HVUL0H00258.2 HVUL1H10310.2 0.193741468310341
HVUL0H00258.2 HVUL1H11017.2 0.084985707642427
HVUL0H00258.2 HVUL1H11018.2 0.172129418771018
HVUL0H00258.2 HVUL1H11849.2 0.159773095073521
HVUL0H00258.2 HVUL1H12016.2 0.179018964920065
HVUL0H00258.2 HVUL1H12084.2 0.133031821733899
HVUL0H00258.2 HVUL1H12443.2 0.0248033997244505
HVUL0H00258.2 HVUL1H12954.2 0.0407010724386735
HVUL0H00258.2 HVUL1H14266.2 0.0188688674500543
HVUL0H00258.2 HVUL1H14530.2 0.177780157599764
HVUL0H00258.2 HVUL1H15044.2 0.147854954004443
HVUL0H00258.2 HVUL1H15095.2 0.122090932759461
HVUL0H00258.2 HVUL1H16206.2 0.117808197086481
HVUL0H00258.2 HVUL1H17381.2 0.0548034239964087
HVUL0H00258.2 HVUL1H17393.2 0.157015269701619
HVUL0H00258.2 HVUL1H18502.2 0.19378113070635
HVUL0H00258.2 HVUL1H18992.2 0.0408732463318418
HVUL0H00258.2 HVUL1H19658.2 0.000727497180115205
HVUL0H00258.2 HVUL1H21290.2 0.11899148605062
HVUL0H00258.2 HVUL1H21400.2 0.181297609427562
HVUL0H00258.2 HVUL1H21780.2 0.00627900664984437
HVUL0H00258.2 HVUL1H21958.2 0.163357593293484
HVUL0H00258.2 HVUL1H23576.2 0.161287582810526
HVUL0H00258.2 HVUL1H23884.2 0.0927766072729691
HVUL0H00258.2 HVUL1H25781.2 0.0905290385425373
HVUL0H00258.2 HVUL1H26693.2 0.169341238213476
HVUL0H00258.2 HVUL1H27440.2 0.0153400020028929
HVUL0H00258.2 HVUL1H27761.2 0.084360404080832
HVUL0H00258.2 HVUL1H28046.2 0.11352828140653
HVUL0H00258.2 HVUL1H28426.2 0.083164680120111
HVUL0H00258.2 HVUL1H29594.2 0.18959755988903
HVUL0H00258.2 HVUL1H29985.2 0.190835793452257
HVUL0H00258.2 HVUL1H31784.2 0.219551374569045
HVUL0H00258.2 HVUL1H33825.2 0.0937820498761013
HVUL0H00258.2 HVUL1H34913.2 0.129829559631826
HVUL0H00258.2 HVUL1H38022.2 0.0543963356782021
HVUL0H00258.2 HVUL1H38418.2 0.0443244576374054
HVUL0H00258.2 HVUL1H40748.2 0.15751761016064
HVUL0H00258.2 HVUL1H41667.2 0.232998344362924
HVUL0H00258.2 HVUL1H42112.2 0.0713510102566552
HVUL0H00258.2 HVUL1H42191.2 0.187884281983581
HVUL0H00258.2 HVUL1H43472.2 0.190144043467498
HVUL0H00258.2 HVUL1H45865.2 0.0746146840586599
HVUL0H00258.2 HVUL1H45917.2 0.0874010179609234
HVUL0H00258.2 HVUL1H48708.2 0.0584860675668618
HVUL0H00258.2 HVUL1H51055.2 0.226291652999922
HVUL0H00258.2 HVUL1H52569.2 0.206666138289577
HVUL0H00258.2 HVUL1H52571.2 0.116250257770675
HVUL0H00258.2 HVUL1H52784.2 0.095903866737665
HVUL0H00258.2 HVUL1H53950.2 0.182794728911568
HVUL0H00258.2 HVUL1H57238.2 0.136274748320684
HVUL0H00258.2 HVUL1H57565.2 0.220698355225698
HVUL0H00258.2 HVUL1H58589.2 0.108013484678257
HVUL0H00258.2 HVUL1H59682.2 0.102155081883872
HVUL0H00258.2 HVUL2H00243.2 0.0689485411253014
HVUL0H00258.2 HVUL2H01263.2 0.0887290032152472
HVUL0H00258.2 HVUL2H01381.2 0.0156157396104235
HVUL0H00258.2 HVUL2H01828.2 0.130079001298862
HVUL0H00258.2 HVUL2H02126.2 0.224944005529084
HVUL0H00258.2 HVUL2H02222.2 0.0810225830891225
HVUL0H00258.2 HVUL2H03410.2 0.138510662986195
HVUL0H00258.2 HVUL2H03755.2 0.0729661283645095
HVUL0H00258.2 HVUL2H05703.2 0.141596616106508
HVUL0H00258.2 HVUL2H05722.2 0.0914217655352338
HVUL0H00258.2 HVUL2H07171.2 0.173867441235179
HVUL0H00258.2 HVUL2H07582.2 0.0882392640853079
HVUL0H00258.2 HVUL2H09416.2 0.0596562343312156
HVUL0H00258.2 HVUL2H09675.2 0.171210748169083
HVUL0H00258.2 HVUL2H10166.2 0.190423822645985
HVUL0H00258.2 HVUL2H10376.2 0.0378610203350828
HVUL0H00258.2 HVUL2H10433.2 0.0932236994851428
HVUL0H00258.2 HVUL2H10831.2 0.0598348182881044
HVUL0H00258.2 HVUL2H11161.2 0.121728931260748
HVUL0H00258.2 HVUL2H12264.2 0.178590147884852
HVUL0H00258.2 HVUL2H12740.2 0.1073048851825
HVUL0H00258.2 HVUL2H13979.2 0.171384801232242
HVUL0H00258.2 HVUL2H14501.2 0.0285071428502093
HVUL0H00258.2 HVUL2H15256.2 0.182375612447088
HVUL0H00258.2 HVUL2H16064.2 0.0511792336332278
HVUL0H00258.2 HVUL2H16106.2 0.161656518643548
HVUL0H00258.2 HVUL2H16919.2 0.0151966141663829
HVUL0H00258.2 HVUL2H17572.2 0.195761778760456
HVUL0H00258.2 HVUL2H18160.2 0.0709353536978024
HVUL0H00258.2 HVUL2H18204.2 0.149571268257694
HVUL0H00258.2 HVUL2H18254.2 0.146049865121184
HVUL0H00258.2 HVUL2H18256.2 0.112028069925584
HVUL0H00258.2 HVUL2H18475.2 0.0779195770751532
HVUL0H00258.2 HVUL2H19289.2 0.207267021119021
HVUL0H00258.2 HVUL2H19629.2 0.200555084864989
HVUL0H00258.2 HVUL2H19960.2 0.0797498762477559
HVUL0H00258.2 HVUL2H20368.2 0.0942798513490649
HVUL0H00258.2 HVUL2H22219.2 0.221435808742977
HVUL0H00258.2 HVUL2H22684.2 0.148883103492719
HVUL0H00258.2 HVUL2H22719.2 0.160473641898661
HVUL0H00258.2 HVUL2H22733.2 0.174975757268385
HVUL0H00258.2 HVUL2H23132.2 0.128697506892698
HVUL0H00258.2 HVUL2H24005.2 0.0798011035877787
HVUL0H00258.2 HVUL2H24180.2 0.205580996739636
HVUL0H00258.2 HVUL2H24234.2 0.152435478813691
HVUL0H00258.2 HVUL2H24723.2 0.0787836343599527
HVUL0H00258.2 HVUL2H25161.2 0.208007084569955
HVUL0H00258.2 HVUL2H25222.2 0.189845348567727
HVUL0H00258.2 HVUL2H25943.2 0.210157224778735
HVUL0H00258.2 HVUL2H26103.2 0.0611751211159281
HVUL0H00258.2 HVUL2H26551.2 0.214164232192641
HVUL0H00258.2 HVUL2H27561.2 0.198680655192429
HVUL0H00258.2 HVUL2H28179.2 0.0297107187001524
HVUL0H00258.2 HVUL2H29281.2 0.188717936814085
HVUL0H00258.2 HVUL2H29695.2 0.124770683974398
HVUL0H00258.2 HVUL2H29745.2 0.164969911254868
HVUL0H00258.2 HVUL2H30559.2 0.0562051361385389
HVUL0H00258.2 HVUL2H31368.2 0.0972766786737136
HVUL0H00258.2 HVUL2H31624.2 0.0971056655564309
HVUL0H00258.2 HVUL2H31746.2 0.034923551525858
HVUL0H00258.2 HVUL2H31875.2 0.0403448249105252
HVUL0H00258.2 HVUL2H32775.2 0.207124493781996
HVUL0H00258.2 HVUL2H32843.2 0.131145403807784
HVUL0H00258.2 HVUL2H33188.2 0.15552954280922
HVUL0H00258.2 HVUL2H33642.2 0.138186518143158
HVUL0H00258.2 HVUL2H34435.2 0.0857223414309545
HVUL0H00258.2 HVUL2H35149.2 0.148385621637484
HVUL0H00258.2 HVUL2H35246.2 0.198623628188488
HVUL0H00258.2 HVUL2H35570.2 0.0758003496412488
HVUL0H00258.2 HVUL2H35813.2 0.0843768072494141
HVUL0H00258.2 HVUL2H35814.2 0.0593368814456614
HVUL0H00258.2 HVUL2H36045.2 0.133333128443467
HVUL0H00258.2 HVUL2H36066.2 0.0494744163921855
HVUL0H00258.2 HVUL2H36784.2 0.0140539508839553
HVUL0H00258.2 HVUL2H37118.2 0.122542222714939
HVUL0H00258.2 HVUL2H38095.2 0.0419306081345985
HVUL0H00258.2 HVUL2H39733.2 0.108928003457104
HVUL0H00258.2 HVUL2H40557.2 0.146609612626681
HVUL0H00258.2 HVUL2H43055.2 0.132013521788959
HVUL0H00258.2 HVUL2H43583.2 0.0974485009126219
HVUL0H00258.2 HVUL2H44689.2 0.0921784876175011
HVUL0H00258.2 HVUL2H45175.2 0.191291305971916
HVUL0H00258.2 HVUL2H45312.2 0.19607467005661
HVUL0H00258.2 HVUL2H45582.2 0.0692782789451238
HVUL0H00258.2 HVUL2H45909.2 0.0592163671442287
HVUL0H00258.2 HVUL2H46409.2 0.19395690224407
HVUL0H00258.2 HVUL2H46560.2 0.155222644816635
HVUL0H00258.2 HVUL2H46702.2 0.136513739011385
HVUL0H00258.2 HVUL2H48110.2 0.17460229169327
HVUL0H00258.2 HVUL2H49844.2 0.128476518210269
HVUL0H00258.2 HVUL2H50134.2 0.0372859264284657
HVUL0H00258.2 HVUL2H50975.2 0.105102611609661
HVUL0H00258.2 HVUL2H50984.2 0.207431091007503
HVUL0H00258.2 HVUL2H52425.2 0.137683802785067
HVUL0H00258.2 HVUL2H52460.2 0.226857207826081
HVUL0H00258.2 HVUL2H52768.2 0.159839097567463
HVUL0H00258.2 HVUL2H53369.2 0.0738709131686296
HVUL0H00258.2 HVUL2H54250.2 0.07981118868899
HVUL0H00258.2 HVUL2H54717.2 0.203202871845115
HVUL0H00258.2 HVUL2H54935.2 0.0510097390313392
HVUL0H00258.2 HVUL3H00896.2 0.0250011579196596
HVUL0H00258.2 HVUL3H00974.2 0.114955414167644
HVUL0H00258.2 HVUL3H01512.2 0.0597851546138235
HVUL0H00258.2 HVUL3H01536.2 0.202893762274534
HVUL0H00258.2 HVUL3H02243.2 0.18557473452148
HVUL0H00258.2 HVUL3H03322.2 0.129821872484835
HVUL0H00258.2 HVUL3H03522.2 0.0155591741070613
HVUL0H00258.2 HVUL3H03996.2 0.189697557514658
HVUL0H00258.2 HVUL3H04986.2 0.190728837252914
HVUL0H00258.2 HVUL3H05437.2 0.098913618524888
HVUL0H00258.2 HVUL3H05641.2 0.0637490971789456
HVUL0H00258.2 HVUL3H05642.2 0.0473768997282076
HVUL0H00258.2 HVUL3H07787.2 0.155579426404593
HVUL0H00258.2 HVUL3H08229.2 0.175179292076673
HVUL0H00258.2 HVUL3H08331.2 0.0257509340590676
HVUL0H00258.2 HVUL3H11637.2 0.185072912911469
HVUL0H00258.2 HVUL3H12428.2 0.143795620596846
HVUL0H00258.2 HVUL3H12601.2 0.0828683421490379
HVUL0H00258.2 HVUL3H12718.2 0.102575794893421
HVUL0H00258.2 HVUL3H13162.2 0.149600022862525
HVUL0H00258.2 HVUL3H13303.2 0.145633474257268
HVUL0H00258.2 HVUL3H14151.2 0.0857961529106827
HVUL0H00258.2 HVUL3H14647.2 0.193513452038168
HVUL0H00258.2 HVUL3H14759.2 0.173844245207387
HVUL0H00258.2 HVUL3H15097.2 0.139547187344961
HVUL0H00258.2 HVUL3H15768.2 0.104249636404795
HVUL0H00258.2 HVUL3H15887.2 0.142190412327233
HVUL0H00258.2 HVUL3H16282.2 0.0853836005923587
HVUL0H00258.2 HVUL3H17611.2 0.111551454527328
HVUL0H00258.2 HVUL3H17781.2 0.188721816617427
HVUL0H00258.2 HVUL3H18319.2 0.00128218376834313
HVUL0H00258.2 HVUL3H18448.2 0.163079867045416
HVUL0H00258.2 HVUL3H18918.2 0.0325137574279873
HVUL0H00258.2 HVUL3H18920.2 0.0355093288470964
HVUL0H00258.2 HVUL3H18922.2 0.039678606644971
HVUL0H00258.2 HVUL3H19281.2 0.212329279073272
HVUL0H00258.2 HVUL3H19415.2 0.186177195300154
HVUL0H00258.2 HVUL3H20428.2 0.156610397873533
HVUL0H00258.2 HVUL3H21568.2 0.0715917994395409
HVUL0H00258.2 HVUL3H21570.2 0.187331791684283
HVUL0H00258.2 HVUL3H21714.2 0.220327111505457
HVUL0H00258.2 HVUL3H22750.2 0.0751360889467649
HVUL0H00258.2 HVUL3H22942.2 0.202944689229652
HVUL0H00258.2 HVUL3H23068.2 0.102978306682048
HVUL0H00258.2 HVUL3H23762.2 0.136275984782727
HVUL0H00258.2 HVUL3H24263.2 0.165634799473853
HVUL0H00258.2 HVUL3H24265.2 0.098331050400499
HVUL0H00258.2 HVUL3H24266.2 0.116276330002633
HVUL0H00258.2 HVUL3H26931.2 0.0262730318240185
HVUL0H00258.2 HVUL3H27292.2 0.0946439251720551
HVUL0H00258.2 HVUL3H27507.2 0.0119621974559849
HVUL0H00258.2 HVUL3H31373.2 0.0308922764831226
HVUL0H00258.2 HVUL3H32982.2 0.172980527260647
HVUL0H00258.2 HVUL3H33094.2 0.191430310563376
HVUL0H00258.2 HVUL3H34998.2 0.0356631590302861
HVUL0H00258.2 HVUL3H35285.2 0.0887969910727754
HVUL0H00258.2 HVUL3H37080.2 0.159089411945777
HVUL0H00258.2 HVUL3H37961.2 0.0834915107915926
HVUL0H00258.2 HVUL3H38013.2 0.0401392375262788
HVUL0H00258.2 HVUL3H38801.2 0.062547166862766
HVUL0H00258.2 HVUL3H39846.2 0.151779948155299
HVUL0H00258.2 HVUL3H41673.2 0.0771562769852182
HVUL0H00258.2 HVUL3H42482.2 0.0613348548657486
HVUL0H00258.2 HVUL3H43787.2 0.084988848321727
HVUL0H00258.2 HVUL3H45441.2 0.114945377138249
HVUL0H00258.2 HVUL3H45820.2 0.0830348043091563
HVUL0H00258.2 HVUL3H46221.2 0.0184220953236345
HVUL0H00258.2 HVUL3H46222.2 0.0119586489284098
HVUL0H00258.2 HVUL3H46948.2 0.0953839381931878
HVUL0H00258.2 HVUL3H48376.2 0.127178988934507
HVUL0H00258.2 HVUL3H50496.2 0.200213383813462
HVUL0H00258.2 HVUL3H55696.2 0.0299982417623984
HVUL0H00258.2 HVUL3H55706.2 0.113049691758755
HVUL0H00258.2 HVUL3H56227.2 0.0604774297665615
HVUL0H00258.2 HVUL3H56809.2 0.163081959776924
HVUL0H00258.2 HVUL3H57619.2 0.0320811194591986
HVUL0H00258.2 HVUL3H57924.2 0.13593497110183
HVUL0H00258.2 HVUL4H01292.2 0.0597798908754814
HVUL0H00258.2 HVUL4H01567.2 0.00361377059968877
HVUL0H00258.2 HVUL4H02701.2 0.202633684800245
HVUL0H00258.2 HVUL4H02987.2 0.0336278125952309
HVUL0H00258.2 HVUL4H03262.2 0.0497058688749242
HVUL0H00258.2 HVUL4H03498.2 0.101346777581793
HVUL0H00258.2 HVUL4H03611.2 0.0598875710324544
HVUL0H00258.2 HVUL4H03924.2 0.0350272359928985
HVUL0H00258.2 HVUL4H04419.2 0.0618932009252026
HVUL0H00258.2 HVUL4H04887.2 0.220643622304711
HVUL0H00258.2 HVUL4H04952.2 0.0658362435368935
HVUL0H00258.2 HVUL4H06480.2 0.128313744654744
HVUL0H00258.2 HVUL4H07474.2 0.0938084569971942
HVUL0H00258.2 HVUL4H07828.2 0.0957446905325731
HVUL0H00258.2 HVUL4H08159.2 0.120646493700303
HVUL0H00258.2 HVUL4H08248.2 0.17151412376487
HVUL0H00258.2 HVUL4H08490.2 0.174843218592953
HVUL0H00258.2 HVUL4H08860.2 0.0111408710164827
HVUL0H00258.2 HVUL4H09246.2 0.174231499048661
HVUL0H00258.2 HVUL4H10534.2 0.200527893959192
HVUL0H00258.2 HVUL4H10535.2 0.122028349079307
HVUL0H00258.2 HVUL4H10599.2 0.22847907991976
HVUL0H00258.2 HVUL4H11493.2 0.0643392357261545
HVUL0H00258.2 HVUL4H12172.2 0.189822584606246
HVUL0H00258.2 HVUL4H12658.2 0.202084248844751
HVUL0H00258.2 HVUL4H13254.2 0.177047265564696
HVUL0H00258.2 HVUL4H13284.2 0.0229238809720281
HVUL0H00258.2 HVUL4H14105.2 0.0224546621234523
HVUL0H00258.2 HVUL4H14395.2 0.0986815030803
HVUL0H00258.2 HVUL4H14799.2 0.133192606778545
HVUL0H00258.2 HVUL4H17201.2 0.137633069059052
HVUL0H00258.2 HVUL4H18320.2 0.0251841378218622
HVUL0H00258.2 HVUL4H20047.2 0.0920683555935013
HVUL0H00258.2 HVUL4H20452.2 0.0411027116176326
HVUL0H00258.2 HVUL4H20935.2 0.204049007451987
HVUL0H00258.2 HVUL4H20936.2 0.147107284666774
HVUL0H00258.2 HVUL4H20939.2 0.208649287491526
HVUL0H00258.2 HVUL4H21383.2 0.0642016734454299
HVUL0H00258.2 HVUL4H21602.2 0.0480489429688026
HVUL0H00258.2 HVUL4H22567.2 0.0381310619817304
HVUL0H00258.2 HVUL4H23088.2 0.0374302098056231
HVUL0H00258.2 HVUL4H23319.2 0.017384401873654
HVUL0H00258.2 HVUL4H24293.2 0.0273651545939034
HVUL0H00258.2 HVUL4H24321.2 0.158206132517226
HVUL0H00258.2 HVUL4H24964.2 0.109664140342411
HVUL0H00258.2 HVUL4H24985.2 0.138339558740259
HVUL0H00258.2 HVUL4H25018.2 0.0893394331917164
HVUL0H00258.2 HVUL4H25663.2 0.048983620470673
HVUL0H00258.2 HVUL4H26286.2 0.00705658082910765
HVUL0H00258.2 HVUL4H26602.2 0.109542460176407
HVUL0H00258.2 HVUL4H29382.2 0.125133277255932
HVUL0H00258.2 HVUL4H29640.2 0.162799349425377
HVUL0H00258.2 HVUL4H29820.2 0.0271515576252411
HVUL0H00258.2 HVUL4H29960.2 0.144056833873934
HVUL0H00258.2 HVUL4H30526.2 0.0830581219064769
HVUL0H00258.2 HVUL4H31121.2 0.033422583609625
HVUL0H00258.2 HVUL4H31144.2 0.0781827676149919
HVUL0H00258.2 HVUL4H31285.2 0.164417366493696
HVUL0H00258.2 HVUL4H32574.2 0.103868842652493
HVUL0H00258.2 HVUL4H32725.2 0.110809006054959
HVUL0H00258.2 HVUL4H33125.2 0.0686247573187266
HVUL0H00258.2 HVUL4H33897.2 0.0853654808104918
HVUL0H00258.2 HVUL4H34907.2 0.0307560089449369
HVUL0H00258.2 HVUL4H35072.2 0.075268969246411
HVUL0H00258.2 HVUL4H36166.2 0.159060587890449
HVUL0H00258.2 HVUL4H36344.2 0.165392724837059
HVUL0H00258.2 HVUL4H37513.2 0.0499663143015237
HVUL0H00258.2 HVUL4H38119.2 0.0729488245870782
HVUL0H00258.2 HVUL4H38242.2 0.16852500244765
HVUL0H00258.2 HVUL4H38563.2 0.0100726987862564
HVUL0H00258.2 HVUL4H38756.2 0.146681790083979
HVUL0H00258.2 HVUL4H39007.2 0.0543140284146777
HVUL0H00258.2 HVUL4H42499.2 0.0600751543356823
HVUL0H00258.2 HVUL4H42553.2 0.0959716695154984
HVUL0H00258.2 HVUL4H47765.2 0.00542958026547046
HVUL0H00258.2 HVUL4H47767.2 0.102509481080987
HVUL0H00258.2 HVUL4H48525.2 0.0935012079275009
HVUL0H00258.2 HVUL4H50715.2 0.131635868878741
HVUL0H00258.2 HVUL4H51783.2 0.202117419634524
HVUL0H00258.2 HVUL4H54015.2 0.133291876472835
HVUL0H00258.2 HVUL4H54458.2 0.144176603540824
HVUL0H00258.2 HVUL4H55621.2 0.0966107224468732
HVUL0H00258.2 HVUL4H55780.2 0.14633192858018
HVUL0H00258.2 HVUL4H55852.2 0.187958851887254
HVUL0H00258.2 HVUL4H56078.2 0.116245473619627
HVUL0H00258.2 HVUL4H58521.2 0.0974249438424804
HVUL0H00258.2 HVUL4H59046.2 0.226815889659478
HVUL0H00258.2 HVUL4H59209.2 0.0264736761112416
HVUL0H00258.2 HVUL4H59419.2 0.12588793069433
HVUL0H00258.2 HVUL5H01666.2 0.0987957318677275
HVUL0H00258.2 HVUL5H02085.2 0.152733075765162
HVUL0H00258.2 HVUL5H02508.2 0.0471599584372427
HVUL0H00258.2 HVUL5H02714.2 0.0874114399814715
HVUL0H00258.2 HVUL5H02899.2 0.0602005772774601
HVUL0H00258.2 HVUL5H02983.2 0.149999133093365
HVUL0H00258.2 HVUL5H03710.2 0.157045942861505
HVUL0H00258.2 HVUL5H04065.2 0.132495580003006
HVUL0H00258.2 HVUL5H04245.2 0.208953672537018
HVUL0H00258.2 HVUL5H04523.2 0.00879995214588475
HVUL0H00258.2 HVUL5H04569.2 0.105147542269895
HVUL0H00258.2 HVUL5H04570.2 0.14942321119098
HVUL0H00258.2 HVUL5H05635.2 0.18926119142428
HVUL0H00258.2 HVUL5H05659.2 0.172643670784964
HVUL0H00258.2 HVUL5H06737.2 0.0946751545177506
HVUL0H00258.2 HVUL5H06851.2 0.170659084657471
HVUL0H00258.2 HVUL5H06867.2 0.0914708775457474
HVUL0H00258.2 HVUL5H07113.2 0.220491592194005
HVUL0H00258.2 HVUL5H09951.2 0.099212357193671
HVUL0H00258.2 HVUL5H11816.2 0.0195303817642416
HVUL0H00258.2 HVUL5H12069.2 0.103606378910564
HVUL0H00258.2 HVUL5H12102.2 0.0964594007413488
HVUL0H00258.2 HVUL5H12193.2 0.0856571515259008
HVUL0H00258.2 HVUL5H12524.2 0.192796274091204
HVUL0H00258.2 HVUL5H14862.2 0.0312157036734986
HVUL0H00258.2 HVUL5H15696.2 0.191491166316112
HVUL0H00258.2 HVUL5H15901.2 0.179742221041538
HVUL0H00258.2 HVUL5H16046.2 0.0843961312875095
HVUL0H00258.2 HVUL5H16644.2 0.133285763376259
HVUL0H00258.2 HVUL5H18137.2 0.00355617358090338
HVUL0H00258.2 HVUL5H19345.2 0.0818474749204009
HVUL0H00258.2 HVUL5H19727.2 0.169040321324507
HVUL0H00258.2 HVUL5H20357.2 0.142836527017291
HVUL0H00258.2 HVUL5H20781.2 0.129625753716519
HVUL0H00258.2 HVUL5H22031.2 0.0735016734527957
HVUL0H00258.2 HVUL5H22045.2 0.00864654322284787
HVUL0H00258.2 HVUL5H22379.2 0.208797691693936
HVUL0H00258.2 HVUL5H22968.2 0.202593283207814
HVUL0H00258.2 HVUL5H22970.2 0.196241677628194
HVUL0H00258.2 HVUL5H23218.2 0.145705005716026
HVUL0H00258.2 HVUL5H25356.2 0.216574611342108
HVUL0H00258.2 HVUL5H25360.2 0.160452089141205
HVUL0H00258.2 HVUL5H25703.2 0.174138619307335
HVUL0H00258.2 HVUL5H25762.2 0.186615702543732
HVUL0H00258.2 HVUL5H26371.2 0.213601981095422
HVUL0H00258.2 HVUL5H26827.2 0.114810532049591
HVUL0H00258.2 HVUL5H27142.2 0.186109198652803
HVUL0H00258.2 HVUL5H27517.2 0.0613130034934282
HVUL0H00258.2 HVUL5H28829.2 0.147924829340766
HVUL0H00258.2 HVUL5H28910.2 0.20733939206036
HVUL0H00258.2 HVUL5H28949.2 0.163231412421296
HVUL0H00258.2 HVUL5H29110.2 0.191063575869377
HVUL0H00258.2 HVUL5H30360.2 0.113470193007283
HVUL0H00258.2 HVUL5H30607.2 0.188284388851214
HVUL0H00258.2 HVUL5H31425.2 0.0129922359820136
HVUL0H00258.2 HVUL5H31574.2 0.0509984387444456
HVUL0H00258.2 HVUL5H31765.2 0.0390752035960701
HVUL0H00258.2 HVUL5H32464.2 0.128192480222942
HVUL0H00258.2 HVUL5H32750.2 0.1640192005795
HVUL0H00258.2 HVUL5H32753.2 0.00782945652668567
HVUL0H00258.2 HVUL5H32754.2 0.0379007712676126
HVUL0H00258.2 HVUL5H32755.2 0.0431467046772138
HVUL0H00258.2 HVUL5H32756.2 0.053817652316724
HVUL0H00258.2 HVUL5H32757.2 0.0119317450905128
HVUL0H00258.2 HVUL5H33572.2 0.159928678976954
HVUL0H00258.2 HVUL5H34179.2 0.16465323054674
HVUL0H00258.2 HVUL5H34180.2 0.201390327754413
HVUL0H00258.2 HVUL5H34499.2 0.192836882215864
HVUL0H00258.2 HVUL5H35182.2 0.17196826092808
HVUL0H00258.2 HVUL5H36133.2 0.128288182999101
HVUL0H00258.2 HVUL5H36336.2 0.170815587236798
HVUL0H00258.2 HVUL5H37821.2 0.0342423553838612
HVUL0H00258.2 HVUL5H38807.2 0.0312766188639722
HVUL0H00258.2 HVUL5H38808.2 0.201915410284215
HVUL0H00258.2 HVUL5H39668.2 0.1562361249884
HVUL0H00258.2 HVUL5H39821.2 0.0586342764778682
HVUL0H00258.2 HVUL5H40071.2 0.0543788423597719
HVUL0H00258.2 HVUL5H41106.2 0.142943912733537
HVUL0H00258.2 HVUL5H41477.2 0.0809886789563821
HVUL0H00258.2 HVUL5H41940.2 0.156868488185877
HVUL0H00258.2 HVUL5H42167.2 0.125237487728471
HVUL0H00258.2 HVUL5H43602.2 0.0105262862190212
HVUL0H00258.2 HVUL5H44901.2 0.0809924461191853
HVUL0H00258.2 HVUL5H45248.2 0.0688916385691181
HVUL0H00258.2 HVUL5H45931.2 0.136606883136772
HVUL0H00258.2 HVUL5H47411.2 0.0535007514536937
HVUL0H00258.2 HVUL5H48389.2 0.0624264724076882
HVUL0H00258.2 HVUL5H49107.2 0.201364659997008
HVUL0H00258.2 HVUL5H49575.2 0.0794592516472954
HVUL0H00258.2 HVUL5H49949.2 0.206788743346457
HVUL0H00258.2 HVUL5H50157.2 0.174108882146336
HVUL0H00258.2 HVUL5H50998.2 0.2152858780928
HVUL0H00258.2 HVUL5H51283.2 0.0836541943236113
HVUL0H00258.2 HVUL5H52409.2 0.0690079619282288
HVUL0H00258.2 HVUL5H53344.2 0.195476117875614
HVUL0H00258.2 HVUL5H54817.2 0.0710034121854418
HVUL0H00258.2 HVUL5H55327.2 0.141032838140489
HVUL0H00258.2 HVUL5H59550.2 0.169749332782469
HVUL0H00258.2 HVUL6H00578.2 0.205112840204056
HVUL0H00258.2 HVUL6H00579.2 0.128562765276754
HVUL0H00258.2 HVUL6H01532.2 0.114655978998045
HVUL0H00258.2 HVUL6H04137.2 0.00188624024307565
HVUL0H00258.2 HVUL6H05273.2 0.0372320279101597
HVUL0H00258.2 HVUL6H05484.2 0.181342283295836
HVUL0H00258.2 HVUL6H05487.2 0.195346677016474
HVUL0H00258.2 HVUL6H06287.2 0.136796545161614
HVUL0H00258.2 HVUL6H06725.2 0.116245421950042
HVUL0H00258.2 HVUL6H07286.2 0.00176556338244291
HVUL0H00258.2 HVUL6H07493.2 0.046563217858814
HVUL0H00258.2 HVUL6H08266.2 0.0223268006559548
HVUL0H00258.2 HVUL6H09727.2 0.101522902368758
HVUL0H00258.2 HVUL6H10655.2 0.161936491626914
HVUL0H00258.2 HVUL6H11304.2 0.181258705173357
HVUL0H00258.2 HVUL6H11866.2 0.0610512750434038
HVUL0H00258.2 HVUL6H12676.2 0.117778250181414
HVUL0H00258.2 HVUL6H15174.2 0.186656056578727
HVUL0H00258.2 HVUL6H15570.2 0.112463773213723
HVUL0H00258.2 HVUL6H15630.2 0.228049051537749
HVUL0H00258.2 HVUL6H17185.2 0.0797445961510117
HVUL0H00258.2 HVUL6H17291.2 0.0817993107801919
HVUL0H00258.2 HVUL6H17797.2 0.141069673863135
HVUL0H00258.2 HVUL6H17912.2 0.0853308916663751
HVUL0H00258.2 HVUL6H18926.2 0.167050365702086
HVUL0H00258.2 HVUL6H19235.2 0.113233636272416
HVUL0H00258.2 HVUL6H20311.2 0.0172412802355364
HVUL0H00258.2 HVUL6H21520.2 0.0907583294418903
HVUL0H00258.2 HVUL6H22211.2 0.215545906043237
HVUL0H00258.2 HVUL6H23910.2 0.153115703990276
HVUL0H00258.2 HVUL6H24129.2 0.0108236648284932
HVUL0H00258.2 HVUL6H24684.2 0.139636369541338
HVUL0H00258.2 HVUL6H25603.2 0.153140217681284
HVUL0H00258.2 HVUL6H26624.2 0.07928210421657
HVUL0H00258.2 HVUL6H27385.2 0.172051626239202
HVUL0H00258.2 HVUL6H27754.2 0.063263307201283
HVUL0H00258.2 HVUL6H29014.2 0.0796388883169617
HVUL0H00258.2 HVUL6H29287.2 0.068896291675065
HVUL0H00258.2 HVUL6H29905.2 0.183745860588852
HVUL0H00258.2 HVUL6H30043.2 0.0330138420461061
HVUL0H00258.2 HVUL6H30069.2 0.0362591250754025
HVUL0H00258.2 HVUL6H30070.2 0.0864912825361543
HVUL0H00258.2 HVUL6H30755.2 0.0687630701597368
HVUL0H00258.2 HVUL6H31603.2 0.134560436937627
HVUL0H00258.2 HVUL6H32598.2 0.153144271926553
HVUL0H00258.2 HVUL6H33693.2 0.0974309778355172
HVUL0H00258.2 HVUL6H33871.2 0.116110134689271
HVUL0H00258.2 HVUL6H33984.2 0.144992455825665
HVUL0H00258.2 HVUL6H36086.2 0.173363211647321
HVUL0H00258.2 HVUL6H36469.2 0.041370529695705
HVUL0H00258.2 HVUL6H36560.2 0.207856313999775
HVUL0H00258.2 HVUL6H37516.2 0.0689114301833152
HVUL0H00258.2 HVUL6H37718.2 0.00798528623531417
HVUL0H00258.2 HVUL6H38443.2 0.210374242499024
HVUL0H00258.2 HVUL6H39608.2 0.112922739398
HVUL0H00258.2 HVUL6H40130.2 0.197910430922647
HVUL0H00258.2 HVUL6H40705.2 0.209142294338807
HVUL0H00258.2 HVUL6H40902.2 0.143425736492644
HVUL0H00258.2 HVUL6H41550.2 0.0691919778372693
HVUL0H00258.2 HVUL6H41924.2 0.145354979292005
HVUL0H00258.2 HVUL6H42094.2 0.0750351846527296
HVUL0H00258.2 HVUL6H42865.2 0.09061355415283
HVUL0H00258.2 HVUL6H43328.2 0.0392054813382137
HVUL0H00258.2 HVUL6H45288.2 0.000579139304780671
HVUL0H00258.2 HVUL6H46846.2 0.215301573673626
HVUL0H00258.2 HVUL6H50310.2 0.205528339882086
HVUL0H00258.2 HVUL6H51875.2 0.146076475272099
HVUL0H00258.2 HVUL6H52171.2 0.102243245337035
HVUL0H00258.2 HVUL6H52448.2 0.116712035781779
HVUL0H00258.2 HVUL6H56821.2 0.198780449223815
HVUL0H00258.2 HVUL6H57332.2 0.216081782143295
HVUL0H00258.2 HVUL6H57527.2 0.0930122291758812
HVUL0H00258.2 HVUL7H00669.2 0.166391342554027
HVUL0H00258.2 HVUL7H01902.2 0.181439070532415
HVUL0H00258.2 HVUL7H01951.2 0.199616080366402
HVUL0H00258.2 HVUL7H02237.2 0.0428804475709629
HVUL0H00258.2 HVUL7H02259.2 0.0301169681668029
HVUL0H00258.2 HVUL7H02925.2 0.0451833086543573
HVUL0H00258.2 HVUL7H03162.2 0.174126346636798
HVUL0H00258.2 HVUL7H03712.2 0.0274438332912359
HVUL0H00258.2 HVUL7H05110.2 0.16419371886051
HVUL0H00258.2 HVUL7H07281.2 0.0427221113377
HVUL0H00258.2 HVUL7H08155.2 0.162787866138858
HVUL0H00258.2 HVUL7H08957.2 0.126975939013748
HVUL0H00258.2 HVUL7H09094.2 0.0643156863329317
HVUL0H00258.2 HVUL7H09435.2 0.113431486297153
HVUL0H00258.2 HVUL7H10354.2 0.118408156163447
HVUL0H00258.2 HVUL7H10480.2 0.188136161487385
HVUL0H00258.2 HVUL7H10575.2 0.0951036610388742
HVUL0H00258.2 HVUL7H11256.2 0.144788772502328
HVUL0H00258.2 HVUL7H11412.2 0.165623907810386
HVUL0H00258.2 HVUL7H11452.2 0.0443460167898789
HVUL0H00258.2 HVUL7H12545.2 0.202171616221984
HVUL0H00258.2 HVUL7H12760.2 0.145170421664714
HVUL0H00258.2 HVUL7H12761.2 0.0830482563812462
HVUL0H00258.2 HVUL7H13615.2 0.0768853587647254
HVUL0H00258.2 HVUL7H13741.2 0.182320967657383
HVUL0H00258.2 HVUL7H14152.2 0.101845104802408
HVUL0H00258.2 HVUL7H14845.2 0.0823102904906
HVUL0H00258.2 HVUL7H15045.2 0.053312072474236
HVUL0H00258.2 HVUL7H15553.2 0.0341648279940899
HVUL0H00258.2 HVUL7H16113.2 0.076918900215351
HVUL0H00258.2 HVUL7H16385.2 0.177359335682549
HVUL0H00258.2 HVUL7H17673.2 0.0465991868270154
HVUL0H00258.2 HVUL7H18684.2 0.0060062431675795
HVUL0H00258.2 HVUL7H18799.2 0.175392920584619
HVUL0H00258.2 HVUL7H19723.2 0.126955354514706
HVUL0H00258.2 HVUL7H21376.2 0.135273727798375
HVUL0H00258.2 HVUL7H21823.2 0.189863791045577
HVUL0H00258.2 HVUL7H23148.2 0.117411647289424
HVUL0H00258.2 HVUL7H23329.2 0.0936592376892875
HVUL0H00258.2 HVUL7H25429.2 0.160847680223037
HVUL0H00258.2 HVUL7H25557.2 0.208200190864676
HVUL0H00258.2 HVUL7H25565.2 0.11047652650303
HVUL0H00258.2 HVUL7H25654.2 0.204908431975151
HVUL0H00258.2 HVUL7H25881.2 0.014413820615073
HVUL0H00258.2 HVUL7H26191.2 0.0922076712583403
HVUL0H00258.2 HVUL7H27075.2 0.0519702574509831
HVUL0H00258.2 HVUL7H27178.2 0.0464767537660468
HVUL0H00258.2 HVUL7H27205.2 0.170944966888699
HVUL0H00258.2 HVUL7H28054.2 0.192774539920908
HVUL0H00258.2 HVUL7H28437.2 0.110421300161513
HVUL0H00258.2 HVUL7H28678.2 0.028910926998868
HVUL0H00258.2 HVUL7H30227.2 0.0365191991825361
HVUL0H00258.2 HVUL7H30237.2 0.0785278547017023
HVUL0H00258.2 HVUL7H30390.2 0.121695926497107
HVUL0H00258.2 HVUL7H31093.2 0.0474525441942906
HVUL0H00258.2 HVUL7H31940.2 0.0307785635757379
HVUL0H00258.2 HVUL7H32139.2 0.143374461788516
HVUL0H00258.2 HVUL7H32287.2 0.0717965328184864
HVUL0H00258.2 HVUL7H32398.2 0.0492659595088836
HVUL0H00258.2 HVUL7H34343.2 0.145547359083337
HVUL0H00258.2 HVUL7H35076.2 0.169406599857141
HVUL0H00258.2 HVUL7H35576.2 0.0992743312133688
HVUL0H00258.2 HVUL7H36292.2 0.0520313093735489
HVUL0H00258.2 HVUL7H36853.2 0.121281871986311
HVUL0H00258.2 HVUL7H38165.2 0.172360604238387
HVUL0H00258.2 HVUL7H39196.2 0.0511565039545181
HVUL0H00258.2 HVUL7H39800.2 0.0717182452382737
HVUL0H00258.2 HVUL7H40151.2 0.225413067108309
HVUL0H00258.2 HVUL7H40919.2 0.0460481121397022
HVUL0H00258.2 HVUL7H41439.2 0.104181326374777
HVUL0H00258.2 HVUL7H43274.2 0.0971302302161029
HVUL0H00258.2 HVUL7H46364.2 0.111877563612943
HVUL0H00258.2 HVUL7H47603.2 0.18073542549407
HVUL0H00258.2 HVUL7H48057.2 0.0686286515286141
HVUL0H00258.2 HVUL7H48434.2 0.156294984445821
HVUL0H00258.2 HVUL7H49025.2 0.0600655584664076
HVUL0H00258.2 HVUL7H49658.2 0.16941475539198
HVUL0H00258.2 HVUL7H51973.2 0.105686449535573
HVUL0H00258.2 HVUL7H52497.2 0.217198246835285
HVUL0H00258.2 HVUL7H52771.2 0.21404994296559
HVUL0H00258.2 HVUL7H52893.2 0.113892518905526
HVUL0H00258.2 HVUL7H53796.2 0.11833660059916
HVUL0H00258.2 HVUL7H54500.2 0.229316625842342
HVUL0H00258.2 HVUL7H55922.2 0.0839732546574499
HVUL0H00258.2 HVUL7H57823.2 0.159867357653457
HVUL0H00258.2 HVUL7H57978.2 0.225303573670252
HVUL0H00258.2 HVUL7H59337.2 0.182530457634794
HVUL0H00628.2 HVUL0H01189.2 0.00667511490520889
HVUL0H00628.2 HVUL0H02443.2 0.0368835625262155
HVUL0H00628.2 HVUL0H02610.2 0.110504796624949
HVUL0H00628.2 HVUL0H02690.2 0.122927421922669
HVUL0H00628.2 HVUL0H02786.2 0.171540284708549
HVUL0H00628.2 HVUL0H03448.2 0.188316959741081
HVUL0H00628.2 HVUL0H03543.2 0.122212884358657
HVUL0H00628.2 HVUL0H03914.2 0.182651753095745
HVUL0H00628.2 HVUL0H04104.2 0.294895615276339
HVUL0H00628.2 HVUL0H07395.2 0.129717742779918
HVUL0H00628.2 HVUL0H07603.2 0.0314211753258432
HVUL0H00628.2 HVUL0H07961.2 0.199814713798139
HVUL0H00628.2 HVUL0H09820.2 0.0183276630311123
HVUL0H00628.2 HVUL0H10580.2 0.0754330609733379
HVUL0H00628.2 HVUL0H12603.2 0.0419262638982061
HVUL0H00628.2 HVUL0H12663.2 0.0280885817768848
HVUL0H00628.2 HVUL0H13152.2 0.114858691247913
HVUL0H00628.2 HVUL0H13383.2 0.168685935956709
HVUL0H00628.2 HVUL0H15651.2 0.141993411476973
HVUL0H00628.2 HVUL0H16533.2 0.15731913457529
HVUL0H00628.2 HVUL0H17018.2 0.152156415981287
HVUL0H00628.2 HVUL0H18457.2 0.0297049830614103
HVUL0H00628.2 HVUL0H18875.2 0.174864104534212
HVUL0H00628.2 HVUL0H20583.2 0.019234274771824
HVUL0H00628.2 HVUL0H21984.2 0.0935015774818587
HVUL0H00628.2 HVUL0H26066.2 0.185914177375385
HVUL0H00628.2 HVUL0H30536.2 0.0271435480879923
HVUL0H00628.2 HVUL0H31223.2 0.177426548332688
HVUL0H00628.2 HVUL0H35121.2 0.153259050594448
HVUL0H00628.2 HVUL0H45411.2 0.103314996850169
HVUL0H00628.2 HVUL0H46714.2 0.0131122962932757
HVUL0H00628.2 HVUL0H47946.2 0.295549017148531
HVUL0H00628.2 HVUL1H01391.2 0.117152717496034
HVUL0H00628.2 HVUL1H01910.2 0.142951037063816
HVUL0H00628.2 HVUL1H02310.2 0.0522122874773631
HVUL0H00628.2 HVUL1H02488.2 0.175562510776445
HVUL0H00628.2 HVUL1H03020.2 0.0532058190514684
HVUL0H00628.2 HVUL1H03639.2 0.0154006195910912
HVUL0H00628.2 HVUL1H04081.2 0.0346916849583622
HVUL0H00628.2 HVUL1H04659.2 0.167031197976201
HVUL0H00628.2 HVUL1H04968.2 0.105344269894106
HVUL0H00628.2 HVUL1H08426.2 0.11026570857845
HVUL0H00628.2 HVUL1H08998.2 0.0259848587803313
HVUL0H00628.2 HVUL1H09152.2 0.0768346473341423
HVUL0H00628.2 HVUL1H09362.2 0.19311644767616
HVUL0H00628.2 HVUL1H10249.2 0.118310719626291
HVUL0H00628.2 HVUL1H10310.2 0.11797162270349
HVUL0H00628.2 HVUL1H11017.2 0.016922545501066
HVUL0H00628.2 HVUL1H11018.2 0.0678072319599227
HVUL0H00628.2 HVUL1H11849.2 0.0665310294141863
HVUL0H00628.2 HVUL1H12016.2 0.163854046005139
HVUL0H00628.2 HVUL1H12084.2 0.0124702896077584
HVUL0H00628.2 HVUL1H12443.2 0.157762032747789
HVUL0H00628.2 HVUL1H12954.2 0.0139749284773588
HVUL0H00628.2 HVUL1H14266.2 0.0931152424348108
HVUL0H00628.2 HVUL1H14530.2 0.0456020676484036
HVUL0H00628.2 HVUL1H15044.2 0.0186285795656876
HVUL0H00628.2 HVUL1H15095.2 0.162687842324052
HVUL0H00628.2 HVUL1H16206.2 0.152388006615399
HVUL0H00628.2 HVUL1H17381.2 0.162125078244556
HVUL0H00628.2 HVUL1H17393.2 0.167741090991573
HVUL0H00628.2 HVUL1H18502.2 0.0960227007724694
HVUL0H00628.2 HVUL1H18992.2 0.053928266654681
HVUL0H00628.2 HVUL1H19658.2 0.0120396993054149
HVUL0H00628.2 HVUL1H21290.2 0.184037293331952
HVUL0H00628.2 HVUL1H21400.2 0.152578467586972
HVUL0H00628.2 HVUL1H21780.2 0.0664123243397825
HVUL0H00628.2 HVUL1H21958.2 0.12442375302319
HVUL0H00628.2 HVUL1H23576.2 0.148640102300666
HVUL0H00628.2 HVUL1H23884.2 0.0586487626612185
HVUL0H00628.2 HVUL1H25781.2 0.0879910824046413
HVUL0H00628.2 HVUL1H26693.2 0.07602569718846
HVUL0H00628.2 HVUL1H27440.2 0.0256371216075109
HVUL0H00628.2 HVUL1H27761.2 0.169517989746618
HVUL0H00628.2 HVUL1H28046.2 0.162581493195619
HVUL0H00628.2 HVUL1H28426.2 0.16072083939465
HVUL0H00628.2 HVUL1H29594.2 0.153777022873716
HVUL0H00628.2 HVUL1H29985.2 0.153360687521399
HVUL0H00628.2 HVUL1H31784.2 0.116930846437036
HVUL0H00628.2 HVUL1H33825.2 0.0462284541516898
HVUL0H00628.2 HVUL1H34913.2 0.116314890524882
HVUL0H00628.2 HVUL1H38022.2 0.0307850106708679
HVUL0H00628.2 HVUL1H38418.2 0.164419888444051
HVUL0H00628.2 HVUL1H40748.2 0.100692399552384
HVUL0H00628.2 HVUL1H41667.2 0.0958837577475317
HVUL0H00628.2 HVUL1H42112.2 0.0986307113117483
HVUL0H00628.2 HVUL1H42191.2 0.161054773392835
HVUL0H00628.2 HVUL1H43472.2 0.095223347175802
HVUL0H00628.2 HVUL1H45865.2 0.0157261224912255
HVUL0H00628.2 HVUL1H45917.2 0.0696806740442723
HVUL0H00628.2 HVUL1H48708.2 0.0724340803780922
HVUL0H00628.2 HVUL1H51055.2 0.105455521017474
HVUL0H00628.2 HVUL1H52569.2 0.0700074539264411
HVUL0H00628.2 HVUL1H52571.2 0.0582268671997785
HVUL0H00628.2 HVUL1H52784.2 0.145965201572005
HVUL0H00628.2 HVUL1H53950.2 0.153104896478095
HVUL0H00628.2 HVUL1H57238.2 0.171808678283101
HVUL0H00628.2 HVUL1H57565.2 0.111376340359009
HVUL0H00628.2 HVUL1H58589.2 0.101819863815879
HVUL0H00628.2 HVUL1H59682.2 0.0167229232449481
HVUL0H00628.2 HVUL2H00243.2 0.079084475069488
HVUL0H00628.2 HVUL2H01263.2 0.175536419964581
HVUL0H00628.2 HVUL2H01381.2 0.0643491689332807
HVUL0H00628.2 HVUL2H01828.2 0.110321395114548
HVUL0H00628.2 HVUL2H02126.2 0.108376588250942
HVUL0H00628.2 HVUL2H02222.2 0.00816001594680473
HVUL0H00628.2 HVUL2H03410.2 0.109439187431471
HVUL0H00628.2 HVUL2H03755.2 0.137870996958613
HVUL0H00628.2 HVUL2H05703.2 0.185303586198136
HVUL0H00628.2 HVUL2H05722.2 0.00925246934053507
HVUL0H00628.2 HVUL2H07171.2 0.168332899122354
HVUL0H00628.2 HVUL2H07582.2 0.224275702858897
HVUL0H00628.2 HVUL2H09416.2 0.150920967785558
HVUL0H00628.2 HVUL2H09675.2 0.157367587951482
HVUL0H00628.2 HVUL2H10166.2 0.115108793259598
HVUL0H00628.2 HVUL2H10376.2 0.305647043892859
HVUL0H00628.2 HVUL2H10433.2 0.00871566641640723
HVUL0H00628.2 HVUL2H10831.2 0.170024615872017
HVUL0H00628.2 HVUL2H11161.2 0.0694683677835948
HVUL0H00628.2 HVUL2H12264.2 0.115427766090028
HVUL0H00628.2 HVUL2H12740.2 0.079783496286661
HVUL0H00628.2 HVUL2H13979.2 0.150692076238628
HVUL0H00628.2 HVUL2H14501.2 0.162964689640829
HVUL0H00628.2 HVUL2H15256.2 0.121211758015957
HVUL0H00628.2 HVUL2H16064.2 0.155107390559726
HVUL0H00628.2 HVUL2H16106.2 0.144356388485792
HVUL0H00628.2 HVUL2H16919.2 0.0957937067254306
HVUL0H00628.2 HVUL2H17572.2 0.120929029662955
HVUL0H00628.2 HVUL2H18160.2 0.244639587510256
HVUL0H00628.2 HVUL2H18204.2 0.181521367438304
HVUL0H00628.2 HVUL2H18254.2 0.158084176460747
HVUL0H00628.2 HVUL2H18256.2 0.13951677695244
HVUL0H00628.2 HVUL2H18475.2 0.177189142710234
HVUL0H00628.2 HVUL2H19289.2 0.13167607387235
HVUL0H00628.2 HVUL2H19629.2 0.117057438063481
HVUL0H00628.2 HVUL2H19960.2 0.0328490142117388
HVUL0H00628.2 HVUL2H20368.2 0.0922452475806814
HVUL0H00628.2 HVUL2H22219.2 0.125603124694146
HVUL0H00628.2 HVUL2H22684.2 0.140334858887647
HVUL0H00628.2 HVUL2H22719.2 0.0246016454298488
HVUL0H00628.2 HVUL2H22733.2 0.184225891015666
HVUL0H00628.2 HVUL2H23132.2 0.104989303717649
HVUL0H00628.2 HVUL2H24005.2 0.00822694836574732
HVUL0H00628.2 HVUL2H24180.2 0.133495831139507
HVUL0H00628.2 HVUL2H24234.2 0.173393047687066
HVUL0H00628.2 HVUL2H24723.2 0.105590662680917
HVUL0H00628.2 HVUL2H25161.2 0.122569541685974
HVUL0H00628.2 HVUL2H25222.2 0.14728024242866
HVUL0H00628.2 HVUL2H25943.2 0.1459472759662
HVUL0H00628.2 HVUL2H26103.2 0.0142728122014309
HVUL0H00628.2 HVUL2H26551.2 0.126152808363437
HVUL0H00628.2 HVUL2H27561.2 0.0382262059493197
HVUL0H00628.2 HVUL2H28179.2 0.0530179516885575
HVUL0H00628.2 HVUL2H29281.2 0.14973643238554
HVUL0H00628.2 HVUL2H29695.2 0.115356817426324
HVUL0H00628.2 HVUL2H29745.2 0.183290318030687
HVUL0H00628.2 HVUL2H30559.2 0.196828334399134
HVUL0H00628.2 HVUL2H31368.2 0.133135790269249
HVUL0H00628.2 HVUL2H31624.2 0.135289464233068
HVUL0H00628.2 HVUL2H31746.2 0.0310229195392311
HVUL0H00628.2 HVUL2H31875.2 0.28763710616875
HVUL0H00628.2 HVUL2H32775.2 0.143756911364332
HVUL0H00628.2 HVUL2H32843.2 0.145209371019973
HVUL0H00628.2 HVUL2H33188.2 0.184865437140602
HVUL0H00628.2 HVUL2H33642.2 0.194981955427612
HVUL0H00628.2 HVUL2H34435.2 0.152100892519473
HVUL0H00628.2 HVUL2H35149.2 0.085548240833502
HVUL0H00628.2 HVUL2H35246.2 0.0915186700883931
HVUL0H00628.2 HVUL2H35570.2 0.011428813428954
HVUL0H00628.2 HVUL2H35813.2 0.257403995604863
HVUL0H00628.2 HVUL2H35814.2 0.0176372788995859
HVUL0H00628.2 HVUL2H36045.2 0.177084988608796
HVUL0H00628.2 HVUL2H36066.2 0.269823769962164
HVUL0H00628.2 HVUL2H36784.2 0.106403937455693
HVUL0H00628.2 HVUL2H37118.2 0.0755865151890639
HVUL0H00628.2 HVUL2H38095.2 0.1891014376903
HVUL0H00628.2 HVUL2H39733.2 0.132184973107601
HVUL0H00628.2 HVUL2H40557.2 0.165501281267478
HVUL0H00628.2 HVUL2H43055.2 0.151492539642896
HVUL0H00628.2 HVUL2H43583.2 0.0422979747065397
HVUL0H00628.2 HVUL2H44689.2 0.1572107733636
HVUL0H00628.2 HVUL2H45175.2 0.109670318786634
HVUL0H00628.2 HVUL2H45312.2 0.142396528984279
HVUL0H00628.2 HVUL2H45582.2 0.0713469361156501
HVUL0H00628.2 HVUL2H45909.2 0.0245750687635609
HVUL0H00628.2 HVUL2H46409.2 0.12700284125305
HVUL0H00628.2 HVUL2H46560.2 0.0315547412586902
HVUL0H00628.2 HVUL2H46702.2 0.185164718688799
HVUL0H00628.2 HVUL2H48110.2 0.122239370117216
HVUL0H00628.2 HVUL2H49844.2 0.0642282729271707
HVUL0H00628.2 HVUL2H50134.2 0.125273390444774
HVUL0H00628.2 HVUL2H50975.2 0.119962956063693
HVUL0H00628.2 HVUL2H50984.2 0.132259476078351
HVUL0H00628.2 HVUL2H52425.2 0.0565327736093489
HVUL0H00628.2 HVUL2H52460.2 0.113518084156945
HVUL0H00628.2 HVUL2H52768.2 0.153016090566828
HVUL0H00628.2 HVUL2H53369.2 0.0170813479025624
HVUL0H00628.2 HVUL2H54250.2 0.0686555445458562
HVUL0H00628.2 HVUL2H54717.2 0.0924397252105591
HVUL0H00628.2 HVUL2H54935.2 0.194406893279684
HVUL0H00628.2 HVUL3H00896.2 0.141149646477831
HVUL0H00628.2 HVUL3H00974.2 0.111541360512281
HVUL0H00628.2 HVUL3H01512.2 0.195486803422529
HVUL0H00628.2 HVUL3H01536.2 0.0866657378572534
HVUL0H00628.2 HVUL3H02243.2 0.0816466689298464
HVUL0H00628.2 HVUL3H03322.2 0.0389886981944735
HVUL0H00628.2 HVUL3H03522.2 0.146968292808399
HVUL0H00628.2 HVUL3H03996.2 0.142439030015023
HVUL0H00628.2 HVUL3H04986.2 0.0760842318857175
HVUL0H00628.2 HVUL3H05437.2 0.0207965660757399
HVUL0H00628.2 HVUL3H05641.2 0.00585828235720216
HVUL0H00628.2 HVUL3H05642.2 0.128199299573282
HVUL0H00628.2 HVUL3H07787.2 0.18631388188111
HVUL0H00628.2 HVUL3H08229.2 0.117708843953293
HVUL0H00628.2 HVUL3H08331.2 0.183253204374958
HVUL0H00628.2 HVUL3H11637.2 0.0435541140477675
HVUL0H00628.2 HVUL3H12428.2 0.0851112194271922
HVUL0H00628.2 HVUL3H12601.2 0.0971032188355904
HVUL0H00628.2 HVUL3H12718.2 0.115934849260976
HVUL0H00628.2 HVUL3H13162.2 0.13720066349174
HVUL0H00628.2 HVUL3H13303.2 0.192914355485028
HVUL0H00628.2 HVUL3H14151.2 0.110039190451669
HVUL0H00628.2 HVUL3H14647.2 0.11092172049102
HVUL0H00628.2 HVUL3H14759.2 0.183318048569311
HVUL0H00628.2 HVUL3H15097.2 0.202097044488913
HVUL0H00628.2 HVUL3H15768.2 0.179270087598226
HVUL0H00628.2 HVUL3H15887.2 0.15603218147062
HVUL0H00628.2 HVUL3H16282.2 0.155261145617519
HVUL0H00628.2 HVUL3H17611.2 0.160372354813656
HVUL0H00628.2 HVUL3H17781.2 0.0487560123718888
HVUL0H00628.2 HVUL3H18319.2 0.0114419738949839
HVUL0H00628.2 HVUL3H18448.2 0.14349275694756
HVUL0H00628.2 HVUL3H18918.2 0.215530546434772
HVUL0H00628.2 HVUL3H18920.2 0.287356242869233
HVUL0H00628.2 HVUL3H18922.2 0.307752178057647
HVUL0H00628.2 HVUL3H19281.2 0.0598207803817718
HVUL0H00628.2 HVUL3H19415.2 0.13911092084732
HVUL0H00628.2 HVUL3H20428.2 0.188388767988051
HVUL0H00628.2 HVUL3H21568.2 0.0997678350771983
HVUL0H00628.2 HVUL3H21570.2 0.160455210746703
HVUL0H00628.2 HVUL3H21714.2 0.116221910464515
HVUL0H00628.2 HVUL3H22750.2 0.243443665817181
HVUL0H00628.2 HVUL3H22942.2 0.0935367780515084
HVUL0H00628.2 HVUL3H23068.2 0.0839800448330363
HVUL0H00628.2 HVUL3H23762.2 0.0331397159016925
HVUL0H00628.2 HVUL3H24263.2 0.112398012610144
HVUL0H00628.2 HVUL3H24265.2 0.0711407340424071
HVUL0H00628.2 HVUL3H24266.2 0.148883462121412
HVUL0H00628.2 HVUL3H26931.2 0.186155295124879
HVUL0H00628.2 HVUL3H27292.2 0.151138133003994
HVUL0H00628.2 HVUL3H27507.2 0.0375275814960703
HVUL0H00628.2 HVUL3H31373.2 0.29815834950732
HVUL0H00628.2 HVUL3H32982.2 0.160503500236188
HVUL0H00628.2 HVUL3H33094.2 0.148075184411714
HVUL0H00628.2 HVUL3H34998.2 0.228818674053843
HVUL0H00628.2 HVUL3H35285.2 0.130641106657047
HVUL0H00628.2 HVUL3H37080.2 0.142906992483334
HVUL0H00628.2 HVUL3H37961.2 0.128124554123959
HVUL0H00628.2 HVUL3H38013.2 0.10893779796109
HVUL0H00628.2 HVUL3H38801.2 0.15477512578988
HVUL0H00628.2 HVUL3H39846.2 0.138527725135003
HVUL0H00628.2 HVUL3H41673.2 0.148694185661023
HVUL0H00628.2 HVUL3H42482.2 0.271030519272594
HVUL0H00628.2 HVUL3H43787.2 0.143846711910644
HVUL0H00628.2 HVUL3H45441.2 0.125261989117837
HVUL0H00628.2 HVUL3H45820.2 0.180500578358961
HVUL0H00628.2 HVUL3H46221.2 0.112466575200116
HVUL0H00628.2 HVUL3H46222.2 0.0763333941747678
HVUL0H00628.2 HVUL3H46948.2 0.0835366070616401
HVUL0H00628.2 HVUL3H48376.2 0.10896324559138
HVUL0H00628.2 HVUL3H50496.2 0.110628349366599
HVUL0H00628.2 HVUL3H55696.2 0.15905964808757
HVUL0H00628.2 HVUL3H55706.2 0.100294542834911
HVUL0H00628.2 HVUL3H56227.2 0.120874526685186
HVUL0H00628.2 HVUL3H56809.2 0.172371125668329
HVUL0H00628.2 HVUL3H57619.2 0.0198263926804221
HVUL0H00628.2 HVUL3H57924.2 0.0165462158037454
HVUL0H00628.2 HVUL4H01292.2 0.162024071031812
HVUL0H00628.2 HVUL4H01567.2 0.012119912467157
HVUL0H00628.2 HVUL4H02701.2 0.0993638794467836
HVUL0H00628.2 HVUL4H02987.2 0.223857939725873
HVUL0H00628.2 HVUL4H03262.2 0.128466765248183
HVUL0H00628.2 HVUL4H03498.2 0.0273090951489921
HVUL0H00628.2 HVUL4H03611.2 0.0433131997864864
HVUL0H00628.2 HVUL4H03924.2 0.285242298230533
HVUL0H00628.2 HVUL4H04419.2 0.122881594573822
HVUL0H00628.2 HVUL4H04887.2 0.125399604334272
HVUL0H00628.2 HVUL4H04952.2 0.024174592049185
HVUL0H00628.2 HVUL4H06480.2 0.137611370139802
HVUL0H00628.2 HVUL4H07474.2 0.0311729377276366
HVUL0H00628.2 HVUL4H07828.2 0.0481087602387981
HVUL0H00628.2 HVUL4H08159.2 0.168736458177233
HVUL0H00628.2 HVUL4H08248.2 0.144551627749007
HVUL0H00628.2 HVUL4H08490.2 0.128947692440328
HVUL0H00628.2 HVUL4H08860.2 0.0846232113412163
HVUL0H00628.2 HVUL4H09246.2 0.042164998816845
HVUL0H00628.2 HVUL4H10534.2 0.119555466281968
HVUL0H00628.2 HVUL4H10535.2 0.0103720198263653
HVUL0H00628.2 HVUL4H10599.2 0.0835574026881657
HVUL0H00628.2 HVUL4H11493.2 0.078460224505355
HVUL0H00628.2 HVUL4H12172.2 0.148659903648991
HVUL0H00628.2 HVUL4H12658.2 0.126079974619702
HVUL0H00628.2 HVUL4H13254.2 0.0475617893912758
HVUL0H00628.2 HVUL4H13284.2 0.164585760270818
HVUL0H00628.2 HVUL4H14105.2 0.0181519662892904
HVUL0H00628.2 HVUL4H14395.2 0.135199295955803
HVUL0H00628.2 HVUL4H14799.2 0.16994570506554
HVUL0H00628.2 HVUL4H17201.2 0.0148578156168823
HVUL0H00628.2 HVUL4H18320.2 0.160216573291327
HVUL0H00628.2 HVUL4H20047.2 0.21881480445808
HVUL0H00628.2 HVUL4H20452.2 0.303279222245958
HVUL0H00628.2 HVUL4H20935.2 0.126414902199174
HVUL0H00628.2 HVUL4H20936.2 0.175513749083002
HVUL0H00628.2 HVUL4H20939.2 0.133906446248417
HVUL0H00628.2 HVUL4H21383.2 0.0887253611762889
HVUL0H00628.2 HVUL4H21602.2 0.261103198694943
HVUL0H00628.2 HVUL4H22567.2 0.00908091708949003
HVUL0H00628.2 HVUL4H23088.2 0.304061177398423
HVUL0H00628.2 HVUL4H23319.2 0.110287955842655
HVUL0H00628.2 HVUL4H24293.2 0.00276525411797371
HVUL0H00628.2 HVUL4H24321.2 0.178988976761679
HVUL0H00628.2 HVUL4H24964.2 0.136863831296155
HVUL0H00628.2 HVUL4H24985.2 0.0349142540747365
HVUL0H00628.2 HVUL4H25018.2 0.212897161973033
HVUL0H00628.2 HVUL4H25663.2 0.22868777618513
HVUL0H00628.2 HVUL4H26286.2 0.0220424062263218
HVUL0H00628.2 HVUL4H26602.2 0.174064459713148
HVUL0H00628.2 HVUL4H29382.2 0.079850630821264
HVUL0H00628.2 HVUL4H29640.2 0.0591557695745819
HVUL0H00628.2 HVUL4H29820.2 0.220478598764966
HVUL0H00628.2 HVUL4H29960.2 0.100705327577396
HVUL0H00628.2 HVUL4H30526.2 0.166676429885859
HVUL0H00628.2 HVUL4H31121.2 0.101360719211017
HVUL0H00628.2 HVUL4H31144.2 0.141246308144279
HVUL0H00628.2 HVUL4H31285.2 0.126211756890111
HVUL0H00628.2 HVUL4H32574.2 0.119665113914384
HVUL0H00628.2 HVUL4H32725.2 0.0240518748541421
HVUL0H00628.2 HVUL4H33125.2 0.275427680093021
HVUL0H00628.2 HVUL4H33897.2 0.0816588318504709
HVUL0H00628.2 HVUL4H34907.2 0.255378436143007
HVUL0H00628.2 HVUL4H35072.2 0.215272895162578
HVUL0H00628.2 HVUL4H36166.2 0.157129629245695
HVUL0H00628.2 HVUL4H36344.2 0.0332322405079371
HVUL0H00628.2 HVUL4H37513.2 0.0354434325319442
HVUL0H00628.2 HVUL4H38119.2 0.0460497551425257
HVUL0H00628.2 HVUL4H38242.2 0.117648722276491
HVUL0H00628.2 HVUL4H38563.2 0.0112785750643825
HVUL0H00628.2 HVUL4H38756.2 0.0182745385509386
HVUL0H00628.2 HVUL4H39007.2 0.118543221602774
HVUL0H00628.2 HVUL4H42499.2 0.109835209226457
HVUL0H00628.2 HVUL4H42553.2 0.262512173582453
HVUL0H00628.2 HVUL4H47765.2 0.022711256823159
HVUL0H00628.2 HVUL4H47767.2 0.127866289838818
HVUL0H00628.2 HVUL4H48525.2 0.162264388043638
HVUL0H00628.2 HVUL4H50715.2 0.0757889452705751
HVUL0H00628.2 HVUL4H51783.2 0.1358341954548
HVUL0H00628.2 HVUL4H54015.2 0.0683511254559101
HVUL0H00628.2 HVUL4H54458.2 0.0436103923580853
HVUL0H00628.2 HVUL4H55621.2 0.200275849761349
HVUL0H00628.2 HVUL4H55780.2 0.0317924097766462
HVUL0H00628.2 HVUL4H55852.2 0.111418111047739
HVUL0H00628.2 HVUL4H56078.2 0.0163877021554781
HVUL0H00628.2 HVUL4H58521.2 0.208688275176655
HVUL0H00628.2 HVUL4H59046.2 0.107992333357679
HVUL0H00628.2 HVUL4H59209.2 0.014580069960218
HVUL0H00628.2 HVUL4H59419.2 0.117678138046895
HVUL0H00628.2 HVUL5H01666.2 0.0112207871152649
HVUL0H00628.2 HVUL5H02085.2 0.135822610072509
HVUL0H00628.2 HVUL5H02508.2 0.0114277525195246
HVUL0H00628.2 HVUL5H02714.2 0.103176423126
HVUL0H00628.2 HVUL5H02899.2 0.264624023918904
HVUL0H00628.2 HVUL5H02983.2 0.179707383001034
HVUL0H00628.2 HVUL5H03710.2 0.0442692701241927
HVUL0H00628.2 HVUL5H04065.2 0.175122639867143
HVUL0H00628.2 HVUL5H04245.2 0.0600315260498952
HVUL0H00628.2 HVUL5H04523.2 0.0574498097821087
HVUL0H00628.2 HVUL5H04569.2 0.189709766702224
HVUL0H00628.2 HVUL5H04570.2 0.126200921361321
HVUL0H00628.2 HVUL5H05635.2 0.162534313328623
HVUL0H00628.2 HVUL5H05659.2 0.167692258887598
HVUL0H00628.2 HVUL5H06737.2 0.183883616900338
HVUL0H00628.2 HVUL5H06851.2 0.133324754247142
HVUL0H00628.2 HVUL5H06867.2 0.240276116716703
HVUL0H00628.2 HVUL5H07113.2 0.10760299458563
HVUL0H00628.2 HVUL5H09951.2 0.125715588050297
HVUL0H00628.2 HVUL5H11816.2 0.121371029366002
HVUL0H00628.2 HVUL5H12069.2 0.044233246922254
HVUL0H00628.2 HVUL5H12102.2 0.115298288121654
HVUL0H00628.2 HVUL5H12193.2 0.19907121147618
HVUL0H00628.2 HVUL5H12524.2 0.0963230341158952
HVUL0H00628.2 HVUL5H14862.2 0.164224878885621
HVUL0H00628.2 HVUL5H15696.2 0.0979724744133385
HVUL0H00628.2 HVUL5H15901.2 0.141633245352234
HVUL0H00628.2 HVUL5H16046.2 0.0885860867461616
HVUL0H00628.2 HVUL5H16644.2 0.199135547196239
HVUL0H00628.2 HVUL5H18137.2 0.0224126492164687
HVUL0H00628.2 HVUL5H19345.2 0.0654220033755111
HVUL0H00628.2 HVUL5H19727.2 0.160608268848123
HVUL0H00628.2 HVUL5H20357.2 0.16837820998234
HVUL0H00628.2 HVUL5H20781.2 0.171762580490103
HVUL0H00628.2 HVUL5H22031.2 0.226263376293094
HVUL0H00628.2 HVUL5H22045.2 0.0536880165189611
HVUL0H00628.2 HVUL5H22379.2 0.140676072225778
HVUL0H00628.2 HVUL5H22968.2 0.110564069823263
HVUL0H00628.2 HVUL5H22970.2 0.102752340508744
HVUL0H00628.2 HVUL5H23218.2 0.147109162483939
HVUL0H00628.2 HVUL5H25356.2 0.0767213763725373
HVUL0H00628.2 HVUL5H25360.2 0.14588035127967
HVUL0H00628.2 HVUL5H25703.2 0.0405719803086584
HVUL0H00628.2 HVUL5H25762.2 0.158737020607311
HVUL0H00628.2 HVUL5H26371.2 0.0935995975500887
HVUL0H00628.2 HVUL5H26827.2 0.0426281605422509
HVUL0H00628.2 HVUL5H27142.2 0.154756584152803
HVUL0H00628.2 HVUL5H27517.2 0.213834149351532
HVUL0H00628.2 HVUL5H28829.2 0.185798796116736
HVUL0H00628.2 HVUL5H28910.2 0.0721755671884828
HVUL0H00628.2 HVUL5H28949.2 0.169819546331073
HVUL0H00628.2 HVUL5H29110.2 0.0960935328189503
HVUL0H00628.2 HVUL5H30360.2 0.182453152469703
HVUL0H00628.2 HVUL5H30607.2 0.0493170687936785
HVUL0H00628.2 HVUL5H31425.2 0.109405288420582
HVUL0H00628.2 HVUL5H31574.2 0.0103359559198443
HVUL0H00628.2 HVUL5H31765.2 0.285615200849524
HVUL0H00628.2 HVUL5H32464.2 0.136958610346497
HVUL0H00628.2 HVUL5H32750.2 0.117225110998301
HVUL0H00628.2 HVUL5H32753.2 0.0287843292647681
HVUL0H00628.2 HVUL5H32754.2 0.0321944713892637
HVUL0H00628.2 HVUL5H32755.2 0.162874504587945
HVUL0H00628.2 HVUL5H32756.2 0.0824076666329678
HVUL0H00628.2 HVUL5H32757.2 0.0686571135858844
HVUL0H00628.2 HVUL5H33572.2 0.168000493657579
HVUL0H00628.2 HVUL5H34179.2 0.131986856799817
HVUL0H00628.2 HVUL5H34180.2 0.0648155742821742
HVUL0H00628.2 HVUL5H34499.2 0.157409463202137
HVUL0H00628.2 HVUL5H35182.2 0.185248294892986
HVUL0H00628.2 HVUL5H36133.2 0.0308313563248606
HVUL0H00628.2 HVUL5H36336.2 0.158997065056701
HVUL0H00628.2 HVUL5H37821.2 0.212418569492547
HVUL0H00628.2 HVUL5H38807.2 0.0943412914407562
HVUL0H00628.2 HVUL5H38808.2 0.0751859052676429
HVUL0H00628.2 HVUL5H39668.2 0.0282084772329471
HVUL0H00628.2 HVUL5H39821.2 0.0273538974220056
HVUL0H00628.2 HVUL5H40071.2 0.240960484911791
HVUL0H00628.2 HVUL5H41106.2 0.0495949623189232
HVUL0H00628.2 HVUL5H41477.2 0.0984705770551622
HVUL0H00628.2 HVUL5H41940.2 0.173972023512275
HVUL0H00628.2 HVUL5H42167.2 0.114892242952396
HVUL0H00628.2 HVUL5H43602.2 0.0782242475909147
HVUL0H00628.2 HVUL5H44901.2 0.00844952385864746
HVUL0H00628.2 HVUL5H45248.2 0.0623388560098173
HVUL0H00628.2 HVUL5H45931.2 0.202407178988082
HVUL0H00628.2 HVUL5H47411.2 0.226849179646314
HVUL0H00628.2 HVUL5H48389.2 0.019519943452237
HVUL0H00628.2 HVUL5H49107.2 0.067338083670363
HVUL0H00628.2 HVUL5H49575.2 0.243304449676615
HVUL0H00628.2 HVUL5H49949.2 0.111167711425847
HVUL0H00628.2 HVUL5H50157.2 0.125572733148182
HVUL0H00628.2 HVUL5H50998.2 0.100916976924319
HVUL0H00628.2 HVUL5H51283.2 0.139657106426326
HVUL0H00628.2 HVUL5H52409.2 0.0770573354113427
HVUL0H00628.2 HVUL5H53344.2 0.157900746422263
HVUL0H00628.2 HVUL5H54817.2 0.113549013119167
HVUL0H00628.2 HVUL5H55327.2 0.0207783601743207
HVUL0H00628.2 HVUL5H59550.2 0.166234324867104
HVUL0H00628.2 HVUL6H00578.2 0.131956162359584
HVUL0H00628.2 HVUL6H00579.2 0.189365398954238
HVUL0H00628.2 HVUL6H01532.2 0.2043066290497
HVUL0H00628.2 HVUL6H04137.2 0.016478730025718
HVUL0H00628.2 HVUL6H05273.2 0.21874411303402
HVUL0H00628.2 HVUL6H05484.2 0.144941569082509
HVUL0H00628.2 HVUL6H05487.2 0.138857679811015
HVUL0H00628.2 HVUL6H06287.2 0.177330091951173
HVUL0H00628.2 HVUL6H06725.2 0.096545861751057
HVUL0H00628.2 HVUL6H07286.2 0.00948536579879834
HVUL0H00628.2 HVUL6H07493.2 0.0368671571432541
HVUL0H00628.2 HVUL6H08266.2 0.0196262283440725
HVUL0H00628.2 HVUL6H09727.2 0.104398838635475
HVUL0H00628.2 HVUL6H10655.2 0.0858754353021524
HVUL0H00628.2 HVUL6H11304.2 0.155049011086747
HVUL0H00628.2 HVUL6H11866.2 0.0759171224187569
HVUL0H00628.2 HVUL6H12676.2 0.141448519365678
HVUL0H00628.2 HVUL6H15174.2 0.149915924421465
HVUL0H00628.2 HVUL6H15570.2 0.0645477361316748
HVUL0H00628.2 HVUL6H15630.2 0.0994676958707623
HVUL0H00628.2 HVUL6H17185.2 0.118253935392153
HVUL0H00628.2 HVUL6H17291.2 0.203447744198857
HVUL0H00628.2 HVUL6H17797.2 0.155670590528298
HVUL0H00628.2 HVUL6H17912.2 0.190233932799195
HVUL0H00628.2 HVUL6H18926.2 0.144956455108196
HVUL0H00628.2 HVUL6H19235.2 0.015239288717599
HVUL0H00628.2 HVUL6H20311.2 0.113505687688524
HVUL0H00628.2 HVUL6H21520.2 0.0415688636023336
HVUL0H00628.2 HVUL6H22211.2 0.129630759797944
HVUL0H00628.2 HVUL6H23910.2 0.108252294735088
HVUL0H00628.2 HVUL6H24129.2 0.153800770926562
HVUL0H00628.2 HVUL6H24684.2 0.0218527986000473
HVUL0H00628.2 HVUL6H25603.2 0.0768638724418863
HVUL0H00628.2 HVUL6H26624.2 0.0760174646179006
HVUL0H00628.2 HVUL6H27385.2 0.154795995768482
HVUL0H00628.2 HVUL6H27754.2 0.0864971418254234
HVUL0H00628.2 HVUL6H29014.2 0.155321061074774
HVUL0H00628.2 HVUL6H29287.2 0.147409364636005
HVUL0H00628.2 HVUL6H29905.2 0.0818072515382297
HVUL0H00628.2 HVUL6H30043.2 0.128888320622497
HVUL0H00628.2 HVUL6H30069.2 0.269850623154242
HVUL0H00628.2 HVUL6H30070.2 0.0101213797727733
HVUL0H00628.2 HVUL6H30755.2 0.208407892147967
HVUL0H00628.2 HVUL6H31603.2 0.0717214564537072
HVUL0H00628.2 HVUL6H32598.2 0.163734872079979
HVUL0H00628.2 HVUL6H33693.2 0.173015274229235
HVUL0H00628.2 HVUL6H33871.2 0.150031912212763
HVUL0H00628.2 HVUL6H33984.2 0.0696480979170829
HVUL0H00628.2 HVUL6H36086.2 0.149449784040811
HVUL0H00628.2 HVUL6H36469.2 0.013215425914189
HVUL0H00628.2 HVUL6H36560.2 0.137247464678992
HVUL0H00628.2 HVUL6H37516.2 0.0888585204368902
HVUL0H00628.2 HVUL6H37718.2 0.116016614997788
HVUL0H00628.2 HVUL6H38443.2 0.0847313341560555
HVUL0H00628.2 HVUL6H39608.2 0.0481897329699323
HVUL0H00628.2 HVUL6H40130.2 0.12947174832649
HVUL0H00628.2 HVUL6H40705.2 0.120782115601315
HVUL0H00628.2 HVUL6H40902.2 0.117815129614164
HVUL0H00628.2 HVUL6H41550.2 0.153005003630042
HVUL0H00628.2 HVUL6H41924.2 0.0348063458587062
HVUL0H00628.2 HVUL6H42094.2 0.0879125360986672
HVUL0H00628.2 HVUL6H42865.2 0.202472514349072
HVUL0H00628.2 HVUL6H43328.2 0.273474790108575
HVUL0H00628.2 HVUL6H45288.2 0.00410496963428754
HVUL0H00628.2 HVUL6H46846.2 0.114477944604013
HVUL0H00628.2 HVUL6H50310.2 0.143384936278377
HVUL0H00628.2 HVUL6H51875.2 0.195489800727009
HVUL0H00628.2 HVUL6H52171.2 0.0450686536691297
HVUL0H00628.2 HVUL6H52448.2 0.213191151773799
HVUL0H00628.2 HVUL6H56821.2 0.0966572663205545
HVUL0H00628.2 HVUL6H57332.2 0.0982439010918063
HVUL0H00628.2 HVUL6H57527.2 0.0912194005727034
HVUL0H00628.2 HVUL7H00669.2 0.149498558015437
HVUL0H00628.2 HVUL7H01902.2 0.0761419576843616
HVUL0H00628.2 HVUL7H01951.2 0.083222029764416
HVUL0H00628.2 HVUL7H02237.2 0.195645473382479
HVUL0H00628.2 HVUL7H02259.2 0.277560419040606
HVUL0H00628.2 HVUL7H02925.2 0.195432237396741
HVUL0H00628.2 HVUL7H03162.2 0.116990304635519
HVUL0H00628.2 HVUL7H03712.2 0.0273306413254426
HVUL0H00628.2 HVUL7H05110.2 0.0533458708141889
HVUL0H00628.2 HVUL7H07281.2 0.00885248412136405
HVUL0H00628.2 HVUL7H08155.2 0.110131795104249
HVUL0H00628.2 HVUL7H08957.2 0.145822036089276
HVUL0H00628.2 HVUL7H09094.2 0.18080630577141
HVUL0H00628.2 HVUL7H09435.2 0.0167220472792896
HVUL0H00628.2 HVUL7H10354.2 0.10865593127499
HVUL0H00628.2 HVUL7H10480.2 0.152298984051607
HVUL0H00628.2 HVUL7H10575.2 0.0229508162167699
HVUL0H00628.2 HVUL7H11256.2 0.172284894602263
HVUL0H00628.2 HVUL7H11412.2 0.140447770164614
HVUL0H00628.2 HVUL7H11452.2 0.305955387590202
HVUL0H00628.2 HVUL7H12545.2 0.146117686497281
HVUL0H00628.2 HVUL7H12760.2 0.175946931734636
HVUL0H00628.2 HVUL7H12761.2 0.149455498935194
HVUL0H00628.2 HVUL7H13615.2 0.235603078458051
HVUL0H00628.2 HVUL7H13741.2 0.126593025199985
HVUL0H00628.2 HVUL7H14152.2 0.193218068969678
HVUL0H00628.2 HVUL7H14845.2 0.168621312747706
HVUL0H00628.2 HVUL7H15045.2 0.18846930024529
HVUL0H00628.2 HVUL7H15553.2 0.284299160717965
HVUL0H00628.2 HVUL7H16113.2 0.113831630635358
HVUL0H00628.2 HVUL7H16385.2 0.136447300361814
HVUL0H00628.2 HVUL7H17673.2 0.11179506863857
HVUL0H00628.2 HVUL7H18684.2 0.0197985027958174
HVUL0H00628.2 HVUL7H18799.2 0.0489453260880581
HVUL0H00628.2 HVUL7H19723.2 0.159820970249998
HVUL0H00628.2 HVUL7H21376.2 0.124834588568527
HVUL0H00628.2 HVUL7H21823.2 0.15675125118508
HVUL0H00628.2 HVUL7H23148.2 0.139911651273715
HVUL0H00628.2 HVUL7H23329.2 0.0188747313252436
HVUL0H00628.2 HVUL7H25429.2 0.142752350977786
HVUL0H00628.2 HVUL7H25557.2 0.0649155544940405
HVUL0H00628.2 HVUL7H25565.2 0.0556388415675242
HVUL0H00628.2 HVUL7H25654.2 0.0532443104634467
HVUL0H00628.2 HVUL7H25881.2 0.091203633308089
HVUL0H00628.2 HVUL7H26191.2 0.119334825242685
HVUL0H00628.2 HVUL7H27075.2 0.0304039275282217
HVUL0H00628.2 HVUL7H27178.2 0.0541924546060126
HVUL0H00628.2 HVUL7H27205.2 0.0404969858582519
HVUL0H00628.2 HVUL7H28054.2 0.140635845907815
HVUL0H00628.2 HVUL7H28437.2 0.0747318678250255
HVUL0H00628.2 HVUL7H28678.2 0.0786173414708877
HVUL0H00628.2 HVUL7H30227.2 0.247789541520294
HVUL0H00628.2 HVUL7H30237.2 0.0246469937956952
HVUL0H00628.2 HVUL7H30390.2 0.106430561552828
HVUL0H00628.2 HVUL7H31093.2 0.155480424458426
HVUL0H00628.2 HVUL7H31940.2 0.157421987951985
HVUL0H00628.2 HVUL7H32139.2 0.1025580701981
HVUL0H00628.2 HVUL7H32287.2 0.136476442802197
HVUL0H00628.2 HVUL7H32398.2 0.0107928732029575
HVUL0H00628.2 HVUL7H34343.2 0.178447915289367
HVUL0H00628.2 HVUL7H35076.2 0.121154627643258
HVUL0H00628.2 HVUL7H35576.2 0.160088669569025
HVUL0H00628.2 HVUL7H36292.2 0.0373425316593514
HVUL0H00628.2 HVUL7H36853.2 0.221776948794126
HVUL0H00628.2 HVUL7H38165.2 0.166920768304833
HVUL0H00628.2 HVUL7H39196.2 0.199271594102054
HVUL0H00628.2 HVUL7H39800.2 0.0288224433559557
HVUL0H00628.2 HVUL7H40151.2 0.0869029393272531
HVUL0H00628.2 HVUL7H40919.2 0.0124713419522522
HVUL0H00628.2 HVUL7H41439.2 0.146417167425989
HVUL0H00628.2 HVUL7H43274.2 0.103163413187196
HVUL0H00628.2 HVUL7H46364.2 0.177773344390838
HVUL0H00628.2 HVUL7H47603.2 0.175345548362828
HVUL0H00628.2 HVUL7H48057.2 0.0268305937087044
HVUL0H00628.2 HVUL7H48434.2 0.173007639489497
HVUL0H00628.2 HVUL7H49025.2 0.151209668476953
HVUL0H00628.2 HVUL7H49658.2 0.148478991367927
HVUL0H00628.2 HVUL7H51973.2 0.0635898336852834
HVUL0H00628.2 HVUL7H52497.2 0.0941517296463731
HVUL0H00628.2 HVUL7H52771.2 0.0632232391825119
HVUL0H00628.2 HVUL7H52893.2 0.123948755164984
HVUL0H00628.2 HVUL7H53796.2 0.183761138899826
HVUL0H00628.2 HVUL7H54500.2 0.108888072661331
HVUL0H00628.2 HVUL7H55922.2 0.169141282658978
HVUL0H00628.2 HVUL7H57823.2 0.0606276079769342
HVUL0H00628.2 HVUL7H57978.2 0.102862769343057
HVUL0H00628.2 HVUL7H59337.2 0.144478057483913
HVUL0H01189.2 HVUL0H02443.2 0.0464536296191797
HVUL0H01189.2 HVUL0H02610.2 0.0284721351023458
HVUL0H01189.2 HVUL0H02690.2 0.0209714420016058
HVUL0H01189.2 HVUL0H02786.2 0.0192871216380167
HVUL0H01189.2 HVUL0H03448.2 0.024514833225259
HVUL0H01189.2 HVUL0H03543.2 0.0312066769630823
HVUL0H01189.2 HVUL0H03914.2 0.014787666109114
HVUL0H01189.2 HVUL0H04104.2 0.0063314895025345
HVUL0H01189.2 HVUL0H07395.2 0.0257188038415615
HVUL0H01189.2 HVUL0H07603.2 0.0581305818606283
HVUL0H01189.2 HVUL0H07961.2 0.0215297349571862
HVUL0H01189.2 HVUL0H09820.2 0.0194966418943377
HVUL0H01189.2 HVUL0H10580.2 0.00539946345774878
HVUL0H01189.2 HVUL0H12603.2 0.0391867939024868
HVUL0H01189.2 HVUL0H12663.2 0.0503676302005407
HVUL0H01189.2 HVUL0H13152.2 0.0228331977793289
HVUL0H01189.2 HVUL0H13383.2 0.0128880365250374
HVUL0H01189.2 HVUL0H15651.2 0.0282603345406031
HVUL0H01189.2 HVUL0H16533.2 0.0213083198370383
HVUL0H01189.2 HVUL0H17018.2 0.0214445157755529
HVUL0H01189.2 HVUL0H18457.2 0.0412882486397862
HVUL0H01189.2 HVUL0H18875.2 0.0247278577152365
HVUL0H01189.2 HVUL0H20583.2 0.0592375107858592
HVUL0H01189.2 HVUL0H21984.2 0.0449907654290071
HVUL0H01189.2 HVUL0H26066.2 0.0173535380919482
HVUL0H01189.2 HVUL0H30536.2 0.0498543977966026
HVUL0H01189.2 HVUL0H31223.2 0.0137030946389917
HVUL0H01189.2 HVUL0H35121.2 0.00898969992596544
HVUL0H01189.2 HVUL0H45411.2 0.0328138588612553
HVUL0H01189.2 HVUL0H46714.2 0.0189043469529109
HVUL0H01189.2 HVUL0H47946.2 0.00653113904173815
HVUL0H01189.2 HVUL1H01391.2 0.0243297872745816
HVUL0H01189.2 HVUL1H01910.2 0.0267095286581843
HVUL0H01189.2 HVUL1H02310.2 0.0460729767741243
HVUL0H01189.2 HVUL1H02488.2 0.0228501776353192
HVUL0H01189.2 HVUL1H03020.2 0.0297078594069104
HVUL0H01189.2 HVUL1H03639.2 0.0192970166460755
HVUL0H01189.2 HVUL1H04081.2 0.0122108620742835
HVUL0H01189.2 HVUL1H04659.2 0.0221384301710567
HVUL0H01189.2 HVUL1H04968.2 0.0317042207039022
HVUL0H01189.2 HVUL1H08426.2 0.026943598853544
HVUL0H01189.2 HVUL1H08998.2 0.038519539410678
HVUL0H01189.2 HVUL1H09152.2 0.0338436566142202
HVUL0H01189.2 HVUL1H09362.2 0.0169664088518304
HVUL0H01189.2 HVUL1H10249.2 0.0338743091961421
HVUL0H01189.2 HVUL1H10310.2 0.0305544684979415
HVUL0H01189.2 HVUL1H11017.2 0.0817777891879227
HVUL0H01189.2 HVUL1H11018.2 0.0395934563258715
HVUL0H01189.2 HVUL1H11849.2 0.0312639656982033
HVUL0H01189.2 HVUL1H12016.2 0.0247722673304128
HVUL0H01189.2 HVUL1H12084.2 0.0361267682344708
HVUL0H01189.2 HVUL1H12443.2 0.0034466983455669
HVUL0H01189.2 HVUL1H12954.2 0.022040692776149
HVUL0H01189.2 HVUL1H14266.2 0.00307495474765102
HVUL0H01189.2 HVUL1H14530.2 0.0510465085130161
HVUL0H01189.2 HVUL1H15044.2 0.0519320840210579
HVUL0H01189.2 HVUL1H15095.2 0.0246002946516546
HVUL0H01189.2 HVUL1H16206.2 0.022753736142682
HVUL0H01189.2 HVUL1H17381.2 0.0173408899138502
HVUL0H01189.2 HVUL1H17393.2 0.0275888524314541
HVUL0H01189.2 HVUL1H18502.2 0.0264357416032258
HVUL0H01189.2 HVUL1H18992.2 0.010609038991288
HVUL0H01189.2 HVUL1H19658.2 0.000199327078310143
HVUL0H01189.2 HVUL1H21290.2 0.0253875076599472
HVUL0H01189.2 HVUL1H21400.2 0.0288929676024681
HVUL0H01189.2 HVUL1H21780.2 0.00333802911909869
HVUL0H01189.2 HVUL1H21958.2 0.0303740561898045
HVUL0H01189.2 HVUL1H23576.2 0.0251098645097747
HVUL0H01189.2 HVUL1H23884.2 0.0466392873766637
HVUL0H01189.2 HVUL1H25781.2 0.0202505254656571
HVUL0H01189.2 HVUL1H26693.2 0.0379858059246949
HVUL0H01189.2 HVUL1H27440.2 0.00994500114160369
HVUL0H01189.2 HVUL1H27761.2 0.0221336418484647
HVUL0H01189.2 HVUL1H28046.2 0.0152160649263728
HVUL0H01189.2 HVUL1H28426.2 0.0150117922937599
HVUL0H01189.2 HVUL1H29594.2 0.0247870475570112
HVUL0H01189.2 HVUL1H29985.2 0.0246178044111466
HVUL0H01189.2 HVUL1H31784.2 0.0301466772601206
HVUL0H01189.2 HVUL1H33825.2 0.065085429191297
HVUL0H01189.2 HVUL1H34913.2 0.0423765465016259
HVUL0H01189.2 HVUL1H38022.2 0.0273262414060236
HVUL0H01189.2 HVUL1H38418.2 0.00911572626735248
HVUL0H01189.2 HVUL1H40748.2 0.0219734372065012
HVUL0H01189.2 HVUL1H41667.2 0.0326405266159429
HVUL0H01189.2 HVUL1H42112.2 0.0358086441003665
HVUL0H01189.2 HVUL1H42191.2 0.0260804344786343
HVUL0H01189.2 HVUL1H43472.2 0.0280926835257532
HVUL0H01189.2 HVUL1H45865.2 0.0838965550774815
HVUL0H01189.2 HVUL1H45917.2 0.0403791209364749
HVUL0H01189.2 HVUL1H48708.2 0.0376553695848619
HVUL0H01189.2 HVUL1H51055.2 0.0363898423513641
HVUL0H01189.2 HVUL1H52569.2 0.0288951437220464
HVUL0H01189.2 HVUL1H52571.2 0.0658722362627274
HVUL0H01189.2 HVUL1H52784.2 0.0298525799586316
HVUL0H01189.2 HVUL1H53950.2 0.0251118531688966
HVUL0H01189.2 HVUL1H57238.2 0.0194794782780782
HVUL0H01189.2 HVUL1H57565.2 0.0320184690867954
HVUL0H01189.2 HVUL1H58589.2 0.0294896493900564
HVUL0H01189.2 HVUL1H59682.2 0.0279147499139031
HVUL0H01189.2 HVUL2H00243.2 0.0247415050089173
HVUL0H01189.2 HVUL2H01263.2 0.0206602718888094
HVUL0H01189.2 HVUL2H01381.2 0.00270309118713276
HVUL0H01189.2 HVUL2H01828.2 0.0220735171832909
HVUL0H01189.2 HVUL2H02126.2 0.0381182708522433
HVUL0H01189.2 HVUL2H02222.2 0.0408073280485375
HVUL0H01189.2 HVUL2H03410.2 0.0349036879715154
HVUL0H01189.2 HVUL2H03755.2 0.021628482657175
HVUL0H01189.2 HVUL2H05703.2 0.0254757283190581
HVUL0H01189.2 HVUL2H05722.2 0.0634923968101147
HVUL0H01189.2 HVUL2H07171.2 0.0279668723314168
HVUL0H01189.2 HVUL2H07582.2 0.0149460389300986
HVUL0H01189.2 HVUL2H09416.2 0.0194686935216421
HVUL0H01189.2 HVUL2H09675.2 0.0244591483119592
HVUL0H01189.2 HVUL2H10166.2 0.032084323648824
HVUL0H01189.2 HVUL2H10376.2 0.00673258183269108
HVUL0H01189.2 HVUL2H10433.2 0.0363359762890665
HVUL0H01189.2 HVUL2H10831.2 0.01930756318883
HVUL0H01189.2 HVUL2H11161.2 0.0277543229769344
HVUL0H01189.2 HVUL2H12264.2 0.0362024731218136
HVUL0H01189.2 HVUL2H12740.2 0.0362471103106189
HVUL0H01189.2 HVUL2H13979.2 0.0320389272125156
HVUL0H01189.2 HVUL2H14501.2 0.0109808657487225
HVUL0H01189.2 HVUL2H15256.2 0.0326889427703716
HVUL0H01189.2 HVUL2H16064.2 0.0186955945001043
HVUL0H01189.2 HVUL2H16106.2 0.0306023057974195
HVUL0H01189.2 HVUL2H16919.2 0.00230574008760046
HVUL0H01189.2 HVUL2H17572.2 0.0335765342846354
HVUL0H01189.2 HVUL2H18160.2 0.00898095295380388
HVUL0H01189.2 HVUL2H18204.2 0.0193635218432742
HVUL0H01189.2 HVUL2H18254.2 0.0320807141926249
HVUL0H01189.2 HVUL2H18256.2 0.0271358882246868
HVUL0H01189.2 HVUL2H18475.2 0.0189473232596492
HVUL0H01189.2 HVUL2H19289.2 0.0271566849516426
HVUL0H01189.2 HVUL2H19629.2 0.0235465245322536
HVUL0H01189.2 HVUL2H19960.2 0.0414319022975768
HVUL0H01189.2 HVUL2H20368.2 0.0263823681461214
HVUL0H01189.2 HVUL2H22219.2 0.0316471624567619
HVUL0H01189.2 HVUL2H22684.2 0.0267021432691793
HVUL0H01189.2 HVUL2H22719.2 0.0402049022259699
HVUL0H01189.2 HVUL2H22733.2 0.022862878972512
HVUL0H01189.2 HVUL2H23132.2 0.0278977850981372
HVUL0H01189.2 HVUL2H24005.2 0.039320604331701
HVUL0H01189.2 HVUL2H24180.2 0.0269214968198612
HVUL0H01189.2 HVUL2H24234.2 0.0248728137504792
HVUL0H01189.2 HVUL2H24723.2 0.0270265007922344
HVUL0H01189.2 HVUL2H25161.2 0.0283822409970878
HVUL0H01189.2 HVUL2H25222.2 0.0296507352198057
HVUL0H01189.2 HVUL2H25943.2 0.0288788909024881
HVUL0H01189.2 HVUL2H26103.2 0.0321842021811248
HVUL0H01189.2 HVUL2H26551.2 0.0312504709102976
HVUL0H01189.2 HVUL2H27561.2 0.0618786535024049
HVUL0H01189.2 HVUL2H28179.2 0.00625691694024607
HVUL0H01189.2 HVUL2H29281.2 0.0258955486780458
HVUL0H01189.2 HVUL2H29695.2 0.0209983204911282
HVUL0H01189.2 HVUL2H29745.2 0.0243753215561529
HVUL0H01189.2 HVUL2H30559.2 0.00956071115639917
HVUL0H01189.2 HVUL2H31368.2 0.0294149230299786
HVUL0H01189.2 HVUL2H31624.2 0.0312088795901624
HVUL0H01189.2 HVUL2H31746.2 0.0248939570968881
HVUL0H01189.2 HVUL2H31875.2 0.00602062274401815
HVUL0H01189.2 HVUL2H32775.2 0.0288292856716529
HVUL0H01189.2 HVUL2H32843.2 0.0250651516999443
HVUL0H01189.2 HVUL2H33188.2 0.0235042685534584
HVUL0H01189.2 HVUL2H33642.2 0.0193316847976957
HVUL0H01189.2 HVUL2H34435.2 0.0265425846705236
HVUL0H01189.2 HVUL2H35149.2 0.0400234496580179
HVUL0H01189.2 HVUL2H35246.2 0.035024560521086
HVUL0H01189.2 HVUL2H35570.2 0.0327928664186173
HVUL0H01189.2 HVUL2H35813.2 0.0142334032919027
HVUL0H01189.2 HVUL2H35814.2 0.0395192482289778
HVUL0H01189.2 HVUL2H36045.2 0.02432109656457
HVUL0H01189.2 HVUL2H36066.2 0.0106402692426516
HVUL0H01189.2 HVUL2H36784.2 0.005416537298399
HVUL0H01189.2 HVUL2H37118.2 0.0237072535278823
HVUL0H01189.2 HVUL2H38095.2 0.0163464279083635
HVUL0H01189.2 HVUL2H39733.2 0.0269581621693274
HVUL0H01189.2 HVUL2H40557.2 0.0256321698853318
HVUL0H01189.2 HVUL2H43055.2 0.0311822868009625
HVUL0H01189.2 HVUL2H43583.2 0.0742576710698025
HVUL0H01189.2 HVUL2H44689.2 0.0166619552243629
HVUL0H01189.2 HVUL2H45175.2 0.0347909867802617
HVUL0H01189.2 HVUL2H45312.2 0.0266119936061749
HVUL0H01189.2 HVUL2H45582.2 0.0376800774587317
HVUL0H01189.2 HVUL2H45909.2 0.0311968023951257
HVUL0H01189.2 HVUL2H46409.2 0.0307919239828434
HVUL0H01189.2 HVUL2H46560.2 0.0438089401666606
HVUL0H01189.2 HVUL2H46702.2 0.0209512856985778
HVUL0H01189.2 HVUL2H48110.2 0.0284144541021364
HVUL0H01189.2 HVUL2H49844.2 0.0661606122715029
HVUL0H01189.2 HVUL2H50134.2 0.00905666713114013
HVUL0H01189.2 HVUL2H50975.2 0.0165781052268624
HVUL0H01189.2 HVUL2H50984.2 0.0277601476866164
HVUL0H01189.2 HVUL2H52425.2 0.0467193568544199
HVUL0H01189.2 HVUL2H52460.2 0.0334344753343253
HVUL0H01189.2 HVUL2H52768.2 0.0281879193948774
HVUL0H01189.2 HVUL2H53369.2 0.0364863186769616
HVUL0H01189.2 HVUL2H54250.2 0.0415763917457655
HVUL0H01189.2 HVUL2H54717.2 0.0358573164271305
HVUL0H01189.2 HVUL2H54935.2 0.0161974334039388
HVUL0H01189.2 HVUL3H00896.2 0.00719705501347332
HVUL0H01189.2 HVUL3H00974.2 0.0290689238133683
HVUL0H01189.2 HVUL3H01512.2 0.0182221704012865
HVUL0H01189.2 HVUL3H01536.2 0.0388171925772788
HVUL0H01189.2 HVUL3H02243.2 0.0278375794293112
HVUL0H01189.2 HVUL3H03322.2 0.0474850155837259
HVUL0H01189.2 HVUL3H03522.2 0.00700751628381332
HVUL0H01189.2 HVUL3H03996.2 0.0289788450714904
HVUL0H01189.2 HVUL3H04986.2 0.0244595052059085
HVUL0H01189.2 HVUL3H05437.2 0.041053700838245
HVUL0H01189.2 HVUL3H05641.2 0.0488531690917926
HVUL0H01189.2 HVUL3H05642.2 0.0235624635135356
HVUL0H01189.2 HVUL3H07787.2 0.0216002918235418
HVUL0H01189.2 HVUL3H08229.2 0.0193343570107486
HVUL0H01189.2 HVUL3H08331.2 0.00415748564520997
HVUL0H01189.2 HVUL3H11637.2 0.0557359975155453
HVUL0H01189.2 HVUL3H12428.2 0.0323856425142423
HVUL0H01189.2 HVUL3H12601.2 0.0358246940819641
HVUL0H01189.2 HVUL3H12718.2 0.0287729515869671
HVUL0H01189.2 HVUL3H13162.2 0.0390921776889623
HVUL0H01189.2 HVUL3H13303.2 0.0190466176576892
HVUL0H01189.2 HVUL3H14151.2 0.0389689802997829
HVUL0H01189.2 HVUL3H14647.2 0.0286461532529089
HVUL0H01189.2 HVUL3H14759.2 0.024257018919065
HVUL0H01189.2 HVUL3H15097.2 0.0246854115589679
HVUL0H01189.2 HVUL3H15768.2 0.0229643981055007
HVUL0H01189.2 HVUL3H15887.2 0.0279584398366441
HVUL0H01189.2 HVUL3H16282.2 0.0191474540685927
HVUL0H01189.2 HVUL3H17611.2 0.0268175710699765
HVUL0H01189.2 HVUL3H17781.2 0.0405407073865172
HVUL0H01189.2 HVUL3H18319.2 0.000426682478208721
HVUL0H01189.2 HVUL3H18448.2 0.0295379968279527
HVUL0H01189.2 HVUL3H18918.2 0.00452762819529499
HVUL0H01189.2 HVUL3H18920.2 0.00647968912339683
HVUL0H01189.2 HVUL3H18922.2 0.00708521471521796
HVUL0H01189.2 HVUL3H19281.2 0.0397362867843345
HVUL0H01189.2 HVUL3H19415.2 0.0279552001850868
HVUL0H01189.2 HVUL3H20428.2 0.0201122062538169
HVUL0H01189.2 HVUL3H21568.2 0.0235933892969686
HVUL0H01189.2 HVUL3H21570.2 0.0273413335849819
HVUL0H01189.2 HVUL3H21714.2 0.0321447662866111
HVUL0H01189.2 HVUL3H22750.2 0.0104630097298663
HVUL0H01189.2 HVUL3H22942.2 0.0276768936030431
HVUL0H01189.2 HVUL3H23068.2 0.0280192394960588
HVUL0H01189.2 HVUL3H23762.2 0.0667241723634836
HVUL0H01189.2 HVUL3H24263.2 0.0314694480158276
HVUL0H01189.2 HVUL3H24265.2 0.0390850685495471
HVUL0H01189.2 HVUL3H24266.2 0.0282770730436664
HVUL0H01189.2 HVUL3H26931.2 0.0094124981630518
HVUL0H01189.2 HVUL3H27292.2 0.0283802960561867
HVUL0H01189.2 HVUL3H27507.2 0.00205112058007538
HVUL0H01189.2 HVUL3H31373.2 0.0073126690622154
HVUL0H01189.2 HVUL3H32982.2 0.0202733339296453
HVUL0H01189.2 HVUL3H33094.2 0.0285674369335635
HVUL0H01189.2 HVUL3H34998.2 0.009090604085233
HVUL0H01189.2 HVUL3H35285.2 0.0356406994637913
HVUL0H01189.2 HVUL3H37080.2 0.032348740320614
HVUL0H01189.2 HVUL3H37961.2 0.0236917598206583
HVUL0H01189.2 HVUL3H38013.2 0.00790103809276056
HVUL0H01189.2 HVUL3H38801.2 0.0222359419537009
HVUL0H01189.2 HVUL3H39846.2 0.0375322981838876
HVUL0H01189.2 HVUL3H41673.2 0.0231750854331489
HVUL0H01189.2 HVUL3H42482.2 0.00999651913881013
HVUL0H01189.2 HVUL3H43787.2 0.0172542790578042
HVUL0H01189.2 HVUL3H45441.2 0.0308975875653264
HVUL0H01189.2 HVUL3H45820.2 0.0116586238175111
HVUL0H01189.2 HVUL3H46221.2 0.00270268360005299
HVUL0H01189.2 HVUL3H46222.2 0.0019209446365558
HVUL0H01189.2 HVUL3H46948.2 0.0336907247407267
HVUL0H01189.2 HVUL3H48376.2 0.035447375150642
HVUL0H01189.2 HVUL3H50496.2 0.0306404660505077
HVUL0H01189.2 HVUL3H55696.2 0.0114194513066488
HVUL0H01189.2 HVUL3H55706.2 0.0332279769830237
HVUL0H01189.2 HVUL3H56227.2 0.0246483051351583
HVUL0H01189.2 HVUL3H56809.2 0.0197658030816922
HVUL0H01189.2 HVUL3H57619.2 0.0341042206306499
HVUL0H01189.2 HVUL3H57924.2 0.0394035324726209
HVUL0H01189.2 HVUL4H01292.2 0.0169430457169619
HVUL0H01189.2 HVUL4H01567.2 0.00105324521614185
HVUL0H01189.2 HVUL4H02701.2 0.0271228534962242
HVUL0H01189.2 HVUL4H02987.2 0.00482365710509637
HVUL0H01189.2 HVUL4H03262.2 0.00844526224205311
HVUL0H01189.2 HVUL4H03498.2 0.0463159606550327
HVUL0H01189.2 HVUL4H03611.2 0.0133842408609375
HVUL0H01189.2 HVUL4H03924.2 0.00639619082492467
HVUL0H01189.2 HVUL4H04419.2 0.0199958993748211
HVUL0H01189.2 HVUL4H04887.2 0.0324655351642142
HVUL0H01189.2 HVUL4H04952.2 0.0384651359223543
HVUL0H01189.2 HVUL4H06480.2 0.0324699461304773
HVUL0H01189.2 HVUL4H07474.2 0.0425929216842699
HVUL0H01189.2 HVUL4H07828.2 0.054042466579642
HVUL0H01189.2 HVUL4H08159.2 0.0241610472013289
HVUL0H01189.2 HVUL4H08248.2 0.0203533912060197
HVUL0H01189.2 HVUL4H08490.2 0.0272601119815127
HVUL0H01189.2 HVUL4H08860.2 0.00506282467194067
HVUL0H01189.2 HVUL4H09246.2 0.0376022509946056
HVUL0H01189.2 HVUL4H10534.2 0.0342047405655194
HVUL0H01189.2 HVUL4H10535.2 0.0473742700656613
HVUL0H01189.2 HVUL4H10599.2 0.0393442544761755
HVUL0H01189.2 HVUL4H11493.2 0.0132082462550715
HVUL0H01189.2 HVUL4H12172.2 0.0297652446391013
HVUL0H01189.2 HVUL4H12658.2 0.0262295260212703
HVUL0H01189.2 HVUL4H13254.2 0.0698114194434455
HVUL0H01189.2 HVUL4H13284.2 0.00703276489537352
HVUL0H01189.2 HVUL4H14105.2 0.0185752130767068
HVUL0H01189.2 HVUL4H14395.2 0.0293977497899123
HVUL0H01189.2 HVUL4H14799.2 0.0224426459153905
HVUL0H01189.2 HVUL4H17201.2 0.0508938111950905
HVUL0H01189.2 HVUL4H18320.2 0.00349191205163151
HVUL0H01189.2 HVUL4H20047.2 0.0119151766134576
HVUL0H01189.2 HVUL4H20452.2 0.00682646967371467
HVUL0H01189.2 HVUL4H20935.2 0.0270035178781472
HVUL0H01189.2 HVUL4H20936.2 0.0205044471810662
HVUL0H01189.2 HVUL4H20939.2 0.0289689746986219
HVUL0H01189.2 HVUL4H21383.2 0.0121720373466431
HVUL0H01189.2 HVUL4H21602.2 0.00798782747018799
HVUL0H01189.2 HVUL4H22567.2 0.0539722458272681
HVUL0H01189.2 HVUL4H23088.2 0.00707633662305085
HVUL0H01189.2 HVUL4H23319.2 0.0025850560145478
HVUL0H01189.2 HVUL4H24293.2 0.0717475440534159
HVUL0H01189.2 HVUL4H24321.2 0.0217828709442059
HVUL0H01189.2 HVUL4H24964.2 0.0296939259869472
HVUL0H01189.2 HVUL4H24985.2 0.0352531870195563
HVUL0H01189.2 HVUL4H25018.2 0.0172545112535316
HVUL0H01189.2 HVUL4H25663.2 0.0141673140338137
HVUL0H01189.2 HVUL4H26286.2 0.00291628268960487
HVUL0H01189.2 HVUL4H26602.2 0.0224713576902047
HVUL0H01189.2 HVUL4H29382.2 0.0303428860663689
HVUL0H01189.2 HVUL4H29640.2 0.0341094097851116
HVUL0H01189.2 HVUL4H29820.2 0.00880593521748541
HVUL0H01189.2 HVUL4H29960.2 0.0413638914474678
HVUL0H01189.2 HVUL4H30526.2 0.0228943136173798
HVUL0H01189.2 HVUL4H31121.2 0.00455780345769755
HVUL0H01189.2 HVUL4H31144.2 0.0254921708448919
HVUL0H01189.2 HVUL4H31285.2 0.027343085186908
HVUL0H01189.2 HVUL4H32574.2 0.0232760760336182
HVUL0H01189.2 HVUL4H32725.2 0.0400421052829418
HVUL0H01189.2 HVUL4H33125.2 0.0109761500082062
HVUL0H01189.2 HVUL4H33897.2 0.0410980151853634
HVUL0H01189.2 HVUL4H34907.2 0.00792211811879149
HVUL0H01189.2 HVUL4H35072.2 0.0186799728029415
HVUL0H01189.2 HVUL4H36166.2 0.0266538399783928
HVUL0H01189.2 HVUL4H36344.2 0.0380052469472372
HVUL0H01189.2 HVUL4H37513.2 0.0216849400013046
HVUL0H01189.2 HVUL4H38119.2 0.0309077241167978
HVUL0H01189.2 HVUL4H38242.2 0.0208905907652279
HVUL0H01189.2 HVUL4H38563.2 0.00714647075510222
HVUL0H01189.2 HVUL4H38756.2 0.036394427060343
HVUL0H01189.2 HVUL4H39007.2 0.0208804767574349
HVUL0H01189.2 HVUL4H42499.2 0.0183416492212417
HVUL0H01189.2 HVUL4H42553.2 0.0153700250651282
HVUL0H01189.2 HVUL4H47765.2 0.00114755650129575
HVUL0H01189.2 HVUL4H47767.2 0.0326067179601556
HVUL0H01189.2 HVUL4H48525.2 0.0201234234877294
HVUL0H01189.2 HVUL4H50715.2 0.0597291055414315
HVUL0H01189.2 HVUL4H51783.2 0.0286791974243801
HVUL0H01189.2 HVUL4H54015.2 0.0464320283523798
HVUL0H01189.2 HVUL4H54458.2 0.0385592608205597
HVUL0H01189.2 HVUL4H55621.2 0.0203505983321563
HVUL0H01189.2 HVUL4H55780.2 0.0680290804361982
HVUL0H01189.2 HVUL4H55852.2 0.0368013839406046
HVUL0H01189.2 HVUL4H56078.2 0.0469570722196586
HVUL0H01189.2 HVUL4H58521.2 0.0189668953585826
HVUL0H01189.2 HVUL4H59046.2 0.0353713402216564
HVUL0H01189.2 HVUL4H59209.2 0.0234684548344996
HVUL0H01189.2 HVUL4H59419.2 0.0211708909570035
HVUL0H01189.2 HVUL5H01666.2 0.0390735303842638
HVUL0H01189.2 HVUL5H02085.2 0.027356743566625
HVUL0H01189.2 HVUL5H02508.2 0.0276587550437547
HVUL0H01189.2 HVUL5H02714.2 0.0249283618464745
HVUL0H01189.2 HVUL5H02899.2 0.00942840482640507
HVUL0H01189.2 HVUL5H02983.2 0.0215384592567516
HVUL0H01189.2 HVUL5H03710.2 0.030600704372693
HVUL0H01189.2 HVUL5H04065.2 0.0280070167687002
HVUL0H01189.2 HVUL5H04245.2 0.0416133930059506
HVUL0H01189.2 HVUL5H04523.2 0.00367032174248649
HVUL0H01189.2 HVUL5H04569.2 0.0164291639016056
HVUL0H01189.2 HVUL5H04570.2 0.0395658871942936
HVUL0H01189.2 HVUL5H05635.2 0.0263734423668799
HVUL0H01189.2 HVUL5H05659.2 0.0220727513263333
HVUL0H01189.2 HVUL5H06737.2 0.0189984577450259
HVUL0H01189.2 HVUL5H06851.2 0.0372668343317731
HVUL0H01189.2 HVUL5H06867.2 0.0175939168462396
HVUL0H01189.2 HVUL5H07113.2 0.0336160271410389
HVUL0H01189.2 HVUL5H09951.2 0.0354171172425426
HVUL0H01189.2 HVUL5H11816.2 0.00416395740141685
HVUL0H01189.2 HVUL5H12069.2 0.0497357636010267
HVUL0H01189.2 HVUL5H12102.2 0.0133212661064814
HVUL0H01189.2 HVUL5H12193.2 0.0181464155160244
HVUL0H01189.2 HVUL5H12524.2 0.0404785970609434
HVUL0H01189.2 HVUL5H14862.2 0.00629534695365821
HVUL0H01189.2 HVUL5H15696.2 0.0402410054179758
HVUL0H01189.2 HVUL5H15901.2 0.0263925911188006
HVUL0H01189.2 HVUL5H16046.2 0.0240445781384022
HVUL0H01189.2 HVUL5H16644.2 0.0169648120282922
HVUL0H01189.2 HVUL5H18137.2 0.00108903584008309
HVUL0H01189.2 HVUL5H19345.2 0.0334138502679614
HVUL0H01189.2 HVUL5H19727.2 0.0229814206865942
HVUL0H01189.2 HVUL5H20357.2 0.0265415145897502
HVUL0H01189.2 HVUL5H20781.2 0.023959431656614
HVUL0H01189.2 HVUL5H22031.2 0.0139963431775468
HVUL0H01189.2 HVUL5H22045.2 0.00162618091102377
HVUL0H01189.2 HVUL5H22379.2 0.0279634660002878
HVUL0H01189.2 HVUL5H22968.2 0.0277632930101148
HVUL0H01189.2 HVUL5H22970.2 0.0239214635916353
HVUL0H01189.2 HVUL5H23218.2 0.0268240217102532
HVUL0H01189.2 HVUL5H25356.2 0.0407713804339126
HVUL0H01189.2 HVUL5H25360.2 0.0319558689990253
HVUL0H01189.2 HVUL5H25703.2 0.0426268695132146
HVUL0H01189.2 HVUL5H25762.2 0.0244476901318459
HVUL0H01189.2 HVUL5H26371.2 0.0380665082429507
HVUL0H01189.2 HVUL5H26827.2 0.0564487048154607
HVUL0H01189.2 HVUL5H27142.2 0.0276573852107106
HVUL0H01189.2 HVUL5H27517.2 0.0162704277849223
HVUL0H01189.2 HVUL5H28829.2 0.0242885616001909
HVUL0H01189.2 HVUL5H28910.2 0.0386185512114622
HVUL0H01189.2 HVUL5H28949.2 0.0201832853981705
HVUL0H01189.2 HVUL5H29110.2 0.0428997856639665
HVUL0H01189.2 HVUL5H30360.2 0.0257830119057123
HVUL0H01189.2 HVUL5H30607.2 0.0490786863325034
HVUL0H01189.2 HVUL5H31425.2 0.00499399609964906
HVUL0H01189.2 HVUL5H31574.2 0.0385060790902079
HVUL0H01189.2 HVUL5H31765.2 0.0062145354656437
HVUL0H01189.2 HVUL5H32464.2 0.0315574744145875
HVUL0H01189.2 HVUL5H32750.2 0.0365752390598194
HVUL0H01189.2 HVUL5H32753.2 0.00295687871715528
HVUL0H01189.2 HVUL5H32754.2 0.0144117939329282
HVUL0H01189.2 HVUL5H32755.2 0.011105783089804
HVUL0H01189.2 HVUL5H32756.2 0.0142877081464116
HVUL0H01189.2 HVUL5H32757.2 0.00543199534650036
HVUL0H01189.2 HVUL5H33572.2 0.0228846166458183
HVUL0H01189.2 HVUL5H34179.2 0.0304834272021397
HVUL0H01189.2 HVUL5H34180.2 0.0477437435209571
HVUL0H01189.2 HVUL5H34499.2 0.0295566865516528
HVUL0H01189.2 HVUL5H35182.2 0.0220629461966401
HVUL0H01189.2 HVUL5H36133.2 0.0440859651656492
HVUL0H01189.2 HVUL5H36336.2 0.029938374358998
HVUL0H01189.2 HVUL5H37821.2 0.00607596241860538
HVUL0H01189.2 HVUL5H38807.2 0.00616597087609732
HVUL0H01189.2 HVUL5H38808.2 0.0419443160664402
HVUL0H01189.2 HVUL5H39668.2 0.0251045533811647
HVUL0H01189.2 HVUL5H39821.2 0.0714070494801087
HVUL0H01189.2 HVUL5H40071.2 0.0128841499233802
HVUL0H01189.2 HVUL5H41106.2 0.04033256803534
HVUL0H01189.2 HVUL5H41477.2 0.0257927317681653
HVUL0H01189.2 HVUL5H41940.2 0.0291243874459272
HVUL0H01189.2 HVUL5H42167.2 0.0433322113958345
HVUL0H01189.2 HVUL5H43602.2 0.00286246840624966
HVUL0H01189.2 HVUL5H44901.2 0.0559989542446967
HVUL0H01189.2 HVUL5H45248.2 0.0331304842681385
HVUL0H01189.2 HVUL5H45931.2 0.0168350091708211
HVUL0H01189.2 HVUL5H47411.2 0.0123650079337784
HVUL0H01189.2 HVUL5H48389.2 0.0863111430327863
HVUL0H01189.2 HVUL5H49107.2 0.0542141691371124
HVUL0H01189.2 HVUL5H49575.2 0.016875307789382
HVUL0H01189.2 HVUL5H49949.2 0.0321317867852914
HVUL0H01189.2 HVUL5H50157.2 0.0399262441271255
HVUL0H01189.2 HVUL5H50998.2 0.0298927574826402
HVUL0H01189.2 HVUL5H51283.2 0.0249347186300264
HVUL0H01189.2 HVUL5H52409.2 0.0440295531584949
HVUL0H01189.2 HVUL5H53344.2 0.0273008428544437
HVUL0H01189.2 HVUL5H54817.2 0.0256110588831271
HVUL0H01189.2 HVUL5H55327.2 0.0649207624299907
HVUL0H01189.2 HVUL5H59550.2 0.0201682262603689
HVUL0H01189.2 HVUL6H00578.2 0.0255796502324447
HVUL0H01189.2 HVUL6H00579.2 0.0256342540052257
HVUL0H01189.2 HVUL6H01532.2 0.0200737535443089
HVUL0H01189.2 HVUL6H04137.2 0.000562522204222909
HVUL0H01189.2 HVUL6H05273.2 0.00888738598636682
HVUL0H01189.2 HVUL6H05484.2 0.024150463875008
HVUL0H01189.2 HVUL6H05487.2 0.0265599777750298
HVUL0H01189.2 HVUL6H06287.2 0.0245429787153266
HVUL0H01189.2 HVUL6H06725.2 0.0162474146900593
HVUL0H01189.2 HVUL6H07286.2 0.000391487287812123
HVUL0H01189.2 HVUL6H07493.2 0.0464669490620353
HVUL0H01189.2 HVUL6H08266.2 0.0159470448838135
HVUL0H01189.2 HVUL6H09727.2 0.0318015599075774
HVUL0H01189.2 HVUL6H10655.2 0.0458788221939595
HVUL0H01189.2 HVUL6H11304.2 0.0227787807919195
HVUL0H01189.2 HVUL6H11866.2 0.0291669570936761
HVUL0H01189.2 HVUL6H12676.2 0.0265741644278349
HVUL0H01189.2 HVUL6H15174.2 0.0302328664497033
HVUL0H01189.2 HVUL6H15570.2 0.0354017357419819
HVUL0H01189.2 HVUL6H15630.2 0.0336950391654537
HVUL0H01189.2 HVUL6H17185.2 0.0229827784758252
HVUL0H01189.2 HVUL6H17291.2 0.0185899364687485
HVUL0H01189.2 HVUL6H17797.2 0.025244885734021
HVUL0H01189.2 HVUL6H17912.2 0.0213837545660075
HVUL0H01189.2 HVUL6H18926.2 0.0204055443466199
HVUL0H01189.2 HVUL6H19235.2 0.044515215217685
HVUL0H01189.2 HVUL6H20311.2 0.00268525901916229
HVUL0H01189.2 HVUL6H21520.2 0.0576253735094528
HVUL0H01189.2 HVUL6H22211.2 0.0306593089303157
HVUL0H01189.2 HVUL6H23910.2 0.0365502653116834
HVUL0H01189.2 HVUL6H24129.2 0.00419079906209143
HVUL0H01189.2 HVUL6H24684.2 0.0316936332797542
HVUL0H01189.2 HVUL6H25603.2 0.0250837572739761
HVUL0H01189.2 HVUL6H26624.2 0.0483150378166336
HVUL0H01189.2 HVUL6H27385.2 0.0249558540460127
HVUL0H01189.2 HVUL6H27754.2 0.0194208325894533
HVUL0H01189.2 HVUL6H29014.2 0.0247283849310675
HVUL0H01189.2 HVUL6H29287.2 0.02178093568466
HVUL0H01189.2 HVUL6H29905.2 0.0320358095197945
HVUL0H01189.2 HVUL6H30043.2 0.00507086148971246
HVUL0H01189.2 HVUL6H30069.2 0.00587056255429489
HVUL0H01189.2 HVUL6H30070.2 0.028716798957769
HVUL0H01189.2 HVUL6H30755.2 0.0192773217545744
HVUL0H01189.2 HVUL6H31603.2 0.0347454097600884
HVUL0H01189.2 HVUL6H32598.2 0.0196787203408894
HVUL0H01189.2 HVUL6H33693.2 0.0272400829843022
HVUL0H01189.2 HVUL6H33871.2 0.0246231009098709
HVUL0H01189.2 HVUL6H33984.2 0.0531482675862074
HVUL0H01189.2 HVUL6H36086.2 0.0316666261070711
HVUL0H01189.2 HVUL6H36469.2 0.0430384435407954
HVUL0H01189.2 HVUL6H36560.2 0.029914115599023
HVUL0H01189.2 HVUL6H37516.2 0.0305477140910376
HVUL0H01189.2 HVUL6H37718.2 0.00179094679647838
HVUL0H01189.2 HVUL6H38443.2 0.0467833186739492
HVUL0H01189.2 HVUL6H39608.2 0.0403374170139311
HVUL0H01189.2 HVUL6H40130.2 0.0251916935513058
HVUL0H01189.2 HVUL6H40705.2 0.0300258993129959
HVUL0H01189.2 HVUL6H40902.2 0.0363946493677326
HVUL0H01189.2 HVUL6H41550.2 0.0213645966589369
HVUL0H01189.2 HVUL6H41924.2 0.0519084199546315
HVUL0H01189.2 HVUL6H42094.2 0.0363503297515714
HVUL0H01189.2 HVUL6H42865.2 0.0208758414625361
HVUL0H01189.2 HVUL6H43328.2 0.00860811258159437
HVUL0H01189.2 HVUL6H45288.2 0.000373173785027634
HVUL0H01189.2 HVUL6H46846.2 0.0284994852021091
HVUL0H01189.2 HVUL6H50310.2 0.0290549487230915
HVUL0H01189.2 HVUL6H51875.2 0.0258574990150402
HVUL0H01189.2 HVUL6H52171.2 0.0472273489925915
HVUL0H01189.2 HVUL6H52448.2 0.0204908948076902
HVUL0H01189.2 HVUL6H56821.2 0.035176429997326
HVUL0H01189.2 HVUL6H57332.2 0.0407994168620061
HVUL0H01189.2 HVUL6H57527.2 0.0245943635693775
HVUL0H01189.2 HVUL7H00669.2 0.0314077760186893
HVUL0H01189.2 HVUL7H01902.2 0.0301912077862363
HVUL0H01189.2 HVUL7H01951.2 0.037400034609064
HVUL0H01189.2 HVUL7H02237.2 0.0153708684703385
HVUL0H01189.2 HVUL7H02259.2 0.00775512203014407
HVUL0H01189.2 HVUL7H02925.2 0.016905702229454
HVUL0H01189.2 HVUL7H03162.2 0.0397231735870499
HVUL0H01189.2 HVUL7H03712.2 0.0176239878660947
HVUL0H01189.2 HVUL7H05110.2 0.0326212421500241
HVUL0H01189.2 HVUL7H07281.2 0.0681714495686303
HVUL0H01189.2 HVUL7H08155.2 0.0368339066077099
HVUL0H01189.2 HVUL7H08957.2 0.0274990524455094
HVUL0H01189.2 HVUL7H09094.2 0.0181135736297499
HVUL0H01189.2 HVUL7H09435.2 0.0361549260462887
HVUL0H01189.2 HVUL7H10354.2 0.0237875869252382
HVUL0H01189.2 HVUL7H10480.2 0.0275691622081422
HVUL0H01189.2 HVUL7H10575.2 0.051338854614595
HVUL0H01189.2 HVUL7H11256.2 0.0264636192409276
HVUL0H01189.2 HVUL7H11412.2 0.0298651573227222
HVUL0H01189.2 HVUL7H11452.2 0.00827898361766128
HVUL0H01189.2 HVUL7H12545.2 0.0288104927329077
HVUL0H01189.2 HVUL7H12760.2 0.0294810936097632
HVUL0H01189.2 HVUL7H12761.2 0.0268727744480874
HVUL0H01189.2 HVUL7H13615.2 0.0165110300529602
HVUL0H01189.2 HVUL7H13741.2 0.0225537163260098
HVUL0H01189.2 HVUL7H14152.2 0.0234279184402895
HVUL0H01189.2 HVUL7H14845.2 0.013895812658286
HVUL0H01189.2 HVUL7H15045.2 0.0147698174576063
HVUL0H01189.2 HVUL7H15553.2 0.00786124035834732
HVUL0H01189.2 HVUL7H16113.2 0.0277823107152501
HVUL0H01189.2 HVUL7H16385.2 0.0295328224239766
HVUL0H01189.2 HVUL7H17673.2 0.00761748962331472
HVUL0H01189.2 HVUL7H18684.2 0.00181544807207052
HVUL0H01189.2 HVUL7H18799.2 0.0324317840830647
HVUL0H01189.2 HVUL7H19723.2 0.0205062553181558
HVUL0H01189.2 HVUL7H21376.2 0.0273025178450887
HVUL0H01189.2 HVUL7H21823.2 0.0218620312339613
HVUL0H01189.2 HVUL7H23148.2 0.0159571045775798
HVUL0H01189.2 HVUL7H23329.2 0.0421601867756572
HVUL0H01189.2 HVUL7H25429.2 0.0254759021111151
HVUL0H01189.2 HVUL7H25557.2 0.0463963619961131
HVUL0H01189.2 HVUL7H25565.2 0.0370987449330174
HVUL0H01189.2 HVUL7H25654.2 0.0346663877087517
HVUL0H01189.2 HVUL7H25881.2 0.00240224123392043
HVUL0H01189.2 HVUL7H26191.2 0.0282338822890739
HVUL0H01189.2 HVUL7H27075.2 0.0618964289501753
HVUL0H01189.2 HVUL7H27178.2 0.0224824581396639
HVUL0H01189.2 HVUL7H27205.2 0.0280992063393517
HVUL0H01189.2 HVUL7H28054.2 0.0299516389344469
HVUL0H01189.2 HVUL7H28437.2 0.0266456913448082
HVUL0H01189.2 HVUL7H28678.2 0.00844490984587402
HVUL0H01189.2 HVUL7H30227.2 0.00522258877626191
HVUL0H01189.2 HVUL7H30237.2 0.0486011022804289
HVUL0H01189.2 HVUL7H30390.2 0.025938496069985
HVUL0H01189.2 HVUL7H31093.2 0.0154727402348552
HVUL0H01189.2 HVUL7H31940.2 0.0111273983973612
HVUL0H01189.2 HVUL7H32139.2 0.0266281956660257
HVUL0H01189.2 HVUL7H32287.2 0.0147559486122721
HVUL0H01189.2 HVUL7H32398.2 0.0758170644759867
HVUL0H01189.2 HVUL7H34343.2 0.0229796836020613
HVUL0H01189.2 HVUL7H35076.2 0.0307246152289196
HVUL0H01189.2 HVUL7H35576.2 0.0184130861943051
HVUL0H01189.2 HVUL7H36292.2 0.0207866954402532
HVUL0H01189.2 HVUL7H36853.2 0.0176457291164757
HVUL0H01189.2 HVUL7H38165.2 0.0260880789450566
HVUL0H01189.2 HVUL7H39196.2 0.014384740684155
HVUL0H01189.2 HVUL7H39800.2 0.0760357864277414
HVUL0H01189.2 HVUL7H40151.2 0.0345411030105102
HVUL0H01189.2 HVUL7H40919.2 0.0276938674809608
HVUL0H01189.2 HVUL7H41439.2 0.0281445921199088
HVUL0H01189.2 HVUL7H43274.2 0.0166367969536475
HVUL0H01189.2 HVUL7H46364.2 0.0255226985543368
HVUL0H01189.2 HVUL7H47603.2 0.0257973730265356
HVUL0H01189.2 HVUL7H48057.2 0.0370939036031111
HVUL0H01189.2 HVUL7H48434.2 0.0259512611915369
HVUL0H01189.2 HVUL7H49025.2 0.00990681865719266
HVUL0H01189.2 HVUL7H49658.2 0.0290772929936786
HVUL0H01189.2 HVUL7H51973.2 0.0360414364063341
HVUL0H01189.2 HVUL7H52497.2 0.0368562347029016
HVUL0H01189.2 HVUL7H52771.2 0.0419853613665916
HVUL0H01189.2 HVUL7H52893.2 0.0303940088865087
HVUL0H01189.2 HVUL7H53796.2 0.0230596121369299
HVUL0H01189.2 HVUL7H54500.2 0.0344683775365043
HVUL0H01189.2 HVUL7H55922.2 0.0224138115668235
HVUL0H01189.2 HVUL7H57823.2 0.055496825380821
HVUL0H01189.2 HVUL7H57978.2 0.0317360644873307
HVUL0H01189.2 HVUL7H59337.2 0.0248864320165647
HVUL0H02443.2 HVUL0H02610.2 0.128240112232788
HVUL0H02443.2 HVUL0H02690.2 0.141082528710797
HVUL0H02443.2 HVUL0H02786.2 0.0564614940373488
HVUL0H02443.2 HVUL0H03448.2 0.141810430306661
HVUL0H02443.2 HVUL0H03543.2 0.154700723979325
HVUL0H02443.2 HVUL0H03914.2 0.114413185385851
HVUL0H02443.2 HVUL0H04104.2 0.0384438565648424
HVUL0H02443.2 HVUL0H07395.2 0.172827535955477
HVUL0H02443.2 HVUL0H07603.2 0.0594124016077079
HVUL0H02443.2 HVUL0H07961.2 0.120490758413726
HVUL0H02443.2 HVUL0H09820.2 0.0162380917972842
HVUL0H02443.2 HVUL0H10580.2 0.0450703429070057
HVUL0H02443.2 HVUL0H12603.2 0.064791919023756
HVUL0H02443.2 HVUL0H12663.2 0.134270005296361
HVUL0H02443.2 HVUL0H13152.2 0.144448065954945
HVUL0H02443.2 HVUL0H13383.2 0.0493432905903931
HVUL0H02443.2 HVUL0H15651.2 0.122979778284691
HVUL0H02443.2 HVUL0H16533.2 0.112130471141451
HVUL0H02443.2 HVUL0H17018.2 0.130308073028035
HVUL0H02443.2 HVUL0H18457.2 0.0610313692187023
HVUL0H02443.2 HVUL0H18875.2 0.142985845448397
HVUL0H02443.2 HVUL0H20583.2 0.142514528474096
HVUL0H02443.2 HVUL0H21984.2 0.0894867616791675
HVUL0H02443.2 HVUL0H26066.2 0.127263793188183
HVUL0H02443.2 HVUL0H30536.2 0.103672995612216
HVUL0H02443.2 HVUL0H31223.2 0.0425362037988511
HVUL0H02443.2 HVUL0H35121.2 0.0850994914028939
HVUL0H02443.2 HVUL0H45411.2 0.149522219289546
HVUL0H02443.2 HVUL0H46714.2 0.0206924391913808
HVUL0H02443.2 HVUL0H47946.2 0.0367363090683876
HVUL0H02443.2 HVUL1H01391.2 0.0406251369816325
HVUL0H02443.2 HVUL1H01910.2 0.136226512342784
HVUL0H02443.2 HVUL1H02310.2 0.155452926027687
HVUL0H02443.2 HVUL1H02488.2 0.135570844754572
HVUL0H02443.2 HVUL1H03020.2 0.0448699876560138
HVUL0H02443.2 HVUL1H03639.2 0.0294465319395955
HVUL0H02443.2 HVUL1H04081.2 0.0535530756091034
HVUL0H02443.2 HVUL1H04659.2 0.105171420411062
HVUL0H02443.2 HVUL1H04968.2 0.16012966257461
HVUL0H02443.2 HVUL1H08426.2 0.0778719714420808
HVUL0H02443.2 HVUL1H08998.2 0.0545266595148773
HVUL0H02443.2 HVUL1H09152.2 0.116765589245925
HVUL0H02443.2 HVUL1H09362.2 0.0550256901783626
HVUL0H02443.2 HVUL1H10249.2 0.0825808583534567
HVUL0H02443.2 HVUL1H10310.2 0.144338461470384
HVUL0H02443.2 HVUL1H11017.2 0.0655045882618099
HVUL0H02443.2 HVUL1H11018.2 0.169596371472223
HVUL0H02443.2 HVUL1H11849.2 0.12824369643326
HVUL0H02443.2 HVUL1H12016.2 0.133442191163659
HVUL0H02443.2 HVUL1H12084.2 0.0907149013827052
HVUL0H02443.2 HVUL1H12443.2 0.0352603952772014
HVUL0H02443.2 HVUL1H12954.2 0.0233755399986235
HVUL0H02443.2 HVUL1H14266.2 0.0336846777261912
HVUL0H02443.2 HVUL1H14530.2 0.124484590675103
HVUL0H02443.2 HVUL1H15044.2 0.13338206387388
HVUL0H02443.2 HVUL1H15095.2 0.0861980622140465
HVUL0H02443.2 HVUL1H16206.2 0.1009117310421
HVUL0H02443.2 HVUL1H17381.2 0.0590513168001808
HVUL0H02443.2 HVUL1H17393.2 0.120929056213334
HVUL0H02443.2 HVUL1H18502.2 0.156365494321231
HVUL0H02443.2 HVUL1H18992.2 0.0660353808211104
HVUL0H02443.2 HVUL1H19658.2 0.00278384988919941
HVUL0H02443.2 HVUL1H21290.2 0.113125691797133
HVUL0H02443.2 HVUL1H21400.2 0.133162045124941
HVUL0H02443.2 HVUL1H21780.2 0.0133513088984416
HVUL0H02443.2 HVUL1H21958.2 0.118088924044012
HVUL0H02443.2 HVUL1H23576.2 0.158998362290296
HVUL0H02443.2 HVUL1H23884.2 0.0844085629258884
HVUL0H02443.2 HVUL1H25781.2 0.105111961834063
HVUL0H02443.2 HVUL1H26693.2 0.167488417435038
HVUL0H02443.2 HVUL1H27440.2 0.00862907889220883
HVUL0H02443.2 HVUL1H27761.2 0.0611555886283026
HVUL0H02443.2 HVUL1H28046.2 0.119325421009423
HVUL0H02443.2 HVUL1H28426.2 0.063124515480657
HVUL0H02443.2 HVUL1H29594.2 0.148411335033287
HVUL0H02443.2 HVUL1H29985.2 0.158514300082672
HVUL0H02443.2 HVUL1H31784.2 0.179110505484992
HVUL0H02443.2 HVUL1H33825.2 0.0835330507288916
HVUL0H02443.2 HVUL1H34913.2 0.120875628016912
HVUL0H02443.2 HVUL1H38022.2 0.0338659360489851
HVUL0H02443.2 HVUL1H38418.2 0.054717029254228
HVUL0H02443.2 HVUL1H40748.2 0.13926730993614
HVUL0H02443.2 HVUL1H41667.2 0.185608302185038
HVUL0H02443.2 HVUL1H42112.2 0.0739942620582189
HVUL0H02443.2 HVUL1H42191.2 0.14183107649184
HVUL0H02443.2 HVUL1H43472.2 0.168739853969257
HVUL0H02443.2 HVUL1H45865.2 0.0627483848360841
HVUL0H02443.2 HVUL1H45917.2 0.0581409609003732
HVUL0H02443.2 HVUL1H48708.2 0.0441030684680105
HVUL0H02443.2 HVUL1H51055.2 0.185984599401893
HVUL0H02443.2 HVUL1H52569.2 0.155913019922087
HVUL0H02443.2 HVUL1H52571.2 0.105548179523757
HVUL0H02443.2 HVUL1H52784.2 0.0720684506662953
HVUL0H02443.2 HVUL1H53950.2 0.149044789674869
HVUL0H02443.2 HVUL1H57238.2 0.0963117959161938
HVUL0H02443.2 HVUL1H57565.2 0.18483893171499
HVUL0H02443.2 HVUL1H58589.2 0.0689065839543244
HVUL0H02443.2 HVUL1H59682.2 0.0765325715351976
HVUL0H02443.2 HVUL2H00243.2 0.0629543232185665
HVUL0H02443.2 HVUL2H01263.2 0.0658138536478312
HVUL0H02443.2 HVUL2H01381.2 0.0323031284646722
HVUL0H02443.2 HVUL2H01828.2 0.0942076320437671
HVUL0H02443.2 HVUL2H02126.2 0.175178945188656
HVUL0H02443.2 HVUL2H02222.2 0.0549441325561
HVUL0H02443.2 HVUL2H03410.2 0.094980642346091
HVUL0H02443.2 HVUL2H03755.2 0.068212039644689
HVUL0H02443.2 HVUL2H05703.2 0.117762274337255
HVUL0H02443.2 HVUL2H05722.2 0.0734147850506595
HVUL0H02443.2 HVUL2H07171.2 0.133332873221148
HVUL0H02443.2 HVUL2H07582.2 0.0689891794205307
HVUL0H02443.2 HVUL2H09416.2 0.0561320202423503
HVUL0H02443.2 HVUL2H09675.2 0.155715349185399
HVUL0H02443.2 HVUL2H10166.2 0.151363664918614
HVUL0H02443.2 HVUL2H10376.2 0.0352741359114839
HVUL0H02443.2 HVUL2H10433.2 0.0602849265301727
HVUL0H02443.2 HVUL2H10831.2 0.0492958152739564
HVUL0H02443.2 HVUL2H11161.2 0.0933641270349183
HVUL0H02443.2 HVUL2H12264.2 0.134326894902277
HVUL0H02443.2 HVUL2H12740.2 0.100626614872254
HVUL0H02443.2 HVUL2H13979.2 0.131057263353994
HVUL0H02443.2 HVUL2H14501.2 0.0360925714325286
HVUL0H02443.2 HVUL2H15256.2 0.130402692891279
HVUL0H02443.2 HVUL2H16064.2 0.0471557476832845
HVUL0H02443.2 HVUL2H16106.2 0.117976417407624
HVUL0H02443.2 HVUL2H16919.2 0.0266186368505143
HVUL0H02443.2 HVUL2H17572.2 0.146374645673023
HVUL0H02443.2 HVUL2H18160.2 0.0611331912553063
HVUL0H02443.2 HVUL2H18204.2 0.137128178419616
HVUL0H02443.2 HVUL2H18254.2 0.115936681230336
HVUL0H02443.2 HVUL2H18256.2 0.0830749714903916
HVUL0H02443.2 HVUL2H18475.2 0.0560919484670608
HVUL0H02443.2 HVUL2H19289.2 0.16018614235647
HVUL0H02443.2 HVUL2H19629.2 0.161222947183555
HVUL0H02443.2 HVUL2H19960.2 0.0502023155927019
HVUL0H02443.2 HVUL2H20368.2 0.0564851487810476
HVUL0H02443.2 HVUL2H22219.2 0.175171496556789
HVUL0H02443.2 HVUL2H22684.2 0.103982819084914
HVUL0H02443.2 HVUL2H22719.2 0.10601513383378
HVUL0H02443.2 HVUL2H22733.2 0.138915767943849
HVUL0H02443.2 HVUL2H23132.2 0.100271231225572
HVUL0H02443.2 HVUL2H24005.2 0.0474165370919247
HVUL0H02443.2 HVUL2H24180.2 0.17627805081412
HVUL0H02443.2 HVUL2H24234.2 0.111049923227796
HVUL0H02443.2 HVUL2H24723.2 0.0512298421979666
HVUL0H02443.2 HVUL2H25161.2 0.154186584401198
HVUL0H02443.2 HVUL2H25222.2 0.148456657603136
HVUL0H02443.2 HVUL2H25943.2 0.167467260586414
HVUL0H02443.2 HVUL2H26103.2 0.0423576692861811
HVUL0H02443.2 HVUL2H26551.2 0.179515703055434
HVUL0H02443.2 HVUL2H27561.2 0.159185564814793
HVUL0H02443.2 HVUL2H28179.2 0.0536676146908318
HVUL0H02443.2 HVUL2H29281.2 0.146863493167765
HVUL0H02443.2 HVUL2H29695.2 0.146017011023936
HVUL0H02443.2 HVUL2H29745.2 0.1239029092148
HVUL0H02443.2 HVUL2H30559.2 0.062089553391378
HVUL0H02443.2 HVUL2H31368.2 0.0691255545443538
HVUL0H02443.2 HVUL2H31624.2 0.0751337730968838
HVUL0H02443.2 HVUL2H31746.2 0.0199493503655929
HVUL0H02443.2 HVUL2H31875.2 0.0395607388917675
HVUL0H02443.2 HVUL2H32775.2 0.166770750680555
HVUL0H02443.2 HVUL2H32843.2 0.093111634931139
HVUL0H02443.2 HVUL2H33188.2 0.117924042620295
HVUL0H02443.2 HVUL2H33642.2 0.127368615272277
HVUL0H02443.2 HVUL2H34435.2 0.0632605756060185
HVUL0H02443.2 HVUL2H35149.2 0.102873990969382
HVUL0H02443.2 HVUL2H35246.2 0.171283156065896
HVUL0H02443.2 HVUL2H35570.2 0.0472889821222807
HVUL0H02443.2 HVUL2H35813.2 0.077455716510993
HVUL0H02443.2 HVUL2H35814.2 0.0340583587881179
HVUL0H02443.2 HVUL2H36045.2 0.0973201381799808
HVUL0H02443.2 HVUL2H36066.2 0.0484020117230793
HVUL0H02443.2 HVUL2H36784.2 0.0236578196802342
HVUL0H02443.2 HVUL2H37118.2 0.0799907377022086
HVUL0H02443.2 HVUL2H38095.2 0.0445613219087952
HVUL0H02443.2 HVUL2H39733.2 0.0750419092691103
HVUL0H02443.2 HVUL2H40557.2 0.107404530849392
HVUL0H02443.2 HVUL2H43055.2 0.105833653004071
HVUL0H02443.2 HVUL2H43583.2 0.105976022513169
HVUL0H02443.2 HVUL2H44689.2 0.0676182804555055
HVUL0H02443.2 HVUL2H45175.2 0.14805421887116
HVUL0H02443.2 HVUL2H45312.2 0.161768404251463
HVUL0H02443.2 HVUL2H45582.2 0.0521315488936946
HVUL0H02443.2 HVUL2H45909.2 0.0334524457750629
HVUL0H02443.2 HVUL2H46409.2 0.141011649584324
HVUL0H02443.2 HVUL2H46560.2 0.118834804183572
HVUL0H02443.2 HVUL2H46702.2 0.12025085595277
HVUL0H02443.2 HVUL2H48110.2 0.123346961677185
HVUL0H02443.2 HVUL2H49844.2 0.110670966612367
HVUL0H02443.2 HVUL2H50134.2 0.0408237525782059
HVUL0H02443.2 HVUL2H50975.2 0.104026234820748
HVUL0H02443.2 HVUL2H50984.2 0.169195588282431
HVUL0H02443.2 HVUL2H52425.2 0.096222934673803
HVUL0H02443.2 HVUL2H52460.2 0.178983098809283
HVUL0H02443.2 HVUL2H52768.2 0.117903170812923
HVUL0H02443.2 HVUL2H53369.2 0.0615642107192836
HVUL0H02443.2 HVUL2H54250.2 0.0983870351828171
HVUL0H02443.2 HVUL2H54717.2 0.140842638955887
HVUL0H02443.2 HVUL2H54935.2 0.0489349729953615
HVUL0H02443.2 HVUL3H00896.2 0.0385763696169047
HVUL0H02443.2 HVUL3H00974.2 0.0936798762800037
HVUL0H02443.2 HVUL3H01512.2 0.0564411511956752
HVUL0H02443.2 HVUL3H01536.2 0.153578684382435
HVUL0H02443.2 HVUL3H02243.2 0.144842371581936
HVUL0H02443.2 HVUL3H03322.2 0.0952589876857472
HVUL0H02443.2 HVUL3H03522.2 0.0216777968055374
HVUL0H02443.2 HVUL3H03996.2 0.144108894902201
HVUL0H02443.2 HVUL3H04986.2 0.145687479088549
HVUL0H02443.2 HVUL3H05437.2 0.0917114167929156
HVUL0H02443.2 HVUL3H05641.2 0.0557524775983676
HVUL0H02443.2 HVUL3H05642.2 0.0344988109649614
HVUL0H02443.2 HVUL3H07787.2 0.126288710006531
HVUL0H02443.2 HVUL3H08229.2 0.143423459631501
HVUL0H02443.2 HVUL3H08331.2 0.0333555370585185
HVUL0H02443.2 HVUL3H11637.2 0.161540031277645
HVUL0H02443.2 HVUL3H12428.2 0.0925940850984629
HVUL0H02443.2 HVUL3H12601.2 0.0769296851295644
HVUL0H02443.2 HVUL3H12718.2 0.0678226404772487
HVUL0H02443.2 HVUL3H13162.2 0.132744241719817
HVUL0H02443.2 HVUL3H13303.2 0.118954798154871
HVUL0H02443.2 HVUL3H14151.2 0.0663756643906877
HVUL0H02443.2 HVUL3H14647.2 0.143834396713455
HVUL0H02443.2 HVUL3H14759.2 0.134528465616958
HVUL0H02443.2 HVUL3H15097.2 0.113790257014175
HVUL0H02443.2 HVUL3H15768.2 0.0753949264843644
HVUL0H02443.2 HVUL3H15887.2 0.101534224654358
HVUL0H02443.2 HVUL3H16282.2 0.0571960900439288
HVUL0H02443.2 HVUL3H17611.2 0.0849081042757674
HVUL0H02443.2 HVUL3H17781.2 0.160797632169684
HVUL0H02443.2 HVUL3H18319.2 0.00555181071562087
HVUL0H02443.2 HVUL3H18448.2 0.114816888154286
HVUL0H02443.2 HVUL3H18918.2 0.0397652683035982
HVUL0H02443.2 HVUL3H18920.2 0.0367260216941776
HVUL0H02443.2 HVUL3H18922.2 0.0353594360704966
HVUL0H02443.2 HVUL3H19281.2 0.18970117393791
HVUL0H02443.2 HVUL3H19415.2 0.136711938919341
HVUL0H02443.2 HVUL3H20428.2 0.125481205951628
HVUL0H02443.2 HVUL3H21568.2 0.0582386645533399
HVUL0H02443.2 HVUL3H21570.2 0.142044924130205
HVUL0H02443.2 HVUL3H21714.2 0.172582982633431
HVUL0H02443.2 HVUL3H22750.2 0.0771046503140956
HVUL0H02443.2 HVUL3H22942.2 0.166752888367742
HVUL0H02443.2 HVUL3H23068.2 0.0831320762954549
HVUL0H02443.2 HVUL3H23762.2 0.108193178165178
HVUL0H02443.2 HVUL3H24263.2 0.163078630573315
HVUL0H02443.2 HVUL3H24265.2 0.101724039604846
HVUL0H02443.2 HVUL3H24266.2 0.0828211605686587
HVUL0H02443.2 HVUL3H26931.2 0.0290646576164368
HVUL0H02443.2 HVUL3H27292.2 0.0699446511513208
HVUL0H02443.2 HVUL3H27507.2 0.0247368493907499
HVUL0H02443.2 HVUL3H31373.2 0.0289019385592895
HVUL0H02443.2 HVUL3H32982.2 0.131122290155846
HVUL0H02443.2 HVUL3H33094.2 0.151095798237548
HVUL0H02443.2 HVUL3H34998.2 0.0370407304010653
HVUL0H02443.2 HVUL3H35285.2 0.0822368845177421
HVUL0H02443.2 HVUL3H37080.2 0.116565452123666
HVUL0H02443.2 HVUL3H37961.2 0.0553112481672834
HVUL0H02443.2 HVUL3H38013.2 0.0638836003917154
HVUL0H02443.2 HVUL3H38801.2 0.0525182918501324
HVUL0H02443.2 HVUL3H39846.2 0.124894464038928
HVUL0H02443.2 HVUL3H41673.2 0.0550197687089124
HVUL0H02443.2 HVUL3H42482.2 0.0574878531853761
HVUL0H02443.2 HVUL3H43787.2 0.0824979482040663
HVUL0H02443.2 HVUL3H45441.2 0.0797641184091521
HVUL0H02443.2 HVUL3H45820.2 0.0829424268936325
HVUL0H02443.2 HVUL3H46221.2 0.0300620865342459
HVUL0H02443.2 HVUL3H46222.2 0.0228622396191165
HVUL0H02443.2 HVUL3H46948.2 0.0934883153226573
HVUL0H02443.2 HVUL3H48376.2 0.0887296397713062
HVUL0H02443.2 HVUL3H50496.2 0.147612665290661
HVUL0H02443.2 HVUL3H55696.2 0.0304506643322555
HVUL0H02443.2 HVUL3H55706.2 0.0762730062709531
HVUL0H02443.2 HVUL3H56227.2 0.0515704534347863
HVUL0H02443.2 HVUL3H56809.2 0.133805459036248
HVUL0H02443.2 HVUL3H57619.2 0.0278910131234075
HVUL0H02443.2 HVUL3H57924.2 0.0911860402818652
HVUL0H02443.2 HVUL4H01292.2 0.0438114373910815
HVUL0H02443.2 HVUL4H01567.2 0.0125222173878796
HVUL0H02443.2 HVUL4H02701.2 0.152576383149143
HVUL0H02443.2 HVUL4H02987.2 0.0405847706864455
HVUL0H02443.2 HVUL4H03262.2 0.0658875262576099
HVUL0H02443.2 HVUL4H03498.2 0.0725041294862282
HVUL0H02443.2 HVUL4H03611.2 0.0835587001955071
HVUL0H02443.2 HVUL4H03924.2 0.0365715067356709
HVUL0H02443.2 HVUL4H04419.2 0.0396140849763121
HVUL0H02443.2 HVUL4H04887.2 0.181614299260588
HVUL0H02443.2 HVUL4H04952.2 0.0395250150836259
HVUL0H02443.2 HVUL4H06480.2 0.115591501128288
HVUL0H02443.2 HVUL4H07474.2 0.0564350102266572
HVUL0H02443.2 HVUL4H07828.2 0.0948233717824028
HVUL0H02443.2 HVUL4H08159.2 0.0845724555353971
HVUL0H02443.2 HVUL4H08248.2 0.163337827094119
HVUL0H02443.2 HVUL4H08490.2 0.139341456204636
HVUL0H02443.2 HVUL4H08860.2 0.0171744140873011
HVUL0H02443.2 HVUL4H09246.2 0.115127670728487
HVUL0H02443.2 HVUL4H10534.2 0.152921240343379
HVUL0H02443.2 HVUL4H10535.2 0.0799810348928877
HVUL0H02443.2 HVUL4H10599.2 0.182776045375485
HVUL0H02443.2 HVUL4H11493.2 0.090662401001869
HVUL0H02443.2 HVUL4H12172.2 0.141227039868132
HVUL0H02443.2 HVUL4H12658.2 0.1506607581256
HVUL0H02443.2 HVUL4H13254.2 0.153238676923724
HVUL0H02443.2 HVUL4H13284.2 0.0324370105070598
HVUL0H02443.2 HVUL4H14105.2 0.012118492794333
HVUL0H02443.2 HVUL4H14395.2 0.0711079509309586
HVUL0H02443.2 HVUL4H14799.2 0.103089015020143
HVUL0H02443.2 HVUL4H17201.2 0.102959094143713
HVUL0H02443.2 HVUL4H18320.2 0.0355419029185224
HVUL0H02443.2 HVUL4H20047.2 0.0776729801429922
HVUL0H02443.2 HVUL4H20452.2 0.0386127096504588
HVUL0H02443.2 HVUL4H20935.2 0.172686455928876
HVUL0H02443.2 HVUL4H20936.2 0.116340579137632
HVUL0H02443.2 HVUL4H20939.2 0.165401115120157
HVUL0H02443.2 HVUL4H21383.2 0.09065567139841
HVUL0H02443.2 HVUL4H21602.2 0.0529685407676659
HVUL0H02443.2 HVUL4H22567.2 0.028676178786977
HVUL0H02443.2 HVUL4H23088.2 0.0356407584615814
HVUL0H02443.2 HVUL4H23319.2 0.0288923088758512
HVUL0H02443.2 HVUL4H24293.2 0.0355002459668805
HVUL0H02443.2 HVUL4H24321.2 0.147222776456585
HVUL0H02443.2 HVUL4H24964.2 0.0779333299115361
HVUL0H02443.2 HVUL4H24985.2 0.10136908806338
HVUL0H02443.2 HVUL4H25018.2 0.0634277801693404
HVUL0H02443.2 HVUL4H25663.2 0.0428452095241125
HVUL0H02443.2 HVUL4H26286.2 0.0217505410415426
HVUL0H02443.2 HVUL4H26602.2 0.081193431312313
HVUL0H02443.2 HVUL4H29382.2 0.0926168904014693
HVUL0H02443.2 HVUL4H29640.2 0.129029928885586
HVUL0H02443.2 HVUL4H29820.2 0.0312846338904517
HVUL0H02443.2 HVUL4H29960.2 0.114998929621637
HVUL0H02443.2 HVUL4H30526.2 0.059644079418784
HVUL0H02443.2 HVUL4H31121.2 0.0494750116051497
HVUL0H02443.2 HVUL4H31144.2 0.0664880121501105
HVUL0H02443.2 HVUL4H31285.2 0.147120677914733
HVUL0H02443.2 HVUL4H32574.2 0.0945868118952664
HVUL0H02443.2 HVUL4H32725.2 0.0761567217436507
HVUL0H02443.2 HVUL4H33125.2 0.0615746460777548
HVUL0H02443.2 HVUL4H33897.2 0.0635964304417058
HVUL0H02443.2 HVUL4H34907.2 0.0335521972703013
HVUL0H02443.2 HVUL4H35072.2 0.0608989898559173
HVUL0H02443.2 HVUL4H36166.2 0.1149798515503
HVUL0H02443.2 HVUL4H36344.2 0.149515485608854
HVUL0H02443.2 HVUL4H37513.2 0.0301637659658393
HVUL0H02443.2 HVUL4H38119.2 0.043574905544075
HVUL0H02443.2 HVUL4H38242.2 0.160743902747063
HVUL0H02443.2 HVUL4H38563.2 0.00499133111037181
HVUL0H02443.2 HVUL4H38756.2 0.10547048851801
HVUL0H02443.2 HVUL4H39007.2 0.0753742468617907
HVUL0H02443.2 HVUL4H42499.2 0.0559214524231037
HVUL0H02443.2 HVUL4H42553.2 0.0766175004757673
HVUL0H02443.2 HVUL4H47765.2 0.015157789378879
HVUL0H02443.2 HVUL4H47767.2 0.0728280264977
HVUL0H02443.2 HVUL4H48525.2 0.0781680381338447
HVUL0H02443.2 HVUL4H50715.2 0.104206950963355
HVUL0H02443.2 HVUL4H51783.2 0.14881106153411
HVUL0H02443.2 HVUL4H54015.2 0.0991603149131279
HVUL0H02443.2 HVUL4H54458.2 0.0961701958965927
HVUL0H02443.2 HVUL4H55621.2 0.0721611349757931
HVUL0H02443.2 HVUL4H55780.2 0.144590987768855
HVUL0H02443.2 HVUL4H55852.2 0.132463373876688
HVUL0H02443.2 HVUL4H56078.2 0.0799964222917811
HVUL0H02443.2 HVUL4H58521.2 0.0703706558340819
HVUL0H02443.2 HVUL4H59046.2 0.17890063188301
HVUL0H02443.2 HVUL4H59209.2 0.0168236638946007
HVUL0H02443.2 HVUL4H59419.2 0.126510886044444
HVUL0H02443.2 HVUL5H01666.2 0.079239821389966
HVUL0H02443.2 HVUL5H02085.2 0.107490969339735
HVUL0H02443.2 HVUL5H02508.2 0.0462246243047156
HVUL0H02443.2 HVUL5H02714.2 0.055668988887115
HVUL0H02443.2 HVUL5H02899.2 0.0547770712810495
HVUL0H02443.2 HVUL5H02983.2 0.122941791430314
HVUL0H02443.2 HVUL5H03710.2 0.152856506828776
HVUL0H02443.2 HVUL5H04065.2 0.108195481276817
HVUL0H02443.2 HVUL5H04245.2 0.169938337399839
HVUL0H02443.2 HVUL5H04523.2 0.0216684603441318
HVUL0H02443.2 HVUL5H04569.2 0.0844286004673907
HVUL0H02443.2 HVUL5H04570.2 0.123668973135253
HVUL0H02443.2 HVUL5H05635.2 0.149323015456053
HVUL0H02443.2 HVUL5H05659.2 0.132981068448375
HVUL0H02443.2 HVUL5H06737.2 0.0668345255613524
HVUL0H02443.2 HVUL5H06851.2 0.129067985530333
HVUL0H02443.2 HVUL5H06867.2 0.0750272682840239
HVUL0H02443.2 HVUL5H07113.2 0.169602470954718
HVUL0H02443.2 HVUL5H09951.2 0.07838144024655
HVUL0H02443.2 HVUL5H11816.2 0.0318932244402002
HVUL0H02443.2 HVUL5H12069.2 0.0720369898089192
HVUL0H02443.2 HVUL5H12102.2 0.106833101823384
HVUL0H02443.2 HVUL5H12193.2 0.0754496546505972
HVUL0H02443.2 HVUL5H12524.2 0.139988701686018
HVUL0H02443.2 HVUL5H14862.2 0.0475212326296924
HVUL0H02443.2 HVUL5H15696.2 0.151829668255058
HVUL0H02443.2 HVUL5H15901.2 0.127011729651085
HVUL0H02443.2 HVUL5H16046.2 0.0577681767703612
HVUL0H02443.2 HVUL5H16644.2 0.128579765036263
HVUL0H02443.2 HVUL5H18137.2 0.0103124733875758
HVUL0H02443.2 HVUL5H19345.2 0.109049005036889
HVUL0H02443.2 HVUL5H19727.2 0.144929474208981
HVUL0H02443.2 HVUL5H20357.2 0.106469217647749
HVUL0H02443.2 HVUL5H20781.2 0.0947340223852504
HVUL0H02443.2 HVUL5H22031.2 0.053357460520816
HVUL0H02443.2 HVUL5H22045.2 0.0202420281994001
HVUL0H02443.2 HVUL5H22379.2 0.166344387848876
HVUL0H02443.2 HVUL5H22968.2 0.166575798752771
HVUL0H02443.2 HVUL5H22970.2 0.157383114560701
HVUL0H02443.2 HVUL5H23218.2 0.100330001429494
HVUL0H02443.2 HVUL5H25356.2 0.172084220531617
HVUL0H02443.2 HVUL5H25360.2 0.123196733151296
HVUL0H02443.2 HVUL5H25703.2 0.140464053353723
HVUL0H02443.2 HVUL5H25762.2 0.145226527482778
HVUL0H02443.2 HVUL5H26371.2 0.18706856255981
HVUL0H02443.2 HVUL5H26827.2 0.0888713874553929
HVUL0H02443.2 HVUL5H27142.2 0.140049931397505
HVUL0H02443.2 HVUL5H27517.2 0.0538438137589734
HVUL0H02443.2 HVUL5H28829.2 0.111304043210154
HVUL0H02443.2 HVUL5H28910.2 0.150094726913288
HVUL0H02443.2 HVUL5H28949.2 0.152218852063998
HVUL0H02443.2 HVUL5H29110.2 0.141682976002104
HVUL0H02443.2 HVUL5H30360.2 0.0885841011742309
HVUL0H02443.2 HVUL5H30607.2 0.134034901383764
HVUL0H02443.2 HVUL5H31425.2 0.021212549156336
HVUL0H02443.2 HVUL5H31574.2 0.0446266533512551
HVUL0H02443.2 HVUL5H31765.2 0.040120890601582
HVUL0H02443.2 HVUL5H32464.2 0.100742178906266
HVUL0H02443.2 HVUL5H32750.2 0.120786903962556
HVUL0H02443.2 HVUL5H32753.2 0.0212651314131545
HVUL0H02443.2 HVUL5H32754.2 0.0716943311712977
HVUL0H02443.2 HVUL5H32755.2 0.0557317661789932
HVUL0H02443.2 HVUL5H32756.2 0.0766249288936577
HVUL0H02443.2 HVUL5H32757.2 0.0258901683222681
HVUL0H02443.2 HVUL5H33572.2 0.132276574712658
HVUL0H02443.2 HVUL5H34179.2 0.12063007158267
HVUL0H02443.2 HVUL5H34180.2 0.154475962742802
HVUL0H02443.2 HVUL5H34499.2 0.1525756568432
HVUL0H02443.2 HVUL5H35182.2 0.143543740746078
HVUL0H02443.2 HVUL5H36133.2 0.120148727582719
HVUL0H02443.2 HVUL5H36336.2 0.132059988342797
HVUL0H02443.2 HVUL5H37821.2 0.0456273071179073
HVUL0H02443.2 HVUL5H38807.2 0.049042897394575
HVUL0H02443.2 HVUL5H38808.2 0.15159417436943
HVUL0H02443.2 HVUL5H39668.2 0.116286387051253
HVUL0H02443.2 HVUL5H39821.2 0.054890682799977
HVUL0H02443.2 HVUL5H40071.2 0.0416613320031935
HVUL0H02443.2 HVUL5H41106.2 0.114112307133027
HVUL0H02443.2 HVUL5H41477.2 0.0540318437962884
HVUL0H02443.2 HVUL5H41940.2 0.122040944715869
HVUL0H02443.2 HVUL5H42167.2 0.0969458674998701
HVUL0H02443.2 HVUL5H43602.2 0.0175830098875473
HVUL0H02443.2 HVUL5H44901.2 0.0747705011493453
HVUL0H02443.2 HVUL5H45248.2 0.0476694682226559
HVUL0H02443.2 HVUL5H45931.2 0.11450422614337
HVUL0H02443.2 HVUL5H47411.2 0.0457902208162895
HVUL0H02443.2 HVUL5H48389.2 0.0628312995280033
HVUL0H02443.2 HVUL5H49107.2 0.172039761326072
HVUL0H02443.2 HVUL5H49575.2 0.0617780346759968
HVUL0H02443.2 HVUL5H49949.2 0.152244189616995
HVUL0H02443.2 HVUL5H50157.2 0.133780691023234
HVUL0H02443.2 HVUL5H50998.2 0.186126785064355
HVUL0H02443.2 HVUL5H51283.2 0.0596614674774356
HVUL0H02443.2 HVUL5H52409.2 0.0579234604062043
HVUL0H02443.2 HVUL5H53344.2 0.149608702236073
HVUL0H02443.2 HVUL5H54817.2 0.0471480288155455
HVUL0H02443.2 HVUL5H55327.2 0.127032900838577
HVUL0H02443.2 HVUL5H59550.2 0.127389478465808
HVUL0H02443.2 HVUL6H00578.2 0.153116772931411
HVUL0H02443.2 HVUL6H00579.2 0.10420506132789
HVUL0H02443.2 HVUL6H01532.2 0.085614832351492
HVUL0H02443.2 HVUL6H04137.2 0.00704323443240661
HVUL0H02443.2 HVUL6H05273.2 0.0394530721263766
HVUL0H02443.2 HVUL6H05484.2 0.167445890096754
HVUL0H02443.2 HVUL6H05487.2 0.148624986591663
HVUL0H02443.2 HVUL6H06287.2 0.127378656650111
HVUL0H02443.2 HVUL6H06725.2 0.131702728257105
HVUL0H02443.2 HVUL6H07286.2 0.00567641713700895
HVUL0H02443.2 HVUL6H07493.2 0.0551429741795015
HVUL0H02443.2 HVUL6H08266.2 0.0127745563295385
HVUL0H02443.2 HVUL6H09727.2 0.0687408564881054
HVUL0H02443.2 HVUL6H10655.2 0.115214045512914
HVUL0H02443.2 HVUL6H11304.2 0.148906833979254
HVUL0H02443.2 HVUL6H11866.2 0.0452675974385008
HVUL0H02443.2 HVUL6H12676.2 0.0828442652280022
HVUL0H02443.2 HVUL6H15174.2 0.144598169522937
HVUL0H02443.2 HVUL6H15570.2 0.0699752305088569
HVUL0H02443.2 HVUL6H15630.2 0.193582232761442
HVUL0H02443.2 HVUL6H17185.2 0.051819278026574
HVUL0H02443.2 HVUL6H17291.2 0.0774671786757969
HVUL0H02443.2 HVUL6H17797.2 0.104509359838368
HVUL0H02443.2 HVUL6H17912.2 0.0610024335531497
HVUL0H02443.2 HVUL6H18926.2 0.136031909458982
HVUL0H02443.2 HVUL6H19235.2 0.0926975264015448
HVUL0H02443.2 HVUL6H20311.2 0.0286952699354177
HVUL0H02443.2 HVUL6H21520.2 0.091772146003907
HVUL0H02443.2 HVUL6H22211.2 0.169740106806172
HVUL0H02443.2 HVUL6H23910.2 0.130154800532856
HVUL0H02443.2 HVUL6H24129.2 0.0159109401215835
HVUL0H02443.2 HVUL6H24684.2 0.0970199171727504
HVUL0H02443.2 HVUL6H25603.2 0.15082689503031
HVUL0H02443.2 HVUL6H26624.2 0.0630284586121077
HVUL0H02443.2 HVUL6H27385.2 0.130516277309155
HVUL0H02443.2 HVUL6H27754.2 0.0376708972325492
HVUL0H02443.2 HVUL6H29014.2 0.0601607814223302
HVUL0H02443.2 HVUL6H29287.2 0.0603611259174907
HVUL0H02443.2 HVUL6H29905.2 0.158562874368853
HVUL0H02443.2 HVUL6H30043.2 0.0491329807814115
HVUL0H02443.2 HVUL6H30069.2 0.0395215315358448
HVUL0H02443.2 HVUL6H30070.2 0.0548029446875192
HVUL0H02443.2 HVUL6H30755.2 0.0588143891598962
HVUL0H02443.2 HVUL6H31603.2 0.0918473735781302
HVUL0H02443.2 HVUL6H32598.2 0.145684621390804
HVUL0H02443.2 HVUL6H33693.2 0.0870455867546358
HVUL0H02443.2 HVUL6H33871.2 0.0882250363660838
HVUL0H02443.2 HVUL6H33984.2 0.105386865445387
HVUL0H02443.2 HVUL6H36086.2 0.133289787291779
HVUL0H02443.2 HVUL6H36469.2 0.0245979904696942
HVUL0H02443.2 HVUL6H36560.2 0.168761271373142
HVUL0H02443.2 HVUL6H37516.2 0.0871461208966566
HVUL0H02443.2 HVUL6H37718.2 0.0146448729715099
HVUL0H02443.2 HVUL6H38443.2 0.166333253927216
HVUL0H02443.2 HVUL6H39608.2 0.0872822416892734
HVUL0H02443.2 HVUL6H40130.2 0.150974352795176
HVUL0H02443.2 HVUL6H40705.2 0.174317816529285
HVUL0H02443.2 HVUL6H40902.2 0.104779170674278
HVUL0H02443.2 HVUL6H41550.2 0.0591001460109389
HVUL0H02443.2 HVUL6H41924.2 0.106377138610901
HVUL0H02443.2 HVUL6H42094.2 0.0537775659576129
HVUL0H02443.2 HVUL6H42865.2 0.0717175404089654
HVUL0H02443.2 HVUL6H43328.2 0.0387922270949552
HVUL0H02443.2 HVUL6H45288.2 0.00370306633504844
HVUL0H02443.2 HVUL6H46846.2 0.169743050941333
HVUL0H02443.2 HVUL6H50310.2 0.169614595614306
HVUL0H02443.2 HVUL6H51875.2 0.122961498908574
HVUL0H02443.2 HVUL6H52171.2 0.0695690722799317
HVUL0H02443.2 HVUL6H52448.2 0.104192508458952
HVUL0H02443.2 HVUL6H56821.2 0.146895703727978
HVUL0H02443.2 HVUL6H57332.2 0.172471964354288
HVUL0H02443.2 HVUL6H57527.2 0.0583214420599276
HVUL0H02443.2 HVUL7H00669.2 0.120422259377263
HVUL0H02443.2 HVUL7H01902.2 0.131058982657329
HVUL0H02443.2 HVUL7H01951.2 0.14529828902441
HVUL0H02443.2 HVUL7H02237.2 0.0439593397754052
HVUL0H02443.2 HVUL7H02259.2 0.0311039562022897
HVUL0H02443.2 HVUL7H02925.2 0.0478264498962525
HVUL0H02443.2 HVUL7H03162.2 0.14342553793968
HVUL0H02443.2 HVUL7H03712.2 0.0155903447740712
HVUL0H02443.2 HVUL7H05110.2 0.118879882782943
HVUL0H02443.2 HVUL7H07281.2 0.0528160440616137
HVUL0H02443.2 HVUL7H08155.2 0.111506935467205
HVUL0H02443.2 HVUL7H08957.2 0.0885821446853006
HVUL0H02443.2 HVUL7H09094.2 0.0459649205861932
HVUL0H02443.2 HVUL7H09435.2 0.0753648551532139
HVUL0H02443.2 HVUL7H10354.2 0.139338717456376
HVUL0H02443.2 HVUL7H10480.2 0.143290857966772
HVUL0H02443.2 HVUL7H10575.2 0.0592332533518971
HVUL0H02443.2 HVUL7H11256.2 0.116963439796995
HVUL0H02443.2 HVUL7H11412.2 0.118384746915926
HVUL0H02443.2 HVUL7H11452.2 0.0409433220989048
HVUL0H02443.2 HVUL7H12545.2 0.166546058497321
HVUL0H02443.2 HVUL7H12760.2 0.114551454177372
HVUL0H02443.2 HVUL7H12761.2 0.0624861972747581
HVUL0H02443.2 HVUL7H13615.2 0.064813603344237
HVUL0H02443.2 HVUL7H13741.2 0.130638399953047
HVUL0H02443.2 HVUL7H14152.2 0.0745196626959149
HVUL0H02443.2 HVUL7H14845.2 0.0580435927153759
HVUL0H02443.2 HVUL7H15045.2 0.043034891506804
HVUL0H02443.2 HVUL7H15553.2 0.0315371113505752
HVUL0H02443.2 HVUL7H16113.2 0.0523183617556589
HVUL0H02443.2 HVUL7H16385.2 0.131279404066357
HVUL0H02443.2 HVUL7H17673.2 0.068193723625791
HVUL0H02443.2 HVUL7H18684.2 0.017268928158683
HVUL0H02443.2 HVUL7H18799.2 0.140075080614672
HVUL0H02443.2 HVUL7H19723.2 0.0867422073091671
HVUL0H02443.2 HVUL7H21376.2 0.0896972429501671
HVUL0H02443.2 HVUL7H21823.2 0.158229488427354
HVUL0H02443.2 HVUL7H23148.2 0.130735037569401
HVUL0H02443.2 HVUL7H23329.2 0.0666555662361688
HVUL0H02443.2 HVUL7H25429.2 0.110810002959404
HVUL0H02443.2 HVUL7H25557.2 0.152980536753235
HVUL0H02443.2 HVUL7H25565.2 0.116742030724121
HVUL0H02443.2 HVUL7H25654.2 0.182388097171939
HVUL0H02443.2 HVUL7H25881.2 0.0263433267146278
HVUL0H02443.2 HVUL7H26191.2 0.0678876625932426
HVUL0H02443.2 HVUL7H27075.2 0.0488590911723673
HVUL0H02443.2 HVUL7H27178.2 0.0274916343942592
HVUL0H02443.2 HVUL7H27205.2 0.124297936428472
HVUL0H02443.2 HVUL7H28054.2 0.151713577983667
HVUL0H02443.2 HVUL7H28437.2 0.0699789235879887
HVUL0H02443.2 HVUL7H28678.2 0.0530361129084216
HVUL0H02443.2 HVUL7H30227.2 0.0411017907504154
HVUL0H02443.2 HVUL7H30237.2 0.0737857371138118
HVUL0H02443.2 HVUL7H30390.2 0.0838639725151056
HVUL0H02443.2 HVUL7H31093.2 0.0319400038385435
HVUL0H02443.2 HVUL7H31940.2 0.0356193178456059
HVUL0H02443.2 HVUL7H32139.2 0.100354276509676
HVUL0H02443.2 HVUL7H32287.2 0.0947700887920304
HVUL0H02443.2 HVUL7H32398.2 0.0379920695626536
HVUL0H02443.2 HVUL7H34343.2 0.109875222261734
HVUL0H02443.2 HVUL7H35076.2 0.124577559853689
HVUL0H02443.2 HVUL7H35576.2 0.0678497074259609
HVUL0H02443.2 HVUL7H36292.2 0.0297190945029813
HVUL0H02443.2 HVUL7H36853.2 0.0939658853216378
HVUL0H02443.2 HVUL7H38165.2 0.139521417343274
HVUL0H02443.2 HVUL7H39196.2 0.0527411477097566
HVUL0H02443.2 HVUL7H39800.2 0.0867670297677439
HVUL0H02443.2 HVUL7H40151.2 0.178153113718868
HVUL0H02443.2 HVUL7H40919.2 0.0250388885010601
HVUL0H02443.2 HVUL7H41439.2 0.0764656137473805
HVUL0H02443.2 HVUL7H43274.2 0.0817171629361358
HVUL0H02443.2 HVUL7H46364.2 0.0830418269706193
HVUL0H02443.2 HVUL7H47603.2 0.14534981843924
HVUL0H02443.2 HVUL7H48057.2 0.041495891445372
HVUL0H02443.2 HVUL7H48434.2 0.11998198246252
HVUL0H02443.2 HVUL7H49025.2 0.0761861116899211
HVUL0H02443.2 HVUL7H49658.2 0.124918896155041
HVUL0H02443.2 HVUL7H51973.2 0.0644761376898619
HVUL0H02443.2 HVUL7H52497.2 0.179706787489538
HVUL0H02443.2 HVUL7H52771.2 0.170936007062062
HVUL0H02443.2 HVUL7H52893.2 0.0837292304219925
HVUL0H02443.2 HVUL7H53796.2 0.0849093107992285
HVUL0H02443.2 HVUL7H54500.2 0.183138677334058
HVUL0H02443.2 HVUL7H55922.2 0.0609339402564519
HVUL0H02443.2 HVUL7H57823.2 0.115166066753468
HVUL0H02443.2 HVUL7H57978.2 0.17031447558286
HVUL0H02443.2 HVUL7H59337.2 0.133303075757782
HVUL0H02610.2 HVUL0H02690.2 0.257167100897219
HVUL0H02610.2 HVUL0H02786.2 0.17576522223661
HVUL0H02610.2 HVUL0H03448.2 0.319506535129415
HVUL0H02610.2 HVUL0H03543.2 0.364791717356047
HVUL0H02610.2 HVUL0H03914.2 0.1917320942265
HVUL0H02610.2 HVUL0H04104.2 0.101293637510396
HVUL0H02610.2 HVUL0H07395.2 0.346223071466473
HVUL0H02610.2 HVUL0H07603.2 0.103614652746799
HVUL0H02610.2 HVUL0H07961.2 0.333378653801483
HVUL0H02610.2 HVUL0H09820.2 0.0619185632496747
HVUL0H02610.2 HVUL0H10580.2 0.041671464066639
HVUL0H02610.2 HVUL0H12603.2 0.145121439393151
HVUL0H02610.2 HVUL0H12663.2 0.17954596852912
HVUL0H02610.2 HVUL0H13152.2 0.32246378078273
HVUL0H02610.2 HVUL0H13383.2 0.0936418680225493
HVUL0H02610.2 HVUL0H15651.2 0.327389921488938
HVUL0H02610.2 HVUL0H16533.2 0.273484287554931
HVUL0H02610.2 HVUL0H17018.2 0.338676907792217
HVUL0H02610.2 HVUL0H18457.2 0.115627344159592
HVUL0H02610.2 HVUL0H18875.2 0.325728283013087
HVUL0H02610.2 HVUL0H20583.2 0.104543909614139
HVUL0H02610.2 HVUL0H21984.2 0.228362693770815
HVUL0H02610.2 HVUL0H26066.2 0.257338345663688
HVUL0H02610.2 HVUL0H30536.2 0.140794787524327
HVUL0H02610.2 HVUL0H31223.2 0.132463542667991
HVUL0H02610.2 HVUL0H35121.2 0.103064880899154
HVUL0H02610.2 HVUL0H45411.2 0.365275969828448
HVUL0H02610.2 HVUL0H46714.2 0.0644261365855671
HVUL0H02610.2 HVUL0H47946.2 0.099634097082424
HVUL0H02610.2 HVUL1H01391.2 0.153963959064094
HVUL0H02610.2 HVUL1H01910.2 0.374291507093522
HVUL0H02610.2 HVUL1H02310.2 0.260906882519683
HVUL0H02610.2 HVUL1H02488.2 0.346632870853982
HVUL0H02610.2 HVUL1H03020.2 0.137260646962446
HVUL0H02610.2 HVUL1H03639.2 0.0801381869137498
HVUL0H02610.2 HVUL1H04081.2 0.0216733477395722
HVUL0H02610.2 HVUL1H04659.2 0.258949112690453
HVUL0H02610.2 HVUL1H04968.2 0.327663818825288
HVUL0H02610.2 HVUL1H08426.2 0.122532759707609
HVUL0H02610.2 HVUL1H08998.2 0.113139923544192
HVUL0H02610.2 HVUL1H09152.2 0.255964122093795
HVUL0H02610.2 HVUL1H09362.2 0.214998113101857
HVUL0H02610.2 HVUL1H10249.2 0.257946526484698
HVUL0H02610.2 HVUL1H10310.2 0.347397955212182
HVUL0H02610.2 HVUL1H11017.2 0.0859490712034809
HVUL0H02610.2 HVUL1H11018.2 0.213513152332314
HVUL0H02610.2 HVUL1H11849.2 0.214216798989715
HVUL0H02610.2 HVUL1H12016.2 0.356360245624273
HVUL0H02610.2 HVUL1H12084.2 0.109640372375508
HVUL0H02610.2 HVUL1H12443.2 0.0457177050934966
HVUL0H02610.2 HVUL1H12954.2 0.0703441561771604
HVUL0H02610.2 HVUL1H14266.2 0.0285184848479304
HVUL0H02610.2 HVUL1H14530.2 0.2405983750524
HVUL0H02610.2 HVUL1H15044.2 0.111995914322862
HVUL0H02610.2 HVUL1H15095.2 0.287600201858009
HVUL0H02610.2 HVUL1H16206.2 0.235615061631208
HVUL0H02610.2 HVUL1H17381.2 0.125543775432206
HVUL0H02610.2 HVUL1H17393.2 0.34221465109408
HVUL0H02610.2 HVUL1H18502.2 0.308837246798905
HVUL0H02610.2 HVUL1H18992.2 0.0424460242410708
HVUL0H02610.2 HVUL1H19658.2 0.00113992883915479
HVUL0H02610.2 HVUL1H21290.2 0.246059958675358
HVUL0H02610.2 HVUL1H21400.2 0.369334188847861
HVUL0H02610.2 HVUL1H21780.2 0.0140197619314838
HVUL0H02610.2 HVUL1H21958.2 0.340177133679894
HVUL0H02610.2 HVUL1H23576.2 0.260322920057253
HVUL0H02610.2 HVUL1H23884.2 0.142639330275502
HVUL0H02610.2 HVUL1H25781.2 0.12236916147813
HVUL0H02610.2 HVUL1H26693.2 0.223189135837198
HVUL0H02610.2 HVUL1H27440.2 0.0447833563651268
HVUL0H02610.2 HVUL1H27761.2 0.233452901519065
HVUL0H02610.2 HVUL1H28046.2 0.196780450836372
HVUL0H02610.2 HVUL1H28426.2 0.169627956666108
HVUL0H02610.2 HVUL1H29594.2 0.35708522782621
HVUL0H02610.2 HVUL1H29985.2 0.352473818785015
HVUL0H02610.2 HVUL1H31784.2 0.364568694122917
HVUL0H02610.2 HVUL1H33825.2 0.139986048895905
HVUL0H02610.2 HVUL1H34913.2 0.236513698668861
HVUL0H02610.2 HVUL1H38022.2 0.0864602046191899
HVUL0H02610.2 HVUL1H38418.2 0.086669494192548
HVUL0H02610.2 HVUL1H40748.2 0.246425679447627
HVUL0H02610.2 HVUL1H41667.2 0.358111716468914
HVUL0H02610.2 HVUL1H42112.2 0.127055245492239
HVUL0H02610.2 HVUL1H42191.2 0.376480530400299
HVUL0H02610.2 HVUL1H43472.2 0.282247679713988
HVUL0H02610.2 HVUL1H45865.2 0.0755412241135074
HVUL0H02610.2 HVUL1H45917.2 0.194742167566509
HVUL0H02610.2 HVUL1H48708.2 0.140914697709552
HVUL0H02610.2 HVUL1H51055.2 0.34728577041996
HVUL0H02610.2 HVUL1H52569.2 0.280822013783719
HVUL0H02610.2 HVUL1H52571.2 0.161339957618107
HVUL0H02610.2 HVUL1H52784.2 0.228400351052194
HVUL0H02610.2 HVUL1H53950.2 0.336772439769627
HVUL0H02610.2 HVUL1H57238.2 0.285748247707513
HVUL0H02610.2 HVUL1H57565.2 0.356939174279246
HVUL0H02610.2 HVUL1H58589.2 0.244339496674456
HVUL0H02610.2 HVUL1H59682.2 0.101220575446296
HVUL0H02610.2 HVUL2H00243.2 0.122296809704592
HVUL0H02610.2 HVUL2H01263.2 0.234927440248624
HVUL0H02610.2 HVUL2H01381.2 0.0202971580239093
HVUL0H02610.2 HVUL2H01828.2 0.220017184294543
HVUL0H02610.2 HVUL2H02126.2 0.366283051911351
HVUL0H02610.2 HVUL2H02222.2 0.0764874495917761
HVUL0H02610.2 HVUL2H03410.2 0.279440750006265
HVUL0H02610.2 HVUL2H03755.2 0.149690887763771
HVUL0H02610.2 HVUL2H05703.2 0.311296785813255
HVUL0H02610.2 HVUL2H05722.2 0.0704693183613437
HVUL0H02610.2 HVUL2H07171.2 0.356315087086638
HVUL0H02610.2 HVUL2H07582.2 0.206944783515401
HVUL0H02610.2 HVUL2H09416.2 0.153002866944923
HVUL0H02610.2 HVUL2H09675.2 0.298793746297076
HVUL0H02610.2 HVUL2H10166.2 0.317287657850146
HVUL0H02610.2 HVUL2H10376.2 0.106397172976106
HVUL0H02610.2 HVUL2H10433.2 0.0784847352163049
HVUL0H02610.2 HVUL2H10831.2 0.177824102030452
HVUL0H02610.2 HVUL2H11161.2 0.189145396650883
HVUL0H02610.2 HVUL2H12264.2 0.335090548068642
HVUL0H02610.2 HVUL2H12740.2 0.1307628797111
HVUL0H02610.2 HVUL2H13979.2 0.360163828850511
HVUL0H02610.2 HVUL2H14501.2 0.0702362119693176
HVUL0H02610.2 HVUL2H15256.2 0.32870377014679
HVUL0H02610.2 HVUL2H16064.2 0.136384683103275
HVUL0H02610.2 HVUL2H16106.2 0.33298026388059
HVUL0H02610.2 HVUL2H16919.2 0.0249560718833561
HVUL0H02610.2 HVUL2H17572.2 0.361247573949372
HVUL0H02610.2 HVUL2H18160.2 0.149817552159519
HVUL0H02610.2 HVUL2H18204.2 0.273369109253331
HVUL0H02610.2 HVUL2H18254.2 0.29227730882164
HVUL0H02610.2 HVUL2H18256.2 0.257979284975862
HVUL0H02610.2 HVUL2H18475.2 0.219112942864635
HVUL0H02610.2 HVUL2H19289.2 0.369666322517589
HVUL0H02610.2 HVUL2H19629.2 0.330571576021506
HVUL0H02610.2 HVUL2H19960.2 0.13839558608149
HVUL0H02610.2 HVUL2H20368.2 0.196431147201397
HVUL0H02610.2 HVUL2H22219.2 0.375316361406552
HVUL0H02610.2 HVUL2H22684.2 0.305177903983509
HVUL0H02610.2 HVUL2H22719.2 0.152148116998027
HVUL0H02610.2 HVUL2H22733.2 0.359916364425997
HVUL0H02610.2 HVUL2H23132.2 0.246662652645187
HVUL0H02610.2 HVUL2H24005.2 0.0763766112962197
HVUL0H02610.2 HVUL2H24180.2 0.351945498196995
HVUL0H02610.2 HVUL2H24234.2 0.338652469969399
HVUL0H02610.2 HVUL2H24723.2 0.210208868123485
HVUL0H02610.2 HVUL2H25161.2 0.362317818718574
HVUL0H02610.2 HVUL2H25222.2 0.374543956107212
HVUL0H02610.2 HVUL2H25943.2 0.38322690158859
HVUL0H02610.2 HVUL2H26103.2 0.0784559840916657
HVUL0H02610.2 HVUL2H26551.2 0.359116733611306
HVUL0H02610.2 HVUL2H27561.2 0.203769942838427
HVUL0H02610.2 HVUL2H28179.2 0.0328648905325729
HVUL0H02610.2 HVUL2H29281.2 0.363583973328949
HVUL0H02610.2 HVUL2H29695.2 0.171432515792815
HVUL0H02610.2 HVUL2H29745.2 0.35916015692305
HVUL0H02610.2 HVUL2H30559.2 0.117806450086031
HVUL0H02610.2 HVUL2H31368.2 0.252832592327718
HVUL0H02610.2 HVUL2H31624.2 0.212856851390862
HVUL0H02610.2 HVUL2H31746.2 0.0914672870972858
HVUL0H02610.2 HVUL2H31875.2 0.0988362622277516
HVUL0H02610.2 HVUL2H32775.2 0.374601833407223
HVUL0H02610.2 HVUL2H32843.2 0.275574811261889
HVUL0H02610.2 HVUL2H33188.2 0.32426435548415
HVUL0H02610.2 HVUL2H33642.2 0.265244041687183
HVUL0H02610.2 HVUL2H34435.2 0.226231229656451
HVUL0H02610.2 HVUL2H35149.2 0.281728949549311
HVUL0H02610.2 HVUL2H35246.2 0.305044777936245
HVUL0H02610.2 HVUL2H35570.2 0.0760540163372048
HVUL0H02610.2 HVUL2H35813.2 0.206036608699022
HVUL0H02610.2 HVUL2H35814.2 0.0840609003200598
HVUL0H02610.2 HVUL2H36045.2 0.306061742208375
HVUL0H02610.2 HVUL2H36066.2 0.132102139002782
HVUL0H02610.2 HVUL2H36784.2 0.030799261520102
HVUL0H02610.2 HVUL2H37118.2 0.226515226950162
HVUL0H02610.2 HVUL2H38095.2 0.115739192411467
HVUL0H02610.2 HVUL2H39733.2 0.250939731906781
HVUL0H02610.2 HVUL2H40557.2 0.334664179169609
HVUL0H02610.2 HVUL2H43055.2 0.285956296263694
HVUL0H02610.2 HVUL2H43583.2 0.107623302783337
HVUL0H02610.2 HVUL2H44689.2 0.177403169204718
HVUL0H02610.2 HVUL2H45175.2 0.328860102605653
HVUL0H02610.2 HVUL2H45312.2 0.33693635732543
HVUL0H02610.2 HVUL2H45582.2 0.164582732877212
HVUL0H02610.2 HVUL2H45909.2 0.105559833660248
HVUL0H02610.2 HVUL2H46409.2 0.361393775756736
HVUL0H02610.2 HVUL2H46560.2 0.173144517125582
HVUL0H02610.2 HVUL2H46702.2 0.249264501577586
HVUL0H02610.2 HVUL2H48110.2 0.351379033001644
HVUL0H02610.2 HVUL2H49844.2 0.171971321349221
HVUL0H02610.2 HVUL2H50134.2 0.0781366076213421
HVUL0H02610.2 HVUL2H50975.2 0.173187518958482
HVUL0H02610.2 HVUL2H50984.2 0.349722211447622
HVUL0H02610.2 HVUL2H52425.2 0.22515233260812
HVUL0H02610.2 HVUL2H52460.2 0.380082299712059
HVUL0H02610.2 HVUL2H52768.2 0.347295607900282
HVUL0H02610.2 HVUL2H53369.2 0.0696551346191953
HVUL0H02610.2 HVUL2H54250.2 0.0980056963983351
HVUL0H02610.2 HVUL2H54717.2 0.333187339900852
HVUL0H02610.2 HVUL2H54935.2 0.131116362233844
HVUL0H02610.2 HVUL3H00896.2 0.0518034644876774
HVUL0H02610.2 HVUL3H00974.2 0.239658663482594
HVUL0H02610.2 HVUL3H01512.2 0.161664619905496
HVUL0H02610.2 HVUL3H01536.2 0.314035629917409
HVUL0H02610.2 HVUL3H02243.2 0.289323693289297
HVUL0H02610.2 HVUL3H03322.2 0.164146724746754
HVUL0H02610.2 HVUL3H03522.2 0.0456980667107867
HVUL0H02610.2 HVUL3H03996.2 0.374340940694711
HVUL0H02610.2 HVUL3H04986.2 0.282400820155543
HVUL0H02610.2 HVUL3H05437.2 0.0978896756927928
HVUL0H02610.2 HVUL3H05641.2 0.0443106745838075
HVUL0H02610.2 HVUL3H05642.2 0.130477663827656
HVUL0H02610.2 HVUL3H07787.2 0.320644167826477
HVUL0H02610.2 HVUL3H08229.2 0.271833708703261
HVUL0H02610.2 HVUL3H08331.2 0.0529585537144418
HVUL0H02610.2 HVUL3H11637.2 0.195146401990684
HVUL0H02610.2 HVUL3H12428.2 0.25781943255732
HVUL0H02610.2 HVUL3H12601.2 0.145925157608568
HVUL0H02610.2 HVUL3H12718.2 0.253207084435753
HVUL0H02610.2 HVUL3H13162.2 0.258031863030928
HVUL0H02610.2 HVUL3H13303.2 0.303937419816269
HVUL0H02610.2 HVUL3H14151.2 0.184406363774253
HVUL0H02610.2 HVUL3H14647.2 0.337884082420625
HVUL0H02610.2 HVUL3H14759.2 0.357673704090063
HVUL0H02610.2 HVUL3H15097.2 0.307920292800008
HVUL0H02610.2 HVUL3H15768.2 0.251363131390494
HVUL0H02610.2 HVUL3H15887.2 0.319326956541852
HVUL0H02610.2 HVUL3H16282.2 0.208980239447319
HVUL0H02610.2 HVUL3H17611.2 0.275667497570766
HVUL0H02610.2 HVUL3H17781.2 0.227536257306964
HVUL0H02610.2 HVUL3H18319.2 0.00148019898433387
HVUL0H02610.2 HVUL3H18448.2 0.351137017861616
HVUL0H02610.2 HVUL3H18918.2 0.0670395678747512
HVUL0H02610.2 HVUL3H18920.2 0.0959156484969683
HVUL0H02610.2 HVUL3H18922.2 0.112746664471982
HVUL0H02610.2 HVUL3H19281.2 0.255355639056093
HVUL0H02610.2 HVUL3H19415.2 0.365896989972242
HVUL0H02610.2 HVUL3H20428.2 0.31680240181813
HVUL0H02610.2 HVUL3H21568.2 0.157079428904591
HVUL0H02610.2 HVUL3H21570.2 0.372803620127893
HVUL0H02610.2 HVUL3H21714.2 0.375348296882524
HVUL0H02610.2 HVUL3H22750.2 0.158652515857106
HVUL0H02610.2 HVUL3H22942.2 0.295663300102485
HVUL0H02610.2 HVUL3H23068.2 0.186316394523022
HVUL0H02610.2 HVUL3H23762.2 0.150859842085526
HVUL0H02610.2 HVUL3H24263.2 0.240249492292682
HVUL0H02610.2 HVUL3H24265.2 0.117264466092818
HVUL0H02610.2 HVUL3H24266.2 0.281782254909975
HVUL0H02610.2 HVUL3H26931.2 0.080515334719706
HVUL0H02610.2 HVUL3H27292.2 0.239258961206651
HVUL0H02610.2 HVUL3H27507.2 0.0128304060896727
HVUL0H02610.2 HVUL3H31373.2 0.101254120335088
HVUL0H02610.2 HVUL3H32982.2 0.323293079175992
HVUL0H02610.2 HVUL3H33094.2 0.360173843739736
HVUL0H02610.2 HVUL3H34998.2 0.102811799419768
HVUL0H02610.2 HVUL3H35285.2 0.167554045876596
HVUL0H02610.2 HVUL3H37080.2 0.332145998189965
HVUL0H02610.2 HVUL3H37961.2 0.225576622475964
HVUL0H02610.2 HVUL3H38013.2 0.0559596816397354
HVUL0H02610.2 HVUL3H38801.2 0.183175465338095
HVUL0H02610.2 HVUL3H39846.2 0.28206962414052
HVUL0H02610.2 HVUL3H41673.2 0.215110906861488
HVUL0H02610.2 HVUL3H42482.2 0.151421655152561
HVUL0H02610.2 HVUL3H43787.2 0.157437330129674
HVUL0H02610.2 HVUL3H45441.2 0.241468219349885
HVUL0H02610.2 HVUL3H45820.2 0.147792120599398
HVUL0H02610.2 HVUL3H46221.2 0.0311093348395505
HVUL0H02610.2 HVUL3H46222.2 0.01885928806839
HVUL0H02610.2 HVUL3H46948.2 0.15403886869207
HVUL0H02610.2 HVUL3H48376.2 0.260188254331106
HVUL0H02610.2 HVUL3H50496.2 0.36959600126684
HVUL0H02610.2 HVUL3H55696.2 0.0903420098673202
HVUL0H02610.2 HVUL3H55706.2 0.256922121639255
HVUL0H02610.2 HVUL3H56227.2 0.152794860093136
HVUL0H02610.2 HVUL3H56809.2 0.31075160605733
HVUL0H02610.2 HVUL3H57619.2 0.0504587882391288
HVUL0H02610.2 HVUL3H57924.2 0.132309932663114
HVUL0H02610.2 HVUL4H01292.2 0.170509388044584
HVUL0H02610.2 HVUL4H01567.2 0.00298584366035075
HVUL0H02610.2 HVUL4H02701.2 0.33510502397045
HVUL0H02610.2 HVUL4H02987.2 0.0710754988927755
HVUL0H02610.2 HVUL4H03262.2 0.0751110074830391
HVUL0H02610.2 HVUL4H03498.2 0.108863882399592
HVUL0H02610.2 HVUL4H03611.2 0.0585463989265983
HVUL0H02610.2 HVUL4H03924.2 0.0942185428506351
HVUL0H02610.2 HVUL4H04419.2 0.186344549601354
HVUL0H02610.2 HVUL4H04887.2 0.370718322226781
HVUL0H02610.2 HVUL4H04952.2 0.101829285103845
HVUL0H02610.2 HVUL4H06480.2 0.24332976096182
HVUL0H02610.2 HVUL4H07474.2 0.143259904317557
HVUL0H02610.2 HVUL4H07828.2 0.125450167552465
HVUL0H02610.2 HVUL4H08159.2 0.276492566562786
HVUL0H02610.2 HVUL4H08248.2 0.273709957267383
HVUL0H02610.2 HVUL4H08490.2 0.281945864155553
HVUL0H02610.2 HVUL4H08860.2 0.0272035213015291
HVUL0H02610.2 HVUL4H09246.2 0.193539595277378
HVUL0H02610.2 HVUL4H10534.2 0.369254611648605
HVUL0H02610.2 HVUL4H10535.2 0.0827657178242223
HVUL0H02610.2 HVUL4H10599.2 0.324043489770288
HVUL0H02610.2 HVUL4H11493.2 0.0756300111795601
HVUL0H02610.2 HVUL4H12172.2 0.368610227674895
HVUL0H02610.2 HVUL4H12658.2 0.365693604275787
HVUL0H02610.2 HVUL4H13254.2 0.190102921144037
HVUL0H02610.2 HVUL4H13284.2 0.0548651238688409
HVUL0H02610.2 HVUL4H14105.2 0.0559954419120917
HVUL0H02610.2 HVUL4H14395.2 0.254506111333575
HVUL0H02610.2 HVUL4H14799.2 0.282318464983578
HVUL0H02610.2 HVUL4H17201.2 0.116570218404885
HVUL0H02610.2 HVUL4H18320.2 0.0466100394654975
HVUL0H02610.2 HVUL4H20047.2 0.196521229178328
HVUL0H02610.2 HVUL4H20452.2 0.109996390099147
HVUL0H02610.2 HVUL4H20935.2 0.333645748304632
HVUL0H02610.2 HVUL4H20936.2 0.309660371949358
HVUL0H02610.2 HVUL4H20939.2 0.380860216170404
HVUL0H02610.2 HVUL4H21383.2 0.0817456498989826
HVUL0H02610.2 HVUL4H21602.2 0.10699002742051
HVUL0H02610.2 HVUL4H22567.2 0.0456230702605867
HVUL0H02610.2 HVUL4H23088.2 0.107300764660295
HVUL0H02610.2 HVUL4H23319.2 0.0294826932269728
HVUL0H02610.2 HVUL4H24293.2 0.0126236772551586
HVUL0H02610.2 HVUL4H24321.2 0.279498665820637
HVUL0H02610.2 HVUL4H24964.2 0.273932766608137
HVUL0H02610.2 HVUL4H24985.2 0.155622748270161
HVUL0H02610.2 HVUL4H25018.2 0.245610782362919
HVUL0H02610.2 HVUL4H25663.2 0.130354526115809
HVUL0H02610.2 HVUL4H26286.2 0.00646866354797489
HVUL0H02610.2 HVUL4H26602.2 0.263326276827317
HVUL0H02610.2 HVUL4H29382.2 0.221681721421935
HVUL0H02610.2 HVUL4H29640.2 0.213998579210704
HVUL0H02610.2 HVUL4H29820.2 0.0816199514520996
HVUL0H02610.2 HVUL4H29960.2 0.25165894982173
HVUL0H02610.2 HVUL4H30526.2 0.232373588414865
HVUL0H02610.2 HVUL4H31121.2 0.0483167648963981
HVUL0H02610.2 HVUL4H31144.2 0.186477899207662
HVUL0H02610.2 HVUL4H31285.2 0.262509306491647
HVUL0H02610.2 HVUL4H32574.2 0.200404585603319
HVUL0H02610.2 HVUL4H32725.2 0.132109263016918
HVUL0H02610.2 HVUL4H33125.2 0.167209832441219
HVUL0H02610.2 HVUL4H33897.2 0.180055457385469
HVUL0H02610.2 HVUL4H34907.2 0.0919506769340398
HVUL0H02610.2 HVUL4H35072.2 0.1832907897283
HVUL0H02610.2 HVUL4H36166.2 0.314691206344521
HVUL0H02610.2 HVUL4H36344.2 0.150660023852675
HVUL0H02610.2 HVUL4H37513.2 0.106748513036454
HVUL0H02610.2 HVUL4H38119.2 0.156179492272772
HVUL0H02610.2 HVUL4H38242.2 0.261302881822187
HVUL0H02610.2 HVUL4H38563.2 0.0290201088600839
HVUL0H02610.2 HVUL4H38756.2 0.137383975782835
HVUL0H02610.2 HVUL4H39007.2 0.0819023222428832
HVUL0H02610.2 HVUL4H42499.2 0.126702313076504
HVUL0H02610.2 HVUL4H42553.2 0.238534252600539
HVUL0H02610.2 HVUL4H47765.2 0.00579442061915818
HVUL0H02610.2 HVUL4H47767.2 0.252289585785203
HVUL0H02610.2 HVUL4H48525.2 0.20472296305828
HVUL0H02610.2 HVUL4H50715.2 0.223484806976079
HVUL0H02610.2 HVUL4H51783.2 0.387326234730709
HVUL0H02610.2 HVUL4H54015.2 0.228000619355511
HVUL0H02610.2 HVUL4H54458.2 0.212133303931401
HVUL0H02610.2 HVUL4H55621.2 0.261756145622608
HVUL0H02610.2 HVUL4H55780.2 0.126110362688919
HVUL0H02610.2 HVUL4H55852.2 0.332992602658683
HVUL0H02610.2 HVUL4H56078.2 0.113182928366221
HVUL0H02610.2 HVUL4H58521.2 0.263711663058532
HVUL0H02610.2 HVUL4H59046.2 0.366402626070862
HVUL0H02610.2 HVUL4H59209.2 0.0478685249816625
HVUL0H02610.2 HVUL4H59419.2 0.186992462158581
HVUL0H02610.2 HVUL5H01666.2 0.0635709496306777
HVUL0H02610.2 HVUL5H02085.2 0.320582262590179
HVUL0H02610.2 HVUL5H02508.2 0.0433531220922127
HVUL0H02610.2 HVUL5H02714.2 0.215007383524212
HVUL0H02610.2 HVUL5H02899.2 0.152775363119861
HVUL0H02610.2 HVUL5H02983.2 0.303586484313179
HVUL0H02610.2 HVUL5H03710.2 0.168915790844507
HVUL0H02610.2 HVUL5H04065.2 0.301946166542124
HVUL0H02610.2 HVUL5H04245.2 0.255850777178685
HVUL0H02610.2 HVUL5H04523.2 0.0138392421812689
HVUL0H02610.2 HVUL5H04569.2 0.221324327978628
HVUL0H02610.2 HVUL5H04570.2 0.288139660093234
HVUL0H02610.2 HVUL5H05635.2 0.370093455026612
HVUL0H02610.2 HVUL5H05659.2 0.345741468960504
HVUL0H02610.2 HVUL5H06737.2 0.246015034535484
HVUL0H02610.2 HVUL5H06851.2 0.333801046793847
HVUL0H02610.2 HVUL5H06867.2 0.241916558895353
HVUL0H02610.2 HVUL5H07113.2 0.362986724961774
HVUL0H02610.2 HVUL5H09951.2 0.235426491519719
HVUL0H02610.2 HVUL5H11816.2 0.0368221703326967
HVUL0H02610.2 HVUL5H12069.2 0.183726444187997
HVUL0H02610.2 HVUL5H12102.2 0.134902131894923
HVUL0H02610.2 HVUL5H12193.2 0.190417156745808
HVUL0H02610.2 HVUL5H12524.2 0.315126806087476
HVUL0H02610.2 HVUL5H14862.2 0.0573829316182944
HVUL0H02610.2 HVUL5H15696.2 0.292835116557849
HVUL0H02610.2 HVUL5H15901.2 0.357202317828558
HVUL0H02610.2 HVUL5H16046.2 0.188023923065071
HVUL0H02610.2 HVUL5H16644.2 0.241159579874272
HVUL0H02610.2 HVUL5H18137.2 0.00409782553543084
HVUL0H02610.2 HVUL5H19345.2 0.0858810036125477
HVUL0H02610.2 HVUL5H19727.2 0.297645622297466
HVUL0H02610.2 HVUL5H20357.2 0.330833787757532
HVUL0H02610.2 HVUL5H20781.2 0.298627075574554
HVUL0H02610.2 HVUL5H22031.2 0.195668082289816
HVUL0H02610.2 HVUL5H22045.2 0.0122835409660899
HVUL0H02610.2 HVUL5H22379.2 0.369038429138631
HVUL0H02610.2 HVUL5H22968.2 0.330877267768645
HVUL0H02610.2 HVUL5H22970.2 0.304973565526327
HVUL0H02610.2 HVUL5H23218.2 0.301049601307242
HVUL0H02610.2 HVUL5H25356.2 0.309174014077985
HVUL0H02610.2 HVUL5H25360.2 0.334647164183402
HVUL0H02610.2 HVUL5H25703.2 0.184675009531244
HVUL0H02610.2 HVUL5H25762.2 0.356473585216006
HVUL0H02610.2 HVUL5H26371.2 0.293239809180779
HVUL0H02610.2 HVUL5H26827.2 0.167355083906481
HVUL0H02610.2 HVUL5H27142.2 0.381299086701367
HVUL0H02610.2 HVUL5H27517.2 0.176008162184626
HVUL0H02610.2 HVUL5H28829.2 0.333474375960611
HVUL0H02610.2 HVUL5H28910.2 0.311784275302388
HVUL0H02610.2 HVUL5H28949.2 0.278877105832468
HVUL0H02610.2 HVUL5H29110.2 0.336572622916844
HVUL0H02610.2 HVUL5H30360.2 0.282028841182108
HVUL0H02610.2 HVUL5H30607.2 0.255613921696121
HVUL0H02610.2 HVUL5H31425.2 0.0307056021605713
HVUL0H02610.2 HVUL5H31574.2 0.0530149561109717
HVUL0H02610.2 HVUL5H31765.2 0.0975523607703533
HVUL0H02610.2 HVUL5H32464.2 0.264230458257607
HVUL0H02610.2 HVUL5H32750.2 0.309304902018095
HVUL0H02610.2 HVUL5H32753.2 0.00818134813247121
HVUL0H02610.2 HVUL5H32754.2 0.0311120845617688
HVUL0H02610.2 HVUL5H32755.2 0.0756021994517394
HVUL0H02610.2 HVUL5H32756.2 0.0623168325360251
HVUL0H02610.2 HVUL5H32757.2 0.0186054685924733
HVUL0H02610.2 HVUL5H33572.2 0.307475281317475
HVUL0H02610.2 HVUL5H34179.2 0.345629581416867
HVUL0H02610.2 HVUL5H34180.2 0.268788558143229
HVUL0H02610.2 HVUL5H34499.2 0.371721210080962
HVUL0H02610.2 HVUL5H35182.2 0.330697186299488
HVUL0H02610.2 HVUL5H36133.2 0.138642939531342
HVUL0H02610.2 HVUL5H36336.2 0.349698325978691
HVUL0H02610.2 HVUL5H37821.2 0.0703692854098
HVUL0H02610.2 HVUL5H38807.2 0.0446065302039722
HVUL0H02610.2 HVUL5H38808.2 0.283455443437982
HVUL0H02610.2 HVUL5H39668.2 0.155968654143154
HVUL0H02610.2 HVUL5H39821.2 0.0712601438827905
HVUL0H02610.2 HVUL5H40071.2 0.16884943054086
HVUL0H02610.2 HVUL5H41106.2 0.18741370052586
HVUL0H02610.2 HVUL5H41477.2 0.188169095042076
HVUL0H02610.2 HVUL5H41940.2 0.33753285004918
HVUL0H02610.2 HVUL5H42167.2 0.25623724269232
HVUL0H02610.2 HVUL5H43602.2 0.0205981819164664
HVUL0H02610.2 HVUL5H44901.2 0.0496164898396197
HVUL0H02610.2 HVUL5H45248.2 0.146324501874319
HVUL0H02610.2 HVUL5H45931.2 0.259854594935482
HVUL0H02610.2 HVUL5H47411.2 0.148115903439728
HVUL0H02610.2 HVUL5H48389.2 0.0679789349095902
HVUL0H02610.2 HVUL5H49107.2 0.244388571150369
HVUL0H02610.2 HVUL5H49575.2 0.20975296231826
HVUL0H02610.2 HVUL5H49949.2 0.362544713100631
HVUL0H02610.2 HVUL5H50157.2 0.326980741440664
HVUL0H02610.2 HVUL5H50998.2 0.322647828692926
HVUL0H02610.2 HVUL5H51283.2 0.223999536159682
HVUL0H02610.2 HVUL5H52409.2 0.1455356727227
HVUL0H02610.2 HVUL5H53344.2 0.385659680278911
HVUL0H02610.2 HVUL5H54817.2 0.19705267688748
HVUL0H02610.2 HVUL5H55327.2 0.120510133918743
HVUL0H02610.2 HVUL5H59550.2 0.3268489371116
HVUL0H02610.2 HVUL6H00578.2 0.361505665781443
HVUL0H02610.2 HVUL6H00579.2 0.288087209664667
HVUL0H02610.2 HVUL6H01532.2 0.286204547572703
HVUL0H02610.2 HVUL6H04137.2 0.00215271023392108
HVUL0H02610.2 HVUL6H05273.2 0.100916523107514
HVUL0H02610.2 HVUL6H05484.2 0.300730316917546
HVUL0H02610.2 HVUL6H05487.2 0.372047238995806
HVUL0H02610.2 HVUL6H06287.2 0.262182676093788
HVUL0H02610.2 HVUL6H06725.2 0.148251364020052
HVUL0H02610.2 HVUL6H07286.2 0.00172149466246063
HVUL0H02610.2 HVUL6H07493.2 0.0531176103499188
HVUL0H02610.2 HVUL6H08266.2 0.0541524928713957
HVUL0H02610.2 HVUL6H09727.2 0.22545082611982
HVUL0H02610.2 HVUL6H10655.2 0.272890394261634
HVUL0H02610.2 HVUL6H11304.2 0.342515575914585
HVUL0H02610.2 HVUL6H11866.2 0.156469608294293
HVUL0H02610.2 HVUL6H12676.2 0.288127619253184
HVUL0H02610.2 HVUL6H15174.2 0.365064700078153
HVUL0H02610.2 HVUL6H15570.2 0.220884669660315
HVUL0H02610.2 HVUL6H15630.2 0.333850357421567
HVUL0H02610.2 HVUL6H17185.2 0.206569062093032
HVUL0H02610.2 HVUL6H17291.2 0.194778847242669
HVUL0H02610.2 HVUL6H17797.2 0.302264703333516
HVUL0H02610.2 HVUL6H17912.2 0.24063628073669
HVUL0H02610.2 HVUL6H18926.2 0.2869306449311
HVUL0H02610.2 HVUL6H19235.2 0.0862120220895151
HVUL0H02610.2 HVUL6H20311.2 0.0300185447901511
HVUL0H02610.2 HVUL6H21520.2 0.0866518800489241
HVUL0H02610.2 HVUL6H22211.2 0.379423485860116
HVUL0H02610.2 HVUL6H23910.2 0.264951718123816
HVUL0H02610.2 HVUL6H24129.2 0.0301451561334687
HVUL0H02610.2 HVUL6H24684.2 0.126647734861263
HVUL0H02610.2 HVUL6H25603.2 0.195715109090262
HVUL0H02610.2 HVUL6H26624.2 0.150308627886577
HVUL0H02610.2 HVUL6H27385.2 0.35156951775826
HVUL0H02610.2 HVUL6H27754.2 0.147995228875606
HVUL0H02610.2 HVUL6H29014.2 0.189884761309418
HVUL0H02610.2 HVUL6H29287.2 0.172341951624786
HVUL0H02610.2 HVUL6H29905.2 0.268185755256013
HVUL0H02610.2 HVUL6H30043.2 0.053208526457733
HVUL0H02610.2 HVUL6H30069.2 0.0885030716715171
HVUL0H02610.2 HVUL6H30070.2 0.0789080920988883
HVUL0H02610.2 HVUL6H30755.2 0.193319589333724
HVUL0H02610.2 HVUL6H31603.2 0.251077590562096
HVUL0H02610.2 HVUL6H32598.2 0.258491033625539
HVUL0H02610.2 HVUL6H33693.2 0.200467909471381
HVUL0H02610.2 HVUL6H33871.2 0.27591090832157
HVUL0H02610.2 HVUL6H33984.2 0.239297075086301
HVUL0H02610.2 HVUL6H36086.2 0.362341901880882
HVUL0H02610.2 HVUL6H36469.2 0.06053713911683
HVUL0H02610.2 HVUL6H36560.2 0.370113767422148
HVUL0H02610.2 HVUL6H37516.2 0.0891780862908022
HVUL0H02610.2 HVUL6H37718.2 0.0168128072352703
HVUL0H02610.2 HVUL6H38443.2 0.307385308473468
HVUL0H02610.2 HVUL6H39608.2 0.178860527735951
HVUL0H02610.2 HVUL6H40130.2 0.353754573940828
HVUL0H02610.2 HVUL6H40705.2 0.361224338831552
HVUL0H02610.2 HVUL6H40902.2 0.286967368952031
HVUL0H02610.2 HVUL6H41550.2 0.148341618829764
HVUL0H02610.2 HVUL6H41924.2 0.172735718439357
HVUL0H02610.2 HVUL6H42094.2 0.163971004069675
HVUL0H02610.2 HVUL6H42865.2 0.212532033969236
HVUL0H02610.2 HVUL6H43328.2 0.109066772240137
HVUL0H02610.2 HVUL6H45288.2 0.000441656475130522
HVUL0H02610.2 HVUL6H46846.2 0.371009961250756
HVUL0H02610.2 HVUL6H50310.2 0.35319028923166
HVUL0H02610.2 HVUL6H51875.2 0.305486191734358
HVUL0H02610.2 HVUL6H52171.2 0.174917997897851
HVUL0H02610.2 HVUL6H52448.2 0.263350963969338
HVUL0H02610.2 HVUL6H56821.2 0.283630957584755
HVUL0H02610.2 HVUL6H57332.2 0.336031865752798
HVUL0H02610.2 HVUL6H57527.2 0.220055793560596
HVUL0H02610.2 HVUL7H00669.2 0.346748455250027
HVUL0H02610.2 HVUL7H01902.2 0.274408692073345
HVUL0H02610.2 HVUL7H01951.2 0.323391344712374
HVUL0H02610.2 HVUL7H02237.2 0.111631018379123
HVUL0H02610.2 HVUL7H02259.2 0.0941836711845822
HVUL0H02610.2 HVUL7H02925.2 0.114529850803781
HVUL0H02610.2 HVUL7H03162.2 0.315513836241642
HVUL0H02610.2 HVUL7H03712.2 0.0658466532751156
HVUL0H02610.2 HVUL7H05110.2 0.225621966938761
HVUL0H02610.2 HVUL7H07281.2 0.0263071373949336
HVUL0H02610.2 HVUL7H08155.2 0.31933631876566
HVUL0H02610.2 HVUL7H08957.2 0.310074190485742
HVUL0H02610.2 HVUL7H09094.2 0.201137062057601
HVUL0H02610.2 HVUL7H09435.2 0.109494956639302
HVUL0H02610.2 HVUL7H10354.2 0.156612642286232
HVUL0H02610.2 HVUL7H10480.2 0.371594541129284
HVUL0H02610.2 HVUL7H10575.2 0.127973840303674
HVUL0H02610.2 HVUL7H11256.2 0.319435285777118
HVUL0H02610.2 HVUL7H11412.2 0.332691678279952
HVUL0H02610.2 HVUL7H11452.2 0.126705165403973
HVUL0H02610.2 HVUL7H12545.2 0.357227742030566
HVUL0H02610.2 HVUL7H12760.2 0.316629418052645
HVUL0H02610.2 HVUL7H12761.2 0.214348144982538
HVUL0H02610.2 HVUL7H13615.2 0.203300966512707
HVUL0H02610.2 HVUL7H13741.2 0.315908957538144
HVUL0H02610.2 HVUL7H14152.2 0.268486882277407
HVUL0H02610.2 HVUL7H14845.2 0.190133987409034
HVUL0H02610.2 HVUL7H15045.2 0.15884584431042
HVUL0H02610.2 HVUL7H15553.2 0.111405469967602
HVUL0H02610.2 HVUL7H16113.2 0.199562070233264
HVUL0H02610.2 HVUL7H16385.2 0.330922079283321
HVUL0H02610.2 HVUL7H17673.2 0.0678654372672424
HVUL0H02610.2 HVUL7H18684.2 0.00564899054463562
HVUL0H02610.2 HVUL7H18799.2 0.214700399712303
HVUL0H02610.2 HVUL7H19723.2 0.25379798248631
HVUL0H02610.2 HVUL7H21376.2 0.306310768680726
HVUL0H02610.2 HVUL7H21823.2 0.330973615533826
HVUL0H02610.2 HVUL7H23148.2 0.1769106123977
HVUL0H02610.2 HVUL7H23329.2 0.0972326564204194
HVUL0H02610.2 HVUL7H25429.2 0.32570733098276
HVUL0H02610.2 HVUL7H25557.2 0.290391461489226
HVUL0H02610.2 HVUL7H25565.2 0.121875016429409
HVUL0H02610.2 HVUL7H25654.2 0.237101737303168
HVUL0H02610.2 HVUL7H25881.2 0.0237061219150381
HVUL0H02610.2 HVUL7H26191.2 0.233645012355039
HVUL0H02610.2 HVUL7H27075.2 0.0799164257813624
HVUL0H02610.2 HVUL7H27178.2 0.122894412135774
HVUL0H02610.2 HVUL7H27205.2 0.202622372415146
HVUL0H02610.2 HVUL7H28054.2 0.373640857010531
HVUL0H02610.2 HVUL7H28437.2 0.218411529251387
HVUL0H02610.2 HVUL7H28678.2 0.0363281681264092
HVUL0H02610.2 HVUL7H30227.2 0.0808303991931057
HVUL0H02610.2 HVUL7H30237.2 0.0841970980255165
HVUL0H02610.2 HVUL7H30390.2 0.231805501560061
HVUL0H02610.2 HVUL7H31093.2 0.147731774659623
HVUL0H02610.2 HVUL7H31940.2 0.0801705591668252
HVUL0H02610.2 HVUL7H32139.2 0.275086286750319
HVUL0H02610.2 HVUL7H32287.2 0.105129266951808
HVUL0H02610.2 HVUL7H32398.2 0.0502159193841161
HVUL0H02610.2 HVUL7H34343.2 0.312297201319351
HVUL0H02610.2 HVUL7H35076.2 0.322701173565756
HVUL0H02610.2 HVUL7H35576.2 0.247461262705995
HVUL0H02610.2 HVUL7H36292.2 0.111382041957308
HVUL0H02610.2 HVUL7H36853.2 0.274243088215127
HVUL0H02610.2 HVUL7H38165.2 0.337248673471313
HVUL0H02610.2 HVUL7H39196.2 0.128232391727607
HVUL0H02610.2 HVUL7H39800.2 0.0696692637026406
HVUL0H02610.2 HVUL7H40151.2 0.319410317308662
HVUL0H02610.2 HVUL7H40919.2 0.0612689246204311
HVUL0H02610.2 HVUL7H41439.2 0.250822279985191
HVUL0H02610.2 HVUL7H43274.2 0.137882411707469
HVUL0H02610.2 HVUL7H46364.2 0.275505278226544
HVUL0H02610.2 HVUL7H47603.2 0.366396392832455
HVUL0H02610.2 HVUL7H48057.2 0.124590736102198
HVUL0H02610.2 HVUL7H48434.2 0.342416765082281
HVUL0H02610.2 HVUL7H49025.2 0.100110919906452
HVUL0H02610.2 HVUL7H49658.2 0.352673700434668
HVUL0H02610.2 HVUL7H51973.2 0.194790457241053
HVUL0H02610.2 HVUL7H52497.2 0.325116391494912
HVUL0H02610.2 HVUL7H52771.2 0.283459827162971
HVUL0H02610.2 HVUL7H52893.2 0.252521361506776
HVUL0H02610.2 HVUL7H53796.2 0.292214241547517
HVUL0H02610.2 HVUL7H54500.2 0.360386231914711
HVUL0H02610.2 HVUL7H55922.2 0.234929361143138
HVUL0H02610.2 HVUL7H57823.2 0.222741127065252
HVUL0H02610.2 HVUL7H57978.2 0.364903009640344
HVUL0H02610.2 HVUL7H59337.2 0.35983175399104
HVUL0H02690.2 HVUL0H02786.2 0.153478178698272
HVUL0H02690.2 HVUL0H03448.2 0.293399921973819
HVUL0H02690.2 HVUL0H03543.2 0.287455135741595
HVUL0H02690.2 HVUL0H03914.2 0.235809790898703
HVUL0H02690.2 HVUL0H04104.2 0.12856538540343
HVUL0H02690.2 HVUL0H07395.2 0.316553329928726
HVUL0H02690.2 HVUL0H07603.2 0.0638896680045892
HVUL0H02690.2 HVUL0H07961.2 0.275842575192453
HVUL0H02690.2 HVUL0H09820.2 0.0302989440467976
HVUL0H02690.2 HVUL0H10580.2 0.0859475289053358
HVUL0H02690.2 HVUL0H12603.2 0.101696181628098
HVUL0H02690.2 HVUL0H12663.2 0.132773399417879
HVUL0H02690.2 HVUL0H13152.2 0.27797728147054
HVUL0H02690.2 HVUL0H13383.2 0.122926569891003
HVUL0H02690.2 HVUL0H15651.2 0.250865037194137
HVUL0H02690.2 HVUL0H16533.2 0.230678366278232
HVUL0H02690.2 HVUL0H17018.2 0.27706535824074
HVUL0H02690.2 HVUL0H18457.2 0.0750488946221501
HVUL0H02690.2 HVUL0H18875.2 0.295686982655509
HVUL0H02690.2 HVUL0H20583.2 0.0905493660691749
HVUL0H02690.2 HVUL0H21984.2 0.157785514019902
HVUL0H02690.2 HVUL0H26066.2 0.26435831390538
HVUL0H02690.2 HVUL0H30536.2 0.099082061185401
HVUL0H02690.2 HVUL0H31223.2 0.124622062780719
HVUL0H02690.2 HVUL0H35121.2 0.165119994144762
HVUL0H02690.2 HVUL0H45411.2 0.273265274666342
HVUL0H02690.2 HVUL0H46714.2 0.0321198783284099
HVUL0H02690.2 HVUL0H47946.2 0.126515773949453
HVUL0H02690.2 HVUL1H01391.2 0.0988548493742933
HVUL0H02690.2 HVUL1H01910.2 0.284109032153751
HVUL0H02690.2 HVUL1H02310.2 0.200323218609585
HVUL0H02690.2 HVUL1H02488.2 0.29733029916163
HVUL0H02690.2 HVUL1H03020.2 0.0795829580650491
HVUL0H02690.2 HVUL1H03639.2 0.042247227456441
HVUL0H02690.2 HVUL1H04081.2 0.0459471912266211
HVUL0H02690.2 HVUL1H04659.2 0.238054311273239
HVUL0H02690.2 HVUL1H04968.2 0.283755223534541
HVUL0H02690.2 HVUL1H08426.2 0.113815554105916
HVUL0H02690.2 HVUL1H08998.2 0.0697414340570002
HVUL0H02690.2 HVUL1H09152.2 0.196520602147922
HVUL0H02690.2 HVUL1H09362.2 0.159124783880259
HVUL0H02690.2 HVUL1H10249.2 0.167590986555102
HVUL0H02690.2 HVUL1H10310.2 0.269133060457955
HVUL0H02690.2 HVUL1H11017.2 0.0494524562125999
HVUL0H02690.2 HVUL1H11018.2 0.21263017516962
HVUL0H02690.2 HVUL1H11849.2 0.181805705016337
HVUL0H02690.2 HVUL1H12016.2 0.282686139033351
HVUL0H02690.2 HVUL1H12084.2 0.0746548464993772
HVUL0H02690.2 HVUL1H12443.2 0.0951302520797893
HVUL0H02690.2 HVUL1H12954.2 0.0348525698642555
HVUL0H02690.2 HVUL1H14266.2 0.0732324606286453
HVUL0H02690.2 HVUL1H14530.2 0.158890765255622
HVUL0H02690.2 HVUL1H15044.2 0.0950963334589845
HVUL0H02690.2 HVUL1H15095.2 0.204717140665225
HVUL0H02690.2 HVUL1H16206.2 0.206609630140012
HVUL0H02690.2 HVUL1H17381.2 0.135807649882904
HVUL0H02690.2 HVUL1H17393.2 0.264953811312948
HVUL0H02690.2 HVUL1H18502.2 0.271106508771534
HVUL0H02690.2 HVUL1H18992.2 0.0804020593438266
HVUL0H02690.2 HVUL1H19658.2 0.00652531310486141
HVUL0H02690.2 HVUL1H21290.2 0.237254486440445
HVUL0H02690.2 HVUL1H21400.2 0.277320944344468
HVUL0H02690.2 HVUL1H21780.2 0.038391222426169
HVUL0H02690.2 HVUL1H21958.2 0.24862119705038
HVUL0H02690.2 HVUL1H23576.2 0.279629485434784
HVUL0H02690.2 HVUL1H23884.2 0.114522270532702
HVUL0H02690.2 HVUL1H25781.2 0.159669539501651
HVUL0H02690.2 HVUL1H26693.2 0.220486033563197
HVUL0H02690.2 HVUL1H27440.2 0.0232804831980744
HVUL0H02690.2 HVUL1H27761.2 0.15792990186505
HVUL0H02690.2 HVUL1H28046.2 0.241867910862762
HVUL0H02690.2 HVUL1H28426.2 0.152368536553973
HVUL0H02690.2 HVUL1H29594.2 0.301019446044054
HVUL0H02690.2 HVUL1H29985.2 0.316770586598992
HVUL0H02690.2 HVUL1H31784.2 0.316997717831124
HVUL0H02690.2 HVUL1H33825.2 0.0987150372285555
HVUL0H02690.2 HVUL1H34913.2 0.201554554452462
HVUL0H02690.2 HVUL1H38022.2 0.0538301342899219
HVUL0H02690.2 HVUL1H38418.2 0.13362245651386
HVUL0H02690.2 HVUL1H40748.2 0.247968090353092
HVUL0H02690.2 HVUL1H41667.2 0.301986177748113
HVUL0H02690.2 HVUL1H42112.2 0.112676624427794
HVUL0H02690.2 HVUL1H42191.2 0.29911963044362
HVUL0H02690.2 HVUL1H43472.2 0.272408278773218
HVUL0H02690.2 HVUL1H45865.2 0.0448591832823632
HVUL0H02690.2 HVUL1H45917.2 0.107173310407432
HVUL0H02690.2 HVUL1H48708.2 0.0860119547316033
HVUL0H02690.2 HVUL1H51055.2 0.297928676700699
HVUL0H02690.2 HVUL1H52569.2 0.236584010087494
HVUL0H02690.2 HVUL1H52571.2 0.121596891619812
HVUL0H02690.2 HVUL1H52784.2 0.15602703198905
HVUL0H02690.2 HVUL1H53950.2 0.297346284762674
HVUL0H02690.2 HVUL1H57238.2 0.224438876386389
HVUL0H02690.2 HVUL1H57565.2 0.312888131489275
HVUL0H02690.2 HVUL1H58589.2 0.148098008378243
HVUL0H02690.2 HVUL1H59682.2 0.0748923453804227
HVUL0H02690.2 HVUL2H00243.2 0.110692884980401
HVUL0H02690.2 HVUL2H01263.2 0.172226022703042
HVUL0H02690.2 HVUL2H01381.2 0.0596323937991788
HVUL0H02690.2 HVUL2H01828.2 0.181208902069238
HVUL0H02690.2 HVUL2H02126.2 0.291767526552492
HVUL0H02690.2 HVUL2H02222.2 0.0440473354657246
HVUL0H02690.2 HVUL2H03410.2 0.18014662759153
HVUL0H02690.2 HVUL2H03755.2 0.148667525094998
HVUL0H02690.2 HVUL2H05703.2 0.263864706638959
HVUL0H02690.2 HVUL2H05722.2 0.0460401034388186
HVUL0H02690.2 HVUL2H07171.2 0.279669766363816
HVUL0H02690.2 HVUL2H07582.2 0.179373436145421
HVUL0H02690.2 HVUL2H09416.2 0.142883677613435
HVUL0H02690.2 HVUL2H09675.2 0.297674496079678
HVUL0H02690.2 HVUL2H10166.2 0.26566038920504
HVUL0H02690.2 HVUL2H10376.2 0.123682346715901
HVUL0H02690.2 HVUL2H10433.2 0.045641537385477
HVUL0H02690.2 HVUL2H10831.2 0.138066614961446
HVUL0H02690.2 HVUL2H11161.2 0.154346236018702
HVUL0H02690.2 HVUL2H12264.2 0.252584185545068
HVUL0H02690.2 HVUL2H12740.2 0.123911962873467
HVUL0H02690.2 HVUL2H13979.2 0.273294367041162
HVUL0H02690.2 HVUL2H14501.2 0.0955189024813204
HVUL0H02690.2 HVUL2H15256.2 0.241361698220836
HVUL0H02690.2 HVUL2H16064.2 0.124075747446349
HVUL0H02690.2 HVUL2H16106.2 0.244278127863416
HVUL0H02690.2 HVUL2H16919.2 0.0662648469720274
HVUL0H02690.2 HVUL2H17572.2 0.274641292435259
HVUL0H02690.2 HVUL2H18160.2 0.161401521891372
HVUL0H02690.2 HVUL2H18204.2 0.282196166318605
HVUL0H02690.2 HVUL2H18254.2 0.229384082410312
HVUL0H02690.2 HVUL2H18256.2 0.186714255532592
HVUL0H02690.2 HVUL2H18475.2 0.155376736218456
HVUL0H02690.2 HVUL2H19289.2 0.305389847656582
HVUL0H02690.2 HVUL2H19629.2 0.295452578140589
HVUL0H02690.2 HVUL2H19960.2 0.0748318040003696
HVUL0H02690.2 HVUL2H20368.2 0.11538403798744
HVUL0H02690.2 HVUL2H22219.2 0.313279880919427
HVUL0H02690.2 HVUL2H22684.2 0.22248503504784
HVUL0H02690.2 HVUL2H22719.2 0.10615328080621
HVUL0H02690.2 HVUL2H22733.2 0.307692497979337
HVUL0H02690.2 HVUL2H23132.2 0.199342602519866
HVUL0H02690.2 HVUL2H24005.2 0.0387159594065642
HVUL0H02690.2 HVUL2H24180.2 0.324086362779816
HVUL0H02690.2 HVUL2H24234.2 0.251397186227144
HVUL0H02690.2 HVUL2H24723.2 0.121306957393363
HVUL0H02690.2 HVUL2H25161.2 0.289108208061764
HVUL0H02690.2 HVUL2H25222.2 0.300772187873477
HVUL0H02690.2 HVUL2H25943.2 0.323115448557986
HVUL0H02690.2 HVUL2H26103.2 0.0499290174882063
HVUL0H02690.2 HVUL2H26551.2 0.318159105454732
HVUL0H02690.2 HVUL2H27561.2 0.156001553464144
HVUL0H02690.2 HVUL2H28179.2 0.0751038309557256
HVUL0H02690.2 HVUL2H29281.2 0.302262538166147
HVUL0H02690.2 HVUL2H29695.2 0.221773142527739
HVUL0H02690.2 HVUL2H29745.2 0.28065470175843
HVUL0H02690.2 HVUL2H30559.2 0.159561574096096
HVUL0H02690.2 HVUL2H31368.2 0.162915298665964
HVUL0H02690.2 HVUL2H31624.2 0.15308982432468
HVUL0H02690.2 HVUL2H31746.2 0.0413296558887708
HVUL0H02690.2 HVUL2H31875.2 0.127775019673427
HVUL0H02690.2 HVUL2H32775.2 0.318374482958016
HVUL0H02690.2 HVUL2H32843.2 0.202379665621944
HVUL0H02690.2 HVUL2H33188.2 0.258781978056513
HVUL0H02690.2 HVUL2H33642.2 0.2738504356852
HVUL0H02690.2 HVUL2H34435.2 0.153173591075302
HVUL0H02690.2 HVUL2H35149.2 0.184663271031335
HVUL0H02690.2 HVUL2H35246.2 0.273050019956683
HVUL0H02690.2 HVUL2H35570.2 0.0435228072573385
HVUL0H02690.2 HVUL2H35813.2 0.210283225027313
HVUL0H02690.2 HVUL2H35814.2 0.0387092326332879
HVUL0H02690.2 HVUL2H36045.2 0.224726787621909
HVUL0H02690.2 HVUL2H36066.2 0.14616649357006
HVUL0H02690.2 HVUL2H36784.2 0.0650731252307871
HVUL0H02690.2 HVUL2H37118.2 0.155370274367838
HVUL0H02690.2 HVUL2H38095.2 0.120605579656213
HVUL0H02690.2 HVUL2H39733.2 0.168676034417106
HVUL0H02690.2 HVUL2H40557.2 0.247202157388616
HVUL0H02690.2 HVUL2H43055.2 0.224213278776171
HVUL0H02690.2 HVUL2H43583.2 0.0960550620646113
HVUL0H02690.2 HVUL2H44689.2 0.144068492487317
HVUL0H02690.2 HVUL2H45175.2 0.257579574585523
HVUL0H02690.2 HVUL2H45312.2 0.300190416148422
HVUL0H02690.2 HVUL2H45582.2 0.100520338762896
HVUL0H02690.2 HVUL2H45909.2 0.0513012378342806
HVUL0H02690.2 HVUL2H46409.2 0.270703763383044
HVUL0H02690.2 HVUL2H46560.2 0.128281634838226
HVUL0H02690.2 HVUL2H46702.2 0.244660878863952
HVUL0H02690.2 HVUL2H48110.2 0.255958444326755
HVUL0H02690.2 HVUL2H49844.2 0.125532436752786
HVUL0H02690.2 HVUL2H50134.2 0.102168486401421
HVUL0H02690.2 HVUL2H50975.2 0.201367174729747
HVUL0H02690.2 HVUL2H50984.2 0.311282568158549
HVUL0H02690.2 HVUL2H52425.2 0.147218605651401
HVUL0H02690.2 HVUL2H52460.2 0.312257370677597
HVUL0H02690.2 HVUL2H52768.2 0.255996784522687
HVUL0H02690.2 HVUL2H53369.2 0.0597595265946535
HVUL0H02690.2 HVUL2H54250.2 0.107531501915686
HVUL0H02690.2 HVUL2H54717.2 0.238989316394143
HVUL0H02690.2 HVUL2H54935.2 0.126792595984696
HVUL0H02690.2 HVUL3H00896.2 0.0964806930090876
HVUL0H02690.2 HVUL3H00974.2 0.193652574317524
HVUL0H02690.2 HVUL3H01512.2 0.147668562395108
HVUL0H02690.2 HVUL3H01536.2 0.240471244768764
HVUL0H02690.2 HVUL3H02243.2 0.243952529310018
HVUL0H02690.2 HVUL3H03322.2 0.113047328050896
HVUL0H02690.2 HVUL3H03522.2 0.0742372049956925
HVUL0H02690.2 HVUL3H03996.2 0.29232940557094
HVUL0H02690.2 HVUL3H04986.2 0.240429486328787
HVUL0H02690.2 HVUL3H05437.2 0.0818832843277303
HVUL0H02690.2 HVUL3H05641.2 0.031300212818426
HVUL0H02690.2 HVUL3H05642.2 0.0799670170655504
HVUL0H02690.2 HVUL3H07787.2 0.284120699149259
HVUL0H02690.2 HVUL3H08229.2 0.258205770560055
HVUL0H02690.2 HVUL3H08331.2 0.0978079034351616
HVUL0H02690.2 HVUL3H11637.2 0.163209014199524
HVUL0H02690.2 HVUL3H12428.2 0.168579617725589
HVUL0H02690.2 HVUL3H12601.2 0.11969355223023
HVUL0H02690.2 HVUL3H12718.2 0.154452284732089
HVUL0H02690.2 HVUL3H13162.2 0.223299547836337
HVUL0H02690.2 HVUL3H13303.2 0.27355161676045
HVUL0H02690.2 HVUL3H14151.2 0.12071754227564
HVUL0H02690.2 HVUL3H14647.2 0.26874925278058
HVUL0H02690.2 HVUL3H14759.2 0.293525560542362
HVUL0H02690.2 HVUL3H15097.2 0.256321517404267
HVUL0H02690.2 HVUL3H15768.2 0.177515873708221
HVUL0H02690.2 HVUL3H15887.2 0.226684570993635
HVUL0H02690.2 HVUL3H16282.2 0.144915673872412
HVUL0H02690.2 HVUL3H17611.2 0.199343872749311
HVUL0H02690.2 HVUL3H17781.2 0.196023143861463
HVUL0H02690.2 HVUL3H18319.2 0.00847698597830844
HVUL0H02690.2 HVUL3H18448.2 0.246328593277653
HVUL0H02690.2 HVUL3H18918.2 0.115689598914796
HVUL0H02690.2 HVUL3H18920.2 0.126155476785015
HVUL0H02690.2 HVUL3H18922.2 0.12301904123504
HVUL0H02690.2 HVUL3H19281.2 0.234824839469365
HVUL0H02690.2 HVUL3H19415.2 0.279844923736862
HVUL0H02690.2 HVUL3H20428.2 0.279504167133817
HVUL0H02690.2 HVUL3H21568.2 0.125688531370526
HVUL0H02690.2 HVUL3H21570.2 0.294044018210044
HVUL0H02690.2 HVUL3H21714.2 0.307823901786394
HVUL0H02690.2 HVUL3H22750.2 0.197773313750019
HVUL0H02690.2 HVUL3H22942.2 0.266736713859719
HVUL0H02690.2 HVUL3H23068.2 0.155815407559385
HVUL0H02690.2 HVUL3H23762.2 0.104755457352546
HVUL0H02690.2 HVUL3H24263.2 0.250241620118971
HVUL0H02690.2 HVUL3H24265.2 0.118880831766947
HVUL0H02690.2 HVUL3H24266.2 0.1913635567194
HVUL0H02690.2 HVUL3H26931.2 0.0991497127166386
HVUL0H02690.2 HVUL3H27292.2 0.159170251284686
HVUL0H02690.2 HVUL3H27507.2 0.0389678702818983
HVUL0H02690.2 HVUL3H31373.2 0.110707521304255
HVUL0H02690.2 HVUL3H32982.2 0.277462622901497
HVUL0H02690.2 HVUL3H33094.2 0.295803759955989
HVUL0H02690.2 HVUL3H34998.2 0.122775954693187
HVUL0H02690.2 HVUL3H35285.2 0.141633962718848
HVUL0H02690.2 HVUL3H37080.2 0.236972833786173
HVUL0H02690.2 HVUL3H37961.2 0.136957774755108
HVUL0H02690.2 HVUL3H38013.2 0.107624229333716
HVUL0H02690.2 HVUL3H38801.2 0.141955814124261
HVUL0H02690.2 HVUL3H39846.2 0.22173463711425
HVUL0H02690.2 HVUL3H41673.2 0.140970096570842
HVUL0H02690.2 HVUL3H42482.2 0.16843071930533
HVUL0H02690.2 HVUL3H43787.2 0.17272229620378
HVUL0H02690.2 HVUL3H45441.2 0.16040721541615
HVUL0H02690.2 HVUL3H45820.2 0.184442155570594
HVUL0H02690.2 HVUL3H46221.2 0.0758864240375415
HVUL0H02690.2 HVUL3H46222.2 0.0553823857330758
HVUL0H02690.2 HVUL3H46948.2 0.148650164239943
HVUL0H02690.2 HVUL3H48376.2 0.168407739727842
HVUL0H02690.2 HVUL3H50496.2 0.280310825500412
HVUL0H02690.2 HVUL3H55696.2 0.0950712540030335
HVUL0H02690.2 HVUL3H55706.2 0.156808872696279
HVUL0H02690.2 HVUL3H56227.2 0.121847694378338
HVUL0H02690.2 HVUL3H56809.2 0.288195769115592
HVUL0H02690.2 HVUL3H57619.2 0.0343824216067459
HVUL0H02690.2 HVUL3H57924.2 0.0853546713490859
HVUL0H02690.2 HVUL4H01292.2 0.121485568612515
HVUL0H02690.2 HVUL4H01567.2 0.0142347014702702
HVUL0H02690.2 HVUL4H02701.2 0.272304636966606
HVUL0H02690.2 HVUL4H02987.2 0.119483843752673
HVUL0H02690.2 HVUL4H03262.2 0.12521620222225
HVUL0H02690.2 HVUL4H03498.2 0.0748662140254571
HVUL0H02690.2 HVUL4H03611.2 0.0936575423789531
HVUL0H02690.2 HVUL4H03924.2 0.125471158979499
HVUL0H02690.2 HVUL4H04419.2 0.111363758460721
HVUL0H02690.2 HVUL4H04887.2 0.31772283624902
HVUL0H02690.2 HVUL4H04952.2 0.0511101673718449
HVUL0H02690.2 HVUL4H06480.2 0.221061461980103
HVUL0H02690.2 HVUL4H07474.2 0.0762213406162237
HVUL0H02690.2 HVUL4H07828.2 0.105044104256744
HVUL0H02690.2 HVUL4H08159.2 0.1969881935208
HVUL0H02690.2 HVUL4H08248.2 0.29725389535774
HVUL0H02690.2 HVUL4H08490.2 0.247672247620543
HVUL0H02690.2 HVUL4H08860.2 0.0525686535538452
HVUL0H02690.2 HVUL4H09246.2 0.141949132740736
HVUL0H02690.2 HVUL4H10534.2 0.284353778436236
HVUL0H02690.2 HVUL4H10535.2 0.0523975737105419
HVUL0H02690.2 HVUL4H10599.2 0.270118949359543
HVUL0H02690.2 HVUL4H11493.2 0.121448656641197
HVUL0H02690.2 HVUL4H12172.2 0.281764528817616
HVUL0H02690.2 HVUL4H12658.2 0.294175582279925
HVUL0H02690.2 HVUL4H13254.2 0.148915012214066
HVUL0H02690.2 HVUL4H13284.2 0.0951895411896978
HVUL0H02690.2 HVUL4H14105.2 0.0252531039305081
HVUL0H02690.2 HVUL4H14395.2 0.165374095569372
HVUL0H02690.2 HVUL4H14799.2 0.23346341598338
HVUL0H02690.2 HVUL4H17201.2 0.0799864599945437
HVUL0H02690.2 HVUL4H18320.2 0.0961533013688695
HVUL0H02690.2 HVUL4H20047.2 0.198833972466319
HVUL0H02690.2 HVUL4H20452.2 0.130106456682117
HVUL0H02690.2 HVUL4H20935.2 0.306678181768293
HVUL0H02690.2 HVUL4H20936.2 0.267982287650628
HVUL0H02690.2 HVUL4H20939.2 0.31720265179788
HVUL0H02690.2 HVUL4H21383.2 0.138270515774523
HVUL0H02690.2 HVUL4H21602.2 0.147428264176493
HVUL0H02690.2 HVUL4H22567.2 0.0232620503814672
HVUL0H02690.2 HVUL4H23088.2 0.125407761955974
HVUL0H02690.2 HVUL4H23319.2 0.0735625964133599
HVUL0H02690.2 HVUL4H24293.2 0.00930195736377124
HVUL0H02690.2 HVUL4H24321.2 0.287116172541562
HVUL0H02690.2 HVUL4H24964.2 0.17997700333325
HVUL0H02690.2 HVUL4H24985.2 0.122982372005744
HVUL0H02690.2 HVUL4H25018.2 0.177703082274589
HVUL0H02690.2 HVUL4H25663.2 0.114288023723741
HVUL0H02690.2 HVUL4H26286.2 0.0217825527261043
HVUL0H02690.2 HVUL4H26602.2 0.195276982528095
HVUL0H02690.2 HVUL4H29382.2 0.170320149566521
HVUL0H02690.2 HVUL4H29640.2 0.175275578442214
HVUL0H02690.2 HVUL4H29820.2 0.106042184332161
HVUL0H02690.2 HVUL4H29960.2 0.194290619376977
HVUL0H02690.2 HVUL4H30526.2 0.1563695934661
HVUL0H02690.2 HVUL4H31121.2 0.0999979146537753
HVUL0H02690.2 HVUL4H31144.2 0.146124260174449
HVUL0H02690.2 HVUL4H31285.2 0.257978923646781
HVUL0H02690.2 HVUL4H32574.2 0.195500669685672
HVUL0H02690.2 HVUL4H32725.2 0.0888593181229759
HVUL0H02690.2 HVUL4H33125.2 0.175598065670895
HVUL0H02690.2 HVUL4H33897.2 0.111060282245049
HVUL0H02690.2 HVUL4H34907.2 0.117752096099746
HVUL0H02690.2 HVUL4H35072.2 0.147668457239381
HVUL0H02690.2 HVUL4H36166.2 0.240679243482151
HVUL0H02690.2 HVUL4H36344.2 0.143260100980237
HVUL0H02690.2 HVUL4H37513.2 0.0581096300487788
HVUL0H02690.2 HVUL4H38119.2 0.0814381429182081
HVUL0H02690.2 HVUL4H38242.2 0.281323552783666
HVUL0H02690.2 HVUL4H38563.2 0.0135178700994226
HVUL0H02690.2 HVUL4H38756.2 0.0989299643283523
HVUL0H02690.2 HVUL4H39007.2 0.110326531152727
HVUL0H02690.2 HVUL4H42499.2 0.122179274218213
HVUL0H02690.2 HVUL4H42553.2 0.206359521955237
HVUL0H02690.2 HVUL4H47765.2 0.0241588320021521
HVUL0H02690.2 HVUL4H47767.2 0.159370591764636
HVUL0H02690.2 HVUL4H48525.2 0.18299981556474
HVUL0H02690.2 HVUL4H50715.2 0.149718892478537
HVUL0H02690.2 HVUL4H51783.2 0.29784159568399
HVUL0H02690.2 HVUL4H54015.2 0.1579880408399
HVUL0H02690.2 HVUL4H54458.2 0.142702523222466
HVUL0H02690.2 HVUL4H55621.2 0.194490081448928
HVUL0H02690.2 HVUL4H55780.2 0.110773107916383
HVUL0H02690.2 HVUL4H55852.2 0.235794826135439
HVUL0H02690.2 HVUL4H56078.2 0.0675242904429123
HVUL0H02690.2 HVUL4H58521.2 0.193185158253842
HVUL0H02690.2 HVUL4H59046.2 0.298602329374468
HVUL0H02690.2 HVUL4H59209.2 0.02510231083143
HVUL0H02690.2 HVUL4H59419.2 0.212257803554162
HVUL0H02690.2 HVUL5H01666.2 0.050201172321238
HVUL0H02690.2 HVUL5H02085.2 0.231850458036226
HVUL0H02690.2 HVUL5H02508.2 0.0382642717409693
HVUL0H02690.2 HVUL5H02714.2 0.128006102210392
HVUL0H02690.2 HVUL5H02899.2 0.168180159912693
HVUL0H02690.2 HVUL5H02983.2 0.27466618592177
HVUL0H02690.2 HVUL5H03710.2 0.177180853105843
HVUL0H02690.2 HVUL5H04065.2 0.243306684560309
HVUL0H02690.2 HVUL5H04245.2 0.21499676832679
HVUL0H02690.2 HVUL5H04523.2 0.041482169086998
HVUL0H02690.2 HVUL5H04569.2 0.203487740718816
HVUL0H02690.2 HVUL5H04570.2 0.223075318044943
HVUL0H02690.2 HVUL5H05635.2 0.309625623372006
HVUL0H02690.2 HVUL5H05659.2 0.292557058668467
HVUL0H02690.2 HVUL5H06737.2 0.17586489863909
HVUL0H02690.2 HVUL5H06851.2 0.245105967543821
HVUL0H02690.2 HVUL5H06867.2 0.203735590344106
HVUL0H02690.2 HVUL5H07113.2 0.290097392975239
HVUL0H02690.2 HVUL5H09951.2 0.16616026749221
HVUL0H02690.2 HVUL5H11816.2 0.0827419609874682
HVUL0H02690.2 HVUL5H12069.2 0.107628748771274
HVUL0H02690.2 HVUL5H12102.2 0.180009710753314
HVUL0H02690.2 HVUL5H12193.2 0.176328507574167
HVUL0H02690.2 HVUL5H12524.2 0.233480877092257
HVUL0H02690.2 HVUL5H14862.2 0.110722018292492
HVUL0H02690.2 HVUL5H15696.2 0.233867466432646
HVUL0H02690.2 HVUL5H15901.2 0.26462398084383
HVUL0H02690.2 HVUL5H16046.2 0.12536532646158
HVUL0H02690.2 HVUL5H16644.2 0.268868571414368
HVUL0H02690.2 HVUL5H18137.2 0.0154729035575921
HVUL0H02690.2 HVUL5H19345.2 0.110006662784579
HVUL0H02690.2 HVUL5H19727.2 0.280784702473691
HVUL0H02690.2 HVUL5H20357.2 0.24320788960759
HVUL0H02690.2 HVUL5H20781.2 0.22373801042146
HVUL0H02690.2 HVUL5H22031.2 0.153060625467221
HVUL0H02690.2 HVUL5H22045.2 0.042745823156105
HVUL0H02690.2 HVUL5H22379.2 0.313042624443622
HVUL0H02690.2 HVUL5H22968.2 0.294470939535362
HVUL0H02690.2 HVUL5H22970.2 0.270986067736272
HVUL0H02690.2 HVUL5H23218.2 0.21100606190357
HVUL0H02690.2 HVUL5H25356.2 0.246492257023695
HVUL0H02690.2 HVUL5H25360.2 0.25335503579469
HVUL0H02690.2 HVUL5H25703.2 0.148001247597843
HVUL0H02690.2 HVUL5H25762.2 0.299923985427763
HVUL0H02690.2 HVUL5H26371.2 0.267789944568479
HVUL0H02690.2 HVUL5H26827.2 0.111031180908906
HVUL0H02690.2 HVUL5H27142.2 0.296586213303352
HVUL0H02690.2 HVUL5H27517.2 0.154824653100801
HVUL0H02690.2 HVUL5H28829.2 0.258537805980239
HVUL0H02690.2 HVUL5H28910.2 0.229645594505004
HVUL0H02690.2 HVUL5H28949.2 0.295470729215733
HVUL0H02690.2 HVUL5H29110.2 0.239615073754802
HVUL0H02690.2 HVUL5H30360.2 0.211955898848371
HVUL0H02690.2 HVUL5H30607.2 0.174738290659399
HVUL0H02690.2 HVUL5H31425.2 0.0644047336059198
HVUL0H02690.2 HVUL5H31574.2 0.0405990116473909
HVUL0H02690.2 HVUL5H31765.2 0.13066820948565
HVUL0H02690.2 HVUL5H32464.2 0.206579357219004
HVUL0H02690.2 HVUL5H32750.2 0.221313025839179
HVUL0H02690.2 HVUL5H32753.2 0.0255901681968658
HVUL0H02690.2 HVUL5H32754.2 0.060623486465892
HVUL0H02690.2 HVUL5H32755.2 0.112832494732682
HVUL0H02690.2 HVUL5H32756.2 0.0992107646053547
HVUL0H02690.2 HVUL5H32757.2 0.0443277545326133
HVUL0H02690.2 HVUL5H33572.2 0.275023933879458
HVUL0H02690.2 HVUL5H34179.2 0.251341229706959
HVUL0H02690.2 HVUL5H34180.2 0.201216318868099
HVUL0H02690.2 HVUL5H34499.2 0.305231583392236
HVUL0H02690.2 HVUL5H35182.2 0.302247365940042
HVUL0H02690.2 HVUL5H36133.2 0.11959578433929
HVUL0H02690.2 HVUL5H36336.2 0.273040836029286
HVUL0H02690.2 HVUL5H37821.2 0.119704410822158
HVUL0H02690.2 HVUL5H38807.2 0.0919036470164882
HVUL0H02690.2 HVUL5H38808.2 0.220804494785548
HVUL0H02690.2 HVUL5H39668.2 0.131474526427661
HVUL0H02690.2 HVUL5H39821.2 0.0496887168589047
HVUL0H02690.2 HVUL5H40071.2 0.135077455138615
HVUL0H02690.2 HVUL5H41106.2 0.148809664284244
HVUL0H02690.2 HVUL5H41477.2 0.118204262455869
HVUL0H02690.2 HVUL5H41940.2 0.262379199998014
HVUL0H02690.2 HVUL5H42167.2 0.176284350253911
HVUL0H02690.2 HVUL5H43602.2 0.048764842848708
HVUL0H02690.2 HVUL5H44901.2 0.0388681804970042
HVUL0H02690.2 HVUL5H45248.2 0.0884355288623394
HVUL0H02690.2 HVUL5H45931.2 0.252868079382286
HVUL0H02690.2 HVUL5H47411.2 0.137123795873614
HVUL0H02690.2 HVUL5H48389.2 0.0479170588721943
HVUL0H02690.2 HVUL5H49107.2 0.205198997602526
HVUL0H02690.2 HVUL5H49575.2 0.16687968850606
HVUL0H02690.2 HVUL5H49949.2 0.281592329985315
HVUL0H02690.2 HVUL5H50157.2 0.240437574691961
HVUL0H02690.2 HVUL5H50998.2 0.300236247132852
HVUL0H02690.2 HVUL5H51283.2 0.146506546225086
HVUL0H02690.2 HVUL5H52409.2 0.098269358284398
HVUL0H02690.2 HVUL5H53344.2 0.310245085238237
HVUL0H02690.2 HVUL5H54817.2 0.115335427238662
HVUL0H02690.2 HVUL5H55327.2 0.0944830590470741
HVUL0H02690.2 HVUL5H59550.2 0.275457843837045
HVUL0H02690.2 HVUL6H00578.2 0.295367277029336
HVUL0H02690.2 HVUL6H00579.2 0.236205769710515
HVUL0H02690.2 HVUL6H01532.2 0.222465929959253
HVUL0H02690.2 HVUL6H04137.2 0.0111351560760766
HVUL0H02690.2 HVUL6H05273.2 0.126240993599653
HVUL0H02690.2 HVUL6H05484.2 0.30638697473744
HVUL0H02690.2 HVUL6H05487.2 0.301503825032925
HVUL0H02690.2 HVUL6H06287.2 0.257891653790301
HVUL0H02690.2 HVUL6H06725.2 0.201271740000665
HVUL0H02690.2 HVUL6H07286.2 0.00851146302670522
HVUL0H02690.2 HVUL6H07493.2 0.0489655411833356
HVUL0H02690.2 HVUL6H08266.2 0.0259822568710506
HVUL0H02690.2 HVUL6H09727.2 0.14303111275464
HVUL0H02690.2 HVUL6H10655.2 0.188299148434722
HVUL0H02690.2 HVUL6H11304.2 0.308905574061444
HVUL0H02690.2 HVUL6H11866.2 0.101107186208375
HVUL0H02690.2 HVUL6H12676.2 0.194093543122046
HVUL0H02690.2 HVUL6H15174.2 0.292474704921126
HVUL0H02690.2 HVUL6H15570.2 0.127408185217098
HVUL0H02690.2 HVUL6H15630.2 0.300466453318168
HVUL0H02690.2 HVUL6H17185.2 0.12437781672029
HVUL0H02690.2 HVUL6H17291.2 0.192145474582391
HVUL0H02690.2 HVUL6H17797.2 0.228474025812311
HVUL0H02690.2 HVUL6H17912.2 0.163522715046982
HVUL0H02690.2 HVUL6H18926.2 0.265525595997151
HVUL0H02690.2 HVUL6H19235.2 0.0688060925777099
HVUL0H02690.2 HVUL6H20311.2 0.0745208110015169
HVUL0H02690.2 HVUL6H21520.2 0.0772657456672996
HVUL0H02690.2 HVUL6H22211.2 0.311601991617377
HVUL0H02690.2 HVUL6H23910.2 0.216551659700007
HVUL0H02690.2 HVUL6H24129.2 0.0553460903304567
HVUL0H02690.2 HVUL6H24684.2 0.0952784145972705
HVUL0H02690.2 HVUL6H25603.2 0.209766360522237
HVUL0H02690.2 HVUL6H26624.2 0.0977786344762913
HVUL0H02690.2 HVUL6H27385.2 0.281407544109532
HVUL0H02690.2 HVUL6H27754.2 0.0858298196447699
HVUL0H02690.2 HVUL6H29014.2 0.132150058741278
HVUL0H02690.2 HVUL6H29287.2 0.146924544256909
HVUL0H02690.2 HVUL6H29905.2 0.246759198542414
HVUL0H02690.2 HVUL6H30043.2 0.107100846612483
HVUL0H02690.2 HVUL6H30069.2 0.127601898230364
HVUL0H02690.2 HVUL6H30070.2 0.0502552823155868
HVUL0H02690.2 HVUL6H30755.2 0.160565183350518
HVUL0H02690.2 HVUL6H31603.2 0.168011231824003
HVUL0H02690.2 HVUL6H32598.2 0.280066256265003
HVUL0H02690.2 HVUL6H33693.2 0.17206173687143
HVUL0H02690.2 HVUL6H33871.2 0.209611854840548
HVUL0H02690.2 HVUL6H33984.2 0.156300378138082
HVUL0H02690.2 HVUL6H36086.2 0.276689206080471
HVUL0H02690.2 HVUL6H36469.2 0.0259748303517052
HVUL0H02690.2 HVUL6H36560.2 0.316513037279334
HVUL0H02690.2 HVUL6H37516.2 0.103551707788915
HVUL0H02690.2 HVUL6H37718.2 0.0431812914927777
HVUL0H02690.2 HVUL6H38443.2 0.23996470721986
HVUL0H02690.2 HVUL6H39608.2 0.131798047243673
HVUL0H02690.2 HVUL6H40130.2 0.295641628581718
HVUL0H02690.2 HVUL6H40705.2 0.314340742463883
HVUL0H02690.2 HVUL6H40902.2 0.199190496412207
HVUL0H02690.2 HVUL6H41550.2 0.123547565231907
HVUL0H02690.2 HVUL6H41924.2 0.120642287050092
HVUL0H02690.2 HVUL6H42094.2 0.101809102736612
HVUL0H02690.2 HVUL6H42865.2 0.166690992594747
HVUL0H02690.2 HVUL6H43328.2 0.126810981877533
HVUL0H02690.2 HVUL6H45288.2 0.00319065170100592
HVUL0H02690.2 HVUL6H46846.2 0.311405513069118
HVUL0H02690.2 HVUL6H50310.2 0.308864749132476
HVUL0H02690.2 HVUL6H51875.2 0.262452800733083
HVUL0H02690.2 HVUL6H52171.2 0.100783550898706
HVUL0H02690.2 HVUL6H52448.2 0.247106439898261
HVUL0H02690.2 HVUL6H56821.2 0.22776732699536
HVUL0H02690.2 HVUL6H57332.2 0.274406051933388
HVUL0H02690.2 HVUL6H57527.2 0.133027459154092
HVUL0H02690.2 HVUL7H00669.2 0.248645280581556
HVUL0H02690.2 HVUL7H01902.2 0.213269994579253
HVUL0H02690.2 HVUL7H01951.2 0.236824562103339
HVUL0H02690.2 HVUL7H02237.2 0.118221209978913
HVUL0H02690.2 HVUL7H02259.2 0.111312842414556
HVUL0H02690.2 HVUL7H02925.2 0.117102930339826
HVUL0H02690.2 HVUL7H03162.2 0.2509585838969
HVUL0H02690.2 HVUL7H03712.2 0.032475969699515
HVUL0H02690.2 HVUL7H05110.2 0.170842676265118
HVUL0H02690.2 HVUL7H07281.2 0.0215384023389625
HVUL0H02690.2 HVUL7H08155.2 0.210593429620736
HVUL0H02690.2 HVUL7H08957.2 0.206905455904477
HVUL0H02690.2 HVUL7H09094.2 0.134742343412806
HVUL0H02690.2 HVUL7H09435.2 0.0742689172824325
HVUL0H02690.2 HVUL7H10354.2 0.202255194291553
HVUL0H02690.2 HVUL7H10480.2 0.297779770412321
HVUL0H02690.2 HVUL7H10575.2 0.0687795859009652
HVUL0H02690.2 HVUL7H11256.2 0.260126697116703
HVUL0H02690.2 HVUL7H11412.2 0.241173623691545
HVUL0H02690.2 HVUL7H11452.2 0.138560479568785
HVUL0H02690.2 HVUL7H12545.2 0.313494704281623
HVUL0H02690.2 HVUL7H12760.2 0.246717210580878
HVUL0H02690.2 HVUL7H12761.2 0.142445587414671
HVUL0H02690.2 HVUL7H13615.2 0.178700852795374
HVUL0H02690.2 HVUL7H13741.2 0.259241957160543
HVUL0H02690.2 HVUL7H14152.2 0.18804776488437
HVUL0H02690.2 HVUL7H14845.2 0.152308894055552
HVUL0H02690.2 HVUL7H15045.2 0.130081475075166
HVUL0H02690.2 HVUL7H15553.2 0.119008126674965
HVUL0H02690.2 HVUL7H16113.2 0.119244946784872
HVUL0H02690.2 HVUL7H16385.2 0.256474912327658
HVUL0H02690.2 HVUL7H17673.2 0.126503053421281
HVUL0H02690.2 HVUL7H18684.2 0.0197219631314701
HVUL0H02690.2 HVUL7H18799.2 0.178243311548642
HVUL0H02690.2 HVUL7H19723.2 0.191930559145165
HVUL0H02690.2 HVUL7H21376.2 0.202062489850289
HVUL0H02690.2 HVUL7H21823.2 0.31028479520494
HVUL0H02690.2 HVUL7H23148.2 0.230772223441638
HVUL0H02690.2 HVUL7H23329.2 0.0669683068908673
HVUL0H02690.2 HVUL7H25429.2 0.235224614548786
HVUL0H02690.2 HVUL7H25557.2 0.210266551305383
HVUL0H02690.2 HVUL7H25565.2 0.122777311381844
HVUL0H02690.2 HVUL7H25654.2 0.225200324479681
HVUL0H02690.2 HVUL7H25881.2 0.0647163068707732
HVUL0H02690.2 HVUL7H26191.2 0.158592022225725
HVUL0H02690.2 HVUL7H27075.2 0.0523191949820246
HVUL0H02690.2 HVUL7H27178.2 0.0627115719518736
HVUL0H02690.2 HVUL7H27205.2 0.162747623549868
HVUL0H02690.2 HVUL7H28054.2 0.302074306843604
HVUL0H02690.2 HVUL7H28437.2 0.141701317167034
HVUL0H02690.2 HVUL7H28678.2 0.076440218514825
HVUL0H02690.2 HVUL7H30227.2 0.12492295118915
HVUL0H02690.2 HVUL7H30237.2 0.0709877949589426
HVUL0H02690.2 HVUL7H30390.2 0.165207105749752
HVUL0H02690.2 HVUL7H31093.2 0.0926887060161103
HVUL0H02690.2 HVUL7H31940.2 0.103071361528884
HVUL0H02690.2 HVUL7H32139.2 0.203202235299034
HVUL0H02690.2 HVUL7H32287.2 0.158904675846381
HVUL0H02690.2 HVUL7H32398.2 0.0261498285019978
HVUL0H02690.2 HVUL7H34343.2 0.247740661385261
HVUL0H02690.2 HVUL7H35076.2 0.241800587700586
HVUL0H02690.2 HVUL7H35576.2 0.176772924304263
HVUL0H02690.2 HVUL7H36292.2 0.0597521844012548
HVUL0H02690.2 HVUL7H36853.2 0.230262613034144
HVUL0H02690.2 HVUL7H38165.2 0.284704161048597
HVUL0H02690.2 HVUL7H39196.2 0.140224024925584
HVUL0H02690.2 HVUL7H39800.2 0.0643655797137455
HVUL0H02690.2 HVUL7H40151.2 0.268419693062992
HVUL0H02690.2 HVUL7H40919.2 0.0288623422510793
HVUL0H02690.2 HVUL7H41439.2 0.172859337329253
HVUL0H02690.2 HVUL7H43274.2 0.142223457177985
HVUL0H02690.2 HVUL7H46364.2 0.196118545645456
HVUL0H02690.2 HVUL7H47603.2 0.309234099455519
HVUL0H02690.2 HVUL7H48057.2 0.0636047262779672
HVUL0H02690.2 HVUL7H48434.2 0.270378812897467
HVUL0H02690.2 HVUL7H49025.2 0.157153954724303
HVUL0H02690.2 HVUL7H49658.2 0.265789770272638
HVUL0H02690.2 HVUL7H51973.2 0.109437094040246
HVUL0H02690.2 HVUL7H52497.2 0.277780137246558
HVUL0H02690.2 HVUL7H52771.2 0.229204966907508
HVUL0H02690.2 HVUL7H52893.2 0.171914896496019
HVUL0H02690.2 HVUL7H53796.2 0.207776293691272
HVUL0H02690.2 HVUL7H54500.2 0.300779404644946
HVUL0H02690.2 HVUL7H55922.2 0.159427392271558
HVUL0H02690.2 HVUL7H57823.2 0.150725603603203
HVUL0H02690.2 HVUL7H57978.2 0.294305306944084
HVUL0H02690.2 HVUL7H59337.2 0.279864451713674
HVUL0H02786.2 HVUL0H03448.2 0.229193665558633
HVUL0H02786.2 HVUL0H03543.2 0.183078551386635
HVUL0H02786.2 HVUL0H03914.2 0.163611125147539
HVUL0H02786.2 HVUL0H04104.2 0.17168572102658
HVUL0H02786.2 HVUL0H07395.2 0.167395917864781
HVUL0H02786.2 HVUL0H07603.2 0.0850902523216484
HVUL0H02786.2 HVUL0H07961.2 0.235614235721053
HVUL0H02786.2 HVUL0H09820.2 0.0537944921795454
HVUL0H02786.2 HVUL0H10580.2 0.0521363827239564
HVUL0H02786.2 HVUL0H12603.2 0.099292750291629
HVUL0H02786.2 HVUL0H12663.2 0.0564392954653642
HVUL0H02786.2 HVUL0H13152.2 0.146337802521404
HVUL0H02786.2 HVUL0H13383.2 0.179386941380727
HVUL0H02786.2 HVUL0H15651.2 0.198856195544241
HVUL0H02786.2 HVUL0H16533.2 0.162840761721504
HVUL0H02786.2 HVUL0H17018.2 0.1791994434922
HVUL0H02786.2 HVUL0H18457.2 0.0612573493325082
HVUL0H02786.2 HVUL0H18875.2 0.224158766119106
HVUL0H02786.2 HVUL0H20583.2 0.0337908781630381
HVUL0H02786.2 HVUL0H21984.2 0.203931277312084
HVUL0H02786.2 HVUL0H26066.2 0.177531067058395
HVUL0H02786.2 HVUL0H30536.2 0.0552347272147533
HVUL0H02786.2 HVUL0H31223.2 0.227146436898716
HVUL0H02786.2 HVUL0H35121.2 0.102224868270136
HVUL0H02786.2 HVUL0H45411.2 0.164218539562099
HVUL0H02786.2 HVUL0H46714.2 0.0320901568455891
HVUL0H02786.2 HVUL0H47946.2 0.183865360278865
HVUL0H02786.2 HVUL1H01391.2 0.199384503353191
HVUL0H02786.2 HVUL1H01910.2 0.204639316319553
HVUL0H02786.2 HVUL1H02310.2 0.0982792537527547
HVUL0H02786.2 HVUL1H02488.2 0.222744173133367
HVUL0H02786.2 HVUL1H03020.2 0.110537649904465
HVUL0H02786.2 HVUL1H03639.2 0.0340059820495577
HVUL0H02786.2 HVUL1H04081.2 0.0256340630298136
HVUL0H02786.2 HVUL1H04659.2 0.221717462961602
HVUL0H02786.2 HVUL1H04968.2 0.165852885284379
HVUL0H02786.2 HVUL1H08426.2 0.100157990727287
HVUL0H02786.2 HVUL1H08998.2 0.0628090099099805
HVUL0H02786.2 HVUL1H09152.2 0.130657957557504
HVUL0H02786.2 HVUL1H09362.2 0.268382688387799
HVUL0H02786.2 HVUL1H10249.2 0.202714015103431
HVUL0H02786.2 HVUL1H10310.2 0.171750677770461
HVUL0H02786.2 HVUL1H11017.2 0.0487141239574615
HVUL0H02786.2 HVUL1H11018.2 0.0951959728910377
HVUL0H02786.2 HVUL1H11849.2 0.0899931435715907
HVUL0H02786.2 HVUL1H12016.2 0.209801593535628
HVUL0H02786.2 HVUL1H12084.2 0.0251467122880361
HVUL0H02786.2 HVUL1H12443.2 0.0742803130461418
HVUL0H02786.2 HVUL1H12954.2 0.0372327048533128
HVUL0H02786.2 HVUL1H14266.2 0.048610712698009
HVUL0H02786.2 HVUL1H14530.2 0.0934453947265637
HVUL0H02786.2 HVUL1H15044.2 0.0326676542555746
HVUL0H02786.2 HVUL1H15095.2 0.249057256601779
HVUL0H02786.2 HVUL1H16206.2 0.180404385672275
HVUL0H02786.2 HVUL1H17381.2 0.203906458528316
HVUL0H02786.2 HVUL1H17393.2 0.240074592650867
HVUL0H02786.2 HVUL1H18502.2 0.129957452471561
HVUL0H02786.2 HVUL1H18992.2 0.0405637159209662
HVUL0H02786.2 HVUL1H19658.2 0.00445611524602618
HVUL0H02786.2 HVUL1H21290.2 0.239155359719461
HVUL0H02786.2 HVUL1H21400.2 0.220817150523338
HVUL0H02786.2 HVUL1H21780.2 0.0539511280351221
HVUL0H02786.2 HVUL1H21958.2 0.211880303289106
HVUL0H02786.2 HVUL1H23576.2 0.173926346363669
HVUL0H02786.2 HVUL1H23884.2 0.120906115319764
HVUL0H02786.2 HVUL1H25781.2 0.0982342236285841
HVUL0H02786.2 HVUL1H26693.2 0.111063973303591
HVUL0H02786.2 HVUL1H27440.2 0.0518736894399091
HVUL0H02786.2 HVUL1H27761.2 0.252706603523786
HVUL0H02786.2 HVUL1H28046.2 0.151055916605607
HVUL0H02786.2 HVUL1H28426.2 0.166679564405117
HVUL0H02786.2 HVUL1H29594.2 0.195916700727255
HVUL0H02786.2 HVUL1H29985.2 0.194538195071675
HVUL0H02786.2 HVUL1H31784.2 0.168484611057219
HVUL0H02786.2 HVUL1H33825.2 0.115726938646629
HVUL0H02786.2 HVUL1H34913.2 0.198136748406597
HVUL0H02786.2 HVUL1H38022.2 0.0660576754056927
HVUL0H02786.2 HVUL1H38418.2 0.13775750457204
HVUL0H02786.2 HVUL1H40748.2 0.127058288109273
HVUL0H02786.2 HVUL1H41667.2 0.14503977830435
HVUL0H02786.2 HVUL1H42112.2 0.142780174506628
HVUL0H02786.2 HVUL1H42191.2 0.217712517505015
HVUL0H02786.2 HVUL1H43472.2 0.136267327272233
HVUL0H02786.2 HVUL1H45865.2 0.0472744454671605
HVUL0H02786.2 HVUL1H45917.2 0.159016754706456
HVUL0H02786.2 HVUL1H48708.2 0.175098210682307
HVUL0H02786.2 HVUL1H51055.2 0.162889558516954
HVUL0H02786.2 HVUL1H52569.2 0.104981333871192
HVUL0H02786.2 HVUL1H52571.2 0.113882906867131
HVUL0H02786.2 HVUL1H52784.2 0.233662197953352
HVUL0H02786.2 HVUL1H53950.2 0.192673703479078
HVUL0H02786.2 HVUL1H57238.2 0.200619078188463
HVUL0H02786.2 HVUL1H57565.2 0.165153445182735
HVUL0H02786.2 HVUL1H58589.2 0.191423975770683
HVUL0H02786.2 HVUL1H59682.2 0.0292622145635478
HVUL0H02786.2 HVUL2H00243.2 0.123990557501259
HVUL0H02786.2 HVUL2H01263.2 0.25282696402742
HVUL0H02786.2 HVUL2H01381.2 0.0336639463786007
HVUL0H02786.2 HVUL2H01828.2 0.139420311606618
HVUL0H02786.2 HVUL2H02126.2 0.175512004221941
HVUL0H02786.2 HVUL2H02222.2 0.0211850110523088
HVUL0H02786.2 HVUL2H03410.2 0.185180391765153
HVUL0H02786.2 HVUL2H03755.2 0.193676955308725
HVUL0H02786.2 HVUL2H05703.2 0.262535732586511
HVUL0H02786.2 HVUL2H05722.2 0.0229254715132761
HVUL0H02786.2 HVUL2H07171.2 0.23435226765453
HVUL0H02786.2 HVUL2H07582.2 0.214736523792579
HVUL0H02786.2 HVUL2H09416.2 0.23098175361015
HVUL0H02786.2 HVUL2H09675.2 0.190870048109467
HVUL0H02786.2 HVUL2H10166.2 0.167589959176311
HVUL0H02786.2 HVUL2H10376.2 0.190024735511373
HVUL0H02786.2 HVUL2H10433.2 0.0185239391718693
HVUL0H02786.2 HVUL2H10831.2 0.254124747004655
HVUL0H02786.2 HVUL2H11161.2 0.110755057649605
HVUL0H02786.2 HVUL2H12264.2 0.206064993128745
HVUL0H02786.2 HVUL2H12740.2 0.0913324529501137
HVUL0H02786.2 HVUL2H13979.2 0.244237659555852
HVUL0H02786.2 HVUL2H14501.2 0.164493233442129
HVUL0H02786.2 HVUL2H15256.2 0.184495198782241
HVUL0H02786.2 HVUL2H16064.2 0.240697691972625
HVUL0H02786.2 HVUL2H16106.2 0.227835952619029
HVUL0H02786.2 HVUL2H16919.2 0.0446711352164285
HVUL0H02786.2 HVUL2H17572.2 0.195462646526254
HVUL0H02786.2 HVUL2H18160.2 0.150181791958458
HVUL0H02786.2 HVUL2H18204.2 0.186961122394816
HVUL0H02786.2 HVUL2H18254.2 0.237648802178632
HVUL0H02786.2 HVUL2H18256.2 0.235745379742801
HVUL0H02786.2 HVUL2H18475.2 0.254401373213647
HVUL0H02786.2 HVUL2H19289.2 0.179667127634956
HVUL0H02786.2 HVUL2H19629.2 0.146376080751547
HVUL0H02786.2 HVUL2H19960.2 0.0924995465215999
HVUL0H02786.2 HVUL2H20368.2 0.140545539797021
HVUL0H02786.2 HVUL2H22219.2 0.186209301438329
HVUL0H02786.2 HVUL2H22684.2 0.213548109395483
HVUL0H02786.2 HVUL2H22719.2 0.0415734999702347
HVUL0H02786.2 HVUL2H22733.2 0.231393964479919
HVUL0H02786.2 HVUL2H23132.2 0.185908281150833
HVUL0H02786.2 HVUL2H24005.2 0.0224047428445876
HVUL0H02786.2 HVUL2H24180.2 0.179654300322932
HVUL0H02786.2 HVUL2H24234.2 0.234990115198855
HVUL0H02786.2 HVUL2H24723.2 0.209319701406605
HVUL0H02786.2 HVUL2H25161.2 0.170348798783311
HVUL0H02786.2 HVUL2H25222.2 0.21724009628736
HVUL0H02786.2 HVUL2H25943.2 0.206230043043253
HVUL0H02786.2 HVUL2H26103.2 0.0293016774385916
HVUL0H02786.2 HVUL2H26551.2 0.187057211506583
HVUL0H02786.2 HVUL2H27561.2 0.0756498358689616
HVUL0H02786.2 HVUL2H28179.2 0.036789021580629
HVUL0H02786.2 HVUL2H29281.2 0.200811714630718
HVUL0H02786.2 HVUL2H29695.2 0.114311662308527
HVUL0H02786.2 HVUL2H29745.2 0.240280030468346
HVUL0H02786.2 HVUL2H30559.2 0.153466417334982
HVUL0H02786.2 HVUL2H31368.2 0.255882074406563
HVUL0H02786.2 HVUL2H31624.2 0.226928884113403
HVUL0H02786.2 HVUL2H31746.2 0.0902475586307903
HVUL0H02786.2 HVUL2H31875.2 0.155771434205196
HVUL0H02786.2 HVUL2H32775.2 0.204968935530945
HVUL0H02786.2 HVUL2H32843.2 0.208584017422882
HVUL0H02786.2 HVUL2H33188.2 0.221592718968577
HVUL0H02786.2 HVUL2H33642.2 0.214286448879413
HVUL0H02786.2 HVUL2H34435.2 0.266350338709959
HVUL0H02786.2 HVUL2H35149.2 0.162162451420112
HVUL0H02786.2 HVUL2H35246.2 0.144395679270081
HVUL0H02786.2 HVUL2H35570.2 0.02509227871533
HVUL0H02786.2 HVUL2H35813.2 0.253630921903573
HVUL0H02786.2 HVUL2H35814.2 0.0446462855075643
HVUL0H02786.2 HVUL2H36045.2 0.233994945426233
HVUL0H02786.2 HVUL2H36066.2 0.233982673409312
HVUL0H02786.2 HVUL2H36784.2 0.0892007090909255
HVUL0H02786.2 HVUL2H37118.2 0.11663021639237
HVUL0H02786.2 HVUL2H38095.2 0.235373696223518
HVUL0H02786.2 HVUL2H39733.2 0.214501200607308
HVUL0H02786.2 HVUL2H40557.2 0.246108494898493
HVUL0H02786.2 HVUL2H43055.2 0.252409867414313
HVUL0H02786.2 HVUL2H43583.2 0.0833644977031803
HVUL0H02786.2 HVUL2H44689.2 0.138608578177769
HVUL0H02786.2 HVUL2H45175.2 0.179611100263553
HVUL0H02786.2 HVUL2H45312.2 0.183027347021677
HVUL0H02786.2 HVUL2H45582.2 0.179113271143424
HVUL0H02786.2 HVUL2H45909.2 0.0569400542250884
HVUL0H02786.2 HVUL2H46409.2 0.185101790024205
HVUL0H02786.2 HVUL2H46560.2 0.0605715511752344
HVUL0H02786.2 HVUL2H46702.2 0.184314154854987
HVUL0H02786.2 HVUL2H48110.2 0.194130964490876
HVUL0H02786.2 HVUL2H49844.2 0.112971740941588
HVUL0H02786.2 HVUL2H50134.2 0.104229589138165
HVUL0H02786.2 HVUL2H50975.2 0.12156239196124
HVUL0H02786.2 HVUL2H50984.2 0.179775191064712
HVUL0H02786.2 HVUL2H52425.2 0.128647090780423
HVUL0H02786.2 HVUL2H52460.2 0.175802754756274
HVUL0H02786.2 HVUL2H52768.2 0.228060678945157
HVUL0H02786.2 HVUL2H53369.2 0.0319032971057036
HVUL0H02786.2 HVUL2H54250.2 0.092484902396871
HVUL0H02786.2 HVUL2H54717.2 0.148306567084503
HVUL0H02786.2 HVUL2H54935.2 0.214983823151694
HVUL0H02786.2 HVUL3H00896.2 0.117588296146965
HVUL0H02786.2 HVUL3H00974.2 0.207230754162442
HVUL0H02786.2 HVUL3H01512.2 0.248010798412477
HVUL0H02786.2 HVUL3H01536.2 0.143294414496513
HVUL0H02786.2 HVUL3H02243.2 0.117618385281806
HVUL0H02786.2 HVUL3H03322.2 0.0817840527355825
HVUL0H02786.2 HVUL3H03522.2 0.145105543119368
HVUL0H02786.2 HVUL3H03996.2 0.211197425595146
HVUL0H02786.2 HVUL3H04986.2 0.10092987515337
HVUL0H02786.2 HVUL3H05437.2 0.036390623656706
HVUL0H02786.2 HVUL3H05641.2 0.0124618147924356
HVUL0H02786.2 HVUL3H05642.2 0.192944794824328
HVUL0H02786.2 HVUL3H07787.2 0.231405188124122
HVUL0H02786.2 HVUL3H08229.2 0.121435003693151
HVUL0H02786.2 HVUL3H08331.2 0.0938049800411726
HVUL0H02786.2 HVUL3H11637.2 0.0739863612932676
HVUL0H02786.2 HVUL3H12428.2 0.135214773144299
HVUL0H02786.2 HVUL3H12601.2 0.138901667703976
HVUL0H02786.2 HVUL3H12718.2 0.208927085321362
HVUL0H02786.2 HVUL3H13162.2 0.195140294785671
HVUL0H02786.2 HVUL3H13303.2 0.213573883406109
HVUL0H02786.2 HVUL3H14151.2 0.200791073832075
HVUL0H02786.2 HVUL3H14647.2 0.158679520313538
HVUL0H02786.2 HVUL3H14759.2 0.23084196992006
HVUL0H02786.2 HVUL3H15097.2 0.25703294044272
HVUL0H02786.2 HVUL3H15768.2 0.23156270880141
HVUL0H02786.2 HVUL3H15887.2 0.247440562449705
HVUL0H02786.2 HVUL3H16282.2 0.211178510344245
HVUL0H02786.2 HVUL3H17611.2 0.263682305957631
HVUL0H02786.2 HVUL3H17781.2 0.0805166546990921
HVUL0H02786.2 HVUL3H18319.2 0.00453628530037746
HVUL0H02786.2 HVUL3H18448.2 0.221041676125495
HVUL0H02786.2 HVUL3H18918.2 0.106570684146639
HVUL0H02786.2 HVUL3H18920.2 0.181915496310226
HVUL0H02786.2 HVUL3H18922.2 0.194451926199384
HVUL0H02786.2 HVUL3H19281.2 0.0962507842753687
HVUL0H02786.2 HVUL3H19415.2 0.196784889720433
HVUL0H02786.2 HVUL3H20428.2 0.208964094821455
HVUL0H02786.2 HVUL3H21568.2 0.167427343809348
HVUL0H02786.2 HVUL3H21570.2 0.218318377803298
HVUL0H02786.2 HVUL3H21714.2 0.176095605087142
HVUL0H02786.2 HVUL3H22750.2 0.181368527745998
HVUL0H02786.2 HVUL3H22942.2 0.1228267151667
HVUL0H02786.2 HVUL3H23068.2 0.153583114647493
HVUL0H02786.2 HVUL3H23762.2 0.0664522921999344
HVUL0H02786.2 HVUL3H24263.2 0.147689845797745
HVUL0H02786.2 HVUL3H24265.2 0.0915361868157493
HVUL0H02786.2 HVUL3H24266.2 0.256872895862299
HVUL0H02786.2 HVUL3H26931.2 0.203669398876347
HVUL0H02786.2 HVUL3H27292.2 0.244040739467996
HVUL0H02786.2 HVUL3H27507.2 0.0184525452246882
HVUL0H02786.2 HVUL3H31373.2 0.222421558544595
HVUL0H02786.2 HVUL3H32982.2 0.180134647358004
HVUL0H02786.2 HVUL3H33094.2 0.205441813121994
HVUL0H02786.2 HVUL3H34998.2 0.212785833810258
HVUL0H02786.2 HVUL3H35285.2 0.189245377326442
HVUL0H02786.2 HVUL3H37080.2 0.218542308347029
HVUL0H02786.2 HVUL3H37961.2 0.219943849913637
HVUL0H02786.2 HVUL3H38013.2 0.0692654886958046
HVUL0H02786.2 HVUL3H38801.2 0.270674962445065
HVUL0H02786.2 HVUL3H39846.2 0.20206239357401
HVUL0H02786.2 HVUL3H41673.2 0.243746814305341
HVUL0H02786.2 HVUL3H42482.2 0.202705774462918
HVUL0H02786.2 HVUL3H43787.2 0.151930094637111
HVUL0H02786.2 HVUL3H45441.2 0.194542401178644
HVUL0H02786.2 HVUL3H45820.2 0.1463079896634
HVUL0H02786.2 HVUL3H46221.2 0.0530786834686872
HVUL0H02786.2 HVUL3H46222.2 0.0357128606601322
HVUL0H02786.2 HVUL3H46948.2 0.139597258636114
HVUL0H02786.2 HVUL3H48376.2 0.192416804693827
HVUL0H02786.2 HVUL3H50496.2 0.174639477139303
HVUL0H02786.2 HVUL3H55696.2 0.181586664504472
HVUL0H02786.2 HVUL3H55706.2 0.196015045368204
HVUL0H02786.2 HVUL3H56227.2 0.214954129895057
HVUL0H02786.2 HVUL3H56809.2 0.192621961046699
HVUL0H02786.2 HVUL3H57619.2 0.0526483113845462
HVUL0H02786.2 HVUL3H57924.2 0.0349737367573421
HVUL0H02786.2 HVUL4H01292.2 0.218512483078552
HVUL0H02786.2 HVUL4H01567.2 0.00583018142604473
HVUL0H02786.2 HVUL4H02701.2 0.135831482987053
HVUL0H02786.2 HVUL4H02987.2 0.114851682411964
HVUL0H02786.2 HVUL4H03262.2 0.08560538799723
HVUL0H02786.2 HVUL4H03498.2 0.0497078019054751
HVUL0H02786.2 HVUL4H03611.2 0.0362343283336093
HVUL0H02786.2 HVUL4H03924.2 0.179383774546165
HVUL0H02786.2 HVUL4H04419.2 0.206602811222047
HVUL0H02786.2 HVUL4H04887.2 0.184877204689497
HVUL0H02786.2 HVUL4H04952.2 0.054506598569426
HVUL0H02786.2 HVUL4H06480.2 0.206407144733784
HVUL0H02786.2 HVUL4H07474.2 0.0760574789589322
HVUL0H02786.2 HVUL4H07828.2 0.0898909100213978
HVUL0H02786.2 HVUL4H08159.2 0.234290487659912
HVUL0H02786.2 HVUL4H08248.2 0.154045237536523
HVUL0H02786.2 HVUL4H08490.2 0.154781445671855
HVUL0H02786.2 HVUL4H08860.2 0.0802743163364428
HVUL0H02786.2 HVUL4H09246.2 0.0709283215147817
HVUL0H02786.2 HVUL4H10534.2 0.190837654378623
HVUL0H02786.2 HVUL4H10535.2 0.0213785463751558
HVUL0H02786.2 HVUL4H10599.2 0.13456614934182
HVUL0H02786.2 HVUL4H11493.2 0.059385762688478
HVUL0H02786.2 HVUL4H12172.2 0.208588183183229
HVUL0H02786.2 HVUL4H12658.2 0.170930984368551
HVUL0H02786.2 HVUL4H13254.2 0.0860339619503259
HVUL0H02786.2 HVUL4H13284.2 0.136581275090944
HVUL0H02786.2 HVUL4H14105.2 0.0550483051116789
HVUL0H02786.2 HVUL4H14395.2 0.252016881936996
HVUL0H02786.2 HVUL4H14799.2 0.22666107906025
HVUL0H02786.2 HVUL4H17201.2 0.0349373897712991
HVUL0H02786.2 HVUL4H18320.2 0.0754963988375372
HVUL0H02786.2 HVUL4H20047.2 0.172172042053711
HVUL0H02786.2 HVUL4H20452.2 0.183930567957894
HVUL0H02786.2 HVUL4H20935.2 0.169797996532055
HVUL0H02786.2 HVUL4H20936.2 0.223636492458765
HVUL0H02786.2 HVUL4H20939.2 0.195893924704612
HVUL0H02786.2 HVUL4H21383.2 0.0745419671499381
HVUL0H02786.2 HVUL4H21602.2 0.166575712940984
HVUL0H02786.2 HVUL4H22567.2 0.0317668009674538
HVUL0H02786.2 HVUL4H23088.2 0.201878081469707
HVUL0H02786.2 HVUL4H23319.2 0.0516946735168177
HVUL0H02786.2 HVUL4H24293.2 0.00693400183758478
HVUL0H02786.2 HVUL4H24321.2 0.195071106894099
HVUL0H02786.2 HVUL4H24964.2 0.249969491013278
HVUL0H02786.2 HVUL4H24985.2 0.0599103342183583
HVUL0H02786.2 HVUL4H25018.2 0.254095234352651
HVUL0H02786.2 HVUL4H25663.2 0.213899155657357
HVUL0H02786.2 HVUL4H26286.2 0.0118746826236265
HVUL0H02786.2 HVUL4H26602.2 0.240798214086529
HVUL0H02786.2 HVUL4H29382.2 0.1410358255538
HVUL0H02786.2 HVUL4H29640.2 0.0923085529684313
HVUL0H02786.2 HVUL4H29820.2 0.208763553086002
HVUL0H02786.2 HVUL4H29960.2 0.180278871669351
HVUL0H02786.2 HVUL4H30526.2 0.27438503117778
HVUL0H02786.2 HVUL4H31121.2 0.0565207319165911
HVUL0H02786.2 HVUL4H31144.2 0.208047335372558
HVUL0H02786.2 HVUL4H31285.2 0.172622736894863
HVUL0H02786.2 HVUL4H32574.2 0.185407480472749
HVUL0H02786.2 HVUL4H32725.2 0.0548700802263763
HVUL0H02786.2 HVUL4H33125.2 0.215227896495693
HVUL0H02786.2 HVUL4H33897.2 0.158829047802233
HVUL0H02786.2 HVUL4H34907.2 0.208149941753378
HVUL0H02786.2 HVUL4H35072.2 0.219715841085343
HVUL0H02786.2 HVUL4H36166.2 0.215568199483288
HVUL0H02786.2 HVUL4H36344.2 0.0543627440958401
HVUL0H02786.2 HVUL4H37513.2 0.0737686836118
HVUL0H02786.2 HVUL4H38119.2 0.103943920839583
HVUL0H02786.2 HVUL4H38242.2 0.135950495621605
HVUL0H02786.2 HVUL4H38563.2 0.0286350650173835
HVUL0H02786.2 HVUL4H38756.2 0.0339766083270884
HVUL0H02786.2 HVUL4H39007.2 0.105336514557909
HVUL0H02786.2 HVUL4H42499.2 0.14816864625343
HVUL0H02786.2 HVUL4H42553.2 0.25048343832835
HVUL0H02786.2 HVUL4H47765.2 0.0116396743091018
HVUL0H02786.2 HVUL4H47767.2 0.240452855011265
HVUL0H02786.2 HVUL4H48525.2 0.227201228497435
HVUL0H02786.2 HVUL4H50715.2 0.15794228011518
HVUL0H02786.2 HVUL4H51783.2 0.199923030077355
HVUL0H02786.2 HVUL4H54015.2 0.154659409021621
HVUL0H02786.2 HVUL4H54458.2 0.0874290828060958
HVUL0H02786.2 HVUL4H55621.2 0.281119416689616
HVUL0H02786.2 HVUL4H55780.2 0.0577664522313103
HVUL0H02786.2 HVUL4H55852.2 0.175683079881508
HVUL0H02786.2 HVUL4H56078.2 0.0365284709478145
HVUL0H02786.2 HVUL4H58521.2 0.265611318641455
HVUL0H02786.2 HVUL4H59046.2 0.167944002465312
HVUL0H02786.2 HVUL4H59209.2 0.0463491551125218
HVUL0H02786.2 HVUL4H59419.2 0.127305910867538
HVUL0H02786.2 HVUL5H01666.2 0.0176280814555317
HVUL0H02786.2 HVUL5H02085.2 0.19975219766989
HVUL0H02786.2 HVUL5H02508.2 0.0176357270995224
HVUL0H02786.2 HVUL5H02714.2 0.172998558676453
HVUL0H02786.2 HVUL5H02899.2 0.208816099385204
HVUL0H02786.2 HVUL5H02983.2 0.224864819008477
HVUL0H02786.2 HVUL5H03710.2 0.0660326088794971
HVUL0H02786.2 HVUL5H04065.2 0.267857126619871
HVUL0H02786.2 HVUL5H04245.2 0.0942095501204925
HVUL0H02786.2 HVUL5H04523.2 0.0392024164620573
HVUL0H02786.2 HVUL5H04569.2 0.200849849344296
HVUL0H02786.2 HVUL5H04570.2 0.214647751905283
HVUL0H02786.2 HVUL5H05635.2 0.225562648728842
HVUL0H02786.2 HVUL5H05659.2 0.207843178004904
HVUL0H02786.2 HVUL5H06737.2 0.249769578723732
HVUL0H02786.2 HVUL5H06851.2 0.228162947044977
HVUL0H02786.2 HVUL5H06867.2 0.284481129325859
HVUL0H02786.2 HVUL5H07113.2 0.162444901251789
HVUL0H02786.2 HVUL5H09951.2 0.253856111139236
HVUL0H02786.2 HVUL5H11816.2 0.0775272383284719
HVUL0H02786.2 HVUL5H12069.2 0.11391818637999
HVUL0H02786.2 HVUL5H12102.2 0.0889759756930279
HVUL0H02786.2 HVUL5H12193.2 0.217477309412156
HVUL0H02786.2 HVUL5H12524.2 0.168387857614283
HVUL0H02786.2 HVUL5H14862.2 0.104339985136629
HVUL0H02786.2 HVUL5H15696.2 0.159700635798528
HVUL0H02786.2 HVUL5H15901.2 0.196851607357382
HVUL0H02786.2 HVUL5H16046.2 0.165859605354923
HVUL0H02786.2 HVUL5H16644.2 0.185769074482997
HVUL0H02786.2 HVUL5H18137.2 0.0100421888320753
HVUL0H02786.2 HVUL5H19345.2 0.0659065548966089
HVUL0H02786.2 HVUL5H19727.2 0.180545148083181
HVUL0H02786.2 HVUL5H20357.2 0.245087451862954
HVUL0H02786.2 HVUL5H20781.2 0.254654605383505
HVUL0H02786.2 HVUL5H22031.2 0.23433890111679
HVUL0H02786.2 HVUL5H22045.2 0.0255857093387799
HVUL0H02786.2 HVUL5H22379.2 0.188931883459507
HVUL0H02786.2 HVUL5H22968.2 0.151914302819789
HVUL0H02786.2 HVUL5H22970.2 0.123689827855902
HVUL0H02786.2 HVUL5H23218.2 0.196610125265022
HVUL0H02786.2 HVUL5H25356.2 0.123768485952395
HVUL0H02786.2 HVUL5H25360.2 0.236723665436784
HVUL0H02786.2 HVUL5H25703.2 0.0619566179255821
HVUL0H02786.2 HVUL5H25762.2 0.205803814566663
HVUL0H02786.2 HVUL5H26371.2 0.13706084062037
HVUL0H02786.2 HVUL5H26827.2 0.0996393512547104
HVUL0H02786.2 HVUL5H27142.2 0.226378083414695
HVUL0H02786.2 HVUL5H27517.2 0.273101691600105
HVUL0H02786.2 HVUL5H28829.2 0.249687162139753
HVUL0H02786.2 HVUL5H28910.2 0.122070104198751
HVUL0H02786.2 HVUL5H28949.2 0.180830607588494
HVUL0H02786.2 HVUL5H29110.2 0.171973646763675
HVUL0H02786.2 HVUL5H30360.2 0.281937922929192
HVUL0H02786.2 HVUL5H30607.2 0.101886608512507
HVUL0H02786.2 HVUL5H31425.2 0.0911027023004845
HVUL0H02786.2 HVUL5H31574.2 0.0286674654776636
HVUL0H02786.2 HVUL5H31765.2 0.164566559408848
HVUL0H02786.2 HVUL5H32464.2 0.225018869939313
HVUL0H02786.2 HVUL5H32750.2 0.196197350623889
HVUL0H02786.2 HVUL5H32753.2 0.0164450524613528
HVUL0H02786.2 HVUL5H32754.2 0.0258761632516914
HVUL0H02786.2 HVUL5H32755.2 0.119543174773922
HVUL0H02786.2 HVUL5H32756.2 0.0599846787619322
HVUL0H02786.2 HVUL5H32757.2 0.0477812822031539
HVUL0H02786.2 HVUL5H33572.2 0.204700122340668
HVUL0H02786.2 HVUL5H34179.2 0.217497316100416
HVUL0H02786.2 HVUL5H34180.2 0.111464262541666
HVUL0H02786.2 HVUL5H34499.2 0.223332365558435
HVUL0H02786.2 HVUL5H35182.2 0.214687483211237
HVUL0H02786.2 HVUL5H36133.2 0.0560695401272048
HVUL0H02786.2 HVUL5H36336.2 0.236437369107289
HVUL0H02786.2 HVUL5H37821.2 0.121734036824652
HVUL0H02786.2 HVUL5H38807.2 0.0605975536477127
HVUL0H02786.2 HVUL5H38808.2 0.134139484232887
HVUL0H02786.2 HVUL5H39668.2 0.0426669317410588
HVUL0H02786.2 HVUL5H39821.2 0.0729886822293442
HVUL0H02786.2 HVUL5H40071.2 0.246297592545595
HVUL0H02786.2 HVUL5H41106.2 0.0782133605525048
HVUL0H02786.2 HVUL5H41477.2 0.155407456396278
HVUL0H02786.2 HVUL5H41940.2 0.255977037087479
HVUL0H02786.2 HVUL5H42167.2 0.218933939447295
HVUL0H02786.2 HVUL5H43602.2 0.0492838442876368
HVUL0H02786.2 HVUL5H44901.2 0.0177561336027897
HVUL0H02786.2 HVUL5H45248.2 0.14350545639468
HVUL0H02786.2 HVUL5H45931.2 0.18695698944852
HVUL0H02786.2 HVUL5H47411.2 0.237846987233423
HVUL0H02786.2 HVUL5H48389.2 0.0506279667090737
HVUL0H02786.2 HVUL5H49107.2 0.11306931631951
HVUL0H02786.2 HVUL5H49575.2 0.262759522304906
HVUL0H02786.2 HVUL5H49949.2 0.179420273799533
HVUL0H02786.2 HVUL5H50157.2 0.211327943505613
HVUL0H02786.2 HVUL5H50998.2 0.142281338635012
HVUL0H02786.2 HVUL5H51283.2 0.23698378992697
HVUL0H02786.2 HVUL5H52409.2 0.174214934249353
HVUL0H02786.2 HVUL5H53344.2 0.220814276139633
HVUL0H02786.2 HVUL5H54817.2 0.217518625544677
HVUL0H02786.2 HVUL5H55327.2 0.0444851662983657
HVUL0H02786.2 HVUL5H59550.2 0.181736718817011
HVUL0H02786.2 HVUL6H00578.2 0.171043091864177
HVUL0H02786.2 HVUL6H00579.2 0.254513084646273
HVUL0H02786.2 HVUL6H01532.2 0.255549582395651
HVUL0H02786.2 HVUL6H04137.2 0.00636572517804034
HVUL0H02786.2 HVUL6H05273.2 0.19872223764696
HVUL0H02786.2 HVUL6H05484.2 0.175386559465318
HVUL0H02786.2 HVUL6H05487.2 0.192118107549111
HVUL0H02786.2 HVUL6H06287.2 0.21207753461326
HVUL0H02786.2 HVUL6H06725.2 0.0950492258194494
HVUL0H02786.2 HVUL6H07286.2 0.00365495889118078
HVUL0H02786.2 HVUL6H07493.2 0.0561013809758037
HVUL0H02786.2 HVUL6H08266.2 0.0485215941496252
HVUL0H02786.2 HVUL6H09727.2 0.198689245539604
HVUL0H02786.2 HVUL6H10655.2 0.16014482819705
HVUL0H02786.2 HVUL6H11304.2 0.195101724407761
HVUL0H02786.2 HVUL6H11866.2 0.189991803995948
HVUL0H02786.2 HVUL6H12676.2 0.235602110933071
HVUL0H02786.2 HVUL6H15174.2 0.230182485012245
HVUL0H02786.2 HVUL6H15570.2 0.136167005014917
HVUL0H02786.2 HVUL6H15630.2 0.149294145156688
HVUL0H02786.2 HVUL6H17185.2 0.190717880081888
HVUL0H02786.2 HVUL6H17291.2 0.250838852777734
HVUL0H02786.2 HVUL6H17797.2 0.214829389329263
HVUL0H02786.2 HVUL6H17912.2 0.275169686790379
HVUL0H02786.2 HVUL6H18926.2 0.153605277347295
HVUL0H02786.2 HVUL6H19235.2 0.0272160826325509
HVUL0H02786.2 HVUL6H20311.2 0.0550296763832165
HVUL0H02786.2 HVUL6H21520.2 0.0576981369859264
HVUL0H02786.2 HVUL6H22211.2 0.187190878057157
HVUL0H02786.2 HVUL6H23910.2 0.164620344792018
HVUL0H02786.2 HVUL6H24129.2 0.0999862837439718
HVUL0H02786.2 HVUL6H24684.2 0.0362899462439451
HVUL0H02786.2 HVUL6H25603.2 0.0898901992784996
HVUL0H02786.2 HVUL6H26624.2 0.165373004015882
HVUL0H02786.2 HVUL6H27385.2 0.209264053635268
HVUL0H02786.2 HVUL6H27754.2 0.129306009019374
HVUL0H02786.2 HVUL6H29014.2 0.201839267869987
HVUL0H02786.2 HVUL6H29287.2 0.238408645564152
HVUL0H02786.2 HVUL6H29905.2 0.126966285650241
HVUL0H02786.2 HVUL6H30043.2 0.0721339821582124
HVUL0H02786.2 HVUL6H30069.2 0.155280796526303
HVUL0H02786.2 HVUL6H30070.2 0.023614092218153
HVUL0H02786.2 HVUL6H30755.2 0.282323466096062
HVUL0H02786.2 HVUL6H31603.2 0.145122621553825
HVUL0H02786.2 HVUL6H32598.2 0.168316299994985
HVUL0H02786.2 HVUL6H33693.2 0.211916985671455
HVUL0H02786.2 HVUL6H33871.2 0.251947742167253
HVUL0H02786.2 HVUL6H33984.2 0.151080159904708
HVUL0H02786.2 HVUL6H36086.2 0.242267593793293
HVUL0H02786.2 HVUL6H36469.2 0.0381615831968214
HVUL0H02786.2 HVUL6H36560.2 0.19511015045488
HVUL0H02786.2 HVUL6H37516.2 0.0897055846273451
HVUL0H02786.2 HVUL6H37718.2 0.0456479247888777
HVUL0H02786.2 HVUL6H38443.2 0.142269908813316
HVUL0H02786.2 HVUL6H39608.2 0.0998478719854364
HVUL0H02786.2 HVUL6H40130.2 0.178122989413215
HVUL0H02786.2 HVUL6H40705.2 0.176112082297532
HVUL0H02786.2 HVUL6H40902.2 0.205403447678716
HVUL0H02786.2 HVUL6H41550.2 0.182184093254249
HVUL0H02786.2 HVUL6H41924.2 0.0631567951685577
HVUL0H02786.2 HVUL6H42094.2 0.178337430491249
HVUL0H02786.2 HVUL6H42865.2 0.226412779447822
HVUL0H02786.2 HVUL6H43328.2 0.216210358710693
HVUL0H02786.2 HVUL6H45288.2 0.00155648991809335
HVUL0H02786.2 HVUL6H46846.2 0.169897489562054
HVUL0H02786.2 HVUL6H50310.2 0.188981027569832
HVUL0H02786.2 HVUL6H51875.2 0.246427932427254
HVUL0H02786.2 HVUL6H52171.2 0.102339227273272
HVUL0H02786.2 HVUL6H52448.2 0.249084157573123
HVUL0H02786.2 HVUL6H56821.2 0.134253642416046
HVUL0H02786.2 HVUL6H57332.2 0.162899286421214
HVUL0H02786.2 HVUL6H57527.2 0.159586956766227
HVUL0H02786.2 HVUL7H00669.2 0.2273617968075
HVUL0H02786.2 HVUL7H01902.2 0.121292151379959
HVUL0H02786.2 HVUL7H01951.2 0.138110351111705
HVUL0H02786.2 HVUL7H02237.2 0.225175636401302
HVUL0H02786.2 HVUL7H02259.2 0.218908299318392
HVUL0H02786.2 HVUL7H02925.2 0.220608320435559
HVUL0H02786.2 HVUL7H03162.2 0.195887658405879
HVUL0H02786.2 HVUL7H03712.2 0.0636681208600819
HVUL0H02786.2 HVUL7H05110.2 0.0826846214092301
HVUL0H02786.2 HVUL7H07281.2 0.0158411950112512
HVUL0H02786.2 HVUL7H08155.2 0.191463147924212
HVUL0H02786.2 HVUL7H08957.2 0.240977623426061
HVUL0H02786.2 HVUL7H09094.2 0.255267878221776
HVUL0H02786.2 HVUL7H09435.2 0.0329305480360405
HVUL0H02786.2 HVUL7H10354.2 0.112681225303839
HVUL0H02786.2 HVUL7H10480.2 0.22452958784786
HVUL0H02786.2 HVUL7H10575.2 0.0606372752830335
HVUL0H02786.2 HVUL7H11256.2 0.246194657033264
HVUL0H02786.2 HVUL7H11412.2 0.214767847455541
HVUL0H02786.2 HVUL7H11452.2 0.21923545023929
HVUL0H02786.2 HVUL7H12545.2 0.201246907862893
HVUL0H02786.2 HVUL7H12760.2 0.25813823328166
HVUL0H02786.2 HVUL7H12761.2 0.22913135262253
HVUL0H02786.2 HVUL7H13615.2 0.273704851683184
HVUL0H02786.2 HVUL7H13741.2 0.157301364948427
HVUL0H02786.2 HVUL7H14152.2 0.27379384837543
HVUL0H02786.2 HVUL7H14845.2 0.179586369950398
HVUL0H02786.2 HVUL7H15045.2 0.253708458451228
HVUL0H02786.2 HVUL7H15553.2 0.229230667063029
HVUL0H02786.2 HVUL7H16113.2 0.196344830810068
HVUL0H02786.2 HVUL7H16385.2 0.200668113424894
HVUL0H02786.2 HVUL7H17673.2 0.0770869790552681
HVUL0H02786.2 HVUL7H18684.2 0.0096785437844105
HVUL0H02786.2 HVUL7H18799.2 0.0724838249735126
HVUL0H02786.2 HVUL7H19723.2 0.17484938564604
HVUL0H02786.2 HVUL7H21376.2 0.20863772217581
HVUL0H02786.2 HVUL7H21823.2 0.177250812387996
HVUL0H02786.2 HVUL7H23148.2 0.128241151102691
HVUL0H02786.2 HVUL7H23329.2 0.0449777809495432
HVUL0H02786.2 HVUL7H25429.2 0.192701450768368
HVUL0H02786.2 HVUL7H25557.2 0.11759427671212
HVUL0H02786.2 HVUL7H25565.2 0.0643109184337525
HVUL0H02786.2 HVUL7H25654.2 0.083836570893
HVUL0H02786.2 HVUL7H25881.2 0.0455766678634456
HVUL0H02786.2 HVUL7H26191.2 0.236671331921182
HVUL0H02786.2 HVUL7H27075.2 0.0933129659948226
HVUL0H02786.2 HVUL7H27178.2 0.120396961016519
HVUL0H02786.2 HVUL7H27205.2 0.0636827802428396
HVUL0H02786.2 HVUL7H28054.2 0.211852318225844
HVUL0H02786.2 HVUL7H28437.2 0.130926104906201
HVUL0H02786.2 HVUL7H28678.2 0.0534502152965364
HVUL0H02786.2 HVUL7H30227.2 0.128502148125415
HVUL0H02786.2 HVUL7H30237.2 0.041551185189306
HVUL0H02786.2 HVUL7H30390.2 0.141786437998108
HVUL0H02786.2 HVUL7H31093.2 0.188478939395135
HVUL0H02786.2 HVUL7H31940.2 0.177173830602483
HVUL0H02786.2 HVUL7H32139.2 0.152686250828364
HVUL0H02786.2 HVUL7H32287.2 0.10975706798458
HVUL0H02786.2 HVUL7H32398.2 0.0332502022332668
HVUL0H02786.2 HVUL7H34343.2 0.228093594013293
HVUL0H02786.2 HVUL7H35076.2 0.18114087224709
HVUL0H02786.2 HVUL7H35576.2 0.211783599714837
HVUL0H02786.2 HVUL7H36292.2 0.0821568873751635
HVUL0H02786.2 HVUL7H36853.2 0.221254440350467
HVUL0H02786.2 HVUL7H38165.2 0.216099045013839
HVUL0H02786.2 HVUL7H39196.2 0.228411328489221
HVUL0H02786.2 HVUL7H39800.2 0.0519951378730175
HVUL0H02786.2 HVUL7H40151.2 0.130732822355282
HVUL0H02786.2 HVUL7H40919.2 0.0325111264331552
HVUL0H02786.2 HVUL7H41439.2 0.222440512106648
HVUL0H02786.2 HVUL7H43274.2 0.100189609199978
HVUL0H02786.2 HVUL7H46364.2 0.258660172082467
HVUL0H02786.2 HVUL7H47603.2 0.233396869814057
HVUL0H02786.2 HVUL7H48057.2 0.0749506690565819
HVUL0H02786.2 HVUL7H48434.2 0.250366600043869
HVUL0H02786.2 HVUL7H49025.2 0.116474013435922
HVUL0H02786.2 HVUL7H49658.2 0.224447907867291
HVUL0H02786.2 HVUL7H51973.2 0.118328140632413
HVUL0H02786.2 HVUL7H52497.2 0.147491792186356
HVUL0H02786.2 HVUL7H52771.2 0.108734351459336
HVUL0H02786.2 HVUL7H52893.2 0.209530286376153
HVUL0H02786.2 HVUL7H53796.2 0.242774035519644
HVUL0H02786.2 HVUL7H54500.2 0.161085474955571
HVUL0H02786.2 HVUL7H55922.2 0.273013873714495
HVUL0H02786.2 HVUL7H57823.2 0.117086295467778
HVUL0H02786.2 HVUL7H57978.2 0.158077080478255
HVUL0H02786.2 HVUL7H59337.2 0.194006064431424
HVUL0H03448.2 HVUL0H03543.2 0.368293363193885
HVUL0H03448.2 HVUL0H03914.2 0.281344843295965
HVUL0H03448.2 HVUL0H04104.2 0.183513420972583
HVUL0H03448.2 HVUL0H07395.2 0.373872580355244
HVUL0H03448.2 HVUL0H07603.2 0.0861076179370436
HVUL0H03448.2 HVUL0H07961.2 0.393182449018403
HVUL0H03448.2 HVUL0H09820.2 0.0365640096022212
HVUL0H03448.2 HVUL0H10580.2 0.0733404974193106
HVUL0H03448.2 HVUL0H12603.2 0.112985779457458
HVUL0H03448.2 HVUL0H12663.2 0.136968080527306
HVUL0H03448.2 HVUL0H13152.2 0.317169961456319
HVUL0H03448.2 HVUL0H13383.2 0.161553562370681
HVUL0H03448.2 HVUL0H15651.2 0.33780776649284
HVUL0H03448.2 HVUL0H16533.2 0.305357842846711
HVUL0H03448.2 HVUL0H17018.2 0.353532756251909
HVUL0H03448.2 HVUL0H18457.2 0.0866481766066479
HVUL0H03448.2 HVUL0H18875.2 0.390800771164881
HVUL0H03448.2 HVUL0H20583.2 0.0952283030841161
HVUL0H03448.2 HVUL0H21984.2 0.230972001242735
HVUL0H03448.2 HVUL0H26066.2 0.334461383358362
HVUL0H03448.2 HVUL0H30536.2 0.110728825688498
HVUL0H03448.2 HVUL0H31223.2 0.188096547637638
HVUL0H03448.2 HVUL0H35121.2 0.177435026948644
HVUL0H03448.2 HVUL0H45411.2 0.337124379350031
HVUL0H03448.2 HVUL0H46714.2 0.0336791118668184
HVUL0H03448.2 HVUL0H47946.2 0.183632597406687
HVUL0H03448.2 HVUL1H01391.2 0.167931112898802
HVUL0H03448.2 HVUL1H01910.2 0.3797589949881
HVUL0H03448.2 HVUL1H02310.2 0.219808070529872
HVUL0H03448.2 HVUL1H02488.2 0.395943210405726
HVUL0H03448.2 HVUL1H03020.2 0.112097251089124
HVUL0H03448.2 HVUL1H03639.2 0.0451679649724543
HVUL0H03448.2 HVUL1H04081.2 0.0489425646141127
HVUL0H03448.2 HVUL1H04659.2 0.310004010487267
HVUL0H03448.2 HVUL1H04968.2 0.329674840862564
HVUL0H03448.2 HVUL1H08426.2 0.16398667733962
HVUL0H03448.2 HVUL1H08998.2 0.0784878201401852
HVUL0H03448.2 HVUL1H09152.2 0.229887766702037
HVUL0H03448.2 HVUL1H09362.2 0.258717692867617
HVUL0H03448.2 HVUL1H10249.2 0.257246126949539
HVUL0H03448.2 HVUL1H10310.2 0.342533550260617
HVUL0H03448.2 HVUL1H11017.2 0.0612327405050353
HVUL0H03448.2 HVUL1H11018.2 0.226617491210849
HVUL0H03448.2 HVUL1H11849.2 0.203463573126988
HVUL0H03448.2 HVUL1H12016.2 0.385649800172349
HVUL0H03448.2 HVUL1H12084.2 0.0697058752786615
HVUL0H03448.2 HVUL1H12443.2 0.0959809246105271
HVUL0H03448.2 HVUL1H12954.2 0.0374891509459686
HVUL0H03448.2 HVUL1H14266.2 0.0657220331890589
HVUL0H03448.2 HVUL1H14530.2 0.186579166538511
HVUL0H03448.2 HVUL1H15044.2 0.0939061828779855
HVUL0H03448.2 HVUL1H15095.2 0.316291400461856
HVUL0H03448.2 HVUL1H16206.2 0.276304316152156
HVUL0H03448.2 HVUL1H17381.2 0.194556362141272
HVUL0H03448.2 HVUL1H17393.2 0.374556872081428
HVUL0H03448.2 HVUL1H18502.2 0.298995276419659
HVUL0H03448.2 HVUL1H18992.2 0.0773360821409487
HVUL0H03448.2 HVUL1H19658.2 0.00489421825964474
HVUL0H03448.2 HVUL1H21290.2 0.33037563817145
HVUL0H03448.2 HVUL1H21400.2 0.386301300477671
HVUL0H03448.2 HVUL1H21780.2 0.0353687414461845
HVUL0H03448.2 HVUL1H21958.2 0.329495930928639
HVUL0H03448.2 HVUL1H23576.2 0.340377986260834
HVUL0H03448.2 HVUL1H23884.2 0.146938239222671
HVUL0H03448.2 HVUL1H25781.2 0.16774461969689
HVUL0H03448.2 HVUL1H26693.2 0.242769963413889
HVUL0H03448.2 HVUL1H27440.2 0.0302126575325197
HVUL0H03448.2 HVUL1H27761.2 0.263877395675321
HVUL0H03448.2 HVUL1H28046.2 0.267207072617944
HVUL0H03448.2 HVUL1H28426.2 0.210641037662634
HVUL0H03448.2 HVUL1H29594.2 0.38833167117607
HVUL0H03448.2 HVUL1H29985.2 0.390847792792785
HVUL0H03448.2 HVUL1H31784.2 0.377705797903739
HVUL0H03448.2 HVUL1H33825.2 0.129899197028075
HVUL0H03448.2 HVUL1H34913.2 0.277092927903626
HVUL0H03448.2 HVUL1H38022.2 0.0645197510890465
HVUL0H03448.2 HVUL1H38418.2 0.149769498950138
HVUL0H03448.2 HVUL1H40748.2 0.257729297415426
HVUL0H03448.2 HVUL1H41667.2 0.351250792021264
HVUL0H03448.2 HVUL1H42112.2 0.164812945120269
HVUL0H03448.2 HVUL1H42191.2 0.403901101524648
HVUL0H03448.2 HVUL1H43472.2 0.297989418596542
HVUL0H03448.2 HVUL1H45865.2 0.0556322857369211
HVUL0H03448.2 HVUL1H45917.2 0.163536042395094
HVUL0H03448.2 HVUL1H48708.2 0.135441786817967
HVUL0H03448.2 HVUL1H51055.2 0.363068504590817
HVUL0H03448.2 HVUL1H52569.2 0.25691728222033
HVUL0H03448.2 HVUL1H52571.2 0.161817068587457
HVUL0H03448.2 HVUL1H52784.2 0.2584904558813
HVUL0H03448.2 HVUL1H53950.2 0.374082166346709
HVUL0H03448.2 HVUL1H57238.2 0.31757954651444
HVUL0H03448.2 HVUL1H57565.2 0.371641935036333
HVUL0H03448.2 HVUL1H58589.2 0.224270356670142
HVUL0H03448.2 HVUL1H59682.2 0.071608692554248
HVUL0H03448.2 HVUL2H00243.2 0.139563786047742
HVUL0H03448.2 HVUL2H01263.2 0.269575817944709
HVUL0H03448.2 HVUL2H01381.2 0.0510214330267566
HVUL0H03448.2 HVUL2H01828.2 0.232704256465485
HVUL0H03448.2 HVUL2H02126.2 0.371973073809771
HVUL0H03448.2 HVUL2H02222.2 0.0417134471774582
HVUL0H03448.2 HVUL2H03410.2 0.269413637790639
HVUL0H03448.2 HVUL2H03755.2 0.198814620906514
HVUL0H03448.2 HVUL2H05703.2 0.373863946474135
HVUL0H03448.2 HVUL2H05722.2 0.0465546009378504
HVUL0H03448.2 HVUL2H07171.2 0.397347621431714
HVUL0H03448.2 HVUL2H07582.2 0.275265275193907
HVUL0H03448.2 HVUL2H09416.2 0.199664376529396
HVUL0H03448.2 HVUL2H09675.2 0.367471603069761
HVUL0H03448.2 HVUL2H10166.2 0.33058166178698
HVUL0H03448.2 HVUL2H10376.2 0.189849965044716
HVUL0H03448.2 HVUL2H10433.2 0.0451934156690389
HVUL0H03448.2 HVUL2H10831.2 0.217080205311153
HVUL0H03448.2 HVUL2H11161.2 0.177859698966857
HVUL0H03448.2 HVUL2H12264.2 0.337057231767511
HVUL0H03448.2 HVUL2H12740.2 0.163057589308463
HVUL0H03448.2 HVUL2H13979.2 0.385489201608762
HVUL0H03448.2 HVUL2H14501.2 0.130781084539634
HVUL0H03448.2 HVUL2H15256.2 0.332715940953071
HVUL0H03448.2 HVUL2H16064.2 0.191583427531371
HVUL0H03448.2 HVUL2H16106.2 0.351872261727601
HVUL0H03448.2 HVUL2H16919.2 0.0579210137269966
HVUL0H03448.2 HVUL2H17572.2 0.360436181513603
HVUL0H03448.2 HVUL2H18160.2 0.215267296129255
HVUL0H03448.2 HVUL2H18204.2 0.349133080999839
HVUL0H03448.2 HVUL2H18254.2 0.345768332304236
HVUL0H03448.2 HVUL2H18256.2 0.27688429564909
HVUL0H03448.2 HVUL2H18475.2 0.25539923743324
HVUL0H03448.2 HVUL2H19289.2 0.381742592220112
HVUL0H03448.2 HVUL2H19629.2 0.338496080815461
HVUL0H03448.2 HVUL2H19960.2 0.0955453656135505
HVUL0H03448.2 HVUL2H20368.2 0.175840606040863
HVUL0H03448.2 HVUL2H22219.2 0.397090885272947
HVUL0H03448.2 HVUL2H22684.2 0.320516838179188
HVUL0H03448.2 HVUL2H22719.2 0.111135453491382
HVUL0H03448.2 HVUL2H22733.2 0.411286419099606
HVUL0H03448.2 HVUL2H23132.2 0.251300433794552
HVUL0H03448.2 HVUL2H24005.2 0.039716558156711
HVUL0H03448.2 HVUL2H24180.2 0.38812157554975
HVUL0H03448.2 HVUL2H24234.2 0.369355404670257
HVUL0H03448.2 HVUL2H24723.2 0.199760751485484
HVUL0H03448.2 HVUL2H25161.2 0.364834800651285
HVUL0H03448.2 HVUL2H25222.2 0.398491128642882
HVUL0H03448.2 HVUL2H25943.2 0.418444474672337
HVUL0H03448.2 HVUL2H26103.2 0.0475168037093027
HVUL0H03448.2 HVUL2H26551.2 0.391060557296774
HVUL0H03448.2 HVUL2H27561.2 0.174985537264012
HVUL0H03448.2 HVUL2H28179.2 0.0649908174558062
HVUL0H03448.2 HVUL2H29281.2 0.383826716052452
HVUL0H03448.2 HVUL2H29695.2 0.242718401887013
HVUL0H03448.2 HVUL2H29745.2 0.398946009443136
HVUL0H03448.2 HVUL2H30559.2 0.185634417419237
HVUL0H03448.2 HVUL2H31368.2 0.263249589146945
HVUL0H03448.2 HVUL2H31624.2 0.248694718957696
HVUL0H03448.2 HVUL2H31746.2 0.0592782949403928
HVUL0H03448.2 HVUL2H31875.2 0.177772540534295
HVUL0H03448.2 HVUL2H32775.2 0.409910689535904
HVUL0H03448.2 HVUL2H32843.2 0.298960919081163
HVUL0H03448.2 HVUL2H33188.2 0.370826593337332
HVUL0H03448.2 HVUL2H33642.2 0.353173810016282
HVUL0H03448.2 HVUL2H34435.2 0.260575027060103
HVUL0H03448.2 HVUL2H35149.2 0.24551352268562
HVUL0H03448.2 HVUL2H35246.2 0.307020752980205
HVUL0H03448.2 HVUL2H35570.2 0.0448378049799264
HVUL0H03448.2 HVUL2H35813.2 0.301114000352553
HVUL0H03448.2 HVUL2H35814.2 0.0499784743800787
HVUL0H03448.2 HVUL2H36045.2 0.338966789991742
HVUL0H03448.2 HVUL2H36066.2 0.227288738543195
HVUL0H03448.2 HVUL2H36784.2 0.0676124590033769
HVUL0H03448.2 HVUL2H37118.2 0.19041373653939
HVUL0H03448.2 HVUL2H38095.2 0.186008535173154
HVUL0H03448.2 HVUL2H39733.2 0.258093259176895
HVUL0H03448.2 HVUL2H40557.2 0.357487846869845
HVUL0H03448.2 HVUL2H43055.2 0.326339230519163
HVUL0H03448.2 HVUL2H43583.2 0.120223812599859
HVUL0H03448.2 HVUL2H44689.2 0.21214715052332
HVUL0H03448.2 HVUL2H45175.2 0.333200791036463
HVUL0H03448.2 HVUL2H45312.2 0.379739537110053
HVUL0H03448.2 HVUL2H45582.2 0.152024407636939
HVUL0H03448.2 HVUL2H45909.2 0.0631458752115325
HVUL0H03448.2 HVUL2H46409.2 0.360442114134943
HVUL0H03448.2 HVUL2H46560.2 0.134355555957865
HVUL0H03448.2 HVUL2H46702.2 0.324334431049231
HVUL0H03448.2 HVUL2H48110.2 0.335890778176628
HVUL0H03448.2 HVUL2H49844.2 0.176734557112095
HVUL0H03448.2 HVUL2H50134.2 0.110832269165908
HVUL0H03448.2 HVUL2H50975.2 0.211816998275569
HVUL0H03448.2 HVUL2H50984.2 0.380144177864322
HVUL0H03448.2 HVUL2H52425.2 0.182469003750395
HVUL0H03448.2 HVUL2H52460.2 0.384998624272225
HVUL0H03448.2 HVUL2H52768.2 0.363417628397731
HVUL0H03448.2 HVUL2H53369.2 0.0568202187605908
HVUL0H03448.2 HVUL2H54250.2 0.137612657039398
HVUL0H03448.2 HVUL2H54717.2 0.303074060433248
HVUL0H03448.2 HVUL2H54935.2 0.197396714349554
HVUL0H03448.2 HVUL3H00896.2 0.107675496174267
HVUL0H03448.2 HVUL3H00974.2 0.249781612736908
HVUL0H03448.2 HVUL3H01512.2 0.231010332739803
HVUL0H03448.2 HVUL3H01536.2 0.298547966784325
HVUL0H03448.2 HVUL3H02243.2 0.264230569674749
HVUL0H03448.2 HVUL3H03322.2 0.133001197924518
HVUL0H03448.2 HVUL3H03522.2 0.091080013873284
HVUL0H03448.2 HVUL3H03996.2 0.388173417061715
HVUL0H03448.2 HVUL3H04986.2 0.256784497794114
HVUL0H03448.2 HVUL3H05437.2 0.0805177037819141
HVUL0H03448.2 HVUL3H05641.2 0.0294899705440989
HVUL0H03448.2 HVUL3H05642.2 0.156987026464569
HVUL0H03448.2 HVUL3H07787.2 0.380483966977567
HVUL0H03448.2 HVUL3H08229.2 0.295594813676316
HVUL0H03448.2 HVUL3H08331.2 0.106412773525598
HVUL0H03448.2 HVUL3H11637.2 0.181386044348772
HVUL0H03448.2 HVUL3H12428.2 0.222922662169269
HVUL0H03448.2 HVUL3H12601.2 0.172823698970642
HVUL0H03448.2 HVUL3H12718.2 0.238854905718917
HVUL0H03448.2 HVUL3H13162.2 0.313688880385989
HVUL0H03448.2 HVUL3H13303.2 0.358329494371804
HVUL0H03448.2 HVUL3H14151.2 0.20684389902647
HVUL0H03448.2 HVUL3H14647.2 0.326101176567328
HVUL0H03448.2 HVUL3H14759.2 0.409255294659265
HVUL0H03448.2 HVUL3H15097.2 0.380722376818007
HVUL0H03448.2 HVUL3H15768.2 0.29161774289089
HVUL0H03448.2 HVUL3H15887.2 0.343377117581235
HVUL0H03448.2 HVUL3H16282.2 0.234202116809997
HVUL0H03448.2 HVUL3H17611.2 0.308815960789538
HVUL0H03448.2 HVUL3H17781.2 0.202322427662972
HVUL0H03448.2 HVUL3H18319.2 0.00648471384640695
HVUL0H03448.2 HVUL3H18448.2 0.353223945991585
HVUL0H03448.2 HVUL3H18918.2 0.131829263990882
HVUL0H03448.2 HVUL3H18920.2 0.178801467023215
HVUL0H03448.2 HVUL3H18922.2 0.195732171514527
HVUL0H03448.2 HVUL3H19281.2 0.247106653351243
HVUL0H03448.2 HVUL3H19415.2 0.367023625648064
HVUL0H03448.2 HVUL3H20428.2 0.36808837643998
HVUL0H03448.2 HVUL3H21568.2 0.169673168533651
HVUL0H03448.2 HVUL3H21570.2 0.404686161623044
HVUL0H03448.2 HVUL3H21714.2 0.378673441256169
HVUL0H03448.2 HVUL3H22750.2 0.250533176600706
HVUL0H03448.2 HVUL3H22942.2 0.298639503724641
HVUL0H03448.2 HVUL3H23068.2 0.188203557792151
HVUL0H03448.2 HVUL3H23762.2 0.12506790389306
HVUL0H03448.2 HVUL3H24263.2 0.296125920626089
HVUL0H03448.2 HVUL3H24265.2 0.147170911775009
HVUL0H03448.2 HVUL3H24266.2 0.302373089746705
HVUL0H03448.2 HVUL3H26931.2 0.138089221658348
HVUL0H03448.2 HVUL3H27292.2 0.26781287302162
HVUL0H03448.2 HVUL3H27507.2 0.0314523032277992
HVUL0H03448.2 HVUL3H31373.2 0.184251792454448
HVUL0H03448.2 HVUL3H32982.2 0.354417913541225
HVUL0H03448.2 HVUL3H33094.2 0.394171652970664
HVUL0H03448.2 HVUL3H34998.2 0.173952872495148
HVUL0H03448.2 HVUL3H35285.2 0.220413491549625
HVUL0H03448.2 HVUL3H37080.2 0.345311008377981
HVUL0H03448.2 HVUL3H37961.2 0.225821434914664
HVUL0H03448.2 HVUL3H38013.2 0.112167252251344
HVUL0H03448.2 HVUL3H38801.2 0.221034397272487
HVUL0H03448.2 HVUL3H39846.2 0.323369863699534
HVUL0H03448.2 HVUL3H41673.2 0.235183949120349
HVUL0H03448.2 HVUL3H42482.2 0.237575353991907
HVUL0H03448.2 HVUL3H43787.2 0.20679626015834
HVUL0H03448.2 HVUL3H45441.2 0.253720779031052
HVUL0H03448.2 HVUL3H45820.2 0.218420638477884
HVUL0H03448.2 HVUL3H46221.2 0.0692045672986907
HVUL0H03448.2 HVUL3H46222.2 0.0458267988357636
HVUL0H03448.2 HVUL3H46948.2 0.176350337826737
HVUL0H03448.2 HVUL3H48376.2 0.25755168189949
HVUL0H03448.2 HVUL3H50496.2 0.348306635965058
HVUL0H03448.2 HVUL3H55696.2 0.131127445910006
HVUL0H03448.2 HVUL3H55706.2 0.236484976718934
HVUL0H03448.2 HVUL3H56227.2 0.180725296737719
HVUL0H03448.2 HVUL3H56809.2 0.359182499071124
HVUL0H03448.2 HVUL3H57619.2 0.040874075114263
HVUL0H03448.2 HVUL3H57924.2 0.0849062018720032
HVUL0H03448.2 HVUL4H01292.2 0.203921722251344
HVUL0H03448.2 HVUL4H01567.2 0.0106355200410793
HVUL0H03448.2 HVUL4H02701.2 0.316418323284389
HVUL0H03448.2 HVUL4H02987.2 0.138686174168573
HVUL0H03448.2 HVUL4H03262.2 0.133994492994492
HVUL0H03448.2 HVUL4H03498.2 0.086870796827382
HVUL0H03448.2 HVUL4H03611.2 0.08670607548345
HVUL0H03448.2 HVUL4H03924.2 0.17650757403838
HVUL0H03448.2 HVUL4H04419.2 0.179763973412547
HVUL0H03448.2 HVUL4H04887.2 0.398445766170133
HVUL0H03448.2 HVUL4H04952.2 0.0645646224800889
HVUL0H03448.2 HVUL4H06480.2 0.290761312750552
HVUL0H03448.2 HVUL4H07474.2 0.0960619067751752
HVUL0H03448.2 HVUL4H07828.2 0.12636084378359
HVUL0H03448.2 HVUL4H08159.2 0.309863976166031
HVUL0H03448.2 HVUL4H08248.2 0.338024638275488
HVUL0H03448.2 HVUL4H08490.2 0.314199906070895
HVUL0H03448.2 HVUL4H08860.2 0.0520636385955815
HVUL0H03448.2 HVUL4H09246.2 0.15846491289122
HVUL0H03448.2 HVUL4H10534.2 0.366781415861897
HVUL0H03448.2 HVUL4H10535.2 0.0543719776544454
HVUL0H03448.2 HVUL4H10599.2 0.316255051268949
HVUL0H03448.2 HVUL4H11493.2 0.123861491448883
HVUL0H03448.2 HVUL4H12172.2 0.390436412488425
HVUL0H03448.2 HVUL4H12658.2 0.364529733282815
HVUL0H03448.2 HVUL4H13254.2 0.183333835746741
HVUL0H03448.2 HVUL4H13284.2 0.111338886749293
HVUL0H03448.2 HVUL4H14105.2 0.0321779840134626
HVUL0H03448.2 HVUL4H14395.2 0.26660737377294
HVUL0H03448.2 HVUL4H14799.2 0.33076302651902
HVUL0H03448.2 HVUL4H17201.2 0.0791497717234818
HVUL0H03448.2 HVUL4H18320.2 0.0975169540450498
HVUL0H03448.2 HVUL4H20047.2 0.25658351023255
HVUL0H03448.2 HVUL4H20452.2 0.194026761585117
HVUL0H03448.2 HVUL4H20935.2 0.366958544571117
HVUL0H03448.2 HVUL4H20936.2 0.356821698390481
HVUL0H03448.2 HVUL4H20939.2 0.39866429167136
HVUL0H03448.2 HVUL4H21383.2 0.133375015141915
HVUL0H03448.2 HVUL4H21602.2 0.196709245595198
HVUL0H03448.2 HVUL4H22567.2 0.0276755884779056
HVUL0H03448.2 HVUL4H23088.2 0.193617998718921
HVUL0H03448.2 HVUL4H23319.2 0.0667144651414807
HVUL0H03448.2 HVUL4H24293.2 0.0117027779586131
HVUL0H03448.2 HVUL4H24321.2 0.365134403693864
HVUL0H03448.2 HVUL4H24964.2 0.282216929221031
HVUL0H03448.2 HVUL4H24985.2 0.127107547319387
HVUL0H03448.2 HVUL4H25018.2 0.290967063891489
HVUL0H03448.2 HVUL4H25663.2 0.207368419020236
HVUL0H03448.2 HVUL4H26286.2 0.0210234909187463
HVUL0H03448.2 HVUL4H26602.2 0.303879553542325
HVUL0H03448.2 HVUL4H29382.2 0.200688797329769
HVUL0H03448.2 HVUL4H29640.2 0.19599740300806
HVUL0H03448.2 HVUL4H29820.2 0.153474775833049
HVUL0H03448.2 HVUL4H29960.2 0.260456889722613
HVUL0H03448.2 HVUL4H30526.2 0.267256890617143
HVUL0H03448.2 HVUL4H31121.2 0.0912722802403258
HVUL0H03448.2 HVUL4H31144.2 0.220675492265175
HVUL0H03448.2 HVUL4H31285.2 0.313906475170068
HVUL0H03448.2 HVUL4H32574.2 0.230844513866842
HVUL0H03448.2 HVUL4H32725.2 0.0908689143628165
HVUL0H03448.2 HVUL4H33125.2 0.258391949531152
HVUL0H03448.2 HVUL4H33897.2 0.172114443064854
HVUL0H03448.2 HVUL4H34907.2 0.170037624291863
HVUL0H03448.2 HVUL4H35072.2 0.253387765749147
HVUL0H03448.2 HVUL4H36166.2 0.349601078123128
HVUL0H03448.2 HVUL4H36344.2 0.141066830580191
HVUL0H03448.2 HVUL4H37513.2 0.0722028716510536
HVUL0H03448.2 HVUL4H38119.2 0.109491423748692
HVUL0H03448.2 HVUL4H38242.2 0.301279051521301
HVUL0H03448.2 HVUL4H38563.2 0.0149837442256242
HVUL0H03448.2 HVUL4H38756.2 0.0944174964551748
HVUL0H03448.2 HVUL4H39007.2 0.144589630171699
HVUL0H03448.2 HVUL4H42499.2 0.152972149479279
HVUL0H03448.2 HVUL4H42553.2 0.322031133551877
HVUL0H03448.2 HVUL4H47765.2 0.0174820535571687
HVUL0H03448.2 HVUL4H47767.2 0.262598002752082
HVUL0H03448.2 HVUL4H48525.2 0.257648621475607
HVUL0H03448.2 HVUL4H50715.2 0.215150172371716
HVUL0H03448.2 HVUL4H51783.2 0.390964612975917
HVUL0H03448.2 HVUL4H54015.2 0.204098653925451
HVUL0H03448.2 HVUL4H54458.2 0.155506304334116
HVUL0H03448.2 HVUL4H55621.2 0.311573452193772
HVUL0H03448.2 HVUL4H55780.2 0.125520431824732
HVUL0H03448.2 HVUL4H55852.2 0.324003926400834
HVUL0H03448.2 HVUL4H56078.2 0.0742259313336982
HVUL0H03448.2 HVUL4H58521.2 0.308417265802407
HVUL0H03448.2 HVUL4H59046.2 0.369968456011997
HVUL0H03448.2 HVUL4H59209.2 0.0301547671776887
HVUL0H03448.2 HVUL4H59419.2 0.242102190114012
HVUL0H03448.2 HVUL5H01666.2 0.0511158558146296
HVUL0H03448.2 HVUL5H02085.2 0.316572400605498
HVUL0H03448.2 HVUL5H02508.2 0.0371903069259729
HVUL0H03448.2 HVUL5H02714.2 0.19424835858288
HVUL0H03448.2 HVUL5H02899.2 0.231410202690999
HVUL0H03448.2 HVUL5H02983.2 0.362407807464765
HVUL0H03448.2 HVUL5H03710.2 0.166505930238356
HVUL0H03448.2 HVUL5H04065.2 0.356178315489102
HVUL0H03448.2 HVUL5H04245.2 0.240138167176407
HVUL0H03448.2 HVUL5H04523.2 0.0384761506289204
HVUL0H03448.2 HVUL5H04569.2 0.281739390631299
HVUL0H03448.2 HVUL5H04570.2 0.316237367911771
HVUL0H03448.2 HVUL5H05635.2 0.41262756483833
HVUL0H03448.2 HVUL5H05659.2 0.376244106456718
HVUL0H03448.2 HVUL5H06737.2 0.284558929314805
HVUL0H03448.2 HVUL5H06851.2 0.356083376458122
HVUL0H03448.2 HVUL5H06867.2 0.32416747930817
HVUL0H03448.2 HVUL5H07113.2 0.360831024602975
HVUL0H03448.2 HVUL5H09951.2 0.260497521527008
HVUL0H03448.2 HVUL5H11816.2 0.0800250971517859
HVUL0H03448.2 HVUL5H12069.2 0.136217018895614
HVUL0H03448.2 HVUL5H12102.2 0.190001191177334
HVUL0H03448.2 HVUL5H12193.2 0.264692788864306
HVUL0H03448.2 HVUL5H12524.2 0.305244732303961
HVUL0H03448.2 HVUL5H14862.2 0.123425836421475
HVUL0H03448.2 HVUL5H15696.2 0.305187328325656
HVUL0H03448.2 HVUL5H15901.2 0.362616242795685
HVUL0H03448.2 HVUL5H16046.2 0.17664320766724
HVUL0H03448.2 HVUL5H16644.2 0.334326388230804
HVUL0H03448.2 HVUL5H18137.2 0.0136977421408908
HVUL0H03448.2 HVUL5H19345.2 0.130960794556306
HVUL0H03448.2 HVUL5H19727.2 0.360748870044659
HVUL0H03448.2 HVUL5H20357.2 0.357912108644722
HVUL0H03448.2 HVUL5H20781.2 0.337697346952443
HVUL0H03448.2 HVUL5H22031.2 0.256557662017896
HVUL0H03448.2 HVUL5H22045.2 0.0342083397558965
HVUL0H03448.2 HVUL5H22379.2 0.40087128110217
HVUL0H03448.2 HVUL5H22968.2 0.337494967219133
HVUL0H03448.2 HVUL5H22970.2 0.309057730524326
HVUL0H03448.2 HVUL5H23218.2 0.313189752423666
HVUL0H03448.2 HVUL5H25356.2 0.291971795800992
HVUL0H03448.2 HVUL5H25360.2 0.361514405899361
HVUL0H03448.2 HVUL5H25703.2 0.162967873361463
HVUL0H03448.2 HVUL5H25762.2 0.395346177512038
HVUL0H03448.2 HVUL5H26371.2 0.316032102003615
HVUL0H03448.2 HVUL5H26827.2 0.136295777129258
HVUL0H03448.2 HVUL5H27142.2 0.40133132033736
HVUL0H03448.2 HVUL5H27517.2 0.246398528751685
HVUL0H03448.2 HVUL5H28829.2 0.373821443381271
HVUL0H03448.2 HVUL5H28910.2 0.271182366322373
HVUL0H03448.2 HVUL5H28949.2 0.359430611322044
HVUL0H03448.2 HVUL5H29110.2 0.314576567464975
HVUL0H03448.2 HVUL5H30360.2 0.334655906756073
HVUL0H03448.2 HVUL5H30607.2 0.203801428285885
HVUL0H03448.2 HVUL5H31425.2 0.0653767273027827
HVUL0H03448.2 HVUL5H31574.2 0.0365346116586464
HVUL0H03448.2 HVUL5H31765.2 0.179473189190082
HVUL0H03448.2 HVUL5H32464.2 0.293318441600737
HVUL0H03448.2 HVUL5H32750.2 0.314720083652849
HVUL0H03448.2 HVUL5H32753.2 0.0245896530365125
HVUL0H03448.2 HVUL5H32754.2 0.0597139402353623
HVUL0H03448.2 HVUL5H32755.2 0.144902637470305
HVUL0H03448.2 HVUL5H32756.2 0.111224527604568
HVUL0H03448.2 HVUL5H32757.2 0.049063600281507
HVUL0H03448.2 HVUL5H33572.2 0.36316369922057
HVUL0H03448.2 HVUL5H34179.2 0.346882040840927
HVUL0H03448.2 HVUL5H34180.2 0.243442457956667
HVUL0H03448.2 HVUL5H34499.2 0.413018732374842
HVUL0H03448.2 HVUL5H35182.2 0.400665722341972
HVUL0H03448.2 HVUL5H36133.2 0.119068035944026
HVUL0H03448.2 HVUL5H36336.2 0.386034705530845
HVUL0H03448.2 HVUL5H37821.2 0.145615217720024
HVUL0H03448.2 HVUL5H38807.2 0.0869130731831947
HVUL0H03448.2 HVUL5H38808.2 0.267049296394258
HVUL0H03448.2 HVUL5H39668.2 0.123572237819792
HVUL0H03448.2 HVUL5H39821.2 0.068500103502484
HVUL0H03448.2 HVUL5H40071.2 0.227789467899241
HVUL0H03448.2 HVUL5H41106.2 0.163556792225644
HVUL0H03448.2 HVUL5H41477.2 0.175136753457598
HVUL0H03448.2 HVUL5H41940.2 0.387195212499043
HVUL0H03448.2 HVUL5H42167.2 0.272122196962787
HVUL0H03448.2 HVUL5H43602.2 0.0444803400349668
HVUL0H03448.2 HVUL5H44901.2 0.0393698682574432
HVUL0H03448.2 HVUL5H45248.2 0.13141075021226
HVUL0H03448.2 HVUL5H45931.2 0.334983493250803
HVUL0H03448.2 HVUL5H47411.2 0.221735297190592
HVUL0H03448.2 HVUL5H48389.2 0.0586769438097389
HVUL0H03448.2 HVUL5H49107.2 0.246369827205108
HVUL0H03448.2 HVUL5H49575.2 0.289258650334866
HVUL0H03448.2 HVUL5H49949.2 0.352634935581636
HVUL0H03448.2 HVUL5H50157.2 0.346484763299245
HVUL0H03448.2 HVUL5H50998.2 0.338936318055075
HVUL0H03448.2 HVUL5H51283.2 0.238889131093772
HVUL0H03448.2 HVUL5H52409.2 0.154529604779772
HVUL0H03448.2 HVUL5H53344.2 0.415395966084428
HVUL0H03448.2 HVUL5H54817.2 0.195667512437026
HVUL0H03448.2 HVUL5H55327.2 0.098543064944436
HVUL0H03448.2 HVUL5H59550.2 0.356103173006113
HVUL0H03448.2 HVUL6H00578.2 0.372125380085834
HVUL0H03448.2 HVUL6H00579.2 0.351369579803058
HVUL0H03448.2 HVUL6H01532.2 0.333174802427813
HVUL0H03448.2 HVUL6H04137.2 0.00901325860159544
HVUL0H03448.2 HVUL6H05273.2 0.171922805557674
HVUL0H03448.2 HVUL6H05484.2 0.36221687028256
HVUL0H03448.2 HVUL6H05487.2 0.380149800504184
HVUL0H03448.2 HVUL6H06287.2 0.337844220988724
HVUL0H03448.2 HVUL6H06725.2 0.204070159636974
HVUL0H03448.2 HVUL6H07286.2 0.00594235727606566
HVUL0H03448.2 HVUL6H07493.2 0.0666518940974874
HVUL0H03448.2 HVUL6H08266.2 0.0326792296221609
HVUL0H03448.2 HVUL6H09727.2 0.219279616538831
HVUL0H03448.2 HVUL6H10655.2 0.25459825564685
HVUL0H03448.2 HVUL6H11304.2 0.377767653354334
HVUL0H03448.2 HVUL6H11866.2 0.146360052758214
HVUL0H03448.2 HVUL6H12676.2 0.291626971184934
HVUL0H03448.2 HVUL6H15174.2 0.39842462285801
HVUL0H03448.2 HVUL6H15570.2 0.174967083371509
HVUL0H03448.2 HVUL6H15630.2 0.351456942431218
HVUL0H03448.2 HVUL6H17185.2 0.201519221696222
HVUL0H03448.2 HVUL6H17291.2 0.274289563374632
HVUL0H03448.2 HVUL6H17797.2 0.326453761088002
HVUL0H03448.2 HVUL6H17912.2 0.284176402229877
HVUL0H03448.2 HVUL6H18926.2 0.323502643909415
HVUL0H03448.2 HVUL6H19235.2 0.0677979338065388
HVUL0H03448.2 HVUL6H20311.2 0.0681732968491169
HVUL0H03448.2 HVUL6H21520.2 0.102300648785299
HVUL0H03448.2 HVUL6H22211.2 0.397073929390114
HVUL0H03448.2 HVUL6H23910.2 0.283838101354836
HVUL0H03448.2 HVUL6H24129.2 0.0721980778461795
HVUL0H03448.2 HVUL6H24684.2 0.094222519673676
HVUL0H03448.2 HVUL6H25603.2 0.216325826765302
HVUL0H03448.2 HVUL6H26624.2 0.156914228520615
HVUL0H03448.2 HVUL6H27385.2 0.368073966428083
HVUL0H03448.2 HVUL6H27754.2 0.132551602336228
HVUL0H03448.2 HVUL6H29014.2 0.227282861319689
HVUL0H03448.2 HVUL6H29287.2 0.21482443759641
HVUL0H03448.2 HVUL6H29905.2 0.266236941331668
HVUL0H03448.2 HVUL6H30043.2 0.104963746822543
HVUL0H03448.2 HVUL6H30069.2 0.167484680908132
HVUL0H03448.2 HVUL6H30070.2 0.0465095572399573
HVUL0H03448.2 HVUL6H30755.2 0.260429307485303
HVUL0H03448.2 HVUL6H31603.2 0.207918609902152
HVUL0H03448.2 HVUL6H32598.2 0.33552854307851
HVUL0H03448.2 HVUL6H33693.2 0.268873302645359
HVUL0H03448.2 HVUL6H33871.2 0.301519499264364
HVUL0H03448.2 HVUL6H33984.2 0.215992533639705
HVUL0H03448.2 HVUL6H36086.2 0.387568241433234
HVUL0H03448.2 HVUL6H36469.2 0.0340575715283576
HVUL0H03448.2 HVUL6H36560.2 0.398200801456723
HVUL0H03448.2 HVUL6H37516.2 0.139798377269645
HVUL0H03448.2 HVUL6H37718.2 0.048460089522282
HVUL0H03448.2 HVUL6H38443.2 0.301509993333874
HVUL0H03448.2 HVUL6H39608.2 0.144209376779334
HVUL0H03448.2 HVUL6H40130.2 0.364656659579478
HVUL0H03448.2 HVUL6H40705.2 0.376232143097691
HVUL0H03448.2 HVUL6H40902.2 0.291606056551877
HVUL0H03448.2 HVUL6H41550.2 0.19892666954798
HVUL0H03448.2 HVUL6H41924.2 0.133919115733983
HVUL0H03448.2 HVUL6H42094.2 0.164905971105082
HVUL0H03448.2 HVUL6H42865.2 0.277713384859461
HVUL0H03448.2 HVUL6H43328.2 0.196203015960222
HVUL0H03448.2 HVUL6H45288.2 0.00264199992017598
HVUL0H03448.2 HVUL6H46846.2 0.369879755551364
HVUL0H03448.2 HVUL6H50310.2 0.398492473966465
HVUL0H03448.2 HVUL6H51875.2 0.382295180078084
HVUL0H03448.2 HVUL6H52171.2 0.131655363273847
HVUL0H03448.2 HVUL6H52448.2 0.343153789234396
HVUL0H03448.2 HVUL6H56821.2 0.289317328496108
HVUL0H03448.2 HVUL6H57332.2 0.338817438722954
HVUL0H03448.2 HVUL6H57527.2 0.187593429168716
HVUL0H03448.2 HVUL7H00669.2 0.366429574982529
HVUL0H03448.2 HVUL7H01902.2 0.246164881535405
HVUL0H03448.2 HVUL7H01951.2 0.289065775253263
HVUL0H03448.2 HVUL7H02237.2 0.184303555456582
HVUL0H03448.2 HVUL7H02259.2 0.179356668197375
HVUL0H03448.2 HVUL7H02925.2 0.192636920211159
HVUL0H03448.2 HVUL7H03162.2 0.332420888604383
HVUL0H03448.2 HVUL7H03712.2 0.0438460986220779
HVUL0H03448.2 HVUL7H05110.2 0.185844506102574
HVUL0H03448.2 HVUL7H07281.2 0.0277505422022172
HVUL0H03448.2 HVUL7H08155.2 0.30234064797539
HVUL0H03448.2 HVUL7H08957.2 0.312687849373594
HVUL0H03448.2 HVUL7H09094.2 0.232082843100817
HVUL0H03448.2 HVUL7H09435.2 0.0728464815731864
HVUL0H03448.2 HVUL7H10354.2 0.225108933648097
HVUL0H03448.2 HVUL7H10480.2 0.400861993063419
HVUL0H03448.2 HVUL7H10575.2 0.0816121730519859
HVUL0H03448.2 HVUL7H11256.2 0.364274287707795
HVUL0H03448.2 HVUL7H11412.2 0.348074973594045
HVUL0H03448.2 HVUL7H11452.2 0.216867989778176
HVUL0H03448.2 HVUL7H12545.2 0.404241070358134
HVUL0H03448.2 HVUL7H12760.2 0.372261137593028
HVUL0H03448.2 HVUL7H12761.2 0.243537370607818
HVUL0H03448.2 HVUL7H13615.2 0.283582489350032
HVUL0H03448.2 HVUL7H13741.2 0.31812432409437
HVUL0H03448.2 HVUL7H14152.2 0.315805556820005
HVUL0H03448.2 HVUL7H14845.2 0.223780824054776
HVUL0H03448.2 HVUL7H15045.2 0.208555661507708
HVUL0H03448.2 HVUL7H15553.2 0.190371362730697
HVUL0H03448.2 HVUL7H16113.2 0.196380213673761
HVUL0H03448.2 HVUL7H16385.2 0.35085838329346
HVUL0H03448.2 HVUL7H17673.2 0.122627140401437
HVUL0H03448.2 HVUL7H18684.2 0.0176956233622565
HVUL0H03448.2 HVUL7H18799.2 0.187570411415055
HVUL0H03448.2 HVUL7H19723.2 0.275899273145191
HVUL0H03448.2 HVUL7H21376.2 0.288831748312956
HVUL0H03448.2 HVUL7H21823.2 0.38137949958152
HVUL0H03448.2 HVUL7H23148.2 0.25182638975702
HVUL0H03448.2 HVUL7H23329.2 0.0683142165321227
HVUL0H03448.2 HVUL7H25429.2 0.330882432751712
HVUL0H03448.2 HVUL7H25557.2 0.253250944644907
HVUL0H03448.2 HVUL7H25565.2 0.143791110906412
HVUL0H03448.2 HVUL7H25654.2 0.224321726840567
HVUL0H03448.2 HVUL7H25881.2 0.0564413457309604
HVUL0H03448.2 HVUL7H26191.2 0.238565213915331
HVUL0H03448.2 HVUL7H27075.2 0.0734845286128944
HVUL0H03448.2 HVUL7H27178.2 0.0950852937264092
HVUL0H03448.2 HVUL7H27205.2 0.163611385130466
HVUL0H03448.2 HVUL7H28054.2 0.391054796024417
HVUL0H03448.2 HVUL7H28437.2 0.179658615997477
HVUL0H03448.2 HVUL7H28678.2 0.0802456818046225
HVUL0H03448.2 HVUL7H30227.2 0.153306627985551
HVUL0H03448.2 HVUL7H30237.2 0.0761096000108806
HVUL0H03448.2 HVUL7H30390.2 0.222806901441883
HVUL0H03448.2 HVUL7H31093.2 0.165168317306864
HVUL0H03448.2 HVUL7H31940.2 0.133866440636275
HVUL0H03448.2 HVUL7H32139.2 0.253414434414182
HVUL0H03448.2 HVUL7H32287.2 0.181109001911434
HVUL0H03448.2 HVUL7H32398.2 0.0334783183231415
HVUL0H03448.2 HVUL7H34343.2 0.352637109902248
HVUL0H03448.2 HVUL7H35076.2 0.3200971231227
HVUL0H03448.2 HVUL7H35576.2 0.259170400867576
HVUL0H03448.2 HVUL7H36292.2 0.0769084039510851
HVUL0H03448.2 HVUL7H36853.2 0.336116102815549
HVUL0H03448.2 HVUL7H38165.2 0.387675913645869
HVUL0H03448.2 HVUL7H39196.2 0.205304947617498
HVUL0H03448.2 HVUL7H39800.2 0.0783918825007609
HVUL0H03448.2 HVUL7H40151.2 0.313614512155533
HVUL0H03448.2 HVUL7H40919.2 0.0343522108600572
HVUL0H03448.2 HVUL7H41439.2 0.269236463916512
HVUL0H03448.2 HVUL7H43274.2 0.172908041560785
HVUL0H03448.2 HVUL7H46364.2 0.316959474320449
HVUL0H03448.2 HVUL7H47603.2 0.417609034733682
HVUL0H03448.2 HVUL7H48057.2 0.0769621449141337
HVUL0H03448.2 HVUL7H48434.2 0.380471102361584
HVUL0H03448.2 HVUL7H49025.2 0.166698951692361
HVUL0H03448.2 HVUL7H49658.2 0.367886908834093
HVUL0H03448.2 HVUL7H51973.2 0.157075487316726
HVUL0H03448.2 HVUL7H52497.2 0.329456635519318
HVUL0H03448.2 HVUL7H52771.2 0.256571209808793
HVUL0H03448.2 HVUL7H52893.2 0.264348686981387
HVUL0H03448.2 HVUL7H53796.2 0.323619777679247
HVUL0H03448.2 HVUL7H54500.2 0.372319032773785
HVUL0H03448.2 HVUL7H55922.2 0.270281083997971
HVUL0H03448.2 HVUL7H57823.2 0.198913363453987
HVUL0H03448.2 HVUL7H57978.2 0.353995375878616
HVUL0H03448.2 HVUL7H59337.2 0.366493862680609
HVUL0H03543.2 HVUL0H03914.2 0.21746712118712
HVUL0H03543.2 HVUL0H04104.2 0.109935951347566
HVUL0H03543.2 HVUL0H07395.2 0.408112891919809
HVUL0H03543.2 HVUL0H07603.2 0.0985693367718771
HVUL0H03543.2 HVUL0H07961.2 0.375652961835343
HVUL0H03543.2 HVUL0H09820.2 0.042855016608388
HVUL0H03543.2 HVUL0H10580.2 0.0416928316687879
HVUL0H03543.2 HVUL0H12603.2 0.127490512994988
HVUL0H03543.2 HVUL0H12663.2 0.183137330585776
HVUL0H03543.2 HVUL0H13152.2 0.370136367774811
HVUL0H03543.2 HVUL0H13383.2 0.0964528381674093
HVUL0H03543.2 HVUL0H15651.2 0.374880797522957
HVUL0H03543.2 HVUL0H16533.2 0.32022455728815
HVUL0H03543.2 HVUL0H17018.2 0.388187714204218
HVUL0H03543.2 HVUL0H18457.2 0.101532592383381
HVUL0H03543.2 HVUL0H18875.2 0.371610110092938
HVUL0H03543.2 HVUL0H20583.2 0.123286217014008
HVUL0H03543.2 HVUL0H21984.2 0.234712724176945
HVUL0H03543.2 HVUL0H26066.2 0.29296563568454
HVUL0H03543.2 HVUL0H30536.2 0.135372359187038
HVUL0H03543.2 HVUL0H31223.2 0.131234441751147
HVUL0H03543.2 HVUL0H35121.2 0.119298861092176
HVUL0H03543.2 HVUL0H45411.2 0.406180560177074
HVUL0H03543.2 HVUL0H46714.2 0.0426563168699802
HVUL0H03543.2 HVUL0H47946.2 0.107291463209737
HVUL0H03543.2 HVUL1H01391.2 0.144987112902223
HVUL0H03543.2 HVUL1H01910.2 0.415653894548954
HVUL0H03543.2 HVUL1H02310.2 0.296135581182387
HVUL0H03543.2 HVUL1H02488.2 0.382157471142847
HVUL0H03543.2 HVUL1H03020.2 0.115583860735856
HVUL0H03543.2 HVUL1H03639.2 0.0565979691974963
HVUL0H03543.2 HVUL1H04081.2 0.0280656842294322
HVUL0H03543.2 HVUL1H04659.2 0.276487897363581
HVUL0H03543.2 HVUL1H04968.2 0.358372448612195
HVUL0H03543.2 HVUL1H08426.2 0.150516905280676
HVUL0H03543.2 HVUL1H08998.2 0.0894745230354471
HVUL0H03543.2 HVUL1H09152.2 0.292179538966161
HVUL0H03543.2 HVUL1H09362.2 0.221914789561224
HVUL0H03543.2 HVUL1H10249.2 0.265261502925092
HVUL0H03543.2 HVUL1H10310.2 0.411661529115737
HVUL0H03543.2 HVUL1H11017.2 0.0816701864441952
HVUL0H03543.2 HVUL1H11018.2 0.245543550860083
HVUL0H03543.2 HVUL1H11849.2 0.222513305328481
HVUL0H03543.2 HVUL1H12016.2 0.4184020491893
HVUL0H03543.2 HVUL1H12084.2 0.109445374944208
HVUL0H03543.2 HVUL1H12443.2 0.0477439999338976
HVUL0H03543.2 HVUL1H12954.2 0.0455808370315261
HVUL0H03543.2 HVUL1H14266.2 0.0299979028242151
HVUL0H03543.2 HVUL1H14530.2 0.245197614840503
HVUL0H03543.2 HVUL1H15044.2 0.131646798614231
HVUL0H03543.2 HVUL1H15095.2 0.311681163226286
HVUL0H03543.2 HVUL1H16206.2 0.255430077790541
HVUL0H03543.2 HVUL1H17381.2 0.137765231473443
HVUL0H03543.2 HVUL1H17393.2 0.380418837511824
HVUL0H03543.2 HVUL1H18502.2 0.363325666566083
HVUL0H03543.2 HVUL1H18992.2 0.0497882045973903
HVUL0H03543.2 HVUL1H19658.2 0.00108885586727179
HVUL0H03543.2 HVUL1H21290.2 0.275381919662658
HVUL0H03543.2 HVUL1H21400.2 0.411862759165636
HVUL0H03543.2 HVUL1H21780.2 0.0130262680709329
HVUL0H03543.2 HVUL1H21958.2 0.367865984084371
HVUL0H03543.2 HVUL1H23576.2 0.301224799233013
HVUL0H03543.2 HVUL1H23884.2 0.153812836819167
HVUL0H03543.2 HVUL1H25781.2 0.12658719559194
HVUL0H03543.2 HVUL1H26693.2 0.248644381005599
HVUL0H03543.2 HVUL1H27440.2 0.0291175573465387
HVUL0H03543.2 HVUL1H27761.2 0.250056799647866
HVUL0H03543.2 HVUL1H28046.2 0.220250153235818
HVUL0H03543.2 HVUL1H28426.2 0.170960643685234
HVUL0H03543.2 HVUL1H29594.2 0.422903498870935
HVUL0H03543.2 HVUL1H29985.2 0.409183454616095
HVUL0H03543.2 HVUL1H31784.2 0.416169604722256
HVUL0H03543.2 HVUL1H33825.2 0.137806186552761
HVUL0H03543.2 HVUL1H34913.2 0.274955448563077
HVUL0H03543.2 HVUL1H38022.2 0.0697126469405122
HVUL0H03543.2 HVUL1H38418.2 0.0886566366457524
HVUL0H03543.2 HVUL1H40748.2 0.272388262192269
HVUL0H03543.2 HVUL1H41667.2 0.419662585481764
HVUL0H03543.2 HVUL1H42112.2 0.140739420766126
HVUL0H03543.2 HVUL1H42191.2 0.435097674453743
HVUL0H03543.2 HVUL1H43472.2 0.338265648575589
HVUL0H03543.2 HVUL1H45865.2 0.0718166664896602
HVUL0H03543.2 HVUL1H45917.2 0.185189742853998
HVUL0H03543.2 HVUL1H48708.2 0.134661837435215
HVUL0H03543.2 HVUL1H51055.2 0.411919783597522
HVUL0H03543.2 HVUL1H52569.2 0.325983978477915
HVUL0H03543.2 HVUL1H52571.2 0.168367303988506
HVUL0H03543.2 HVUL1H52784.2 0.259238671650454
HVUL0H03543.2 HVUL1H53950.2 0.399174304047478
HVUL0H03543.2 HVUL1H57238.2 0.307299253540138
HVUL0H03543.2 HVUL1H57565.2 0.411043351271058
HVUL0H03543.2 HVUL1H58589.2 0.2486546851189
HVUL0H03543.2 HVUL1H59682.2 0.0909655224613529
HVUL0H03543.2 HVUL2H00243.2 0.114078394337252
HVUL0H03543.2 HVUL2H01263.2 0.262337476379158
HVUL0H03543.2 HVUL2H01381.2 0.0212552123951243
HVUL0H03543.2 HVUL2H01828.2 0.227394892624826
HVUL0H03543.2 HVUL2H02126.2 0.417141465847559
HVUL0H03543.2 HVUL2H02222.2 0.0640559768352426
HVUL0H03543.2 HVUL2H03410.2 0.297393638857509
HVUL0H03543.2 HVUL2H03755.2 0.155566327423318
HVUL0H03543.2 HVUL2H05703.2 0.355550891691065
HVUL0H03543.2 HVUL2H05722.2 0.0751205692474148
HVUL0H03543.2 HVUL2H07171.2 0.412774530350232
HVUL0H03543.2 HVUL2H07582.2 0.218085776477066
HVUL0H03543.2 HVUL2H09416.2 0.164237625264096
HVUL0H03543.2 HVUL2H09675.2 0.3352079961551
HVUL0H03543.2 HVUL2H10166.2 0.383516540184208
HVUL0H03543.2 HVUL2H10376.2 0.115618007984525
HVUL0H03543.2 HVUL2H10433.2 0.0674260720234891
HVUL0H03543.2 HVUL2H10831.2 0.190166078511517
HVUL0H03543.2 HVUL2H11161.2 0.178897381205475
HVUL0H03543.2 HVUL2H12264.2 0.358796429250057
HVUL0H03543.2 HVUL2H12740.2 0.160402365113482
HVUL0H03543.2 HVUL2H13979.2 0.399052368728601
HVUL0H03543.2 HVUL2H14501.2 0.0773721466820001
HVUL0H03543.2 HVUL2H15256.2 0.357185080486588
HVUL0H03543.2 HVUL2H16064.2 0.137549570755224
HVUL0H03543.2 HVUL2H16106.2 0.38098807565336
HVUL0H03543.2 HVUL2H16919.2 0.0251885543914768
HVUL0H03543.2 HVUL2H17572.2 0.41419361269928
HVUL0H03543.2 HVUL2H18160.2 0.172313401608967
HVUL0H03543.2 HVUL2H18204.2 0.306066581837823
HVUL0H03543.2 HVUL2H18254.2 0.330331644090305
HVUL0H03543.2 HVUL2H18256.2 0.283963130260867
HVUL0H03543.2 HVUL2H18475.2 0.218355969125364
HVUL0H03543.2 HVUL2H19289.2 0.436188818579037
HVUL0H03543.2 HVUL2H19629.2 0.388968734333736
HVUL0H03543.2 HVUL2H19960.2 0.116034807297593
HVUL0H03543.2 HVUL2H20368.2 0.19950120484497
HVUL0H03543.2 HVUL2H22219.2 0.435232186032997
HVUL0H03543.2 HVUL2H22684.2 0.325562079546014
HVUL0H03543.2 HVUL2H22719.2 0.160688521071906
HVUL0H03543.2 HVUL2H22733.2 0.410724356383889
HVUL0H03543.2 HVUL2H23132.2 0.248028789663863
HVUL0H03543.2 HVUL2H24005.2 0.0632223093736149
HVUL0H03543.2 HVUL2H24180.2 0.4151076628911
HVUL0H03543.2 HVUL2H24234.2 0.385415278543349
HVUL0H03543.2 HVUL2H24723.2 0.204736517906329
HVUL0H03543.2 HVUL2H25161.2 0.423095235574891
HVUL0H03543.2 HVUL2H25222.2 0.420933418845105
HVUL0H03543.2 HVUL2H25943.2 0.445066727974217
HVUL0H03543.2 HVUL2H26103.2 0.0734761233239162
HVUL0H03543.2 HVUL2H26551.2 0.411560731310478
HVUL0H03543.2 HVUL2H27561.2 0.222699928247177
HVUL0H03543.2 HVUL2H28179.2 0.0362261254122593
HVUL0H03543.2 HVUL2H29281.2 0.419524791945331
HVUL0H03543.2 HVUL2H29695.2 0.203834154321283
HVUL0H03543.2 HVUL2H29745.2 0.408168343740941
HVUL0H03543.2 HVUL2H30559.2 0.127682297893906
HVUL0H03543.2 HVUL2H31368.2 0.257957802912655
HVUL0H03543.2 HVUL2H31624.2 0.238293843823829
HVUL0H03543.2 HVUL2H31746.2 0.0654844540288616
HVUL0H03543.2 HVUL2H31875.2 0.108127899129139
HVUL0H03543.2 HVUL2H32775.2 0.43800800457387
HVUL0H03543.2 HVUL2H32843.2 0.287618527029364
HVUL0H03543.2 HVUL2H33188.2 0.382850499426927
HVUL0H03543.2 HVUL2H33642.2 0.300457100870928
HVUL0H03543.2 HVUL2H34435.2 0.243314650458316
HVUL0H03543.2 HVUL2H35149.2 0.284906556768313
HVUL0H03543.2 HVUL2H35246.2 0.352716900880528
HVUL0H03543.2 HVUL2H35570.2 0.0601917286633812
HVUL0H03543.2 HVUL2H35813.2 0.227398419107969
HVUL0H03543.2 HVUL2H35814.2 0.064690793323615
HVUL0H03543.2 HVUL2H36045.2 0.351856402493492
HVUL0H03543.2 HVUL2H36066.2 0.141571541736858
HVUL0H03543.2 HVUL2H36784.2 0.0307276793155029
HVUL0H03543.2 HVUL2H37118.2 0.211062100291613
HVUL0H03543.2 HVUL2H38095.2 0.12661668887039
HVUL0H03543.2 HVUL2H39733.2 0.267064731381933
HVUL0H03543.2 HVUL2H40557.2 0.365327547866484
HVUL0H03543.2 HVUL2H43055.2 0.30326382399297
HVUL0H03543.2 HVUL2H43583.2 0.127824327768953
HVUL0H03543.2 HVUL2H44689.2 0.196815525724757
HVUL0H03543.2 HVUL2H45175.2 0.376916448218526
HVUL0H03543.2 HVUL2H45312.2 0.405071458970944
HVUL0H03543.2 HVUL2H45582.2 0.153236383679224
HVUL0H03543.2 HVUL2H45909.2 0.0910055512319892
HVUL0H03543.2 HVUL2H46409.2 0.420524601119563
HVUL0H03543.2 HVUL2H46560.2 0.16973764688148
HVUL0H03543.2 HVUL2H46702.2 0.279468498974978
HVUL0H03543.2 HVUL2H48110.2 0.368793837465981
HVUL0H03543.2 HVUL2H49844.2 0.194209694421592
HVUL0H03543.2 HVUL2H50134.2 0.0734439039706773
HVUL0H03543.2 HVUL2H50975.2 0.18275029988853
HVUL0H03543.2 HVUL2H50984.2 0.397234688718479
HVUL0H03543.2 HVUL2H52425.2 0.223458555542471
HVUL0H03543.2 HVUL2H52460.2 0.443851481366331
HVUL0H03543.2 HVUL2H52768.2 0.377684686618174
HVUL0H03543.2 HVUL2H53369.2 0.0676033723587049
HVUL0H03543.2 HVUL2H54250.2 0.126020457283564
HVUL0H03543.2 HVUL2H54717.2 0.375558823455625
HVUL0H03543.2 HVUL2H54935.2 0.133928755627038
HVUL0H03543.2 HVUL3H00896.2 0.0529231326281252
HVUL0H03543.2 HVUL3H00974.2 0.238526266004219
HVUL0H03543.2 HVUL3H01512.2 0.168944601932067
HVUL0H03543.2 HVUL3H01536.2 0.338012251440019
HVUL0H03543.2 HVUL3H02243.2 0.334972747345945
HVUL0H03543.2 HVUL3H03322.2 0.152275271148341
HVUL0H03543.2 HVUL3H03522.2 0.0436234054536957
HVUL0H03543.2 HVUL3H03996.2 0.42981566608043
HVUL0H03543.2 HVUL3H04986.2 0.331299372024619
HVUL0H03543.2 HVUL3H05437.2 0.115799011219965
HVUL0H03543.2 HVUL3H05641.2 0.0447487271816937
HVUL0H03543.2 HVUL3H05642.2 0.138858395526041
HVUL0H03543.2 HVUL3H07787.2 0.353405134200464
HVUL0H03543.2 HVUL3H08229.2 0.320868792006947
HVUL0H03543.2 HVUL3H08331.2 0.054632338487192
HVUL0H03543.2 HVUL3H11637.2 0.214356411876137
HVUL0H03543.2 HVUL3H12428.2 0.268324629136142
HVUL0H03543.2 HVUL3H12601.2 0.178112833737297
HVUL0H03543.2 HVUL3H12718.2 0.258503880539505
HVUL0H03543.2 HVUL3H13162.2 0.304147864734702
HVUL0H03543.2 HVUL3H13303.2 0.353381776508983
HVUL0H03543.2 HVUL3H14151.2 0.204818099856057
HVUL0H03543.2 HVUL3H14647.2 0.37937601153055
HVUL0H03543.2 HVUL3H14759.2 0.414239330241882
HVUL0H03543.2 HVUL3H15097.2 0.350951985695113
HVUL0H03543.2 HVUL3H15768.2 0.281861186092576
HVUL0H03543.2 HVUL3H15887.2 0.342207852149555
HVUL0H03543.2 HVUL3H16282.2 0.213105481435963
HVUL0H03543.2 HVUL3H17611.2 0.298893369579747
HVUL0H03543.2 HVUL3H17781.2 0.271950694936871
HVUL0H03543.2 HVUL3H18319.2 0.0016016575805936
HVUL0H03543.2 HVUL3H18448.2 0.381035556882697
HVUL0H03543.2 HVUL3H18918.2 0.0713444850095995
HVUL0H03543.2 HVUL3H18920.2 0.102415709196389
HVUL0H03543.2 HVUL3H18922.2 0.123742566059434
HVUL0H03543.2 HVUL3H19281.2 0.300035863479409
HVUL0H03543.2 HVUL3H19415.2 0.414577430324523
HVUL0H03543.2 HVUL3H20428.2 0.374400993413031
HVUL0H03543.2 HVUL3H21568.2 0.152050988011234
HVUL0H03543.2 HVUL3H21570.2 0.429211448073149
HVUL0H03543.2 HVUL3H21714.2 0.441275283884883
HVUL0H03543.2 HVUL3H22750.2 0.174702195124209
HVUL0H03543.2 HVUL3H22942.2 0.359578003841564
HVUL0H03543.2 HVUL3H23068.2 0.181028373947551
HVUL0H03543.2 HVUL3H23762.2 0.171661022203993
HVUL0H03543.2 HVUL3H24263.2 0.281482311193992
HVUL0H03543.2 HVUL3H24265.2 0.134504803978764
HVUL0H03543.2 HVUL3H24266.2 0.29948603501452
HVUL0H03543.2 HVUL3H26931.2 0.0794224619902075
HVUL0H03543.2 HVUL3H27292.2 0.257890126528651
HVUL0H03543.2 HVUL3H27507.2 0.0139134548648208
HVUL0H03543.2 HVUL3H31373.2 0.108267495664935
HVUL0H03543.2 HVUL3H32982.2 0.356115612671084
HVUL0H03543.2 HVUL3H33094.2 0.409492504035792
HVUL0H03543.2 HVUL3H34998.2 0.104676650342019
HVUL0H03543.2 HVUL3H35285.2 0.201909522259246
HVUL0H03543.2 HVUL3H37080.2 0.378410647772795
HVUL0H03543.2 HVUL3H37961.2 0.225533954066163
HVUL0H03543.2 HVUL3H38013.2 0.0661049048759352
HVUL0H03543.2 HVUL3H38801.2 0.187856260937283
HVUL0H03543.2 HVUL3H39846.2 0.325490952634128
HVUL0H03543.2 HVUL3H41673.2 0.22570056005805
HVUL0H03543.2 HVUL3H42482.2 0.163277398549115
HVUL0H03543.2 HVUL3H43787.2 0.156636071456982
HVUL0H03543.2 HVUL3H45441.2 0.268789682035535
HVUL0H03543.2 HVUL3H45820.2 0.159793606095101
HVUL0H03543.2 HVUL3H46221.2 0.0320088153315033
HVUL0H03543.2 HVUL3H46222.2 0.0186971452026901
HVUL0H03543.2 HVUL3H46948.2 0.150377613427015
HVUL0H03543.2 HVUL3H48376.2 0.271969292098168
HVUL0H03543.2 HVUL3H50496.2 0.403576804320987
HVUL0H03543.2 HVUL3H55696.2 0.0851505576622438
HVUL0H03543.2 HVUL3H55706.2 0.26574841484635
HVUL0H03543.2 HVUL3H56227.2 0.143284952112535
HVUL0H03543.2 HVUL3H56809.2 0.362234017679085
HVUL0H03543.2 HVUL3H57619.2 0.0501113940521564
HVUL0H03543.2 HVUL3H57924.2 0.122930160460133
HVUL0H03543.2 HVUL4H01292.2 0.166182543008986
HVUL0H03543.2 HVUL4H01567.2 0.00339740871509002
HVUL0H03543.2 HVUL4H02701.2 0.378626611881072
HVUL0H03543.2 HVUL4H02987.2 0.075774920396793
HVUL0H03543.2 HVUL4H03262.2 0.0786089130796859
HVUL0H03543.2 HVUL4H03498.2 0.100447220490209
HVUL0H03543.2 HVUL4H03611.2 0.0691765653891055
HVUL0H03543.2 HVUL4H03924.2 0.100394842197306
HVUL0H03543.2 HVUL4H04419.2 0.179585047464013
HVUL0H03543.2 HVUL4H04887.2 0.432117535024165
HVUL0H03543.2 HVUL4H04952.2 0.084595057325321
HVUL0H03543.2 HVUL4H06480.2 0.267534880191131
HVUL0H03543.2 HVUL4H07474.2 0.126324784422926
HVUL0H03543.2 HVUL4H07828.2 0.130216329142228
HVUL0H03543.2 HVUL4H08159.2 0.294074851192936
HVUL0H03543.2 HVUL4H08248.2 0.320492547352182
HVUL0H03543.2 HVUL4H08490.2 0.308909397090558
HVUL0H03543.2 HVUL4H08860.2 0.023548902188549
HVUL0H03543.2 HVUL4H09246.2 0.199521173295905
HVUL0H03543.2 HVUL4H10534.2 0.423293521797656
HVUL0H03543.2 HVUL4H10535.2 0.0836091085893295
HVUL0H03543.2 HVUL4H10599.2 0.384559880937204
HVUL0H03543.2 HVUL4H11493.2 0.0923755172535597
HVUL0H03543.2 HVUL4H12172.2 0.426866717618391
HVUL0H03543.2 HVUL4H12658.2 0.410556014891003
HVUL0H03543.2 HVUL4H13254.2 0.21858976843748
HVUL0H03543.2 HVUL4H13284.2 0.055302644174342
HVUL0H03543.2 HVUL4H14105.2 0.0362928439891222
HVUL0H03543.2 HVUL4H14395.2 0.256928810463565
HVUL0H03543.2 HVUL4H14799.2 0.299731158038802
HVUL0H03543.2 HVUL4H17201.2 0.114912340260771
HVUL0H03543.2 HVUL4H18320.2 0.048730344745352
HVUL0H03543.2 HVUL4H20047.2 0.21391791660426
HVUL0H03543.2 HVUL4H20452.2 0.120294210893502
HVUL0H03543.2 HVUL4H20935.2 0.399380299112934
HVUL0H03543.2 HVUL4H20936.2 0.334212831989158
HVUL0H03543.2 HVUL4H20939.2 0.429522315125436
HVUL0H03543.2 HVUL4H21383.2 0.089361861855449
HVUL0H03543.2 HVUL4H21602.2 0.118494795483448
HVUL0H03543.2 HVUL4H22567.2 0.0370026297139986
HVUL0H03543.2 HVUL4H23088.2 0.116239641091994
HVUL0H03543.2 HVUL4H23319.2 0.0300112880688301
HVUL0H03543.2 HVUL4H24293.2 0.0163037126348857
HVUL0H03543.2 HVUL4H24321.2 0.328308135243309
HVUL0H03543.2 HVUL4H24964.2 0.293706817133884
HVUL0H03543.2 HVUL4H24985.2 0.172760384939941
HVUL0H03543.2 HVUL4H25018.2 0.258767121996288
HVUL0H03543.2 HVUL4H25663.2 0.147851775133685
HVUL0H03543.2 HVUL4H26286.2 0.00820095995112436
HVUL0H03543.2 HVUL4H26602.2 0.273547740288737
HVUL0H03543.2 HVUL4H29382.2 0.21787148331653
HVUL0H03543.2 HVUL4H29640.2 0.24554066504899
HVUL0H03543.2 HVUL4H29820.2 0.0836421528090649
HVUL0H03543.2 HVUL4H29960.2 0.263081733773795
HVUL0H03543.2 HVUL4H30526.2 0.236952359686803
HVUL0H03543.2 HVUL4H31121.2 0.0508873474181376
HVUL0H03543.2 HVUL4H31144.2 0.19988664723434
HVUL0H03543.2 HVUL4H31285.2 0.296219626222147
HVUL0H03543.2 HVUL4H32574.2 0.207157144303204
HVUL0H03543.2 HVUL4H32725.2 0.118462514450123
HVUL0H03543.2 HVUL4H33125.2 0.186584315508009
HVUL0H03543.2 HVUL4H33897.2 0.19575850572937
HVUL0H03543.2 HVUL4H34907.2 0.0949678349676374
HVUL0H03543.2 HVUL4H35072.2 0.206268754453321
HVUL0H03543.2 HVUL4H36166.2 0.350753984950853
HVUL0H03543.2 HVUL4H36344.2 0.176936703375195
HVUL0H03543.2 HVUL4H37513.2 0.0789060832390247
HVUL0H03543.2 HVUL4H38119.2 0.128266064560559
HVUL0H03543.2 HVUL4H38242.2 0.306315301647813
HVUL0H03543.2 HVUL4H38563.2 0.0153992940058337
HVUL0H03543.2 HVUL4H38756.2 0.137531184921917
HVUL0H03543.2 HVUL4H39007.2 0.0989327500534891
HVUL0H03543.2 HVUL4H42499.2 0.114132592847311
HVUL0H03543.2 HVUL4H42553.2 0.272885418031243
HVUL0H03543.2 HVUL4H47765.2 0.00566892605786003
HVUL0H03543.2 HVUL4H47767.2 0.270074688318227
HVUL0H03543.2 HVUL4H48525.2 0.214547593929536
HVUL0H03543.2 HVUL4H50715.2 0.244372934419505
HVUL0H03543.2 HVUL4H51783.2 0.442318914707552
HVUL0H03543.2 HVUL4H54015.2 0.240600016231408
HVUL0H03543.2 HVUL4H54458.2 0.212469595995754
HVUL0H03543.2 HVUL4H55621.2 0.278567947457188
HVUL0H03543.2 HVUL4H55780.2 0.139869064859106
HVUL0H03543.2 HVUL4H55852.2 0.365399048547841
HVUL0H03543.2 HVUL4H56078.2 0.100958532236419
HVUL0H03543.2 HVUL4H58521.2 0.280909001905319
HVUL0H03543.2 HVUL4H59046.2 0.427687138504696
HVUL0H03543.2 HVUL4H59209.2 0.034833792397429
HVUL0H03543.2 HVUL4H59419.2 0.199235471429281
HVUL0H03543.2 HVUL5H01666.2 0.0659475977565702
HVUL0H03543.2 HVUL5H02085.2 0.360720037710242
HVUL0H03543.2 HVUL5H02508.2 0.0554079149810673
HVUL0H03543.2 HVUL5H02714.2 0.211014784712732
HVUL0H03543.2 HVUL5H02899.2 0.160305397352186
HVUL0H03543.2 HVUL5H02983.2 0.328161137661455
HVUL0H03543.2 HVUL5H03710.2 0.182364707463462
HVUL0H03543.2 HVUL5H04065.2 0.337673434580242
HVUL0H03543.2 HVUL5H04245.2 0.290276190843293
HVUL0H03543.2 HVUL5H04523.2 0.0142904428685522
HVUL0H03543.2 HVUL5H04569.2 0.230461557229293
HVUL0H03543.2 HVUL5H04570.2 0.310312022184049
HVUL0H03543.2 HVUL5H05635.2 0.428411199425508
HVUL0H03543.2 HVUL5H05659.2 0.385583639092091
HVUL0H03543.2 HVUL5H06737.2 0.261190321563284
HVUL0H03543.2 HVUL5H06851.2 0.37370881725719
HVUL0H03543.2 HVUL5H06867.2 0.266724004695298
HVUL0H03543.2 HVUL5H07113.2 0.408840078403675
HVUL0H03543.2 HVUL5H09951.2 0.252674072110333
HVUL0H03543.2 HVUL5H11816.2 0.0371441727531676
HVUL0H03543.2 HVUL5H12069.2 0.169225558707
HVUL0H03543.2 HVUL5H12102.2 0.159769725964516
HVUL0H03543.2 HVUL5H12193.2 0.20568660493037
HVUL0H03543.2 HVUL5H12524.2 0.342595686806104
HVUL0H03543.2 HVUL5H14862.2 0.0630372811026153
HVUL0H03543.2 HVUL5H15696.2 0.334904885153238
HVUL0H03543.2 HVUL5H15901.2 0.398283115805527
HVUL0H03543.2 HVUL5H16046.2 0.179246464116529
HVUL0H03543.2 HVUL5H16644.2 0.280136135290501
HVUL0H03543.2 HVUL5H18137.2 0.00492096477184422
HVUL0H03543.2 HVUL5H19345.2 0.106026792876914
HVUL0H03543.2 HVUL5H19727.2 0.341282646861636
HVUL0H03543.2 HVUL5H20357.2 0.36784647395995
HVUL0H03543.2 HVUL5H20781.2 0.318649535309534
HVUL0H03543.2 HVUL5H22031.2 0.2127160491864
HVUL0H03543.2 HVUL5H22045.2 0.0123580501261075
HVUL0H03543.2 HVUL5H22379.2 0.435943034186518
HVUL0H03543.2 HVUL5H22968.2 0.393441968247422
HVUL0H03543.2 HVUL5H22970.2 0.353794200571531
HVUL0H03543.2 HVUL5H23218.2 0.333355870892874
HVUL0H03543.2 HVUL5H25356.2 0.352393398322157
HVUL0H03543.2 HVUL5H25360.2 0.365032201015234
HVUL0H03543.2 HVUL5H25703.2 0.202470660546255
HVUL0H03543.2 HVUL5H25762.2 0.398172269352941
HVUL0H03543.2 HVUL5H26371.2 0.340970567335931
HVUL0H03543.2 HVUL5H26827.2 0.156524584100691
HVUL0H03543.2 HVUL5H27142.2 0.431370184295099
HVUL0H03543.2 HVUL5H27517.2 0.193733967434787
HVUL0H03543.2 HVUL5H28829.2 0.377573056916642
HVUL0H03543.2 HVUL5H28910.2 0.351749878604596
HVUL0H03543.2 HVUL5H28949.2 0.323460153301836
HVUL0H03543.2 HVUL5H29110.2 0.369351827784613
HVUL0H03543.2 HVUL5H30360.2 0.31335376419777
HVUL0H03543.2 HVUL5H30607.2 0.267383426566028
HVUL0H03543.2 HVUL5H31425.2 0.0290165496408261
HVUL0H03543.2 HVUL5H31574.2 0.052481893757502
HVUL0H03543.2 HVUL5H31765.2 0.105483763253959
HVUL0H03543.2 HVUL5H32464.2 0.294311928208331
HVUL0H03543.2 HVUL5H32750.2 0.336714179249706
HVUL0H03543.2 HVUL5H32753.2 0.0100411953790012
HVUL0H03543.2 HVUL5H32754.2 0.0393506501290489
HVUL0H03543.2 HVUL5H32755.2 0.0857293244634177
HVUL0H03543.2 HVUL5H32756.2 0.0748036061059255
HVUL0H03543.2 HVUL5H32757.2 0.0210597295689975
HVUL0H03543.2 HVUL5H33572.2 0.34135331376923
HVUL0H03543.2 HVUL5H34179.2 0.365215234539476
HVUL0H03543.2 HVUL5H34180.2 0.294032467982245
HVUL0H03543.2 HVUL5H34499.2 0.42943118531701
HVUL0H03543.2 HVUL5H35182.2 0.382673568687941
HVUL0H03543.2 HVUL5H36133.2 0.141385757977444
HVUL0H03543.2 HVUL5H36336.2 0.407194479686365
HVUL0H03543.2 HVUL5H37821.2 0.0769951478411901
HVUL0H03543.2 HVUL5H38807.2 0.0465424773035875
HVUL0H03543.2 HVUL5H38808.2 0.31338688692324
HVUL0H03543.2 HVUL5H39668.2 0.166225143545205
HVUL0H03543.2 HVUL5H39821.2 0.0745400097233008
HVUL0H03543.2 HVUL5H40071.2 0.172512040497528
HVUL0H03543.2 HVUL5H41106.2 0.200482319661811
HVUL0H03543.2 HVUL5H41477.2 0.193595768454657
HVUL0H03543.2 HVUL5H41940.2 0.385015512614005
HVUL0H03543.2 HVUL5H42167.2 0.27755241940149
HVUL0H03543.2 HVUL5H43602.2 0.0179917315851452
HVUL0H03543.2 HVUL5H44901.2 0.059085331811413
HVUL0H03543.2 HVUL5H45248.2 0.139790728042403
HVUL0H03543.2 HVUL5H45931.2 0.291891775956653
HVUL0H03543.2 HVUL5H47411.2 0.152293967204243
HVUL0H03543.2 HVUL5H48389.2 0.0718116994665144
HVUL0H03543.2 HVUL5H49107.2 0.286604190342072
HVUL0H03543.2 HVUL5H49575.2 0.23888710013603
HVUL0H03543.2 HVUL5H49949.2 0.407758175816322
HVUL0H03543.2 HVUL5H50157.2 0.370322966779353
HVUL0H03543.2 HVUL5H50998.2 0.379843918617997
HVUL0H03543.2 HVUL5H51283.2 0.217849020036386
HVUL0H03543.2 HVUL5H52409.2 0.15923106081215
HVUL0H03543.2 HVUL5H53344.2 0.440533072144032
HVUL0H03543.2 HVUL5H54817.2 0.196534473239387
HVUL0H03543.2 HVUL5H55327.2 0.122969789326286
HVUL0H03543.2 HVUL5H59550.2 0.382722920503551
HVUL0H03543.2 HVUL6H00578.2 0.405191464442343
HVUL0H03543.2 HVUL6H00579.2 0.315743138162689
HVUL0H03543.2 HVUL6H01532.2 0.304491059130134
HVUL0H03543.2 HVUL6H04137.2 0.00244730753444768
HVUL0H03543.2 HVUL6H05273.2 0.0995791281367816
HVUL0H03543.2 HVUL6H05484.2 0.354322632557884
HVUL0H03543.2 HVUL6H05487.2 0.425295365586112
HVUL0H03543.2 HVUL6H06287.2 0.310182854191714
HVUL0H03543.2 HVUL6H06725.2 0.168168641258583
HVUL0H03543.2 HVUL6H07286.2 0.00190389436185827
HVUL0H03543.2 HVUL6H07493.2 0.0658050324668351
HVUL0H03543.2 HVUL6H08266.2 0.0369432055185948
HVUL0H03543.2 HVUL6H09727.2 0.237041454928114
HVUL0H03543.2 HVUL6H10655.2 0.299300776687185
HVUL0H03543.2 HVUL6H11304.2 0.382172452663679
HVUL0H03543.2 HVUL6H11866.2 0.141875659493546
HVUL0H03543.2 HVUL6H12676.2 0.294041997205154
HVUL0H03543.2 HVUL6H15174.2 0.409145704878469
HVUL0H03543.2 HVUL6H15570.2 0.208508731856562
HVUL0H03543.2 HVUL6H15630.2 0.3908749583374
HVUL0H03543.2 HVUL6H17185.2 0.201776291914576
HVUL0H03543.2 HVUL6H17291.2 0.21992489104887
HVUL0H03543.2 HVUL6H17797.2 0.344353115970879
HVUL0H03543.2 HVUL6H17912.2 0.253678117378354
HVUL0H03543.2 HVUL6H18926.2 0.323899491146442
HVUL0H03543.2 HVUL6H19235.2 0.0897777847402206
HVUL0H03543.2 HVUL6H20311.2 0.0303809085093971
HVUL0H03543.2 HVUL6H21520.2 0.106874017480578
HVUL0H03543.2 HVUL6H22211.2 0.444551140443012
HVUL0H03543.2 HVUL6H23910.2 0.298379687866746
HVUL0H03543.2 HVUL6H24129.2 0.0309765098505292
HVUL0H03543.2 HVUL6H24684.2 0.132463324808001
HVUL0H03543.2 HVUL6H25603.2 0.242638239122701
HVUL0H03543.2 HVUL6H26624.2 0.153494037357081
HVUL0H03543.2 HVUL6H27385.2 0.401506233325187
HVUL0H03543.2 HVUL6H27754.2 0.146829539501867
HVUL0H03543.2 HVUL6H29014.2 0.21519079243289
HVUL0H03543.2 HVUL6H29287.2 0.186999457853557
HVUL0H03543.2 HVUL6H29905.2 0.312808045178076
HVUL0H03543.2 HVUL6H30043.2 0.0564838449630277
HVUL0H03543.2 HVUL6H30069.2 0.0946571427254584
HVUL0H03543.2 HVUL6H30070.2 0.0691073094410236
HVUL0H03543.2 HVUL6H30755.2 0.209628808432767
HVUL0H03543.2 HVUL6H31603.2 0.261715895560009
HVUL0H03543.2 HVUL6H32598.2 0.293313103307384
HVUL0H03543.2 HVUL6H33693.2 0.243495814105135
HVUL0H03543.2 HVUL6H33871.2 0.292408075003782
HVUL0H03543.2 HVUL6H33984.2 0.260187749965352
HVUL0H03543.2 HVUL6H36086.2 0.404116716297431
HVUL0H03543.2 HVUL6H36469.2 0.0464244317344848
HVUL0H03543.2 HVUL6H36560.2 0.431955175401197
HVUL0H03543.2 HVUL6H37516.2 0.114143687542764
HVUL0H03543.2 HVUL6H37718.2 0.0183118270284856
HVUL0H03543.2 HVUL6H38443.2 0.366152153933882
HVUL0H03543.2 HVUL6H39608.2 0.18219847641706
HVUL0H03543.2 HVUL6H40130.2 0.406631738020501
HVUL0H03543.2 HVUL6H40705.2 0.418284443725003
HVUL0H03543.2 HVUL6H40902.2 0.327348911849163
HVUL0H03543.2 HVUL6H41550.2 0.182024107973199
HVUL0H03543.2 HVUL6H41924.2 0.189813055570417
HVUL0H03543.2 HVUL6H42094.2 0.166130577481669
HVUL0H03543.2 HVUL6H42865.2 0.238512002895957
HVUL0H03543.2 HVUL6H43328.2 0.119396526478202
HVUL0H03543.2 HVUL6H45288.2 0.00058796605599814
HVUL0H03543.2 HVUL6H46846.2 0.421152757786224
HVUL0H03543.2 HVUL6H50310.2 0.423097114613565
HVUL0H03543.2 HVUL6H51875.2 0.353079593585426
HVUL0H03543.2 HVUL6H52171.2 0.155910589123208
HVUL0H03543.2 HVUL6H52448.2 0.295933601548865
HVUL0H03543.2 HVUL6H56821.2 0.330725536022324
HVUL0H03543.2 HVUL6H57332.2 0.387239073045657
HVUL0H03543.2 HVUL6H57527.2 0.211166307385895
HVUL0H03543.2 HVUL7H00669.2 0.385155173706471
HVUL0H03543.2 HVUL7H01902.2 0.30975579965586
HVUL0H03543.2 HVUL7H01951.2 0.359552155915196
HVUL0H03543.2 HVUL7H02237.2 0.119615365635338
HVUL0H03543.2 HVUL7H02259.2 0.101149799556365
HVUL0H03543.2 HVUL7H02925.2 0.133578373059034
HVUL0H03543.2 HVUL7H03162.2 0.348614295333871
HVUL0H03543.2 HVUL7H03712.2 0.0446190553451848
HVUL0H03543.2 HVUL7H05110.2 0.249237840237779
HVUL0H03543.2 HVUL7H07281.2 0.0305877316690885
HVUL0H03543.2 HVUL7H08155.2 0.347529143530254
HVUL0H03543.2 HVUL7H08957.2 0.325497616333431
HVUL0H03543.2 HVUL7H09094.2 0.202332253547593
HVUL0H03543.2 HVUL7H09435.2 0.112480899249838
HVUL0H03543.2 HVUL7H10354.2 0.180283203519542
HVUL0H03543.2 HVUL7H10480.2 0.420137662436295
HVUL0H03543.2 HVUL7H10575.2 0.109802659226859
HVUL0H03543.2 HVUL7H11256.2 0.353265303904817
HVUL0H03543.2 HVUL7H11412.2 0.359007554638369
HVUL0H03543.2 HVUL7H11452.2 0.138330779129625
HVUL0H03543.2 HVUL7H12545.2 0.409231395834881
HVUL0H03543.2 HVUL7H12760.2 0.355874041169977
HVUL0H03543.2 HVUL7H12761.2 0.234316381805447
HVUL0H03543.2 HVUL7H13615.2 0.227173018290935
HVUL0H03543.2 HVUL7H13741.2 0.352776053710211
HVUL0H03543.2 HVUL7H14152.2 0.29472859446295
HVUL0H03543.2 HVUL7H14845.2 0.194184484187679
HVUL0H03543.2 HVUL7H15045.2 0.162572248178716
HVUL0H03543.2 HVUL7H15553.2 0.11554033931474
HVUL0H03543.2 HVUL7H16113.2 0.192994550283071
HVUL0H03543.2 HVUL7H16385.2 0.373568140176064
HVUL0H03543.2 HVUL7H17673.2 0.0751672442973263
HVUL0H03543.2 HVUL7H18684.2 0.00693358348460014
HVUL0H03543.2 HVUL7H18799.2 0.223405117453972
HVUL0H03543.2 HVUL7H19723.2 0.288559912091253
HVUL0H03543.2 HVUL7H21376.2 0.320844301155782
HVUL0H03543.2 HVUL7H21823.2 0.388400843907346
HVUL0H03543.2 HVUL7H23148.2 0.211020275927662
HVUL0H03543.2 HVUL7H23329.2 0.0852516566625483
HVUL0H03543.2 HVUL7H25429.2 0.350238993714405
HVUL0H03543.2 HVUL7H25557.2 0.309349831145965
HVUL0H03543.2 HVUL7H25565.2 0.143266761719141
HVUL0H03543.2 HVUL7H25654.2 0.278123437331118
HVUL0H03543.2 HVUL7H25881.2 0.0237397439966643
HVUL0H03543.2 HVUL7H26191.2 0.228117726392375
HVUL0H03543.2 HVUL7H27075.2 0.078520720749209
HVUL0H03543.2 HVUL7H27178.2 0.0981070043656264
HVUL0H03543.2 HVUL7H27205.2 0.206682006775128
HVUL0H03543.2 HVUL7H28054.2 0.429540157161216
HVUL0H03543.2 HVUL7H28437.2 0.208830245652609
HVUL0H03543.2 HVUL7H28678.2 0.0425909537525346
HVUL0H03543.2 HVUL7H30227.2 0.0867202085039866
HVUL0H03543.2 HVUL7H30237.2 0.0936612798574016
HVUL0H03543.2 HVUL7H30390.2 0.255302556705768
HVUL0H03543.2 HVUL7H31093.2 0.150137777597718
HVUL0H03543.2 HVUL7H31940.2 0.0766961236375899
HVUL0H03543.2 HVUL7H32139.2 0.276078131762282
HVUL0H03543.2 HVUL7H32287.2 0.119365819292548
HVUL0H03543.2 HVUL7H32398.2 0.0449613021680989
HVUL0H03543.2 HVUL7H34343.2 0.359861565684662
HVUL0H03543.2 HVUL7H35076.2 0.369695891864051
HVUL0H03543.2 HVUL7H35576.2 0.263301452212258
HVUL0H03543.2 HVUL7H36292.2 0.0907708186433443
HVUL0H03543.2 HVUL7H36853.2 0.318777166478744
HVUL0H03543.2 HVUL7H38165.2 0.400287935620751
HVUL0H03543.2 HVUL7H39196.2 0.135068878872755
HVUL0H03543.2 HVUL7H39800.2 0.0827311737023003
HVUL0H03543.2 HVUL7H40151.2 0.378522652024996
HVUL0H03543.2 HVUL7H40919.2 0.042184363791961
HVUL0H03543.2 HVUL7H41439.2 0.270051620499107
HVUL0H03543.2 HVUL7H43274.2 0.147341465747398
HVUL0H03543.2 HVUL7H46364.2 0.313241302838447
HVUL0H03543.2 HVUL7H47603.2 0.417783905411732
HVUL0H03543.2 HVUL7H48057.2 0.101082856941166
HVUL0H03543.2 HVUL7H48434.2 0.385620872860185
HVUL0H03543.2 HVUL7H49025.2 0.110225830631253
HVUL0H03543.2 HVUL7H49658.2 0.401378467848908
HVUL0H03543.2 HVUL7H51973.2 0.188874896736799
HVUL0H03543.2 HVUL7H52497.2 0.39186416892031
HVUL0H03543.2 HVUL7H52771.2 0.307617830272927
HVUL0H03543.2 HVUL7H52893.2 0.272085752177183
HVUL0H03543.2 HVUL7H53796.2 0.313191899872493
HVUL0H03543.2 HVUL7H54500.2 0.428330921459902
HVUL0H03543.2 HVUL7H55922.2 0.254115440757739
HVUL0H03543.2 HVUL7H57823.2 0.236350603584283
HVUL0H03543.2 HVUL7H57978.2 0.417236381761
HVUL0H03543.2 HVUL7H59337.2 0.414569786196828
HVUL0H03914.2 HVUL0H04104.2 0.201232038707946
HVUL0H03914.2 HVUL0H07395.2 0.258020140072566
HVUL0H03914.2 HVUL0H07603.2 0.0463725429369984
HVUL0H03914.2 HVUL0H07961.2 0.255962354636514
HVUL0H03914.2 HVUL0H09820.2 0.0194647180236091
HVUL0H03914.2 HVUL0H10580.2 0.127107424850599
HVUL0H03914.2 HVUL0H12603.2 0.0710281876624547
HVUL0H03914.2 HVUL0H12663.2 0.0821807616405444
HVUL0H03914.2 HVUL0H13152.2 0.212864898873372
HVUL0H03914.2 HVUL0H13383.2 0.174501034507124
HVUL0H03914.2 HVUL0H15651.2 0.201761698778309
HVUL0H03914.2 HVUL0H16533.2 0.203404545191757
HVUL0H03914.2 HVUL0H17018.2 0.225910963467075
HVUL0H03914.2 HVUL0H18457.2 0.0538961463229009
HVUL0H03914.2 HVUL0H18875.2 0.274669498779301
HVUL0H03914.2 HVUL0H20583.2 0.0619983033724192
HVUL0H03914.2 HVUL0H21984.2 0.128755436291848
HVUL0H03914.2 HVUL0H26066.2 0.272230491840274
HVUL0H03914.2 HVUL0H30536.2 0.066195918586318
HVUL0H03914.2 HVUL0H31223.2 0.149494651568367
HVUL0H03914.2 HVUL0H35121.2 0.227398427207833
HVUL0H03914.2 HVUL0H45411.2 0.19631757182453
HVUL0H03914.2 HVUL0H46714.2 0.0187018459964929
HVUL0H03914.2 HVUL0H47946.2 0.200347090818019
HVUL0H03914.2 HVUL1H01391.2 0.0970595493906315
HVUL0H03914.2 HVUL1H01910.2 0.225202826933422
HVUL0H03914.2 HVUL1H02310.2 0.129458469307685
HVUL0H03914.2 HVUL1H02488.2 0.26703991571844
HVUL0H03914.2 HVUL1H03020.2 0.0617543170478086
HVUL0H03914.2 HVUL1H03639.2 0.0256213648023834
HVUL0H03914.2 HVUL1H04081.2 0.0803188136411397
HVUL0H03914.2 HVUL1H04659.2 0.231282585287919
HVUL0H03914.2 HVUL1H04968.2 0.22231759873829
HVUL0H03914.2 HVUL1H08426.2 0.121954965696394
HVUL0H03914.2 HVUL1H08998.2 0.0463293016129675
HVUL0H03914.2 HVUL1H09152.2 0.136643325199235
HVUL0H03914.2 HVUL1H09362.2 0.160278566438218
HVUL0H03914.2 HVUL1H10249.2 0.137568748512827
HVUL0H03914.2 HVUL1H10310.2 0.201332932807087
HVUL0H03914.2 HVUL1H11017.2 0.0315225043744767
HVUL0H03914.2 HVUL1H11018.2 0.172686520088281
HVUL0H03914.2 HVUL1H11849.2 0.142258494392581
HVUL0H03914.2 HVUL1H12016.2 0.234187436617247
HVUL0H03914.2 HVUL1H12084.2 0.0403497822271508
HVUL0H03914.2 HVUL1H12443.2 0.168544497006172
HVUL0H03914.2 HVUL1H12954.2 0.0209344791736979
HVUL0H03914.2 HVUL1H14266.2 0.13602937309894
HVUL0H03914.2 HVUL1H14530.2 0.101620390863574
HVUL0H03914.2 HVUL1H15044.2 0.0607548398589398
HVUL0H03914.2 HVUL1H15095.2 0.180617886622875
HVUL0H03914.2 HVUL1H16206.2 0.192388651931879
HVUL0H03914.2 HVUL1H17381.2 0.167080012482111
HVUL0H03914.2 HVUL1H17393.2 0.226352291871417
HVUL0H03914.2 HVUL1H18502.2 0.200538171386305
HVUL0H03914.2 HVUL1H18992.2 0.121074233884965
HVUL0H03914.2 HVUL1H19658.2 0.0183460639092651
HVUL0H03914.2 HVUL1H21290.2 0.248421923495899
HVUL0H03914.2 HVUL1H21400.2 0.225520956171044
HVUL0H03914.2 HVUL1H21780.2 0.0762329764827591
HVUL0H03914.2 HVUL1H21958.2 0.190669710596257
HVUL0H03914.2 HVUL1H23576.2 0.27961878680599
HVUL0H03914.2 HVUL1H23884.2 0.0926106730705613
HVUL0H03914.2 HVUL1H25781.2 0.178162623658948
HVUL0H03914.2 HVUL1H26693.2 0.182311451968214
HVUL0H03914.2 HVUL1H27440.2 0.0180307107775534
HVUL0H03914.2 HVUL1H27761.2 0.145483717764767
HVUL0H03914.2 HVUL1H28046.2 0.264484882115446
HVUL0H03914.2 HVUL1H28426.2 0.167247974186128
HVUL0H03914.2 HVUL1H29594.2 0.248964810895565
HVUL0H03914.2 HVUL1H29985.2 0.268674936385976
HVUL0H03914.2 HVUL1H31784.2 0.250237186802114
HVUL0H03914.2 HVUL1H33825.2 0.0761862973269673
HVUL0H03914.2 HVUL1H34913.2 0.177998741421615
HVUL0H03914.2 HVUL1H38022.2 0.0405906536486725
HVUL0H03914.2 HVUL1H38418.2 0.194503314458045
HVUL0H03914.2 HVUL1H40748.2 0.208304274545412
HVUL0H03914.2 HVUL1H41667.2 0.2212181313991
HVUL0H03914.2 HVUL1H42112.2 0.115656192085922
HVUL0H03914.2 HVUL1H42191.2 0.245410576760416
HVUL0H03914.2 HVUL1H43472.2 0.214385269981328
HVUL0H03914.2 HVUL1H45865.2 0.029143032605383
HVUL0H03914.2 HVUL1H45917.2 0.0785713451350223
HVUL0H03914.2 HVUL1H48708.2 0.0723953280624756
HVUL0H03914.2 HVUL1H51055.2 0.231655471353292
HVUL0H03914.2 HVUL1H52569.2 0.165973509073373
HVUL0H03914.2 HVUL1H52571.2 0.0991803848819362
HVUL0H03914.2 HVUL1H52784.2 0.138532575131035
HVUL0H03914.2 HVUL1H53950.2 0.252707142454454
HVUL0H03914.2 HVUL1H57238.2 0.205426804319773
HVUL0H03914.2 HVUL1H57565.2 0.244392387187485
HVUL0H03914.2 HVUL1H58589.2 0.114341250902084
HVUL0H03914.2 HVUL1H59682.2 0.0463973119927315
HVUL0H03914.2 HVUL2H00243.2 0.109056571175478
HVUL0H03914.2 HVUL2H01263.2 0.158359972179626
HVUL0H03914.2 HVUL2H01381.2 0.11475435913681
HVUL0H03914.2 HVUL2H01828.2 0.161646863917999
HVUL0H03914.2 HVUL2H02126.2 0.225100835084541
HVUL0H03914.2 HVUL2H02222.2 0.022629130344954
HVUL0H03914.2 HVUL2H03410.2 0.140313130230802
HVUL0H03914.2 HVUL2H03755.2 0.166139945984092
HVUL0H03914.2 HVUL2H05703.2 0.243724941988638
HVUL0H03914.2 HVUL2H05722.2 0.0250763082545195
HVUL0H03914.2 HVUL2H07171.2 0.237776527583657
HVUL0H03914.2 HVUL2H07582.2 0.200747426600366
HVUL0H03914.2 HVUL2H09416.2 0.151329212151222
HVUL0H03914.2 HVUL2H09675.2 0.28533106461529
HVUL0H03914.2 HVUL2H10166.2 0.208376311777358
HVUL0H03914.2 HVUL2H10376.2 0.190896153020179
HVUL0H03914.2 HVUL2H10433.2 0.0247683692252266
HVUL0H03914.2 HVUL2H10831.2 0.138510362476165
HVUL0H03914.2 HVUL2H11161.2 0.124512610176899
HVUL0H03914.2 HVUL2H12264.2 0.200243600411304
HVUL0H03914.2 HVUL2H12740.2 0.122723336065396
HVUL0H03914.2 HVUL2H13979.2 0.226246440610337
HVUL0H03914.2 HVUL2H14501.2 0.146425025089345
HVUL0H03914.2 HVUL2H15256.2 0.194342636949865
HVUL0H03914.2 HVUL2H16064.2 0.145066462211262
HVUL0H03914.2 HVUL2H16106.2 0.199355480043566
HVUL0H03914.2 HVUL2H16919.2 0.125918600523643
HVUL0H03914.2 HVUL2H17572.2 0.208596921978058
HVUL0H03914.2 HVUL2H18160.2 0.196479086032327
HVUL0H03914.2 HVUL2H18204.2 0.285811936571856
HVUL0H03914.2 HVUL2H18254.2 0.209918041379151
HVUL0H03914.2 HVUL2H18256.2 0.159390281620068
HVUL0H03914.2 HVUL2H18475.2 0.153339677346264
HVUL0H03914.2 HVUL2H19289.2 0.238449442702503
HVUL0H03914.2 HVUL2H19629.2 0.23043524341162
HVUL0H03914.2 HVUL2H19960.2 0.0492033930743143
HVUL0H03914.2 HVUL2H20368.2 0.0908829254255435
HVUL0H03914.2 HVUL2H22219.2 0.249761489504001
HVUL0H03914.2 HVUL2H22684.2 0.189046506116936
HVUL0H03914.2 HVUL2H22719.2 0.0651179512615138
HVUL0H03914.2 HVUL2H22733.2 0.272514290883263
HVUL0H03914.2 HVUL2H23132.2 0.166866858386877
HVUL0H03914.2 HVUL2H24005.2 0.0196790352664122
HVUL0H03914.2 HVUL2H24180.2 0.268017540296265
HVUL0H03914.2 HVUL2H24234.2 0.213336512568699
HVUL0H03914.2 HVUL2H24723.2 0.0991522427252531
HVUL0H03914.2 HVUL2H25161.2 0.222422146608792
HVUL0H03914.2 HVUL2H25222.2 0.245652408416043
HVUL0H03914.2 HVUL2H25943.2 0.266699438547388
HVUL0H03914.2 HVUL2H26103.2 0.0278925271303539
HVUL0H03914.2 HVUL2H26551.2 0.261635612429576
HVUL0H03914.2 HVUL2H27561.2 0.105392123701739
HVUL0H03914.2 HVUL2H28179.2 0.120316790119937
HVUL0H03914.2 HVUL2H29281.2 0.245881628192253
HVUL0H03914.2 HVUL2H29695.2 0.241521855305254
HVUL0H03914.2 HVUL2H29745.2 0.241981341340889
HVUL0H03914.2 HVUL2H30559.2 0.211313225735248
HVUL0H03914.2 HVUL2H31368.2 0.139296146652348
HVUL0H03914.2 HVUL2H31624.2 0.140543043986489
HVUL0H03914.2 HVUL2H31746.2 0.0285765061015327
HVUL0H03914.2 HVUL2H31875.2 0.199281845922914
HVUL0H03914.2 HVUL2H32775.2 0.261419808152664
HVUL0H03914.2 HVUL2H32843.2 0.180091528583753
HVUL0H03914.2 HVUL2H33188.2 0.227582452921065
HVUL0H03914.2 HVUL2H33642.2 0.28666173007805
HVUL0H03914.2 HVUL2H34435.2 0.14200275688605
HVUL0H03914.2 HVUL2H35149.2 0.13388970773416
HVUL0H03914.2 HVUL2H35246.2 0.20660369959615
HVUL0H03914.2 HVUL2H35570.2 0.0255461150382809
HVUL0H03914.2 HVUL2H35813.2 0.250050748144876
HVUL0H03914.2 HVUL2H35814.2 0.0241408213315462
HVUL0H03914.2 HVUL2H36045.2 0.194549515286563
HVUL0H03914.2 HVUL2H36066.2 0.208716141098401
HVUL0H03914.2 HVUL2H36784.2 0.116834654048312
HVUL0H03914.2 HVUL2H37118.2 0.115767985415788
HVUL0H03914.2 HVUL2H38095.2 0.158733624335559
HVUL0H03914.2 HVUL2H39733.2 0.141304683488638
HVUL0H03914.2 HVUL2H40557.2 0.208850334499677
HVUL0H03914.2 HVUL2H43055.2 0.203791499032606
HVUL0H03914.2 HVUL2H43583.2 0.081804418387068
HVUL0H03914.2 HVUL2H44689.2 0.145424689563215
HVUL0H03914.2 HVUL2H45175.2 0.197043091018425
HVUL0H03914.2 HVUL2H45312.2 0.252880452464383
HVUL0H03914.2 HVUL2H45582.2 0.0798056156437473
HVUL0H03914.2 HVUL2H45909.2 0.0304260949643766
HVUL0H03914.2 HVUL2H46409.2 0.206045332088701
HVUL0H03914.2 HVUL2H46560.2 0.083019999193702
HVUL0H03914.2 HVUL2H46702.2 0.257251011275126
HVUL0H03914.2 HVUL2H48110.2 0.197421503352761
HVUL0H03914.2 HVUL2H49844.2 0.102122868199033
HVUL0H03914.2 HVUL2H50134.2 0.13265383327776
HVUL0H03914.2 HVUL2H50975.2 0.206561983306643
HVUL0H03914.2 HVUL2H50984.2 0.260776962419126
HVUL0H03914.2 HVUL2H52425.2 0.100942565880134
HVUL0H03914.2 HVUL2H52460.2 0.236253633346184
HVUL0H03914.2 HVUL2H52768.2 0.210801896158932
HVUL0H03914.2 HVUL2H53369.2 0.0426633181684188
HVUL0H03914.2 HVUL2H54250.2 0.113824661019456
HVUL0H03914.2 HVUL2H54717.2 0.169917593633559
HVUL0H03914.2 HVUL2H54935.2 0.161453236050284
HVUL0H03914.2 HVUL3H00896.2 0.15995699489935
HVUL0H03914.2 HVUL3H00974.2 0.16531731451585
HVUL0H03914.2 HVUL3H01512.2 0.173245015021725
HVUL0H03914.2 HVUL3H01536.2 0.179917739721351
HVUL0H03914.2 HVUL3H02243.2 0.171948953478439
HVUL0H03914.2 HVUL3H03322.2 0.0802034284376864
HVUL0H03914.2 HVUL3H03522.2 0.12479778232393
HVUL0H03914.2 HVUL3H03996.2 0.230679371199132
HVUL0H03914.2 HVUL3H04986.2 0.167461720743811
HVUL0H03914.2 HVUL3H05437.2 0.0503127444463442
HVUL0H03914.2 HVUL3H05641.2 0.0179578003509856
HVUL0H03914.2 HVUL3H05642.2 0.0824262076442234
HVUL0H03914.2 HVUL3H07787.2 0.265670661679988
HVUL0H03914.2 HVUL3H08229.2 0.217810159737005
HVUL0H03914.2 HVUL3H08331.2 0.169632343464726
HVUL0H03914.2 HVUL3H11637.2 0.118889729476835
HVUL0H03914.2 HVUL3H12428.2 0.123107273796268
HVUL0H03914.2 HVUL3H12601.2 0.107305242401977
HVUL0H03914.2 HVUL3H12718.2 0.121962708670075
HVUL0H03914.2 HVUL3H13162.2 0.20794594124507
HVUL0H03914.2 HVUL3H13303.2 0.252484481536004
HVUL0H03914.2 HVUL3H14151.2 0.108225998683958
HVUL0H03914.2 HVUL3H14647.2 0.20449207345046
HVUL0H03914.2 HVUL3H14759.2 0.258243588412202
HVUL0H03914.2 HVUL3H15097.2 0.245692797834188
HVUL0H03914.2 HVUL3H15768.2 0.164428063469104
HVUL0H03914.2 HVUL3H15887.2 0.1947252630418
HVUL0H03914.2 HVUL3H16282.2 0.139501084089422
HVUL0H03914.2 HVUL3H17611.2 0.175509161958673
HVUL0H03914.2 HVUL3H17781.2 0.128574810931641
HVUL0H03914.2 HVUL3H18319.2 0.0230659022617079
HVUL0H03914.2 HVUL3H18448.2 0.197022972913445
HVUL0H03914.2 HVUL3H18918.2 0.194707855668684
HVUL0H03914.2 HVUL3H18920.2 0.201602105902034
HVUL0H03914.2 HVUL3H18922.2 0.184704442130878
HVUL0H03914.2 HVUL3H19281.2 0.167710485971797
HVUL0H03914.2 HVUL3H19415.2 0.218201751658382
HVUL0H03914.2 HVUL3H20428.2 0.25194468423388
HVUL0H03914.2 HVUL3H21568.2 0.117491398431058
HVUL0H03914.2 HVUL3H21570.2 0.244144381991601
HVUL0H03914.2 HVUL3H21714.2 0.232526854721001
HVUL0H03914.2 HVUL3H22750.2 0.258184615952032
HVUL0H03914.2 HVUL3H22942.2 0.202088350554547
HVUL0H03914.2 HVUL3H23068.2 0.133173942264796
HVUL0H03914.2 HVUL3H23762.2 0.0682859106397957
HVUL0H03914.2 HVUL3H24263.2 0.23500571684729
HVUL0H03914.2 HVUL3H24265.2 0.118539092828213
HVUL0H03914.2 HVUL3H24266.2 0.165375646450028
HVUL0H03914.2 HVUL3H26931.2 0.14611729830072
HVUL0H03914.2 HVUL3H27292.2 0.14274285012485
HVUL0H03914.2 HVUL3H27507.2 0.0754118169128888
HVUL0H03914.2 HVUL3H31373.2 0.172984804741232
HVUL0H03914.2 HVUL3H32982.2 0.243865419742869
HVUL0H03914.2 HVUL3H33094.2 0.246585556695198
HVUL0H03914.2 HVUL3H34998.2 0.177702090015302
HVUL0H03914.2 HVUL3H35285.2 0.143731593340351
HVUL0H03914.2 HVUL3H37080.2 0.189982465423044
HVUL0H03914.2 HVUL3H37961.2 0.115965952878232
HVUL0H03914.2 HVUL3H38013.2 0.17325539668936
HVUL0H03914.2 HVUL3H38801.2 0.140947739709862
HVUL0H03914.2 HVUL3H39846.2 0.194600899687359
HVUL0H03914.2 HVUL3H41673.2 0.126903841959058
HVUL0H03914.2 HVUL3H42482.2 0.225718059160811
HVUL0H03914.2 HVUL3H43787.2 0.193438781510935
HVUL0H03914.2 HVUL3H45441.2 0.135914478960197
HVUL0H03914.2 HVUL3H45820.2 0.229877261565054
HVUL0H03914.2 HVUL3H46221.2 0.139989148504223
HVUL0H03914.2 HVUL3H46222.2 0.10838523367147
HVUL0H03914.2 HVUL3H46948.2 0.141334623344816
HVUL0H03914.2 HVUL3H48376.2 0.135737244740427
HVUL0H03914.2 HVUL3H50496.2 0.206195234132217
HVUL0H03914.2 HVUL3H55696.2 0.122256760333748
HVUL0H03914.2 HVUL3H55706.2 0.118501607255325
HVUL0H03914.2 HVUL3H56227.2 0.125349477881457
HVUL0H03914.2 HVUL3H56809.2 0.260284017619831
HVUL0H03914.2 HVUL3H57619.2 0.0234664776898667
HVUL0H03914.2 HVUL3H57924.2 0.048029359950908
HVUL0H03914.2 HVUL4H01292.2 0.12590022585893
HVUL0H03914.2 HVUL4H01567.2 0.0333427153049767
HVUL0H03914.2 HVUL4H02701.2 0.199599141057229
HVUL0H03914.2 HVUL4H02987.2 0.199316878722537
HVUL0H03914.2 HVUL4H03262.2 0.180948335891516
HVUL0H03914.2 HVUL4H03498.2 0.0551138795011132
HVUL0H03914.2 HVUL4H03611.2 0.115791755058397
HVUL0H03914.2 HVUL4H03924.2 0.201472932125667
HVUL0H03914.2 HVUL4H04419.2 0.0962262694957794
HVUL0H03914.2 HVUL4H04887.2 0.25537949673493
HVUL0H03914.2 HVUL4H04952.2 0.0322258996796741
HVUL0H03914.2 HVUL4H06480.2 0.210070111856698
HVUL0H03914.2 HVUL4H07474.2 0.0480320056794222
HVUL0H03914.2 HVUL4H07828.2 0.0846074456771292
HVUL0H03914.2 HVUL4H08159.2 0.181027931582613
HVUL0H03914.2 HVUL4H08248.2 0.28312503756094
HVUL0H03914.2 HVUL4H08490.2 0.221873560830678
HVUL0H03914.2 HVUL4H08860.2 0.0878378144311843
HVUL0H03914.2 HVUL4H09246.2 0.0988926549878716
HVUL0H03914.2 HVUL4H10534.2 0.214022649406892
HVUL0H03914.2 HVUL4H10535.2 0.03026516041791
HVUL0H03914.2 HVUL4H10599.2 0.196650225743205
HVUL0H03914.2 HVUL4H11493.2 0.158772347025431
HVUL0H03914.2 HVUL4H12172.2 0.227854159998975
HVUL0H03914.2 HVUL4H12658.2 0.228278910656903
HVUL0H03914.2 HVUL4H13254.2 0.110823881813916
HVUL0H03914.2 HVUL4H13284.2 0.160662134310562
HVUL0H03914.2 HVUL4H14105.2 0.0168401850991705
HVUL0H03914.2 HVUL4H14395.2 0.142612075905319
HVUL0H03914.2 HVUL4H14799.2 0.220621433925609
HVUL0H03914.2 HVUL4H17201.2 0.0455514346957092
HVUL0H03914.2 HVUL4H18320.2 0.169918699919489
HVUL0H03914.2 HVUL4H20047.2 0.222100766045253
HVUL0H03914.2 HVUL4H20452.2 0.198094122486873
HVUL0H03914.2 HVUL4H20935.2 0.252726484282474
HVUL0H03914.2 HVUL4H20936.2 0.247296036894777
HVUL0H03914.2 HVUL4H20939.2 0.253801325848508
HVUL0H03914.2 HVUL4H21383.2 0.177608532341833
HVUL0H03914.2 HVUL4H21602.2 0.22749307200307
HVUL0H03914.2 HVUL4H22567.2 0.0139199936135211
HVUL0H03914.2 HVUL4H23088.2 0.194077309959163
HVUL0H03914.2 HVUL4H23319.2 0.137418665723945
HVUL0H03914.2 HVUL4H24293.2 0.00656919724985575
HVUL0H03914.2 HVUL4H24321.2 0.287400883225975
HVUL0H03914.2 HVUL4H24964.2 0.148266464055339
HVUL0H03914.2 HVUL4H24985.2 0.0816508410656057
HVUL0H03914.2 HVUL4H25018.2 0.176263392719117
HVUL0H03914.2 HVUL4H25663.2 0.150499191918767
HVUL0H03914.2 HVUL4H26286.2 0.0504300374109066
HVUL0H03914.2 HVUL4H26602.2 0.18507689775414
HVUL0H03914.2 HVUL4H29382.2 0.132283104674842
HVUL0H03914.2 HVUL4H29640.2 0.122521482771037
HVUL0H03914.2 HVUL4H29820.2 0.167121907011115
HVUL0H03914.2 HVUL4H29960.2 0.161513152006052
HVUL0H03914.2 HVUL4H30526.2 0.149075207562805
HVUL0H03914.2 HVUL4H31121.2 0.160022707968076
HVUL0H03914.2 HVUL4H31144.2 0.140390721032238
HVUL0H03914.2 HVUL4H31285.2 0.240238025780676
HVUL0H03914.2 HVUL4H32574.2 0.184541619264862
HVUL0H03914.2 HVUL4H32725.2 0.0552622664600366
HVUL0H03914.2 HVUL4H33125.2 0.227702292998117
HVUL0H03914.2 HVUL4H33897.2 0.0858725556315599
HVUL0H03914.2 HVUL4H34907.2 0.18502154363353
HVUL0H03914.2 HVUL4H35072.2 0.166515113665959
HVUL0H03914.2 HVUL4H36166.2 0.212005581480547
HVUL0H03914.2 HVUL4H36344.2 0.101662674409555
HVUL0H03914.2 HVUL4H37513.2 0.0406454129026239
HVUL0H03914.2 HVUL4H38119.2 0.0555077329469854
HVUL0H03914.2 HVUL4H38242.2 0.249167068593855
HVUL0H03914.2 HVUL4H38563.2 0.00908431358449429
HVUL0H03914.2 HVUL4H38756.2 0.0566091555632562
HVUL0H03914.2 HVUL4H39007.2 0.154076515482493
HVUL0H03914.2 HVUL4H42499.2 0.130557746503848
HVUL0H03914.2 HVUL4H42553.2 0.225303438543676
HVUL0H03914.2 HVUL4H47765.2 0.0494159344346587
HVUL0H03914.2 HVUL4H47767.2 0.133101126216952
HVUL0H03914.2 HVUL4H48525.2 0.188350762183928
HVUL0H03914.2 HVUL4H50715.2 0.114167891514797
HVUL0H03914.2 HVUL4H51783.2 0.230219003364199
HVUL0H03914.2 HVUL4H54015.2 0.114263445889106
HVUL0H03914.2 HVUL4H54458.2 0.0898021139776677
HVUL0H03914.2 HVUL4H55621.2 0.187932518970841
HVUL0H03914.2 HVUL4H55780.2 0.0853694486965575
HVUL0H03914.2 HVUL4H55852.2 0.181910818315908
HVUL0H03914.2 HVUL4H56078.2 0.0399725281333271
HVUL0H03914.2 HVUL4H58521.2 0.186917059653657
HVUL0H03914.2 HVUL4H59046.2 0.226274705660467
HVUL0H03914.2 HVUL4H59209.2 0.0165081483041506
HVUL0H03914.2 HVUL4H59419.2 0.219919887917784
HVUL0H03914.2 HVUL5H01666.2 0.0345842154261952
HVUL0H03914.2 HVUL5H02085.2 0.181648397133942
HVUL0H03914.2 HVUL5H02508.2 0.0242694420297431
HVUL0H03914.2 HVUL5H02714.2 0.101116920440966
HVUL0H03914.2 HVUL5H02899.2 0.219091050537283
HVUL0H03914.2 HVUL5H02983.2 0.263340843715653
HVUL0H03914.2 HVUL5H03710.2 0.13701152183684
HVUL0H03914.2 HVUL5H04065.2 0.222357279973138
HVUL0H03914.2 HVUL5H04245.2 0.155029008680238
HVUL0H03914.2 HVUL5H04523.2 0.085067484609503
HVUL0H03914.2 HVUL5H04569.2 0.21766113039195
HVUL0H03914.2 HVUL5H04570.2 0.191137669202597
HVUL0H03914.2 HVUL5H05635.2 0.26250597187333
HVUL0H03914.2 HVUL5H05659.2 0.252434465018271
HVUL0H03914.2 HVUL5H06737.2 0.166949463941801
HVUL0H03914.2 HVUL5H06851.2 0.20148457073227
HVUL0H03914.2 HVUL5H06867.2 0.218670626107045
HVUL0H03914.2 HVUL5H07113.2 0.220782770830536
HVUL0H03914.2 HVUL5H09951.2 0.145465227425206
HVUL0H03914.2 HVUL5H11816.2 0.148011326369946
HVUL0H03914.2 HVUL5H12069.2 0.0703984058551354
HVUL0H03914.2 HVUL5H12102.2 0.20089967548045
HVUL0H03914.2 HVUL5H12193.2 0.197585434572351
HVUL0H03914.2 HVUL5H12524.2 0.180202764545792
HVUL0H03914.2 HVUL5H14862.2 0.190427569658564
HVUL0H03914.2 HVUL5H15696.2 0.186185069162176
HVUL0H03914.2 HVUL5H15901.2 0.210760983302176
HVUL0H03914.2 HVUL5H16046.2 0.101861879331155
HVUL0H03914.2 HVUL5H16644.2 0.293827724154954
HVUL0H03914.2 HVUL5H18137.2 0.0378883288803045
HVUL0H03914.2 HVUL5H19345.2 0.130517787303726
HVUL0H03914.2 HVUL5H19727.2 0.263147502497496
HVUL0H03914.2 HVUL5H20357.2 0.205638266548417
HVUL0H03914.2 HVUL5H20781.2 0.203649906705924
HVUL0H03914.2 HVUL5H22031.2 0.168279313483143
HVUL0H03914.2 HVUL5H22045.2 0.0894717937794817
HVUL0H03914.2 HVUL5H22379.2 0.255053428765034
HVUL0H03914.2 HVUL5H22968.2 0.226944017998163
HVUL0H03914.2 HVUL5H22970.2 0.210746318077456
HVUL0H03914.2 HVUL5H23218.2 0.176434721466679
HVUL0H03914.2 HVUL5H25356.2 0.175828213618432
HVUL0H03914.2 HVUL5H25360.2 0.213710836375812
HVUL0H03914.2 HVUL5H25703.2 0.102835839323974
HVUL0H03914.2 HVUL5H25762.2 0.259207217624408
HVUL0H03914.2 HVUL5H26371.2 0.217551427455628
HVUL0H03914.2 HVUL5H26827.2 0.077886057997747
HVUL0H03914.2 HVUL5H27142.2 0.240079530119755
HVUL0H03914.2 HVUL5H27517.2 0.175817255898036
HVUL0H03914.2 HVUL5H28829.2 0.227115211282996
HVUL0H03914.2 HVUL5H28910.2 0.154615967900646
HVUL0H03914.2 HVUL5H28949.2 0.293878066648379
HVUL0H03914.2 HVUL5H29110.2 0.174021195207248
HVUL0H03914.2 HVUL5H30360.2 0.196049598331805
HVUL0H03914.2 HVUL5H30607.2 0.112242115355838
HVUL0H03914.2 HVUL5H31425.2 0.114229758647045
HVUL0H03914.2 HVUL5H31574.2 0.0235095130696774
HVUL0H03914.2 HVUL5H31765.2 0.206813436958101
HVUL0H03914.2 HVUL5H32464.2 0.180268271457387
HVUL0H03914.2 HVUL5H32750.2 0.176722111280086
HVUL0H03914.2 HVUL5H32753.2 0.057736607358642
HVUL0H03914.2 HVUL5H32754.2 0.0913948581483331
HVUL0H03914.2 HVUL5H32755.2 0.1791724245425
HVUL0H03914.2 HVUL5H32756.2 0.145108338203171
HVUL0H03914.2 HVUL5H32757.2 0.0909142398896196
HVUL0H03914.2 HVUL5H33572.2 0.254369846605019
HVUL0H03914.2 HVUL5H34179.2 0.20071689534591
HVUL0H03914.2 HVUL5H34180.2 0.142682720988355
HVUL0H03914.2 HVUL5H34499.2 0.257751068956292
HVUL0H03914.2 HVUL5H35182.2 0.281972734167501
HVUL0H03914.2 HVUL5H36133.2 0.0811923906824128
HVUL0H03914.2 HVUL5H36336.2 0.228597631003891
HVUL0H03914.2 HVUL5H37821.2 0.203071623550117
HVUL0H03914.2 HVUL5H38807.2 0.150926005135975
HVUL0H03914.2 HVUL5H38808.2 0.163602350823017
HVUL0H03914.2 HVUL5H39668.2 0.0838498649714982
HVUL0H03914.2 HVUL5H39821.2 0.0403423264854856
HVUL0H03914.2 HVUL5H40071.2 0.16042417374616
HVUL0H03914.2 HVUL5H41106.2 0.1051805135218
HVUL0H03914.2 HVUL5H41477.2 0.094734819011252
HVUL0H03914.2 HVUL5H41940.2 0.230758314144182
HVUL0H03914.2 HVUL5H42167.2 0.148095329308512
HVUL0H03914.2 HVUL5H43602.2 0.0871126420090101
HVUL0H03914.2 HVUL5H44901.2 0.0237156149078073
HVUL0H03914.2 HVUL5H45248.2 0.0693079708787432
HVUL0H03914.2 HVUL5H45931.2 0.263692602762491
HVUL0H03914.2 HVUL5H47411.2 0.173239228718556
HVUL0H03914.2 HVUL5H48389.2 0.033876453686479
HVUL0H03914.2 HVUL5H49107.2 0.156405271419486
HVUL0H03914.2 HVUL5H49575.2 0.185837648476856
HVUL0H03914.2 HVUL5H49949.2 0.211738914201219
HVUL0H03914.2 HVUL5H50157.2 0.194831220638531
HVUL0H03914.2 HVUL5H50998.2 0.236465649731718
HVUL0H03914.2 HVUL5H51283.2 0.132875607927232
HVUL0H03914.2 HVUL5H52409.2 0.0833374758005251
HVUL0H03914.2 HVUL5H53344.2 0.256126755325869
HVUL0H03914.2 HVUL5H54817.2 0.097515914792221
HVUL0H03914.2 HVUL5H55327.2 0.0622682490422803
HVUL0H03914.2 HVUL5H59550.2 0.234622123412459
HVUL0H03914.2 HVUL6H00578.2 0.237809093683543
HVUL0H03914.2 HVUL6H00579.2 0.22898414436633
HVUL0H03914.2 HVUL6H01532.2 0.212630538082494
HVUL0H03914.2 HVUL6H04137.2 0.0306551954112988
HVUL0H03914.2 HVUL6H05273.2 0.183970177243663
HVUL0H03914.2 HVUL6H05484.2 0.281332292993457
HVUL0H03914.2 HVUL6H05487.2 0.237635731151555
HVUL0H03914.2 HVUL6H06287.2 0.256336540670944
HVUL0H03914.2 HVUL6H06725.2 0.21645987063728
HVUL0H03914.2 HVUL6H07286.2 0.0204955783838351
HVUL0H03914.2 HVUL6H07493.2 0.0481001784601269
HVUL0H03914.2 HVUL6H08266.2 0.0175723450667571
HVUL0H03914.2 HVUL6H09727.2 0.115745886619333
HVUL0H03914.2 HVUL6H10655.2 0.140396484655988
HVUL0H03914.2 HVUL6H11304.2 0.267513606376058
HVUL0H03914.2 HVUL6H11866.2 0.083187050451485
HVUL0H03914.2 HVUL6H12676.2 0.161386353260244
HVUL0H03914.2 HVUL6H15174.2 0.24588511666964
HVUL0H03914.2 HVUL6H15570.2 0.0890190578157862
HVUL0H03914.2 HVUL6H15630.2 0.235959625567593
HVUL0H03914.2 HVUL6H17185.2 0.105141526555541
HVUL0H03914.2 HVUL6H17291.2 0.214328995831417
HVUL0H03914.2 HVUL6H17797.2 0.192399903301053
HVUL0H03914.2 HVUL6H17912.2 0.158767864122549
HVUL0H03914.2 HVUL6H18926.2 0.236362230439954
HVUL0H03914.2 HVUL6H19235.2 0.0443020812251099
HVUL0H03914.2 HVUL6H20311.2 0.139420191663383
HVUL0H03914.2 HVUL6H21520.2 0.072484124111873
HVUL0H03914.2 HVUL6H22211.2 0.244610272334085
HVUL0H03914.2 HVUL6H23910.2 0.177046318456644
HVUL0H03914.2 HVUL6H24129.2 0.107688146419267
HVUL0H03914.2 HVUL6H24684.2 0.0593822127333438
HVUL0H03914.2 HVUL6H25603.2 0.172619935947952
HVUL0H03914.2 HVUL6H26624.2 0.0855770314192398
HVUL0H03914.2 HVUL6H27385.2 0.229386802449871
HVUL0H03914.2 HVUL6H27754.2 0.0695605681467276
HVUL0H03914.2 HVUL6H29014.2 0.127901148472348
HVUL0H03914.2 HVUL6H29287.2 0.146299407933527
HVUL0H03914.2 HVUL6H29905.2 0.186935721883697
HVUL0H03914.2 HVUL6H30043.2 0.176658127368932
HVUL0H03914.2 HVUL6H30069.2 0.206953668558355
HVUL0H03914.2 HVUL6H30070.2 0.0278165854923803
HVUL0H03914.2 HVUL6H30755.2 0.174882929917983
HVUL0H03914.2 HVUL6H31603.2 0.114426671663472
HVUL0H03914.2 HVUL6H32598.2 0.283677447269972
HVUL0H03914.2 HVUL6H33693.2 0.177439268681524
HVUL0H03914.2 HVUL6H33871.2 0.183351569425995
HVUL0H03914.2 HVUL6H33984.2 0.112392464573015
HVUL0H03914.2 HVUL6H36086.2 0.227336079624381
HVUL0H03914.2 HVUL6H36469.2 0.0156811598665986
HVUL0H03914.2 HVUL6H36560.2 0.25784531218007
HVUL0H03914.2 HVUL6H37516.2 0.126224493541559
HVUL0H03914.2 HVUL6H37718.2 0.0973629393237987
HVUL0H03914.2 HVUL6H38443.2 0.176074055349762
HVUL0H03914.2 HVUL6H39608.2 0.088147677779965
HVUL0H03914.2 HVUL6H40130.2 0.234632478920543
HVUL0H03914.2 HVUL6H40705.2 0.246080100232746
HVUL0H03914.2 HVUL6H40902.2 0.156306816169359
HVUL0H03914.2 HVUL6H41550.2 0.129342906958227
HVUL0H03914.2 HVUL6H41924.2 0.0761060317381573
HVUL0H03914.2 HVUL6H42094.2 0.0877021163879139
HVUL0H03914.2 HVUL6H42865.2 0.174606152251117
HVUL0H03914.2 HVUL6H43328.2 0.190661958177352
HVUL0H03914.2 HVUL6H45288.2 0.0109877546243513
HVUL0H03914.2 HVUL6H46846.2 0.236329521251044
HVUL0H03914.2 HVUL6H50310.2 0.259987233447288
HVUL0H03914.2 HVUL6H51875.2 0.252523738092532
HVUL0H03914.2 HVUL6H52171.2 0.0688096573013291
HVUL0H03914.2 HVUL6H52448.2 0.254311067826226
HVUL0H03914.2 HVUL6H56821.2 0.181721871885364
HVUL0H03914.2 HVUL6H57332.2 0.209678425128221
HVUL0H03914.2 HVUL6H57527.2 0.0994370310975567
HVUL0H03914.2 HVUL7H00669.2 0.205361251895145
HVUL0H03914.2 HVUL7H01902.2 0.149914590361461
HVUL0H03914.2 HVUL7H01951.2 0.164069471082396
HVUL0H03914.2 HVUL7H02237.2 0.162650704359172
HVUL0H03914.2 HVUL7H02259.2 0.177724513213748
HVUL0H03914.2 HVUL7H02925.2 0.157265703652939
HVUL0H03914.2 HVUL7H03162.2 0.203046569203373
HVUL0H03914.2 HVUL7H03712.2 0.0239565817541115
HVUL0H03914.2 HVUL7H05110.2 0.112580928595966
HVUL0H03914.2 HVUL7H07281.2 0.0178392095602663
HVUL0H03914.2 HVUL7H08155.2 0.15896922251324
HVUL0H03914.2 HVUL7H08957.2 0.168838610731927
HVUL0H03914.2 HVUL7H09094.2 0.133099970050064
HVUL0H03914.2 HVUL7H09435.2 0.0420617606580677
HVUL0H03914.2 HVUL7H10354.2 0.2286443382921
HVUL0H03914.2 HVUL7H10480.2 0.247254058367715
HVUL0H03914.2 HVUL7H10575.2 0.0419425463528659
HVUL0H03914.2 HVUL7H11256.2 0.231349921133224
HVUL0H03914.2 HVUL7H11412.2 0.200741383472956
HVUL0H03914.2 HVUL7H11452.2 0.202222431213856
HVUL0H03914.2 HVUL7H12545.2 0.270915570023881
HVUL0H03914.2 HVUL7H12760.2 0.225175143910617
HVUL0H03914.2 HVUL7H12761.2 0.130008889319488
HVUL0H03914.2 HVUL7H13615.2 0.201238134259322
HVUL0H03914.2 HVUL7H13741.2 0.208884191017656
HVUL0H03914.2 HVUL7H14152.2 0.177094567471634
HVUL0H03914.2 HVUL7H14845.2 0.1552339951239
HVUL0H03914.2 HVUL7H15045.2 0.145081295887921
HVUL0H03914.2 HVUL7H15553.2 0.176273946381227
HVUL0H03914.2 HVUL7H16113.2 0.102066235231484
HVUL0H03914.2 HVUL7H16385.2 0.211242924185516
HVUL0H03914.2 HVUL7H17673.2 0.188597706706452
HVUL0H03914.2 HVUL7H18684.2 0.0450580324036007
HVUL0H03914.2 HVUL7H18799.2 0.125747478377046
HVUL0H03914.2 HVUL7H19723.2 0.171008016454928
HVUL0H03914.2 HVUL7H21376.2 0.155970989941727
HVUL0H03914.2 HVUL7H21823.2 0.273843134760529
HVUL0H03914.2 HVUL7H23148.2 0.256846759958635
HVUL0H03914.2 HVUL7H23329.2 0.0437377009205243
HVUL0H03914.2 HVUL7H25429.2 0.193849314392794
HVUL0H03914.2 HVUL7H25557.2 0.145430653258322
HVUL0H03914.2 HVUL7H25565.2 0.112237645801226
HVUL0H03914.2 HVUL7H25654.2 0.159423025653972
HVUL0H03914.2 HVUL7H25881.2 0.124658054443377
HVUL0H03914.2 HVUL7H26191.2 0.135210221354041
HVUL0H03914.2 HVUL7H27075.2 0.0402397713350524
HVUL0H03914.2 HVUL7H27178.2 0.0482489682706194
HVUL0H03914.2 HVUL7H27205.2 0.108006730956687
HVUL0H03914.2 HVUL7H28054.2 0.240299755789162
HVUL0H03914.2 HVUL7H28437.2 0.103466065348225
HVUL0H03914.2 HVUL7H28678.2 0.134599756072661
HVUL0H03914.2 HVUL7H30227.2 0.203999826267237
HVUL0H03914.2 HVUL7H30237.2 0.0512787188768551
HVUL0H03914.2 HVUL7H30390.2 0.129966274963871
HVUL0H03914.2 HVUL7H31093.2 0.0921845790467156
HVUL0H03914.2 HVUL7H31940.2 0.149261134508134
HVUL0H03914.2 HVUL7H32139.2 0.15844166921633
HVUL0H03914.2 HVUL7H32287.2 0.219124953459987
HVUL0H03914.2 HVUL7H32398.2 0.0168769794784116
HVUL0H03914.2 HVUL7H34343.2 0.218167970419033
HVUL0H03914.2 HVUL7H35076.2 0.185433750361456
HVUL0H03914.2 HVUL7H35576.2 0.154104666261936
HVUL0H03914.2 HVUL7H36292.2 0.0406914548351598
HVUL0H03914.2 HVUL7H36853.2 0.224651731089699
HVUL0H03914.2 HVUL7H38165.2 0.24735124370492
HVUL0H03914.2 HVUL7H39196.2 0.183690877954469
HVUL0H03914.2 HVUL7H39800.2 0.0564763099184739
HVUL0H03914.2 HVUL7H40151.2 0.196993415004741
HVUL0H03914.2 HVUL7H40919.2 0.0181665288329322
HVUL0H03914.2 HVUL7H41439.2 0.15037530371897
HVUL0H03914.2 HVUL7H43274.2 0.150529615167011
HVUL0H03914.2 HVUL7H46364.2 0.17618359008604
HVUL0H03914.2 HVUL7H47603.2 0.270577583788912
HVUL0H03914.2 HVUL7H48057.2 0.0385323491089048
HVUL0H03914.2 HVUL7H48434.2 0.233515118461031
HVUL0H03914.2 HVUL7H49025.2 0.214972397174703
HVUL0H03914.2 HVUL7H49658.2 0.214674040781841
HVUL0H03914.2 HVUL7H51973.2 0.0784438310437641
HVUL0H03914.2 HVUL7H52497.2 0.207763376271873
HVUL0H03914.2 HVUL7H52771.2 0.16175625239835
HVUL0H03914.2 HVUL7H52893.2 0.143181496463104
HVUL0H03914.2 HVUL7H53796.2 0.187295823732559
HVUL0H03914.2 HVUL7H54500.2 0.2308699648107
HVUL0H03914.2 HVUL7H55922.2 0.147263655733458
HVUL0H03914.2 HVUL7H57823.2 0.110524051774388
HVUL0H03914.2 HVUL7H57978.2 0.217711757336722
HVUL0H03914.2 HVUL7H59337.2 0.220200760676522
HVUL0H04104.2 HVUL0H07395.2 0.12707983198305
HVUL0H04104.2 HVUL0H07603.2 0.027742861061472
HVUL0H04104.2 HVUL0H07961.2 0.184669686878424
HVUL0H04104.2 HVUL0H09820.2 0.0157936151699149
HVUL0H04104.2 HVUL0H10580.2 0.109937491664832
HVUL0H04104.2 HVUL0H12603.2 0.040881760715588
HVUL0H04104.2 HVUL0H12663.2 0.026262633477121
HVUL0H04104.2 HVUL0H13152.2 0.109272812613955
HVUL0H04104.2 HVUL0H13383.2 0.192406840282774
HVUL0H04104.2 HVUL0H15651.2 0.127961302986825
HVUL0H04104.2 HVUL0H16533.2 0.141900376311321
HVUL0H04104.2 HVUL0H17018.2 0.138466197569464
HVUL0H04104.2 HVUL0H18457.2 0.0271557395119214
HVUL0H04104.2 HVUL0H18875.2 0.172513773946596
HVUL0H04104.2 HVUL0H20583.2 0.0180228871922987
HVUL0H04104.2 HVUL0H21984.2 0.0850052945938999
HVUL0H04104.2 HVUL0H26066.2 0.186881127306958
HVUL0H04104.2 HVUL0H30536.2 0.0243552839145364
HVUL0H04104.2 HVUL0H31223.2 0.176346021899252
HVUL0H04104.2 HVUL0H35121.2 0.187423632681579
HVUL0H04104.2 HVUL0H45411.2 0.0933909295037391
HVUL0H04104.2 HVUL0H46714.2 0.0114944281510009
HVUL0H04104.2 HVUL0H47946.2 0.31448352652136
HVUL0H04104.2 HVUL1H01391.2 0.101676450194861
HVUL0H04104.2 HVUL1H01910.2 0.128403191728323
HVUL0H04104.2 HVUL1H02310.2 0.0477866013300399
HVUL0H04104.2 HVUL1H02488.2 0.167961336188303
HVUL0H04104.2 HVUL1H03020.2 0.0453254228021507
HVUL0H04104.2 HVUL1H03639.2 0.0132902969356329
HVUL0H04104.2 HVUL1H04081.2 0.0480911001645877
HVUL0H04104.2 HVUL1H04659.2 0.169284339313499
HVUL0H04104.2 HVUL1H04968.2 0.104275992754385
HVUL0H04104.2 HVUL1H08426.2 0.0982701864441105
HVUL0H04104.2 HVUL1H08998.2 0.0238924070258549
HVUL0H04104.2 HVUL1H09152.2 0.0689277490106425
HVUL0H04104.2 HVUL1H09362.2 0.17457968994684
HVUL0H04104.2 HVUL1H10249.2 0.100658111532061
HVUL0H04104.2 HVUL1H10310.2 0.105095391556005
HVUL0H04104.2 HVUL1H11017.2 0.0148509147667376
HVUL0H04104.2 HVUL1H11018.2 0.070438565091404
HVUL0H04104.2 HVUL1H11849.2 0.0627529591395685
HVUL0H04104.2 HVUL1H12016.2 0.146950641538036
HVUL0H04104.2 HVUL1H12084.2 0.0113291636942674
HVUL0H04104.2 HVUL1H12443.2 0.209407147195955
HVUL0H04104.2 HVUL1H12954.2 0.0124658073365729
HVUL0H04104.2 HVUL1H14266.2 0.138790552158012
HVUL0H04104.2 HVUL1H14530.2 0.0402945758219507
HVUL0H04104.2 HVUL1H15044.2 0.0173853994056194
HVUL0H04104.2 HVUL1H15095.2 0.142322539861956
HVUL0H04104.2 HVUL1H16206.2 0.142485775248703
HVUL0H04104.2 HVUL1H17381.2 0.166835030007818
HVUL0H04104.2 HVUL1H17393.2 0.154165394953257
HVUL0H04104.2 HVUL1H18502.2 0.0922109935194742
HVUL0H04104.2 HVUL1H18992.2 0.0760729704484869
HVUL0H04104.2 HVUL1H19658.2 0.0205735800688022
HVUL0H04104.2 HVUL1H21290.2 0.186358444078232
HVUL0H04104.2 HVUL1H21400.2 0.136835932759993
HVUL0H04104.2 HVUL1H21780.2 0.0993251273786679
HVUL0H04104.2 HVUL1H21958.2 0.113219406913762
HVUL0H04104.2 HVUL1H23576.2 0.156580318934469
HVUL0H04104.2 HVUL1H23884.2 0.0542567425062042
HVUL0H04104.2 HVUL1H25781.2 0.102783757175445
HVUL0H04104.2 HVUL1H26693.2 0.0774085200073762
HVUL0H04104.2 HVUL1H27440.2 0.0215670272367574
HVUL0H04104.2 HVUL1H27761.2 0.144526468430185
HVUL0H04104.2 HVUL1H28046.2 0.187890327300067
HVUL0H04104.2 HVUL1H28426.2 0.154543874667986
HVUL0H04104.2 HVUL1H29594.2 0.142609615004419
HVUL0H04104.2 HVUL1H29985.2 0.150580950107153
HVUL0H04104.2 HVUL1H31784.2 0.113454624884117
HVUL0H04104.2 HVUL1H33825.2 0.0432526072771546
HVUL0H04104.2 HVUL1H34913.2 0.110809889199469
HVUL0H04104.2 HVUL1H38022.2 0.0280626166407743
HVUL0H04104.2 HVUL1H38418.2 0.205195118874138
HVUL0H04104.2 HVUL1H40748.2 0.108433397149751
HVUL0H04104.2 HVUL1H41667.2 0.089976552973083
HVUL0H04104.2 HVUL1H42112.2 0.091493675506132
HVUL0H04104.2 HVUL1H42191.2 0.146600876119575
HVUL0H04104.2 HVUL1H43472.2 0.0949994319165878
HVUL0H04104.2 HVUL1H45865.2 0.0139152566158953
HVUL0H04104.2 HVUL1H45917.2 0.0579980833972799
HVUL0H04104.2 HVUL1H48708.2 0.0646927520847757
HVUL0H04104.2 HVUL1H51055.2 0.0999289812782422
HVUL0H04104.2 HVUL1H52569.2 0.0645183172979765
HVUL0H04104.2 HVUL1H52571.2 0.0540104036150777
HVUL0H04104.2 HVUL1H52784.2 0.124078399810339
HVUL0H04104.2 HVUL1H53950.2 0.14778284740839
HVUL0H04104.2 HVUL1H57238.2 0.153688225392498
HVUL0H04104.2 HVUL1H57565.2 0.107622852134747
HVUL0H04104.2 HVUL1H58589.2 0.0847889539463872
HVUL0H04104.2 HVUL1H59682.2 0.0155909612502507
HVUL0H04104.2 HVUL2H00243.2 0.0776688578184346
HVUL0H04104.2 HVUL2H01263.2 0.155920921073444
HVUL0H04104.2 HVUL2H01381.2 0.100632396364485
HVUL0H04104.2 HVUL2H01828.2 0.100948714915476
HVUL0H04104.2 HVUL2H02126.2 0.100101271673573
HVUL0H04104.2 HVUL2H02222.2 0.00737928732833205
HVUL0H04104.2 HVUL2H03410.2 0.0910640877428897
HVUL0H04104.2 HVUL2H03755.2 0.14621394839679
HVUL0H04104.2 HVUL2H05703.2 0.177782945344788
HVUL0H04104.2 HVUL2H05722.2 0.00806761085451391
HVUL0H04104.2 HVUL2H07171.2 0.152180767158388
HVUL0H04104.2 HVUL2H07582.2 0.20719000742579
HVUL0H04104.2 HVUL2H09416.2 0.155400716173277
HVUL0H04104.2 HVUL2H09675.2 0.163072615683069
HVUL0H04104.2 HVUL2H10166.2 0.106870247436161
HVUL0H04104.2 HVUL2H10376.2 0.311014045654181
HVUL0H04104.2 HVUL2H10433.2 0.0076927423366047
HVUL0H04104.2 HVUL2H10831.2 0.159471340346971
HVUL0H04104.2 HVUL2H11161.2 0.0662613081921632
HVUL0H04104.2 HVUL2H12264.2 0.106563659023619
HVUL0H04104.2 HVUL2H12740.2 0.074360183429462
HVUL0H04104.2 HVUL2H13979.2 0.138282695820282
HVUL0H04104.2 HVUL2H14501.2 0.186371263836912
HVUL0H04104.2 HVUL2H15256.2 0.106878176039548
HVUL0H04104.2 HVUL2H16064.2 0.155775310747034
HVUL0H04104.2 HVUL2H16106.2 0.127479980775913
HVUL0H04104.2 HVUL2H16919.2 0.142417279289147
HVUL0H04104.2 HVUL2H17572.2 0.109024126802132
HVUL0H04104.2 HVUL2H18160.2 0.242630056856567
HVUL0H04104.2 HVUL2H18204.2 0.189416319866558
HVUL0H04104.2 HVUL2H18254.2 0.143085296404427
HVUL0H04104.2 HVUL2H18256.2 0.124675720620593
HVUL0H04104.2 HVUL2H18475.2 0.15657842438002
HVUL0H04104.2 HVUL2H19289.2 0.121390778378674
HVUL0H04104.2 HVUL2H19629.2 0.112042259740515
HVUL0H04104.2 HVUL2H19960.2 0.0285532311391005
HVUL0H04104.2 HVUL2H20368.2 0.0733910416472737
HVUL0H04104.2 HVUL2H22219.2 0.117407247924971
HVUL0H04104.2 HVUL2H22684.2 0.123725614755332
HVUL0H04104.2 HVUL2H22719.2 0.0215060046266495
HVUL0H04104.2 HVUL2H22733.2 0.17611040886391
HVUL0H04104.2 HVUL2H23132.2 0.10153037016683
HVUL0H04104.2 HVUL2H24005.2 0.00696450564595945
HVUL0H04104.2 HVUL2H24180.2 0.131433458705156
HVUL0H04104.2 HVUL2H24234.2 0.151615186814556
HVUL0H04104.2 HVUL2H24723.2 0.0874450287111564
HVUL0H04104.2 HVUL2H25161.2 0.110557650464697
HVUL0H04104.2 HVUL2H25222.2 0.137250576943109
HVUL0H04104.2 HVUL2H25943.2 0.137682195213305
HVUL0H04104.2 HVUL2H26103.2 0.0127606299922397
HVUL0H04104.2 HVUL2H26551.2 0.123203335690582
HVUL0H04104.2 HVUL2H27561.2 0.0355611516217337
HVUL0H04104.2 HVUL2H28179.2 0.081977460752811
HVUL0H04104.2 HVUL2H29281.2 0.141830267033474
HVUL0H04104.2 HVUL2H29695.2 0.132031403796025
HVUL0H04104.2 HVUL2H29745.2 0.166260989856868
HVUL0H04104.2 HVUL2H30559.2 0.229427759859044
HVUL0H04104.2 HVUL2H31368.2 0.116043585286729
HVUL0H04104.2 HVUL2H31624.2 0.118086655354882
HVUL0H04104.2 HVUL2H31746.2 0.0259756814086587
HVUL0H04104.2 HVUL2H31875.2 0.305282218072573
HVUL0H04104.2 HVUL2H32775.2 0.135650495508533
HVUL0H04104.2 HVUL2H32843.2 0.127382629059981
HVUL0H04104.2 HVUL2H33188.2 0.164939693809107
HVUL0H04104.2 HVUL2H33642.2 0.202948563033382
HVUL0H04104.2 HVUL2H34435.2 0.13190218451271
HVUL0H04104.2 HVUL2H35149.2 0.075262945032419
HVUL0H04104.2 HVUL2H35246.2 0.0902824223045325
HVUL0H04104.2 HVUL2H35570.2 0.010223660984501
HVUL0H04104.2 HVUL2H35813.2 0.26547652147815
HVUL0H04104.2 HVUL2H35814.2 0.0143434854026101
HVUL0H04104.2 HVUL2H36045.2 0.153549865415496
HVUL0H04104.2 HVUL2H36066.2 0.276956682758011
HVUL0H04104.2 HVUL2H36784.2 0.146368441845155
HVUL0H04104.2 HVUL2H37118.2 0.0664608138582326
HVUL0H04104.2 HVUL2H38095.2 0.198605523265225
HVUL0H04104.2 HVUL2H39733.2 0.113246953317361
HVUL0H04104.2 HVUL2H40557.2 0.148942750259302
HVUL0H04104.2 HVUL2H43055.2 0.143402076022897
HVUL0H04104.2 HVUL2H43583.2 0.0413032698193507
HVUL0H04104.2 HVUL2H44689.2 0.134342557029692
HVUL0H04104.2 HVUL2H45175.2 0.0988424549625006
HVUL0H04104.2 HVUL2H45312.2 0.134338558751246
HVUL0H04104.2 HVUL2H45582.2 0.0633221364533166
HVUL0H04104.2 HVUL2H45909.2 0.0196364522933428
HVUL0H04104.2 HVUL2H46409.2 0.111332801532794
HVUL0H04104.2 HVUL2H46560.2 0.0294167309600343
HVUL0H04104.2 HVUL2H46702.2 0.185531721068824
HVUL0H04104.2 HVUL2H48110.2 0.110296168615235
HVUL0H04104.2 HVUL2H49844.2 0.0562751541068493
HVUL0H04104.2 HVUL2H50134.2 0.147911204725477
HVUL0H04104.2 HVUL2H50975.2 0.137224027907742
HVUL0H04104.2 HVUL2H50984.2 0.12967393109403
HVUL0H04104.2 HVUL2H52425.2 0.0508820035440181
HVUL0H04104.2 HVUL2H52460.2 0.105789816281941
HVUL0H04104.2 HVUL2H52768.2 0.136608717932481
HVUL0H04104.2 HVUL2H53369.2 0.017270792184347
HVUL0H04104.2 HVUL2H54250.2 0.0700397678638528
HVUL0H04104.2 HVUL2H54717.2 0.0805236317077379
HVUL0H04104.2 HVUL2H54935.2 0.193481601612779
HVUL0H04104.2 HVUL3H00896.2 0.181331753552376
HVUL0H04104.2 HVUL3H00974.2 0.109849079778661
HVUL0H04104.2 HVUL3H01512.2 0.191337556868073
HVUL0H04104.2 HVUL3H01536.2 0.0785996121507923
HVUL0H04104.2 HVUL3H02243.2 0.0770332932238627
HVUL0H04104.2 HVUL3H03322.2 0.0358398652449366
HVUL0H04104.2 HVUL3H03522.2 0.182580793344932
HVUL0H04104.2 HVUL3H03996.2 0.129418801120136
HVUL0H04104.2 HVUL3H04986.2 0.0698597245125863
HVUL0H04104.2 HVUL3H05437.2 0.0186167023214651
HVUL0H04104.2 HVUL3H05641.2 0.00536974073349423
HVUL0H04104.2 HVUL3H05642.2 0.103354286188878
HVUL0H04104.2 HVUL3H07787.2 0.181303592385206
HVUL0H04104.2 HVUL3H08229.2 0.111715814626304
HVUL0H04104.2 HVUL3H08331.2 0.23149206879706
HVUL0H04104.2 HVUL3H11637.2 0.0415879469349717
HVUL0H04104.2 HVUL3H12428.2 0.0719126100559204
HVUL0H04104.2 HVUL3H12601.2 0.0854753100631017
HVUL0H04104.2 HVUL3H12718.2 0.0972633832455157
HVUL0H04104.2 HVUL3H13162.2 0.130327078556002
HVUL0H04104.2 HVUL3H13303.2 0.186179283292797
HVUL0H04104.2 HVUL3H14151.2 0.092584221958883
HVUL0H04104.2 HVUL3H14647.2 0.102538773378229
HVUL0H04104.2 HVUL3H14759.2 0.168578619354245
HVUL0H04104.2 HVUL3H15097.2 0.188362384029642
HVUL0H04104.2 HVUL3H15768.2 0.150496740295954
HVUL0H04104.2 HVUL3H15887.2 0.137545241347945
HVUL0H04104.2 HVUL3H16282.2 0.132551301887536
HVUL0H04104.2 HVUL3H17611.2 0.142869982738177
HVUL0H04104.2 HVUL3H17781.2 0.0456410411276483
HVUL0H04104.2 HVUL3H18319.2 0.0201721025594377
HVUL0H04104.2 HVUL3H18448.2 0.125505288445984
HVUL0H04104.2 HVUL3H18918.2 0.262424932914767
HVUL0H04104.2 HVUL3H18920.2 0.311881599273128
HVUL0H04104.2 HVUL3H18922.2 0.303553499774774
HVUL0H04104.2 HVUL3H19281.2 0.0587448935897424
HVUL0H04104.2 HVUL3H19415.2 0.126011109064284
HVUL0H04104.2 HVUL3H20428.2 0.178971544750945
HVUL0H04104.2 HVUL3H21568.2 0.0946766629894146
HVUL0H04104.2 HVUL3H21570.2 0.144867847730933
HVUL0H04104.2 HVUL3H21714.2 0.10822598129722
HVUL0H04104.2 HVUL3H22750.2 0.2685709601014
HVUL0H04104.2 HVUL3H22942.2 0.0890534397813769
HVUL0H04104.2 HVUL3H23068.2 0.0829117235255099
HVUL0H04104.2 HVUL3H23762.2 0.0283960081856677
HVUL0H04104.2 HVUL3H24263.2 0.116329731592427
HVUL0H04104.2 HVUL3H24265.2 0.0710009304488455
HVUL0H04104.2 HVUL3H24266.2 0.130193350319187
HVUL0H04104.2 HVUL3H26931.2 0.210452080351514
HVUL0H04104.2 HVUL3H27292.2 0.127862031480593
HVUL0H04104.2 HVUL3H27507.2 0.0611306309807904
HVUL0H04104.2 HVUL3H31373.2 0.298494817793853
HVUL0H04104.2 HVUL3H32982.2 0.151412031147956
HVUL0H04104.2 HVUL3H33094.2 0.136325429721189
HVUL0H04104.2 HVUL3H34998.2 0.250081950379746
HVUL0H04104.2 HVUL3H35285.2 0.120493151732673
HVUL0H04104.2 HVUL3H37080.2 0.123833935344857
HVUL0H04104.2 HVUL3H37961.2 0.10585938146007
HVUL0H04104.2 HVUL3H38013.2 0.145272231296764
HVUL0H04104.2 HVUL3H38801.2 0.14935971890942
HVUL0H04104.2 HVUL3H39846.2 0.124001927503963
HVUL0H04104.2 HVUL3H41673.2 0.127307290936128
HVUL0H04104.2 HVUL3H42482.2 0.282541114091784
HVUL0H04104.2 HVUL3H43787.2 0.157065671648981
HVUL0H04104.2 HVUL3H45441.2 0.103791207686259
HVUL0H04104.2 HVUL3H45820.2 0.202697702981554
HVUL0H04104.2 HVUL3H46221.2 0.161580080192504
HVUL0H04104.2 HVUL3H46222.2 0.118726923903353
HVUL0H04104.2 HVUL3H46948.2 0.0885292949890763
HVUL0H04104.2 HVUL3H48376.2 0.0916435402284367
HVUL0H04104.2 HVUL3H50496.2 0.100723278219296
HVUL0H04104.2 HVUL3H55696.2 0.169761214873275
HVUL0H04104.2 HVUL3H55706.2 0.0836007903321461
HVUL0H04104.2 HVUL3H56227.2 0.119225379840785
HVUL0H04104.2 HVUL3H56809.2 0.169421360369587
HVUL0H04104.2 HVUL3H57619.2 0.0178317190694634
HVUL0H04104.2 HVUL3H57924.2 0.014929362383283
HVUL0H04104.2 HVUL4H01292.2 0.140340101239002
HVUL0H04104.2 HVUL4H01567.2 0.0224244113583947
HVUL0H04104.2 HVUL4H02701.2 0.0909836765138173
HVUL0H04104.2 HVUL4H02987.2 0.2702165214281
HVUL0H04104.2 HVUL4H03262.2 0.155602411164349
HVUL0H04104.2 HVUL4H03498.2 0.0246003713137388
HVUL0H04104.2 HVUL4H03611.2 0.0578390665566228
HVUL0H04104.2 HVUL4H03924.2 0.311144166302053
HVUL0H04104.2 HVUL4H04419.2 0.104129760721999
HVUL0H04104.2 HVUL4H04887.2 0.119049135216336
HVUL0H04104.2 HVUL4H04952.2 0.019931099449101
HVUL0H04104.2 HVUL4H06480.2 0.139686979482059
HVUL0H04104.2 HVUL4H07474.2 0.0261592481213786
HVUL0H04104.2 HVUL4H07828.2 0.0461741251524435
HVUL0H04104.2 HVUL4H08159.2 0.14674221032415
HVUL0H04104.2 HVUL4H08248.2 0.154820079297405
HVUL0H04104.2 HVUL4H08490.2 0.123249618414879
HVUL0H04104.2 HVUL4H08860.2 0.115214001103858
HVUL0H04104.2 HVUL4H09246.2 0.0378275009320308
HVUL0H04104.2 HVUL4H10534.2 0.108486206629152
HVUL0H04104.2 HVUL4H10535.2 0.00901081957491964
HVUL0H04104.2 HVUL4H10599.2 0.0779653936775901
HVUL0H04104.2 HVUL4H11493.2 0.0977417817060982
HVUL0H04104.2 HVUL4H12172.2 0.131737203901968
HVUL0H04104.2 HVUL4H12658.2 0.115714041158845
HVUL0H04104.2 HVUL4H13254.2 0.0431620392174761
HVUL0H04104.2 HVUL4H13284.2 0.209279475481622
HVUL0H04104.2 HVUL4H14105.2 0.0155550205893749
HVUL0H04104.2 HVUL4H14395.2 0.117771598490351
HVUL0H04104.2 HVUL4H14799.2 0.15853059893167
HVUL0H04104.2 HVUL4H17201.2 0.0136936231531773
HVUL0H04104.2 HVUL4H18320.2 0.211818691863369
HVUL0H04104.2 HVUL4H20047.2 0.222437424665303
HVUL0H04104.2 HVUL4H20452.2 0.311468016165905
HVUL0H04104.2 HVUL4H20935.2 0.12298993090607
HVUL0H04104.2 HVUL4H20936.2 0.168837100267486
HVUL0H04104.2 HVUL4H20939.2 0.126861835395636
HVUL0H04104.2 HVUL4H21383.2 0.115377539529614
HVUL0H04104.2 HVUL4H21602.2 0.292304762817586
HVUL0H04104.2 HVUL4H22567.2 0.00785079679816966
HVUL0H04104.2 HVUL4H23088.2 0.312162713651101
HVUL0H04104.2 HVUL4H23319.2 0.159283542427209
HVUL0H04104.2 HVUL4H24293.2 0.00241372557293287
HVUL0H04104.2 HVUL4H24321.2 0.182793862240289
HVUL0H04104.2 HVUL4H24964.2 0.1186150635547
HVUL0H04104.2 HVUL4H24985.2 0.0314664772113108
HVUL0H04104.2 HVUL4H25018.2 0.186144731006346
HVUL0H04104.2 HVUL4H25663.2 0.204771118535144
HVUL0H04104.2 HVUL4H26286.2 0.0348225467440343
HVUL0H04104.2 HVUL4H26602.2 0.154445935462999
HVUL0H04104.2 HVUL4H29382.2 0.0765713338271304
HVUL0H04104.2 HVUL4H29640.2 0.0529098929203805
HVUL0H04104.2 HVUL4H29820.2 0.247106931375256
HVUL0H04104.2 HVUL4H29960.2 0.0948635461205854
HVUL0H04104.2 HVUL4H30526.2 0.145469490298223
HVUL0H04104.2 HVUL4H31121.2 0.144545631413384
HVUL0H04104.2 HVUL4H31144.2 0.128499343954184
HVUL0H04104.2 HVUL4H31285.2 0.128252898706987
HVUL0H04104.2 HVUL4H32574.2 0.128035045323901
HVUL0H04104.2 HVUL4H32725.2 0.0226230310441173
HVUL0H04104.2 HVUL4H33125.2 0.277602681552234
HVUL0H04104.2 HVUL4H33897.2 0.0673997653140472
HVUL0H04104.2 HVUL4H34907.2 0.281579954274032
HVUL0H04104.2 HVUL4H35072.2 0.188622551671669
HVUL0H04104.2 HVUL4H36166.2 0.139284083283567
HVUL0H04104.2 HVUL4H36344.2 0.0324019465097182
HVUL0H04104.2 HVUL4H37513.2 0.0306762250091482
HVUL0H04104.2 HVUL4H38119.2 0.0387543939734001
HVUL0H04104.2 HVUL4H38242.2 0.12601416734669
HVUL0H04104.2 HVUL4H38563.2 0.00974439208218758
HVUL0H04104.2 HVUL4H38756.2 0.0167612614790529
HVUL0H04104.2 HVUL4H39007.2 0.130556505976789
HVUL0H04104.2 HVUL4H42499.2 0.114246683942311
HVUL0H04104.2 HVUL4H42553.2 0.243670076569581
HVUL0H04104.2 HVUL4H47765.2 0.0391998781519982
HVUL0H04104.2 HVUL4H47767.2 0.107939571290242
HVUL0H04104.2 HVUL4H48525.2 0.159336715132028
HVUL0H04104.2 HVUL4H50715.2 0.0661127142041532
HVUL0H04104.2 HVUL4H51783.2 0.122228955537342
HVUL0H04104.2 HVUL4H54015.2 0.0621109802042891
HVUL0H04104.2 HVUL4H54458.2 0.0390580997729725
HVUL0H04104.2 HVUL4H55621.2 0.1810368087603
HVUL0H04104.2 HVUL4H55780.2 0.0307163854292159
HVUL0H04104.2 HVUL4H55852.2 0.0972065874566971
HVUL0H04104.2 HVUL4H56078.2 0.0142215646234768
HVUL0H04104.2 HVUL4H58521.2 0.186420681108419
HVUL0H04104.2 HVUL4H59046.2 0.100068941357391
HVUL0H04104.2 HVUL4H59209.2 0.0128241533062515
HVUL0H04104.2 HVUL4H59419.2 0.125870672037126
HVUL0H04104.2 HVUL5H01666.2 0.0102562698912872
HVUL0H04104.2 HVUL5H02085.2 0.119798384076197
HVUL0H04104.2 HVUL5H02508.2 0.0101929296292596
HVUL0H04104.2 HVUL5H02714.2 0.0849486652874614
HVUL0H04104.2 HVUL5H02899.2 0.27849327757163
HVUL0H04104.2 HVUL5H02983.2 0.17886468372731
HVUL0H04104.2 HVUL5H03710.2 0.0473567431795666
HVUL0H04104.2 HVUL5H04065.2 0.165225683802537
HVUL0H04104.2 HVUL5H04245.2 0.0559988912473887
HVUL0H04104.2 HVUL5H04523.2 0.0868251534715574
HVUL0H04104.2 HVUL5H04569.2 0.184480554430402
HVUL0H04104.2 HVUL5H04570.2 0.116830530432644
HVUL0H04104.2 HVUL5H05635.2 0.152723555459832
HVUL0H04104.2 HVUL5H05659.2 0.161184034375187
HVUL0H04104.2 HVUL5H06737.2 0.159023696344247
HVUL0H04104.2 HVUL5H06851.2 0.119079592943107
HVUL0H04104.2 HVUL5H06867.2 0.225337553161193
HVUL0H04104.2 HVUL5H07113.2 0.0986150164684765
HVUL0H04104.2 HVUL5H09951.2 0.114196109618801
HVUL0H04104.2 HVUL5H11816.2 0.171689230461419
HVUL0H04104.2 HVUL5H12069.2 0.0389962691245423
HVUL0H04104.2 HVUL5H12102.2 0.128574175876645
HVUL0H04104.2 HVUL5H12193.2 0.188845223905622
HVUL0H04104.2 HVUL5H12524.2 0.0873126488804894
HVUL0H04104.2 HVUL5H14862.2 0.211892866772404
HVUL0H04104.2 HVUL5H15696.2 0.0887023804984242
HVUL0H04104.2 HVUL5H15901.2 0.123653584426443
HVUL0H04104.2 HVUL5H16046.2 0.0773306655507227
HVUL0H04104.2 HVUL5H16644.2 0.212763313239875
HVUL0H04104.2 HVUL5H18137.2 0.0358079222051244
HVUL0H04104.2 HVUL5H19345.2 0.0713849767698957
HVUL0H04104.2 HVUL5H19727.2 0.154769948375779
HVUL0H04104.2 HVUL5H20357.2 0.149174932029214
HVUL0H04104.2 HVUL5H20781.2 0.154714131052775
HVUL0H04104.2 HVUL5H22031.2 0.198605496569626
HVUL0H04104.2 HVUL5H22045.2 0.0880192678677491
HVUL0H04104.2 HVUL5H22379.2 0.130517876835628
HVUL0H04104.2 HVUL5H22968.2 0.107336604304421
HVUL0H04104.2 HVUL5H22970.2 0.09603362488137
HVUL0H04104.2 HVUL5H23218.2 0.124539688729268
HVUL0H04104.2 HVUL5H25356.2 0.0696942554128599
HVUL0H04104.2 HVUL5H25360.2 0.133115712430086
HVUL0H04104.2 HVUL5H25703.2 0.0366138884073586
HVUL0H04104.2 HVUL5H25762.2 0.14851642150579
HVUL0H04104.2 HVUL5H26371.2 0.0917943563177397
HVUL0H04104.2 HVUL5H26827.2 0.0389207436945827
HVUL0H04104.2 HVUL5H27142.2 0.141739581911867
HVUL0H04104.2 HVUL5H27517.2 0.20710446326685
HVUL0H04104.2 HVUL5H28829.2 0.169799156559726
HVUL0H04104.2 HVUL5H28910.2 0.0635944012702673
HVUL0H04104.2 HVUL5H28949.2 0.177154411154865
HVUL0H04104.2 HVUL5H29110.2 0.0853625804928887
HVUL0H04104.2 HVUL5H30360.2 0.164880496506045
HVUL0H04104.2 HVUL5H30607.2 0.0437140620538271
HVUL0H04104.2 HVUL5H31425.2 0.150892313956838
HVUL0H04104.2 HVUL5H31574.2 0.00998191324967305
HVUL0H04104.2 HVUL5H31765.2 0.31075752294531
HVUL0H04104.2 HVUL5H32464.2 0.127621726039897
HVUL0H04104.2 HVUL5H32750.2 0.102564558508236
HVUL0H04104.2 HVUL5H32753.2 0.0450733291358926
HVUL0H04104.2 HVUL5H32754.2 0.0450944137325126
HVUL0H04104.2 HVUL5H32755.2 0.189007216299653
HVUL0H04104.2 HVUL5H32756.2 0.100571797163626
HVUL0H04104.2 HVUL5H32757.2 0.0937344337926845
HVUL0H04104.2 HVUL5H33572.2 0.160869134780488
HVUL0H04104.2 HVUL5H34179.2 0.118733396003721
HVUL0H04104.2 HVUL5H34180.2 0.058208732047393
HVUL0H04104.2 HVUL5H34499.2 0.146946608321168
HVUL0H04104.2 HVUL5H35182.2 0.17886652113423
HVUL0H04104.2 HVUL5H36133.2 0.030085837982553
HVUL0H04104.2 HVUL5H36336.2 0.144374859762654
HVUL0H04104.2 HVUL5H37821.2 0.253692499249394
HVUL0H04104.2 HVUL5H38807.2 0.135033643969537
HVUL0H04104.2 HVUL5H38808.2 0.0691769418687643
HVUL0H04104.2 HVUL5H39668.2 0.0262626388372094
HVUL0H04104.2 HVUL5H39821.2 0.0252507527583189
HVUL0H04104.2 HVUL5H40071.2 0.222699371158498
HVUL0H04104.2 HVUL5H41106.2 0.0454716301762254
HVUL0H04104.2 HVUL5H41477.2 0.0814282820148382
HVUL0H04104.2 HVUL5H41940.2 0.158245530599749
HVUL0H04104.2 HVUL5H42167.2 0.101352892275086
HVUL0H04104.2 HVUL5H43602.2 0.107616871011674
HVUL0H04104.2 HVUL5H44901.2 0.00762753182236804
HVUL0H04104.2 HVUL5H45248.2 0.0529593068963295
HVUL0H04104.2 HVUL5H45931.2 0.198941941721476
HVUL0H04104.2 HVUL5H47411.2 0.216615283707389
HVUL0H04104.2 HVUL5H48389.2 0.0180587890592101
HVUL0H04104.2 HVUL5H49107.2 0.0634143519982576
HVUL0H04104.2 HVUL5H49575.2 0.215588603437688
HVUL0H04104.2 HVUL5H49949.2 0.102081080674968
HVUL0H04104.2 HVUL5H50157.2 0.111013904315258
HVUL0H04104.2 HVUL5H50998.2 0.0999007782495691
HVUL0H04104.2 HVUL5H51283.2 0.121276384828136
HVUL0H04104.2 HVUL5H52409.2 0.0680996384368003
HVUL0H04104.2 HVUL5H53344.2 0.146087786036334
HVUL0H04104.2 HVUL5H54817.2 0.0941430383661924
HVUL0H04104.2 HVUL5H55327.2 0.020011940879212
HVUL0H04104.2 HVUL5H59550.2 0.152521516146172
HVUL0H04104.2 HVUL6H00578.2 0.121351472348637
HVUL0H04104.2 HVUL6H00579.2 0.178187416819119
HVUL0H04104.2 HVUL6H01532.2 0.188198955454536
HVUL0H04104.2 HVUL6H04137.2 0.0285551660766282
HVUL0H04104.2 HVUL6H05273.2 0.242379474813766
HVUL0H04104.2 HVUL6H05484.2 0.151268331772253
HVUL0H04104.2 HVUL6H05487.2 0.129171881990714
HVUL0H04104.2 HVUL6H06287.2 0.181185641509735
HVUL0H04104.2 HVUL6H06725.2 0.112656954913152
HVUL0H04104.2 HVUL6H07286.2 0.0173954825240907
HVUL0H04104.2 HVUL6H07493.2 0.0342549222956078
HVUL0H04104.2 HVUL6H08266.2 0.0162210363376177
HVUL0H04104.2 HVUL6H09727.2 0.0888688717013079
HVUL0H04104.2 HVUL6H10655.2 0.0754127743261518
HVUL0H04104.2 HVUL6H11304.2 0.154479279078718
HVUL0H04104.2 HVUL6H11866.2 0.0704261038068373
HVUL0H04104.2 HVUL6H12676.2 0.12397772406402
HVUL0H04104.2 HVUL6H15174.2 0.13993405901002
HVUL0H04104.2 HVUL6H15570.2 0.0541202426403632
HVUL0H04104.2 HVUL6H15630.2 0.0964262730239861
HVUL0H04104.2 HVUL6H17185.2 0.0967082713696897
HVUL0H04104.2 HVUL6H17291.2 0.207803300023514
HVUL0H04104.2 HVUL6H17797.2 0.136617814513081
HVUL0H04104.2 HVUL6H17912.2 0.163572810987832
HVUL0H04104.2 HVUL6H18926.2 0.13882755043244
HVUL0H04104.2 HVUL6H19235.2 0.0143485522040979
HVUL0H04104.2 HVUL6H20311.2 0.163479319957982
HVUL0H04104.2 HVUL6H21520.2 0.038219012196704
HVUL0H04104.2 HVUL6H22211.2 0.11969335478964
HVUL0H04104.2 HVUL6H23910.2 0.0983834852053849
HVUL0H04104.2 HVUL6H24129.2 0.180514929151542
HVUL0H04104.2 HVUL6H24684.2 0.0195858550379833
HVUL0H04104.2 HVUL6H25603.2 0.0791301209686981
HVUL0H04104.2 HVUL6H26624.2 0.0669476865403276
HVUL0H04104.2 HVUL6H27385.2 0.143644005483811
HVUL0H04104.2 HVUL6H27754.2 0.0680267521255855
HVUL0H04104.2 HVUL6H29014.2 0.128138599185876
HVUL0H04104.2 HVUL6H29287.2 0.144058221242099
HVUL0H04104.2 HVUL6H29905.2 0.0815110878238089
HVUL0H04104.2 HVUL6H30043.2 0.176291428962978
HVUL0H04104.2 HVUL6H30069.2 0.304215382605207
HVUL0H04104.2 HVUL6H30070.2 0.00906953989543671
HVUL0H04104.2 HVUL6H30755.2 0.199053579206352
HVUL0H04104.2 HVUL6H31603.2 0.063185679494914
HVUL0H04104.2 HVUL6H32598.2 0.172413452463582
HVUL0H04104.2 HVUL6H33693.2 0.157917059030497
HVUL0H04104.2 HVUL6H33871.2 0.138727352728061
HVUL0H04104.2 HVUL6H33984.2 0.0600663959722637
HVUL0H04104.2 HVUL6H36086.2 0.137020937929306
HVUL0H04104.2 HVUL6H36469.2 0.0107054273621906
HVUL0H04104.2 HVUL6H36560.2 0.131642095117491
HVUL0H04104.2 HVUL6H37516.2 0.0904226547324589
HVUL0H04104.2 HVUL6H37718.2 0.14856327695253
HVUL0H04104.2 HVUL6H38443.2 0.076099942759694
HVUL0H04104.2 HVUL6H39608.2 0.0450880338115347
HVUL0H04104.2 HVUL6H40130.2 0.120518027629971
HVUL0H04104.2 HVUL6H40705.2 0.116557153955971
HVUL0H04104.2 HVUL6H40902.2 0.10128042839175
HVUL0H04104.2 HVUL6H41550.2 0.134189741830809
HVUL0H04104.2 HVUL6H41924.2 0.0304561149175355
HVUL0H04104.2 HVUL6H42094.2 0.0755126001426302
HVUL0H04104.2 HVUL6H42865.2 0.176034593824451
HVUL0H04104.2 HVUL6H43328.2 0.28341640557282
HVUL0H04104.2 HVUL6H45288.2 0.00774916681003494
HVUL0H04104.2 HVUL6H46846.2 0.108585695882647
HVUL0H04104.2 HVUL6H50310.2 0.13466656929045
HVUL0H04104.2 HVUL6H51875.2 0.184054528538569
HVUL0H04104.2 HVUL6H52171.2 0.0389275279134875
HVUL0H04104.2 HVUL6H52448.2 0.214137946146562
HVUL0H04104.2 HVUL6H56821.2 0.0868206953053347
HVUL0H04104.2 HVUL6H57332.2 0.0923011770954204
HVUL0H04104.2 HVUL6H57527.2 0.0763662218794915
HVUL0H04104.2 HVUL7H00669.2 0.130516443288183
HVUL0H04104.2 HVUL7H01902.2 0.0682760522551123
HVUL0H04104.2 HVUL7H01951.2 0.0735406544744309
HVUL0H04104.2 HVUL7H02237.2 0.204842192294745
HVUL0H04104.2 HVUL7H02259.2 0.286660770570913
HVUL0H04104.2 HVUL7H02925.2 0.194711221388654
HVUL0H04104.2 HVUL7H03162.2 0.109158634266006
HVUL0H04104.2 HVUL7H03712.2 0.0230413016575073
HVUL0H04104.2 HVUL7H05110.2 0.0475478254648625
HVUL0H04104.2 HVUL7H07281.2 0.00784531900900287
HVUL0H04104.2 HVUL7H08155.2 0.0935199381283483
HVUL0H04104.2 HVUL7H08957.2 0.126386518123641
HVUL0H04104.2 HVUL7H09094.2 0.156645902686344
HVUL0H04104.2 HVUL7H09435.2 0.0145427243599141
HVUL0H04104.2 HVUL7H10354.2 0.126341401242543
HVUL0H04104.2 HVUL7H10480.2 0.140738307678445
HVUL0H04104.2 HVUL7H10575.2 0.0198124100432483
HVUL0H04104.2 HVUL7H11256.2 0.162351450273525
HVUL0H04104.2 HVUL7H11412.2 0.123369356244721
HVUL0H04104.2 HVUL7H11452.2 0.308744571163921
HVUL0H04104.2 HVUL7H12545.2 0.140610605613333
HVUL0H04104.2 HVUL7H12760.2 0.160438423015847
HVUL0H04104.2 HVUL7H12761.2 0.124652646791727
HVUL0H04104.2 HVUL7H13615.2 0.225717688721155
HVUL0H04104.2 HVUL7H13741.2 0.116774369573081
HVUL0H04104.2 HVUL7H14152.2 0.167050124977957
HVUL0H04104.2 HVUL7H14845.2 0.149456919507982
HVUL0H04104.2 HVUL7H15045.2 0.17826124538766
HVUL0H04104.2 HVUL7H15553.2 0.287772727000105
HVUL0H04104.2 HVUL7H16113.2 0.0947731458357902
HVUL0H04104.2 HVUL7H16385.2 0.122716842199947
HVUL0H04104.2 HVUL7H17673.2 0.154485420384643
HVUL0H04104.2 HVUL7H18684.2 0.0319290703208423
HVUL0H04104.2 HVUL7H18799.2 0.0459770781292164
HVUL0H04104.2 HVUL7H19723.2 0.13756415291264
HVUL0H04104.2 HVUL7H21376.2 0.107243366054563
HVUL0H04104.2 HVUL7H21823.2 0.153059613180462
HVUL0H04104.2 HVUL7H23148.2 0.162209909190591
HVUL0H04104.2 HVUL7H23329.2 0.0181012211072131
HVUL0H04104.2 HVUL7H25429.2 0.123835483804111
HVUL0H04104.2 HVUL7H25557.2 0.058515330524497
HVUL0H04104.2 HVUL7H25565.2 0.052639325434926
HVUL0H04104.2 HVUL7H25654.2 0.0533146643529908
HVUL0H04104.2 HVUL7H25881.2 0.137670074759433
HVUL0H04104.2 HVUL7H26191.2 0.108179091569695
HVUL0H04104.2 HVUL7H27075.2 0.0279747754015616
HVUL0H04104.2 HVUL7H27178.2 0.0446071545149934
HVUL0H04104.2 HVUL7H27205.2 0.0377981421078624
HVUL0H04104.2 HVUL7H28054.2 0.131685613510831
HVUL0H04104.2 HVUL7H28437.2 0.065107216865892
HVUL0H04104.2 HVUL7H28678.2 0.108566560055103
HVUL0H04104.2 HVUL7H30227.2 0.287377775074274
HVUL0H04104.2 HVUL7H30237.2 0.0228697472096657
HVUL0H04104.2 HVUL7H30390.2 0.0896659676970118
HVUL0H04104.2 HVUL7H31093.2 0.126169393676682
HVUL0H04104.2 HVUL7H31940.2 0.183525426848217
HVUL0H04104.2 HVUL7H32139.2 0.093622421984273
HVUL0H04104.2 HVUL7H32287.2 0.165346463505312
HVUL0H04104.2 HVUL7H32398.2 0.00929055011066183
HVUL0H04104.2 HVUL7H34343.2 0.161299123817536
HVUL0H04104.2 HVUL7H35076.2 0.106438822391745
HVUL0H04104.2 HVUL7H35576.2 0.139738502767663
HVUL0H04104.2 HVUL7H36292.2 0.0308743637797093
HVUL0H04104.2 HVUL7H36853.2 0.20167914703373
HVUL0H04104.2 HVUL7H38165.2 0.15400181192893
HVUL0H04104.2 HVUL7H39196.2 0.209925051011668
HVUL0H04104.2 HVUL7H39800.2 0.0283753841920577
HVUL0H04104.2 HVUL7H40151.2 0.0804837329644056
HVUL0H04104.2 HVUL7H40919.2 0.0104937776866868
HVUL0H04104.2 HVUL7H41439.2 0.126539410118774
HVUL0H04104.2 HVUL7H43274.2 0.0997729771627111
HVUL0H04104.2 HVUL7H46364.2 0.153351942290945
HVUL0H04104.2 HVUL7H47603.2 0.166646440777742
HVUL0H04104.2 HVUL7H48057.2 0.0231243977244689
HVUL0H04104.2 HVUL7H48434.2 0.160821675553364
HVUL0H04104.2 HVUL7H49025.2 0.191537381762515
HVUL0H04104.2 HVUL7H49658.2 0.133634454304211
HVUL0H04104.2 HVUL7H51973.2 0.0512033073966454
HVUL0H04104.2 HVUL7H52497.2 0.0883891895751845
HVUL0H04104.2 HVUL7H52771.2 0.0595411940133486
HVUL0H04104.2 HVUL7H52893.2 0.10487950443002
HVUL0H04104.2 HVUL7H53796.2 0.160085199032422
HVUL0H04104.2 HVUL7H54500.2 0.100487684052385
HVUL0H04104.2 HVUL7H55922.2 0.145718369634538
HVUL0H04104.2 HVUL7H57823.2 0.0529172046171155
HVUL0H04104.2 HVUL7H57978.2 0.0949437061602629
HVUL0H04104.2 HVUL7H59337.2 0.129272035164337
HVUL0H07395.2 HVUL0H07603.2 0.0730024810696793
HVUL0H07395.2 HVUL0H07961.2 0.363047781994235
HVUL0H07395.2 HVUL0H09820.2 0.0288901103411138
HVUL0H07395.2 HVUL0H10580.2 0.0684022223754387
HVUL0H07395.2 HVUL0H12603.2 0.113866611714118
HVUL0H07395.2 HVUL0H12663.2 0.177935796535349
HVUL0H07395.2 HVUL0H13152.2 0.384551480007954
HVUL0H07395.2 HVUL0H13383.2 0.109548685996696
HVUL0H07395.2 HVUL0H15651.2 0.346438726775222
HVUL0H07395.2 HVUL0H16533.2 0.314959119357936
HVUL0H07395.2 HVUL0H17018.2 0.382999355105495
HVUL0H07395.2 HVUL0H18457.2 0.0878002855523255
HVUL0H07395.2 HVUL0H18875.2 0.377463999877946
HVUL0H07395.2 HVUL0H20583.2 0.121460112266591
HVUL0H07395.2 HVUL0H21984.2 0.194198585950244
HVUL0H07395.2 HVUL0H26066.2 0.320375121600383
HVUL0H07395.2 HVUL0H30536.2 0.121898506177169
HVUL0H07395.2 HVUL0H31223.2 0.121662690883342
HVUL0H07395.2 HVUL0H35121.2 0.164619900761196
HVUL0H07395.2 HVUL0H45411.2 0.386618343605626
HVUL0H07395.2 HVUL0H46714.2 0.0340292817404898
HVUL0H07395.2 HVUL0H47946.2 0.122812671172206
HVUL0H07395.2 HVUL1H01391.2 0.109856106880286
HVUL0H07395.2 HVUL1H01910.2 0.389503520180273
HVUL0H07395.2 HVUL1H02310.2 0.281574804833675
HVUL0H07395.2 HVUL1H02488.2 0.381992598364199
HVUL0H07395.2 HVUL1H03020.2 0.0867795552378001
HVUL0H07395.2 HVUL1H03639.2 0.0458523584288427
HVUL0H07395.2 HVUL1H04081.2 0.044046737572047
HVUL0H07395.2 HVUL1H04659.2 0.281366201081086
HVUL0H07395.2 HVUL1H04968.2 0.36869740070163
HVUL0H07395.2 HVUL1H08426.2 0.143259416756334
HVUL0H07395.2 HVUL1H08998.2 0.0763967761452204
HVUL0H07395.2 HVUL1H09152.2 0.270527962071553
HVUL0H07395.2 HVUL1H09362.2 0.18781071185739
HVUL0H07395.2 HVUL1H10249.2 0.216079507580495
HVUL0H07395.2 HVUL1H10310.2 0.387283816342712
HVUL0H07395.2 HVUL1H11017.2 0.0624454745143859
HVUL0H07395.2 HVUL1H11018.2 0.274138418661857
HVUL0H07395.2 HVUL1H11849.2 0.23116880061922
HVUL0H07395.2 HVUL1H12016.2 0.394632431672982
HVUL0H07395.2 HVUL1H12084.2 0.104307352229825
HVUL0H07395.2 HVUL1H12443.2 0.0784921935693776
HVUL0H07395.2 HVUL1H12954.2 0.0359611366154009
HVUL0H07395.2 HVUL1H14266.2 0.0563087148555418
HVUL0H07395.2 HVUL1H14530.2 0.217363381533762
HVUL0H07395.2 HVUL1H15044.2 0.132277023272624
HVUL0H07395.2 HVUL1H15095.2 0.262980287516237
HVUL0H07395.2 HVUL1H16206.2 0.247690606913416
HVUL0H07395.2 HVUL1H17381.2 0.136420855571816
HVUL0H07395.2 HVUL1H17393.2 0.353022619108274
HVUL0H07395.2 HVUL1H18502.2 0.380961339016656
HVUL0H07395.2 HVUL1H18992.2 0.0771517211595476
HVUL0H07395.2 HVUL1H19658.2 0.00352511831181049
HVUL0H07395.2 HVUL1H21290.2 0.279400216857344
HVUL0H07395.2 HVUL1H21400.2 0.381517506150183
HVUL0H07395.2 HVUL1H21780.2 0.0234098228748162
HVUL0H07395.2 HVUL1H21958.2 0.335167472464032
HVUL0H07395.2 HVUL1H23576.2 0.335797237127688
HVUL0H07395.2 HVUL1H23884.2 0.131325464806741
HVUL0H07395.2 HVUL1H25781.2 0.158073051055101
HVUL0H07395.2 HVUL1H26693.2 0.270048427569331
HVUL0H07395.2 HVUL1H27440.2 0.0191773197731417
HVUL0H07395.2 HVUL1H27761.2 0.201356859768647
HVUL0H07395.2 HVUL1H28046.2 0.269411296253448
HVUL0H07395.2 HVUL1H28426.2 0.167678926926961
HVUL0H07395.2 HVUL1H29594.2 0.418497322332883
HVUL0H07395.2 HVUL1H29985.2 0.425478175119815
HVUL0H07395.2 HVUL1H31784.2 0.431513944871909
HVUL0H07395.2 HVUL1H33825.2 0.114602817704323
HVUL0H07395.2 HVUL1H34913.2 0.255112503835795
HVUL0H07395.2 HVUL1H38022.2 0.0551192449133147
HVUL0H07395.2 HVUL1H38418.2 0.117497468531024
HVUL0H07395.2 HVUL1H40748.2 0.30893582312098
HVUL0H07395.2 HVUL1H41667.2 0.425474923775134
HVUL0H07395.2 HVUL1H42112.2 0.124737130311406
HVUL0H07395.2 HVUL1H42191.2 0.415375820543564
HVUL0H07395.2 HVUL1H43472.2 0.357357370470635
HVUL0H07395.2 HVUL1H45865.2 0.0547451296142592
HVUL0H07395.2 HVUL1H45917.2 0.135221863580322
HVUL0H07395.2 HVUL1H48708.2 0.0987214427251856
HVUL0H07395.2 HVUL1H51055.2 0.41181634888358
HVUL0H07395.2 HVUL1H52569.2 0.324655962730417
HVUL0H07395.2 HVUL1H52571.2 0.148210391308713
HVUL0H07395.2 HVUL1H52784.2 0.205098827698468
HVUL0H07395.2 HVUL1H53950.2 0.405621674053755
HVUL0H07395.2 HVUL1H57238.2 0.288051914601722
HVUL0H07395.2 HVUL1H57565.2 0.424752197098835
HVUL0H07395.2 HVUL1H58589.2 0.191099692847968
HVUL0H07395.2 HVUL1H59682.2 0.0904953953384451
HVUL0H07395.2 HVUL2H00243.2 0.106869107767524
HVUL0H07395.2 HVUL2H01263.2 0.22016973535936
HVUL0H07395.2 HVUL2H01381.2 0.0437127860788167
HVUL0H07395.2 HVUL2H01828.2 0.214882352792127
HVUL0H07395.2 HVUL2H02126.2 0.402293352184573
HVUL0H07395.2 HVUL2H02222.2 0.0567932560149356
HVUL0H07395.2 HVUL2H03410.2 0.241019588987278
HVUL0H07395.2 HVUL2H03755.2 0.155550941028991
HVUL0H07395.2 HVUL2H05703.2 0.339227760695569
HVUL0H07395.2 HVUL2H05722.2 0.0623140357816746
HVUL0H07395.2 HVUL2H07171.2 0.383553703283667
HVUL0H07395.2 HVUL2H07582.2 0.207130892355676
HVUL0H07395.2 HVUL2H09416.2 0.154264174785747
HVUL0H07395.2 HVUL2H09675.2 0.365775981526906
HVUL0H07395.2 HVUL2H10166.2 0.371048701403428
HVUL0H07395.2 HVUL2H10376.2 0.124724086077817
HVUL0H07395.2 HVUL2H10433.2 0.0618995134817209
HVUL0H07395.2 HVUL2H10831.2 0.16147573405473
HVUL0H07395.2 HVUL2H11161.2 0.173009309099397
HVUL0H07395.2 HVUL2H12264.2 0.330125775965486
HVUL0H07395.2 HVUL2H12740.2 0.157355675561397
HVUL0H07395.2 HVUL2H13979.2 0.366618384735322
HVUL0H07395.2 HVUL2H14501.2 0.0862715257462501
HVUL0H07395.2 HVUL2H15256.2 0.324400625932486
HVUL0H07395.2 HVUL2H16064.2 0.123701474051953
HVUL0H07395.2 HVUL2H16106.2 0.335123064863234
HVUL0H07395.2 HVUL2H16919.2 0.0490956301334924
HVUL0H07395.2 HVUL2H17572.2 0.381975763042013
HVUL0H07395.2 HVUL2H18160.2 0.187031523774245
HVUL0H07395.2 HVUL2H18204.2 0.342357834050962
HVUL0H07395.2 HVUL2H18254.2 0.295754725470373
HVUL0H07395.2 HVUL2H18256.2 0.242109072586515
HVUL0H07395.2 HVUL2H18475.2 0.179651414320974
HVUL0H07395.2 HVUL2H19289.2 0.431441935338411
HVUL0H07395.2 HVUL2H19629.2 0.407816095509057
HVUL0H07395.2 HVUL2H19960.2 0.0863074266540812
HVUL0H07395.2 HVUL2H20368.2 0.150920915479069
HVUL0H07395.2 HVUL2H22219.2 0.429862403366487
HVUL0H07395.2 HVUL2H22684.2 0.285757215212889
HVUL0H07395.2 HVUL2H22719.2 0.150133845177436
HVUL0H07395.2 HVUL2H22733.2 0.40970150983601
HVUL0H07395.2 HVUL2H23132.2 0.231884122004452
HVUL0H07395.2 HVUL2H24005.2 0.0500027426812427
HVUL0H07395.2 HVUL2H24180.2 0.437065239887642
HVUL0H07395.2 HVUL2H24234.2 0.345077675897341
HVUL0H07395.2 HVUL2H24723.2 0.149277167906271
HVUL0H07395.2 HVUL2H25161.2 0.409008686970767
HVUL0H07395.2 HVUL2H25222.2 0.406084846511271
HVUL0H07395.2 HVUL2H25943.2 0.442231287142593
HVUL0H07395.2 HVUL2H26103.2 0.0664795054376677
HVUL0H07395.2 HVUL2H26551.2 0.422416381408429
HVUL0H07395.2 HVUL2H27561.2 0.212778866556525
HVUL0H07395.2 HVUL2H28179.2 0.0640782554974769
HVUL0H07395.2 HVUL2H29281.2 0.416707735147441
HVUL0H07395.2 HVUL2H29695.2 0.252140221561932
HVUL0H07395.2 HVUL2H29745.2 0.382605279369403
HVUL0H07395.2 HVUL2H30559.2 0.156193831176918
HVUL0H07395.2 HVUL2H31368.2 0.204392456812935
HVUL0H07395.2 HVUL2H31624.2 0.191282187295753
HVUL0H07395.2 HVUL2H31746.2 0.0418241377975536
HVUL0H07395.2 HVUL2H31875.2 0.127449438161581
HVUL0H07395.2 HVUL2H32775.2 0.433649661019129
HVUL0H07395.2 HVUL2H32843.2 0.251686658533961
HVUL0H07395.2 HVUL2H33188.2 0.35548032404012
HVUL0H07395.2 HVUL2H33642.2 0.327034051870883
HVUL0H07395.2 HVUL2H34435.2 0.190012623818342
HVUL0H07395.2 HVUL2H35149.2 0.246472278166625
HVUL0H07395.2 HVUL2H35246.2 0.363266291408266
HVUL0H07395.2 HVUL2H35570.2 0.0524706982516626
HVUL0H07395.2 HVUL2H35813.2 0.237041706213946
HVUL0H07395.2 HVUL2H35814.2 0.0453041188921562
HVUL0H07395.2 HVUL2H36045.2 0.308638142104728
HVUL0H07395.2 HVUL2H36066.2 0.147001180264226
HVUL0H07395.2 HVUL2H36784.2 0.0465989326102149
HVUL0H07395.2 HVUL2H37118.2 0.190833166956182
HVUL0H07395.2 HVUL2H38095.2 0.122144065886304
HVUL0H07395.2 HVUL2H39733.2 0.216189976376137
HVUL0H07395.2 HVUL2H40557.2 0.329488151584188
HVUL0H07395.2 HVUL2H43055.2 0.275430549027997
HVUL0H07395.2 HVUL2H43583.2 0.117021952649594
HVUL0H07395.2 HVUL2H44689.2 0.181591337617348
HVUL0H07395.2 HVUL2H45175.2 0.347481884596834
HVUL0H07395.2 HVUL2H45312.2 0.407538525687664
HVUL0H07395.2 HVUL2H45582.2 0.113449645877805
HVUL0H07395.2 HVUL2H45909.2 0.0647700400819212
HVUL0H07395.2 HVUL2H46409.2 0.386447178039218
HVUL0H07395.2 HVUL2H46560.2 0.164472159988585
HVUL0H07395.2 HVUL2H46702.2 0.297473427772354
HVUL0H07395.2 HVUL2H48110.2 0.34095866013021
HVUL0H07395.2 HVUL2H49844.2 0.165301776355247
HVUL0H07395.2 HVUL2H50134.2 0.0912181306782341
HVUL0H07395.2 HVUL2H50975.2 0.217973545985656
HVUL0H07395.2 HVUL2H50984.2 0.412660568068315
HVUL0H07395.2 HVUL2H52425.2 0.19078729440567
HVUL0H07395.2 HVUL2H52460.2 0.437574666097863
HVUL0H07395.2 HVUL2H52768.2 0.342565738901036
HVUL0H07395.2 HVUL2H53369.2 0.068557200388123
HVUL0H07395.2 HVUL2H54250.2 0.127008793935754
HVUL0H07395.2 HVUL2H54717.2 0.343355045318237
HVUL0H07395.2 HVUL2H54935.2 0.127292081200156
HVUL0H07395.2 HVUL3H00896.2 0.074676896278729
HVUL0H07395.2 HVUL3H00974.2 0.222589495612612
HVUL0H07395.2 HVUL3H01512.2 0.156807279191456
HVUL0H07395.2 HVUL3H01536.2 0.322138698686845
HVUL0H07395.2 HVUL3H02243.2 0.342377491412124
HVUL0H07395.2 HVUL3H03322.2 0.134434350498209
HVUL0H07395.2 HVUL3H03522.2 0.0545285680022191
HVUL0H07395.2 HVUL3H03996.2 0.406738190542355
HVUL0H07395.2 HVUL3H04986.2 0.33838804254488
HVUL0H07395.2 HVUL3H05437.2 0.10912809570285
HVUL0H07395.2 HVUL3H05641.2 0.0425967075335265
HVUL0H07395.2 HVUL3H05642.2 0.0949159123780777
HVUL0H07395.2 HVUL3H07787.2 0.355362451334794
HVUL0H07395.2 HVUL3H08229.2 0.346625069232734
HVUL0H07395.2 HVUL3H08331.2 0.0822684066336705
HVUL0H07395.2 HVUL3H11637.2 0.216064927965965
HVUL0H07395.2 HVUL3H12428.2 0.227811321559064
HVUL0H07395.2 HVUL3H12601.2 0.15146037262981
HVUL0H07395.2 HVUL3H12718.2 0.201932621413982
HVUL0H07395.2 HVUL3H13162.2 0.290202153686561
HVUL0H07395.2 HVUL3H13303.2 0.357156783799932
HVUL0H07395.2 HVUL3H14151.2 0.152942795316622
HVUL0H07395.2 HVUL3H14647.2 0.374432509636589
HVUL0H07395.2 HVUL3H14759.2 0.398732500648904
HVUL0H07395.2 HVUL3H15097.2 0.331230313844266
HVUL0H07395.2 HVUL3H15768.2 0.233045283146793
HVUL0H07395.2 HVUL3H15887.2 0.295855301321422
HVUL0H07395.2 HVUL3H16282.2 0.173990016031026
HVUL0H07395.2 HVUL3H17611.2 0.252026496348775
HVUL0H07395.2 HVUL3H17781.2 0.273532656694569
HVUL0H07395.2 HVUL3H18319.2 0.00494220149473468
HVUL0H07395.2 HVUL3H18448.2 0.338339218704459
HVUL0H07395.2 HVUL3H18918.2 0.102979685906681
HVUL0H07395.2 HVUL3H18920.2 0.119830928334957
HVUL0H07395.2 HVUL3H18922.2 0.127996468168159
HVUL0H07395.2 HVUL3H19281.2 0.316775964293756
HVUL0H07395.2 HVUL3H19415.2 0.391981833045339
HVUL0H07395.2 HVUL3H20428.2 0.37538684794821
HVUL0H07395.2 HVUL3H21568.2 0.136389487566264
HVUL0H07395.2 HVUL3H21570.2 0.4065755777212
HVUL0H07395.2 HVUL3H21714.2 0.434346505875565
HVUL0H07395.2 HVUL3H22750.2 0.207271818556862
HVUL0H07395.2 HVUL3H22942.2 0.372766197970384
HVUL0H07395.2 HVUL3H23068.2 0.171321601030096
HVUL0H07395.2 HVUL3H23762.2 0.145790256280828
HVUL0H07395.2 HVUL3H24263.2 0.307584689303335
HVUL0H07395.2 HVUL3H24265.2 0.136024933386433
HVUL0H07395.2 HVUL3H24266.2 0.246573507334004
HVUL0H07395.2 HVUL3H26931.2 0.0851074499245259
HVUL0H07395.2 HVUL3H27292.2 0.203323891484839
HVUL0H07395.2 HVUL3H27507.2 0.0293812710006018
HVUL0H07395.2 HVUL3H31373.2 0.108487386369989
HVUL0H07395.2 HVUL3H32982.2 0.362329343561835
HVUL0H07395.2 HVUL3H33094.2 0.396433509121522
HVUL0H07395.2 HVUL3H34998.2 0.114179703880166
HVUL0H07395.2 HVUL3H35285.2 0.175346442156529
HVUL0H07395.2 HVUL3H37080.2 0.330012167708249
HVUL0H07395.2 HVUL3H37961.2 0.169977990942286
HVUL0H07395.2 HVUL3H38013.2 0.10067838274542
HVUL0H07395.2 HVUL3H38801.2 0.160146426939169
HVUL0H07395.2 HVUL3H39846.2 0.294400003882823
HVUL0H07395.2 HVUL3H41673.2 0.17485162594132
HVUL0H07395.2 HVUL3H42482.2 0.179578238318902
HVUL0H07395.2 HVUL3H43787.2 0.174944559436405
HVUL0H07395.2 HVUL3H45441.2 0.214535938671395
HVUL0H07395.2 HVUL3H45820.2 0.194533863242009
HVUL0H07395.2 HVUL3H46221.2 0.0586088674113573
HVUL0H07395.2 HVUL3H46222.2 0.0391949860971029
HVUL0H07395.2 HVUL3H46948.2 0.153486494377728
HVUL0H07395.2 HVUL3H48376.2 0.217775327855512
HVUL0H07395.2 HVUL3H50496.2 0.386718421343108
HVUL0H07395.2 HVUL3H55696.2 0.0845393184368558
HVUL0H07395.2 HVUL3H55706.2 0.206474498280836
HVUL0H07395.2 HVUL3H56227.2 0.124367590951173
HVUL0H07395.2 HVUL3H56809.2 0.376379495082752
HVUL0H07395.2 HVUL3H57619.2 0.0367138778662279
HVUL0H07395.2 HVUL3H57924.2 0.114884025010216
HVUL0H07395.2 HVUL4H01292.2 0.132780867968591
HVUL0H07395.2 HVUL4H01567.2 0.00939053000214782
HVUL0H07395.2 HVUL4H02701.2 0.382065239292703
HVUL0H07395.2 HVUL4H02987.2 0.10713715494434
HVUL0H07395.2 HVUL4H03262.2 0.11015110214642
HVUL0H07395.2 HVUL4H03498.2 0.0899271402414043
HVUL0H07395.2 HVUL4H03611.2 0.0993153256613471
HVUL0H07395.2 HVUL4H03924.2 0.118459754388038
HVUL0H07395.2 HVUL4H04419.2 0.135513907461898
HVUL0H07395.2 HVUL4H04887.2 0.434411348230274
HVUL0H07395.2 HVUL4H04952.2 0.0617249798501925
HVUL0H07395.2 HVUL4H06480.2 0.266092236036942
HVUL0H07395.2 HVUL4H07474.2 0.0944051557694954
HVUL0H07395.2 HVUL4H07828.2 0.118794426597632
HVUL0H07395.2 HVUL4H08159.2 0.252020669220354
HVUL0H07395.2 HVUL4H08248.2 0.370144886123982
HVUL0H07395.2 HVUL4H08490.2 0.315103941781377
HVUL0H07395.2 HVUL4H08860.2 0.0341808192369505
HVUL0H07395.2 HVUL4H09246.2 0.186435440429155
HVUL0H07395.2 HVUL4H10534.2 0.399383566743111
HVUL0H07395.2 HVUL4H10535.2 0.0727851088076343
HVUL0H07395.2 HVUL4H10599.2 0.380800106387562
HVUL0H07395.2 HVUL4H11493.2 0.126745356934961
HVUL0H07395.2 HVUL4H12172.2 0.39523590977661
HVUL0H07395.2 HVUL4H12658.2 0.407732075853803
HVUL0H07395.2 HVUL4H13254.2 0.202546239954684
HVUL0H07395.2 HVUL4H13284.2 0.0752763050772098
HVUL0H07395.2 HVUL4H14105.2 0.0227912108375256
HVUL0H07395.2 HVUL4H14395.2 0.205351282303048
HVUL0H07395.2 HVUL4H14799.2 0.281273050960502
HVUL0H07395.2 HVUL4H17201.2 0.10511578877797
HVUL0H07395.2 HVUL4H18320.2 0.0796420085665449
HVUL0H07395.2 HVUL4H20047.2 0.233549792400803
HVUL0H07395.2 HVUL4H20452.2 0.13246900205356
HVUL0H07395.2 HVUL4H20935.2 0.415668064185006
HVUL0H07395.2 HVUL4H20936.2 0.330715933711909
HVUL0H07395.2 HVUL4H20939.2 0.43073529713657
HVUL0H07395.2 HVUL4H21383.2 0.127977992244695
HVUL0H07395.2 HVUL4H21602.2 0.145698031900995
HVUL0H07395.2 HVUL4H22567.2 0.025118747785677
HVUL0H07395.2 HVUL4H23088.2 0.124982410368169
HVUL0H07395.2 HVUL4H23319.2 0.0559445474695721
HVUL0H07395.2 HVUL4H24293.2 0.0125972462855359
HVUL0H07395.2 HVUL4H24321.2 0.356462676338498
HVUL0H07395.2 HVUL4H24964.2 0.236504303523101
HVUL0H07395.2 HVUL4H24985.2 0.160853850246461
HVUL0H07395.2 HVUL4H25018.2 0.221296060661455
HVUL0H07395.2 HVUL4H25663.2 0.128502823193823
HVUL0H07395.2 HVUL4H26286.2 0.0171882578142951
HVUL0H07395.2 HVUL4H26602.2 0.238145917410894
HVUL0H07395.2 HVUL4H29382.2 0.208957735732853
HVUL0H07395.2 HVUL4H29640.2 0.231692982557204
HVUL0H07395.2 HVUL4H29820.2 0.092296275273968
HVUL0H07395.2 HVUL4H29960.2 0.238941063922143
HVUL0H07395.2 HVUL4H30526.2 0.188193160145036
HVUL0H07395.2 HVUL4H31121.2 0.0852239872223594
HVUL0H07395.2 HVUL4H31144.2 0.172908148901799
HVUL0H07395.2 HVUL4H31285.2 0.311588385131999
HVUL0H07395.2 HVUL4H32574.2 0.21599650858068
HVUL0H07395.2 HVUL4H32725.2 0.106943212261678
HVUL0H07395.2 HVUL4H33125.2 0.196539154218289
HVUL0H07395.2 HVUL4H33897.2 0.145401588921174
HVUL0H07395.2 HVUL4H34907.2 0.106586738986812
HVUL0H07395.2 HVUL4H35072.2 0.178466897042811
HVUL0H07395.2 HVUL4H36166.2 0.317841868297648
HVUL0H07395.2 HVUL4H36344.2 0.182937041977484
HVUL0H07395.2 HVUL4H37513.2 0.0607825008120939
HVUL0H07395.2 HVUL4H38119.2 0.0966658212892857
HVUL0H07395.2 HVUL4H38242.2 0.354888622077199
HVUL0H07395.2 HVUL4H38563.2 0.00971575891490343
HVUL0H07395.2 HVUL4H38756.2 0.136462826211587
HVUL0H07395.2 HVUL4H39007.2 0.114850131331333
HVUL0H07395.2 HVUL4H42499.2 0.114621427708013
HVUL0H07395.2 HVUL4H42553.2 0.258810919358375
HVUL0H07395.2 HVUL4H47765.2 0.0144803055801521
HVUL0H07395.2 HVUL4H47767.2 0.207646158608038
HVUL0H07395.2 HVUL4H48525.2 0.203796652607743
HVUL0H07395.2 HVUL4H50715.2 0.199944117760805
HVUL0H07395.2 HVUL4H51783.2 0.418552954989763
HVUL0H07395.2 HVUL4H54015.2 0.203489247309077
HVUL0H07395.2 HVUL4H54458.2 0.192403409400353
HVUL0H07395.2 HVUL4H55621.2 0.239456881030001
HVUL0H07395.2 HVUL4H55780.2 0.137403761736424
HVUL0H07395.2 HVUL4H55852.2 0.326288001439842
HVUL0H07395.2 HVUL4H56078.2 0.0868806529306819
HVUL0H07395.2 HVUL4H58521.2 0.245492121307631
HVUL0H07395.2 HVUL4H59046.2 0.41970293184088
HVUL0H07395.2 HVUL4H59209.2 0.0227794439069327
HVUL0H07395.2 HVUL4H59419.2 0.229176438226982
HVUL0H07395.2 HVUL5H01666.2 0.0655606612617058
HVUL0H07395.2 HVUL5H02085.2 0.323499255156775
HVUL0H07395.2 HVUL5H02508.2 0.0523134565706284
HVUL0H07395.2 HVUL5H02714.2 0.164317291621635
HVUL0H07395.2 HVUL5H02899.2 0.17445001673721
HVUL0H07395.2 HVUL5H02983.2 0.335320746193214
HVUL0H07395.2 HVUL5H03710.2 0.212830211182542
HVUL0H07395.2 HVUL5H04065.2 0.310017448224394
HVUL0H07395.2 HVUL5H04245.2 0.291682143125203
HVUL0H07395.2 HVUL5H04523.2 0.0275678065504921
HVUL0H07395.2 HVUL5H04569.2 0.230953543218877
HVUL0H07395.2 HVUL5H04570.2 0.282167555332807
HVUL0H07395.2 HVUL5H05635.2 0.418748621708795
HVUL0H07395.2 HVUL5H05659.2 0.38916093561251
HVUL0H07395.2 HVUL5H06737.2 0.2191517808705
HVUL0H07395.2 HVUL5H06851.2 0.329063585827099
HVUL0H07395.2 HVUL5H06867.2 0.245608036263884
HVUL0H07395.2 HVUL5H07113.2 0.401739974698898
HVUL0H07395.2 HVUL5H09951.2 0.206026979146645
HVUL0H07395.2 HVUL5H11816.2 0.0625697874796307
HVUL0H07395.2 HVUL5H12069.2 0.135435989731507
HVUL0H07395.2 HVUL5H12102.2 0.198024695103136
HVUL0H07395.2 HVUL5H12193.2 0.196242057319675
HVUL0H07395.2 HVUL5H12524.2 0.313830420438412
HVUL0H07395.2 HVUL5H14862.2 0.0942711794527501
HVUL0H07395.2 HVUL5H15696.2 0.309323083206406
HVUL0H07395.2 HVUL5H15901.2 0.365276589581658
HVUL0H07395.2 HVUL5H16046.2 0.142530484782336
HVUL0H07395.2 HVUL5H16644.2 0.319834450558373
HVUL0H07395.2 HVUL5H18137.2 0.0111472383413534
HVUL0H07395.2 HVUL5H19345.2 0.123876666006248
HVUL0H07395.2 HVUL5H19727.2 0.35481413752148
HVUL0H07395.2 HVUL5H20357.2 0.326480459981349
HVUL0H07395.2 HVUL5H20781.2 0.281431064574692
HVUL0H07395.2 HVUL5H22031.2 0.184429078955533
HVUL0H07395.2 HVUL5H22045.2 0.0287812401555294
HVUL0H07395.2 HVUL5H22379.2 0.433583523365921
HVUL0H07395.2 HVUL5H22968.2 0.409357003372168
HVUL0H07395.2 HVUL5H22970.2 0.369214128985337
HVUL0H07395.2 HVUL5H23218.2 0.288926749741458
HVUL0H07395.2 HVUL5H25356.2 0.341876822209253
HVUL0H07395.2 HVUL5H25360.2 0.329322324910169
HVUL0H07395.2 HVUL5H25703.2 0.199056158389783
HVUL0H07395.2 HVUL5H25762.2 0.396396968460017
HVUL0H07395.2 HVUL5H26371.2 0.354885017737074
HVUL0H07395.2 HVUL5H26827.2 0.134997424869422
HVUL0H07395.2 HVUL5H27142.2 0.408017754331827
HVUL0H07395.2 HVUL5H27517.2 0.175136552174724
HVUL0H07395.2 HVUL5H28829.2 0.348828810350111
HVUL0H07395.2 HVUL5H28910.2 0.328813880417682
HVUL0H07395.2 HVUL5H28949.2 0.361658655546638
HVUL0H07395.2 HVUL5H29110.2 0.332939929712835
HVUL0H07395.2 HVUL5H30360.2 0.270128220731874
HVUL0H07395.2 HVUL5H30607.2 0.239574971324588
HVUL0H07395.2 HVUL5H31425.2 0.0444026392221532
HVUL0H07395.2 HVUL5H31574.2 0.0470138285589983
HVUL0H07395.2 HVUL5H31765.2 0.126704908237753
HVUL0H07395.2 HVUL5H32464.2 0.261643569997045
HVUL0H07395.2 HVUL5H32750.2 0.293958566393432
HVUL0H07395.2 HVUL5H32753.2 0.0201777984256831
HVUL0H07395.2 HVUL5H32754.2 0.0608818467693709
HVUL0H07395.2 HVUL5H32755.2 0.108479580778965
HVUL0H07395.2 HVUL5H32756.2 0.102065812168489
HVUL0H07395.2 HVUL5H32757.2 0.0341351373866421
HVUL0H07395.2 HVUL5H33572.2 0.345188047008385
HVUL0H07395.2 HVUL5H34179.2 0.329983165929381
HVUL0H07395.2 HVUL5H34180.2 0.275886498148744
HVUL0H07395.2 HVUL5H34499.2 0.414780625923496
HVUL0H07395.2 HVUL5H35182.2 0.393145390421461
HVUL0H07395.2 HVUL5H36133.2 0.144876968008495
HVUL0H07395.2 HVUL5H36336.2 0.374624965638602
HVUL0H07395.2 HVUL5H37821.2 0.107174471007274
HVUL0H07395.2 HVUL5H38807.2 0.0771649571716458
HVUL0H07395.2 HVUL5H38808.2 0.293902288154766
HVUL0H07395.2 HVUL5H39668.2 0.172520520180394
HVUL0H07395.2 HVUL5H39821.2 0.0569157925024248
HVUL0H07395.2 HVUL5H40071.2 0.152734403905416
HVUL0H07395.2 HVUL5H41106.2 0.196909272622213
HVUL0H07395.2 HVUL5H41477.2 0.151532516955802
HVUL0H07395.2 HVUL5H41940.2 0.350348981170678
HVUL0H07395.2 HVUL5H42167.2 0.228285609749032
HVUL0H07395.2 HVUL5H43602.2 0.0307704878437796
HVUL0H07395.2 HVUL5H44901.2 0.0525223318230621
HVUL0H07395.2 HVUL5H45248.2 0.10002298975174
HVUL0H07395.2 HVUL5H45931.2 0.310420123512761
HVUL0H07395.2 HVUL5H47411.2 0.141619150118573
HVUL0H07395.2 HVUL5H48389.2 0.0580030882011382
HVUL0H07395.2 HVUL5H49107.2 0.279994801178221
HVUL0H07395.2 HVUL5H49575.2 0.206893604276032
HVUL0H07395.2 HVUL5H49949.2 0.387158361302058
HVUL0H07395.2 HVUL5H50157.2 0.326053896612485
HVUL0H07395.2 HVUL5H50998.2 0.405724790880889
HVUL0H07395.2 HVUL5H51283.2 0.173596400404257
HVUL0H07395.2 HVUL5H52409.2 0.118640283785199
HVUL0H07395.2 HVUL5H53344.2 0.426391946683236
HVUL0H07395.2 HVUL5H54817.2 0.140932874806022
HVUL0H07395.2 HVUL5H55327.2 0.118783882621583
HVUL0H07395.2 HVUL5H59550.2 0.378642841780646
HVUL0H07395.2 HVUL6H00578.2 0.40434352887591
HVUL0H07395.2 HVUL6H00579.2 0.294112061004413
HVUL0H07395.2 HVUL6H01532.2 0.278761066539226
HVUL0H07395.2 HVUL6H04137.2 0.00714266206018478
HVUL0H07395.2 HVUL6H05273.2 0.111768465280699
HVUL0H07395.2 HVUL6H05484.2 0.391701246554332
HVUL0H07395.2 HVUL6H05487.2 0.420010131669261
HVUL0H07395.2 HVUL6H06287.2 0.32272995075403
HVUL0H07395.2 HVUL6H06725.2 0.214952364657249
HVUL0H07395.2 HVUL6H07286.2 0.00543754021278938
HVUL0H07395.2 HVUL6H07493.2 0.0570790273427548
HVUL0H07395.2 HVUL6H08266.2 0.0240173877133313
HVUL0H07395.2 HVUL6H09727.2 0.185916653145237
HVUL0H07395.2 HVUL6H10655.2 0.257244435756089
HVUL0H07395.2 HVUL6H11304.2 0.402993131872426
HVUL0H07395.2 HVUL6H11866.2 0.110221590741067
HVUL0H07395.2 HVUL6H12676.2 0.247156461252131
HVUL0H07395.2 HVUL6H15174.2 0.387783091161469
HVUL0H07395.2 HVUL6H15570.2 0.162063403833816
HVUL0H07395.2 HVUL6H15630.2 0.404910988081717
HVUL0H07395.2 HVUL6H17185.2 0.151359686421826
HVUL0H07395.2 HVUL6H17291.2 0.217719894412345
HVUL0H07395.2 HVUL6H17797.2 0.305886746465774
HVUL0H07395.2 HVUL6H17912.2 0.20361548154013
HVUL0H07395.2 HVUL6H18926.2 0.342310834836282
HVUL0H07395.2 HVUL6H19235.2 0.0889625086445691
HVUL0H07395.2 HVUL6H20311.2 0.0562436803480337
HVUL0H07395.2 HVUL6H21520.2 0.0988255895572503
HVUL0H07395.2 HVUL6H22211.2 0.436458750195204
HVUL0H07395.2 HVUL6H23910.2 0.275687643124873
HVUL0H07395.2 HVUL6H24129.2 0.0406116053834458
HVUL0H07395.2 HVUL6H24684.2 0.126691738130812
HVUL0H07395.2 HVUL6H25603.2 0.274950215276866
HVUL0H07395.2 HVUL6H26624.2 0.11571627954674
HVUL0H07395.2 HVUL6H27385.2 0.387417222618888
HVUL0H07395.2 HVUL6H27754.2 0.105504200544242
HVUL0H07395.2 HVUL6H29014.2 0.169213493153442
HVUL0H07395.2 HVUL6H29287.2 0.165844522857796
HVUL0H07395.2 HVUL6H29905.2 0.329702875402624
HVUL0H07395.2 HVUL6H30043.2 0.0916132460879859
HVUL0H07395.2 HVUL6H30069.2 0.119258219363107
HVUL0H07395.2 HVUL6H30070.2 0.0605807824551374
HVUL0H07395.2 HVUL6H30755.2 0.185451702335351
HVUL0H07395.2 HVUL6H31603.2 0.222839756116719
HVUL0H07395.2 HVUL6H32598.2 0.333142877796126
HVUL0H07395.2 HVUL6H33693.2 0.219270813979131
HVUL0H07395.2 HVUL6H33871.2 0.25886275508676
HVUL0H07395.2 HVUL6H33984.2 0.210560484048677
HVUL0H07395.2 HVUL6H36086.2 0.370592459702674
HVUL0H07395.2 HVUL6H36469.2 0.0297664570577294
HVUL0H07395.2 HVUL6H36560.2 0.435560785844749
HVUL0H07395.2 HVUL6H37516.2 0.12021881194071
HVUL0H07395.2 HVUL6H37718.2 0.0323683156118393
HVUL0H07395.2 HVUL6H38443.2 0.341780970955335
HVUL0H07395.2 HVUL6H39608.2 0.168356561186663
HVUL0H07395.2 HVUL6H40130.2 0.401355361107717
HVUL0H07395.2 HVUL6H40705.2 0.429417857302332
HVUL0H07395.2 HVUL6H40902.2 0.272959548724963
HVUL0H07395.2 HVUL6H41550.2 0.153027283565484
HVUL0H07395.2 HVUL6H41924.2 0.170224433085286
HVUL0H07395.2 HVUL6H42094.2 0.123672636254608
HVUL0H07395.2 HVUL6H42865.2 0.205809963301004
HVUL0H07395.2 HVUL6H43328.2 0.12527014341616
HVUL0H07395.2 HVUL6H45288.2 0.00197483760307545
HVUL0H07395.2 HVUL6H46846.2 0.426129209036616
HVUL0H07395.2 HVUL6H50310.2 0.423359695488138
HVUL0H07395.2 HVUL6H51875.2 0.339637519339366
HVUL0H07395.2 HVUL6H52171.2 0.125012879291938
HVUL0H07395.2 HVUL6H52448.2 0.299479708040597
HVUL0H07395.2 HVUL6H56821.2 0.315606717936484
HVUL0H07395.2 HVUL6H57332.2 0.376341261335802
HVUL0H07395.2 HVUL6H57527.2 0.165964120911249
HVUL0H07395.2 HVUL7H00669.2 0.339933269221338
HVUL0H07395.2 HVUL7H01902.2 0.289796825207546
HVUL0H07395.2 HVUL7H01951.2 0.3332178219537
HVUL0H07395.2 HVUL7H02237.2 0.117003530724639
HVUL0H07395.2 HVUL7H02259.2 0.10524563916806
HVUL0H07395.2 HVUL7H02925.2 0.124718112649398
HVUL0H07395.2 HVUL7H03162.2 0.328312604990734
HVUL0H07395.2 HVUL7H03712.2 0.0296160971935051
HVUL0H07395.2 HVUL7H05110.2 0.235338432467315
HVUL0H07395.2 HVUL7H07281.2 0.0261588916657561
HVUL0H07395.2 HVUL7H08155.2 0.292417770334879
HVUL0H07395.2 HVUL7H08957.2 0.273862333361989
HVUL0H07395.2 HVUL7H09094.2 0.161560991344198
HVUL0H07395.2 HVUL7H09435.2 0.0994491503971899
HVUL0H07395.2 HVUL7H10354.2 0.22379811280798
HVUL0H07395.2 HVUL7H10480.2 0.401168177146378
HVUL0H07395.2 HVUL7H10575.2 0.0861158483972142
HVUL0H07395.2 HVUL7H11256.2 0.333985133848101
HVUL0H07395.2 HVUL7H11412.2 0.320021438596098
HVUL0H07395.2 HVUL7H11452.2 0.144118203370614
HVUL0H07395.2 HVUL7H12545.2 0.415957949987825
HVUL0H07395.2 HVUL7H12760.2 0.321649946447331
HVUL0H07395.2 HVUL7H12761.2 0.181445987668451
HVUL0H07395.2 HVUL7H13615.2 0.210638048451189
HVUL0H07395.2 HVUL7H13741.2 0.348686897084851
HVUL0H07395.2 HVUL7H14152.2 0.24431680786615
HVUL0H07395.2 HVUL7H14845.2 0.174840098313462
HVUL0H07395.2 HVUL7H15045.2 0.141715603749637
HVUL0H07395.2 HVUL7H15553.2 0.116483882305531
HVUL0H07395.2 HVUL7H16113.2 0.144963014300025
HVUL0H07395.2 HVUL7H16385.2 0.342815574537571
HVUL0H07395.2 HVUL7H17673.2 0.115676420080929
HVUL0H07395.2 HVUL7H18684.2 0.0151614952129708
HVUL0H07395.2 HVUL7H18799.2 0.232006149803272
HVUL0H07395.2 HVUL7H19723.2 0.257939525859779
HVUL0H07395.2 HVUL7H21376.2 0.270465897646003
HVUL0H07395.2 HVUL7H21823.2 0.409765510130262
HVUL0H07395.2 HVUL7H23148.2 0.262118310257054
HVUL0H07395.2 HVUL7H23329.2 0.0757976190150518
HVUL0H07395.2 HVUL7H25429.2 0.317318806942811
HVUL0H07395.2 HVUL7H25557.2 0.2890165438269
HVUL0H07395.2 HVUL7H25565.2 0.150161706343037
HVUL0H07395.2 HVUL7H25654.2 0.303090325631327
HVUL0H07395.2 HVUL7H25881.2 0.0469861350795293
HVUL0H07395.2 HVUL7H26191.2 0.1873060719603
HVUL0H07395.2 HVUL7H27075.2 0.0569740999954351
HVUL0H07395.2 HVUL7H27178.2 0.0664229551631893
HVUL0H07395.2 HVUL7H27205.2 0.209930924867084
HVUL0H07395.2 HVUL7H28054.2 0.416778645670839
HVUL0H07395.2 HVUL7H28437.2 0.175331507571974
HVUL0H07395.2 HVUL7H28678.2 0.0680133871618067
HVUL0H07395.2 HVUL7H30227.2 0.115992141336662
HVUL0H07395.2 HVUL7H30237.2 0.0890452757821748
HVUL0H07395.2 HVUL7H30390.2 0.221256298142428
HVUL0H07395.2 HVUL7H31093.2 0.111574739129811
HVUL0H07395.2 HVUL7H31940.2 0.0866573172273907
HVUL0H07395.2 HVUL7H32139.2 0.258091271616378
HVUL0H07395.2 HVUL7H32287.2 0.158649156139646
HVUL0H07395.2 HVUL7H32398.2 0.0316235700346703
HVUL0H07395.2 HVUL7H34343.2 0.334817214472237
HVUL0H07395.2 HVUL7H35076.2 0.334974546091793
HVUL0H07395.2 HVUL7H35576.2 0.227122635115112
HVUL0H07395.2 HVUL7H36292.2 0.0642292874682424
HVUL0H07395.2 HVUL7H36853.2 0.303837102872129
HVUL0H07395.2 HVUL7H38165.2 0.387659984349862
HVUL0H07395.2 HVUL7H39196.2 0.137341555787596
HVUL0H07395.2 HVUL7H39800.2 0.0786526423277611
HVUL0H07395.2 HVUL7H40151.2 0.376247637442356
HVUL0H07395.2 HVUL7H40919.2 0.0299720994447716
HVUL0H07395.2 HVUL7H41439.2 0.224338692014145
HVUL0H07395.2 HVUL7H43274.2 0.155192003956198
HVUL0H07395.2 HVUL7H46364.2 0.260930091445617
HVUL0H07395.2 HVUL7H47603.2 0.413154342857774
HVUL0H07395.2 HVUL7H48057.2 0.074965324658248
HVUL0H07395.2 HVUL7H48434.2 0.360949319449492
HVUL0H07395.2 HVUL7H49025.2 0.151012293844673
HVUL0H07395.2 HVUL7H49658.2 0.366184811701174
HVUL0H07395.2 HVUL7H51973.2 0.142436230176363
HVUL0H07395.2 HVUL7H52497.2 0.388047797552503
HVUL0H07395.2 HVUL7H52771.2 0.309868718580357
HVUL0H07395.2 HVUL7H52893.2 0.219829560411514
HVUL0H07395.2 HVUL7H53796.2 0.271826719660233
HVUL0H07395.2 HVUL7H54500.2 0.423206789434586
HVUL0H07395.2 HVUL7H55922.2 0.200860552485471
HVUL0H07395.2 HVUL7H57823.2 0.201914294490464
HVUL0H07395.2 HVUL7H57978.2 0.410957563531204
HVUL0H07395.2 HVUL7H59337.2 0.393856580099573
HVUL0H07603.2 HVUL0H07961.2 0.0888489694260548
HVUL0H07603.2 HVUL0H09820.2 0.0846710233457405
HVUL0H07603.2 HVUL0H10580.2 0.0104556443279034
HVUL0H07603.2 HVUL0H12603.2 0.106859064323764
HVUL0H07603.2 HVUL0H12663.2 0.0942277634192333
HVUL0H07603.2 HVUL0H13152.2 0.0663985896962263
HVUL0H07603.2 HVUL0H13383.2 0.0449604680401292
HVUL0H07603.2 HVUL0H15651.2 0.0978591058189556
HVUL0H07603.2 HVUL0H16533.2 0.0673925868748782
HVUL0H07603.2 HVUL0H17018.2 0.0760609473818585
HVUL0H07603.2 HVUL0H18457.2 0.102542413229706
HVUL0H07603.2 HVUL0H18875.2 0.0879424317689102
HVUL0H07603.2 HVUL0H20583.2 0.0719402142971837
HVUL0H07603.2 HVUL0H21984.2 0.151623328628192
HVUL0H07603.2 HVUL0H26066.2 0.060153757253192
HVUL0H07603.2 HVUL0H30536.2 0.106988092974222
HVUL0H07603.2 HVUL0H31223.2 0.0698476051736628
HVUL0H07603.2 HVUL0H35121.2 0.0211867552051343
HVUL0H07603.2 HVUL0H45411.2 0.101694008321203
HVUL0H07603.2 HVUL0H46714.2 0.0613940591127817
HVUL0H07603.2 HVUL0H47946.2 0.0294072302240705
HVUL0H07603.2 HVUL1H01391.2 0.112671992003729
HVUL0H07603.2 HVUL1H01910.2 0.103191147061655
HVUL0H07603.2 HVUL1H02310.2 0.101625816153409
HVUL0H07603.2 HVUL1H02488.2 0.0894209282915177
HVUL0H07603.2 HVUL1H03020.2 0.129289776163092
HVUL0H07603.2 HVUL1H03639.2 0.0745065368265194
HVUL0H07603.2 HVUL1H04081.2 0.00844456420649017
HVUL0H07603.2 HVUL1H04659.2 0.0809783176929418
HVUL0H07603.2 HVUL1H04968.2 0.0927518085218505
HVUL0H07603.2 HVUL1H08426.2 0.0550674438775493
HVUL0H07603.2 HVUL1H08998.2 0.10604016106491
HVUL0H07603.2 HVUL1H09152.2 0.0899402695847262
HVUL0H07603.2 HVUL1H09362.2 0.0951380531708546
HVUL0H07603.2 HVUL1H10249.2 0.130697541143652
HVUL0H07603.2 HVUL1H10310.2 0.0932637390487646
HVUL0H07603.2 HVUL1H11017.2 0.130138280367698
HVUL0H07603.2 HVUL1H11018.2 0.0662287090498871
HVUL0H07603.2 HVUL1H11849.2 0.0725744904342295
HVUL0H07603.2 HVUL1H12016.2 0.0910240525852925
HVUL0H07603.2 HVUL1H12084.2 0.0613100627043664
HVUL0H07603.2 HVUL1H12443.2 0.00855734016724229
HVUL0H07603.2 HVUL1H12954.2 0.0768104255565318
HVUL0H07603.2 HVUL1H14266.2 0.00549353048313408
HVUL0H07603.2 HVUL1H14530.2 0.127511092277434
HVUL0H07603.2 HVUL1H15044.2 0.0602973374424849
HVUL0H07603.2 HVUL1H15095.2 0.116924002447366
HVUL0H07603.2 HVUL1H16206.2 0.0818470190868072
HVUL0H07603.2 HVUL1H17381.2 0.0641977836323225
HVUL0H07603.2 HVUL1H17393.2 0.105349673394542
HVUL0H07603.2 HVUL1H18502.2 0.0649559687161831
HVUL0H07603.2 HVUL1H18992.2 0.0117897021667841
HVUL0H07603.2 HVUL1H19658.2 0.000193673525728968
HVUL0H07603.2 HVUL1H21290.2 0.0852116191325358
HVUL0H07603.2 HVUL1H21400.2 0.108580874602762
HVUL0H07603.2 HVUL1H21780.2 0.00687303246455041
HVUL0H07603.2 HVUL1H21958.2 0.112967663981306
HVUL0H07603.2 HVUL1H23576.2 0.0697482652804936
HVUL0H07603.2 HVUL1H23884.2 0.113866607200303
HVUL0H07603.2 HVUL1H25781.2 0.0451808189750311
HVUL0H07603.2 HVUL1H26693.2 0.0796859535987048
HVUL0H07603.2 HVUL1H27440.2 0.0572476511661784
HVUL0H07603.2 HVUL1H27761.2 0.104729644641162
HVUL0H07603.2 HVUL1H28046.2 0.0420793826615235
HVUL0H07603.2 HVUL1H28426.2 0.0682631964756619
HVUL0H07603.2 HVUL1H29594.2 0.082458010713005
HVUL0H07603.2 HVUL1H29985.2 0.0774634451779037
HVUL0H07603.2 HVUL1H31784.2 0.0856956159897144
HVUL0H07603.2 HVUL1H33825.2 0.144417820599808
HVUL0H07603.2 HVUL1H34913.2 0.110951953726215
HVUL0H07603.2 HVUL1H38022.2 0.0937996140969196
HVUL0H07603.2 HVUL1H38418.2 0.028899604418276
HVUL0H07603.2 HVUL1H40748.2 0.0565162703885708
HVUL0H07603.2 HVUL1H41667.2 0.0863938254182036
HVUL0H07603.2 HVUL1H42112.2 0.0898195697376689
HVUL0H07603.2 HVUL1H42191.2 0.0946234609852454
HVUL0H07603.2 HVUL1H43472.2 0.070989522741925
HVUL0H07603.2 HVUL1H45865.2 0.125859451041356
HVUL0H07603.2 HVUL1H45917.2 0.152619165251769
HVUL0H07603.2 HVUL1H48708.2 0.136972502041527
HVUL0H07603.2 HVUL1H51055.2 0.0964553348197341
HVUL0H07603.2 HVUL1H52569.2 0.0775790454039769
HVUL0H07603.2 HVUL1H52571.2 0.131978205424301
HVUL0H07603.2 HVUL1H52784.2 0.118317354273623
HVUL0H07603.2 HVUL1H53950.2 0.0777595644444003
HVUL0H07603.2 HVUL1H57238.2 0.0870612857830321
HVUL0H07603.2 HVUL1H57565.2 0.0885551127235375
HVUL0H07603.2 HVUL1H58589.2 0.136190394467178
HVUL0H07603.2 HVUL1H59682.2 0.0578885242421088
HVUL0H07603.2 HVUL2H00243.2 0.0877729987161274
HVUL0H07603.2 HVUL2H01263.2 0.0963149987556345
HVUL0H07603.2 HVUL2H01381.2 0.00390761791676651
HVUL0H07603.2 HVUL2H01828.2 0.0907959918767628
HVUL0H07603.2 HVUL2H02126.2 0.112385776012952
HVUL0H07603.2 HVUL2H02222.2 0.0670505701859219
HVUL0H07603.2 HVUL2H03410.2 0.135587830106996
HVUL0H07603.2 HVUL2H03755.2 0.0770662952147676
HVUL0H07603.2 HVUL2H05703.2 0.0974479647524162
HVUL0H07603.2 HVUL2H05722.2 0.0738771762232065
HVUL0H07603.2 HVUL2H07171.2 0.103636195394443
HVUL0H07603.2 HVUL2H07582.2 0.0723863698787078
HVUL0H07603.2 HVUL2H09416.2 0.0763929111369919
HVUL0H07603.2 HVUL2H09675.2 0.0758735323061061
HVUL0H07603.2 HVUL2H10166.2 0.0897508055171688
HVUL0H07603.2 HVUL2H10376.2 0.0324533393372557
HVUL0H07603.2 HVUL2H10433.2 0.059101444679226
HVUL0H07603.2 HVUL2H10831.2 0.0864853751271673
HVUL0H07603.2 HVUL2H11161.2 0.0952574139244402
HVUL0H07603.2 HVUL2H12264.2 0.127942735922086
HVUL0H07603.2 HVUL2H12740.2 0.0644557857292513
HVUL0H07603.2 HVUL2H13979.2 0.118615885663199
HVUL0H07603.2 HVUL2H14501.2 0.0350480149644161
HVUL0H07603.2 HVUL2H15256.2 0.12043544098378
HVUL0H07603.2 HVUL2H16064.2 0.0847943500255025
HVUL0H07603.2 HVUL2H16106.2 0.11799793095591
HVUL0H07603.2 HVUL2H16919.2 0.00432017046574562
HVUL0H07603.2 HVUL2H17572.2 0.113201402840273
HVUL0H07603.2 HVUL2H18160.2 0.0346755623507561
HVUL0H07603.2 HVUL2H18204.2 0.0619886316035887
HVUL0H07603.2 HVUL2H18254.2 0.119272740128004
HVUL0H07603.2 HVUL2H18256.2 0.113762009731033
HVUL0H07603.2 HVUL2H18475.2 0.105203448725864
HVUL0H07603.2 HVUL2H19289.2 0.085756407954796
HVUL0H07603.2 HVUL2H19629.2 0.0663573073676375
HVUL0H07603.2 HVUL2H19960.2 0.144894290948113
HVUL0H07603.2 HVUL2H20368.2 0.1117647767514
HVUL0H07603.2 HVUL2H22219.2 0.0993452148806697
HVUL0H07603.2 HVUL2H22684.2 0.118588895955691
HVUL0H07603.2 HVUL2H22719.2 0.071019960268153
HVUL0H07603.2 HVUL2H22733.2 0.0857592672519837
HVUL0H07603.2 HVUL2H23132.2 0.114566721129014
HVUL0H07603.2 HVUL2H24005.2 0.0817355174880226
HVUL0H07603.2 HVUL2H24180.2 0.0774767327040205
HVUL0H07603.2 HVUL2H24234.2 0.102114407738552
HVUL0H07603.2 HVUL2H24723.2 0.137458422588216
HVUL0H07603.2 HVUL2H25161.2 0.0904714700870163
HVUL0H07603.2 HVUL2H25222.2 0.101848109436708
HVUL0H07603.2 HVUL2H25943.2 0.0950673466151262
HVUL0H07603.2 HVUL2H26103.2 0.0475400333561203
HVUL0H07603.2 HVUL2H26551.2 0.0944592967385217
HVUL0H07603.2 HVUL2H27561.2 0.113505269195058
HVUL0H07603.2 HVUL2H28179.2 0.0074625813835483
HVUL0H07603.2 HVUL2H29281.2 0.0852690535619664
HVUL0H07603.2 HVUL2H29695.2 0.0424855029376558
HVUL0H07603.2 HVUL2H29745.2 0.0962915014340309
HVUL0H07603.2 HVUL2H30559.2 0.0313584912084695
HVUL0H07603.2 HVUL2H31368.2 0.135959676950334
HVUL0H07603.2 HVUL2H31624.2 0.125205750558375
HVUL0H07603.2 HVUL2H31746.2 0.118874755527695
HVUL0H07603.2 HVUL2H31875.2 0.0251414350755214
HVUL0H07603.2 HVUL2H32775.2 0.0957495580007156
HVUL0H07603.2 HVUL2H32843.2 0.114740094292392
HVUL0H07603.2 HVUL2H33188.2 0.0889156836697626
HVUL0H07603.2 HVUL2H33642.2 0.0679128470567301
HVUL0H07603.2 HVUL2H34435.2 0.123241614988094
HVUL0H07603.2 HVUL2H35149.2 0.131252780244786
HVUL0H07603.2 HVUL2H35246.2 0.0850197819818163
HVUL0H07603.2 HVUL2H35570.2 0.0740783671142551
HVUL0H07603.2 HVUL2H35813.2 0.0606439574354825
HVUL0H07603.2 HVUL2H35814.2 0.112230956102591
HVUL0H07603.2 HVUL2H36045.2 0.0988530795614774
HVUL0H07603.2 HVUL2H36066.2 0.0501569886261932
HVUL0H07603.2 HVUL2H36784.2 0.0133105479089736
HVUL0H07603.2 HVUL2H37118.2 0.0975922493263965
HVUL0H07603.2 HVUL2H38095.2 0.0607470458736085
HVUL0H07603.2 HVUL2H39733.2 0.120800505256896
HVUL0H07603.2 HVUL2H40557.2 0.109315379909689
HVUL0H07603.2 HVUL2H43055.2 0.123152606134581
HVUL0H07603.2 HVUL2H43583.2 0.100297951058577
HVUL0H07603.2 HVUL2H44689.2 0.0626161307594594
HVUL0H07603.2 HVUL2H45175.2 0.115124196518977
HVUL0H07603.2 HVUL2H45312.2 0.082778128221819
HVUL0H07603.2 HVUL2H45582.2 0.149554922252178
HVUL0H07603.2 HVUL2H45909.2 0.09522682936513
HVUL0H07603.2 HVUL2H46409.2 0.10231544194381
HVUL0H07603.2 HVUL2H46560.2 0.0972165923169047
HVUL0H07603.2 HVUL2H46702.2 0.0675217518644919
HVUL0H07603.2 HVUL2H48110.2 0.111932185939912
HVUL0H07603.2 HVUL2H49844.2 0.128003119339792
HVUL0H07603.2 HVUL2H50134.2 0.0272204499331152
HVUL0H07603.2 HVUL2H50975.2 0.0434092772376856
HVUL0H07603.2 HVUL2H50984.2 0.0855687090894438
HVUL0H07603.2 HVUL2H52425.2 0.141807758735147
HVUL0H07603.2 HVUL2H52460.2 0.0981968161100927
HVUL0H07603.2 HVUL2H52768.2 0.111514699078789
HVUL0H07603.2 HVUL2H53369.2 0.0490064183567278
HVUL0H07603.2 HVUL2H54250.2 0.0604220449047422
HVUL0H07603.2 HVUL2H54717.2 0.108488074937259
HVUL0H07603.2 HVUL2H54935.2 0.0686038093738472
HVUL0H07603.2 HVUL3H00896.2 0.0206691988485887
HVUL0H07603.2 HVUL3H00974.2 0.115704218925696
HVUL0H07603.2 HVUL3H01512.2 0.076438203566949
HVUL0H07603.2 HVUL3H01536.2 0.11296102702047
HVUL0H07603.2 HVUL3H02243.2 0.0695669289833784
HVUL0H07603.2 HVUL3H03322.2 0.130782828453303
HVUL0H07603.2 HVUL3H03522.2 0.025635593961556
HVUL0H07603.2 HVUL3H03996.2 0.100877947353683
HVUL0H07603.2 HVUL3H04986.2 0.0606043169823628
HVUL0H07603.2 HVUL3H05437.2 0.0540247672936721
HVUL0H07603.2 HVUL3H05641.2 0.0395506345428404
HVUL0H07603.2 HVUL3H05642.2 0.105514852508289
HVUL0H07603.2 HVUL3H07787.2 0.0860745109657588
HVUL0H07603.2 HVUL3H08229.2 0.053461463917874
HVUL0H07603.2 HVUL3H08331.2 0.0121441761572162
HVUL0H07603.2 HVUL3H11637.2 0.0927685798997962
HVUL0H07603.2 HVUL3H12428.2 0.110974164064832
HVUL0H07603.2 HVUL3H12601.2 0.0869690549792015
HVUL0H07603.2 HVUL3H12718.2 0.130827738668437
HVUL0H07603.2 HVUL3H13162.2 0.102954036774974
HVUL0H07603.2 HVUL3H13303.2 0.0705057826762003
HVUL0H07603.2 HVUL3H14151.2 0.136272200275828
HVUL0H07603.2 HVUL3H14647.2 0.0879955849040042
HVUL0H07603.2 HVUL3H14759.2 0.0911456118533336
HVUL0H07603.2 HVUL3H15097.2 0.0960343068415161
HVUL0H07603.2 HVUL3H15768.2 0.101405122712651
HVUL0H07603.2 HVUL3H15887.2 0.124947405847257
HVUL0H07603.2 HVUL3H16282.2 0.102265487913266
HVUL0H07603.2 HVUL3H17611.2 0.118887222985984
HVUL0H07603.2 HVUL3H17781.2 0.0731028265728904
HVUL0H07603.2 HVUL3H18319.2 0.000248878606506698
HVUL0H07603.2 HVUL3H18448.2 0.116214829417785
HVUL0H07603.2 HVUL3H18918.2 0.0140068895551383
HVUL0H07603.2 HVUL3H18920.2 0.0285485645864379
HVUL0H07603.2 HVUL3H18922.2 0.0352497482033351
HVUL0H07603.2 HVUL3H19281.2 0.078284757281584
HVUL0H07603.2 HVUL3H19415.2 0.0969045537780899
HVUL0H07603.2 HVUL3H20428.2 0.0718057886630314
HVUL0H07603.2 HVUL3H21568.2 0.0920956728135692
HVUL0H07603.2 HVUL3H21570.2 0.0988259746049899
HVUL0H07603.2 HVUL3H21714.2 0.0943411897691501
HVUL0H07603.2 HVUL3H22750.2 0.0380564097123962
HVUL0H07603.2 HVUL3H22942.2 0.0680649480179962
HVUL0H07603.2 HVUL3H23068.2 0.100896391021972
HVUL0H07603.2 HVUL3H23762.2 0.107562939380296
HVUL0H07603.2 HVUL3H24263.2 0.0739784189812847
HVUL0H07603.2 HVUL3H24265.2 0.0716382728579547
HVUL0H07603.2 HVUL3H24266.2 0.131098178042188
HVUL0H07603.2 HVUL3H26931.2 0.0425295124989096
HVUL0H07603.2 HVUL3H27292.2 0.122562209834572
HVUL0H07603.2 HVUL3H27507.2 0.00232305024149398
HVUL0H07603.2 HVUL3H31373.2 0.0390349433050478
HVUL0H07603.2 HVUL3H32982.2 0.0777145274626918
HVUL0H07603.2 HVUL3H33094.2 0.0994211206903877
HVUL0H07603.2 HVUL3H34998.2 0.0412271224514801
HVUL0H07603.2 HVUL3H35285.2 0.0976059326102084
HVUL0H07603.2 HVUL3H37080.2 0.11664670872646
HVUL0H07603.2 HVUL3H37961.2 0.125139113369947
HVUL0H07603.2 HVUL3H38013.2 0.0127473714300272
HVUL0H07603.2 HVUL3H38801.2 0.0991860246251046
HVUL0H07603.2 HVUL3H39846.2 0.112757787541647
HVUL0H07603.2 HVUL3H41673.2 0.116164865055157
HVUL0H07603.2 HVUL3H42482.2 0.0415499701283305
HVUL0H07603.2 HVUL3H43787.2 0.0601651812605821
HVUL0H07603.2 HVUL3H45441.2 0.121544088497785
HVUL0H07603.2 HVUL3H45820.2 0.0377605840888615
HVUL0H07603.2 HVUL3H46221.2 0.00549754193327194
HVUL0H07603.2 HVUL3H46222.2 0.00320667423549488
HVUL0H07603.2 HVUL3H46948.2 0.0942175209785414
HVUL0H07603.2 HVUL3H48376.2 0.14270248213972
HVUL0H07603.2 HVUL3H50496.2 0.102525443261221
HVUL0H07603.2 HVUL3H55696.2 0.0506945416150168
HVUL0H07603.2 HVUL3H55706.2 0.139206747445625
HVUL0H07603.2 HVUL3H56227.2 0.106020818038158
HVUL0H07603.2 HVUL3H56809.2 0.0684594005666621
HVUL0H07603.2 HVUL3H57619.2 0.0722692289033093
HVUL0H07603.2 HVUL3H57924.2 0.0791963083151459
HVUL0H07603.2 HVUL4H01292.2 0.0943469270376564
HVUL0H07603.2 HVUL4H01567.2 0.000567647929471526
HVUL0H07603.2 HVUL4H02701.2 0.0755173294972113
HVUL0H07603.2 HVUL4H02987.2 0.0154292976249529
HVUL0H07603.2 HVUL4H03262.2 0.0219035234485689
HVUL0H07603.2 HVUL4H03498.2 0.0891456335241637
HVUL0H07603.2 HVUL4H03611.2 0.0140641093152367
HVUL0H07603.2 HVUL4H03924.2 0.0278926070350611
HVUL0H07603.2 HVUL4H04419.2 0.104993787238028
HVUL0H07603.2 HVUL4H04887.2 0.0966174515743647
HVUL0H07603.2 HVUL4H04952.2 0.110476075743883
HVUL0H07603.2 HVUL4H06480.2 0.0941007315087335
HVUL0H07603.2 HVUL4H07474.2 0.137361312883528
HVUL0H07603.2 HVUL4H07828.2 0.105717502055558
HVUL0H07603.2 HVUL4H08159.2 0.113347406096887
HVUL0H07603.2 HVUL4H08248.2 0.0553732266573365
HVUL0H07603.2 HVUL4H08490.2 0.0865326127483674
HVUL0H07603.2 HVUL4H08860.2 0.0151459936933396
HVUL0H07603.2 HVUL4H09246.2 0.0951111529092652
HVUL0H07603.2 HVUL4H10534.2 0.105541088248257
HVUL0H07603.2 HVUL4H10535.2 0.0723778469974854
HVUL0H07603.2 HVUL4H10599.2 0.0938071328030233
HVUL0H07603.2 HVUL4H11493.2 0.0187701450026361
HVUL0H07603.2 HVUL4H12172.2 0.103923467048564
HVUL0H07603.2 HVUL4H12658.2 0.0848945019542417
HVUL0H07603.2 HVUL4H13254.2 0.116172986430515
HVUL0H07603.2 HVUL4H13284.2 0.0220333645438301
HVUL0H07603.2 HVUL4H14105.2 0.0856999667849035
HVUL0H07603.2 HVUL4H14395.2 0.136044658338454
HVUL0H07603.2 HVUL4H14799.2 0.100703133483464
HVUL0H07603.2 HVUL4H17201.2 0.0927189940469626
HVUL0H07603.2 HVUL4H18320.2 0.00875237517575238
HVUL0H07603.2 HVUL4H20047.2 0.0456959666660466
HVUL0H07603.2 HVUL4H20452.2 0.0314402520034612
HVUL0H07603.2 HVUL4H20935.2 0.0783521154215928
HVUL0H07603.2 HVUL4H20936.2 0.0881499607067037
HVUL0H07603.2 HVUL4H20939.2 0.0948835661853469
HVUL0H07603.2 HVUL4H21383.2 0.0233484767138665
HVUL0H07603.2 HVUL4H21602.2 0.0282278688996817
HVUL0H07603.2 HVUL4H22567.2 0.0924454204343942
HVUL0H07603.2 HVUL4H23088.2 0.0344489753151454
HVUL0H07603.2 HVUL4H23319.2 0.00523012058293025
HVUL0H07603.2 HVUL4H24293.2 0.0321674874002892
HVUL0H07603.2 HVUL4H24321.2 0.0686840770025653
HVUL0H07603.2 HVUL4H24964.2 0.130733992144507
HVUL0H07603.2 HVUL4H24985.2 0.0700747398310737
HVUL0H07603.2 HVUL4H25018.2 0.0911304261997012
HVUL0H07603.2 HVUL4H25663.2 0.0625722582739356
HVUL0H07603.2 HVUL4H26286.2 0.00170906823343443
HVUL0H07603.2 HVUL4H26602.2 0.108652653103105
HVUL0H07603.2 HVUL4H29382.2 0.0992212015451068
HVUL0H07603.2 HVUL4H29640.2 0.0839289133996831
HVUL0H07603.2 HVUL4H29820.2 0.0385736476919237
HVUL0H07603.2 HVUL4H29960.2 0.131156474594984
HVUL0H07603.2 HVUL4H30526.2 0.121515311159681
HVUL0H07603.2 HVUL4H31121.2 0.0089007525551204
HVUL0H07603.2 HVUL4H31144.2 0.0930241444691219
HVUL0H07603.2 HVUL4H31285.2 0.0847046503483822
HVUL0H07603.2 HVUL4H32574.2 0.0791944774818699
HVUL0H07603.2 HVUL4H32725.2 0.101345290519959
HVUL0H07603.2 HVUL4H33125.2 0.0470379339162895
HVUL0H07603.2 HVUL4H33897.2 0.128177404073438
HVUL0H07603.2 HVUL4H34907.2 0.0354766041616376
HVUL0H07603.2 HVUL4H35072.2 0.0798600651578819
HVUL0H07603.2 HVUL4H36166.2 0.108485137362008
HVUL0H07603.2 HVUL4H36344.2 0.0670137555167843
HVUL0H07603.2 HVUL4H37513.2 0.0953008814087086
HVUL0H07603.2 HVUL4H38119.2 0.125768686943023
HVUL0H07603.2 HVUL4H38242.2 0.0515376969046658
HVUL0H07603.2 HVUL4H38563.2 0.0452800317536482
HVUL0H07603.2 HVUL4H38756.2 0.0623739747506031
HVUL0H07603.2 HVUL4H39007.2 0.0365131138980183
HVUL0H07603.2 HVUL4H42499.2 0.0730190625536576
HVUL0H07603.2 HVUL4H42553.2 0.0686989477012041
HVUL0H07603.2 HVUL4H47765.2 0.00129642483205339
HVUL0H07603.2 HVUL4H47767.2 0.139888380616855
HVUL0H07603.2 HVUL4H48525.2 0.0902361241656194
HVUL0H07603.2 HVUL4H50715.2 0.149712238285628
HVUL0H07603.2 HVUL4H51783.2 0.100579379531645
HVUL0H07603.2 HVUL4H54015.2 0.141812969359849
HVUL0H07603.2 HVUL4H54458.2 0.0990761470471268
HVUL0H07603.2 HVUL4H55621.2 0.103830278016076
HVUL0H07603.2 HVUL4H55780.2 0.0989821694829044
HVUL0H07603.2 HVUL4H55852.2 0.124176693985997
HVUL0H07603.2 HVUL4H56078.2 0.100570231198625
HVUL0H07603.2 HVUL4H58521.2 0.0932666757103692
HVUL0H07603.2 HVUL4H59046.2 0.101267921891081
HVUL0H07603.2 HVUL4H59209.2 0.0862262370714126
HVUL0H07603.2 HVUL4H59419.2 0.0610438591657224
HVUL0H07603.2 HVUL5H01666.2 0.0430004461125405
HVUL0H07603.2 HVUL5H02085.2 0.101197595318324
HVUL0H07603.2 HVUL5H02508.2 0.02502003167758
HVUL0H07603.2 HVUL5H02714.2 0.114720551102638
HVUL0H07603.2 HVUL5H02899.2 0.0446361459673467
HVUL0H07603.2 HVUL5H02983.2 0.0850873288100125
HVUL0H07603.2 HVUL5H03710.2 0.0545249483157241
HVUL0H07603.2 HVUL5H04065.2 0.10849066891094
HVUL0H07603.2 HVUL5H04245.2 0.0862923811875231
HVUL0H07603.2 HVUL5H04523.2 0.00501858021475552
HVUL0H07603.2 HVUL5H04569.2 0.0747614844063682
HVUL0H07603.2 HVUL5H04570.2 0.129344633849155
HVUL0H07603.2 HVUL5H05635.2 0.0954562473761323
HVUL0H07603.2 HVUL5H05659.2 0.0820320409682097
HVUL0H07603.2 HVUL5H06737.2 0.101417000060133
HVUL0H07603.2 HVUL5H06851.2 0.133947956253373
HVUL0H07603.2 HVUL5H06867.2 0.0835950390130297
HVUL0H07603.2 HVUL5H07113.2 0.0993982328855081
HVUL0H07603.2 HVUL5H09951.2 0.13629442650248
HVUL0H07603.2 HVUL5H11816.2 0.00967357523765542
HVUL0H07603.2 HVUL5H12069.2 0.145204423715238
HVUL0H07603.2 HVUL5H12102.2 0.0294250625681335
HVUL0H07603.2 HVUL5H12193.2 0.0786210956026322
HVUL0H07603.2 HVUL5H12524.2 0.1261171622437
HVUL0H07603.2 HVUL5H14862.2 0.0153905491520673
HVUL0H07603.2 HVUL5H15696.2 0.120345718466207
HVUL0H07603.2 HVUL5H15901.2 0.102591582052623
HVUL0H07603.2 HVUL5H16046.2 0.122713089298388
HVUL0H07603.2 HVUL5H16644.2 0.0532560372092829
HVUL0H07603.2 HVUL5H18137.2 0.000847059477134362
HVUL0H07603.2 HVUL5H19345.2 0.0402543338677057
HVUL0H07603.2 HVUL5H19727.2 0.075085466168241
HVUL0H07603.2 HVUL5H20357.2 0.107442600053468
HVUL0H07603.2 HVUL5H20781.2 0.113871032247466
HVUL0H07603.2 HVUL5H22031.2 0.0758657646527895
HVUL0H07603.2 HVUL5H22045.2 0.00209742506447322
HVUL0H07603.2 HVUL5H22379.2 0.0883014767188017
HVUL0H07603.2 HVUL5H22968.2 0.0729593353228928
HVUL0H07603.2 HVUL5H22970.2 0.0648659555269404
HVUL0H07603.2 HVUL5H23218.2 0.108329724675074
HVUL0H07603.2 HVUL5H25356.2 0.100627879218301
HVUL0H07603.2 HVUL5H25360.2 0.124093237215994
HVUL0H07603.2 HVUL5H25703.2 0.0795956547782993
HVUL0H07603.2 HVUL5H25762.2 0.0906015384315594
HVUL0H07603.2 HVUL5H26371.2 0.0925345378482938
HVUL0H07603.2 HVUL5H26827.2 0.135841266884653
HVUL0H07603.2 HVUL5H27142.2 0.10352280292993
HVUL0H07603.2 HVUL5H27517.2 0.0751230487926191
HVUL0H07603.2 HVUL5H28829.2 0.0982093143167399
HVUL0H07603.2 HVUL5H28910.2 0.100995898811215
HVUL0H07603.2 HVUL5H28949.2 0.0633398782253815
HVUL0H07603.2 HVUL5H29110.2 0.127136601896085
HVUL0H07603.2 HVUL5H30360.2 0.114054343024915
HVUL0H07603.2 HVUL5H30607.2 0.127399378594261
HVUL0H07603.2 HVUL5H31425.2 0.0135082736282289
HVUL0H07603.2 HVUL5H31574.2 0.0527420998691821
HVUL0H07603.2 HVUL5H31765.2 0.0257725473836915
HVUL0H07603.2 HVUL5H32464.2 0.116100082394756
HVUL0H07603.2 HVUL5H32750.2 0.132173264857067
HVUL0H07603.2 HVUL5H32753.2 0.0022131028451928
HVUL0H07603.2 HVUL5H32754.2 0.0103714654361403
HVUL0H07603.2 HVUL5H32755.2 0.026788485019766
HVUL0H07603.2 HVUL5H32756.2 0.0193193040708837
HVUL0H07603.2 HVUL5H32757.2 0.00755186696135791
HVUL0H07603.2 HVUL5H33572.2 0.0840552837348665
HVUL0H07603.2 HVUL5H34179.2 0.121645768782979
HVUL0H07603.2 HVUL5H34180.2 0.114991501903156
HVUL0H07603.2 HVUL5H34499.2 0.100796641912489
HVUL0H07603.2 HVUL5H35182.2 0.0783821278949692
HVUL0H07603.2 HVUL5H36133.2 0.0772939258010274
HVUL0H07603.2 HVUL5H36336.2 0.108507779370473
HVUL0H07603.2 HVUL5H37821.2 0.0176977368354072
HVUL0H07603.2 HVUL5H38807.2 0.0107510739880062
HVUL0H07603.2 HVUL5H38808.2 0.118991408817861
HVUL0H07603.2 HVUL5H39668.2 0.0518689706648788
HVUL0H07603.2 HVUL5H39821.2 0.114903324281898
HVUL0H07603.2 HVUL5H40071.2 0.0686376962103424
HVUL0H07603.2 HVUL5H41106.2 0.0762078286514281
HVUL0H07603.2 HVUL5H41477.2 0.099228790897857
HVUL0H07603.2 HVUL5H41940.2 0.111217001565507
HVUL0H07603.2 HVUL5H42167.2 0.147337722218382
HVUL0H07603.2 HVUL5H43602.2 0.00771190405975383
HVUL0H07603.2 HVUL5H44901.2 0.0545429669240628
HVUL0H07603.2 HVUL5H45248.2 0.135512223968185
HVUL0H07603.2 HVUL5H45931.2 0.0626376955157984
HVUL0H07603.2 HVUL5H47411.2 0.0659462433921371
HVUL0H07603.2 HVUL5H48389.2 0.0983354094479054
HVUL0H07603.2 HVUL5H49107.2 0.107858719731319
HVUL0H07603.2 HVUL5H49575.2 0.0810888824507844
HVUL0H07603.2 HVUL5H49949.2 0.107156446370265
HVUL0H07603.2 HVUL5H50157.2 0.131668317969189
HVUL0H07603.2 HVUL5H50998.2 0.0758339790792389
HVUL0H07603.2 HVUL5H51283.2 0.123683813526918
HVUL0H07603.2 HVUL5H52409.2 0.130506485233148
HVUL0H07603.2 HVUL5H53344.2 0.0973325715780529
HVUL0H07603.2 HVUL5H54817.2 0.132348117842671
HVUL0H07603.2 HVUL5H55327.2 0.0983561126483676
HVUL0H07603.2 HVUL5H59550.2 0.0720669229873228
HVUL0H07603.2 HVUL6H00578.2 0.0861126357549456
HVUL0H07603.2 HVUL6H00579.2 0.102244711043199
HVUL0H07603.2 HVUL6H01532.2 0.0925407155990627
HVUL0H07603.2 HVUL6H04137.2 0.00034441908092632
HVUL0H07603.2 HVUL6H05273.2 0.041253138309869
HVUL0H07603.2 HVUL6H05484.2 0.0672963619009413
HVUL0H07603.2 HVUL6H05487.2 0.086568148373799
HVUL0H07603.2 HVUL6H06287.2 0.0734212215155109
HVUL0H07603.2 HVUL6H06725.2 0.0379317973135774
HVUL0H07603.2 HVUL6H07286.2 0.000238099063297357
HVUL0H07603.2 HVUL6H07493.2 0.056338784019654
HVUL0H07603.2 HVUL6H08266.2 0.0729259083134655
HVUL0H07603.2 HVUL6H09727.2 0.130316676782178
HVUL0H07603.2 HVUL6H10655.2 0.132319719806619
HVUL0H07603.2 HVUL6H11304.2 0.0763503300285377
HVUL0H07603.2 HVUL6H11866.2 0.130588716337009
HVUL0H07603.2 HVUL6H12676.2 0.124074683103796
HVUL0H07603.2 HVUL6H15174.2 0.112008907687793
HVUL0H07603.2 HVUL6H15570.2 0.143720609077031
HVUL0H07603.2 HVUL6H15630.2 0.0898824426622908
HVUL0H07603.2 HVUL6H17185.2 0.120175530063949
HVUL0H07603.2 HVUL6H17291.2 0.0710184279791481
HVUL0H07603.2 HVUL6H17797.2 0.0993946369027687
HVUL0H07603.2 HVUL6H17912.2 0.110041794319751
HVUL0H07603.2 HVUL6H18926.2 0.064277913026824
HVUL0H07603.2 HVUL6H19235.2 0.0617654516122458
HVUL0H07603.2 HVUL6H20311.2 0.00560200940147061
HVUL0H07603.2 HVUL6H21520.2 0.0687516560385029
HVUL0H07603.2 HVUL6H22211.2 0.0955660333880326
HVUL0H07603.2 HVUL6H23910.2 0.107174278539742
HVUL0H07603.2 HVUL6H24129.2 0.0148540264355167
HVUL0H07603.2 HVUL6H24684.2 0.0656128847059126
HVUL0H07603.2 HVUL6H25603.2 0.0467417399575264
HVUL0H07603.2 HVUL6H26624.2 0.149567626832312
HVUL0H07603.2 HVUL6H27385.2 0.0889350558811058
HVUL0H07603.2 HVUL6H27754.2 0.0956711898979161
HVUL0H07603.2 HVUL6H29014.2 0.0978421369832369
HVUL0H07603.2 HVUL6H29287.2 0.0907458094525015
HVUL0H07603.2 HVUL6H29905.2 0.0738355635711166
HVUL0H07603.2 HVUL6H30043.2 0.0105869719155397
HVUL0H07603.2 HVUL6H30069.2 0.0230120759247492
HVUL0H07603.2 HVUL6H30070.2 0.0648189744871882
HVUL0H07603.2 HVUL6H30755.2 0.0873724759878932
HVUL0H07603.2 HVUL6H31603.2 0.11849265435142
HVUL0H07603.2 HVUL6H32598.2 0.0602438608769155
HVUL0H07603.2 HVUL6H33693.2 0.0863454849388543
HVUL0H07603.2 HVUL6H33871.2 0.111501262238331
HVUL0H07603.2 HVUL6H33984.2 0.153502878452598
HVUL0H07603.2 HVUL6H36086.2 0.118550470482919
HVUL0H07603.2 HVUL6H36469.2 0.105841037714421
HVUL0H07603.2 HVUL6H36560.2 0.0910348139670479
HVUL0H07603.2 HVUL6H37516.2 0.045609578557786
HVUL0H07603.2 HVUL6H37718.2 0.00383699876260949
HVUL0H07603.2 HVUL6H38443.2 0.110882203959827
HVUL0H07603.2 HVUL6H39608.2 0.0931033198365679
HVUL0H07603.2 HVUL6H40130.2 0.0878024599667401
HVUL0H07603.2 HVUL6H40705.2 0.0855505329024524
HVUL0H07603.2 HVUL6H40902.2 0.127967852697583
HVUL0H07603.2 HVUL6H41550.2 0.0758974937847006
HVUL0H07603.2 HVUL6H41924.2 0.089413363162263
HVUL0H07603.2 HVUL6H42094.2 0.137806059509348
HVUL0H07603.2 HVUL6H42865.2 0.0900694687815957
HVUL0H07603.2 HVUL6H43328.2 0.0409808077578633
HVUL0H07603.2 HVUL6H45288.2 9.06590942756811e-05
HVUL0H07603.2 HVUL6H46846.2 0.0886722944983276
HVUL0H07603.2 HVUL6H50310.2 0.0885446117635267
HVUL0H07603.2 HVUL6H51875.2 0.0937791059433379
HVUL0H07603.2 HVUL6H52171.2 0.139059731045235
HVUL0H07603.2 HVUL6H52448.2 0.0757567355423289
HVUL0H07603.2 HVUL6H56821.2 0.0964066498730348
HVUL0H07603.2 HVUL6H57332.2 0.107060857257137
HVUL0H07603.2 HVUL6H57527.2 0.115668288952854
HVUL0H07603.2 HVUL7H00669.2 0.120644702843364
HVUL0H07603.2 HVUL7H01902.2 0.0935119562744064
HVUL0H07603.2 HVUL7H01951.2 0.10726422457191
HVUL0H07603.2 HVUL7H02237.2 0.0605914995444606
HVUL0H07603.2 HVUL7H02259.2 0.0377521968999507
HVUL0H07603.2 HVUL7H02925.2 0.0601143002272743
HVUL0H07603.2 HVUL7H03162.2 0.117484380654189
HVUL0H07603.2 HVUL7H03712.2 0.0888126159424291
HVUL0H07603.2 HVUL7H05110.2 0.081081426957673
HVUL0H07603.2 HVUL7H07281.2 0.0450990849333329
HVUL0H07603.2 HVUL7H08155.2 0.133334333346011
HVUL0H07603.2 HVUL7H08957.2 0.12313599624739
HVUL0H07603.2 HVUL7H09094.2 0.096430164489263
HVUL0H07603.2 HVUL7H09435.2 0.0658304542098269
HVUL0H07603.2 HVUL7H10354.2 0.0466571435042584
HVUL0H07603.2 HVUL7H10480.2 0.103662274969015
HVUL0H07603.2 HVUL7H10575.2 0.126732598435812
HVUL0H07603.2 HVUL7H11256.2 0.100893674237421
HVUL0H07603.2 HVUL7H11412.2 0.121721468740095
HVUL0H07603.2 HVUL7H11452.2 0.0400554885479114
HVUL0H07603.2 HVUL7H12545.2 0.0931357106991787
HVUL0H07603.2 HVUL7H12760.2 0.113046079560558
HVUL0H07603.2 HVUL7H12761.2 0.113796556336594
HVUL0H07603.2 HVUL7H13615.2 0.0764370374280465
HVUL0H07603.2 HVUL7H13741.2 0.0795567370457171
HVUL0H07603.2 HVUL7H14152.2 0.109224734016177
HVUL0H07603.2 HVUL7H14845.2 0.0743443097660728
HVUL0H07603.2 HVUL7H15045.2 0.0780351721741727
HVUL0H07603.2 HVUL7H15553.2 0.0423053618369193
HVUL0H07603.2 HVUL7H16113.2 0.125767724145652
HVUL0H07603.2 HVUL7H16385.2 0.112192279651304
HVUL0H07603.2 HVUL7H17673.2 0.0143820517905547
HVUL0H07603.2 HVUL7H18684.2 0.00116307914819897
HVUL0H07603.2 HVUL7H18799.2 0.0729231065141765
HVUL0H07603.2 HVUL7H19723.2 0.0822633751488347
HVUL0H07603.2 HVUL7H21376.2 0.119484406861129
HVUL0H07603.2 HVUL7H21823.2 0.0707179529242505
HVUL0H07603.2 HVUL7H23148.2 0.0378388397062361
HVUL0H07603.2 HVUL7H23329.2 0.0975028299423191
HVUL0H07603.2 HVUL7H25429.2 0.103295130911811
HVUL0H07603.2 HVUL7H25557.2 0.121405434622656
HVUL0H07603.2 HVUL7H25565.2 0.0536397850750347
HVUL0H07603.2 HVUL7H25654.2 0.0648223224298664
HVUL0H07603.2 HVUL7H25881.2 0.00442212516490764
HVUL0H07603.2 HVUL7H26191.2 0.131786622425878
HVUL0H07603.2 HVUL7H27075.2 0.133287313918338
HVUL0H07603.2 HVUL7H27178.2 0.120759543422242
HVUL0H07603.2 HVUL7H27205.2 0.0708335108007417
HVUL0H07603.2 HVUL7H28054.2 0.0985576883472187
HVUL0H07603.2 HVUL7H28437.2 0.110706549004632
HVUL0H07603.2 HVUL7H28678.2 0.0106981070918011
HVUL0H07603.2 HVUL7H30227.2 0.018275428730571
HVUL0H07603.2 HVUL7H30237.2 0.0562259934624101
HVUL0H07603.2 HVUL7H30390.2 0.0864032564926082
HVUL0H07603.2 HVUL7H31093.2 0.0796836955156195
HVUL0H07603.2 HVUL7H31940.2 0.0426488199956817
HVUL0H07603.2 HVUL7H32139.2 0.0962653653110099
HVUL0H07603.2 HVUL7H32287.2 0.0308365352268772
HVUL0H07603.2 HVUL7H32398.2 0.100862121824083
HVUL0H07603.2 HVUL7H34343.2 0.0921059503487217
HVUL0H07603.2 HVUL7H35076.2 0.100419937622178
HVUL0H07603.2 HVUL7H35576.2 0.0912479004176338
HVUL0H07603.2 HVUL7H36292.2 0.103082889596918
HVUL0H07603.2 HVUL7H36853.2 0.0713202232126965
HVUL0H07603.2 HVUL7H38165.2 0.0892693733307395
HVUL0H07603.2 HVUL7H39196.2 0.0607489213295786
HVUL0H07603.2 HVUL7H39800.2 0.0713028834298437
HVUL0H07603.2 HVUL7H40151.2 0.0899808433596785
HVUL0H07603.2 HVUL7H40919.2 0.0936224857999412
[truncated: 8,663,054 more chars]
